# Supplementary material for: Comparative transcriptomic analysis reveals potential mechanisms for high tolerance to submergence in arbor willows
Source: PeerJ. 2022 Feb 3;10:e12881. doi: 10.7717/peerj.12881 (PMC8818271; doi:10.7717/peerj.12881)
Supplement: Supplemental Information 3 [file peerj-10-12881-s003.zip]

Archive with 16 entries (16 files):
- Table S1 qRT-PCR 15 Primers list.docx
- Table S10 GO ontology for overlapped DEGs in Venn analysis.xlsx
- Table S11 BP GO 20 terms from WR 4 comparisons UP and DOWN.xlsx
- Table S12 BP GO 20 terms from WYSL 4 comparisons UP and DOWN.xlsx
- Table S13 The gene number in different modules.xlsx
- Table S14 Functional enrichment analysis of genes in modules and the COG function classification of red and green modules.xlsx
- Table S15 Hub gene KMe and Gene significance.xlsx
- Table S16 FPKM values of 15 genes in qRT-PCR experiments.xlsx
- Table S2 Raw data for growth indicators (Figure 1).xlsx
- Table S3 Sequencing data.xlsx
- Table S4 A Category 4 comparisons.xlsx
- Table S5 B Category 4 comparisons.xlsx
- Table S6 C Category 5 comparisons.xlsx
- Table S7 D Category 6 comparisons.xlsx
- Table S8 E Category 6 comparisons.xlsx
- ~$ble S1 qRT-PCR 15 Primers list.docx
