# Supplementary material for: Comparative transcriptomic analysis reveals potential mechanisms for high tolerance to submergence in arbor willows
Source: PeerJ. 2022 Feb 3;10:e12881. doi: 10.7717/peerj.12881 (PMC8818271; doi:10.7717/peerj.12881)
Supplement: Supplemental Information 3 [file peerj-10-12881-s003.zip › Table S10 GO ontology for overlapped DEGs in Venn analysis.xlsx]

## Sheet: Sheet1
Table S10-1 GO ontology analysis on 614 overlapped up-regulated DEGs in comparisons between WRCK and WR treatment samples at four timepoints.
#Total_gene	47376	507
#GO_classify1	GO_classify2	GO_ID	AllGene_number	Selected_gene_number	Selected_gene_ID
biological process	metabolic process	GO:0008152	27165	354	EVM0016408;Salix_babylonica_newGene_2599;EVM0006786;EVM0011794;EVM0039951;EVM0008739;EVM0029989;EVM0029637;EVM0043096;EVM0017034;EVM0031365;EVM0017889;EVM0012827;EVM0034806;EVM0013846;EVM0048992;EVM0018252;EVM0014264;EVM0004934;EVM0020583;EVM0005313;EVM0018684;EVM0046676;EVM0037796;EVM0041774;EVM0041098;Salix_babylonica_newGene_1106;EVM0011754;EVM0026405;EVM0017286;EVM0018387;EVM0022195;EVM003995…
biological process	cellular process	GO:0009987	27035	282	EVM0017889;EVM0048992;EVM0016408;EVM0011794;EVM0008739;EVM0029989;EVM0043096;EVM0017034;EVM0039950;EVM0008850;EVM0056435;EVM0012476;EVM0030320;EVM0051502;EVM0004934;EVM0020583;EVM0005313;EVM0033348;EVM0018684;EVM0046676;Salix_babylonica_newGene_1106;EVM0041774;EVM0041098;EVM0017286;EVM0026405;EVM0018871;EVM0049123;EVM0045660;Salix_babylonica_newGene_4206;EVM0028365;EVM0040501;EVM0033694;EVM001198…
biological process	single-organism process	GO:0044699	19004	249	EVM0052891;EVM0012854;EVM0040982;EVM0053203;EVM0014937;EVM0052702;EVM0006079;EVM0047557;EVM0034206;EVM0053204;EVM0027738;EVM0000793;EVM0049671;EVM0051154;EVM0037269;EVM0032579;EVM0004574;EVM0044361;EVM0056528;EVM0055275;EVM0040320;EVM0013028;EVM0045367;EVM0027520;EVM0026878;EVM0018520;EVM0010881;EVM0045625;EVM0034762;EVM0029238;EVM0045064;EVM0036941;EVM0039198;EVM0051164;EVM0056025;EVM0053163;EVM…
biological process	biological regulation	GO:0065007	9501	116	EVM0028365;EVM0007332;EVM0032056;EVM0018654;EVM0013966;EVM0045660;EVM0018871;EVM0033323;EVM0020062;EVM0041160;EVM0047562;EVM0007122;EVM0018957;EVM0040122;EVM0027060;EVM0046100;EVM0054392;EVM0025797;EVM0002099;EVM0055280;EVM0037024;EVM0048496;EVM0043216;Salix_babylonica_newGene_952;EVM0042452;EVM0042234;EVM0055077;EVM0053203;EVM0013846;EVM0001328;EVM0046398;EVM0014937;EVM0050990;EVM0016386;EVM0034…
biological process	response to stimulus	GO:0050896	6316	78	EVM0025685;EVM0046544;EVM0002099;EVM0025797;EVM0003626;Salix_babylonica_newGene_4448;EVM0045896;EVM0030300;EVM0055280;Salix_babylonica_newGene_952;EVM0042546;EVM0025218;EVM0045660;EVM0033323;EVM0027858;EVM0022486;EVM0025614;EVM0046100;EVM0040501;EVM0007122;EVM0041160;EVM0047562;EVM0006172;EVM0004574;EVM0026856;EVM0038474;EVM0017186;EVM0004934;EVM0003334;EVM0026405;EVM0010881;EVM0018520;EVM0024826…
biological process	localization	GO:0051179	5419	54	EVM0001783;EVM0017270;EVM0008555;EVM0037895;EVM0017537;EVM0026856;EVM0028959;EVM0044361;EVM0033055;EVM0055275;EVM0013028;EVM0017373;EVM0044462;EVM0040285;EVM0034762;EVM0010347;EVM0039198;EVM0051502;EVM0053163;EVM0033348;EVM0018654;EVM0024479;EVM0044182;EVM0017118;EVM0019004;EVM0000438;EVM0024320;EVM0031566;EVM0043976;EVM0027699;EVM0034598;EVM0046425;EVM0035125;EVM0050848;EVM0004545;EVM0040122;EVM…
biological process	cellular component organization or biogenesis	GO:0071840	4815	24	EVM0004622;EVM0002165;EVM0034206;EVM0040982;EVM0017118;EVM0011660;Salix_babylonica_newGene_5836;EVM0008637;EVM0035300;EVM0054985;EVM0040223;EVM0055509;EVM0034762;EVM0036439;EVM0041774;EVM0043645;EVM0002361;EVM0023292;EVM0008850;EVM0005447;EVM0028959;Salix_babylonica_newGene_4448;EVM0023731;EVM0032579
biological process	signaling	GO:0023052	2626	18	EVM0047562;EVM0018309;EVM0000391;EVM0044182;EVM0010844;EVM0015607;EVM0016422;EVM0053203;EVM0045660;EVM0033323;EVM0010881;Salix_babylonica_newGene_952;EVM0017186;EVM0004934;EVM0025797;EVM0026856;EVM0004350;EVM0023644
biological process	developmental process	GO:0032502	2266	20	Salix_babylonica_newGene_5836;EVM0035578;EVM0017118;EVM0046398;EVM0017034;EVM0020062;EVM0034290;EVM0025556;EVM0006156;EVM0026856;Salix_babylonica_newGene_4448;EVM0025797;EVM0027520;EVM0008731;EVM0046584;EVM0002313;EVM0033457;EVM0034762;EVM0028537;EVM0041378
biological process	multicellular organismal process	GO:0032501	2206	20	EVM0017034;EVM0027738;EVM0020062;EVM0008651;Salix_babylonica_newGene_5836;EVM0035578;EVM0017331;EVM0046398;EVM0025218;EVM0046584;EVM0008731;EVM0033457;EVM0002313;EVM0028537;EVM0041378;Salix_babylonica_newGene_4448;EVM0026856;EVM0025556;EVM0025797;EVM0027520
biological process	reproductive process	GO:0022414	1136	16	EVM0027738;EVM0017034;EVM0008651;Salix_babylonica_newGene_5836;EVM0046398;EVM0025218;EVM0035578;EVM0017331;EVM0033457;EVM0046584;EVM0008731;EVM0041378;EVM0006332;Salix_babylonica_newGene_4448;EVM0025556;EVM0027520
biological process	multi-organism process	GO:0051704	846	17	EVM0024826;EVM0038474;EVM0032082;EVM0006332;EVM0054799;EVM0009025;EVM0027738;EVM0007122;EVM0000391;EVM0011794;EVM0009698;EVM0016171;EVM0008651;EVM0025218;EVM0017331;EVM0040982;EVM0014708
biological process	growth	GO:0040007	372	2	EVM0006156;EVM0046398
biological process	reproduction	GO:0000003	295	1	EVM0006332
biological process	immune system process	GO:0002376	250	3	EVM0011794;EVM0025218;EVM0017331
biological process	rhythmic process	GO:0048511	33	2	EVM0025556;EVM0017034
biological process	locomotion	GO:0040011	24	0
biological process	biological adhesion	GO:0022610	17	0
biological process	cell killing	GO:0001906	8	0
cellular component	cell	GO:0005623	23320	204	EVM0003334;EVM0029238;EVM0045064;EVM0039198;EVM0015531;EVM0053163;EVM0049571;EVM0018520;EVM0045625;EVM0010881;EVM0034762;EVM0055275;EVM0048064;EVM0027520;EVM0031020;EVM0037269;EVM0032579;EVM0004574;EVM0044361;EVM0000793;EVM0010541;EVM0040670;EVM0047557;EVM0034206;EVM0027738;EVM0012854;EVM0040982;EVM0053203;EVM0014937;EVM0008637;EVM0055077;EVM0052891;EVM0034985;EVM0015044;EVM0043216;EVM0038405;EVM…
cellular component	cell part	GO:0044464	23167	203	EVM0026277;EVM0055509;EVM0014134;EVM0054985;EVM0043516;EVM0035300;EVM0051464;EVM0044462;EVM0045150;EVM0017442;EVM0002361;EVM0054515;EVM0033055;EVM0010555;EVM0009025;EVM0026526;EVM0004350;EVM0000428;EVM0044778;EVM0041251;EVM0028959;EVM0005068;EVM0051060;EVM0037895;EVM0000994;EVM0002165;EVM0052208;EVM0023217;EVM0010844;EVM0051720;EVM0024147;EVM0045283;EVM0041378;EVM0025415;EVM0036439;EVM0023644;EVM…
cellular component	membrane	GO:0016020	18034	158	EVM0050310;EVM0031949;EVM0018339;EVM0047999;EVM0057795;EVM0000999;EVM0022139;EVM0055438;EVM0053987;EVM0008166;EVM0053678;EVM0028283;EVM0009292;EVM0018230;EVM0017331;EVM0011742;EVM0034711;EVM0046425;EVM0043976;EVM0036227;EVM0034616;EVM0017373;EVM0005228;EVM0036497;EVM0040223;EVM0010166;Salix_babylonica_newGene_6026;EVM0041140;EVM0014708;Salix_babylonica_newGene_5836;EVM0035017;EVM0028062;EVM001753…
cellular component	organelle	GO:0043226	15648	108	EVM0011794;EVM0010541;EVM0000793;EVM0049595;EVM0010613;EVM0017270;EVM0027738;EVM0031365;EVM0034290;EVM0043096;EVM0047557;EVM0040670;EVM0046398;EVM0014937;EVM0053203;EVM0012827;EVM0050990;EVM0055077;EVM0048992;EVM0015531;EVM0033348;EVM0017186;EVM0051502;EVM0004934;EVM0029238;EVM0034762;EVM0045625;EVM0046584;EVM0049571;EVM0041774;EVM0008731;EVM0039950;EVM0027520;EVM0048064;EVM0038174;EVM0055275;EVM…
cellular component	membrane part	GO:0044425	15144	133	EVM0032081;EVM0028062;EVM0017537;EVM0035017;EVM0014708;EVM0040223;EVM0010166;EVM0036497;EVM0017373;EVM0046425;EVM0043976;EVM0036227;EVM0034711;EVM0017331;EVM0011742;EVM0018230;EVM0009292;EVM0057795;EVM0000999;EVM0055438;EVM0022139;EVM0008166;EVM0053678;EVM0053987;EVM0018339;EVM0047999;EVM0050310;EVM0031949;EVM0027738;EVM0024611;EVM0040982;EVM0016840;EVM0049571;EVM0051164;EVM0026082;EVM0053163;EVM…
cellular component	organelle part	GO:0044422	6955	33	EVM0024479;EVM0018654;EVM0027106;EVM0027858;EVM0026183;EVM0031566;EVM0034616;EVM0031146;EVM0040501;EVM0006156;Salix_babylonica_newGene_4448;EVM0010850;EVM0025797;EVM0050310;EVM0015044;EVM0042546;EVM0036439;EVM0053987;EVM0025415;EVM0024147;EVM0027738;EVM0017270;EVM0037895;EVM0010541;EVM0026856;EVM0032154;EVM0055275;EVM0038174;EVM0041774;EVM0049571;EVM0017442;EVM0035300;EVM0033348
cellular component	macromolecular complex	GO:0032991	5860	23	EVM0051464;EVM0042546;EVM0034762;EVM0036439;EVM0017442;EVM0053987;EVM0010166;EVM0014134;EVM0043516;EVM0025415;Salix_babylonica_newGene_4448;EVM0031020;EVM0039481;EVM0041251;EVM0034290;EVM0040276;EVM0031146;EVM0040501;EVM0025590;EVM0024147;EVM0017118;EVM0001277;EVM0014937
cellular component	membrane-enclosed lumen	GO:0031974	1666	2	EVM0015044;EVM0055275
cellular component	extracellular region	GO:0005576	946	22	EVM0054985;EVM0040223;EVM0047192;EVM0055509;EVM0032082;EVM0020583;EVM0006332;EVM0023292;EVM0003626;EVM0005548;EVM0025526;EVM0002361;EVM0040567;EVM0017433;EVM0034206;EVM0034616;EVM0006172;EVM0049790;EVM0008739;EVM0011660;EVM0053409;EVM0040982
cellular component	cell junction	GO:0030054	836	10	EVM0018654;EVM0017331;EVM0012827;EVM0009025;EVM0025218;EVM0001365;EVM0051502;EVM0000391;EVM0033348;EVM0040122
cellular component	symplast	GO:0055044	834	10	EVM0051502;EVM0040122;EVM0033348;EVM0000391;EVM0018654;EVM0017331;EVM0012827;EVM0001365;EVM0025218;EVM0009025
cellular component	virion	GO:0019012	192	1	EVM0039481
cellular component	virion part	GO:0044423	192	1	EVM0039481
cellular component	extracellular region part	GO:0044421	98	0
cellular component	nucleoid	GO:0009295	51	0
molecular function	binding	GO:0005488	24114	245	EVM0054392;EVM0025797;EVM0023338;EVM0003626;Salix_babylonica_newGene_4448;EVM0044862;EVM0025685;EVM0055197;EVM0015044;EVM0043216;EVM0007332;EVM0036530;EVM0048212;EVM0032011;EVM0025218;EVM0030049;EVM0007122;EVM0048246;EVM0004574;EVM0056528;EVM0047459;EVM0031020;EVM0032579;EVM0048064;EVM0040320;EVM0045367;EVM0026878;EVM0055275;EVM0052758;EVM0049571;EVM0014391;EVM0051164;Salix_babylonica_newGene_790…
molecular function	catalytic activity	GO:0003824	22858	295	EVM0025526;EVM0005447;EVM0036497;EVM0030497;EVM0051903;EVM0019575;EVM0002117;Salix_babylonica_newGene_4589;EVM0051801;EVM0006130;EVM0011660;EVM0019249;EVM0011654;EVM0025590;EVM0040276;EVM0048389;EVM0035817;EVM0005146;EVM0002700;EVM0040341;EVM0015136;EVM0023292;EVM0057787;EVM0057795;EVM0048690;EVM0050893;EVM0054727;EVM0010849;EVM0028537;EVM0004264;EVM0017118;EVM0007410;EVM0034616;EVM0043333;EVM004…
molecular function	transporter activity	GO:0005215	2954	36	EVM0018654;EVM0019004;EVM0024320;EVM0031566;EVM0043976;EVM0034598;EVM0046425;EVM0027699;EVM0035125;EVM0050848;EVM0013222;EVM0040122;EVM0022486;EVM0011583;EVM0025797;EVM0018339;EVM0052975;EVM0050310;EVM0015044;EVM0053642;EVM0000999;EVM0034985;EVM0001783;EVM0017270;EVM0037895;EVM0017537;EVM0026856;EVM0044361;EVM0055275;EVM0044462;EVM0010347;EVM0040285;EVM0039198;EVM0051502;EVM0053163;EVM0033348
molecular function	nucleic acid binding transcription factor activity	GO:0001071	1707	22	EVM0052758;EVM0029393;EVM0023934;EVM0048064;EVM0054392;EVM0026277;EVM0042452;EVM0017998;EVM0043216;EVM0031379;EVM0048701;EVM0039957;EVM0023217;EVM0039609;EVM0032056;EVM0007006;EVM0007122;EVM0040670;EVM0044801;EVM0015930;EVM0034290;EVM0002165
molecular function	structural molecule activity	GO:0005198	1424	3	EVM0024479;EVM0036439;EVM0031146
molecular function	molecular transducer activity	GO:0060089	768	2	Salix_babylonica_newGene_952;EVM0033323
molecular function	signal transducer activity	GO:0004871	768	2	EVM0033323;Salix_babylonica_newGene_952
molecular function	electron carrier activity	GO:0009055	454	6	EVM0007749;EVM0038000;EVM0005636;EVM0026051;EVM0056346;EVM0046676
molecular function	antioxidant activity	GO:0016209	337	10	EVM0025526;EVM0040982;EVM0011660;EVM0023292;EVM0003626;EVM0047192;EVM0008739;EVM0011794;EVM0034206;EVM0006172
molecular function	transcription factor activity, protein binding	GO:0000988	300	4	EVM0023731;EVM0032579;EVM0002165;EVM0004622
molecular function	nutrient reservoir activity	GO:0045735	100	3	EVM0017889;EVM0022277;EVM0004264
molecular function	protein tag	GO:0031386	15	0
molecular function	metallochaperone activity	GO:0016530	9	0
molecular function	translation regulator activity	GO:0045182	2	0

## Sheet: Sheet2
Table S10-2 GO ontology analysis on 800 overlapped down-regulated DEGs in comparisons between WRCK and WR treatment samples at four timepoints.
#Total_gene	47376	666
#GO_classify1	GO_classify2	GO_ID	AllGene_number	Selected_gene_number	Selected_gene_ID
biological process	metabolic process	GO:0008152	27165	350	EVM0029644;EVM0039814;EVM0031902;EVM0013188;EVM0014183;EVM0028363;EVM0012625;EVM0051220;EVM0011154;EVM0026741;EVM0030914;EVM0032287;EVM0042752;EVM0028427;EVM0023777;EVM0032113;EVM0013833;EVM0051180;EVM0035327;EVM0018399;EVM0006210;EVM0037404;EVM0033298;EVM0057034;EVM0050316;EVM0051829;Salix_babylonica_newGene_9995;EVM0034953;EVM0016721;EVM0040195;EVM0031776;EVM0010795;EVM0002829;EVM0028115;EVM003…
biological process	cellular process	GO:0009987	27035	367	EVM0039805;EVM0050586;EVM0017632;EVM0019845;EVM0025777;EVM0043213;EVM0012538;EVM0044365;EVM0033401;EVM0036351;EVM0044674;EVM0014722;EVM0044580;EVM0022679;EVM0009826;EVM0045777;EVM0037529;EVM0020681;EVM0001120;EVM0047005;EVM0050028;EVM0045772;EVM0019288;EVM0052457;EVM0009593;EVM0033305;EVM0029716;EVM0000976;EVM0005131;EVM0050194;EVM0048706;EVM0035019;EVM0057654;EVM0037738;EVM0027768;EVM0020941;EVM…
biological process	single-organism process	GO:0044699	19004	295	EVM0015765;EVM0057640;EVM0027312;EVM0006337;EVM0047422;EVM0024132;EVM0018515;EVM0012216;EVM0053070;EVM0024983;EVM0031561;EVM0017515;EVM0004997;EVM0011433;EVM0016775;EVM0038833;EVM0006781;EVM0044579;EVM0006294;EVM0010352;EVM0054739;EVM0044206;EVM0020400;EVM0044749;EVM0003228;EVM0031385;EVM0007809;EVM0052691;EVM0053010;EVM0009255;EVM0020649;EVM0000529;EVM0017049;EVM0052984;Salix_babylonica_newGene_…
biological process	biological regulation	GO:0065007	9501	156	EVM0031561;EVM0018397;EVM0034132;EVM0038833;Salix_babylonica_newGene_1957;EVM0016775;EVM0015803;EVM0001560;EVM0018931;EVM0055887;EVM0030534;EVM0027312;EVM0015765;EVM0022757;EVM0053010;EVM0018496;EVM0029583;EVM0003228;EVM0004763;EVM0027999;EVM0017049;EVM0007085;EVM0022379;EVM0009255;EVM0020649;EVM0005032;EVM0015364;EVM0029204;EVM0019758;EVM0054375;EVM0025916;EVM0018492;EVM0035327;EVM0051180;EVM003…
biological process	response to stimulus	GO:0050896	6316	82	EVM0031013;EVM0044674;EVM0044580;EVM0045777;EVM0042578;EVM0020681;EVM0048523;EVM0017738;EVM0054308;EVM0005793;EVM0028155;EVM0002829;EVM0003561;EVM0018948;EVM0039729;EVM0011835;EVM0043213;Salix_babylonica_newGene_10580;EVM0012711;EVM0018973;EVM0038824;EVM0053679;EVM0019293;EVM0037404;EVM0015187;EVM0053325;EVM0012552;EVM0043047;EVM0006475;EVM0019288;EVM0053872;EVM0009593;EVM0043984;EVM0050137;EVM00…
biological process	localization	GO:0051179	5419	91	EVM0010965;EVM0038945;EVM0022570;EVM0001120;EVM0049039;EVM0001684;EVM0040101;EVM0033925;EVM0022679;EVM0004238;EVM0044674;EVM0036351;EVM0012711;EVM0012575;EVM0042492;EVM0038663;EVM0042070;EVM0037648;EVM0054081;EVM0004313;EVM0017632;EVM0033659;EVM0044345;EVM0013370;EVM0024643;EVM0027764;EVM0039071;EVM0053325;EVM0014498;EVM0016743;Salix_babylonica_newGene_764;EVM0051558;EVM0008995;EVM0048960;EVM0006…
biological process	cellular component organization or biogenesis	GO:0071840	4815	42	EVM0044206;EVM0043838;EVM0007763;Salix_babylonica_newGene_2251;EVM0046001;EVM0057689;EVM0031013;EVM0023610;EVM0027358;EVM0044365;EVM0011873;EVM0053010;EVM0052516;EVM0014430;EVM0031231;EVM0041997;EVM0020179;EVM0050586;EVM0039796;EVM0012291;EVM0031776;EVM0056668;EVM0037459;EVM0014498;EVM0021625;EVM0019231;EVM0047422;EVM0043057;EVM0057640;EVM0027768;EVM0008380;EVM0045567;EVM0050706;EVM0056245;EVM000…
biological process	signaling	GO:0023052	2626	43	EVM0002829;EVM0022379;EVM0056105;EVM0020649;EVM0017049;EVM0028155;Salix_babylonica_newGene_10580;EVM0003561;EVM0043213;EVM0025916;EVM0045777;EVM0042578;EVM0019758;EVM0014092;EVM0031013;EVM0044674;EVM0044580;EVM0016930;EVM0054308;EVM0002735;EVM0048523;EVM0024283;EVM0020681;EVM0009593;EVM0041359;EVM0038833;EVM0003673;EVM0046919;EVM0048706;EVM0009761;EVM0050137;EVM0032113;EVM0040853;EVM0052485;EVM00…
biological process	developmental process	GO:0032502	2266	22	EVM0024283;EVM0017738;EVM0044206;EVM0046130;EVM0047422;EVM0015974;EVM0007763;EVM0031013;EVM0001393;EVM0008389;EVM0054674;EVM0018496;EVM0040853;EVM0039729;EVM0048706;EVM0041119;EVM0018397;EVM0026242;EVM0018552;EVM0032606;EVM0012291;EVM0020649
biological process	multicellular organismal process	GO:0032501	2206	25	EVM0020649;EVM0018552;EVM0032606;EVM0012291;EVM0048706;EVM0041119;EVM0018397;EVM0026242;EVM0040853;EVM0018496;EVM0039729;EVM0001393;EVM0041882;EVM0008389;EVM0027365;EVM0031013;EVM0007763;EVM0015974;EVM0017738;EVM0044206;EVM0024283;EVM0048462;EVM0047422;EVM0046130;EVM0025574
biological process	reproductive process	GO:0022414	1136	12	EVM0025574;EVM0039729;EVM0054674;EVM0024283;EVM0048462;EVM0044206;EVM0017738;EVM0018552;EVM0031013;EVM0027365;EVM0008389;EVM0041882
biological process	multi-organism process	GO:0051704	846	23	EVM0053679;EVM0027365;EVM0031013;EVM0024918;EVM0041882;EVM0048462;EVM0030534;EVM0025574;EVM0000208;EVM0043293;Salix_babylonica_newGene_7988;EVM0005793;EVM0001560;EVM0020649;EVM0025091;EVM0043984;EVM0052083;EVM0011835;EVM0054674;EVM0024487;EVM0051220;EVM0048706;EVM0047966
biological process	growth	GO:0040007	372	2	EVM0040853;EVM0031013
biological process	reproduction	GO:0000003	295	4	EVM0024283;EVM0054674;EVM0044206;EVM0041997
biological process	immune system process	GO:0002376	250	11	EVM0043293;EVM0000208;EVM0048706;EVM0024487;EVM0030534;EVM0011835;EVM0052083;EVM0043984;EVM0025091;EVM0020649;EVM0053679
biological process	rhythmic process	GO:0048511	33	0
biological process	locomotion	GO:0040011	24	0
biological process	biological adhesion	GO:0022610	17	0
biological process	cell killing	GO:0001906	8	0
cellular component	cell	GO:0005623	23320	272	EVM0005032;EVM0044206;EVM0044749;EVM0053440;EVM0018492;EVM0038822;EVM0053010;EVM0052516;EVM0011873;EVM0003228;EVM0004763;EVM0019770;EVM0018998;EVM0009255;EVM0055887;EVM0047422;EVM0015765;EVM0053295;EVM0017515;EVM0031561;EVM0039666;EVM0006781;EVM0016775;EVM0040101;EVM0010965;EVM0054308;EVM0038945;EVM0035333;EVM0051243;EVM0023627;EVM0004238;EVM0005915;EVM0033925;EVM0014430;EVM0003561;EVM0039729;EVM…
cellular component	cell part	GO:0044464	23167	260	EVM0017515;EVM0031561;EVM0039666;EVM0006781;EVM0055887;EVM0047422;EVM0053295;EVM0011873;EVM0053010;EVM0052516;EVM0003228;EVM0004763;EVM0019770;EVM0018998;EVM0009255;EVM0044206;EVM0005032;EVM0044749;EVM0038822;EVM0018492;EVM0053440;EVM0032287;EVM0030914;EVM0026741;EVM0042752;EVM0040853;EVM0057643;EVM0035327;EVM0032113;EVM0051180;EVM0013188;EVM0012625;EVM0015028;EVM0031902;Salix_babylonica_newGene_…
cellular component	membrane	GO:0016020	18034	314	EVM0044365;EVM0012538;EVM0025593;EVM0043213;EVM0033401;EVM0028005;EVM0036351;EVM0021521;EVM0050586;EVM0012713;EVM0017632;EVM0050854;EVM0017068;EVM0025777;EVM0004668;EVM0020681;EVM0010108;Salix_babylonica_newGene_10533;EVM0037589;EVM0026784;EVM0047005;EVM0043277;EVM0001120;EVM0038220;EVM0047408;EVM0044580;EVM0044674;EVM0022679;EVM0037529;EVM0004173;EVM0046941;EVM0039235;EVM0005131;Salix_babylonica…
cellular component	organelle	GO:0043226	15648	130	EVM0033932;EVM0015349;EVM0053853;EVM0005226;Salix_babylonica_newGene_10534;EVM0009980;EVM0022643;EVM0005175;Salix_babylonica_newGene_10622;EVM0012743;EVM0003092;EVM0043057;EVM0050108;EVM0035928;EVM0057103;EVM0053700;EVM0008389;EVM0051104;EVM0001393;EVM0045274;EVM0004204;EVM0054070;EVM0028786;EVM0005660;EVM0040045;EVM0037388;EVM0024283;EVM0025313;EVM0023610;EVM0057689;EVM0039235;EVM0051772;EVM0057…
cellular component	membrane part	GO:0044425	15144	264	EVM0049147;EVM0048523;EVM0001684;EVM0040101;EVM0008852;Salix_babylonica_newGene_2251;EVM0038945;EVM0046581;EVM0035333;EVM0057471;EVM0004238;EVM0018382;EVM0056672;EVM0039717;EVM0033925;EVM0025656;EVM0004799;EVM0027023;EVM0054081;EVM0012575;EVM0037648;EVM0029696;EVM0047427;EVM0050801;EVM0002829;EVM0010795;EVM0027033;EVM0016721;EVM0031776;EVM0053325;Salix_babylonica_newGene_764;Salix_babylonica_newG…
cellular component	organelle part	GO:0044422	6955	44	EVM0050337;EVM0043057;EVM0052984;Salix_babylonica_newGene_10622;EVM0048364;EVM0056245;EVM0031425;EVM0027768;EVM0027974;EVM0035447;EVM0041885;EVM0023422;EVM0033932;EVM0015349;EVM0035327;EVM0053853;EVM0002628;EVM0039235;EVM0052457;EVM0031902;EVM0015028;Salix_babylonica_newGene_10534;EVM0046001;EVM0029187;EVM0046130;EVM0043838;Salix_babylonica_newGene_10533;EVM0038526;EVM0023610;EVM0022679;EVM005683…
cellular component	macromolecular complex	GO:0032991	5860	37	Salix_babylonica_newGene_10622;EVM0052984;EVM0050337;EVM0043057;EVM0027768;EVM0027974;EVM0031425;EVM0048364;EVM0056245;EVM0031726;EVM0002628;EVM0035327;EVM0033932;EVM0015349;EVM0023422;EVM0035447;EVM0041885;EVM0015028;EVM0052457;EVM0031902;EVM0043838;EVM0029187;EVM0046130;EVM0046001;EVM0057689;EVM0045597;EVM0014722;EVM0056838;EVM0023610;EVM0038526;EVM0053010;EVM0011873;EVM0052516;EVM0033401;EVM00…
cellular component	membrane-enclosed lumen	GO:0031974	1666	11	EVM0056838;EVM0054270;EVM0023610;EVM0027974;EVM0031425;EVM0035327;EVM0033932;EVM0033401;EVM0015349;EVM0043838;EVM0002628
cellular component	extracellular region	GO:0005576	946	21	EVM0037459;EVM0056668;EVM0029644;EVM0036895;EVM0000529;EVM0019288;EVM0020179;EVM0053348;EVM0031231;EVM0014430;EVM0001842;EVM0054674;EVM0035859;EVM0033298;EVM0031370;EVM0036319;EVM0004068;EVM0002051;EVM0014321;EVM0044936;EVM0021625
cellular component	cell junction	GO:0030054	836	24	EVM0006475;EVM0017828;Salix_babylonica_newGene_7988;EVM0027456;EVM0030147;EVM0037434;EVM0054674;EVM0037613;EVM0019758;EVM0028926;EVM0046825;EVM0052485;EVM0053440;EVM0037822;EVM0045777;EVM0038822;EVM0027169;EVM0024918;EVM0045220;EVM0042832;EVM0015440;EVM0028374;EVM0026212;EVM0010952
cellular component	symplast	GO:0055044	834	24	EVM0030147;EVM0027456;Salix_babylonica_newGene_7988;EVM0017828;EVM0006475;EVM0037613;EVM0054674;EVM0037434;EVM0027169;EVM0024918;EVM0045220;EVM0038822;EVM0037822;EVM0053440;EVM0045777;EVM0052485;EVM0046825;EVM0028926;EVM0019758;EVM0010952;EVM0026212;EVM0028374;EVM0042832;EVM0015440
cellular component	virion	GO:0019012	192	0
cellular component	virion part	GO:0044423	192	0
cellular component	extracellular region part	GO:0044421	98	0
cellular component	nucleoid	GO:0009295	51	0
molecular function	binding	GO:0005488	24114	337	EVM0004204;EVM0033579;EVM0054070;EVM0053348;EVM0018550;EVM0030255;EVM0011219;EVM0009001;EVM0047017;EVM0056105;EVM0005660;EVM0024283;EVM0035095;EVM0035325;EVM0025574;EVM0049452;EVM0002735;EVM0025638;EVM0057689;EVM0037721;EVM0056945;EVM0044737;EVM0051893;EVM0039897;EVM0015349;EVM0038734;EVM0025745;Salix_babylonica_newGene_10534;EVM0018552;EVM0001714;EVM0027707;EVM0055339;EVM0007293;Salix_babylonica…
molecular function	catalytic activity	GO:0003824	22858	324	EVM0034953;Salix_babylonica_newGene_764;Salix_babylonica_newGene_9995;EVM0051829;EVM0050316;EVM0057034;EVM0033298;EVM0018399;EVM0037404;EVM0023777;EVM0011154;EVM0032287;EVM0030914;EVM0012625;EVM0028363;EVM0029513;EVM0014183;EVM0029644;EVM0039814;EVM0008852;Salix_babylonica_newGene_2251;EVM0054308;EVM0021289;EVM0033459;EVM0023315;EVM0046581;EVM0057471;EVM0051243;EVM0018382;EVM0056672;EVM0023627;EV…
molecular function	transporter activity	GO:0005215	2954	70	EVM0039488;EVM0057103;EVM0048774;EVM0046272;EVM0053700;EVM0050742;EVM0012216;EVM0024638;EVM0055525;EVM0024132;Salix_babylonica_newGene_6524;EVM0034619;EVM0005226;EVM0006781;EVM0038833;EVM0008173;EVM0009980;EVM0011433;EVM0017515;EVM0027264;EVM0056608;EVM0024388;Salix_babylonica_newGene_6522;EVM0044749;EVM0014092;EVM0001297;EVM0025916;EVM0006294;EVM0009255;EVM0000871;EVM0046403;EVM0045274;EVM005269…
molecular function	nucleic acid binding transcription factor activity	GO:0001071	1707	33	EVM0005032;EVM0056506;EVM0049452;EVM0024283;EVM0005481;EVM0004204;EVM0054070;EVM0039729;EVM0056273;EVM0029583;EVM0027999;EVM0011547;EVM0007085;EVM0028115;EVM0019845;EVM0012761;EVM0055887;EVM0039635;EVM0012743;EVM0050108;EVM0048364;EVM0006649;EVM0032113;EVM0013833;EVM0042752;EVM0018397;EVM0057654;EVM0041119;EVM0013188;EVM0015803;EVM0031495;EVM0052457;EVM0018931
molecular function	structural molecule activity	GO:0005198	1424	2	Salix_babylonica_newGene_10622;EVM0045597
molecular function	molecular transducer activity	GO:0060089	768	14	EVM0044580;EVM0044674;EVM0038833;EVM0014092;EVM0019758;EVM0041359;EVM0002829;EVM0045777;EVM0025916;EVM0052485;EVM0027312;EVM0024638;EVM0053325;EVM0046919
molecular function	signal transducer activity	GO:0004871	768	14	EVM0046919;EVM0027312;EVM0024638;EVM0053325;EVM0045777;EVM0025916;EVM0002829;EVM0052485;EVM0041359;EVM0014092;EVM0019758;EVM0038833;EVM0044674;EVM0044580
molecular function	electron carrier activity	GO:0009055	454	8	EVM0015765;EVM0035516;EVM0024410;EVM0030481;EVM0057048;EVM0039814;EVM0005915;EVM0018998
molecular function	antioxidant activity	GO:0016209	337	2	EVM0050316;EVM0001842
molecular function	transcription factor activity, protein binding	GO:0000988	300	3	EVM0054270;EVM0024283;EVM0045783
molecular function	nutrient reservoir activity	GO:0045735	100	0
molecular function	protein tag	GO:0031386	15	0
molecular function	metallochaperone activity	GO:0016530	9	0
molecular function	translation regulator activity	GO:0045182	2	0

## Sheet: Sheet3
Table S10-3 GO ontology analysis on 1553 overlapped up-regulated DEGs in comparisons between WYSL-CK and WYSL treatment samples at four timepoints.
#Total_gene	47376	688
#GO_classify1	GO_classify2	GO_ID	AllGene_number	Selected_gene_number	Selected_gene_ID
biological process	metabolic process	GO:0008152	27165	442	EVM0048496;EVM0046398;EVM0027029;EVM0015531;EVM0051997;EVM0034206;EVM0015154;EVM0056002;EVM0030168;EVM0036702;EVM0001302;EVM0028283;EVM0046790;EVM0031429;EVM0005447;EVM0012842;EVM0047192;EVM0015044;EVM0019308;EVM0020577;EVM0018353;EVM0034322;EVM0011620;EVM0042452;EVM0043804;EVM0034308;EVM0054846;EVM0025590;EVM0022036;EVM0023496;EVM0023217;EVM0040847;EVM0024016;EVM0051903;EVM0046100;EVM0034238;EVM…
biological process	cellular process	GO:0009987	27035	402	EVM0055509;EVM0049755;EVM0006750;EVM0035370;EVM0036624;EVM0010818;EVM0048690;EVM0026277;EVM0035875;EVM0020576;EVM0010773;EVM0025685;EVM0005246;EVM0039609;EVM0052891;EVM0046853;EVM0045306;EVM0010613;EVM0028391;EVM0017670;EVM0000045;EVM0032579;EVM0044087;EVM0000535;EVM0052667;EVM0028752;EVM0011034;EVM0027699;EVM0054925;EVM0016348;EVM0026905;EVM0046676;EVM0052702;EVM0033160;EVM0044895;EVM0016451;EVM…
biological process	single-organism process	GO:0044699	19004	245	EVM0046510;EVM0052751;EVM0029184;EVM0050709;EVM0035125;EVM0034548;EVM0022618;EVM0028537;EVM0053204;EVM0024470;EVM0002073;EVM0010928;EVM0003227;Salix_babylonica_newGene_4186;EVM0055275;EVM0033694;EVM0039479;EVM0034549;EVM0039723;EVM0057021;EVM0015136;EVM0054727;EVM0035817;EVM0025386;EVM0004934;EVM0036497;EVM0034616;EVM0036941;EVM0043825;EVM0008166;EVM0052849;EVM0055745;EVM0046584;EVM0049671;EVM000…
biological process	biological regulation	GO:0065007	9501	184	EVM0000045;EVM0044087;EVM0032579;EVM0000535;EVM0039609;EVM0013872;EVM0010613;EVM0045306;EVM0017670;EVM0026905;EVM0020062;EVM0052667;EVM0001014;EVM0028752;EVM0002056;EVM0055509;EVM0001601;EVM0049755;EVM0036940;EVM0010773;EVM0005246;EVM0003580;EVM0036624;EVM0044801;EVM0026277;EVM0035875;EVM0004875;EVM0033748;EVM0039572;EVM0018957;EVM0004202;EVM0042241;EVM0045686;EVM0052208;EVM0038589;Salix_babyloni…
biological process	response to stimulus	GO:0050896	6316	92	EVM0009025;EVM0003334;EVM0036059;EVM0046510;EVM0052559;EVM0000396;EVM0050709;EVM0016295;EVM0022486;EVM0025977;EVM0049852;EVM0049015;EVM0039479;EVM0017186;EVM0056808;EVM0004934;EVM0051738;EVM0015907;EVM0025567;EVM0016242;EVM0029448;EVM0006156;EVM0002763;EVM0031605;EVM0030773;EVM0009601;EVM0049458;EVM0016029;EVM0012782;EVM0014715;EVM0008739;EVM0017461;EVM0056077;EVM0006172;EVM0044290;EVM0014305;EVM…
biological process	localization	GO:0051179	5419	60	EVM0022139;EVM0032475;EVM0046510;EVM0052751;EVM0029184;EVM0035125;EVM0053642;EVM0034711;EVM0024470;EVM0040285;EVM0015044;EVM0002073;EVM0017373;EVM0022486;EVM0013222;EVM0055275;EVM0022034;EVM0039479;EVM0039723;EVM0046425;Salix_babylonica_newGene_510;EVM0007976;EVM0029002;EVM0025386;EVM0028959;EVM0006766;EVM0025567;EVM0001908;EVM0043825;EVM0033427;EVM0046620;EVM0047882;EVM0046178;EVM0000999;EVM0034…
biological process	cellular component organization or biogenesis	GO:0071840	4815	26	EVM0011620;EVM0022181;EVM0052151;Salix_babylonica_newGene_511;EVM0023731;EVM0000010;EVM0012842;EVM0005447;EVM0036439;EVM0055509;EVM0002361;EVM0008850;EVM0007442;EVM0016500;EVM0011660;EVM0001675;EVM0008637;EVM0056783;EVM0028959;EVM0043645;EVM0032579;Salix_babylonica_newGene_510;EVM0017376;EVM0034206;EVM0001611;EVM0046853
biological process	signaling	GO:0023052	2626	20	EVM0050709;EVM0016029;EVM0034353;EVM0036624;EVM0005246;EVM0014378;EVM0045306;EVM0014305;EVM0028276;EVM0049852;EVM0004934;EVM0053203;EVM0014032;EVM0001014;EVM0042442;EVM0004202;EVM0025797;EVM0017186;EVM0023423;EVM0039572
biological process	developmental process	GO:0032502	2266	21	EVM0027575;EVM0025797;EVM0020062;EVM0034290;EVM0030131;EVM0009426;EVM0045540;EVM0002754;EVM0008731;EVM0046398;Salix_babylonica_newGene_4186;EVM0003580;EVM0027520;EVM0025699;EVM0021497;EVM0028537;EVM0006156;EVM0034548;EVM0002763;EVM0046584;EVM0018386
biological process	multicellular organismal process	GO:0032501	2206	22	EVM0008731;EVM0046398;EVM0002754;EVM0014715;EVM0009426;EVM0045540;EVM0030131;EVM0020062;EVM0027575;EVM0025797;EVM0002763;EVM0025218;EVM0046584;EVM0018386;EVM0028537;EVM0031429;EVM0021497;EVM0025699;EVM0027520;Salix_babylonica_newGene_4186;EVM0003580;EVM0008651
biological process	reproductive process	GO:0022414	1136	20	EVM0023760;EVM0025699;EVM0021497;Salix_babylonica_newGene_4186;EVM0008651;EVM0003580;EVM0006332;EVM0027520;EVM0025218;EVM0046584;EVM0018386;EVM0031429;EVM0030131;EVM0027575;EVM0047764;EVM0008731;EVM0046398;EVM0009426;EVM0014715;EVM0002754
biological process	multi-organism process	GO:0051704	846	16	EVM0023760;EVM0024826;EVM0016171;EVM0006564;EVM0008651;EVM0006332;EVM0025218;EVM0038171;EVM0036059;EVM0009025;EVM0031429;EVM0047764;EVM0007122;EVM0038474;EVM0017461;EVM0014715
biological process	growth	GO:0040007	372	2	EVM0046398;EVM0006156
biological process	reproduction	GO:0000003	295	8	EVM0023760;EVM0021497;EVM0006332;EVM0003580;EVM0047764;EVM0027575;EVM0018386;EVM0002754
biological process	immune system process	GO:0002376	250	1	EVM0025218
biological process	rhythmic process	GO:0048511	33	0
biological process	locomotion	GO:0040011	24	0
biological process	biological adhesion	GO:0022610	17	0
biological process	cell killing	GO:0001906	8	0
cellular component	cell	GO:0005623	23320	283	EVM0036702;EVM0046398;EVM0027029;EVM0015531;EVM0034206;EVM0034353;EVM0015044;EVM0013222;EVM0011620;EVM0031429;EVM0005447;EVM0012842;EVM0025797;EVM0016500;EVM0043804;EVM0054846;EVM0025590;EVM0022036;EVM0023217;EVM0024016;EVM0051903;EVM0044155;EVM0006564;EVM0025218;EVM0029959;EVM0035817;EVM0013502;EVM0017614;EVM0032370;EVM0034593;EVM0056808;EVM0014288;EVM0055746;EVM0015136;EVM0054414;EVM0025977;EVM…
cellular component	cell part	GO:0044464	23167	283	EVM0029989;EVM0012854;EVM0036940;EVM0054604;EVM0002056;EVM0026030;EVM0030049;EVM0038174;EVM0001014;EVM0026288;EVM0037753;EVM0002769;EVM0023702;EVM0056498;EVM0039950;EVM0025699;EVM0045074;EVM0041629;EVM0014185;Salix_babylonica_newGene_2599;EVM0009908;Salix_babylonica_newGene_510;EVM0033748;EVM0004202;EVM0045686;EVM0052208;EVM0042596;EVM0018957;EVM0018871;EVM0024412;EVM0022719;EVM0034220;Salix_baby…
cellular component	membrane	GO:0016020	18034	202	EVM0046853;EVM0032751;EVM0035680;EVM0045306;EVM0051292;EVM0038912;EVM0041140;EVM0026288;EVM0009056;EVM0025368;EVM0011034;EVM0027699;EVM0016348;EVM0020062;EVM0025614;EVM0037753;EVM0055509;EVM0051344;EVM0012854;EVM0054604;Salix_babylonica_newGene_5672;EVM0023886;EVM0041779;EVM0005424;EVM0030355;EVM0042772;EVM0038174;EVM0055589;EVM0005246;EVM0038056;EVM0022034;EVM0009908;Salix_babylonica_newGene_510…
cellular component	organelle	GO:0043226	15648	169	EVM0023731;EVM0031566;EVM0045150;EVM0055077;EVM0014902;EVM0009319;EVM0024412;EVM0022719;EVM0044237;EVM0011459;EVM0053203;EVM0022893;EVM0002257;EVM0003895;EVM0034290;EVM0026068;EVM0029866;EVM0031467;EVM0030497;EVM0044462;EVM0048064;EVM0004316;EVM0016587;EVM0044050;EVM0036455;EVM0050990;EVM0036059;EVM0040670;EVM0024778;EVM0025567;EVM0027008;EVM0025603;EVM0051738;EVM0045065;EVM0010374;EVM0007332;EVM…
cellular component	membrane part	GO:0044425	15144	173	EVM0033262;EVM0022139;EVM0007846;Salix_babylonica_newGene_8560;EVM0023702;EVM0017373;EVM0039480;EVM0054610;EVM0038056;EVM0022034;EVM0009908;Salix_babylonica_newGene_510;EVM0038589;EVM0006766;EVM0042596;EVM0027870;EVM0006195;EVM0055509;EVM0051344;EVM0023886;Salix_babylonica_newGene_5672;EVM0030355;EVM0042772;EVM0038174;EVM0005246;EVM0046853;EVM0032751;EVM0035680;EVM0045306;EVM0051292;EVM0026288;EV…
cellular component	organelle part	GO:0044422	6955	20	EVM0010541;EVM0015044;EVM0025699;EVM0055275;EVM0014378;EVM0031566;EVM0038174;EVM0036439;EVM0010850;EVM0043064;EVM0006750;EVM0054604;EVM0045955;EVM0006156;EVM0046620;EVM0034616;EVM0025797;EVM0014288;EVM0043804;EVM0009426
cellular component	macromolecular complex	GO:0032991	5860	21	EVM0025699;Salix_babylonica_newGene_511;EVM0022181;EVM0041251;EVM0043516;EVM0006750;EVM0036439;EVM0034548;EVM0034220;EVM0054925;EVM0017614;EVM0034290;EVM0014669;EVM0039723;EVM0054846;EVM0025590;EVM0035561;EVM0009426;EVM0001277;Salix_babylonica_newGene_510;EVM0007976
cellular component	membrane-enclosed lumen	GO:0031974	1666	5	EVM0055275;EVM0009426;EVM0015044;EVM0006750;EVM0025699
cellular component	extracellular region	GO:0005576	946	30	EVM0018772;EVM0056859;EVM0005548;EVM0055509;EVM0002361;EVM0012842;EVM0000010;EVM0003192;EVM0047192;EVM0023760;EVM0040267;EVM0047253;EVM0006332;EVM0020583;EVM0011620;EVM0040567;EVM0023496;EVM0001611;EVM0046853;EVM0049790;EVM0008739;EVM0034206;EVM0005706;EVM0054343;EVM0006172;EVM0037410;EVM0034616;EVM0011660;EVM0047764;Salix_babylonica_newGene_3210
cellular component	cell junction	GO:0030054	836	12	EVM0035769;EVM0014715;EVM0009025;EVM0014305;EVM0045306;Salix_babylonica_newGene_10940;EVM0025218;EVM0047764;EVM0005246;Salix_babylonica_newGene_3210;EVM0016029;EVM0034353
cellular component	symplast	GO:0055044	834	12	Salix_babylonica_newGene_10940;EVM0025218;EVM0045306;EVM0014305;EVM0009025;EVM0014715;EVM0035769;EVM0016029;EVM0034353;Salix_babylonica_newGene_3210;EVM0005246;EVM0047764
cellular component	virion	GO:0019012	192	0
cellular component	virion part	GO:0044423	192	0
cellular component	extracellular region part	GO:0044421	98	0
cellular component	nucleoid	GO:0009295	51	0
molecular function	binding	GO:0005488	24114	382	EVM0040267;EVM0000994;EVM0039480;EVM0040785;EVM0016451;EVM0044895;EVM0046676;EVM0052702;EVM0033160;EVM0039572;EVM0027870;EVM0042241;Salix_babylonica_newGene_5393;EVM0036321;EVM0004875;EVM0054343;EVM0049790;EVM0010773;EVM0025685;EVM0024826;EVM0022244;EVM0026277;EVM0048690;EVM0035875;EVM0042575;EVM0049755;EVM0006750;EVM0016348;EVM0029887;EVM0034806;EVM0026905;EVM0009719;EVM0052667;EVM0028752;EVM000…
molecular function	catalytic activity	GO:0003824	22858	313	EVM0029637;EVM0038171;EVM0004264;EVM0001954;EVM0002361;Salix_babylonica_newGene_10940;EVM0029238;EVM0041251;EVM0022795;EVM0021280;EVM0017376;EVM0043645;EVM0049732;EVM0050987;EVM0002117;EVM0021731;EVM0046878;EVM0043714;EVM0023423;EVM0002929;EVM0018100;EVM0008637;Salix_babylonica_newGene_3054;EVM0047381;EVM0000896;EVM0010620;EVM0045955;EVM0001285;EVM0028892;EVM0035169;EVM0043064;EVM0043244;EVM00002…
molecular function	transporter activity	GO:0005215	2954	33	EVM0026288;EVM0027699;EVM0011034;EVM0032746;EVM0025797;EVM0017537;EVM0044361;EVM0018339;EVM0035769;EVM0044462;EVM0028276;EVM0002018;EVM0031566;EVM0034985;EVM0047882;EVM0046178;EVM0000999;EVM0025386;EVM0043825;EVM0033427;EVM0039479;EVM0022034;EVM0046425;EVM0002073;EVM0015044;EVM0022486;EVM0013222;EVM0055275;EVM0046510;EVM0029184;EVM0035125;EVM0053642;EVM0040285
molecular function	nucleic acid binding transcription factor activity	GO:0001071	1707	93	EVM0034290;EVM0037806;EVM0002257;EVM0011459;EVM0014028;EVM0005998;EVM0006972;EVM0048064;EVM0029866;EVM0026068;EVM0031467;EVM0023162;EVM0037606;EVM0030773;EVM0032056;EVM0046731;EVM0014688;EVM0024412;EVM0016242;EVM0012647;EVM0020531;EVM0002763;EVM0026062;EVM0013811;EVM0008900;EVM0023934;EVM0052703;EVM0030192;EVM0056808;EVM0010374;EVM0032370;EVM0013502;EVM0027008;EVM0029243;EVM0006682;EVM0022754;EVM…
molecular function	structural molecule activity	GO:0005198	1424	3	EVM0046620;EVM0043804;EVM0036439
molecular function	molecular transducer activity	GO:0060089	768	12	EVM0005246;EVM0039572;EVM0023423;EVM0014032;EVM0034353;EVM0016029;EVM0001014;EVM0042442;EVM0028276;EVM0014305;EVM0045306;EVM0050709
molecular function	signal transducer activity	GO:0004871	768	12	EVM0005246;EVM0039572;EVM0023423;EVM0014032;EVM0016029;EVM0034353;EVM0001014;EVM0042442;EVM0028276;EVM0014305;EVM0045306;EVM0050709
molecular function	electron carrier activity	GO:0009055	454	5	EVM0026051;EVM0046676;EVM0007749;EVM0005636;EVM0042596
molecular function	antioxidant activity	GO:0016209	337	8	EVM0008739;EVM0034206;EVM0037410;EVM0006172;EVM0023496;EVM0011660;EVM0040267;EVM0047192
molecular function	transcription factor activity, protein binding	GO:0000988	300	4	EVM0032579;EVM0017376;EVM0023731;EVM0036624
molecular function	nutrient reservoir activity	GO:0045735	100	4	EVM0004264;EVM0004979;EVM0047253;EVM0005706
molecular function	protein tag	GO:0031386	15	0
molecular function	metallochaperone activity	GO:0016530	9	0
molecular function	translation regulator activity	GO:0045182	2	0

## Sheet: Sheet4
Table S10-4 GO ontology analysis on 619 overlapped DOWN-regulated DEGs in comparisons between WYSL-CK and WYSL treatment samples at four timepoints.
#Total_gene	47376	510
#GO_classify1	GO_classify2	GO_ID	AllGene_number	Selected_gene_number	Selected_gene_ID
biological process	metabolic process	GO:0008152	27165	272	EVM0039814;EVM0037822;EVM0033589;EVM0020674;EVM0044288;EVM0027100;EVM0056668;EVM0005644;EVM0050729;EVM0004048;EVM0045214;EVM0018382;EVM0024249;EVM0034378;EVM0026142;EVM0018675;EVM0022612;EVM0009249;EVM0057247;EVM0047847;EVM0010749;EVM0016516;EVM0012032;EVM0003543;EVM0057640;EVM0054651;EVM0051058;EVM0035834;EVM0028374;EVM0039308;EVM0027549;EVM0011030;EVM0010791;EVM0057814;EVM0054129;EVM0024149;EVM…
biological process	cellular process	GO:0009987	27035	268	EVM0036351;EVM0044457;EVM0021095;EVM0041224;EVM0019590;EVM0046130;EVM0035378;Salix_babylonica_newGene_8932;EVM0048758;EVM0005032;EVM0030896;EVM0053833;EVM0019293;EVM0020880;EVM0033369;EVM0037859;EVM0013188;EVM0050282;EVM0057086;EVM0005915;EVM0004290;EVM0003102;EVM0026505;EVM0050181;EVM0036619;EVM0048738;EVM0010477;EVM0054674;EVM0031013;EVM0039505;EVM0030221;EVM0038319;EVM0009980;EVM0056102;EVM003…
biological process	single-organism process	GO:0044699	19004	234	EVM0018989;EVM0003559;EVM0012247;EVM0015765;EVM0057048;EVM0056672;EVM0054733;EVM0047700;EVM0024689;EVM0006882;EVM0040588;EVM0010287;EVM0000350;EVM0005805;EVM0002225;Salix_babylonica_newGene_9579;EVM0034307;EVM0013043;EVM0035820;EVM0055525;Salix_babylonica_newGene_1626;EVM0015545;EVM0018496;EVM0048086;EVM0023988;EVM0038930;EVM0028948;EVM0031385;EVM0024149;EVM0020400;EVM0025082;EVM0034571;EVM001670…
biological process	biological regulation	GO:0065007	9501	92	EVM0057247;EVM0051772;EVM0034203;EVM0041169;EVM0003245;EVM0039437;EVM0026142;EVM0035887;EVM0015358;EVM0036437;EVM0001910;EVM0019968;EVM0001127;EVM0005032;EVM0051058;EVM0017738;EVM0019293;EVM0032738;EVM0041712;EVM0016516;EVM0005144;EVM0013342;EVM0041824;EVM0009543;EVM0055771;EVM0038945;EVM0027100;EVM0005644;EVM0036619;EVM0050181;EVM0039814;EVM0013188;EVM0020880;EVM0037859;EVM0033369;EVM0057229;EVM…
biological process	response to stimulus	GO:0050896	6316	47	EVM0047327;EVM0043310;EVM0031013;EVM0022379;EVM0045777;EVM0036800;EVM0056102;EVM0038319;EVM0034571;EVM0009980;EVM0050578;EVM0022859;EVM0045874;EVM0057086;EVM0015440;EVM0013342;EVM0010539;EVM0029888;EVM0027006;EVM0027100;EVM0016516;Salix_babylonica_newGene_2208;EVM0000193;EVM0054713;Salix_babylonica_newGene_8932;EVM0003559;EVM0020203;EVM0019293;EVM0025406;EVM0039729;EVM0037569;EVM0010287;EVM001773…
biological process	localization	GO:0051179	5419	81	EVM0033726;EVM0057643;EVM0056946;EVM0031213;EVM0005144;EVM0009543;EVM0055771;EVM0041824;EVM0050742;EVM0038945;EVM0036619;EVM0038453;EVM0000976;EVM0006781;EVM0024132;EVM0021964;EVM0010477;EVM0056102;EVM0009980;Salix_babylonica_newGene_2286;EVM0017515;EVM0027264;EVM0044345;EVM0037929;EVM0014044;EVM0013946;EVM0052572;EVM0036351;EVM0009419;EVM0035887;EVM0053196;EVM0032216;EVM0047671;EVM0030170;EVM003…
biological process	cellular component organization or biogenesis	GO:0071840	4815	56	EVM0008111;EVM0057640;EVM0018989;Salix_babylonica_newGene_8932;EVM0030184;EVM0006882;EVM0036786;EVM0057392;EVM0045399;EVM0019968;EVM0030804;EVM0018675;EVM0001910;EVM0015545;EVM0044457;EVM0016662;EVM0052760;EVM0037459;EVM0047847;EVM0034580;EVM0034203;EVM0020179;EVM0041224;EVM0012206;EVM0020024;EVM0049210;EVM0038319;Salix_babylonica_newGene_2286;EVM0018750;EVM0039505;EVM0014430;EVM0026986;EVM003101…
biological process	signaling	GO:0023052	2626	15	EVM0043310;EVM0031013;EVM0001910;EVM0045874;EVM0029135;EVM0022379;EVM0045777;EVM0015430;EVM0013342;EVM0009593;EVM0050578;EVM0015061;EVM0019293;EVM0027100;EVM0010287
biological process	developmental process	GO:0032502	2266	24	EVM0050181;EVM0027100;EVM0003245;EVM0038930;EVM0012206;EVM0047362;EVM0001910;EVM0022859;EVM0001988;Salix_babylonica_newGene_3844;EVM0014237;EVM0039308;EVM0018496;EVM0033726;EVM0033369;EVM0040588;EVM0039729;EVM0017738;EVM0019968;EVM0054674;EVM0046130;EVM0006882;EVM0031013;EVM0000193
biological process	multicellular organismal process	GO:0032501	2206	18	EVM0001910;EVM0022859;Salix_babylonica_newGene_3844;EVM0001988;EVM0014237;EVM0033726;EVM0018496;EVM0050181;EVM0027100;EVM0038930;EVM0003559;EVM0046130;EVM0006882;EVM0000193;EVM0031013;EVM0040588;EVM0039729;EVM0017738
biological process	reproductive process	GO:0022414	1136	11	EVM0001910;EVM0022859;EVM0003559;EVM0031013;EVM0000193;EVM0054674;EVM0017738;EVM0039729;EVM0027100;EVM0002620;EVM0020141
biological process	multi-organism process	GO:0051704	846	8	EVM0003559;Salix_babylonica_newGene_1626;EVM0031013;Salix_babylonica_newGene_2208;EVM0054674;EVM0029888;EVM0002620;EVM0020141
biological process	growth	GO:0040007	372	7	EVM0031013;EVM0033369;EVM0012206;EVM0019968;EVM0040855;EVM0027100;EVM0001910
biological process	reproduction	GO:0000003	295	3	EVM0002620;EVM0020141;EVM0054674
biological process	immune system process	GO:0002376	250	0
biological process	rhythmic process	GO:0048511	33	0
biological process	locomotion	GO:0040011	24	0
biological process	biological adhesion	GO:0022610	17	0
biological process	cell killing	GO:0001906	8	0
cellular component	cell	GO:0005623	23320	215	EVM0011788;EVM0007112;EVM0022859;EVM0044749;EVM0026741;EVM0002149;EVM0043424;EVM0050694;EVM0015200;EVM0056719;EVM0027358;EVM0021544;EVM0047038;EVM0021103;EVM0012632;EVM0049219;EVM0056823;EVM0056273;EVM0056203;EVM0018899;EVM0018750;EVM0041451;EVM0012124;EVM0014500;EVM0025154;EVM0050284;EVM0045332;EVM0013099;EVM0050129;EVM0014237;EVM0039666;EVM0022368;EVM0029135;EVM0035414;EVM0015954;EVM0016662;EVM…
cellular component	cell part	GO:0044464	23167	210	EVM0046130;EVM0032738;EVM0022374;EVM0046983;Salix_babylonica_newGene_8932;EVM0036350;EVM0005032;EVM0027033;EVM0030896;EVM0023692;EVM0037541;EVM0019293;EVM0045399;EVM0009419;EVM0052760;EVM0035887;EVM0001978;EVM0011399;EVM0051772;EVM0041168;EVM0041685;EVM0031696;EVM0003245;EVM0019590;EVM0013258;EVM0002925;EVM0003730;EVM0031013;EVM0055059;Salix_babylonica_newGene_2286;EVM0009980;EVM0038319;EVM004577…
cellular component	membrane	GO:0016020	18034	259	EVM0045332;EVM0013099;EVM0026986;EVM0033743;EVM0043310;EVM0044157;EVM0050694;EVM0056823;EVM0049219;EVM0056203;EVM0044749;EVM0008109;EVM0027203;EVM0002149;EVM0028818;EVM0000869;EVM0016721;EVM0043424;EVM0019876;EVM0030804;EVM0009911;EVM0006769;EVM0005361;EVM0031812;EVM0012575;EVM0056608;EVM0055900;EVM0021410;Salix_babylonica_newGene_2208;EVM0009593;EVM0000865;EVM0041770;EVM0039666;EVM0002414;EVM002…
cellular component	organelle	GO:0043226	15648	103	Salix_babylonica_newGene_2286;EVM0006851;EVM0009980;EVM0003730;EVM0055059;EVM0003709;EVM0017041;EVM0023154;EVM0009928;EVM0010897;EVM0010167;EVM0014044;EVM0011332;EVM0008702;EVM0017515;EVM0031213;EVM0047935;EVM0047362;EVM0057229;EVM0057643;EVM0013188;EVM0037859;EVM0050181;EVM0036619;EVM0025128;EVM0005644;EVM0038373;EVM0048738;EVM0041824;EVM0013342;Salix_babylonica_newGene_8932;EVM0046983;EVM000811…
cellular component	membrane part	GO:0044425	15144	222	EVM0032216;EVM0042921;EVM0021572;EVM0018675;EVM0035831;EVM0022287;EVM0042806;EVM0036319;EVM0030064;EVM0047847;EVM0027481;EVM0021556;EVM0049210;EVM0057640;EVM0050854;EVM0008111;EVM0017077;EVM0041803;EVM0003543;EVM0041712;EVM0046430;EVM0012032;EVM0022570;EVM0055136;EVM0019615;EVM0008527;EVM0031213;EVM0056946;EVM0003639;EVM0003752;EVM0057643;EVM0018318;EVM0019987;EVM0038453;EVM0038945;EVM0050742;EVM…
cellular component	organelle part	GO:0044422	6955	27	EVM0023988;EVM0056203;EVM0056719;EVM0025128;EVM0050694;EVM0000284;EVM0035887;EVM0001978;EVM0031213;Salix_babylonica_newGene_9579;EVM0014237;EVM0011788;EVM0055884;EVM0044493;EVM0002984;EVM0039235;EVM0023154;EVM0010897;EVM0037541;EVM0046130;EVM0016516;EVM0012124;EVM0003730;EVM0055059;Salix_babylonica_newGene_8932;Salix_babylonica_newGene_2286;EVM0006851
cellular component	macromolecular complex	GO:0032991	5860	15	EVM0016516;EVM0000284;EVM0046130;EVM0003730;Salix_babylonica_newGene_8932;EVM0047362;Salix_babylonica_newGene_9579;EVM0014237;EVM0044493;EVM0056719;EVM0002984;EVM0023154;EVM0025128;EVM0010897;EVM0037541
cellular component	membrane-enclosed lumen	GO:0031974	1666	2	Salix_babylonica_newGene_8932;Salix_babylonica_newGene_2286
cellular component	extracellular region	GO:0005576	946	41	EVM0004068;EVM0031231;EVM0020880;EVM0033246;EVM0047935;EVM0033589;EVM0057086;EVM0020141;EVM0025564;EVM0044288;EVM0003102;EVM0010539;EVM0047022;EVM0056668;EVM0054674;EVM0014430;EVM0026986;EVM0024149;EVM0018750;EVM0039505;EVM0034571;EVM0038319;EVM0045332;EVM0037502;EVM0000711;EVM0034638;EVM0044457;EVM0032317;EVM0005838;EVM0041224;EVM0020024;EVM0020179;EVM0002620;EVM0036319;EVM0037459;EVM0036786;EVM…
cellular component	cell junction	GO:0030054	836	22	EVM0028926;EVM0010539;EVM0019590;EVM0036619;EVM0041824;EVM0015440;EVM0013342;EVM0052170;EVM0037822;EVM0007112;EVM0010791;EVM0028374;EVM0014044;EVM0009911;EVM0042832;EVM0013099;EVM0003559;EVM0045777;EVM0054674;EVM0014500;EVM0043310;EVM0032738
cellular component	symplast	GO:0055044	834	22	EVM0015440;EVM0041824;EVM0013342;EVM0052170;EVM0028926;EVM0010539;EVM0036619;EVM0019590;EVM0028374;EVM0037822;EVM0007112;EVM0010791;EVM0009911;EVM0042832;EVM0013099;EVM0014044;EVM0014500;EVM0054674;EVM0043310;EVM0032738;EVM0003559;EVM0045777
cellular component	virion	GO:0019012	192	0
cellular component	virion part	GO:0044423	192	0
cellular component	extracellular region part	GO:0044421	98	1	EVM0047935
cellular component	nucleoid	GO:0009295	51	0
molecular function	binding	GO:0005488	24114	207	EVM0026741;EVM0016721;EVM0000869;EVM0007112;EVM0044976;EVM0008109;EVM0027203;EVM0012632;EVM0017448;EVM0049219;EVM0056273;EVM0056203;EVM0056719;EVM0021544;EVM0014500;EVM0047327;EVM0032430;EVM0053076;EVM0013099;EVM0019523;EVM0016529;EVM0050129;EVM0022014;EVM0049093;EVM0026719;EVM0039440;EVM0045371;EVM0002414;EVM0039666;EVM0003974;EVM0029135;EVM0005131;EVM0047822;EVM0054802;EVM0048191;EVM0015430;EVM…
molecular function	catalytic activity	GO:0003824	22858	265	EVM0054129;EVM0035834;EVM0000284;EVM0028374;EVM0010791;EVM0057814;Salix_babylonica_newGene_2251;Salix_babylonica_newGene_7966;EVM0051243;EVM0024149;EVM0020400;EVM0028948;EVM0006188;EVM0031499;Salix_babylonica_newGene_5546;EVM0015545;EVM0035820;Salix_babylonica_newGene_9579;EVM0005805;EVM0010287;EVM0035928;EVM0000350;EVM0017424;EVM0050341;EVM0056672;EVM0047181;EVM0012247;EVM0044288;EVM0020674;EVM0…
molecular function	transporter activity	GO:0005215	2954	57	EVM0031213;EVM0044749;EVM0011788;EVM0056946;EVM0057643;EVM0012216;EVM0038167;EVM0038453;EVM0036619;EVM0038945;EVM0050694;EVM0056823;EVM0023112;EVM0050742;EVM0018899;EVM0055771;EVM0041824;EVM0021103;Salix_babylonica_newGene_2286;EVM0056102;EVM0009980;EVM0025082;EVM0021964;EVM0010477;EVM0012124;EVM0024132;EVM0043310;EVM0006781;EVM0000976;EVM0018238;EVM0052572;EVM0013946;EVM0014044;EVM0037929;EVM004…
molecular function	nucleic acid binding transcription factor activity	GO:0001071	1707	21	EVM0013188;EVM0037859;EVM0047362;EVM0002134;EVM0056273;EVM0003245;EVM0005644;EVM0041169;EVM0050181;EVM0039437;EVM0021544;EVM0005662;EVM0016516;EVM0011332;EVM0005032;EVM0039729;EVM0051058;EVM0017041;EVM0036537;EVM0009928;EVM0040588
molecular function	structural molecule activity	GO:0005198	1424	2	Salix_babylonica_newGene_9579;EVM0002984
molecular function	molecular transducer activity	GO:0060089	768	3	EVM0045777;EVM0015061;EVM0043310
molecular function	signal transducer activity	GO:0004871	768	3	EVM0045777;EVM0015061;EVM0043310
molecular function	electron carrier activity	GO:0009055	454	9	EVM0015765;EVM0057048;EVM0005915;EVM0054834;EVM0039814;EVM0046430;EVM0015954;EVM0031696;EVM0021556
molecular function	antioxidant activity	GO:0016209	337	3	EVM0057086;EVM0038319;EVM0034571
molecular function	transcription factor activity, protein binding	GO:0000988	300	0
molecular function	nutrient reservoir activity	GO:0045735	100	0
molecular function	protein tag	GO:0031386	15	0
molecular function	metallochaperone activity	GO:0016530	9	0
molecular function	translation regulator activity	GO:0045182	2	0

## Sheet: Sheet5
Table S10-5 GO ontology analysis on 650 overlapped up-regulated DEGs in comparisons between WR and WSYL samples.
#Total_gene	47376	472
#GO_classify1	GO_classify2	GO_ID	AllGene_number	Selected_gene_number	Selected_gene_ID
biological process	metabolic process	GO:0008152	27165	290	EVM0020037;EVM0045783;Salix_babylonica_newGene_1908;EVM0027279;EVM0024186;EVM0024772;EVM0044637;EVM0019992;EVM0044162;EVM0040599;EVM0047621;EVM0033500;EVM0035628;EVM0003766;EVM0044293;EVM0039440;EVM0037522;EVM0050843;EVM0032938;EVM0045670;EVM0026700;EVM0052881;EVM0007712;EVM0013452;EVM0043940;EVM0040412;EVM0010785;EVM0042566;EVM0026665;EVM0027138;EVM0055236;EVM0035677;EVM0016286;EVM0031399;Salix_…
biological process	cellular process	GO:0009987	27035	262	EVM0044534;EVM0053061;Salix_babylonica_newGene_498;EVM0009266;EVM0045785;EVM0040063;EVM0035037;EVM0018089;EVM0022374;EVM0000819;EVM0041339;Salix_babylonica_newGene_5668;EVM0009223;EVM0036582;EVM0019427;EVM0038021;EVM0032982;EVM0042026;EVM0038451;EVM0015860;EVM0002552;EVM0036889;EVM0006548;EVM0039346;EVM0056019;EVM0046879;EVM0016130;EVM0057630;Salix_babylonica_newGene_8418;EVM0055915;EVM0014149;Sa…
biological process	single-organism process	GO:0044699	19004	214	EVM0013212;EVM0035264;EVM0038400;EVM0038455;Salix_babylonica_newGene_5644;Salix_babylonica_newGene_9682;EVM0005023;EVM0011321;EVM0051584;EVM0025428;EVM0038013;EVM0017734;EVM0030563;EVM0056019;EVM0027621;EVM0023155;EVM0057630;Salix_babylonica_newGene_8418;EVM0046879;EVM0016130;EVM0055325;EVM0017781;EVM0038451;EVM0015860;EVM0022618;EVM0004444;Salix_babylonica_newGene_2299;Salix_babylonica_newGene_5…
biological process	biological regulation	GO:0065007	9501	80	EVM0038451;EVM0028597;EVM0022713;EVM0044843;EVM0026832;EVM0056019;EVM0010923;EVM0006548;Salix_babylonica_newGene_6177;EVM0045065;Salix_babylonica_newGene_8418;EVM0016488;EVM0033750;EVM0003742;EVM0016130;EVM0031861;EVM0014149;EVM0029270;EVM0011490;EVM0034595;EVM0027550;Salix_babylonica_newGene_5395;EVM0018496;EVM0004499;EVM0045530;Salix_babylonica_newGene_4595;EVM0028312;EVM0047047;Salix_babylonic…
biological process	response to stimulus	GO:0050896	6316	73	Salix_babylonica_newGene_6177;EVM0010923;EVM0056019;EVM0016488;EVM0003742;EVM0033750;Salix_babylonica_newGene_5862;Salix_babylonica_newGene_8418;EVM0029448;EVM0035159;EVM0033581;EVM0008445;EVM0045028;EVM0027550;EVM0041232;EVM0003823;EVM0054672;EVM0011490;EVM0030120;EVM0041050;EVM0017309;EVM0014244;EVM0028312;EVM0044650;Salix_babylonica_newGene_4595;EVM0045530;EVM0039037;Salix_babylonica_newGene_5…
biological process	localization	GO:0051179	5419	49	Salix_babylonica_newGene_7672;EVM0017509;Salix_babylonica_newGene_10200;EVM0035629;Salix_babylonica_newGene_1003;EVM0041544;EVM0032843;EVM0041610;EVM0049768;EVM0050327;EVM0052018;EVM0019377;EVM0035773;EVM0053061;Salix_babylonica_newGene_1908;EVM0044534;EVM0030048;EVM0004821;EVM0027449;Salix_babylonica_newGene_7581;EVM0024135;EVM0034562;Salix_babylonica_newGene_7932;EVM0041651;EVM0041339;EVM001808…
biological process	cellular component organization or biogenesis	GO:0071840	4815	41	EVM0056594;EVM0035159;EVM0024704;EVM0054999;Salix_babylonica_newGene_10986;Salix_babylonica_newGene_6177;Salix_babylonica_newGene_10411;Salix_babylonica_newGene_2262;EVM0028462;EVM0033549;EVM0007590;EVM0007428;Salix_babylonica_newGene_2532;Salix_babylonica_newGene_4086;EVM0057630;EVM0031861;Salix_babylonica_newGene_9682;EVM0011490;Salix_babylonica_newGene_995;EVM0016286;EVM0000317;EVM0000671;EVM0…
biological process	signaling	GO:0023052	2626	27	EVM0024915;Salix_babylonica_newGene_7807;EVM0038993;EVM0039037;Salix_babylonica_newGene_5668;EVM0026700;Salix_babylonica_newGene_7777;EVM0048524;EVM0027550;EVM0038021;Salix_babylonica_newGene_8694;EVM0024704;Salix_babylonica_newGene_8776;EVM0045530;EVM0007590;EVM0028312;Salix_babylonica_newGene_6177;EVM0006514;EVM0010923;EVM0056019;Salix_babylonica_newGene_4595;EVM0039783;Salix_babylonica_newGene…
biological process	developmental process	GO:0032502	2266	18	EVM0031921;EVM0055325;EVM0018496;EVM0022713;EVM0042274;EVM0007798;EVM0006514;Salix_babylonica_newGene_2532;EVM0016130;EVM0010785;EVM0023124;EVM0004444;EVM0002716;EVM0040599;Salix_babylonica_newGene_10602;Salix_babylonica_newGene_5644;EVM0034595;EVM0027550
biological process	multicellular organismal process	GO:0032501	2206	20	EVM0045731;EVM0023124;EVM0041232;Salix_babylonica_newGene_10602;Salix_babylonica_newGene_5644;EVM0027550;EVM0004444;EVM0040599;EVM0002716;EVM0022713;EVM0015860;EVM0018496;EVM0031921;EVM0046879;Salix_babylonica_newGene_2532;EVM0016130;EVM0006514;EVM0042274;EVM0014244;EVM0007798
biological process	reproductive process	GO:0022414	1136	12	EVM0002716;EVM0006514;EVM0004444;EVM0014244;EVM0042274;EVM0041232;Salix_babylonica_newGene_2532;Salix_babylonica_newGene_5644;EVM0046879;EVM0015860;EVM0045731;EVM0023124
biological process	multi-organism process	GO:0051704	846	11	EVM0015860;EVM0032938;EVM0045731;EVM0014244;EVM0004444;Salix_babylonica_newGene_5644;EVM0046879;Salix_babylonica_newGene_2532;EVM0033750;EVM0041232;EVM0035629
biological process	growth	GO:0040007	372	3	Salix_babylonica_newGene_10602;EVM0027550;EVM0004444
biological process	reproduction	GO:0000003	295	4	EVM0030997;Salix_babylonica_newGene_2532;EVM0023641;EVM0014564
biological process	immune system process	GO:0002376	250	4	EVM0014244;EVM0035629;Salix_babylonica_newGene_10602;EVM0032938
biological process	rhythmic process	GO:0048511	33	0
biological process	locomotion	GO:0040011	24	0
biological process	biological adhesion	GO:0022610	17	0
biological process	cell killing	GO:0001906	8	1	EVM0033750
cellular component	cell	GO:0005623	23320	218	EVM0041523;Salix_babylonica_newGene_7807;EVM0026967;EVM0056566;EVM0018264;Salix_babylonica_newGene_8849;EVM0054005;Salix_babylonica_newGene_995;EVM0052311;EVM0020373;EVM0018983;EVM0030997;EVM0046543;EVM0025973;EVM0024704;EVM0038350;EVM0001419;EVM0055653;EVM0028881;EVM0043574;EVM0038981;EVM0034094;EVM0040206;EVM0026512;EVM0014059;EVM0040833;EVM0015278;EVM0032083;EVM0007428;EVM0043649;Salix_babylon…
cellular component	cell part	GO:0044464	23167	216	EVM0038981;EVM0043574;EVM0028881;EVM0001419;EVM0055653;EVM0024704;EVM0038350;EVM0015278;EVM0040833;EVM0026512;EVM0014059;EVM0040206;EVM0034094;EVM0033549;EVM0007590;Salix_babylonica_newGene_10411;EVM0043649;EVM0007428;EVM0032083;Salix_babylonica_newGene_2532;EVM0045125;EVM0026967;EVM0056566;Salix_babylonica_newGene_7807;EVM0041523;Salix_babylonica_newGene_995;EVM0054005;Salix_babylonica_newGene_8…
cellular component	membrane	GO:0016020	18034	170	EVM0033545;EVM0035979;EVM0045125;EVM0007590;EVM0044752;Salix_babylonica_newGene_9624;EVM0026512;EVM0014059;EVM0029206;EVM0040206;EVM0039973;EVM0034094;EVM0030254;EVM0038981;EVM0028881;EVM0001419;EVM0010461;EVM0055653;EVM0045003;Salix_babylonica_newGene_3073;EVM0025973;Salix_babylonica_newGene_8849;EVM0056566;EVM0041523;EVM0041544;EVM0024441;Salix_babylonica_newGene_7672;Salix_babylonica_newGene_9…
cellular component	organelle	GO:0043226	15648	132	Salix_babylonica_newGene_11047;EVM0015463;EVM0052018;EVM0020037;EVM0001856;EVM0006514;EVM0020246;EVM0024186;EVM0009415;EVM0043695;EVM0040599;EVM0044162;EVM0038275;EVM0021537;EVM0032021;Salix_babylonica_newGene_9992;EVM0033137;Salix_babylonica_newGene_4086;EVM0031026;EVM0039544;EVM0001937;EVM0007798;EVM0044416;EVM0032938;EVM0040412;EVM0043940;EVM0010305;EVM0052881;EVM0045670;EVM0010296;EVM0003463;…
cellular component	membrane part	GO:0044425	15144	141	EVM0042577;EVM0012342;EVM0018998;EVM0043778;EVM0041651;Salix_babylonica_newGene_7932;EVM0034159;EVM0020429;EVM0054184;EVM0050334;EVM0048799;EVM0043155;EVM0018496;EVM0010431;EVM0005854;EVM0030046;EVM0014244;EVM0032843;EVM0049516;EVM0013909;EVM0011906;EVM0024411;EVM0048497;EVM0041232;Salix_babylonica_newGene_9494;EVM0020976;EVM0007021;Salix_babylonica_newGene_8420;EVM0050262;EVM0004664;Salix_babylo…
cellular component	organelle part	GO:0044422	6955	57	EVM0014564;EVM0035773;EVM0023641;EVM0020246;EVM0004499;Salix_babylonica_newGene_498;EVM0032843;EVM0044650;EVM0001856;Salix_babylonica_newGene_11047;EVM0009266;Salix_babylonica_newGene_10200;EVM0021537;EVM0057296;Salix_babylonica_newGene_9992;EVM0048035;EVM0009002;EVM0018089;EVM0022817;EVM0012342;EVM0038275;EVM0040599;EVM0004444;EVM0056892;EVM0009385;Salix_babylonica_newGene_4555;Salix_babylonica_…
cellular component	macromolecular complex	GO:0032991	5860	54	EVM0056594;EVM0042026;EVM0043574;EVM0036889;EVM0001419;EVM0040833;EVM0052032;EVM0040206;Salix_babylonica_newGene_10986;EVM0001937;EVM0028462;EVM0033549;EVM0007428;Salix_babylonica_newGene_2532;Salix_babylonica_newGene_5862;Salix_babylonica_newGene_4086;EVM0012716;EVM0019339;EVM0055915;EVM0031861;EVM0027138;EVM0003463;Salix_babylonica_newGene_8849;EVM0020976;EVM0010296;EVM0045670;EVM0046543;EVM002…
cellular component	membrane-enclosed lumen	GO:0031974	1666	13	Salix_babylonica_newGene_10200;Salix_babylonica_newGene_4086;EVM0009385;EVM0044650;Salix_babylonica_newGene_2262;EVM0028462;EVM0004499;EVM0018089;EVM0031861;EVM0023641;EVM0009002;EVM0056594;EVM0043574
cellular component	extracellular region	GO:0005576	946	1	EVM0049790
cellular component	cell junction	GO:0030054	836	5	EVM0014244;EVM0041232;EVM0045731;Salix_babylonica_newGene_5644;EVM0016488
cellular component	symplast	GO:0055044	834	5	EVM0014244;Salix_babylonica_newGene_5644;EVM0016488;EVM0041232;EVM0045731
cellular component	virion	GO:0019012	192	2	Salix_babylonica_newGene_1864;EVM0031861
cellular component	virion part	GO:0044423	192	2	EVM0031861;Salix_babylonica_newGene_1864
cellular component	extracellular region part	GO:0044421	98	0
cellular component	nucleoid	GO:0009295	51	0
molecular function	binding	GO:0005488	24114	241	EVM0055915;EVM0014149;Salix_babylonica_newGene_9682;EVM0031861;EVM0025428;EVM0017272;EVM0041050;EVM0029270;EVM0011321;EVM0045028;EVM0013212;Salix_babylonica_newGene_5644;EVM0038455;EVM0042026;EVM0025413;EVM0041759;Salix_babylonica_newGene_11328;EVM0055325;EVM0033581;EVM0002552;EVM0036889;EVM0015860;EVM0022618;EVM0036485;EVM0045065;EVM0026832;EVM0027460;EVM0039346;EVM0056019;EVM0046879;EVM0016130;…
molecular function	catalytic activity	GO:0003824	22858	252	EVM0004587;EVM0005854;EVM0010431;EVM0037677;Salix_babylonica_newGene_4595;EVM0044650;Salix_babylonica_newGene_1148;EVM0014244;EVM0030046;Salix_babylonica_newGene_1950;EVM0043556;EVM0043155;EVM0048799;EVM0004499;EVM0018496;EVM0004821;EVM0047525;EVM0024446;EVM0046424;EVM0039037;EVM0025580;Salix_babylonica_newGene_1755;EVM0012342;EVM0042577;EVM0024101;EVM0048035;EVM0005663;EVM0050987;EVM0033647;EVM0…
molecular function	transporter activity	GO:0005215	2954	22	Salix_babylonica_newGene_9127;EVM0024821;Salix_babylonica_newGene_9522;EVM0004821;EVM0030048;EVM0044534;Salix_babylonica_newGene_1908;EVM0015405;EVM0035773;EVM0053061;Salix_babylonica_newGene_10200;EVM0035629;EVM0050327;Salix_babylonica_newGene_2262;EVM0018089;EVM0030563;EVM0043778;EVM0045785;Salix_babylonica_newGene_9992;EVM0034562;EVM0024135;Salix_babylonica_newGene_7932
molecular function	nucleic acid binding transcription factor activity	GO:0001071	1707	11	EVM0018983;EVM0012954;EVM0043695;EVM0016130;EVM0044162;EVM0052881;EVM0029270;EVM0040063;EVM0003766;Salix_babylonica_newGene_5395;EVM0032021
molecular function	structural molecule activity	GO:0005198	1424	13	EVM0030997;EVM0020373;EVM0009385;Salix_babylonica_newGene_1003;EVM0045670;EVM0020976;EVM0033549;Salix_babylonica_newGene_498;Salix_babylonica_newGene_10986;EVM0001419;EVM0031861;EVM0055915;EVM0019339
molecular function	molecular transducer activity	GO:0060089	768	15	EVM0016488;Salix_babylonica_newGene_7777;Salix_babylonica_newGene_1680;EVM0035629;Salix_babylonica_newGene_8694;EVM0038021;Salix_babylonica_newGene_5668;EVM0007590;EVM0028312;Salix_babylonica_newGene_6177;EVM0056019;Salix_babylonica_newGene_4595;EVM0026700;Salix_babylonica_newGene_8776;Salix_babylonica_newGene_7807
molecular function	signal transducer activity	GO:0004871	768	15	Salix_babylonica_newGene_7807;Salix_babylonica_newGene_8776;Salix_babylonica_newGene_4595;EVM0026700;EVM0056019;Salix_babylonica_newGene_5668;EVM0007590;EVM0028312;Salix_babylonica_newGene_6177;EVM0035629;EVM0038021;Salix_babylonica_newGene_8694;Salix_babylonica_newGene_7777;EVM0016488;Salix_babylonica_newGene_1680
molecular function	electron carrier activity	GO:0009055	454	6	EVM0032982;EVM0045125;EVM0018998;EVM0038451;EVM0028881;EVM0024772
molecular function	antioxidant activity	GO:0016209	337	2	EVM0044650;EVM0032938
molecular function	transcription factor activity, protein binding	GO:0000988	300	5	EVM0029270;EVM0012954;EVM0045783;EVM0011490;Salix_babylonica_newGene_4120
molecular function	nutrient reservoir activity	GO:0045735	100	1	EVM0004264
molecular function	protein tag	GO:0031386	15	0
molecular function	metallochaperone activity	GO:0016530	9	0
molecular function	translation regulator activity	GO:0045182	2	0

## Sheet: Sheet6
Table S10-6 GO ontology analysis on 609 overlapped DOWN-regulated DEGs in comparisons between WR and WSYL samples.
#Total_gene	47376	471
#GO_classify1	GO_classify2	GO_ID	AllGene_number	Selected_gene_number	Selected_gene_ID
biological process	metabolic process	GO:0008152	27165	272	EVM0028929;EVM0020765;EVM0021872;Salix_babylonica_newGene_7240;EVM0051387;EVM0054247;EVM0055706;EVM0051127;EVM0051378;Salix_babylonica_newGene_3998;EVM0004639;EVM0054306;EVM0055319;Salix_babylonica_newGene_8529;Salix_babylonica_newGene_7459;EVM0018400;EVM0055010;EVM0007175;EVM0010684;Salix_babylonica_newGene_7326;EVM0046435;EVM0038607;EVM0049611;EVM0044634;Salix_babylonica_newGene_4549;EVM0047966…
biological process	cellular process	GO:0009987	27035	239	EVM0044848;EVM0029205;EVM0038735;EVM0002462;EVM0031415;Salix_babylonica_newGene_154;EVM0022799;EVM0045044;EVM0018467;EVM0047964;Salix_babylonica_newGene_6687;Salix_babylonica_newGene_2395;EVM0007931;EVM0012335;EVM0038677;EVM0011328;Salix_babylonica_newGene_8437;EVM0030362;EVM0014585;EVM0039744;EVM0007891;EVM0047810;EVM0053427;EVM0003753;EVM0048710;EVM0057044;EVM0042592;EVM0000624;EVM0018201;EVM00…
biological process	single-organism process	GO:0044699	19004	228	EVM0054654;EVM0004787;EVM0025574;EVM0026621;EVM0033929;EVM0043264;EVM0046395;EVM0012526;EVM0045625;EVM0037686;Salix_babylonica_newGene_5567;EVM0047054;EVM0036440;EVM0016134;EVM0030248;EVM0026781;EVM0012126;EVM0020400;EVM0019507;EVM0008403;EVM0051483;EVM0003427;EVM0012865;EVM0047869;EVM0004166;EVM0015990;EVM0040298;EVM0020623;EVM0002682;EVM0003670;EVM0032010;Salix_babylonica_newGene_9505;EVM000314…
biological process	biological regulation	GO:0065007	9501	60	EVM0031852;EVM0033248;EVM0045044;EVM0050971;EVM0053930;Salix_babylonica_newGene_4109;EVM0033862;EVM0030155;Salix_babylonica_newGene_11106;EVM0038607;EVM0024070;EVM0042515;EVM0002462;EVM0045965;EVM0014335;Salix_babylonica_newGene_4981;EVM0002312;EVM0003145;EVM0043520;EVM0018201;EVM0037302;Salix_babylonica_newGene_6687;EVM0002682;EVM0007931;EVM0049588;EVM0012335;EVM0049762;EVM0055386;EVM0030362;EVM…
biological process	response to stimulus	GO:0050896	6316	83	Salix_babylonica_newGene_5574;EVM0030362;EVM0031149;EVM0049762;EVM0047966;EVM0012335;Salix_babylonica_newGene_7688;EVM0000624;EVM0003753;EVM0013720;EVM0007891;EVM0002312;EVM0014335;EVM0002462;EVM0038607;EVM0030155;EVM0033862;EVM0010684;EVM0018467;EVM0014807;EVM0009353;EVM0009962;EVM0048234;EVM0047549;EVM0055706;EVM0054247;EVM0050786;EVM0034210;EVM0000391;EVM0006970;Salix_babylonica_newGene_7459;E…
biological process	localization	GO:0051179	5419	63	EVM0032752;Salix_babylonica_newGene_9413;EVM0051554;EVM0029205;EVM0013152;EVM0014335;EVM0052035;EVM0018238;EVM0016344;EVM0033248;EVM0051897;EVM0046673;EVM0052167;EVM0033593;Salix_babylonica_newGene_9414;EVM0045044;EVM0012335;EVM0020799;EVM0029011;EVM0002682;EVM0017515;EVM0014585;EVM0055386;EVM0051057;EVM0012865;EVM0003427;EVM0047869;EVM0057044;EVM0003145;Salix_babylonica_newGene_9505;EVM0040243;E…
biological process	cellular component organization or biogenesis	GO:0071840	4815	28	EVM0018467;Salix_babylonica_newGene_9414;EVM0046578;EVM0056054;EVM0032365;Salix_babylonica_newGene_9415;EVM0014503;EVM0005673;EVM0031415;EVM0029344;EVM0024070;EVM0002961;EVM0033801;EVM0036440;EVM0002952;Salix_babylonica_newGene_9413;EVM0043520;EVM0026056;EVM0022109;EVM0032010;EVM0014585;Salix_babylonica_newGene_3998;Salix_babylonica_newGene_6214;EVM0010809;EVM0050033;EVM0007931;EVM0014714;EVM0050…
biological process	signaling	GO:0023052	2626	32	EVM0030362;EVM0012335;EVM0049588;EVM0002312;EVM0002462;EVM0045965;EVM0033862;Salix_babylonica_newGene_11106;EVM0030155;EVM0038607;EVM0050971;EVM0053930;EVM0031852;EVM0009962;EVM0026621;EVM0009353;EVM0033929;EVM0055706;EVM0035918;EVM0002080;EVM0000391;EVM0006887;Salix_babylonica_newGene_10808;EVM0025725;Salix_babylonica_newGene_6497;EVM0027413;EVM0030248;EVM0021872;EVM0038172;EVM0042792;EVM0034659…
biological process	developmental process	GO:0032502	2266	9	Salix_babylonica_newGene_11106;EVM0050398;EVM0050786;EVM0029344;EVM0042515;EVM0003145;EVM0053930;EVM0046577;EVM0018467
biological process	multicellular organismal process	GO:0032501	2206	13	EVM0029344;EVM0025574;EVM0049169;EVM0042515;EVM0010437;Salix_babylonica_newGene_11106;EVM0050398;EVM0053930;EVM0006970;EVM0046577;EVM0041882;EVM0018467;EVM0003145
biological process	reproductive process	GO:0022414	1136	11	EVM0049169;EVM0029344;EVM0025574;EVM0050398;EVM0010437;EVM0046577;EVM0041882;EVM0018467;EVM0053930;EVM0006970;EVM0003145
biological process	multi-organism process	GO:0051704	846	18	EVM0041882;EVM0017558;EVM0038607;EVM0010437;EVM0000391;EVM0006970;EVM0000624;EVM0003753;EVM0007891;EVM0025574;EVM0030362;EVM0031149;EVM0048234;EVM0049762;EVM0049169;EVM0047966;EVM0049588;EVM0050398
biological process	growth	GO:0040007	372	1	EVM0002952
biological process	reproduction	GO:0000003	295	4	EVM0032010;EVM0010809;EVM0053930;EVM0029344
biological process	immune system process	GO:0002376	250	5	EVM0049169;EVM0030362;EVM0006970;EVM0007891;EVM0010437
biological process	rhythmic process	GO:0048511	33	0
biological process	locomotion	GO:0040011	24	1	EVM0050398
biological process	biological adhesion	GO:0022610	17	0
biological process	cell killing	GO:0001906	8	0
cellular component	cell	GO:0005623	23320	184	EVM0010809;EVM0056534;EVM0029011;EVM0056255;EVM0042828;EVM0005146;EVM0029463;Salix_babylonica_newGene_10666;Salix_babylonica_newGene_9089;EVM0015200;EVM0007807;EVM0052035;EVM0045965;Salix_babylonica_newGene_6886;EVM0057130;EVM0003292;EVM0053930;EVM0052167;EVM0042464;EVM0033593;EVM0005682;EVM0056054;EVM0049169;EVM0042166;EVM0023023;EVM0016660;EVM0022465;EVM0056254;EVM0006887;Salix_babylonica_newGe…
cellular component	cell part	GO:0044464	23167	183	EVM0007556;EVM0002462;EVM0044848;Salix_babylonica_newGene_9413;EVM0047964;EVM0018467;EVM0045044;Salix_babylonica_newGene_9414;EVM0031415;EVM0030362;EVM0014585;Salix_babylonica_newGene_5006;EVM0016778;EVM0011328;EVM0007931;EVM0012335;EVM0053033;Salix_babylonica_newGene_1951;Salix_babylonica_newGene_6687;Salix_babylonica_newGene_2395;EVM0018201;EVM0046577;EVM0047810;EVM0048710;EVM0007891;EVM0009467…
cellular component	membrane	GO:0016020	18034	198	EVM0051483;EVM0043728;EVM0008403;EVM0020400;EVM0026781;EVM0024833;EVM0030248;EVM0013660;EVM0047574;EVM0013372;EVM0037758;EVM0012526;Salix_babylonica_newGene_9890;EVM0043264;EVM0046395;EVM0028137;EVM0025574;EVM0012536;EVM0031852;EVM0048099;EVM0033248;EVM0051897;EVM0041882;EVM0044020;EVM0050971;EVM0032752;EVM0051554;EVM0036145;EVM0013152;EVM0000794;EVM0051658;EVM0024070;EVM0007357;EVM0003145;Salix_…
cellular component	organelle	GO:0043226	15648	110	Salix_babylonica_newGene_9675;EVM0010809;EVM0003427;EVM0056255;EVM0042828;EVM0037302;EVM0029463;EVM0040243;Salix_babylonica_newGene_10666;EVM0003145;Salix_babylonica_newGene_9089;EVM0032010;EVM0045965;EVM0024070;EVM0052035;EVM0042515;EVM0006212;EVM0000947;EVM0032752;EVM0051554;EVM0053930;EVM0033593;EVM0052167;EVM0042464;EVM0040665;EVM0003292;EVM0057130;EVM0056054;EVM0043264;EVM0023023;EVM0033929;…
cellular component	membrane part	GO:0044425	15144	163	Salix_babylonica_newGene_4549;EVM0046673;EVM0020221;EVM0014335;EVM0033862;EVM0048002;EVM0013206;Salix_babylonica_newGene_9006;EVM0052378;EVM0049857;EVM0025934;EVM0002312;EVM0020040;EVM0031149;EVM0034810;EVM0051057;EVM0055386;EVM0047966;EVM0020799;EVM0017515;EVM0021872;EVM0051387;EVM0017558;EVM0048833;EVM0003434;EVM0034711;Salix_babylonica_newGene_6497;EVM0028654;EVM0020765;EVM0018169;EVM0030031;E…
cellular component	organelle part	GO:0044422	6955	54	EVM0005673;Salix_babylonica_newGene_9415;EVM0032365;EVM0046578;EVM0013636;EVM0011443;EVM0033801;EVM0014452;EVM0025842;EVM0002961;EVM0028654;EVM0013660;EVM0029344;EVM0025725;EVM0055319;Salix_babylonica_newGene_5567;Salix_babylonica_newGene_8529;EVM0026056;EVM0049945;EVM0007175;EVM0050786;Salix_babylonica_newGene_9499;EVM0023631;EVM0043264;Salix_babylonica_newGene_6214;EVM0014503;EVM0056054;EVM0057…
cellular component	macromolecular complex	GO:0032991	5860	36	EVM0049945;Salix_babylonica_newGene_5567;Salix_babylonica_newGene_6214;EVM0000485;EVM0023631;Salix_babylonica_newGene_9499;EVM0046578;EVM0032365;Salix_babylonica_newGene_9415;EVM0005673;EVM0028654;EVM0002961;EVM0025842;EVM0014452;EVM0033801;EVM0011443;EVM0040243;EVM0029463;EVM0018201;EVM0046577;EVM0047810;Salix_babylonica_newGene_5576;EVM0032010;EVM0022109;Salix_babylonica_newGene_9089;EVM0014585…
cellular component	membrane-enclosed lumen	GO:0031974	1666	11	EVM0018201;Salix_babylonica_newGene_9414;EVM0046577;Salix_babylonica_newGene_9415;EVM0010809;Salix_babylonica_newGene_9675;EVM0025842;EVM0033801;EVM0014452;Salix_babylonica_newGene_9413;EVM0050786
cellular component	extracellular region	GO:0005576	946	15	EVM0052209;Salix_babylonica_newGene_6886;EVM0000813;EVM0027446;EVM0034210;EVM0047438;EVM0036440;Salix_babylonica_newGene_2395;EVM0031898;EVM0055953;EVM0033753;EVM0041602;EVM0053409;EVM0025466;EVM0056859
cellular component	cell junction	GO:0030054	836	8	EVM0049169;EVM0054247;EVM0030248;EVM0047549;EVM0010437;EVM0000391;EVM0006970;EVM0043728
cellular component	symplast	GO:0055044	834	8	EVM0049169;EVM0010437;EVM0047549;EVM0030248;EVM0054247;EVM0006970;EVM0000391;EVM0043728
cellular component	virion	GO:0019012	192	2	Salix_babylonica_newGene_5576;EVM0022109
cellular component	virion part	GO:0044423	192	2	Salix_babylonica_newGene_5576;EVM0022109
cellular component	extracellular region part	GO:0044421	98	1	EVM0031898
cellular component	nucleoid	GO:0009295	51	0
molecular function	binding	GO:0005488	24114	240	EVM0033929;EVM0025574;EVM0046395;EVM0054654;Salix_babylonica_newGene_3449;EVM0043715;EVM0035691;EVM0027868;Salix_babylonica_newGene_5567;EVM0030248;EVM0036440;EVM0052782;EVM0016134;Salix_babylonica_newGene_5780;EVM0047054;EVM0032117;EVM0051483;EVM0043728;EVM0046576;EVM0012126;EVM0020400;EVM0002682;EVM0049364;EVM0054531;EVM0037302;EVM0010551;EVM0031286;EVM0015990;EVM0004166;Salix_babylonica_newGen…
molecular function	catalytic activity	GO:0003824	22858	283	EVM0006887;Salix_babylonica_newGene_10808;EVM0047305;EVM0042166;EVM0023023;EVM0030117;EVM0016660;EVM0009677;EVM0010437;EVM0012727;EVM0012463;EVM0055924;Salix_babylonica_newGene_10666;EVM0009740;EVM0001346;EVM0050033;EVM0027446;EVM0049588;EVM0037064;EVM0003292;EVM0023512;EVM0031816;EVM0052167;EVM0022612;EVM0003634;Salix_babylonica_newGene_6886;EVM0045965;EVM0027769;EVM0002080;EVM0002147;EVM0047766…
molecular function	transporter activity	GO:0005215	2954	43	EVM0017515;EVM0029011;EVM0020799;EVM0047869;EVM0012865;EVM0003427;EVM0055386;EVM0051057;Salix_babylonica_newGene_9505;EVM0057044;EVM0048002;EVM0053769;EVM0029205;EVM0051554;Salix_babylonica_newGene_9413;EVM0032752;EVM0052035;EVM0014335;EVM0013152;EVM0018238;Salix_babylonica_newGene_9414;EVM0051897;EVM0033593;EVM0052167;EVM0012526;EVM0027012;EVM0014573;EVM0043264;EVM0046395;EVM0041027;Salix_babylo…
molecular function	nucleic acid binding transcription factor activity	GO:0001071	1707	5	EVM0002462;EVM0042515;EVM0053930;EVM0007931;EVM0003145
molecular function	structural molecule activity	GO:0005198	1424	10	EVM0023631;EVM0014714;EVM0000485;EVM0016344;EVM0032365;EVM0014503;EVM0032010;EVM0040243;EVM0040665;EVM0057130
molecular function	molecular transducer activity	GO:0060089	768	9	Salix_babylonica_newGene_952;EVM0031852;EVM0006887;EVM0034659;EVM0002080;EVM0021872;EVM0026621;Salix_babylonica_newGene_6497;EVM0027413
molecular function	signal transducer activity	GO:0004871	768	9	Salix_babylonica_newGene_6497;EVM0027413;EVM0026621;EVM0031852;EVM0006887;Salix_babylonica_newGene_952;EVM0021872;EVM0002080;EVM0034659
molecular function	electron carrier activity	GO:0009055	454	2	EVM0047054;EVM0037686
molecular function	antioxidant activity	GO:0016209	337	4	EVM0034210;EVM0007891;EVM0036440;EVM0051483
molecular function	transcription factor activity, protein binding	GO:0000988	300	2	EVM0014452;EVM0053930
molecular function	nutrient reservoir activity	GO:0045735	100	4	Salix_babylonica_newGene_2395;EVM0047438;EVM0027425;EVM0033753
molecular function	protein tag	GO:0031386	15	0
molecular function	metallochaperone activity	GO:0016530	9	0
molecular function	translation regulator activity	GO:0045182	2	0
