# Supplementary material for: Comparative transcriptomic analysis reveals potential mechanisms for high tolerance to submergence in arbor willows
Source: PeerJ. 2022 Feb 3;10:e12881. doi: 10.7717/peerj.12881 (PMC8818271; doi:10.7717/peerj.12881)
Supplement: Supplemental Information 3 [file peerj-10-12881-s003.zip › Table S11 BP GO 20 terms from WR 4 comparisons UP and DOWN.xlsx]

## Sheet: WRCK WR4h UP
Table S11-1 BP enrichment terms (Top twenty according to P value）from up-regulated DEGs in comparisons between WRCK and WR-4h
ID	Description	GeneRatio	BgRatio	enrich_factor	pvalue	qvalue	geneID
GO:0055114	oxidation-reduction process	0.2105	0.1203	1.75	3.42596e-28	1.42808e-25	EVM0000455;EVM0000649;EVM0000991;EVM0001302;EVM0001660;EVM0001912;EVM0001941;EVM0002057;EVM0002117;EVM0002145;EVM0002444;EVM0002736;EVM0002827;EVM0003203;EVM0003626;EVM0003753;EVM0003877;EVM0003993;EVM0004002;EVM0004120;EVM0004504;EVM0004525;EVM0004560;EVM0004620;EVM0005429;EVM0005879;EVM0006079;EVM0006156;EVM0006172;EVM0006339;EVM0006727;EVM0006826;EVM0006885;EVM0007190;EVM0007275;EVM0007519;EVM…
GO:0006032	chitin catabolic process	0.0154	0.0022	6.95	2.91203e-16	5.89246e-14	EVM0003192;EVM0004982;EVM0005313;EVM0006104;EVM0006130;EVM0008196;EVM0012098;EVM0016101;EVM0018048;EVM0018444;EVM0020722;EVM0028904;EVM0033807;EVM0035219;EVM0037027;EVM0040018;EVM0040983;EVM0042103;EVM0042403;EVM0042592;EVM0043728;EVM0047549;EVM0049790;EVM0052024;EVM0054126;EVM0055769;Salix_babylonica_newGene_7907
GO:0010951	negative regulation of endopeptidase activity	0.0154	0.0022	6.87	4.24078e-16	5.89246e-14	EVM0001328;EVM0010653;EVM0010848;EVM0011754;EVM0012621;EVM0013846;EVM0013966;EVM0016607;EVM0018554;EVM0022529;EVM0025393;EVM0027060;EVM0028597;EVM0032420;EVM0037969;EVM0041160;EVM0041681;EVM0041727;EVM0042234;EVM0045978;EVM0046100;EVM0048496;EVM0051801;EVM0053527;EVM0053779;EVM0054099;EVM0055280
GO:0009611	response to wounding	0.0137	0.0025	5.47	4.94693e-12	5.15522e-10	EVM0000038;EVM0011522;EVM0011819;EVM0012621;EVM0013351;EVM0018841;EVM0021686;EVM0022157;EVM0022529;EVM0025393;EVM0025622;EVM0029293;EVM0030978;EVM0031201;EVM0033518;EVM0035022;EVM0036624;EVM0040772;EVM0041160;EVM0041727;EVM0046100;EVM0053527;EVM0054099;EVM0055280
GO:0006541	glutamine metabolic process	0.0109	0.0017	6.5	2.9156e-11	2.43069e-09	EVM0000428;EVM0000994;EVM0003036;EVM0004574;EVM0008822;EVM0012476;EVM0014185;EVM0025685;EVM0033160;EVM0034549;EVM0036338;EVM0045896;EVM0046544;EVM0048690;EVM0049123;EVM0049936;EVM0051720;EVM0051903;EVM0056435
GO:0005992	trehalose biosynthetic process	0.0097	0.0015	6.61	2.3422e-10	1.62721e-08	EVM0002929;EVM0003895;EVM0007298;EVM0008134;EVM0010849;EVM0011980;EVM0016679;EVM0021955;EVM0026317;EVM0029238;EVM0037269;EVM0038588;EVM0043544;EVM0048992;EVM0054727;EVM0055967;Salix_babylonica_newGene_4044
GO:0006529	asparagine biosynthetic process	0.0069	0.0007	9.92	3.99414e-10	2.37846e-08	EVM0000994;EVM0004574;EVM0012476;EVM0014185;EVM0025685;EVM0033160;EVM0045896;EVM0046544;EVM0048690;EVM0049123;EVM0051720;EVM0056435
GO:0009607	response to biotic stimulus	0.0126	0.0026	4.79	6.17213e-10	3.21601e-08	EVM0003334;EVM0004934;EVM0012028;EVM0012217;EVM0012946;EVM0014671;EVM0015607;EVM0016422;EVM0017186;EVM0022257;EVM0022540;EVM0022953;EVM0027872;EVM0029448;EVM0031609;EVM0033929;EVM0035373;EVM0036274;EVM0043763;EVM0049623;EVM0055719;Salix_babylonica_newGene_4812
GO:2000022	regulation of jasmonic acid mediated signaling pathway	0.0074	0.0009	8.06	1.83798e-09	8.51275e-08	EVM0000038;EVM0011522;EVM0011819;EVM0013351;EVM0021686;EVM0025622;EVM0029293;EVM0030978;EVM0031201;EVM0033518;EVM0035022;EVM0036624;EVM0040772
GO:0044550	secondary metabolite biosynthetic process	0.0229	0.0085	2.69	1.38735e-08	5.67864e-07	EVM0001912;EVM0002736;EVM0003753;EVM0003993;EVM0009698;EVM0011130;EVM0013326;EVM0014708;EVM0017461;EVM0018252;EVM0018662;EVM0021197;EVM0023048;EVM0023338;EVM0026638;EVM0027675;EVM0030781;EVM0032340;EVM0034610;EVM0037463;EVM0038171;EVM0039951;EVM0040847;EVM0047062;EVM0048246;EVM0051164;EVM0051504;EVM0052426;EVM0053287;EVM0054197;EVM0054340;EVM0054799;EVM0054872;EVM0055546;EVM0056983;EVM0057782;Sal…
GO:0016998	cell wall macromolecule catabolic process	0.0069	0.0009	7.68	1.49853e-08	5.67864e-07	EVM0005313;EVM0006104;EVM0006130;EVM0016101;EVM0020722;EVM0033807;EVM0037027;EVM0042103;EVM0042592;EVM0055263;EVM0055769;Salix_babylonica_newGene_7907
GO:1903507	negative regulation of nucleic acid-templated transcription	0.0074	0.0011	6.78	2.15648e-08	7.49093e-07	EVM0000038;EVM0011522;EVM0011819;EVM0013351;EVM0021686;EVM0025622;EVM0029293;EVM0030978;EVM0031201;EVM0033518;EVM0035022;EVM0036624;EVM0040772
GO:0098869	cellular oxidant detoxification	0.0217	0.0081	2.69	3.08626e-08	9.37942e-07	EVM0003626;EVM0006172;EVM0006826;EVM0006885;EVM0008278;EVM0008739;EVM0010715;EVM0011660;EVM0011794;EVM0013003;EVM0022661;EVM0023292;EVM0023496;EVM0023693;EVM0025526;EVM0031883;EVM0032034;EVM0032398;EVM0032648;EVM0032938;EVM0034206;EVM0036335;EVM0037225;EVM0037410;EVM0037944;EVM0039538;EVM0040267;EVM0040982;EVM0042236;EVM0042737;EVM0045088;EVM0046572;EVM0047192;EVM0049757;EVM0049869;EVM0049877;EVM…
GO:0031347	regulation of defense response	0.0097	0.002	4.96	3.15016e-08	9.37942e-07	EVM0000038;EVM0006564;EVM0007122;EVM0011522;EVM0011819;EVM0013351;EVM0021686;EVM0025622;EVM0029293;EVM0030978;EVM0031201;EVM0033518;EVM0035022;EVM0036059;EVM0036624;EVM0040772;EVM0043096
GO:0043086	negative regulation of catalytic activity	0.0206	0.0075	2.75	4.20305e-08	1.16801e-06	EVM0001764;EVM0002361;EVM0004934;EVM0006073;EVM0008075;EVM0010622;EVM0012045;EVM0012217;EVM0012250;EVM0012946;EVM0014819;EVM0014998;EVM0015607;EVM0016422;EVM0017186;EVM0020280;EVM0022953;EVM0027872;EVM0029228;EVM0031609;EVM0031615;EVM0033851;EVM0033929;EVM0035373;EVM0036274;EVM0036566;EVM0037024;EVM0040223;EVM0046284;EVM0049623;EVM0054985;EVM0055509;EVM0055719;EVM0057151;EVM0057839;Salix_babyloni…
GO:0042744	hydrogen peroxide catabolic process	0.0154	0.0048	3.23	7.38388e-08	1.9237e-06	EVM0003626;EVM0006172;EVM0006826;EVM0008278;EVM0008739;EVM0011660;EVM0013003;EVM0022661;EVM0023292;EVM0023496;EVM0025526;EVM0031883;EVM0032398;EVM0032648;EVM0034206;EVM0037225;EVM0037410;EVM0040267;EVM0040982;EVM0042236;EVM0046572;EVM0047192;EVM0049757;EVM0049869;EVM0049877;EVM0056097;EVM0057113
GO:0015706	nitrate transport	0.0046	0.0005	9.92	3.67774e-07	9.01785e-06	EVM0001863;EVM0002512;EVM0017537;EVM0022139;EVM0022486;EVM0025614;EVM0031949;EVM0035125
GO:0080163	regulation of protein serine/threonine phosphatase activity	0.008	0.0016	4.87	6.48782e-07	1.50244e-05	EVM0004934;EVM0012217;EVM0012946;EVM0015607;EVM0016422;EVM0017186;EVM0022953;EVM0027872;EVM0031609;EVM0033929;EVM0035373;EVM0036274;EVM0049623;EVM0055719
GO:0009416	response to light stimulus	0.0114	0.0033	3.48	1.03113e-06	2.2622e-05	EVM0000649;EVM0004620;EVM0007290;EVM0008731;EVM0014108;EVM0017442;EVM0022228;EVM0024147;EVM0025415;EVM0030496;EVM0035578;EVM0040501;EVM0041378;EVM0042546;EVM0047562;EVM0048540;EVM0049566;EVM0053987;EVM0055628;EVM0056194
GO:0006979	response to oxidative stress	0.0183	0.0072	2.53	1.48634e-06	3.09784e-05	EVM0003626;EVM0006172;EVM0006826;EVM0008278;EVM0008739;EVM0010715;EVM0011660;EVM0011794;EVM0013003;EVM0022661;EVM0023292;EVM0023496;EVM0023693;EVM0025526;EVM0031883;EVM0032398;EVM0032648;EVM0032938;EVM0034206;EVM0036335;EVM0037225;EVM0037410;EVM0040267;EVM0040982;EVM0042236;EVM0046572;EVM0047192;EVM0049757;EVM0049869;EVM0049877;EVM0056097;EVM0057113

## Sheet: WRCK WR4h Down
Table S11-2 BP enrichment terms (Top twenty according to P value）from down-regulated DEGs in comparisons between WRCK and WR-4h
ID	Description	GeneRatio	BgRatio	enrich_factor	pvalue	qvalue	geneID
GO:0010112	regulation of systemic acquired resistance	0.0083	0.0003	26.18	2.62325e-14	9.22279e-12	EVM0000208;EVM0010177;EVM0011835;EVM0024487;EVM0025091;EVM0030534;EVM0043293;EVM0043984;EVM0052083;EVM0053679
GO:0055114	oxidation-reduction process	0.1919	0.1203	1.59	2.51841e-13	4.4271e-11	EVM0000265;EVM0000529;EVM0000869;EVM0001153;EVM0001166;EVM0001297;EVM0001842;EVM0002051;EVM0002225;EVM0002300;EVM0002421;EVM0002717;EVM0002894;EVM0003357;EVM0003645;EVM0003752;EVM0003928;EVM0004048;EVM0004173;EVM0004203;EVM0004284;EVM0004625;EVM0004759;EVM0004997;EVM0005119;EVM0005660;EVM0005884;EVM0005915;EVM0005994;EVM0006075;EVM0006523;EVM0007316;EVM0007720;EVM0008060;EVM0008342;EVM0008389;EVM…
GO:0006334	nucleosome assembly	0.0191	0.0034	5.57	2.00633e-11	2.35128e-09	EVM0000678;EVM0002628;EVM0011873;EVM0018346;EVM0022492;EVM0023422;EVM0023610;EVM0027768;EVM0028152;EVM0031902;EVM0035447;EVM0039796;EVM0040662;EVM0041788;EVM0041885;EVM0042984;EVM0043838;EVM0046001;EVM0046804;EVM0052516;EVM0053321;EVM0056245;EVM0057689
GO:0006468	protein phosphorylation	0.1105	0.0616	1.79	4.32309e-11	3.79977e-09	EVM0001618;EVM0002087;EVM0002678;EVM0003444;EVM0003543;EVM0003561;EVM0003673;EVM0004797;EVM0005131;EVM0005759;EVM0006475;EVM0007293;EVM0007750;EVM0008060;EVM0009458;EVM0009641;EVM0009748;EVM0009761;EVM0010287;EVM0010985;EVM0010992;EVM0011524;EVM0012047;EVM0012370;EVM0012478;EVM0012538;EVM0015381;EVM0015495;EVM0015657;EVM0015758;EVM0016004;EVM0016529;EVM0016773;EVM0016847;EVM0016904;EVM0016930;EVM…
GO:0003333	amino acid transmembrane transport	0.0183	0.0049	3.73	1.23492e-07	8.68347e-06	EVM0000221;EVM0000287;EVM0004238;EVM0006375;EVM0008927;EVM0011433;EVM0012882;EVM0019050;EVM0023061;EVM0023557;EVM0034619;EVM0039488;EVM0040101;EVM0041633;EVM0042070;EVM0048002;EVM0051314;EVM0051558;EVM0052691;EVM0052711;EVM0057453;EVM0057579
GO:0044550	secondary metabolite biosynthetic process	0.0249	0.0085	2.93	1.76221e-07	1.0326e-05	EVM0000265;EVM0002894;EVM0003752;EVM0004173;EVM0005884;EVM0010461;EVM0010795;EVM0013048;EVM0013065;EVM0014183;EVM0014421;EVM0016515;EVM0016721;EVM0018318;EVM0020400;EVM0022063;EVM0028104;EVM0028948;EVM0029153;EVM0034043;EVM0035670;EVM0043072;EVM0043277;EVM0050973;EVM0051893;EVM0053068;EVM0054097;EVM0054830;EVM0054856;Salix_babylonica_newGene_2208
GO:0046274	lignin catabolic process	0.0108	0.0022	4.93	2.00782e-06	0.000100844	EVM0000529;EVM0002051;EVM0019288;EVM0024149;EVM0029644;EVM0031370;EVM0033298;EVM0035859;EVM0036895;EVM0043877;EVM0044936;EVM0050898;EVM0053348
GO:0046916	cellular transition metal ion homeostasis	0.0166	0.0051	3.27	3.57919e-06	0.000157296	EVM0001127;EVM0003228;EVM0005144;EVM0008995;EVM0009543;EVM0010965;EVM0011527;EVM0023500;EVM0024161;EVM0024643;EVM0029194;EVM0029204;EVM0031561;EVM0039071;EVM0044737;EVM0048086;EVM0048960;EVM0054021;Salix_babylonica_newGene_1225;Salix_babylonica_newGene_1957
GO:0051716	cellular response to stimulus	0.0033	0.0002	19.2	2.0531e-05	0.000721828	EVM0014097;EVM0026566;EVM0038331;EVM0039349
GO:1901362	organic cyclic compound biosynthetic process	0.0033	0.0002	19.2	2.0531e-05	0.000721828	EVM0001560;EVM0005793;EVM0051220;EVM0056314
GO:2000604	negative regulation of secondary growth	0.0025	0.0001	28.79	4.17876e-05	0.00133252	EVM0023417;EVM0042249;EVM0050776
GO:0030001	metal ion transport	0.0166	0.006	2.76	4.54811e-05	0.00133252	EVM0001127;EVM0003228;EVM0005144;EVM0008995;EVM0009543;EVM0010965;EVM0011527;EVM0023500;EVM0024161;EVM0024643;EVM0029194;EVM0029204;EVM0031561;EVM0039071;EVM0044737;EVM0048086;EVM0048960;EVM0054021;Salix_babylonica_newGene_1225;Salix_babylonica_newGene_1957
GO:0071554	cell wall organization or biogenesis	0.0108	0.0032	3.37	0.000128928	0.00317998	EVM0003092;EVM0008527;EVM0015949;EVM0023649;EVM0025313;EVM0028786;EVM0035019;EVM0037529;EVM0040045;EVM0045197;EVM0051104;EVM0052051;EVM0057819
GO:0071555	cell wall organization	0.0208	0.0092	2.26	0.00014893	0.00317998	EVM0002149;EVM0003102;EVM0003923;EVM0006383;EVM0006772;EVM0012132;EVM0012134;EVM0016662;EVM0019734;EVM0020024;EVM0021625;EVM0024692;EVM0025900;EVM0029379;EVM0031231;EVM0033463;EVM0037459;EVM0039505;EVM0041224;EVM0043424;EVM0043483;EVM0044457;EVM0052728;EVM0056668;EVM0057392
GO:0015698	inorganic anion transport	0.0042	0.0005	9	0.00015891	0.00317998	EVM0009255;EVM0038945;EVM0044345;EVM0055386;EVM0055771
GO:0031326	regulation of cellular biosynthetic process	0.0025	0.0001	21.6	0.000162807	0.00317998	EVM0001560;EVM0005793;EVM0051220
GO:0036071	N-glycan fucosylation	0.0025	0.0001	21.6	0.000162807	0.00317998	EVM0018382;EVM0031385;EVM0042577
GO:0080162	intracellular auxin transport	0.0025	0.0001	21.6	0.000162807	0.00317998	EVM0003362;EVM0004649;EVM0044021
GO:0055085	transmembrane transport	0.0382	0.0217	1.76	0.000173659	0.00321341	EVM0000021;EVM0000717;EVM0003362;EVM0003366;EVM0003801;EVM0004313;EVM0004649;EVM0006268;EVM0007663;EVM0010477;EVM0012127;EVM0012524;EVM0015884;EVM0017632;EVM0018899;EVM0020174;EVM0021268;EVM0024983;EVM0026394;EVM0027764;EVM0027816;EVM0028818;EVM0032601;EVM0036351;EVM0036678;EVM0037416;EVM0037830;EVM0038663;EVM0039355;EVM0040853;EVM0042492;EVM0043205;EVM0044021;EVM0044749;EVM0048247;EVM0049823;EVM…
GO:0006869	lipid transport	0.0091	0.0025	3.6	0.000234941	0.00413001	EVM0008109;EVM0017515;EVM0017632;EVM0023135;EVM0033659;EVM0033726;EVM0044976;EVM0048533;EVM0050934;EVM0053196;EVM0057103

## Sheet: WRCK WR12h UP
Table S11-3 BP enrichment terms (Top twenty according to P value）from up-regulated DEGs in comparisons between WRCK and WR-12h
ID	Description	GeneRatio	BgRatio	enrich_factor	pvalue	qvalue	geneID
GO:0055114	oxidation-reduction process	0.1869	0.1203	1.55	1.02291e-16	4.90997e-14	EVM0000188;EVM0000294;EVM0000378;EVM0000676;EVM0000835;EVM0001159;EVM0001520;EVM0001941;EVM0002057;EVM0002117;EVM0002211;EVM0002392;EVM0002451;EVM0002475;EVM0003103;EVM0003459;EVM0003626;EVM0003877;EVM0004062;EVM0004474;EVM0004475;EVM0004504;EVM0004612;EVM0005133;EVM0005148;EVM0005153;EVM0005286;EVM0005985;EVM0006028;EVM0006056;EVM0006079;EVM0006156;EVM0006172;EVM0006339;EVM0006668;EVM0006689;EVM…
GO:0006541	glutamine metabolic process	0.0126	0.0017	7.51	2.51376e-14	6.03302e-12	EVM0000428;EVM0000994;EVM0004574;EVM0008822;EVM0010630;EVM0012476;EVM0014185;EVM0014382;EVM0017587;EVM0025685;EVM0033160;EVM0034549;EVM0035914;EVM0036338;EVM0042763;EVM0045896;EVM0046544;EVM0048690;EVM0049123;EVM0051720;EVM0051903;EVM0056435
GO:0010951	negative regulation of endopeptidase activity	0.0143	0.0022	6.35	4.08677e-14	6.53883e-12	EVM0001328;EVM0010653;EVM0010848;EVM0011754;EVM0013846;EVM0013872;EVM0013966;EVM0016607;EVM0018554;EVM0027060;EVM0032420;EVM0037969;EVM0041160;EVM0041681;EVM0041727;EVM0042234;EVM0045978;EVM0046100;EVM0048496;EVM0051801;EVM0053527;EVM0053779;EVM0054099;EVM0054817;EVM0055280
GO:0006529	asparagine biosynthetic process	0.008	0.0007	11.56	8.06849e-13	9.68219e-11	EVM0000994;EVM0004574;EVM0012476;EVM0014185;EVM0014382;EVM0017587;EVM0025685;EVM0033160;EVM0045896;EVM0046544;EVM0048690;EVM0049123;EVM0051720;EVM0056435
GO:0005992	trehalose biosynthetic process	0.0109	0.0015	7.38	2.1349e-12	2.0495e-10	EVM0002929;EVM0003895;EVM0007298;EVM0008134;EVM0010849;EVM0011980;EVM0016679;EVM0020968;EVM0021955;EVM0024230;EVM0025217;EVM0029238;EVM0037269;EVM0048992;EVM0054727;EVM0055947;EVM0055967;EVM0056044;Salix_babylonica_newGene_4044
GO:0030418	nicotianamine biosynthetic process	0.0046	0.0003	17.61	3.56993e-10	2.76444e-08	EVM0000957;EVM0005841;EVM0035060;EVM0037051;EVM0038356;EVM0051638;EVM0057021;Salix_babylonica_newGene_4431
GO:0006098	pentose-phosphate shunt	0.0086	0.0012	7.43	4.03147e-10	2.76444e-08	EVM0005286;EVM0012079;EVM0027106;EVM0029989;EVM0033122;EVM0038187;EVM0039645;EVM0041029;EVM0041098;EVM0044862;EVM0047598;EVM0049671;EVM0049781;EVM0053204;EVM0055720
GO:0009116	nucleoside metabolic process	0.0074	0.0012	5.99	1.16529e-07	6.99172e-06	EVM0004264;EVM0006889;EVM0010463;EVM0017889;EVM0022277;EVM0031154;EVM0032722;EVM0044577;EVM0046435;EVM0047714;EVM0057178;Salix_babylonica_newGene_29;Salix_babylonica_newGene_32
GO:0016998	cell wall macromolecule catabolic process	0.0063	0.0009	7.03	1.7428e-07	9.29495e-06	EVM0005313;EVM0006104;EVM0006130;EVM0012463;EVM0016101;EVM0037027;EVM0042103;EVM0042592;EVM0055263;EVM0055769;Salix_babylonica_newGene_7907
GO:0009416	response to light stimulus	0.012	0.0033	3.65	2.43559e-07	1.16908e-05	EVM0003389;EVM0006551;EVM0007290;EVM0008731;EVM0014099;EVM0017442;EVM0022228;EVM0024147;EVM0025415;EVM0030496;EVM0035578;EVM0040501;EVM0041378;EVM0042546;EVM0047562;EVM0049566;EVM0052248;EVM0052328;EVM0053987;EVM0055307;EVM0056194
GO:0042744	hydrogen peroxide catabolic process	0.0149	0.0048	3.1	2.81348e-07	1.2277e-05	EVM0003103;EVM0003626;EVM0006172;EVM0006826;EVM0008278;EVM0008739;EVM0011660;EVM0012366;EVM0019131;EVM0019160;EVM0023292;EVM0023496;EVM0025526;EVM0032398;EVM0032648;EVM0034206;EVM0037410;EVM0040267;EVM0040982;EVM0042236;EVM0047192;EVM0049757;EVM0049869;EVM0054226;EVM0056097;Salix_babylonica_newGene_5175
GO:0080163	regulation of protein serine/threonine phosphatase activity	0.008	0.0016	4.87	6.57708e-07	2.63083e-05	EVM0002155;EVM0004934;EVM0008720;EVM0008922;EVM0012946;EVM0015607;EVM0016422;EVM0017186;EVM0022953;EVM0027872;EVM0033929;EVM0035373;EVM0036274;EVM0049623
GO:0098869	cellular oxidant detoxification	0.02	0.0081	2.48	8.03798e-07	2.96787e-05	EVM0003103;EVM0003626;EVM0006172;EVM0006826;EVM0007891;EVM0008278;EVM0008739;EVM0010995;EVM0011660;EVM0011794;EVM0012366;EVM0019131;EVM0019160;EVM0023292;EVM0023496;EVM0025526;EVM0032398;EVM0032648;EVM0032938;EVM0033412;EVM0034206;EVM0037410;EVM0037944;EVM0039358;EVM0040267;EVM0040982;EVM0042236;EVM0043121;EVM0045088;EVM0047192;EVM0049757;EVM0049869;EVM0054226;EVM0056097;Salix_babylonica_newGene_…
GO:0006032	chitin catabolic process	0.0091	0.0022	4.12	1.21774e-06	4.17511e-05	EVM0003192;EVM0005313;EVM0006104;EVM0006130;EVM0012098;EVM0012463;EVM0016101;EVM0037027;EVM0040018;EVM0042103;EVM0042592;EVM0049790;EVM0054126;EVM0055769;EVM0057642;Salix_babylonica_newGene_7907
GO:0005975	carbohydrate metabolic process	0.0371	0.0203	1.83	2.23303e-06	7.1457e-05	EVM0001078;EVM0001365;EVM0003192;EVM0005313;EVM0006104;EVM0006130;EVM0007135;EVM0008144;EVM0008850;EVM0009319;EVM0011376;EVM0012098;EVM0012463;EVM0012464;EVM0012827;EVM0014626;EVM0014659;EVM0015975;EVM0016101;EVM0016251;EVM0019249;EVM0019544;EVM0022678;EVM0023229;EVM0023282;EVM0023617;EVM0024010;EVM0024177;EVM0028777;EVM0029989;EVM0030045;EVM0030258;EVM0030808;EVM0031177;EVM0031365;EVM0033122;EVM…
GO:0009228	thiamine biosynthetic process	0.0046	0.0006	7.92	3.02771e-06	9.08314e-05	EVM0007868;EVM0020265;EVM0020709;EVM0027858;EVM0034524;EVM0042871;EVM0050897;EVM0056488
GO:0009768	photosynthesis, light harvesting in photosystem I	0.0063	0.0012	5.31	4.07713e-06	0.000115119	EVM0003389;EVM0014099;EVM0015312;EVM0017442;EVM0024147;EVM0025415;EVM0040501;EVM0042546;EVM0052248;EVM0053987;EVM0055307
GO:0005982	starch metabolic process	0.0034	0.0003	10.81	6.08431e-06	0.000135063	EVM0014379;EVM0018386;EVM0021497;EVM0027575;EVM0032874;EVM0033686
GO:0010167	response to nitrate	0.004	0.0005	8.67	6.30768e-06	0.000135063	EVM0002512;EVM0016669;EVM0022139;EVM0022486;EVM0025614;EVM0031949;EVM0056143
GO:0015706	nitrate transport	0.004	0.0005	8.67	6.30768e-06	0.000135063	EVM0002512;EVM0017537;EVM0022139;EVM0022486;EVM0025614;EVM0031949;EVM0035125

## Sheet: WRCK WR12h down
Table S11-4 BP enrichment terms (Top twenty according to P value）from dowm-regulated DEGs in comparisons between WRCK and WR-12h
ID	Description	GeneRatio	BgRatio	enrich_factor	pvalue	qvalue	geneID
GO:0046274	lignin catabolic process	0.0136	0.0022	6.21	4.51662e-18	2.34864e-15	EVM0000529;EVM0001099;EVM0001276;EVM0001543;EVM0002051;EVM0004351;EVM0010988;EVM0014507;EVM0019288;EVM0019476;EVM0019586;EVM0024052;EVM0025294;EVM0025905;EVM0028089;EVM0029188;EVM0029644;EVM0029865;EVM0031370;EVM0031826;EVM0033242;EVM0033298;EVM0035859;EVM0036895;EVM0037560;EVM0040236;EVM0044936;EVM0050449;EVM0050898;EVM0053165;EVM0053348;EVM0056679
GO:0009809	lignin biosynthetic process	0.0128	0.0026	4.87	1.21166e-13	3.15032e-11	EVM0000529;EVM0001099;EVM0001276;EVM0001543;EVM0004351;EVM0004533;EVM0010988;EVM0011297;EVM0014507;EVM0019288;EVM0022045;EVM0024052;EVM0025294;EVM0025905;EVM0029188;EVM0029644;EVM0029865;EVM0031826;EVM0035859;EVM0036895;EVM0037209;EVM0037560;EVM0040236;EVM0043249;EVM0044936;EVM0050449;EVM0050898;EVM0053165;EVM0056679;Salix_babylonica_newGene_9660
GO:0006468	protein phosphorylation	0.0975	0.0616	1.58	1.80248e-12	3.12429e-10	EVM0000561;EVM0000723;EVM0000978;EVM0001122;EVM0001618;EVM0001806;EVM0002087;EVM0002215;EVM0002678;EVM0002959;EVM0003259;EVM0003290;EVM0003444;EVM0003520;EVM0003543;EVM0003561;EVM0003673;EVM0005131;EVM0005696;EVM0005759;EVM0005902;EVM0005919;EVM0006475;EVM0006519;EVM0006698;EVM0006814;EVM0006873;EVM0006955;EVM0007116;EVM0007293;EVM0007326;EVM0007343;EVM0007490;EVM0007856;EVM0008060;EVM0009612;EVM…
GO:0055114	oxidation-reduction process	0.1652	0.1203	1.37	2.02576e-11	2.63349e-09	EVM0000243;EVM0000529;EVM0000561;EVM0001099;EVM0001153;EVM0001166;EVM0001276;EVM0001297;EVM0001470;EVM0001543;EVM0001647;EVM0001842;EVM0002051;EVM0002225;EVM0002300;EVM0002363;EVM0002414;EVM0002421;EVM0002731;EVM0002959;EVM0003006;EVM0003627;EVM0003752;EVM0003928;EVM0004048;EVM0004173;EVM0004203;EVM0004351;EVM0004505;EVM0004625;EVM0004997;EVM0005023;EVM0005151;EVM0005222;EVM0005660;EVM0005884;EVM…
GO:0071554	cell wall organization or biogenesis	0.0119	0.0032	3.72	9.18769e-10	9.55519e-08	EVM0003092;EVM0006769;EVM0008527;EVM0010304;EVM0012983;EVM0013918;EVM0014968;EVM0015949;EVM0016638;EVM0023442;EVM0023649;EVM0025313;EVM0025621;EVM0028786;EVM0032933;EVM0035019;EVM0035054;EVM0037529;EVM0038667;EVM0038676;EVM0040045;EVM0040698;EVM0042981;EVM0045197;EVM0051104;EVM0052051;EVM0053258;EVM0056447
GO:0010112	regulation of systemic acquired resistance	0.0038	0.0003	12.08	1.43981e-09	1.0796e-07	EVM0000208;EVM0011835;EVM0024487;EVM0025091;EVM0030534;EVM0043293;EVM0043984;EVM0052083;EVM0053679
GO:0007018	microtubule-based movement	0.0166	0.0057	2.91	1.4533e-09	1.0796e-07	EVM0000284;EVM0001084;EVM0001279;EVM0003309;EVM0003613;EVM0005094;EVM0005606;EVM0005807;EVM0007097;EVM0009008;EVM0010478;EVM0010897;EVM0011243;EVM0012375;EVM0014556;EVM0025128;EVM0026163;EVM0026231;EVM0027960;EVM0028406;EVM0029187;EVM0030535;EVM0033472;EVM0033846;EVM0034764;EVM0035354;EVM0035643;EVM0037985;EVM0038275;EVM0039281;EVM0039877;EVM0041697;EVM0043813;EVM0044911;EVM0044914;EVM0044916;EVM…
GO:0009834	plant-type secondary cell wall biogenesis	0.0077	0.0014	5.31	1.88217e-09	1.22341e-07	EVM0000333;EVM0000630;EVM0005584;EVM0008751;EVM0021481;EVM0026224;EVM0026680;EVM0030613;EVM0039004;EVM0039400;EVM0040238;EVM0042799;EVM0043113;EVM0045031;EVM0048386;EVM0048495;EVM0049118;EVM0053552
GO:0045492	xylan biosynthetic process	0.006	0.001	6.26	9.91482e-09	5.43064e-07	EVM0002150;EVM0007748;EVM0008380;EVM0012458;EVM0019231;EVM0026680;EVM0033418;EVM0036132;EVM0040238;EVM0048386;EVM0050326;EVM0050586;EVM0057640;Salix_babylonica_newGene_2251
GO:0034220	ion transmembrane transport	0.0111	0.0031	3.55	1.04435e-08	5.43064e-07	EVM0001089;EVM0006683;EVM0007117;EVM0012124;EVM0014044;EVM0014355;EVM0024638;EVM0026228;EVM0027264;EVM0028739;EVM0029611;EVM0030575;EVM0031381;EVM0032738;EVM0033925;EVM0035887;EVM0036619;EVM0036787;EVM0037648;EVM0041824;EVM0045346;EVM0046403;EVM0046986;EVM0048574;EVM0049505;EVM0052071
GO:0003333	amino acid transmembrane transport	0.014	0.0049	2.86	3.73306e-08	1.76472e-06	EVM0000221;EVM0000287;EVM0000367;EVM0000642;EVM0001052;EVM0004102;EVM0004238;EVM0004716;EVM0006375;EVM0010266;EVM0011433;EVM0012882;EVM0017721;EVM0018178;EVM0023557;EVM0028513;EVM0030603;EVM0033090;EVM0034619;EVM0039488;EVM0040101;EVM0042070;EVM0045684;EVM0047700;EVM0049647;EVM0049963;EVM0051314;EVM0051558;EVM0052682;EVM0052691;EVM0052711;EVM0057579;Salix_babylonica_newGene_6430
GO:0044550	secondary metabolite biosynthetic process	0.02	0.0085	2.35	4.10597e-08	1.77925e-06	EVM0000243;EVM0002414;EVM0003006;EVM0003752;EVM0004173;EVM0005884;EVM0010461;EVM0010795;EVM0013048;EVM0013065;EVM0014183;EVM0015233;EVM0016515;EVM0016676;EVM0016721;EVM0016742;EVM0018169;EVM0018318;EVM0020400;EVM0021185;EVM0021197;EVM0022063;EVM0028104;EVM0028948;EVM0029236;EVM0031149;EVM0034043;EVM0035158;EVM0035670;EVM0037406;EVM0038455;EVM0039074;EVM0039657;EVM0043072;EVM0043277;EVM0045738;EVM…
GO:0071555	cell wall organization	0.0209	0.0092	2.27	6.925e-08	2.71432e-06	EVM0000630;EVM0002149;EVM0002783;EVM0004178;EVM0005816;EVM0006772;EVM0009283;EVM0012132;EVM0012438;EVM0013258;EVM0013762;EVM0014270;EVM0014623;EVM0020024;EVM0021481;EVM0021625;EVM0023020;EVM0024430;EVM0025249;EVM0025900;EVM0026986;EVM0027913;EVM0029379;EVM0031231;EVM0031518;EVM0033170;EVM0033463;EVM0034638;EVM0037459;EVM0037502;EVM0039400;EVM0039505;EVM0040451;EVM0041224;EVM0041978;EVM0043483;EVM…
GO:0006833	water transport	0.0094	0.0026	3.65	8.35174e-08	2.71432e-06	EVM0001089;EVM0007117;EVM0012124;EVM0014044;EVM0014355;EVM0026228;EVM0027264;EVM0028739;EVM0029611;EVM0030575;EVM0031381;EVM0032738;EVM0033925;EVM0035887;EVM0036619;EVM0036787;EVM0037648;EVM0041824;EVM0045346;EVM0046403;EVM0046986;EVM0049505
GO:0009992	cellular water homeostasis	0.0094	0.0026	3.65	8.35174e-08	2.71432e-06	EVM0001089;EVM0007117;EVM0012124;EVM0014044;EVM0014355;EVM0026228;EVM0027264;EVM0028739;EVM0029611;EVM0030575;EVM0031381;EVM0032738;EVM0033925;EVM0035887;EVM0036619;EVM0036787;EVM0037648;EVM0041824;EVM0045346;EVM0046403;EVM0046986;EVM0049505
GO:0015793	glycerol transport	0.0094	0.0026	3.65	8.35174e-08	2.71432e-06	EVM0001089;EVM0007117;EVM0012124;EVM0014044;EVM0014355;EVM0026228;EVM0027264;EVM0028739;EVM0029611;EVM0030575;EVM0031381;EVM0032738;EVM0033925;EVM0035887;EVM0036619;EVM0036787;EVM0037648;EVM0041824;EVM0045346;EVM0046403;EVM0046986;EVM0049505
GO:0046916	cellular transition metal ion homeostasis	0.014	0.0051	2.77	8.87888e-08	2.71589e-06	EVM0001127;EVM0003228;EVM0005144;EVM0008995;EVM0009543;EVM0009628;EVM0010965;EVM0011527;EVM0013714;EVM0021474;EVM0023500;EVM0024161;EVM0024643;EVM0026905;EVM0027135;EVM0029194;EVM0029204;EVM0030754;EVM0031561;EVM0038336;EVM0039070;EVM0039071;EVM0041745;EVM0044737;EVM0045377;EVM0046642;EVM0048960;EVM0052385;EVM0052751;EVM0054901;Salix_babylonica_newGene_1225;Salix_babylonica_newGene_1957;Salix_bab…
GO:0010067	procambium histogenesis	0.0026	0.0002	14.76	9.61918e-08	2.77887e-06	EVM0013681;EVM0018552;EVM0022685;EVM0039257;EVM0039299;EVM0046531
GO:0030001	metal ion transport	0.0153	0.006	2.54	2.17568e-07	5.95449e-06	EVM0001127;EVM0002617;EVM0003228;EVM0005144;EVM0008995;EVM0009543;EVM0009628;EVM0010965;EVM0011527;EVM0013714;EVM0021474;EVM0023500;EVM0024161;EVM0024643;EVM0026905;EVM0027135;EVM0029194;EVM0029204;EVM0030754;EVM0031561;EVM0032195;EVM0037563;EVM0038336;EVM0039070;EVM0039071;EVM0041745;EVM0044737;EVM0045377;EVM0046642;EVM0048960;EVM0052385;EVM0052751;EVM0054901;Salix_babylonica_newGene_1225;Salix_…
GO:0007165	signal transduction	0.023	0.0111	2.06	3.51454e-07	9.1378e-06	EVM0000184;EVM0001564;EVM0001753;EVM0001806;EVM0003259;EVM0003294;EVM0003857;EVM0006058;EVM0006355;EVM0007236;EVM0008866;EVM0009228;EVM0009362;EVM0010682;EVM0013342;EVM0014078;EVM0015187;EVM0015716;EVM0017049;EVM0017868;EVM0018306;EVM0018687;EVM0018973;EVM0021495;EVM0022816;EVM0023927;EVM0027312;EVM0027422;EVM0027466;EVM0028401;EVM0028701;EVM0031013;EVM0031046;EVM0031222;EVM0032095;EVM0035718;EVM…

## Sheet: WRCK WR24h UP
Table S11-5 BP enrichment terms (Top twenty according to P value）from up-regulated DEGs in comparisons between WRCK and WR-24h
ID	Description	GeneRatio	BgRatio	enrich_factor	pvalue	qvalue	geneID
GO:0055114	oxidation-reduction process	0.1966	0.1203	1.63	4.70189e-26	2.57862e-23	EVM0000188;EVM0000378;EVM0000489;EVM0000835;EVM0000945;EVM0001020;EVM0001135;EVM0001788;EVM0002057;EVM0002117;EVM0002211;EVM0002276;EVM0002300;EVM0002372;EVM0002392;EVM0002421;EVM0002448;EVM0002451;EVM0002638;EVM0002651;EVM0002690;EVM0002811;EVM0003103;EVM0003203;EVM0003459;EVM0003626;EVM0003753;EVM0004203;EVM0004259;EVM0004281;EVM0004284;EVM0004434;EVM0004472;EVM0004504;EVM0004759;EVM0004806;EVM…
GO:0009416	response to light stimulus	0.0189	0.0033	5.75	5.62378e-21	1.5421e-18	EVM0000297;EVM0003389;EVM0006551;EVM0007290;EVM0007547;EVM0008731;EVM0011337;EVM0014099;EVM0014108;EVM0016962;EVM0017108;EVM0017442;EVM0018376;EVM0021031;EVM0023261;EVM0023821;EVM0024147;EVM0025253;EVM0025415;EVM0035578;EVM0035803;EVM0037073;EVM0038702;EVM0039090;EVM0040501;EVM0041378;EVM0042400;EVM0042546;EVM0043153;EVM0046033;EVM0047562;EVM0049194;EVM0049713;EVM0050315;EVM0052248;EVM0052328;EVM…
GO:0009768	photosynthesis, light harvesting in photosystem I	0.0115	0.0012	9.75	2.6862e-20	4.91057e-18	EVM0000297;EVM0003389;EVM0011337;EVM0014099;EVM0014108;EVM0016962;EVM0017442;EVM0021031;EVM0024147;EVM0025253;EVM0025415;EVM0035803;EVM0037073;EVM0039090;EVM0040501;EVM0042400;EVM0042546;EVM0043153;EVM0046033;EVM0049713;EVM0052248;EVM0053497;EVM0053987;EVM0055307;EVM0055628
GO:0015979	photosynthesis	0.024	0.0058	4.14	7.05851e-19	9.67759e-17	EVM0000559;EVM0000601;EVM0002140;EVM0003263;EVM0003741;EVM0005479;EVM0006313;EVM0006611;EVM0006868;EVM0007508;EVM0007583;EVM0007924;EVM0008687;EVM0011191;EVM0011905;EVM0013911;EVM0013929;EVM0016682;EVM0017050;EVM0017111;EVM0018044;EVM0021523;EVM0021830;EVM0022775;EVM0022997;EVM0023533;EVM0025336;EVM0025869;EVM0026431;EVM0027137;EVM0027187;EVM0029890;EVM0030063;EVM0031655;EVM0034209;EVM0034519;EVM…
GO:0010951	negative regulation of endopeptidase activity	0.012	0.0022	5.33	6.18469e-13	6.78362e-11	EVM0001328;EVM0009350;EVM0010653;EVM0010848;EVM0011754;EVM0013846;EVM0013966;EVM0016607;EVM0018554;EVM0020758;EVM0027060;EVM0028597;EVM0032420;EVM0037969;EVM0041160;EVM0041681;EVM0042234;EVM0044724;EVM0045978;EVM0046100;EVM0046302;EVM0048496;EVM0051801;EVM0053779;EVM0054099;EVM0055280
GO:0006032	chitin catabolic process	0.0115	0.0022	5.19	3.34775e-12	3.05996e-10	EVM0003192;EVM0005313;EVM0006104;EVM0006130;EVM0012098;EVM0012463;EVM0016101;EVM0018048;EVM0028904;EVM0033807;EVM0037027;EVM0040018;EVM0040983;EVM0042103;EVM0042592;EVM0043728;EVM0047549;EVM0049790;EVM0052024;EVM0054126;EVM0054659;EVM0055700;EVM0055769;EVM0057642;Salix_babylonica_newGene_7907
GO:0006529	asparagine biosynthetic process	0.0065	0.0007	9.33	1.4431e-11	1.13061e-09	EVM0000994;EVM0004574;EVM0012476;EVM0014185;EVM0014382;EVM0017587;EVM0025685;EVM0033160;EVM0045896;EVM0046544;EVM0048690;EVM0049123;EVM0051720;EVM0056435
GO:0048544	recognition of pollen	0.0189	0.0063	3	2.53464e-10	1.73756e-08	EVM0001457;EVM0002508;EVM0002599;EVM0003531;EVM0004484;EVM0006427;EVM0006970;EVM0008038;EVM0008460;EVM0008651;EVM0012577;EVM0013143;EVM0013663;EVM0014715;EVM0015758;EVM0017331;EVM0019347;EVM0025218;EVM0027712;EVM0027738;EVM0028395;EVM0028888;EVM0028927;EVM0029399;EVM0031429;EVM0035750;EVM0038940;EVM0039441;EVM0042106;EVM0043207;EVM0043785;EVM0045731;EVM0046927;EVM0053198;EVM0054865;EVM0055137;EVM…
GO:0098869	cellular oxidant detoxification	0.0217	0.0081	2.69	5.99586e-10	3.65362e-08	EVM0001471;EVM0002276;EVM0003103;EVM0003626;EVM0006172;EVM0006826;EVM0007891;EVM0008278;EVM0008739;EVM0010571;EVM0010715;EVM0010995;EVM0011660;EVM0011794;EVM0012366;EVM0014082;EVM0014908;EVM0019131;EVM0020624;EVM0023292;EVM0023496;EVM0025526;EVM0029936;EVM0032034;EVM0032398;EVM0032648;EVM0032790;EVM0032938;EVM0034206;EVM0034430;EVM0036416;EVM0037741;EVM0037944;EVM0039229;EVM0040208;EVM0040267;EVM…
GO:0080163	regulation of protein serine/threonine phosphatase activity	0.0088	0.0016	5.33	7.86201e-10	4.31169e-08	EVM0002155;EVM0004934;EVM0008586;EVM0008720;EVM0008922;EVM0012217;EVM0012946;EVM0015607;EVM0016422;EVM0017186;EVM0022953;EVM0027872;EVM0033929;EVM0035373;EVM0036274;EVM0038296;EVM0039894;EVM0042669;EVM0055719
GO:0046835	carbohydrate phosphorylation	0.0097	0.002	4.8	9.28222e-10	4.62779e-08	EVM0000020;EVM0000783;EVM0002533;EVM0002927;EVM0005146;EVM0009974;EVM0010570;EVM0010893;EVM0025914;EVM0026526;EVM0029347;EVM0029889;EVM0030204;EVM0031618;EVM0039711;EVM0039994;EVM0042911;EVM0042941;EVM0054608;EVM0055206;EVM0057787
GO:0006541	glutamine metabolic process	0.0088	0.0017	5.24	1.10075e-09	5.03061e-08	EVM0000428;EVM0000994;EVM0004574;EVM0008822;EVM0012476;EVM0014185;EVM0014382;EVM0017587;EVM0025685;EVM0033160;EVM0034549;EVM0041800;EVM0045896;EVM0046544;EVM0048690;EVM0049123;EVM0051720;EVM0051903;EVM0056435
GO:0030418	nicotianamine biosynthetic process	0.0037	0.0003	14.22	1.95739e-09	8.25751e-08	EVM0000957;EVM0005841;EVM0035060;EVM0037051;EVM0038356;EVM0051638;EVM0057021;Salix_babylonica_newGene_4431
GO:0018298	protein-chromophore linkage	0.0115	0.0029	3.92	2.68274e-09	1.05091e-07	EVM0000297;EVM0003389;EVM0011337;EVM0014099;EVM0014108;EVM0016962;EVM0017442;EVM0021031;EVM0024147;EVM0025253;EVM0025415;EVM0035803;EVM0037073;EVM0039090;EVM0040501;EVM0042400;EVM0042546;EVM0043153;EVM0046033;EVM0049713;EVM0052248;EVM0053497;EVM0053987;EVM0055307;EVM0055628
GO:0006098	pentose-phosphate shunt	0.0069	0.0012	6	7.486e-09	2.73699e-07	EVM0005286;EVM0012079;EVM0027106;EVM0029989;EVM0033122;EVM0034528;EVM0039645;EVM0041029;EVM0041098;EVM0044862;EVM0047598;EVM0049671;EVM0049781;EVM0053204;EVM0055720
GO:0006096	glycolytic process	0.012	0.0033	3.62	8.16089e-09	2.79725e-07	EVM0000783;EVM0007098;EVM0010341;EVM0012079;EVM0019497;EVM0020959;EVM0021139;EVM0024903;EVM0025269;EVM0029889;EVM0030179;EVM0031971;EVM0032874;EVM0033557;EVM0036330;EVM0036497;EVM0044151;EVM0044174;EVM0050084;EVM0051341;EVM0051899;EVM0054261;EVM0055385;EVM0055720;EVM0055902;Salix_babylonica_newGene_1103
GO:0009061	anaerobic respiration	0.0046	0.0005	8.89	2.45407e-08	7.91685e-07	EVM0002865;EVM0016226;EVM0016767;EVM0025544;EVM0033873;EVM0034237;EVM0040189;EVM0044220;EVM0045375;EVM0047582
GO:0005975	carbohydrate metabolic process	0.0378	0.0203	1.87	4.28243e-08	1.30477e-06	EVM0001078;EVM0001365;EVM0001473;EVM0003192;EVM0005313;EVM0006104;EVM0006130;EVM0008144;EVM0008850;EVM0009319;EVM0011376;EVM0012098;EVM0012463;EVM0012464;EVM0012827;EVM0012852;EVM0012999;EVM0014543;EVM0014659;EVM0016101;EVM0016251;EVM0016644;EVM0018048;EVM0019249;EVM0023229;EVM0023282;EVM0023617;EVM0023778;EVM0024010;EVM0025403;EVM0026202;EVM0028759;EVM0028777;EVM0028904;EVM0029989;EVM0030045;EVM…
GO:0005992	trehalose biosynthetic process	0.0074	0.0015	5.02	4.5321e-08	1.30816e-06	EVM0003895;EVM0007298;EVM0010849;EVM0011980;EVM0020968;EVM0021955;EVM0024230;EVM0025217;EVM0029238;EVM0037269;EVM0038588;EVM0048992;EVM0053588;EVM0054727;EVM0056044;Salix_babylonica_newGene_4044
GO:0016998	cell wall macromolecule catabolic process	0.0055	0.0009	6.19	1.59275e-07	4.36748e-06	EVM0005313;EVM0006104;EVM0006130;EVM0012463;EVM0016101;EVM0033807;EVM0037027;EVM0042103;EVM0042592;EVM0054659;EVM0055769;Salix_babylonica_newGene_7907

## Sheet: WRCK WR24h down
Table S11-6 BP enrichment terms (Top twenty according to P value）from Down-regulated DEGs in comparisons between WRCK and WR-24h
ID	Description	GeneRatio	BgRatio	enrich_factor	pvalue	qvalue	geneID
GO:0007018	microtubule-based movement	0.0292	0.0057	5.11	6.90285e-49	4.7884e-46	EVM0000284;EVM0001084;EVM0002304;EVM0003309;EVM0003613;EVM0004086;EVM0004845;EVM0005094;EVM0005606;EVM0005757;EVM0005807;EVM0005847;EVM0006013;EVM0006617;EVM0007097;EVM0007336;EVM0009008;EVM0009155;EVM0010011;EVM0010017;EVM0010104;EVM0010478;EVM0010897;EVM0011243;EVM0011590;EVM0012375;EVM0013837;EVM0013944;EVM0014556;EVM0015946;EVM0016038;EVM0016324;EVM0016510;EVM0016793;EVM0019450;EVM0021140;EVM…
GO:0055114	oxidation-reduction process	0.1782	0.1203	1.48	3.78478e-26	1.31272e-23	EVM0000030;EVM0000243;EVM0000529;EVM0000561;EVM0000649;EVM0000685;EVM0000801;EVM0001099;EVM0001276;EVM0001297;EVM0001470;EVM0001543;EVM0001599;EVM0001647;EVM0001670;EVM0001692;EVM0001706;EVM0001725;EVM0001842;EVM0001910;EVM0002020;EVM0002051;EVM0002187;EVM0002225;EVM0002387;EVM0002414;EVM0002439;EVM0002827;EVM0002894;EVM0002959;EVM0002965;EVM0003006;EVM0003047;EVM0003299;EVM0003357;EVM0003441;EVM…
GO:0046274	lignin catabolic process	0.0123	0.0022	5.61	1.38698e-23	3.2071e-21	EVM0000529;EVM0001099;EVM0001276;EVM0001543;EVM0002051;EVM0004351;EVM0008261;EVM0010988;EVM0014507;EVM0014759;EVM0019288;EVM0019476;EVM0019586;EVM0020475;EVM0022580;EVM0024052;EVM0024149;EVM0025294;EVM0025905;EVM0026442;EVM0028089;EVM0029188;EVM0029644;EVM0029865;EVM0031370;EVM0031826;EVM0033242;EVM0033298;EVM0035859;EVM0036895;EVM0037560;EVM0040236;EVM0042130;EVM0043877;EVM0044936;EVM0050449;EVM…
GO:0006270	DNA replication initiation	0.0077	0.001	7.65	1.19697e-20	2.0758e-18	EVM0000390;EVM0001704;EVM0004968;EVM0005709;EVM0007399;EVM0007885;EVM0009297;EVM0009884;EVM0012071;EVM0012986;EVM0014800;EVM0020676;EVM0021071;EVM0021398;EVM0022014;EVM0026485;EVM0027157;EVM0033808;EVM0034326;EVM0038152;EVM0038282;EVM0043737;EVM0050794;EVM0051095;EVM0053729;EVM0053789;EVM0057055
GO:0009809	lignin biosynthetic process	0.0117	0.0026	4.47	9.0731e-18	1.25877e-15	EVM0000529;EVM0001099;EVM0001276;EVM0001543;EVM0004351;EVM0004533;EVM0005583;EVM0008261;EVM0010988;EVM0012632;EVM0014507;EVM0014759;EVM0019288;EVM0020475;EVM0024052;EVM0025294;EVM0025905;EVM0029188;EVM0029644;EVM0029865;EVM0030176;EVM0031826;EVM0035859;EVM0036895;EVM0037560;EVM0040236;EVM0042130;EVM0043249;EVM0044936;EVM0045452;EVM0048269;EVM0050449;EVM0050898;EVM0053165;EVM0054483;EVM0055709;EVM…
GO:0071554	cell wall organization or biogenesis	0.0109	0.0032	3.39	4.99275e-12	5.77232e-10	EVM0001168;EVM0002107;EVM0003092;EVM0006769;EVM0008527;EVM0012983;EVM0013918;EVM0014968;EVM0015949;EVM0016638;EVM0019518;EVM0023442;EVM0025313;EVM0025621;EVM0027306;EVM0028786;EVM0030083;EVM0032933;EVM0035019;EVM0035054;EVM0036174;EVM0037529;EVM0038667;EVM0038676;EVM0039475;EVM0040045;EVM0040698;EVM0042981;EVM0045246;EVM0048738;EVM0049151;EVM0051104;EVM0051959;EVM0052051;EVM0053258;EVM0055800;EVM…
GO:0007017	microtubule-based process	0.0086	0.0025	3.46	5.00389e-10	4.95874e-08	EVM0000721;EVM0002984;EVM0007521;EVM0008914;EVM0017231;EVM0021930;EVM0022274;EVM0025213;EVM0025755;EVM0026637;EVM0027451;EVM0028202;EVM0032714;EVM0034692;EVM0038635;EVM0038994;EVM0039338;EVM0040126;EVM0042188;EVM0044261;EVM0044497;EVM0045597;EVM0046527;EVM0046632;EVM0049464;EVM0052984;EVM0056364;EVM0057504;EVM0057791;Salix_babylonica_newGene_10622
GO:0009834	plant-type secondary cell wall biogenesis	0.0063	0.0014	4.36	6.02054e-10	5.22044e-08	EVM0000333;EVM0000630;EVM0005584;EVM0008751;EVM0014746;EVM0021481;EVM0026224;EVM0026680;EVM0029693;EVM0030613;EVM0037145;EVM0039004;EVM0039400;EVM0040238;EVM0042799;EVM0043113;EVM0045031;EVM0048386;EVM0048495;EVM0049118;EVM0053552;EVM0056202
GO:0006869	lipid transport	0.0086	0.0025	3.38	9.46467e-10	7.29499e-08	EVM0000802;EVM0007045;EVM0008109;EVM0016433;EVM0017515;EVM0017632;EVM0017657;EVM0020158;EVM0023135;EVM0025238;EVM0026719;EVM0032412;EVM0032467;EVM0033659;EVM0033726;EVM0036404;EVM0038930;EVM0039586;EVM0041309;EVM0041636;EVM0044328;EVM0045958;EVM0047671;EVM0048533;EVM0050934;EVM0053196;EVM0054802;EVM0056095;EVM0056420;EVM0057103
GO:0003333	amino acid transmembrane transport	0.0123	0.0049	2.51	1.03717e-08	7.19472e-07	EVM0000221;EVM0000367;EVM0001052;EVM0001134;EVM0004102;EVM0004238;EVM0006375;EVM0008927;EVM0010266;EVM0011433;EVM0012693;EVM0012882;EVM0015143;EVM0017721;EVM0018178;EVM0018393;EVM0023557;EVM0028513;EVM0030201;EVM0030603;EVM0033090;EVM0033844;EVM0034619;EVM0036042;EVM0039488;EVM0040101;EVM0040771;EVM0041633;EVM0042070;EVM0045684;EVM0046954;EVM0047700;EVM0048521;EVM0049589;EVM0049963;EVM0051314;EVM…
GO:0045490	pectin catabolic process	0.0126	0.0052	2.44	1.77994e-08	1.12247e-06	EVM0005609;EVM0006173;EVM0006589;EVM0007170;EVM0008487;EVM0009475;EVM0009574;EVM0009652;EVM0012851;EVM0015021;EVM0015301;EVM0015410;EVM0016576;EVM0016985;EVM0018675;EVM0019313;EVM0019711;EVM0019987;EVM0020848;EVM0020880;EVM0021950;EVM0026392;EVM0027358;EVM0028248;EVM0029491;EVM0029788;EVM0030545;EVM0031331;EVM0031909;EVM0032539;EVM0032921;EVM0034084;EVM0034203;EVM0034327;EVM0036199;EVM0036367;EVM…
GO:0045492	xylan biosynthetic process	0.0046	0.001	4.81	2.40429e-08	1.29683e-06	EVM0001861;EVM0002150;EVM0007748;EVM0008380;EVM0012458;EVM0019231;EVM0026680;EVM0033418;EVM0036132;EVM0040238;EVM0048386;EVM0050326;EVM0050586;EVM0056202;EVM0057640;Salix_babylonica_newGene_2251
GO:0000911	cytokinesis by cell plate formation	0.0049	0.0011	4.56	2.43032e-08	1.29683e-06	EVM0009155;EVM0017802;EVM0019450;EVM0022819;EVM0023667;EVM0025262;EVM0027960;EVM0029626;EVM0033846;EVM0035643;EVM0042846;EVM0044911;EVM0045585;EVM0049498;EVM0051259;EVM0051352;EVM0052901
GO:0006468	protein phosphorylation	0.0832	0.0616	1.35	4.52226e-08	2.24073e-06	EVM0000319;EVM0000561;EVM0000978;EVM0001599;EVM0001806;EVM0002034;EVM0002087;EVM0002678;EVM0002802;EVM0002810;EVM0002959;EVM0003047;EVM0003072;EVM0003113;EVM0003290;EVM0003332;EVM0003444;EVM0003520;EVM0003543;EVM0003561;EVM0003673;EVM0003739;EVM0004572;EVM0004689;EVM0004833;EVM0004998;EVM0005131;EVM0005696;EVM0005902;EVM0005919;EVM0006475;EVM0006519;EVM0006698;EVM0006814;EVM0006955;EVM0007148;EVM…
GO:0010112	regulation of systemic acquired resistance	0.0026	0.0003	8.11	4.86098e-08	2.24799e-06	EVM0000208;EVM0011835;EVM0024487;EVM0025091;EVM0030534;EVM0043293;EVM0043984;EVM0052083;EVM0053679
GO:0000910	cytokinesis	0.0034	0.0006	5.95	6.29469e-08	2.72908e-06	EVM0001803;EVM0002819;EVM0003390;EVM0005351;EVM0015937;EVM0032319;EVM0036080;EVM0038126;EVM0040434;EVM0040641;EVM0054219;EVM0055657
GO:0009664	plant-type cell wall organization	0.01	0.0042	2.41	6.51622e-07	2.65894e-05	EVM0001842;EVM0006058;EVM0010753;EVM0014430;EVM0018750;EVM0020179;EVM0020730;EVM0026683;EVM0027627;EVM0029422;EVM0030184;EVM0031332;EVM0031883;EVM0032079;EVM0032190;EVM0032817;EVM0033454;EVM0035504;EVM0035556;EVM0036208;EVM0036440;EVM0036747;EVM0036786;EVM0037353;EVM0038206;EVM0038319;EVM0045399;EVM0047022;EVM0047655;EVM0049457;EVM0051871;EVM0053839;EVM0054463;EVM0054850;EVM0055783
GO:0071555	cell wall organization	0.0174	0.0092	1.9	7.60218e-07	2.80936e-05	EVM0000630;EVM0002172;EVM0003102;EVM0005738;EVM0005816;EVM0009283;EVM0011620;EVM0012226;EVM0012438;EVM0013258;EVM0013762;EVM0014385;EVM0014623;EVM0018989;EVM0019734;EVM0020024;EVM0021481;EVM0021625;EVM0023020;EVM0024430;EVM0025249;EVM0025263;EVM0027913;EVM0029379;EVM0030233;EVM0031231;EVM0031518;EVM0032630;EVM0033170;EVM0033589;EVM0034638;EVM0034679;EVM0036180;EVM0037459;EVM0037502;EVM0039400;EVM…
GO:0006065	UDP-glucuronate biosynthetic process	0.002	0.0002	8.68	7.69483e-07	2.80936e-05	EVM0014569;EVM0015318;EVM0023254;EVM0025069;EVM0027528;EVM0037513;EVM0046074
GO:0000226	microtubule cytoskeleton organization	0.0034	0.0007	4.96	9.17478e-07	3.1822e-05	EVM0001803;EVM0002819;EVM0003390;EVM0005351;EVM0015937;EVM0032319;EVM0036080;EVM0038126;EVM0040434;EVM0040641;EVM0054219;EVM0055657

## Sheet: WRCK WR48h UP
Table S11-7 BP enrichment terms (Top twenty according to P value）from up-regulated DEGs in comparisons between WRCK and WR-48h
ID	Description	GeneRatio	BgRatio	enrich_factor	pvalue	qvalue	geneID
GO:0009768	photosynthesis, light harvesting in photosystem I	0.0209	0.0012	17.67	4.85409e-42	2.42704e-39	EVM0000297;EVM0000887;EVM0002630;EVM0003389;EVM0011337;EVM0012060;EVM0014099;EVM0014108;EVM0015875;EVM0016962;EVM0017442;EVM0017609;EVM0019639;EVM0021031;EVM0024147;EVM0024416;EVM0025253;EVM0025415;EVM0035271;EVM0035521;EVM0035803;EVM0037073;EVM0039090;EVM0040501;EVM0042400;EVM0042546;EVM0043153;EVM0046033;EVM0049060;EVM0049713;EVM0052248;EVM0053497;EVM0053987;EVM0055307;EVM0055628;EVM0055639
GO:0009416	response to light stimulus	0.0302	0.0033	9.18	3.83335e-37	7.33052e-35	EVM0000297;EVM0000887;EVM0002630;EVM0003389;EVM0005905;EVM0006551;EVM0008731;EVM0010810;EVM0011337;EVM0012060;EVM0014099;EVM0014108;EVM0015875;EVM0016962;EVM0017108;EVM0017442;EVM0017609;EVM0018376;EVM0019639;EVM0021031;EVM0023261;EVM0023821;EVM0024147;EVM0024416;EVM0025253;EVM0025415;EVM0035271;EVM0035521;EVM0035578;EVM0035803;EVM0037073;EVM0038702;EVM0039090;EVM0040501;EVM0041378;EVM0042400;EVM…
GO:0015979	photosynthesis	0.0389	0.0058	6.71	4.39831e-37	7.33052e-35	EVM0000559;EVM0000601;EVM0001159;EVM0002140;EVM0003263;EVM0003741;EVM0005479;EVM0005905;EVM0006313;EVM0006611;EVM0006624;EVM0006868;EVM0007508;EVM0007583;EVM0007924;EVM0008687;EVM0010810;EVM0011191;EVM0011905;EVM0012253;EVM0012311;EVM0013486;EVM0013911;EVM0013929;EVM0016682;EVM0017050;EVM0017111;EVM0018044;EVM0020320;EVM0021523;EVM0021830;EVM0022775;EVM0022997;EVM0023533;EVM0023865;EVM0024085;EVM…
GO:0055114	oxidation-reduction process	0.2066	0.1203	1.72	9.94263e-26	1.24283e-23	EVM0000188;EVM0000489;EVM0000605;EVM0000835;EVM0000945;EVM0001020;EVM0001135;EVM0001159;EVM0001788;EVM0002057;EVM0002117;EVM0002300;EVM0002372;EVM0002380;EVM0002392;EVM0002421;EVM0002448;EVM0002451;EVM0002638;EVM0002651;EVM0002690;EVM0002811;EVM0003103;EVM0003203;EVM0003459;EVM0003626;EVM0004203;EVM0004281;EVM0004284;EVM0004434;EVM0004472;EVM0004806;EVM0004931;EVM0005148;EVM0005224;EVM0005311;EVM…
GO:0018298	protein-chromophore linkage	0.0209	0.0029	7.1	1.59243e-21	1.59243e-19	EVM0000297;EVM0000887;EVM0002630;EVM0003389;EVM0011337;EVM0012060;EVM0014099;EVM0014108;EVM0015875;EVM0016962;EVM0017442;EVM0017609;EVM0019639;EVM0021031;EVM0024147;EVM0024416;EVM0025253;EVM0025415;EVM0035271;EVM0035521;EVM0035803;EVM0037073;EVM0039090;EVM0040501;EVM0042400;EVM0042546;EVM0043153;EVM0046033;EVM0049060;EVM0049713;EVM0052248;EVM0053497;EVM0053987;EVM0055307;EVM0055628;EVM0055639
GO:0010951	negative regulation of endopeptidase activity	0.0139	0.0022	6.19	2.5996e-13	2.16633e-11	EVM0001328;EVM0010653;EVM0011754;EVM0013846;EVM0013872;EVM0013966;EVM0016607;EVM0018554;EVM0027060;EVM0032420;EVM0037969;EVM0041160;EVM0041681;EVM0042234;EVM0044724;EVM0045247;EVM0045512;EVM0045978;EVM0046100;EVM0046302;EVM0048496;EVM0051801;EVM0053779;EVM0055280
GO:0006529	asparagine biosynthetic process	0.007	0.0007	10.06	3.38638e-10	2.41884e-08	EVM0000994;EVM0004574;EVM0012476;EVM0014185;EVM0025685;EVM0033160;EVM0045896;EVM0046544;EVM0048690;EVM0049123;EVM0051720;EVM0056435
GO:0006541	glutamine metabolic process	0.0099	0.0017	5.9	1.80112e-09	1.07848e-07	EVM0000428;EVM0000994;EVM0004574;EVM0008822;EVM0012476;EVM0014185;EVM0025685;EVM0033160;EVM0034549;EVM0041800;EVM0045896;EVM0046544;EVM0048690;EVM0049123;EVM0051720;EVM0051903;EVM0056435
GO:0006096	glycolytic process	0.0139	0.0033	4.2	1.94127e-09	1.07848e-07	EVM0007098;EVM0012079;EVM0019497;EVM0020959;EVM0021139;EVM0024903;EVM0025269;EVM0026815;EVM0028634;EVM0030179;EVM0031971;EVM0033557;EVM0036330;EVM0036497;EVM0044151;EVM0046217;EVM0050084;EVM0051341;EVM0051899;EVM0054261;EVM0054265;EVM0055385;EVM0055902;Salix_babylonica_newGene_1103
GO:0009061	anaerobic respiration	0.0058	0.0005	11.18	2.71836e-09	1.35918e-07	EVM0002865;EVM0016226;EVM0016767;EVM0025544;EVM0033873;EVM0034237;EVM0040189;EVM0044220;EVM0045375;EVM0047582
GO:0015995	chlorophyll biosynthetic process	0.007	0.0008	8.62	3.16344e-09	1.43793e-07	EVM0001159;EVM0007924;EVM0011160;EVM0027137;EVM0029890;EVM0031685;EVM0039436;EVM0042649;EVM0043792;EVM0045514;EVM0046612;EVM0052778
GO:0018171	peptidyl-cysteine oxidation	0.0052	0.0005	10.65	3.06498e-08	1.17884e-06	EVM0002865;EVM0016767;EVM0025544;EVM0033873;EVM0034237;EVM0040189;EVM0044220;EVM0045375;EVM0047582
GO:0070483	detection of hypoxia	0.0052	0.0005	10.65	3.06498e-08	1.17884e-06	EVM0002865;EVM0016767;EVM0025544;EVM0033873;EVM0034237;EVM0040189;EVM0044220;EVM0045375;EVM0047582
GO:0009228	thiamine biosynthetic process	0.0052	0.0006	9.05	1.84833e-07	6.60118e-06	EVM0009450;EVM0015126;EVM0020265;EVM0027858;EVM0034524;EVM0041301;EVM0042871;EVM0050897;Salix_babylonica_newGene_3678
GO:0015994	chlorophyll metabolic process	0.0029	0.0001	20.12	3.01568e-07	1.00523e-05	EVM0009083;EVM0012854;EVM0031398;EVM0039533;EVM0051060
GO:0030418	nicotianamine biosynthetic process	0.0035	0.0003	13.41	1.10242e-06	3.44505e-05	EVM0000957;EVM0005841;EVM0038356;EVM0051638;EVM0057021;Salix_babylonica_newGene_4431
GO:0052837	thiazole biosynthetic process	0.0029	0.0002	16.77	1.73467e-06	5.10198e-05	EVM0009450;EVM0015126;EVM0020265;EVM0027858;EVM0050897
GO:0006098	pentose-phosphate shunt	0.0064	0.0012	5.53	2.69008e-06	7.47246e-05	EVM0012079;EVM0021877;EVM0027106;EVM0029989;EVM0039645;EVM0041098;EVM0044862;EVM0047598;EVM0049671;EVM0049781;EVM0053204
GO:0015706	nitrate transport	0.0041	0.0005	8.8	5.69229e-06	0.0001322	EVM0001863;EVM0017537;EVM0022139;EVM0022486;EVM0025614;EVM0031949;EVM0035125
GO:0005992	trehalose biosynthetic process	0.007	0.0015	4.73	5.694e-06	0.0001322	EVM0007298;EVM0010849;EVM0011980;EVM0020968;EVM0029238;EVM0037269;EVM0038588;EVM0048992;EVM0053588;EVM0054727;EVM0056044;Salix_babylonica_newGene_4044

## Sheet: WRCK WR48h down
Table S11-8 BP enrichment terms (Top twenty according to P value）from Down-regulated DEGs in comparisons between WRCK and WR-48h
ID	Description	GeneRatio	BgRatio	enrich_factor	pvalue	qvalue	geneID
GO:0007018	microtubule-based movement	0.0343	0.0057	6.01	6.4313e-43	3.676e-40	EVM0000284;EVM0001084;EVM0002304;EVM0003309;EVM0003613;EVM0004086;EVM0004845;EVM0005094;EVM0005606;EVM0005757;EVM0005807;EVM0006013;EVM0006617;EVM0007336;EVM0009008;EVM0009155;EVM0010011;EVM0010017;EVM0010104;EVM0010478;EVM0010601;EVM0011243;EVM0011590;EVM0012375;EVM0013837;EVM0014556;EVM0015946;EVM0016510;EVM0016793;EVM0019450;EVM0021132;EVM0021140;EVM0025262;EVM0025815;EVM0026077;EVM0026163;EVM…
GO:0046274	lignin catabolic process	0.0159	0.0022	7.26	2.7427e-24	7.83836e-22	EVM0000529;EVM0001099;EVM0001276;EVM0001543;EVM0002051;EVM0004351;EVM0010988;EVM0014507;EVM0014759;EVM0015071;EVM0019288;EVM0019476;EVM0020475;EVM0022580;EVM0024052;EVM0024149;EVM0025294;EVM0025905;EVM0029188;EVM0029644;EVM0029865;EVM0031370;EVM0031826;EVM0033242;EVM0033298;EVM0035859;EVM0036895;EVM0037560;EVM0040236;EVM0042130;EVM0044936;EVM0050449;EVM0053165;EVM0053348;EVM0055709;EVM0056460;EVM…
GO:0009809	lignin biosynthetic process	0.0159	0.0026	6.06	8.63288e-21	1.64479e-18	EVM0000529;EVM0001099;EVM0001276;EVM0001543;EVM0002041;EVM0004351;EVM0004533;EVM0010988;EVM0011297;EVM0012632;EVM0014507;EVM0014759;EVM0019288;EVM0020475;EVM0024052;EVM0025294;EVM0025905;EVM0029188;EVM0029644;EVM0029865;EVM0030176;EVM0031826;EVM0035859;EVM0036895;EVM0037560;EVM0040236;EVM0042130;EVM0044936;EVM0045452;EVM0050449;EVM0053165;EVM0054483;EVM0055709;EVM0056460;EVM0056626;EVM0056679;Sal…
GO:0055114	oxidation-reduction process	0.1813	0.1203	1.51	1.82241e-19	2.60413e-17	EVM0000243;EVM0000529;EVM0000538;EVM0000561;EVM0000801;EVM0001099;EVM0001276;EVM0001297;EVM0001543;EVM0001647;EVM0001706;EVM0001842;EVM0001910;EVM0002020;EVM0002051;EVM0002225;EVM0002414;EVM0002827;EVM0002856;EVM0002965;EVM0003047;EVM0003357;EVM0003441;EVM0003694;EVM0003789;EVM0003866;EVM0003928;EVM0004002;EVM0004048;EVM0004166;EVM0004173;EVM0004215;EVM0004351;EVM0004400;EVM0004525;EVM0004534;EVM…
GO:0009834	plant-type secondary cell wall biogenesis	0.0084	0.0014	5.81	3.3734e-11	3.85633e-09	EVM0000630;EVM0005584;EVM0008751;EVM0021481;EVM0022802;EVM0026224;EVM0026680;EVM0029693;EVM0030613;EVM0037145;EVM0039004;EVM0039400;EVM0040238;EVM0043113;EVM0045031;EVM0048386;EVM0048495;EVM0049118;EVM0053552;EVM0056202
GO:0035235	ionotropic glutamate receptor signaling pathway	0.0096	0.0021	4.64	2.44238e-10	2.32669e-08	EVM0003174;EVM0013743;EVM0013805;EVM0014092;EVM0015677;EVM0016368;EVM0018893;EVM0021308;EVM0023106;EVM0024638;EVM0025325;EVM0025916;EVM0026527;EVM0027413;EVM0038692;EVM0038833;EVM0039435;EVM0039465;EVM0043773;EVM0044674;EVM0046919;EVM0053325;EVM0054201
GO:0045492	xylan biosynthetic process	0.0063	0.001	6.6	1.12736e-09	9.20539e-08	EVM0001861;EVM0002150;EVM0007748;EVM0008380;EVM0012458;EVM0019231;EVM0026680;EVM0036132;EVM0040238;EVM0048386;EVM0050326;EVM0050586;EVM0056202;EVM0057640;Salix_babylonica_newGene_2251
GO:0009558	embryo sac cellularization	0.0038	0.0003	11.88	1.66663e-09	1.04506e-07	EVM0010601;EVM0019450;EVM0025262;EVM0027960;EVM0035643;EVM0042846;EVM0049498;EVM0051259;EVM0051352
GO:0010112	regulation of systemic acquired resistance	0.0038	0.0003	11.88	1.66663e-09	1.04506e-07	EVM0000208;EVM0011835;EVM0024487;EVM0025091;EVM0030534;EVM0043293;EVM0043984;EVM0052083;EVM0053679
GO:0007076	mitotic chromosome condensation	0.0042	0.0004	10.37	1.82838e-09	1.04506e-07	EVM0001338;EVM0003200;EVM0005908;EVM0014419;EVM0028394;EVM0046508;EVM0050926;EVM0052650;EVM0053616;EVM0054943
GO:0006811	ion transport	0.0092	0.0021	4.38	2.07165e-09	1.07646e-07	EVM0003174;EVM0013743;EVM0013805;EVM0014092;EVM0015677;EVM0016368;EVM0018893;EVM0021308;EVM0023106;EVM0025325;EVM0025916;EVM0026527;EVM0027413;EVM0038692;EVM0038833;EVM0039435;EVM0039465;EVM0043773;EVM0044674;EVM0046919;EVM0053325;EVM0054201
GO:0000911	cytokinesis by cell plate formation	0.0063	0.0011	5.89	7.81683e-09	3.72328e-07	EVM0009155;EVM0010601;EVM0017802;EVM0019450;EVM0025262;EVM0027960;EVM0033846;EVM0035643;EVM0042846;EVM0044911;EVM0045585;EVM0049498;EVM0051259;EVM0051352;EVM0052901
GO:0050667	homocysteine metabolic process	0.0038	0.0004	9.33	5.01218e-08	2.20374e-06	EVM0003080;EVM0014943;EVM0022646;EVM0031868;EVM0038758;EVM0055075;Salix_babylonica_newGene_560;Salix_babylonica_newGene_9022;Salix_babylonica_newGene_9939
GO:0003333	amino acid transmembrane transport	0.0138	0.0049	2.82	5.50514e-08	2.24759e-06	EVM0000367;EVM0004238;EVM0004461;EVM0006375;EVM0008927;EVM0010173;EVM0010266;EVM0011433;EVM0012693;EVM0012882;EVM0015143;EVM0018178;EVM0028513;EVM0030603;EVM0033090;EVM0034619;EVM0039488;EVM0040101;EVM0040771;EVM0041633;EVM0042070;EVM0045684;EVM0046954;EVM0047700;EVM0048002;EVM0048521;EVM0049589;EVM0049963;EVM0051558;EVM0052691;EVM0057579;Salix_babylonica_newGene_3642;Salix_babylonica_newGene_6430
GO:0060236	regulation of mitotic spindle organization	0.0042	0.0005	8.07	6.18227e-08	2.35577e-06	EVM0004060;EVM0010294;EVM0010499;EVM0013014;EVM0020482;EVM0022892;EVM0041711;EVM0043057;EVM0049651;EVM0053010
GO:0010026	trichome differentiation	0.0025	0.0002	14.52	1.06192e-07	3.68245e-06	EVM0004514;EVM0028249;EVM0028317;EVM0042159;EVM0046214;EVM0057143
GO:0071554	cell wall organization or biogenesis	0.0105	0.0032	3.27	1.12115e-07	3.68245e-06	EVM0002107;EVM0003092;EVM0010304;EVM0012983;EVM0013918;EVM0016638;EVM0023442;EVM0025313;EVM0025621;EVM0027306;EVM0028786;EVM0030083;EVM0032933;EVM0035019;EVM0037529;EVM0038667;EVM0038676;EVM0040045;EVM0040698;EVM0042981;EVM0051104;EVM0052051;EVM0053258;EVM0056447;EVM0057819
GO:0006334	nucleosome assembly	0.0109	0.0034	3.17	1.2051e-07	3.68245e-06	EVM0000622;EVM0002628;EVM0005035;EVM0006610;EVM0007182;EVM0011873;EVM0012645;EVM0017570;EVM0020777;EVM0023422;EVM0023610;EVM0027768;EVM0031902;EVM0035447;EVM0036677;EVM0039796;EVM0040936;EVM0041885;EVM0042159;EVM0043838;EVM0046001;EVM0046214;EVM0047930;EVM0052516;EVM0056245;EVM0057689
GO:0010417	glucuronoxylan biosynthetic process	0.0042	0.0005	7.64	1.22409e-07	3.68245e-06	EVM0005584;EVM0021481;EVM0027913;EVM0030613;EVM0037145;EVM0039004;EVM0039400;EVM0043113;EVM0048495;EVM0049118
GO:0051304	chromosome separation	0.0029	0.0003	11.29	2.32095e-07	6.63303e-06	EVM0003200;EVM0028394;EVM0028495;EVM0028988;EVM0030382;EVM0046508;EVM0050926
