# Supplementary material for: Comparative transcriptomic analysis reveals potential mechanisms for high tolerance to submergence in arbor willows
Source: PeerJ. 2022 Feb 3;10:e12881. doi: 10.7717/peerj.12881 (PMC8818271; doi:10.7717/peerj.12881)
Supplement: Supplemental Information 3 [file peerj-10-12881-s003.zip › Table S12 BP GO 20 terms from WYSL 4 comparisons UP and DOWN.xlsx]

## Sheet: WYSL WYSL4h UP
Table S12-1 BP enrichment terms (Top twenty according to P value）from up-regulated DEGs in comparisons between WYSL-CK and WYSL-4h
ID	Description	GeneRatio	BgRatio	enrich_factor	pvalue	qvalue	geneID
GO:0055114	oxidation-reduction process	0.181	0.1203	1.5	3.57849e-18	1.73274e-15	EVM0000538;EVM0000649;EVM0000676;EVM0000991;EVM0001020;EVM0001207;EVM0001302;EVM0001520;EVM0001660;EVM0002117;EVM0002363;EVM0002420;EVM0002444;EVM0002736;EVM0002827;EVM0003203;EVM0003626;EVM0003753;EVM0003877;EVM0004002;EVM0004166;EVM0004434;EVM0004504;EVM0004525;EVM0004560;EVM0004803;EVM0004806;EVM0005429;EVM0005879;EVM0005966;EVM0005971;EVM0005994;EVM0006029;EVM0006156;EVM0006172;EVM0006339;EVM…
GO:0009407	toxin catabolic process	0.0116	0.0016	7.03	1.9226e-16	4.65471e-14	EVM0001391;EVM0003161;EVM0004306;EVM0005454;EVM0005888;EVM0007807;EVM0008248;EVM0012208;EVM0014187;EVM0016187;EVM0016408;EVM0019410;EVM0020367;EVM0021695;EVM0023573;EVM0027222;EVM0028087;EVM0032932;EVM0037962;EVM0045154;EVM0046325;EVM0052621;EVM0052857;EVM0055569;Salix_babylonica_newGene_5435;Salix_babylonica_newGene_5458
GO:0005992	trehalose biosynthetic process	0.0102	0.0015	6.95	1.42474e-14	2.29958e-12	EVM0000268;EVM0002929;EVM0003895;EVM0004724;EVM0006337;EVM0006717;EVM0007298;EVM0008134;EVM0010849;EVM0016679;EVM0020133;EVM0021955;EVM0024230;EVM0026210;EVM0026317;EVM0029238;EVM0037269;EVM0038588;EVM0044144;EVM0048992;EVM0054727;EVM0055967;Salix_babylonica_newGene_4044
GO:0006355	regulation of transcription, DNA-templated	0.1303	0.0853	1.53	7.26255e-14	8.79151e-12	EVM0000045;EVM0000396;EVM0000460;EVM0000535;EVM0000934;EVM0001106;EVM0001224;EVM0001248;EVM0001339;EVM0001601;EVM0001612;EVM0001979;EVM0002056;EVM0002096;EVM0002670;EVM0002769;EVM0003611;EVM0003766;EVM0003794;EVM0003861;EVM0004070;EVM0004316;EVM0004410;EVM0004610;EVM0004875;EVM0004933;EVM0005175;EVM0005188;EVM0005349;EVM0005481;EVM0005588;EVM0005998;EVM0006331;EVM0006672;EVM0006682;EVM0006972;EVM…
GO:0010951	negative regulation of endopeptidase activity	0.012	0.0022	5.34	1.89011e-13	1.83042e-11	EVM0001328;EVM0010653;EVM0010848;EVM0012445;EVM0013872;EVM0013966;EVM0016607;EVM0018554;EVM0020758;EVM0021186;EVM0022529;EVM0027060;EVM0028597;EVM0032420;EVM0037969;EVM0041681;EVM0042234;EVM0045247;EVM0045978;EVM0046100;EVM0048496;EVM0053527;EVM0053779;EVM0054099;EVM0054146;EVM0055280;Salix_babylonica_newGene_5438
GO:0010200	response to chitin	0.0053	0.0004	12.33	2.04545e-12	1.65072e-10	EVM0000396;EVM0010773;EVM0016242;EVM0025977;EVM0027979;EVM0028752;EVM0029959;EVM0030773;EVM0036940;EVM0042241;EVM0045074;EVM0056808
GO:0042744	hydrogen peroxide catabolic process	0.0165	0.0048	3.44	2.83761e-11	1.96286e-09	EVM0003626;EVM0006172;EVM0006826;EVM0008278;EVM0008739;EVM0011660;EVM0012937;EVM0013003;EVM0017043;EVM0018539;EVM0019115;EVM0019160;EVM0022661;EVM0023292;EVM0023496;EVM0024509;EVM0025526;EVM0031883;EVM0032398;EVM0032648;EVM0034206;EVM0034430;EVM0036440;EVM0037225;EVM0037410;EVM0038553;EVM0039229;EVM0040267;EVM0042236;EVM0047192;EVM0049757;EVM0049869;EVM0050019;EVM0052156;EVM0056097;Salix_babyloni…
GO:0006032	chitin catabolic process	0.0107	0.0022	4.8	5.20396e-11	3.14977e-09	EVM0003192;EVM0004885;EVM0006104;EVM0006130;EVM0007882;EVM0008196;EVM0012098;EVM0012463;EVM0016101;EVM0019049;EVM0020722;EVM0022663;EVM0024833;EVM0035219;EVM0037027;EVM0040018;EVM0040983;EVM0042103;EVM0042592;EVM0049790;EVM0054126;EVM0054343;EVM0055769;EVM0055917
GO:0098869	cellular oxidant detoxification	0.0218	0.0081	2.7	2.07515e-10	1.11646e-08	EVM0003626;EVM0006172;EVM0006826;EVM0006885;EVM0008278;EVM0008739;EVM0011660;EVM0011794;EVM0012937;EVM0013003;EVM0017043;EVM0018539;EVM0019115;EVM0019160;EVM0022661;EVM0023292;EVM0023496;EVM0023693;EVM0024509;EVM0025451;EVM0025526;EVM0031883;EVM0032398;EVM0032648;EVM0032938;EVM0033412;EVM0034206;EVM0034430;EVM0036335;EVM0036440;EVM0037225;EVM0037410;EVM0037944;EVM0038553;EVM0039229;EVM0039538;EVM…
GO:0009607	response to biotic stimulus	0.0111	0.0026	4.23	4.26779e-10	2.06651e-08	EVM0003334;EVM0004934;EVM0007906;EVM0009726;EVM0012028;EVM0012217;EVM0012946;EVM0014671;EVM0015607;EVM0016422;EVM0017186;EVM0022257;EVM0022540;EVM0022953;EVM0026820;EVM0027872;EVM0029448;EVM0031609;EVM0033929;EVM0035373;EVM0036274;EVM0043763;EVM0049623;EVM0055719;Salix_babylonica_newGene_4812
GO:0031347	regulation of defense response	0.0093	0.002	4.76	9.9841e-10	4.39492e-08	EVM0000038;EVM0001560;EVM0005239;EVM0005547;EVM0006564;EVM0007122;EVM0011819;EVM0013351;EVM0021686;EVM0025622;EVM0029293;EVM0031201;EVM0033466;EVM0033548;EVM0035022;EVM0036059;EVM0036624;EVM0040723;EVM0040772;EVM0051220;EVM0051738
GO:0006979	response to oxidative stress	0.0196	0.0072	2.7	1.61146e-09	6.50239e-08	EVM0003626;EVM0006172;EVM0006826;EVM0008278;EVM0008739;EVM0011660;EVM0011794;EVM0012937;EVM0013003;EVM0017043;EVM0018539;EVM0019115;EVM0019160;EVM0022661;EVM0023292;EVM0023496;EVM0023693;EVM0024509;EVM0025451;EVM0025526;EVM0031883;EVM0032398;EVM0032648;EVM0032938;EVM0034206;EVM0034430;EVM0036335;EVM0036440;EVM0037225;EVM0037410;EVM0038553;EVM0039229;EVM0040267;EVM0042236;EVM0046831;EVM0047192;EVM…
GO:0006749	glutathione metabolic process	0.0142	0.0044	3.25	2.73862e-09	1.02005e-07	EVM0001391;EVM0001685;EVM0003161;EVM0004306;EVM0005454;EVM0005888;EVM0007807;EVM0008248;EVM0012208;EVM0014187;EVM0016187;EVM0016408;EVM0019410;EVM0020246;EVM0020367;EVM0021695;EVM0023573;EVM0025428;EVM0027222;EVM0028087;EVM0032932;EVM0037944;EVM0037962;EVM0039538;EVM0045088;EVM0045154;EVM0046325;EVM0052621;EVM0052857;EVM0055569;Salix_babylonica_newGene_5435;Salix_babylonica_newGene_5458
GO:0006952	defense response	0.0356	0.0182	1.95	8.56078e-09	2.96087e-07	EVM0000815;EVM0001248;EVM0002374;EVM0003334;EVM0004446;EVM0004934;EVM0005246;EVM0005902;EVM0007448;EVM0007882;EVM0007906;EVM0009279;EVM0009627;EVM0009726;EVM0010820;EVM0012028;EVM0012217;EVM0012946;EVM0013143;EVM0014305;EVM0014671;EVM0014715;EVM0015607;EVM0015907;EVM0016029;EVM0016270;EVM0016295;EVM0016422;EVM0017186;EVM0017318;EVM0018158;EVM0020448;EVM0020581;EVM0021421;EVM0022257;EVM0022540;EVM…
GO:0016998	cell wall macromolecule catabolic process	0.0053	0.0009	5.97	2.38339e-07	7.69374e-06	EVM0004885;EVM0006104;EVM0006130;EVM0012463;EVM0016101;EVM0019049;EVM0020722;EVM0024833;EVM0037027;EVM0042103;EVM0042592;EVM0055769
GO:0042546	cell wall biogenesis	0.008	0.002	3.91	4.36367e-07	1.32059e-05	EVM0000010;EVM0001611;EVM0002172;EVM0011620;EVM0011818;EVM0012842;EVM0015778;EVM0017439;EVM0030222;EVM0033691;EVM0038681;EVM0042189;EVM0043658;EVM0046853;EVM0054496;EVM0055870;Salix_babylonica_newGene_3669;Salix_babylonica_newGene_6619
GO:0010411	xyloglucan metabolic process	0.008	0.0021	3.85	5.46682e-07	1.55711e-05	EVM0000010;EVM0001611;EVM0002172;EVM0011620;EVM0011818;EVM0012842;EVM0015778;EVM0017439;EVM0030222;EVM0033691;EVM0038681;EVM0042189;EVM0043658;EVM0046853;EVM0054496;EVM0055870;Salix_babylonica_newGene_3669;Salix_babylonica_newGene_6619
GO:0006529	asparagine biosynthetic process	0.0044	0.0007	6.42	1.09211e-06	2.93784e-05	EVM0000994;EVM0012476;EVM0014185;EVM0014382;EVM0025685;EVM0033160;EVM0046544;EVM0048690;EVM0049123;EVM0051720
GO:0080163	regulation of protein serine/threonine phosphatase activity	0.0067	0.0016	4.06	2.36781e-06	5.73754e-05	EVM0004934;EVM0009726;EVM0012217;EVM0012946;EVM0015607;EVM0016422;EVM0017186;EVM0022953;EVM0027872;EVM0031609;EVM0033929;EVM0035373;EVM0036274;EVM0049623;EVM0055719
GO:0009611	response to wounding	0.0084	0.0025	3.37	2.45197e-06	5.73754e-05	EVM0000038;EVM0011819;EVM0013351;EVM0021186;EVM0021686;EVM0022529;EVM0025622;EVM0029293;EVM0031201;EVM0033548;EVM0035022;EVM0036624;EVM0040772;EVM0046100;EVM0053527;EVM0054099;EVM0054146;EVM0055280;Salix_babylonica_newGene_5438

## Sheet: WYSL WYSL4h Down
Table S12-2 BP enrichment terms (Top twenty according to P value）from down-regulated DEGs in comparisons between WYSL-CK and WYSL-4h
ID	Description	GeneRatio	BgRatio	enrich_factor	pvalue	qvalue	geneID
GO:0015979	photosynthesis	0.0375	0.0058	6.48	2.70715e-29	1.25099e-26	EVM0000559;EVM0000601;EVM0002140;EVM0003741;EVM0005479;EVM0005654;EVM0006313;EVM0006611;EVM0006624;EVM0006868;EVM0007583;EVM0007924;EVM0008687;EVM0010612;EVM0010810;EVM0011905;EVM0012253;EVM0012311;EVM0013911;EVM0013929;EVM0016682;EVM0017050;EVM0017111;EVM0018044;EVM0021003;EVM0021523;EVM0021556;EVM0021557;EVM0021830;EVM0022775;EVM0022997;EVM0023533;EVM0023865;EVM0024085;EVM0025336;EVM0026431;EVM…
GO:0009768	photosynthesis, light harvesting in photosystem I	0.015	0.0012	12.7	5.71925e-20	1.32145e-17	EVM0011337;EVM0014099;EVM0015312;EVM0015875;EVM0016962;EVM0017609;EVM0019639;EVM0021031;EVM0024416;EVM0035521;EVM0035803;EVM0037073;EVM0039090;EVM0042400;EVM0043153;EVM0046033;EVM0049060;EVM0049713;EVM0053497;EVM0055307;EVM0055628;EVM0055639
GO:0055114	oxidation-reduction process	0.1952	0.1203	1.62	2.96236e-17	4.56308e-15	EVM0000243;EVM0000265;EVM0000316;EVM0000490;EVM0000801;EVM0000869;EVM0001079;EVM0001153;EVM0001166;EVM0001470;EVM0001670;EVM0001910;EVM0001988;EVM0002225;EVM0002300;EVM0002372;EVM0002380;EVM0002414;EVM0002651;EVM0002690;EVM0002717;EVM0002894;EVM0003645;EVM0003752;EVM0004048;EVM0004203;EVM0004283;EVM0004284;EVM0004759;EVM0004997;EVM0005070;EVM0005553;EVM0005660;EVM0005805;EVM0005915;EVM0006070;EVM…
GO:0009416	response to light stimulus	0.0212	0.0033	6.43	4.89749e-17	5.65789e-15	EVM0000193;EVM0001910;EVM0010810;EVM0011337;EVM0011679;EVM0014099;EVM0015875;EVM0016962;EVM0017609;EVM0017738;EVM0018376;EVM0019639;EVM0021031;EVM0022859;EVM0024416;EVM0027100;EVM0035521;EVM0035803;EVM0037073;EVM0038702;EVM0039090;EVM0042400;EVM0043153;EVM0046033;EVM0049060;EVM0049713;EVM0053497;EVM0055307;EVM0055628;EVM0055639;EVM0056162
GO:0071555	cell wall organization	0.03	0.0092	3.26	5.83755e-12	5.39513e-10	EVM0001506;EVM0002149;EVM0003102;EVM0005816;EVM0005999;EVM0006691;EVM0012132;EVM0012134;EVM0013258;EVM0014270;EVM0014385;EVM0016662;EVM0018989;EVM0020024;EVM0023020;EVM0024692;EVM0025900;EVM0026986;EVM0029379;EVM0030102;EVM0030233;EVM0031231;EVM0033463;EVM0033589;EVM0034638;EVM0037459;EVM0037502;EVM0039505;EVM0040395;EVM0041224;EVM0041978;EVM0043424;EVM0043483;EVM0044288;EVM0044457;EVM0048530;EVM…
GO:0018298	protein-chromophore linkage	0.015	0.0029	5.1	2.35696e-10	1.62085e-08	EVM0011337;EVM0014099;EVM0015312;EVM0015875;EVM0016962;EVM0017609;EVM0019639;EVM0021031;EVM0024416;EVM0035521;EVM0035803;EVM0037073;EVM0039090;EVM0042400;EVM0043153;EVM0046033;EVM0049060;EVM0049713;EVM0053497;EVM0055307;EVM0055628;EVM0055639
GO:0005975	carbohydrate metabolic process	0.0464	0.0203	2.29	2.45527e-10	1.62085e-08	EVM0001078;EVM0002925;EVM0003102;EVM0003543;EVM0003984;EVM0005816;EVM0006691;EVM0007482;EVM0010059;EVM0010791;EVM0012132;EVM0014500;EVM0017077;EVM0020024;EVM0020192;EVM0020203;EVM0020233;EVM0020982;EVM0021423;EVM0023679;EVM0024177;EVM0025403;EVM0025900;EVM0026986;EVM0028722;EVM0028759;EVM0029379;EVM0030258;EVM0031177;EVM0031231;EVM0032028;EVM0032553;EVM0032786;EVM0033463;EVM0033488;EVM0033589;EVM…
GO:0045490	pectin catabolic process	0.0184	0.0052	3.57	1.00597e-08	5.81081e-07	EVM0003539;EVM0006589;EVM0007512;EVM0008487;EVM0011833;EVM0012851;EVM0015301;EVM0018335;EVM0018675;EVM0019313;EVM0019987;EVM0020880;EVM0021950;EVM0023199;EVM0024836;EVM0025124;EVM0027358;EVM0029788;EVM0030368;EVM0034203;EVM0038707;EVM0038921;EVM0040940;EVM0043022;EVM0053076;EVM0054191;EVM0056945
GO:0044550	secondary metabolite biosynthetic process	0.0225	0.0085	2.65	4.09725e-07	2.10373e-05	EVM0000243;EVM0000265;EVM0000316;EVM0000490;EVM0002380;EVM0002414;EVM0002894;EVM0003752;EVM0013048;EVM0014421;EVM0015581;EVM0016515;EVM0016721;EVM0018318;EVM0020400;EVM0022063;EVM0027203;EVM0028104;EVM0028948;EVM0029153;EVM0029236;EVM0032952;EVM0034043;EVM0041049;EVM0043072;EVM0043277;EVM0045738;EVM0048234;EVM0050973;EVM0053068;EVM0054856;Salix_babylonica_newGene_1626;Salix_babylonica_newGene_2208
GO:0009664	plant-type cell wall organization	0.0143	0.0042	3.45	7.5308e-07	3.48002e-05	EVM0003279;EVM0014430;EVM0017762;EVM0018750;EVM0020179;EVM0020730;EVM0025564;EVM0026683;EVM0029422;EVM0030184;EVM0030804;EVM0031017;EVM0031332;EVM0032190;EVM0033358;EVM0036786;EVM0038319;EVM0045332;EVM0045399;EVM0047022;EVM0057086
GO:0042546	cell wall biogenesis	0.0096	0.002	4.67	1.36873e-06	5.38112e-05	EVM0001506;EVM0005999;EVM0008111;EVM0008702;EVM0023020;EVM0027501;EVM0030102;EVM0030233;EVM0034638;EVM0037502;EVM0040395;EVM0041978;EVM0043483;EVM0048530
GO:0015995	chlorophyll biosynthetic process	0.0061	0.0008	7.61	1.39737e-06	5.38112e-05	EVM0007924;EVM0011160;EVM0012189;EVM0029890;EVM0032409;EVM0039436;EVM0040840;EVM0042649;EVM0046612
GO:0006869	lipid transport	0.0102	0.0025	4.03	3.96765e-06	0.000141036	EVM0000802;EVM0008109;EVM0017515;EVM0023135;EVM0026719;EVM0030170;EVM0033726;EVM0038930;EVM0044118;EVM0044976;EVM0047671;EVM0048533;EVM0050934;EVM0053196;EVM0054802
GO:0016311	dephosphorylation	0.0191	0.0078	2.46	1.18678e-05	0.000391728	EVM0004503;EVM0006169;EVM0009916;EVM0010841;EVM0010925;EVM0012863;EVM0014755;EVM0015119;EVM0016894;EVM0021806;EVM0024177;EVM0025403;EVM0028671;EVM0028759;EVM0031177;EVM0036391;EVM0038001;EVM0039576;EVM0041699;EVM0043438;EVM0043612;EVM0046158;EVM0048275;EVM0051397;EVM0053732;EVM0054129;EVM0055200;Salix_babylonica_newGene_3319
GO:0051716	cellular response to stimulus	0.0027	0.0002	15.78	4.44888e-05	0.00131252	EVM0026566;EVM0032246;EVM0038331;EVM0039349
GO:0010411	xyloglucan metabolic process	0.0082	0.0021	3.94	4.54448e-05	0.00131252	EVM0001506;EVM0005999;EVM0023020;EVM0027501;EVM0030102;EVM0030233;EVM0034638;EVM0037502;EVM0040395;EVM0041978;EVM0043483;EVM0048530
GO:0007178	transmembrane receptor protein serine/threonine kinase signaling pathway	0.002	0.0001	23.66	7.53137e-05	0.00193349	EVM0000084;EVM0015596;EVM0031852
GO:2000604	negative regulation of secondary growth	0.002	0.0001	23.66	7.53137e-05	0.00193349	EVM0023417;EVM0042249;EVM0050776
GO:0009699	phenylpropanoid biosynthetic process	0.0068	0.0016	4.3	9.06964e-05	0.00219737	EVM0002190;EVM0004747;EVM0029683;EVM0036437;EVM0041259;EVM0041825;EVM0052468;EVM0055886;EVM0056169;EVM0057247
GO:0009773	photosynthetic electron transport in photosystem I	0.0041	0.0005	7.47	9.51024e-05	0.00219737	EVM0006947;EVM0011452;EVM0011514;EVM0036413;EVM0048313;EVM0049954

## Sheet: WYSL WYSL12h UP
Table S12-3 BP enrichment terms (Top twenty according to P value）from up-regulated DEGs in comparisons between WYSL-CK and WYSL-12h
ID	Description	GeneRatio	BgRatio	enrich_factor	pvalue	qvalue	geneID
GO:0006355	regulation of transcription, DNA-templated	0.1658	0.0853	1.94	1.69758e-25	7.86249e-23	EVM0000045;EVM0000396;EVM0000432;EVM0000460;EVM0000535;EVM0000819;EVM0001224;EVM0001601;EVM0001609;EVM0001979;EVM0002056;EVM0002657;EVM0002769;EVM0003281;EVM0003485;EVM0003611;EVM0003861;EVM0004316;EVM0004410;EVM0004638;EVM0004875;EVM0004933;EVM0004949;EVM0005254;EVM0005585;EVM0005998;EVM0006514;EVM0006672;EVM0006682;EVM0006817;EVM0006972;EVM0007006;EVM0007332;EVM0007519;EVM0008654;EVM0008900;EVM…
GO:0010200	response to chitin	0.0078	0.0004	18.1	2.13899e-14	4.95344e-12	EVM0000396;EVM0010773;EVM0016242;EVM0025977;EVM0027979;EVM0028752;EVM0029959;EVM0030773;EVM0036940;EVM0042241;EVM0045074;EVM0056808
GO:0005992	trehalose biosynthetic process	0.0117	0.0015	7.99	2.6003e-12	4.0145e-10	EVM0002929;EVM0003895;EVM0006717;EVM0007298;EVM0008134;EVM0010849;EVM0011980;EVM0016679;EVM0021955;EVM0024230;EVM0025217;EVM0029238;EVM0037269;EVM0038131;EVM0038588;EVM0048992;EVM0054727;Salix_babylonica_newGene_4044
GO:0006098	pentose-phosphate shunt	0.0098	0.0012	8.49	6.33471e-11	7.33493e-09	EVM0005991;EVM0012079;EVM0027106;EVM0029989;EVM0033122;EVM0038187;EVM0039645;EVM0041029;EVM0041098;EVM0044862;EVM0047598;EVM0049671;EVM0049781;EVM0053204;EVM0055720
GO:0006529	asparagine biosynthetic process	0.0078	0.0007	11.31	8.7691e-11	8.12296e-09	EVM0000994;EVM0004574;EVM0012476;EVM0014185;EVM0014382;EVM0025685;EVM0033160;EVM0046544;EVM0048690;EVM0049123;EVM0051720;EVM0056435
GO:0006541	glutamine metabolic process	0.0111	0.0017	6.63	3.02111e-10	2.33209e-08	EVM0000428;EVM0000994;EVM0004574;EVM0008822;EVM0012476;EVM0014185;EVM0014382;EVM0025685;EVM0033160;EVM0034549;EVM0035914;EVM0046544;EVM0048690;EVM0049123;EVM0051720;EVM0051903;EVM0056435
GO:0009407	toxin catabolic process	0.0085	0.0016	5.16	9.25848e-07	6.12591e-05	EVM0001391;EVM0003161;EVM0004306;EVM0005888;EVM0016187;EVM0016408;EVM0019410;EVM0020367;EVM0021695;EVM0023573;EVM0032932;EVM0052621;Salix_babylonica_newGene_5435
GO:0031347	regulation of defense response	0.0091	0.002	4.66	1.33793e-06	7.74594e-05	EVM0000038;EVM0005239;EVM0006564;EVM0007122;EVM0021686;EVM0031201;EVM0033466;EVM0035022;EVM0036059;EVM0036624;EVM0040723;EVM0040772;EVM0043096;EVM0051738
GO:0015706	nitrate transport	0.0046	0.0005	9.9	2.61203e-06	0.00013442	EVM0002512;EVM0017537;EVM0022139;EVM0022486;EVM0025614;EVM0031949;EVM0035125
GO:1901601	strigolactone biosynthetic process	0.0026	0.0001	22.63	3.79921e-06	0.000159967	EVM0001197;EVM0002313;EVM0028537;EVM0051027
GO:2000028	regulation of photoperiodism, flowering	0.0026	0.0001	22.63	3.79921e-06	0.000159967	EVM0009135;EVM0009687;EVM0014551;EVM0026900
GO:0016998	cell wall macromolecule catabolic process	0.0059	0.0009	6.57	5.23402e-06	0.000202015	EVM0005313;EVM0006104;EVM0006130;EVM0012463;EVM0016101;EVM0042103;EVM0042592;EVM0055769;Salix_babylonica_newGene_7907
GO:0006032	chitin catabolic process	0.0091	0.0022	4.11	6.29035e-06	0.000224109	EVM0003192;EVM0005313;EVM0006104;EVM0006130;EVM0008196;EVM0012098;EVM0012463;EVM0016101;EVM0042103;EVM0042592;EVM0049790;EVM0054343;EVM0055769;Salix_babylonica_newGene_7907
GO:0009116	nucleoside metabolic process	0.0065	0.0012	5.26	1.39043e-05	0.000459992	EVM0004264;EVM0010463;EVM0021098;EVM0022277;EVM0031154;EVM0032722;EVM0044577;EVM0046435;EVM0047714;EVM0057178
GO:0042254	ribosome biogenesis	0.0091	0.0025	3.68	2.34611e-05	0.000724413	EVM0000631;EVM0006920;EVM0019375;EVM0022216;EVM0030053;EVM0036439;EVM0039156;EVM0039865;EVM0041545;EVM0041729;EVM0044680;EVM0050740;EVM0053466;EVM0054022
GO:0006006	glucose metabolic process	0.0065	0.0014	4.71	3.87916e-05	0.00109718	EVM0000784;EVM0005991;EVM0009266;EVM0009416;EVM0036930;EVM0038187;EVM0040658;EVM0044862;EVM0049671;EVM0053204
GO:0006542	glutamine biosynthetic process	0.0039	0.0005	8.49	4.02714e-05	0.00109718	EVM0002700;EVM0019575;EVM0028044;EVM0036941;EVM0045367;EVM0051154
GO:0055114	oxidation-reduction process	0.1514	0.1203	1.26	0.000117147	0.00301432	EVM0000188;EVM0000538;EVM0000676;EVM0000835;EVM0000883;EVM0001302;EVM0001520;EVM0002117;EVM0002363;EVM0002444;EVM0002475;EVM0002830;EVM0003083;EVM0003459;EVM0003626;EVM0003877;EVM0004002;EVM0004504;EVM0004612;EVM0004987;EVM0005991;EVM0006079;EVM0006156;EVM0006172;EVM0006339;EVM0006668;EVM0006826;EVM0007281;EVM0007519;EVM0007837;EVM0007870;EVM0008117;EVM0008166;EVM0008664;EVM0008739;EVM0008775;EVM…
GO:0010951	negative regulation of endopeptidase activity	0.0078	0.0022	3.48	0.000154625	0.00369138	EVM0011754;EVM0013872;EVM0016607;EVM0018554;EVM0020758;EVM0032420;EVM0037969;EVM0041681;EVM0046100;EVM0048496;EVM0054099;EVM0054817
GO:0006839	mitochondrial transport	0.0033	0.0004	8.7	0.000159982	0.00369138	EVM0024479;EVM0026600;EVM0043804;EVM0045917;EVM0046620

## Sheet: WYSL WYSL12h Down
Table S12-4 BP enrichment terms (Top twenty according to P value）from down-regulated DEGs in comparisons between WYSL-CK and WYSL-12h
ID	Description	GeneRatio	BgRatio	enrich_factor	pvalue	qvalue	geneID
GO:0055114	oxidation-reduction process	0.2069	0.1203	1.72	1.09934e-26	4.65193e-24	EVM0000316;EVM0000490;EVM0000561;EVM0000801;EVM0000869;EVM0001079;EVM0001340;EVM0001470;EVM0001692;EVM0001706;EVM0001910;EVM0001988;EVM0002225;EVM0002300;EVM0002414;EVM0002421;EVM0002731;EVM0002856;EVM0002965;EVM0002989;EVM0003047;EVM0003627;EVM0003752;EVM0004027;EVM0004048;EVM0004173;EVM0004203;EVM0004284;EVM0004625;EVM0004759;EVM0004997;EVM0005059;EVM0005070;EVM0005222;EVM0005660;EVM0005715;EVM…
GO:0006833	water transport	0.0169	0.0026	6.57	3.76261e-17	3.98044e-15	EVM0001089;EVM0002086;EVM0007117;EVM0009337;EVM0011788;EVM0012124;EVM0014044;EVM0014206;EVM0014355;EVM0019083;EVM0025082;EVM0026228;EVM0027264;EVM0028739;EVM0029611;EVM0031848;EVM0032738;EVM0033925;EVM0035887;EVM0036619;EVM0036787;EVM0038230;EVM0041002;EVM0041824;EVM0043147;EVM0044137;EVM0045346;EVM0046403;EVM0050694;EVM0056645
GO:0009992	cellular water homeostasis	0.0169	0.0026	6.57	3.76261e-17	3.98044e-15	EVM0001089;EVM0002086;EVM0007117;EVM0009337;EVM0011788;EVM0012124;EVM0014044;EVM0014206;EVM0014355;EVM0019083;EVM0025082;EVM0026228;EVM0027264;EVM0028739;EVM0029611;EVM0031848;EVM0032738;EVM0033925;EVM0035887;EVM0036619;EVM0036787;EVM0038230;EVM0041002;EVM0041824;EVM0043147;EVM0044137;EVM0045346;EVM0046403;EVM0050694;EVM0056645
GO:0015793	glycerol transport	0.0169	0.0026	6.57	3.76261e-17	3.98044e-15	EVM0001089;EVM0002086;EVM0007117;EVM0009337;EVM0011788;EVM0012124;EVM0014044;EVM0014206;EVM0014355;EVM0019083;EVM0025082;EVM0026228;EVM0027264;EVM0028739;EVM0029611;EVM0031848;EVM0032738;EVM0033925;EVM0035887;EVM0036619;EVM0036787;EVM0038230;EVM0041002;EVM0041824;EVM0043147;EVM0044137;EVM0045346;EVM0046403;EVM0050694;EVM0056645
GO:0009416	response to light stimulus	0.018	0.0033	5.47	1.36916e-15	1.15874e-13	EVM0000193;EVM0001910;EVM0005059;EVM0005905;EVM0010810;EVM0011337;EVM0011679;EVM0012060;EVM0015525;EVM0016962;EVM0017252;EVM0017609;EVM0017738;EVM0018376;EVM0019639;EVM0021031;EVM0022859;EVM0023821;EVM0024416;EVM0027100;EVM0035521;EVM0035803;EVM0042400;EVM0044109;EVM0046033;EVM0048540;EVM0049060;EVM0049713;EVM0053497;EVM0055628;EVM0055890;EVM0056162
GO:0034220	ion transmembrane transport	0.0169	0.0031	5.41	1.4303e-14	1.00874e-12	EVM0001089;EVM0002086;EVM0007117;EVM0009337;EVM0011788;EVM0012124;EVM0014044;EVM0014206;EVM0014355;EVM0019083;EVM0024638;EVM0026228;EVM0027264;EVM0028739;EVM0029611;EVM0031848;EVM0032738;EVM0033925;EVM0035887;EVM0036619;EVM0036787;EVM0038230;EVM0041002;EVM0041824;EVM0043147;EVM0044137;EVM0045346;EVM0046403;EVM0050694;EVM0056645
GO:0045490	pectin catabolic process	0.0202	0.0052	3.92	1.57918e-12	8.48597e-11	EVM0005609;EVM0006589;EVM0007512;EVM0008487;EVM0009475;EVM0011833;EVM0012851;EVM0015039;EVM0015410;EVM0015693;EVM0018335;EVM0018675;EVM0019313;EVM0019711;EVM0019987;EVM0020880;EVM0020925;EVM0021950;EVM0023199;EVM0024836;EVM0025124;EVM0027358;EVM0028248;EVM0029788;EVM0030368;EVM0030545;EVM0033311;EVM0034203;EVM0036199;EVM0036566;EVM0038921;EVM0040940;EVM0043022;EVM0046002;EVM0053076;EVM0054191
GO:0009664	plant-type cell wall organization	0.018	0.0042	4.33	1.60431e-12	8.48597e-11	EVM0003279;EVM0010753;EVM0014430;EVM0017762;EVM0018750;EVM0020179;EVM0020730;EVM0025564;EVM0026683;EVM0029422;EVM0030184;EVM0030804;EVM0031017;EVM0031332;EVM0032079;EVM0032190;EVM0033358;EVM0036747;EVM0036786;EVM0038319;EVM0038794;EVM0040107;EVM0040266;EVM0045332;EVM0045399;EVM0047022;EVM0047952;EVM0050367;EVM0050473;EVM0054850;EVM0055783;EVM0057086
GO:0009768	photosynthesis, light harvesting in photosystem I	0.0084	0.0012	7.13	7.59862e-10	3.57268e-08	EVM0011337;EVM0012060;EVM0016962;EVM0017609;EVM0019639;EVM0021031;EVM0024416;EVM0035521;EVM0035803;EVM0042400;EVM0046033;EVM0049060;EVM0049713;EVM0053497;EVM0055628
GO:0071555	cell wall organization	0.0247	0.0092	2.69	2.65883e-09	1.12511e-07	EVM0002149;EVM0002783;EVM0003102;EVM0004178;EVM0005816;EVM0006691;EVM0008982;EVM0009283;EVM0012132;EVM0013258;EVM0014270;EVM0016662;EVM0018989;EVM0020024;EVM0025263;EVM0025900;EVM0026986;EVM0029379;EVM0030233;EVM0031231;EVM0032630;EVM0033463;EVM0033589;EVM0034638;EVM0035227;EVM0037459;EVM0037502;EVM0039505;EVM0041224;EVM0041978;EVM0043424;EVM0043483;EVM0044288;EVM0044457;EVM0044560;EVM0048530;EVM…
GO:0044550	secondary metabolite biosynthetic process	0.023	0.0085	2.71	7.32377e-09	2.81737e-07	EVM0000316;EVM0000490;EVM0002414;EVM0003752;EVM0004173;EVM0008772;EVM0010795;EVM0013048;EVM0014421;EVM0015233;EVM0016515;EVM0016721;EVM0016742;EVM0018169;EVM0018318;EVM0020400;EVM0022063;EVM0027203;EVM0028104;EVM0028948;EVM0031893;EVM0032325;EVM0032952;EVM0034043;EVM0034662;EVM0035670;EVM0038455;EVM0039657;EVM0043072;EVM0043277;EVM0045738;EVM0051893;EVM0052201;EVM0053068;EVM0054097;EVM0054830;EVM…
GO:0006869	lipid transport	0.0112	0.0025	4.43	1.54871e-08	5.46124e-07	EVM0000802;EVM0008109;EVM0017515;EVM0017632;EVM0017657;EVM0020158;EVM0023135;EVM0026719;EVM0030170;EVM0033726;EVM0038930;EVM0041636;EVM0044328;EVM0044976;EVM0047671;EVM0048533;EVM0050934;EVM0052167;EVM0053196;EVM0054802
GO:0051513	regulation of monopolar cell growth	0.0034	0.0003	12.99	1.33023e-06	4.32998e-05	EVM0012206;EVM0012421;EVM0019968;EVM0030359;EVM0033043;EVM0033369
GO:0005975	carbohydrate metabolic process	0.0371	0.0203	1.83	1.93199e-06	5.83954e-05	EVM0002288;EVM0002925;EVM0003102;EVM0003365;EVM0003543;EVM0005816;EVM0006034;EVM0006691;EVM0007482;EVM0009283;EVM0010791;EVM0012132;EVM0014500;EVM0015676;EVM0017077;EVM0018323;EVM0018503;EVM0020024;EVM0020192;EVM0020203;EVM0020696;EVM0022587;EVM0023254;EVM0023928;EVM0024833;EVM0024840;EVM0025263;EVM0025654;EVM0025900;EVM0026986;EVM0028722;EVM0029379;EVM0030750;EVM0031177;EVM0031231;EVM0033463;EVM…
GO:0055085	transmembrane transport	0.0377	0.0217	1.74	9.31744e-06	0.00026285	EVM0000021;EVM0000717;EVM0003362;EVM0003366;EVM0003801;EVM0004313;EVM0004330;EVM0004649;EVM0004955;EVM0005163;EVM0007592;EVM0007663;EVM0008958;EVM0009548;EVM0010477;EVM0012127;EVM0013946;EVM0014982;EVM0016147;EVM0016986;EVM0017632;EVM0018899;EVM0018942;EVM0019108;EVM0019404;EVM0021268;EVM0022558;EVM0022584;EVM0022604;EVM0023394;EVM0023767;EVM0024983;EVM0026076;EVM0027816;EVM0028316;EVM0028748;EVM…
GO:0032973	amino acid export	0.0028	0.0002	12.18	1.73937e-05	0.000432958	EVM0006216;EVM0019050;EVM0019549;EVM0046536;EVM0048852
GO:0080144	amino acid homeostasis	0.0028	0.0002	12.18	1.73937e-05	0.000432958	EVM0006216;EVM0019050;EVM0019549;EVM0046536;EVM0048852
GO:0009958	positive gravitropism	0.0045	0.0007	6.24	2.33357e-05	0.000548595	EVM0007813;EVM0011290;EVM0017805;EVM0019219;EVM0019404;EVM0022558;EVM0036286;EVM0041767
GO:0015977	carbon fixation	0.0034	0.0004	7.79	6.06526e-05	0.00135082	EVM0001631;EVM0006611;EVM0008687;EVM0010612;EVM0041786;EVM0047608
GO:0009813	flavonoid biosynthetic process	0.0185	0.0089	2.07	6.5676e-05	0.00135867	EVM0000350;EVM0001219;EVM0002575;EVM0002896;EVM0004292;EVM0004420;EVM0005059;EVM0005630;EVM0007631;EVM0009412;EVM0010386;EVM0010916;EVM0011295;EVM0012341;EVM0015525;EVM0016891;EVM0017361;EVM0022509;EVM0022707;EVM0028812;EVM0030289;EVM0032634;EVM0040195;EVM0041256;EVM0041451;EVM0043178;EVM0044109;EVM0047394;EVM0049398;EVM0050284;EVM0051383;EVM0051419;EVM0056252

## Sheet: WYSL WYSL24h UP
Table S12-5 BP enrichment terms (Top twenty according to P value）from up-regulated DEGs in comparisons between WYSL-CK and WYSL-24h
ID	Description	GeneRatio	BgRatio	enrich_factor	pvalue	qvalue	geneID
GO:0010951	negative regulation of endopeptidase activity	0.0164	0.0022	7.28	2.25203e-17	8.58141e-15	EVM0009350;EVM0010653;EVM0010848;EVM0012445;EVM0013846;EVM0013872;EVM0013966;EVM0016607;EVM0017901;EVM0018554;EVM0020758;EVM0027060;EVM0028597;EVM0032420;EVM0041160;EVM0041681;EVM0044724;EVM0045247;EVM0046100;EVM0048496;EVM0048649;EVM0053527;EVM0053779;EVM0054099;EVM0054146;EVM0054817;EVM0055280;Salix_babylonica_newGene_5438
GO:0055114	oxidation-reduction process	0.1878	0.1203	1.56	9.46654e-17	1.80363e-14	EVM0000188;EVM0000489;EVM0000490;EVM0000538;EVM0000945;EVM0001020;EVM0001302;EVM0002057;EVM0002117;EVM0002300;EVM0002363;EVM0002392;EVM0002421;EVM0002444;EVM0002448;EVM0002451;EVM0002736;EVM0003083;EVM0003203;EVM0003459;EVM0004203;EVM0004281;EVM0004284;EVM0004434;EVM0004504;EVM0004612;EVM0004931;EVM0005148;EVM0005224;EVM0005286;EVM0005311;EVM0005537;EVM0006056;EVM0006079;EVM0006156;EVM0006172;EVM…
GO:0005992	trehalose biosynthetic process	0.0123	0.0015	8.35	8.65029e-15	9.62496e-13	EVM0002929;EVM0003895;EVM0004724;EVM0007298;EVM0008134;EVM0010849;EVM0011980;EVM0020968;EVM0021955;EVM0024230;EVM0025217;EVM0026317;EVM0029238;EVM0037269;EVM0038131;EVM0038588;EVM0048992;EVM0053588;EVM0054727;EVM0056044;Salix_babylonica_newGene_4044
GO:0080163	regulation of protein serine/threonine phosphatase activity	0.0129	0.0016	7.83	1.01036e-14	9.62496e-13	EVM0004053;EVM0004934;EVM0008586;EVM0008720;EVM0008922;EVM0009726;EVM0012217;EVM0012946;EVM0015607;EVM0016422;EVM0017186;EVM0022953;EVM0027872;EVM0031609;EVM0033929;EVM0035373;EVM0036274;EVM0038296;EVM0039173;EVM0039894;EVM0042669;EVM0055719
GO:0006032	chitin catabolic process	0.0135	0.0022	6.06	1.38442e-12	1.05507e-10	EVM0003192;EVM0004885;EVM0005313;EVM0006104;EVM0006130;EVM0007882;EVM0008196;EVM0012098;EVM0012463;EVM0016101;EVM0019049;EVM0022663;EVM0037027;EVM0040018;EVM0040983;EVM0042103;EVM0042592;EVM0043728;EVM0049790;EVM0054126;EVM0054343;EVM0055769;Salix_babylonica_newGene_7907
GO:0010200	response to chitin	0.0064	0.0004	14.88	4.60229e-12	2.92286e-10	EVM0000396;EVM0010773;EVM0016242;EVM0025977;EVM0028752;EVM0029959;EVM0030773;EVM0036940;EVM0042241;EVM0045074;EVM0056808
GO:0006529	asparagine biosynthetic process	0.0076	0.0007	10.99	1.45552e-11	7.92327e-10	EVM0000994;EVM0004574;EVM0012476;EVM0014185;EVM0014382;EVM0025685;EVM0033160;EVM0045896;EVM0046544;EVM0048690;EVM0049123;EVM0051720;EVM0056435
GO:0043086	negative regulation of catalytic activity	0.024	0.0075	3.2	4.67638e-11	2.22743e-09	EVM0001764;EVM0002361;EVM0004053;EVM0004934;EVM0007442;EVM0008586;EVM0008720;EVM0008922;EVM0009726;EVM0012045;EVM0012217;EVM0012946;EVM0012962;EVM0014819;EVM0014998;EVM0015607;EVM0016422;EVM0016535;EVM0017186;EVM0022953;EVM0027872;EVM0028002;EVM0031609;EVM0031615;EVM0033851;EVM0033929;EVM0035373;EVM0036274;EVM0037024;EVM0038296;EVM0039173;EVM0039894;EVM0042669;EVM0043857;EVM0046284;EVM0050266;EVM…
GO:0009061	anaerobic respiration	0.0064	0.0005	12.4	9.3502e-11	3.9588e-09	EVM0002865;EVM0016226;EVM0016767;EVM0025544;EVM0033873;EVM0034237;EVM0040189;EVM0041486;EVM0044220;EVM0045375;EVM0047582
GO:0042744	hydrogen peroxide catabolic process	0.0181	0.0048	3.79	1.44809e-10	5.518e-09	EVM0006172;EVM0006826;EVM0008278;EVM0008739;EVM0011660;EVM0012366;EVM0013003;EVM0017043;EVM0019115;EVM0019131;EVM0023292;EVM0023496;EVM0024509;EVM0025526;EVM0032398;EVM0032481;EVM0034206;EVM0034430;EVM0037225;EVM0037410;EVM0038553;EVM0039229;EVM0040267;EVM0042045;EVM0042236;EVM0046681;EVM0047192;EVM0049757;EVM0049869;EVM0056097;Salix_babylonica_newGene_6914
GO:0006098	pentose-phosphate shunt	0.0088	0.0012	7.61	2.90378e-10	1.0059e-08	EVM0005286;EVM0012079;EVM0027106;EVM0029989;EVM0033122;EVM0034528;EVM0039645;EVM0041029;EVM0041098;EVM0044862;EVM0047598;EVM0049671;EVM0049781;EVM0053204;EVM0055720
GO:0048544	recognition of pollen	0.0205	0.0063	3.24	8.27321e-10	2.62711e-08	EVM0002508;EVM0004484;EVM0006427;EVM0007448;EVM0008038;EVM0008651;EVM0009434;EVM0012703;EVM0013143;EVM0013663;EVM0014715;EVM0015758;EVM0017331;EVM0018438;EVM0019347;EVM0023205;EVM0025218;EVM0027712;EVM0028888;EVM0029958;EVM0031429;EVM0032997;EVM0035097;EVM0035750;EVM0038940;EVM0038985;EVM0039441;EVM0042106;EVM0043207;EVM0045731;EVM0047123;EVM0050513;EVM0055137;Salix_babylonica_newGene_5760;Salix_…
GO:0018171	peptidyl-cysteine oxidation	0.0059	0.0005	11.93	1.16863e-09	3.18079e-08	EVM0002865;EVM0016767;EVM0025544;EVM0033873;EVM0034237;EVM0040189;EVM0041486;EVM0044220;EVM0045375;EVM0047582
GO:0070483	detection of hypoxia	0.0059	0.0005	11.93	1.16863e-09	3.18079e-08	EVM0002865;EVM0016767;EVM0025544;EVM0033873;EVM0034237;EVM0040189;EVM0041486;EVM0044220;EVM0045375;EVM0047582
GO:0006355	regulation of transcription, DNA-templated	0.127	0.0853	1.49	1.5274e-09	3.64289e-08	EVM0000045;EVM0000396;EVM0000403;EVM0000535;EVM0001224;EVM0001601;EVM0002056;EVM0002096;EVM0002670;EVM0002769;EVM0003328;EVM0003611;EVM0003794;EVM0003861;EVM0004316;EVM0004410;EVM0004610;EVM0004622;EVM0004638;EVM0004875;EVM0004933;EVM0005275;EVM0005998;EVM0006514;EVM0006682;EVM0006817;EVM0006972;EVM0007332;EVM0007535;EVM0008557;EVM0008654;EVM0008900;EVM0010374;EVM0010613;EVM0010773;EVM0010825;EVM…
GO:0006541	glutamine metabolic process	0.0099	0.0017	5.95	1.59259e-09	3.64289e-08	EVM0000428;EVM0000994;EVM0004574;EVM0008822;EVM0012476;EVM0014185;EVM0014382;EVM0025685;EVM0033160;EVM0034549;EVM0045896;EVM0046544;EVM0048690;EVM0049123;EVM0051720;EVM0051903;EVM0056435
GO:0098869	cellular oxidant detoxification	0.0234	0.0081	2.9	1.62521e-09	3.64289e-08	EVM0001471;EVM0006172;EVM0006826;EVM0008278;EVM0008739;EVM0010995;EVM0011660;EVM0011794;EVM0012366;EVM0013003;EVM0017043;EVM0019115;EVM0019131;EVM0023292;EVM0023496;EVM0024509;EVM0025526;EVM0029936;EVM0032034;EVM0032398;EVM0032481;EVM0032790;EVM0032938;EVM0034206;EVM0034430;EVM0036416;EVM0037225;EVM0037410;EVM0038553;EVM0039229;EVM0040208;EVM0040267;EVM0042045;EVM0042236;EVM0046681;EVM0047192;EVM…
GO:0016998	cell wall macromolecule catabolic process	0.007	0.0009	7.85	1.16582e-08	2.46799e-07	EVM0004885;EVM0005313;EVM0006104;EVM0006130;EVM0012463;EVM0016101;EVM0019049;EVM0037027;EVM0042103;EVM0042592;EVM0055769;Salix_babylonica_newGene_7907
GO:0006952	defense response	0.038	0.0182	2.09	2.1379e-08	4.28765e-07	EVM0000356;EVM0002374;EVM0003334;EVM0004484;EVM0004934;EVM0005246;EVM0005579;EVM0007448;EVM0007882;EVM0009279;EVM0009434;EVM0009627;EVM0009726;EVM0011634;EVM0012217;EVM0012703;EVM0012946;EVM0013106;EVM0013143;EVM0013663;EVM0014305;EVM0014715;EVM0015607;EVM0015907;EVM0016029;EVM0016234;EVM0016295;EVM0016422;EVM0017186;EVM0018158;EVM0018438;EVM0018744;EVM0018997;EVM0019347;EVM0022953;EVM0025732;EVM…
GO:0030418	nicotianamine biosynthetic process	0.0041	0.0003	15.78	2.3056e-08	4.39277e-07	EVM0005841;EVM0035060;EVM0037051;EVM0038356;EVM0051638;EVM0057021;Salix_babylonica_newGene_4431

## Sheet: WYSL WYSL24h Down
Table S12-6 BP enrichment terms (Top twenty according to P value）from Down-regulated DEGs in comparisons between WYSL-CK and WYSL-24h
ID	Description	GeneRatio	BgRatio	enrich_factor	pvalue	qvalue	geneID
GO:0007018	microtubule-based movement	0.0345	0.0057	6.05	8.02193e-52	4.78783e-49	EVM0000284;EVM0001084;EVM0002078;EVM0002304;EVM0003309;EVM0003613;EVM0004086;EVM0004845;EVM0005094;EVM0005606;EVM0005807;EVM0005847;EVM0006013;EVM0006617;EVM0007097;EVM0007336;EVM0009008;EVM0009155;EVM0010011;EVM0010017;EVM0010104;EVM0010478;EVM0010601;EVM0010897;EVM0011243;EVM0011590;EVM0012375;EVM0013837;EVM0014556;EVM0015946;EVM0016038;EVM0016510;EVM0016793;EVM0019450;EVM0021132;EVM0021140;EVM…
GO:0055114	oxidation-reduction process	0.1878	0.1203	1.56	5.0099e-27	1.49506e-24	EVM0000243;EVM0000316;EVM0000561;EVM0000649;EVM0000801;EVM0000813;EVM0000869;EVM0001079;EVM0001276;EVM0001297;EVM0001470;EVM0001543;EVM0001599;EVM0001647;EVM0001670;EVM0001692;EVM0001706;EVM0001725;EVM0001910;EVM0001988;EVM0002020;EVM0002051;EVM0002145;EVM0002225;EVM0002414;EVM0002439;EVM0002965;EVM0003047;EVM0003195;EVM0003299;EVM0003441;EVM0003627;EVM0003694;EVM0003752;EVM0003866;EVM0003949;EVM…
GO:0006270	DNA replication initiation	0.0094	0.001	9.26	9.95008e-22	1.97954e-19	EVM0000390;EVM0001704;EVM0004968;EVM0005709;EVM0007399;EVM0007885;EVM0009297;EVM0009884;EVM0012071;EVM0012986;EVM0014800;EVM0021071;EVM0021398;EVM0022014;EVM0026485;EVM0027157;EVM0033808;EVM0034326;EVM0038152;EVM0043737;EVM0050794;EVM0051095;EVM0053729;EVM0053789;EVM0054804;EVM0057055
GO:0046274	lignin catabolic process	0.0129	0.0022	5.91	7.20862e-20	1.0756e-17	EVM0001276;EVM0001543;EVM0002051;EVM0004351;EVM0010988;EVM0014759;EVM0017048;EVM0019288;EVM0019476;EVM0019586;EVM0024052;EVM0024149;EVM0025294;EVM0025905;EVM0026442;EVM0027482;EVM0028089;EVM0029644;EVM0031370;EVM0031826;EVM0033246;EVM0033298;EVM0035859;EVM0036895;EVM0037560;EVM0038201;EVM0040236;EVM0042130;EVM0043877;EVM0044936;EVM0050898;EVM0053165;EVM0055709;EVM0056460;EVM0056679;Salix_babyloni…
GO:0071555	cell wall organization	0.0245	0.0092	2.66	7.86521e-14	9.38857e-12	EVM0000630;EVM0002149;EVM0002172;EVM0003102;EVM0003923;EVM0005079;EVM0005816;EVM0005999;EVM0006691;EVM0008982;EVM0009283;EVM0012226;EVM0012438;EVM0013258;EVM0013762;EVM0014270;EVM0014623;EVM0016662;EVM0018989;EVM0020024;EVM0021481;EVM0021625;EVM0023020;EVM0024430;EVM0024692;EVM0025249;EVM0025263;EVM0026986;EVM0027913;EVM0029379;EVM0030102;EVM0030233;EVM0031231;EVM0031518;EVM0032630;EVM0033170;EVM…
GO:0009664	plant-type cell wall organization	0.0144	0.0042	3.46	1.77386e-12	1.76453e-10	EVM0003279;EVM0006058;EVM0008443;EVM0010753;EVM0013067;EVM0014430;EVM0017762;EVM0018750;EVM0020179;EVM0020730;EVM0025564;EVM0029422;EVM0029571;EVM0030184;EVM0030804;EVM0031332;EVM0031883;EVM0032079;EVM0033358;EVM0035504;EVM0035556;EVM0036747;EVM0036786;EVM0037353;EVM0038319;EVM0040107;EVM0045332;EVM0045399;EVM0047022;EVM0047655;EVM0047952;EVM0049457;EVM0050473;EVM0051871;EVM0053839;EVM0054793;EVM…
GO:0071554	cell wall organization or biogenesis	0.0122	0.0032	3.82	3.96365e-12	3.37954e-10	EVM0000693;EVM0001168;EVM0002107;EVM0006769;EVM0006906;EVM0008527;EVM0013918;EVM0014968;EVM0014973;EVM0016638;EVM0019518;EVM0022726;EVM0023442;EVM0023649;EVM0027306;EVM0028786;EVM0030083;EVM0035054;EVM0036174;EVM0037529;EVM0038667;EVM0038676;EVM0039475;EVM0040045;EVM0040698;EVM0042981;EVM0043220;EVM0045246;EVM0048738;EVM0049151;EVM0051104;EVM0051959;EVM0052051;EVM0053258
GO:0000911	cytokinesis by cell plate formation	0.0065	0.0011	6.07	7.12383e-11	5.31475e-09	EVM0009155;EVM0010601;EVM0017802;EVM0019450;EVM0023667;EVM0025262;EVM0027960;EVM0029626;EVM0033846;EVM0035643;EVM0042846;EVM0044911;EVM0045585;EVM0049498;EVM0051259;EVM0051310;EVM0051352;EVM0052901
GO:0006869	lipid transport	0.0097	0.0025	3.83	6.0276e-10	3.99725e-08	EVM0000802;EVM0008109;EVM0017515;EVM0017632;EVM0017657;EVM0020158;EVM0023135;EVM0026719;EVM0029718;EVM0030170;EVM0032412;EVM0032467;EVM0033726;EVM0038930;EVM0041636;EVM0044118;EVM0044328;EVM0044976;EVM0045958;EVM0047671;EVM0048533;EVM0050934;EVM0053196;EVM0054802;EVM0056095;EVM0056420;EVM0057103
GO:0045492	xylan biosynthetic process	0.0058	0.001	6.05	8.72337e-10	5.20648e-08	EVM0002150;EVM0007748;EVM0008380;EVM0012458;EVM0019231;EVM0021415;EVM0026680;EVM0033418;EVM0036132;EVM0040238;EVM0048386;EVM0050326;EVM0050586;EVM0056202;EVM0057640;Salix_babylonica_newGene_2251
GO:0009809	lignin biosynthetic process	0.0097	0.0026	3.7	1.38577e-09	7.51895e-08	EVM0001276;EVM0001543;EVM0004351;EVM0010988;EVM0012632;EVM0014759;EVM0019288;EVM0024052;EVM0025294;EVM0025905;EVM0027482;EVM0029644;EVM0031826;EVM0035859;EVM0036895;EVM0037560;EVM0038201;EVM0040236;EVM0042130;EVM0044936;EVM0048269;EVM0050898;EVM0053165;EVM0055709;EVM0056460;EVM0056679;Salix_babylonica_newGene_7189
GO:0010411	xyloglucan metabolic process	0.0083	0.0021	3.98	4.63465e-09	2.30513e-07	EVM0002172;EVM0005999;EVM0007078;EVM0008050;EVM0014623;EVM0021625;EVM0023020;EVM0023672;EVM0027501;EVM0030102;EVM0030233;EVM0032630;EVM0034638;EVM0037502;EVM0038006;EVM0041978;EVM0043483;EVM0043658;EVM0044838;EVM0046559;EVM0048530;EVM0052728;EVM0055263
GO:0009558	embryo sac cellularization	0.0032	0.0003	10.2	6.41788e-09	2.94651e-07	EVM0010601;EVM0019450;EVM0025262;EVM0027960;EVM0035643;EVM0042846;EVM0049498;EVM0051259;EVM0051352
GO:0007076	mitotic chromosome condensation	0.0036	0.0004	8.91	8.02063e-09	3.41932e-07	EVM0003200;EVM0005908;EVM0014419;EVM0028394;EVM0041497;EVM0046508;EVM0050926;EVM0052650;EVM0053616;EVM0054943
GO:0042546	cell wall biogenesis	0.0079	0.002	3.86	1.87417e-08	7.45724e-07	EVM0002172;EVM0005999;EVM0008111;EVM0008702;EVM0014623;EVM0021625;EVM0023020;EVM0027501;EVM0030102;EVM0030233;EVM0032630;EVM0034638;EVM0037502;EVM0038006;EVM0041978;EVM0043483;EVM0043658;EVM0044838;EVM0046559;EVM0048530;EVM0052728;EVM0055263
GO:0009699	phenylpropanoid biosynthetic process	0.0068	0.0016	4.31	2.37286e-08	8.85139e-07	EVM0002190;EVM0004747;EVM0011090;EVM0020749;EVM0021817;EVM0021997;EVM0023222;EVM0028250;EVM0034291;EVM0036437;EVM0041259;EVM0041825;EVM0044293;EVM0044545;EVM0050257;EVM0052468;EVM0055886;EVM0056169;EVM0057247
GO:0009834	plant-type secondary cell wall biogenesis	0.0065	0.0014	4.49	2.63771e-08	9.26057e-07	EVM0000630;EVM0005584;EVM0005683;EVM0021415;EVM0021481;EVM0026680;EVM0029693;EVM0030613;EVM0039004;EVM0039400;EVM0040238;EVM0042799;EVM0043113;EVM0045031;EVM0048386;EVM0048495;EVM0049118;EVM0056202
GO:0044550	secondary metabolite biosynthetic process	0.0187	0.0085	2.2	6.15722e-08	2.04161e-06	EVM0000243;EVM0000316;EVM0002414;EVM0003752;EVM0004173;EVM0004215;EVM0010795;EVM0011130;EVM0013065;EVM0013326;EVM0015233;EVM0016676;EVM0016721;EVM0017558;EVM0018318;EVM0018647;EVM0019554;EVM0020400;EVM0020463;EVM0022063;EVM0024411;EVM0027203;EVM0028104;EVM0028484;EVM0028948;EVM0029236;EVM0030044;EVM0030781;EVM0031149;EVM0031893;EVM0034043;EVM0034662;EVM0035158;EVM0037406;EVM0038455;EVM0045738;EVM…
GO:0045490	pectin catabolic process	0.0133	0.0052	2.58	7.96127e-08	2.50085e-06	EVM0005609;EVM0006589;EVM0007170;EVM0008487;EVM0009475;EVM0009652;EVM0012851;EVM0014045;EVM0015039;EVM0015301;EVM0015410;EVM0018675;EVM0019313;EVM0019987;EVM0020880;EVM0021950;EVM0023199;EVM0024836;EVM0027358;EVM0028248;EVM0029491;EVM0029788;EVM0030545;EVM0033311;EVM0034203;EVM0034327;EVM0036199;EVM0036813;EVM0038921;EVM0040940;EVM0043022;EVM0043520;EVM0048494;EVM0053076;EVM0054191;EVM0056191;EVM…
GO:0030163	protein catabolic process	0.0133	0.0054	2.48	2.21702e-07	6.61606e-06	EVM0000332;EVM0004051;EVM0004295;EVM0006260;EVM0010359;EVM0011399;EVM0011479;EVM0012583;EVM0013133;EVM0013234;EVM0016141;EVM0019082;EVM0019332;EVM0019876;EVM0022246;EVM0023281;EVM0023763;EVM0024639;EVM0026955;EVM0029103;EVM0030536;EVM0030987;EVM0034469;EVM0035011;EVM0035490;EVM0039236;EVM0039840;EVM0040699;EVM0041138;EVM0042280;EVM0043031;EVM0045234;EVM0046630;EVM0047368;EVM0048283;EVM0054883;Sal…

## Sheet: WYSL WYSL48h UP
Table S12-7 BP enrichment terms (Top twenty according to P value）from up-regulated DEGs in comparisons between WYSL-CK and WYSL-48h
ID	Description	GeneRatio	BgRatio	enrich_factor	pvalue	qvalue	geneID
GO:0006355	regulation of transcription, DNA-templated	0.1527	0.0853	1.79	2.00962e-17	7.25579e-15	EVM0000045;EVM0000396;EVM0000403;EVM0000432;EVM0000460;EVM0000535;EVM0001224;EVM0001601;EVM0002056;EVM0002719;EVM0002769;EVM0003328;EVM0003794;EVM0003861;EVM0004316;EVM0004410;EVM0004610;EVM0004622;EVM0004875;EVM0005973;EVM0005998;EVM0006514;EVM0006672;EVM0006682;EVM0006817;EVM0006944;EVM0006972;EVM0007332;EVM0007535;EVM0008654;EVM0008900;EVM0009316;EVM0010374;EVM0010613;EVM0010773;EVM0010844;EVM…
GO:0010200	response to chitin	0.0078	0.0004	18.06	5.6085e-13	1.01248e-10	EVM0000396;EVM0010773;EVM0016242;EVM0025977;EVM0028752;EVM0029959;EVM0030773;EVM0036940;EVM0042241;EVM0045074;EVM0056808
GO:0055114	oxidation-reduction process	0.1832	0.1203	1.52	1.90465e-12	2.29226e-10	EVM0000188;EVM0000378;EVM0000489;EVM0000490;EVM0000835;EVM0000945;EVM0001020;EVM0001302;EVM0002057;EVM0002117;EVM0002300;EVM0002363;EVM0002421;EVM0002448;EVM0002451;EVM0003083;EVM0003103;EVM0003203;EVM0003459;EVM0004203;EVM0004281;EVM0004284;EVM0004434;EVM0004806;EVM0004931;EVM0005148;EVM0005224;EVM0005311;EVM0005537;EVM0006056;EVM0006079;EVM0006156;EVM0006172;EVM0006929;EVM0007014;EVM0007599;EVM…
GO:0005992	trehalose biosynthetic process	0.0121	0.0015	8.21	8.06688e-12	7.28142e-10	EVM0002929;EVM0003895;EVM0007298;EVM0010849;EVM0011980;EVM0016679;EVM0020968;EVM0021955;EVM0029238;EVM0037269;EVM0038131;EVM0038588;EVM0048992;EVM0053588;EVM0054727;EVM0056044;Salix_babylonica_newGene_4044
GO:0009061	anaerobic respiration	0.0078	0.0005	15.05	1.16809e-11	8.43483e-10	EVM0002865;EVM0016226;EVM0016767;EVM0025544;EVM0033873;EVM0034237;EVM0040189;EVM0041486;EVM0044220;EVM0045375;EVM0047582
GO:0010951	negative regulation of endopeptidase activity	0.0142	0.0022	6.31	2.72782e-11	1.64148e-09	EVM0010653;EVM0010848;EVM0011754;EVM0012445;EVM0013872;EVM0013966;EVM0016607;EVM0017901;EVM0020758;EVM0028597;EVM0032420;EVM0041160;EVM0041681;EVM0044724;EVM0045247;EVM0046100;EVM0048496;EVM0054099;EVM0054817;EVM0055280
GO:0006529	asparagine biosynthetic process	0.0085	0.0007	12.31	3.30587e-11	1.70513e-09	EVM0000994;EVM0004574;EVM0012476;EVM0014185;EVM0025685;EVM0033160;EVM0045896;EVM0046544;EVM0048690;EVM0049123;EVM0051720;EVM0056435
GO:0016998	cell wall macromolecule catabolic process	0.0092	0.0009	10.33	8.0661e-11	3.5852e-09	EVM0004885;EVM0005313;EVM0006104;EVM0006130;EVM0012463;EVM0016101;EVM0019049;EVM0037027;EVM0042103;EVM0042592;EVM0054659;EVM0055769;Salix_babylonica_newGene_7907
GO:0048544	recognition of pollen	0.0234	0.0063	3.71	8.93686e-11	3.5852e-09	EVM0002508;EVM0004245;EVM0004484;EVM0006427;EVM0007448;EVM0008038;EVM0008651;EVM0009298;EVM0009434;EVM0012577;EVM0014715;EVM0015758;EVM0017331;EVM0018438;EVM0019347;EVM0023173;EVM0023205;EVM0025218;EVM0027712;EVM0028888;EVM0029958;EVM0031429;EVM0035750;EVM0042106;EVM0043207;EVM0045731;EVM0047123;EVM0049984;EVM0050513;EVM0054838;EVM0055137;Salix_babylonica_newGene_5760;Salix_babylonica_newGene_5763
GO:0018171	peptidyl-cysteine oxidation	0.0071	0.0005	14.48	1.77335e-10	5.82065e-09	EVM0002865;EVM0016767;EVM0025544;EVM0033873;EVM0034237;EVM0040189;EVM0041486;EVM0044220;EVM0045375;EVM0047582
GO:0070483	detection of hypoxia	0.0071	0.0005	14.48	1.77335e-10	5.82065e-09	EVM0002865;EVM0016767;EVM0025544;EVM0033873;EVM0034237;EVM0040189;EVM0041486;EVM0044220;EVM0045375;EVM0047582
GO:0006541	glutamine metabolic process	0.0114	0.0017	6.79	8.03013e-10	2.41608e-08	EVM0000428;EVM0000994;EVM0004574;EVM0008822;EVM0012476;EVM0014185;EVM0025685;EVM0033160;EVM0034549;EVM0045896;EVM0046544;EVM0048690;EVM0049123;EVM0051720;EVM0051903;EVM0056435
GO:0006032	chitin catabolic process	0.0121	0.0022	5.44	9.85701e-09	2.73762e-07	EVM0003192;EVM0004885;EVM0005313;EVM0006104;EVM0006130;EVM0012463;EVM0016101;EVM0019049;EVM0037027;EVM0042103;EVM0042592;EVM0049790;EVM0054126;EVM0054343;EVM0054659;EVM0055769;Salix_babylonica_newGene_7907
GO:0098869	cellular oxidant detoxification	0.0227	0.0081	2.81	1.57326e-07	4.05734e-06	EVM0001471;EVM0003103;EVM0006172;EVM0008278;EVM0008739;EVM0011660;EVM0011794;EVM0012366;EVM0017043;EVM0018451;EVM0019131;EVM0023496;EVM0029936;EVM0032034;EVM0032398;EVM0032481;EVM0032790;EVM0032938;EVM0034206;EVM0034430;EVM0036416;EVM0037410;EVM0038553;EVM0039229;EVM0039358;EVM0040208;EVM0040267;EVM0042045;EVM0046681;EVM0047192;EVM0049869;Salix_babylonica_newGene_6914
GO:0042744	hydrogen peroxide catabolic process	0.0156	0.0048	3.26	1.12788e-06	2.71482e-05	EVM0003103;EVM0006172;EVM0008278;EVM0008739;EVM0011660;EVM0012366;EVM0017043;EVM0019131;EVM0023496;EVM0032398;EVM0032481;EVM0034206;EVM0034430;EVM0037410;EVM0038553;EVM0039229;EVM0040267;EVM0042045;EVM0046681;EVM0047192;EVM0049869;Salix_babylonica_newGene_6914
GO:0006952	defense response	0.0369	0.0182	2.03	1.41824e-06	3.20036e-05	EVM0000356;EVM0002374;EVM0003334;EVM0004245;EVM0004446;EVM0004484;EVM0004934;EVM0005246;EVM0005852;EVM0006309;EVM0007448;EVM0009434;EVM0012577;EVM0014305;EVM0014715;EVM0015607;EVM0015907;EVM0016029;EVM0016234;EVM0016295;EVM0017186;EVM0018158;EVM0018438;EVM0018744;EVM0019347;EVM0020581;EVM0021300;EVM0023927;EVM0025732;EVM0028047;EVM0028828;EVM0029448;EVM0029958;EVM0031187;EVM0034353;EVM0034826;EVM…
GO:0042128	nitrate assimilation	0.0036	0.0002	17.59	2.15198e-06	4.57046e-05	EVM0027308;EVM0034616;EVM0040320;EVM0040372;EVM0051564
GO:0009646	response to absence of light	0.0028	0.0001	24.62	2.70968e-06	5.43521e-05	EVM0004574;EVM0025685;EVM0045896;EVM0046544
GO:0006950	response to stress	0.0163	0.0055	2.95	3.7859e-06	7.19426e-05	EVM0005323;EVM0005917;EVM0009450;EVM0009601;EVM0010860;EVM0010883;EVM0011149;EVM0012782;EVM0023833;EVM0025536;EVM0026236;EVM0028737;EVM0030300;EVM0035685;EVM0038196;EVM0042717;EVM0044290;EVM0048106;EVM0050178;EVM0052261;EVM0052559;EVM0053553;EVM0057498
GO:0030418	nicotianamine biosynthetic process	0.0036	0.0003	13.68	1.20576e-05	0.000217672	EVM0005841;EVM0038356;EVM0051638;EVM0057021;Salix_babylonica_newGene_4431

## Sheet: WYSL WYSL48h Down
Table S12-8 BP enrichment terms (Top twenty according to P value）from Down-regulated DEGs in comparisons between WYSL-CK and WYSL-48h
ID	Description	GeneRatio	BgRatio	enrich_factor	pvalue	qvalue	geneID
GO:0055114	oxidation-reduction process	0.2046	0.1203	1.7	1.12762e-26	5.18707e-24	EVM0000243;EVM0000316;EVM0000561;EVM0000624;EVM0000649;EVM0000813;EVM0000869;EVM0001599;EVM0001670;EVM0001692;EVM0001706;EVM0001910;EVM0001988;EVM0002020;EVM0002051;EVM0002183;EVM0002225;EVM0002414;EVM0002439;EVM0002694;EVM0002856;EVM0002965;EVM0003195;EVM0003627;EVM0003752;EVM0003866;EVM0003949;EVM0004002;EVM0004048;EVM0004215;EVM0004525;EVM0004625;EVM0004632;EVM0004997;EVM0005023;EVM0005059;EVM…
GO:0007018	microtubule-based movement	0.0274	0.0057	4.8	2.83967e-21	6.53123e-19	EVM0000284;EVM0002304;EVM0003309;EVM0003613;EVM0004845;EVM0005807;EVM0007097;EVM0007336;EVM0010104;EVM0010897;EVM0013837;EVM0014556;EVM0016038;EVM0016510;EVM0016793;EVM0019450;EVM0021140;EVM0025128;EVM0025815;EVM0028406;EVM0029187;EVM0033472;EVM0033846;EVM0034336;EVM0034515;EVM0034764;EVM0034836;EVM0035058;EVM0035354;EVM0035882;EVM0038275;EVM0039407;EVM0039573;EVM0041667;EVM0041697;EVM0042742;EVM…
GO:0006833	water transport	0.014	0.0026	5.44	6.2113e-13	5.7144e-11	EVM0001089;EVM0002086;EVM0009337;EVM0011788;EVM0012124;EVM0014044;EVM0014206;EVM0016069;EVM0019083;EVM0025082;EVM0026228;EVM0027264;EVM0028739;EVM0030575;EVM0031381;EVM0031848;EVM0032738;EVM0033925;EVM0035887;EVM0036619;EVM0039927;EVM0041002;EVM0041824;EVM0044137;EVM0046403;EVM0050694
GO:0009992	cellular water homeostasis	0.014	0.0026	5.44	6.2113e-13	5.7144e-11	EVM0001089;EVM0002086;EVM0009337;EVM0011788;EVM0012124;EVM0014044;EVM0014206;EVM0016069;EVM0019083;EVM0025082;EVM0026228;EVM0027264;EVM0028739;EVM0030575;EVM0031381;EVM0031848;EVM0032738;EVM0033925;EVM0035887;EVM0036619;EVM0039927;EVM0041002;EVM0041824;EVM0044137;EVM0046403;EVM0050694
GO:0015793	glycerol transport	0.014	0.0026	5.44	6.2113e-13	5.7144e-11	EVM0001089;EVM0002086;EVM0009337;EVM0011788;EVM0012124;EVM0014044;EVM0014206;EVM0016069;EVM0019083;EVM0025082;EVM0026228;EVM0027264;EVM0028739;EVM0030575;EVM0031381;EVM0031848;EVM0032738;EVM0033925;EVM0035887;EVM0036619;EVM0039927;EVM0041002;EVM0041824;EVM0044137;EVM0046403;EVM0050694
GO:0044550	secondary metabolite biosynthetic process	0.0258	0.0085	3.03	6.88924e-12	5.28175e-10	EVM0000243;EVM0000316;EVM0000624;EVM0002414;EVM0003752;EVM0004215;EVM0010140;EVM0010795;EVM0013326;EVM0015233;EVM0016676;EVM0016721;EVM0017558;EVM0018318;EVM0018647;EVM0019554;EVM0020400;EVM0020463;EVM0021197;EVM0024411;EVM0026121;EVM0027203;EVM0028948;EVM0029236;EVM0030044;EVM0030781;EVM0031149;EVM0031480;EVM0031893;EVM0034043;EVM0034662;EVM0035158;EVM0037406;EVM0037463;EVM0038455;EVM0044536;EVM…
GO:0034220	ion transmembrane transport	0.014	0.0031	4.48	7.71555e-11	5.07022e-09	EVM0001089;EVM0002086;EVM0006683;EVM0009337;EVM0011788;EVM0012124;EVM0014044;EVM0014206;EVM0016069;EVM0019083;EVM0026228;EVM0027264;EVM0028739;EVM0030575;EVM0031381;EVM0031848;EVM0032738;EVM0033925;EVM0035887;EVM0036619;EVM0039927;EVM0041002;EVM0041824;EVM0044137;EVM0046403;EVM0050694
GO:0006869	lipid transport	0.0118	0.0025	4.65	1.00321e-09	5.76845e-08	EVM0006105;EVM0008109;EVM0017515;EVM0017632;EVM0020158;EVM0023135;EVM0025238;EVM0026719;EVM0030170;EVM0032467;EVM0033726;EVM0038930;EVM0041636;EVM0044328;EVM0044976;EVM0045958;EVM0047671;EVM0048533;EVM0050934;EVM0053196;EVM0054802;EVM0056095
GO:0046274	lignin catabolic process	0.0107	0.0022	4.9	2.16986e-09	1.10904e-07	EVM0002051;EVM0014759;EVM0017048;EVM0019288;EVM0019476;EVM0019586;EVM0024149;EVM0025905;EVM0026442;EVM0027482;EVM0028089;EVM0031370;EVM0031826;EVM0033246;EVM0035859;EVM0042130;EVM0043877;EVM0055709;EVM0056460;Salix_babylonica_newGene_7189
GO:0006633	fatty acid biosynthetic process	0.0183	0.006	3.03	7.71223e-09	3.23342e-07	EVM0000248;EVM0002911;EVM0003195;EVM0003627;EVM0006968;EVM0007886;EVM0009117;EVM0011695;EVM0011860;EVM0012427;EVM0013185;EVM0014216;EVM0019062;EVM0020457;EVM0020559;EVM0020879;EVM0021218;EVM0022546;EVM0025933;EVM0030098;EVM0030226;EVM0030262;EVM0031328;EVM0032248;EVM0034307;EVM0036928;EVM0037963;EVM0043106;EVM0046478;EVM0050421;EVM0051009;EVM0051652;EVM0051658;Salix_babylonica_newGene_5466
GO:0010143	cutin biosynthetic process	0.0059	0.0007	8.9	7.73209e-09	3.23342e-07	EVM0000592;EVM0013876;EVM0014817;EVM0015805;EVM0024482;EVM0025577;EVM0026806;EVM0027007;EVM0029434;EVM0032484;EVM0050058
GO:0051603	proteolysis involved in cellular protein catabolic process	0.0166	0.0053	3.14	1.49775e-08	5.74139e-07	EVM0000948;EVM0004595;EVM0005569;EVM0007360;EVM0008090;EVM0009112;EVM0009826;EVM0013081;EVM0013389;EVM0013431;EVM0024621;EVM0028301;EVM0029143;EVM0031067;EVM0031471;EVM0031499;EVM0031898;EVM0035874;EVM0036778;EVM0036968;EVM0038081;EVM0039691;EVM0041803;EVM0042979;EVM0044024;EVM0045786;EVM0047935;EVM0048931;EVM0050341;EVM0052951;EVM0054294
GO:0009699	phenylpropanoid biosynthetic process	0.0086	0.0016	5.42	1.81695e-08	6.42919e-07	EVM0002190;EVM0004747;EVM0011090;EVM0021817;EVM0021997;EVM0023222;EVM0029683;EVM0036437;EVM0041259;EVM0041825;EVM0044293;EVM0050257;EVM0052468;EVM0055886;EVM0056169;EVM0057247
GO:0071554	cell wall organization or biogenesis	0.0124	0.0032	3.86	2.0519e-08	6.74194e-07	EVM0000693;EVM0001168;EVM0002107;EVM0006769;EVM0008527;EVM0013918;EVM0014968;EVM0016638;EVM0022726;EVM0023442;EVM0027306;EVM0030083;EVM0035054;EVM0038667;EVM0038676;EVM0040045;EVM0040698;EVM0045246;EVM0048738;EVM0051104;EVM0051959;EVM0052051;EVM0053258
GO:0009813	flavonoid biosynthetic process	0.0226	0.0089	2.52	3.71358e-08	1.13883e-06	EVM0000350;EVM0000947;EVM0001549;EVM0002007;EVM0004163;EVM0004420;EVM0005059;EVM0005615;EVM0005630;EVM0008012;EVM0011199;EVM0011295;EVM0014406;EVM0015525;EVM0022509;EVM0022707;EVM0024076;EVM0027737;EVM0028812;EVM0030289;EVM0036447;EVM0040195;EVM0041256;EVM0041451;EVM0042320;EVM0042895;EVM0043000;EVM0043178;EVM0043713;EVM0044109;EVM0044506;EVM0046115;EVM0049398;EVM0049740;EVM0050284;EVM0051383;EVM…
GO:0006270	DNA replication initiation	0.0064	0.001	6.38	1.46002e-07	4.19755e-06	EVM0000390;EVM0001704;EVM0005709;EVM0009297;EVM0012986;EVM0014800;EVM0021071;EVM0022014;EVM0026485;EVM0050794;EVM0053729;EVM0054804
GO:0010345	suberin biosynthetic process	0.0043	0.0004	9.93	3.12569e-07	8.45775e-06	EVM0001692;EVM0015365;EVM0016986;EVM0020843;EVM0034551;EVM0035255;EVM0054084;EVM0054651
GO:0050790	regulation of catalytic activity	0.0124	0.0038	3.27	4.90442e-07	1.25335e-05	EVM0002190;EVM0003135;EVM0003271;EVM0003609;EVM0004747;EVM0008090;EVM0011090;EVM0021817;EVM0021997;EVM0023222;EVM0029683;EVM0034000;EVM0036437;EVM0041259;EVM0041825;EVM0044293;EVM0045786;EVM0048129;EVM0050257;EVM0052468;EVM0055886;EVM0056169;EVM0057247
GO:0009664	plant-type cell wall organization	0.0129	0.0042	3.1	7.48638e-07	1.81249e-05	EVM0002183;EVM0008443;EVM0010753;EVM0014430;EVM0018750;EVM0020179;EVM0025564;EVM0026683;EVM0030184;EVM0030804;EVM0031883;EVM0032079;EVM0033454;EVM0035556;EVM0036786;EVM0038319;EVM0040107;EVM0045332;EVM0045399;EVM0047022;EVM0047952;EVM0050473;EVM0056929;EVM0057086
GO:0006855	drug transmembrane transport	0.0134	0.0048	2.82	2.71038e-06	6.23386e-05	EVM0000543;EVM0003177;EVM0006183;EVM0006651;EVM0010861;EVM0010871;EVM0012154;EVM0013246;EVM0014237;EVM0014567;EVM0016873;EVM0024172;EVM0026395;EVM0028113;EVM0036701;EVM0037856;EVM0038329;EVM0039497;EVM0040924;EVM0042284;EVM0050962;EVM0052745;EVM0053257;EVM0054743;EVM0056102
