# Supplementary material for: Comparative transcriptomic analysis reveals potential mechanisms for high tolerance to submergence in arbor willows
Source: PeerJ. 2022 Feb 3;10:e12881. doi: 10.7717/peerj.12881 (PMC8818271; doi:10.7717/peerj.12881)
Supplement: Supplemental Information 3 [file peerj-10-12881-s003.zip › Table S13 The gene number in different modules.xlsx]

## Sheet: Sheet1
Table S13 The gene number in different modules
module	gene number
black	2371
cyan	695
darkgreen	303
darkgrey	152
darkorange	88
darkturquoise	175
green	1177
greenyellow	2030
grey60	336
lightsteelblue1	30
magenta	299
purple	823
red	654
sienna3	177
skyblue	572
skyblue3	215
	10097
