# Supplementary material for: Comparative transcriptomic analysis reveals potential mechanisms for high tolerance to submergence in arbor willows
Source: PeerJ. 2022 Feb 3;10:e12881. doi: 10.7717/peerj.12881 (PMC8818271; doi:10.7717/peerj.12881)
Supplement: Supplemental Information 3 [file peerj-10-12881-s003.zip › Table S14 Functional enrichment analysis of genes in modules and the COG function classification of red and green modules.xlsx]

## Sheet: RED
Table S14-1 Functional enrichment analysis of genes in modules and the COG (Clusters of Orthologous Groups) function classification of red modules
#ID	Class_Name	Numbers
G	Carbohydrate transport and metabolism	42
O	Posttranslational modification, protein turnover, chaperones	38
T	Signal transduction mechanisms	32
R	General function prediction only	31
Q	Secondary metabolites biosynthesis, transport and catabolism	29
H	Coenzyme transport and metabolism	27
C	Energy production and conversion	24
I	Lipid transport and metabolism	22
V	Defense mechanisms	21
P	Inorganic ion transport and metabolism	20
M	Cell wall/membrane/envelope biogenesis	16
E	Amino acid transport and metabolism	16
K	Transcription	13
D	Cell cycle control, cell division, chromosome partitioning	10
J	Translation, ribosomal structure and biogenesis	4
F	Nucleotide transport and metabolism	4
L	Replication, recombination and repair	3
A	RNA processing and modification	0
B	Chromatin structure and dynamics	0
Y	Nuclear structure	0
N	Cell motility	0
Z	Cytoskeleton	0
W	Extracellular structures	0
U	Intracellular trafficking, secretion, and vesicular transport	0

## Sheet: GREEN
Table S14-2 Functional enrichment analysis of genes in modules and the COG (Clusters of Orthologous Groups) function classification of Green module
ID	Class_Name	Numbers
G	Carbohydrate transport and metabolism	63
T	Signal transduction mechanisms	60
Q	Secondary metabolites biosynthesis, transport and catabolism	53
V	Defense mechanisms	45
R	General function prediction only	43
E	Amino acid transport and metabolism	41
I	Lipid transport and metabolism	38
O	Posttranslational modification, protein turnover, chaperones	35
K	Transcription	31
M	Cell wall/membrane/envelope biogenesis	30
P	Inorganic ion transport and metabolism	24
H	Coenzyme transport and metabolism	15
D	Cell cycle control, cell division, chromosome partitioning	12
C	Energy production and conversion	11
J	Translation, ribosomal structure and biogenesis	9
S	Function unknown	8
N	Cell motility	6
W	Extracellular structures	6
F	Nucleotide transport and metabolism	5
L	Replication, recombination and repair	3
Z	Cytoskeleton	1
U	Intracellular trafficking, secretion, and vesicular transport	1
A	RNA processing and modification	0
B	Chromatin structure and dynamics	0
Y	Nuclear structure	0
