# Supplementary material for: Comparative transcriptomic analysis reveals potential mechanisms for high tolerance to submergence in arbor willows
Source: PeerJ. 2022 Feb 3;10:e12881. doi: 10.7717/peerj.12881 (PMC8818271; doi:10.7717/peerj.12881)
Supplement: Supplemental Information 3 [file peerj-10-12881-s003.zip › Table S15 Hub gene KMe and Gene significance.xlsx]

## Sheet: green_Module_membership_vs_gene
Table S15-1 The genes correlation significance in the green module
GeneID	Module Membership	gene significance
EVM0000010	0.770026	0.599253
EVM0000188	0.663073	0.324536
EVM0000208	0.880516	0.171161
EVM0000211	0.889934	0.17496
EVM0000253	0.963188	0.198172
EVM0000268	0.780333	0.225925
EVM0000320	0.643309	0.352485
EVM0000370	0.923125	0.134167
EVM0000535	0.753006	0.560515
EVM0000714	0.727673	0.234817
EVM0000731	0.967571	0.245718
EVM0000794	0.936447	0.248016
EVM0000836	0.915873	0.0400613
EVM0000984	0.889048	0.153033
EVM0000989	0.949824	0.282527
EVM0001032	0.817873	0.357214
EVM0001108	0.729188	0.249227
EVM0001115	0.88941	0.334881
EVM0001123	0.812966	0.343616
EVM0001186	0.549523	0.260167
EVM0001215	0.652066	0.311783
EVM0001327	0.91835	0.274116
EVM0001341	0.854606	0.202894
EVM0001440	0.85236	0.208947
EVM0001462	0.869091	0.223557
EVM0001480	0.945694	0.139552
EVM0001535	0.94621	0.213897
EVM0001560	0.833618	0.184178
EVM0001618	0.91076	0.199625
EVM0001635	0.733846	0.386478
EVM0001638	0.757485	0.373631
EVM0001647	0.935949	0.159797
EVM0001653	0.703932	0.509555
EVM0001678	0.873893	0.232698
EVM0001766	0.889363	0.299649
EVM0001818	0.856969	0.0596348
EVM0001846	0.565515	0.136293
EVM0001861	0.932974	0.264429
EVM0001938	0.807851	0.387636
EVM0001992	0.882127	0.369463
EVM0002006	0.845753	0.238688
EVM0002007	0.770062	0.369025
EVM0002135	0.60346	0.798142
EVM0002176	0.858794	0.460049
EVM0002200	0.88937	0.31447
EVM0002485	0.908435	0.313392
EVM0002617	0.856406	0.268217
EVM0002699	0.791699	0.331957
EVM0002769	0.687099	0.587708
EVM0002879	0.834252	0.243491
EVM0002897	0.921716	0.271199
EVM0002965	0.84828	0.314351
EVM0003017	0.866042	0.173027
EVM0003117	0.855881	0.271766
EVM0003125	0.724826	0.0309752
EVM0003172	0.834998	0.2797
EVM0003357	0.529137	0.112242
EVM0003481	0.920627	0.271029
EVM0003502	0.730462	0.530887
EVM0003524	0.821273	0.291297
EVM0003561	0.946754	0.209201
EVM0003586	0.918012	0.175528
EVM0003709	0.673052	0.219976
EVM0003771	0.839397	0.324622
EVM0003789	0.788388	0.310816
EVM0003830	0.857983	0.369207
EVM0003916	0.73373	0.371627
EVM0003923	0.760817	0.273469
EVM0003939	0.97024	0.328474
EVM0003974	0.841874	0.243281
EVM0003997	0.797589	0.0598095
EVM0004099	0.918364	0.310529
EVM0004238	0.969512	0.276046
EVM0004263	0.757518	0.0439312
EVM0004264	0.714016	0.528937
EVM0004289	0.88881	0.116625
EVM0004307	0.716322	0.808934
EVM0004372	0.887173	0.312854
EVM0004505	0.871937	0.289815
EVM0004534	0.915045	0.298668
EVM0004572	0.805321	0.166406
EVM0004611	0.888816	0.25873
EVM0004612	0.675339	0.162534
EVM0004668	0.866728	0.130479
EVM0004724	0.640059	0.234749
EVM0004747	0.902487	0.337384
EVM0004799	0.90609	0.197984
EVM0004845	0.938365	0.358609
EVM0004940	0.55123	0.781905
EVM0004943	0.888461	0.208213
EVM0004959	0.85277	0.193009
EVM0005027	0.60272	0.506408
EVM0005030	0.787385	0.476503
EVM0005072	0.947147	0.314847
EVM0005087	0.869755	0.261824
EVM0005161	0.770916	0.156388
EVM0005226	0.888182	0.262837
EVM0005260	0.572246	0.270418
EVM0005351	0.868052	0.160123
EVM0005454	0.749286	0.178076
EVM0005469	0.928578	0.266866
EVM0005492	0.832315	0.330737
EVM0005604	0.679257	0.0630892
EVM0005609	0.95144	0.321797
EVM0005629	0.866931	0.253936
EVM0005630	0.88944	0.202105
EVM0005715	0.742109	0.338244
EVM0005738	0.903685	0.278492
EVM0005793	0.879235	0.220386
EVM0005867	0.75128	0.352189
EVM0005884	0.926006	0.222948
EVM0005909	0.862997	0.317741
EVM0005919	0.888742	0.355315
EVM0005994	0.866688	0.245751
EVM0006004	0.910145	0.256678
EVM0006079	0.894947	0.433228
EVM0006103	0.85804	0.280026
EVM0006107	0.824868	0.287713
EVM0006137	0.866084	0.326724
EVM0006272	0.871961	0.171259
EVM0006337	0.925263	0.243254
EVM0006338	0.696188	0.515906
EVM0006362	0.809251	0.25414
EVM0006373	0.886956	0.184052
EVM0006514	0.823689	0.604537
EVM0006548	0.808006	0.526266
EVM0006597	0.689731	0.630367
EVM0006649	0.888447	0.276188
EVM0006667	0.678495	0.228325
EVM0006817	0.626618	0.464386
EVM0006916	0.90743	0.355809
EVM0006923	0.863498	0.363298
EVM0006955	0.903235	0.295638
EVM0006972	0.749786	0.517059
EVM0007068	0.854794	0.249091
EVM0007073	0.947215	0.182137
EVM0007097	0.923796	0.295378
EVM0007127	0.977091	0.272779
EVM0007202	0.838895	0.239367
EVM0007265	0.905976	0.126309
EVM0007392	0.920537	0.393134
EVM0007464	0.897449	0.293905
EVM0007522	0.875925	0.220936
EVM0007543	0.578706	0.0752478
EVM0007546	0.894385	0.332926
EVM0007556	0.905438	0.281392
EVM0007560	0.664789	0.212197
EVM0007570	0.785896	0.325197
EVM0007618	0.836972	0.188142
EVM0007720	0.895949	0.226713
EVM0007746	0.838843	0.399998
EVM0007861	0.954377	0.324964
EVM0007961	0.893777	0.198211
EVM0007999	0.973251	0.236825
EVM0008055	0.925344	0.364357
EVM0008135	0.869689	0.0760505
EVM0008186	0.87071	0.29454
EVM0008248	0.789168	0.235274
EVM0008300	0.876262	0.0805427
EVM0008319	0.913199	0.202264
EVM0008370	0.539827	0.0849931
EVM0008434	0.832194	0.0757182
EVM0008458	0.94765	0.193465
EVM0008622	0.826991	0.255207
EVM0008637	0.804369	0.465738
EVM0008654	0.716473	0.56075
EVM0008755	0.931335	0.382019
EVM0008904	0.737682	0.00332478
EVM0008995	0.882953	0.163646
EVM0009001	0.940002	0.238754
EVM0009193	0.753531	0.27242
EVM0009238	0.771948	0.105461
EVM0009283	0.769614	0.408131
EVM0009353	0.868584	0.307249
EVM0009354	0.663321	0.16125
EVM0009409	0.896707	0.186856
EVM0009426	0.648353	0.465858
EVM0009458	0.910772	0.314753
EVM0009467	0.916594	0.421962
EVM0009475	0.808301	0.223685
EVM0009569	0.87204	0.358974
EVM0009592	0.955334	0.254499
EVM0009727	0.711944	0.629416
EVM0009740	0.890588	0.293763
EVM0009746	0.840686	0.173784
EVM0009761	0.860227	0.148964
EVM0009806	0.971711	0.230962
EVM0009843	0.807525	0.282718
EVM0010052	0.931911	0.243021
EVM0010059	0.855806	0.271164
EVM0010075	0.844341	0.2042
EVM0010150	0.79934	0.561183
EVM0010177	0.868329	0.353322
EVM0010229	0.770045	0.266415
EVM0010248	0.677547	0.230724
EVM0010266	0.929159	0.22122
EVM0010267	0.775641	0.23592
EVM0010297	0.699227	0.380049
EVM0010371	0.851665	0.275204
EVM0010389	0.910419	0.222099
EVM0010629	0.804546	0.475131
EVM0010638	0.737651	0.278083
EVM0010677	0.744526	0.326175
EVM0010684	0.918295	0.373947
EVM0010741	0.723341	0.296749
EVM0010753	0.870698	0.147665
EVM0010755	0.849928	0.222755
EVM0010760	0.680783	0.183764
EVM0010795	0.866486	0.187267
EVM0010818	0.559872	0.89297
EVM0010876	0.699603	0.55405
EVM0010911	0.736492	0.338349
EVM0011122	0.635193	0.159088
EVM0011184	0.844694	0.0174369
EVM0011309	0.783021	0.447017
EVM0011321	0.664963	0.753325
EVM0011392	0.900126	0.367594
EVM0011405	0.955079	0.270016
EVM0011433	0.840666	0.267069
EVM0011459	0.707634	0.504096
EVM0011491	0.904729	0.245347
EVM0011506	0.809929	0.163728
EVM0011527	0.919567	0.189953
EVM0011547	0.864539	0.152907
EVM0011551	0.845983	0.127666
EVM0011731	0.908692	0.329692
EVM0011750	0.710498	0.35863
EVM0011754	0.725779	0.298945
EVM0011778	0.85478	0.324641
EVM0011794	0.761231	0.518973
EVM0011795	0.775535	0.260269
EVM0011816	0.873248	0.452871
EVM0011826	0.928299	0.237712
EVM0011835	0.838358	0.123353
EVM0012016	0.868209	0.16519
EVM0012149	0.777368	0.487744
EVM0012154	0.84153	0.370509
EVM0012156	0.372035	0.0348898
EVM0012291	0.896595	0.132008
EVM0012335	0.886927	0.326964
EVM0012336	0.920109	0.265592
EVM0012349	0.865425	0.15229
EVM0012409	0.859216	0.365813
EVM0012425	0.923682	0.178552
EVM0012476	0.794746	0.247269
EVM0012497	0.856691	0.308102
EVM0012552	0.946896	0.220945
EVM0012575	0.888575	0.252128
EVM0012584	0.899655	0.20929
EVM0012632	0.89799	0.301588
EVM0012645	0.828696	0.259456
EVM0012660	0.944344	0.240491
EVM0012668	0.589251	0.12181
EVM0012678	0.705259	0.11412
EVM0012732	0.966797	0.335897
EVM0012743	0.886455	0.160757
EVM0012761	0.872281	0.153966
EVM0012783	0.940135	0.14311
EVM0012808	0.83578	0.358843
EVM0012885	0.878417	0.117976
EVM0012930	0.895794	0.246968
EVM0013104	0.814845	0.316821
EVM0013173	0.89917	0.386822
EVM0013188	0.86909	0.260254
EVM0013267	0.938408	0.2485
EVM0013328	0.951674	0.305241
EVM0013372	0.95534	0.362636
EVM0013393	0.661749	0.453843
EVM0013472	0.924994	0.256107
EVM0013474	0.895426	0.255596
EVM0013660	0.868804	0.36761
EVM0013743	0.920454	0.197757
EVM0013746	0.948691	0.306301
EVM0013755	0.951756	0.247295
EVM0013833	0.877891	0.153205
EVM0013932	0.611493	0.57813
EVM0014092	0.850002	0.215181
EVM0014285	0.75965	0.408503
EVM0014288	0.851551	0.256275
EVM0014494	0.789507	0.307788
EVM0014722	0.810887	0.212743
EVM0014747	0.834879	0.311389
EVM0014834	0.948746	0.228454
EVM0014915	0.404136	0.240196
EVM0014925	0.908768	0.203834
EVM0014969	0.639087	0.547854
EVM0015009	0.97491	0.292398
EVM0015039	0.770149	0.351822
EVM0015200	0.970819	0.284225
EVM0015356	0.705286	0.803509
EVM0015357	0.788698	0.375855
EVM0015365	0.884603	0.412408
EVM0015477	0.855263	0.128563
EVM0015522	0.979997	0.249942
EVM0015525	0.927063	0.37867
EVM0015721	0.853924	0.222408
EVM0015799	0.958573	0.217214
EVM0015803	0.872709	0.167302
EVM0015829	0.826473	0.4261
EVM0015841	0.787716	0.321997
EVM0016002	0.815636	0.0561043
EVM0016118	0.854262	0.298878
EVM0016121	0.929546	0.324982
EVM0016201	0.806528	0.204284
EVM0016209	0.726226	0.336029
EVM0016295	0.602407	0.172007
EVM0016361	0.847483	0.265952
EVM0016369	0.939691	0.145476
EVM0016425	0.774392	0.244939
EVM0016452	0.760612	0.465002
EVM0016516	0.831598	0.320707
EVM0016575	0.93562	0.262492
EVM0016576	0.958935	0.157644
EVM0016583	0.927363	0.341021
EVM0016625	0.690914	0.440139
EVM0016638	0.838298	0.281776
EVM0016660	0.894983	0.258381
EVM0016718	0.899564	0.138954
EVM0016775	0.900199	0.166465
EVM0016812	0.784215	0.0864002
EVM0016893	0.52694	0.00614612
EVM0016971	0.5808	0.352295
EVM0017049	0.857563	0.245833
EVM0017213	0.917308	0.260412
EVM0017247	0.785215	0.123938
EVM0017320	0.691355	0.220607
EVM0017366	0.906428	0.281417
EVM0017376	0.773689	0.632941
EVM0017392	0.89526	0.318639
EVM0017515	0.927096	0.18289
EVM0017518	0.773067	0.337996
EVM0017531	0.868539	0.284611
EVM0017558	0.847188	0.355162
EVM0017604	0.622229	0.687226
EVM0017632	0.907144	0.201806
EVM0017670	0.486165	0.810991
EVM0017748	0.516976	0.013653
EVM0017816	0.975464	0.217038
EVM0017829	0.721373	0.133149
EVM0017983	0.302095	0.227486
EVM0018083	0.910747	0.174761
EVM0018086	0.713104	0.153961
EVM0018100	0.749195	0.319785
EVM0018121	0.952333	0.279124
EVM0018156	0.84473	0.230432
EVM0018158	0.623091	0.257895
EVM0018201	0.840631	0.254996
EVM0018204	0.688494	0.519075
EVM0018238	0.951057	0.343025
EVM0018239	0.781505	0.315513
EVM0018264	0.675796	0.687331
EVM0018271	0.914846	0.264103
EVM0018332	0.747213	0.272501
EVM0018399	0.858943	0.157593
EVM0018414	0.602757	0.203011
EVM0018424	0.755604	0.191481
EVM0018446	0.946923	0.272271
EVM0018517	0.746255	0.284204
EVM0018538	0.92853	0.315371
EVM0018568	0.924542	0.231169
EVM0018617	0.966325	0.156249
EVM0018669	0.64119	0.614037
EVM0018678	0.622369	0.459455
EVM0018684	0.741455	0.292926
EVM0018729	0.684847	0.406713
EVM0018931	0.687012	0.0200069
EVM0018971	0.913941	0.34092
EVM0019127	0.979358	0.322907
EVM0019180	0.853171	0.445295
EVM0019308	0.621262	0.597231
EVM0019406	0.656383	0.32036
EVM0019427	0.660352	0.57885
EVM0019513	0.941361	0.400553
EVM0019527	0.748221	0.473319
EVM0019666	0.620021	0.0752026
EVM0019686	0.909072	0.153783
EVM0019816	0.927534	0.251401
EVM0019936	0.478393	0.106884
EVM0019996	0.890918	0.156421
EVM0020055	0.551811	0.715521
EVM0020158	0.97328	0.302056
EVM0020221	0.925951	0.301984
EVM0020227	0.894719	0.216302
EVM0020257	0.692511	0.727135
EVM0020295	0.837487	0.192485
EVM0020332	0.908297	0.329809
EVM0020336	0.767109	0.289216
EVM0020378	0.751129	0.0946159
EVM0020400	0.902377	0.19958
EVM0020465	0.843245	0.339502
EVM0020508	0.933506	0.325587
EVM0020522	0.940536	0.269383
EVM0020550	0.943846	0.38234
EVM0020551	0.667376	0.515602
EVM0020577	0.748151	0.313568
EVM0020696	0.953298	0.259354
EVM0020713	0.924969	0.162661
EVM0020715	0.796035	0.220407
EVM0020800	0.754512	0.465868
EVM0020821	0.925978	0.232286
EVM0020839	0.916654	0.297292
EVM0020965	0.882826	0.341489
EVM0021049	0.919748	0.221713
EVM0021165	0.91058	0.164154
EVM0021252	0.85678	0.342218
EVM0021396	0.66546	0.39588
EVM0021483	0.94298	0.325658
EVM0021500	0.87085	0.0912026
EVM0021513	0.928622	0.211772
EVM0021528	0.956595	0.210849
EVM0021539	0.878022	0.143479
EVM0021782	0.730841	0.687224
EVM0021932	0.954165	0.383411
EVM0021997	0.711517	0.355637
EVM0022013	0.941277	0.310456
EVM0022016	0.833103	0.224274
EVM0022034	0.689933	0.0992703
EVM0022039	0.934929	0.235517
EVM0022294	0.900074	0.211323
EVM0022403	0.937136	0.225666
EVM0022404	0.86501	0.230684
EVM0022477	0.821514	0.270094
EVM0022559	0.91078	0.336088
EVM0022592	0.957514	0.311966
EVM0022606	0.932104	0.358238
EVM0022612	0.916895	0.331215
EVM0022618	0.749109	0.4567
EVM0022667	0.875577	0.321708
EVM0022671	0.959502	0.286766
EVM0022679	0.913203	0.25967
EVM0022684	0.942958	0.296562
EVM0023005	0.948797	0.205561
EVM0023010	0.816792	0.44983
EVM0023020	0.948344	0.318256
EVM0023023	0.885221	0.305585
EVM0023109	0.879511	0.318952
EVM0023183	0.582386	0.133827
EVM0023226	0.96148	0.304424
EVM0023287	0.873232	0.30597
EVM0023315	0.897117	0.183165
EVM0023394	0.821356	0.272323
EVM0023440	0.960465	0.177218
EVM0023461	0.71813	0.543288
EVM0023500	0.930611	0.171349
EVM0023537	0.721508	0.196966
EVM0023540	0.847862	0.294415
EVM0023578	0.517734	0.599276
EVM0023691	0.94805	0.243611
EVM0023870	0.891293	0.312111
EVM0023886	0.722013	0.377489
EVM0023906	0.896546	0.32821
EVM0024016	0.796077	0.235548
EVM0024027	0.659485	0.244117
EVM0024096	0.953095	0.238115
EVM0024132	0.889463	0.259924
EVM0024161	0.600722	0.076446
EVM0024174	0.893819	0.181088
EVM0024231	0.770329	0.400726
EVM0024249	0.901295	0.160047
EVM0024250	0.863706	0.263679
EVM0024283	0.864121	0.270766
EVM0024397	0.874245	0.128013
EVM0024605	0.8112	0.3376
EVM0024638	0.682608	0.0969023
EVM0024643	0.898423	0.188041
EVM0024767	0.892596	0.281759
EVM0024776	0.762791	0.0741075
EVM0024778	0.79144	0.411263
EVM0024780	0.868918	0.355038
EVM0024800	0.754926	0.586216
EVM0024826	0.79842	0.345888
EVM0024836	0.905264	0.372875
EVM0024861	0.871719	0.149144
EVM0024878	0.956012	0.283525
EVM0025002	0.831208	0.265415
EVM0025010	0.959956	0.250483
EVM0025038	0.794807	0.394378
EVM0025244	0.853714	0.164155
EVM0025282	0.944057	0.287922
EVM0025324	0.751538	0.276748
EVM0025346	0.696762	0.00635958
EVM0025348	0.90125	0.1761
EVM0025424	0.79641	0.674908
EVM0025437	0.91706	0.190198
EVM0025455	0.850222	0.093937
EVM0025520	0.740577	0.207472
EVM0025528	0.935367	0.196077
EVM0025560	0.776618	0.206892
EVM0025564	0.704558	0.340345
EVM0025574	0.944881	0.232565
EVM0025624	0.919791	0.22489
EVM0025656	0.943358	0.211076
EVM0025666	0.859541	0.447041
EVM0025678	0.962182	0.302914
EVM0025786	0.916336	0.189475
EVM0025788	0.974752	0.285804
EVM0025803	0.739968	0.478384
EVM0025807	0.873758	0.218875
EVM0025916	0.924943	0.208879
EVM0025927	0.808301	0.26657
EVM0026043	0.911309	0.393341
EVM0026071	0.884132	0.146812
EVM0026102	0.714806	0.431882
EVM0026137	0.900757	0.0590488
EVM0026184	0.764844	0.0975193
EVM0026308	0.795945	0.377986
EVM0026530	0.872872	0.230907
EVM0026574	0.602273	0.817565
EVM0026668	0.630326	0.513729
EVM0026696	0.869778	0.135305
EVM0026784	0.838092	0.192075
EVM0026883	0.876562	0.273426
EVM0026916	0.770374	0.329971
EVM0026926	0.94707	0.318063
EVM0027007	0.907039	0.344216
EVM0027008	0.577613	0.397522
EVM0027115	0.444893	0.565148
EVM0027199	0.859184	0.158259
EVM0027294	0.758578	0.148991
EVM0027300	0.951643	0.304359
EVM0027329	0.962851	0.20291
EVM0027336	0.850765	0.482019
EVM0027360	0.717869	0.253463
EVM0027365	0.870237	0.0745507
EVM0027412	0.887238	0.122915
EVM0027413	0.898924	0.281232
EVM0027431	0.673529	0.12488
EVM0027454	0.601021	0.130371
EVM0027456	0.806988	0.0729077
EVM0027457	0.921324	0.343142
EVM0027493	0.806056	0.312283
EVM0027501	0.932702	0.212452
EVM0027590	0.907802	0.273057
EVM0027636	0.781762	0.295833
EVM0027737	0.909162	0.408739
EVM0027752	0.921079	0.425674
EVM0027764	0.926096	0.241165
EVM0027795	0.660275	0.0493102
EVM0027798	0.803032	0.331536
EVM0027852	0.903656	0.322002
EVM0027858	0.757677	0.146911
EVM0027870	0.798337	0.2182
EVM0027896	0.833017	0.275576
EVM0027931	0.905649	0.261873
EVM0027954	0.877198	0.291054
EVM0027988	0.955371	0.313424
EVM0027999	0.791545	0.0956188
EVM0028115	0.909957	0.242706
EVM0028155	0.881804	0.181487
EVM0028165	0.840765	0.288716
EVM0028180	0.799999	0.186288
EVM0028197	0.815895	0.155266
EVM0028301	0.865933	0.380852
EVM0028363	0.910699	0.180251
EVM0028366	0.902249	0.159883
EVM0028514	0.904387	0.238069
EVM0028525	0.698836	0.213092
EVM0028530	0.736692	0.254171
EVM0028597	0.578383	0.164994
EVM0028704	0.8889	0.0971811
EVM0028777	0.521451	0.201229
EVM0028812	0.850781	0.39739
EVM0028828	0.753838	0.421607
EVM0028843	0.711878	0.8662
EVM0028851	0.848971	0.270701
EVM0028859	0.480971	0.476983
EVM0028886	0.932303	0.192575
EVM0028948	0.880771	0.186305
EVM0028964	0.721011	0.197446
EVM0028972	0.831717	0.373471
EVM0029011	0.935928	0.308112
EVM0029119	0.882968	0.265748
EVM0029186	0.73634	0.476364
EVM0029194	0.89659	0.166441
EVM0029204	0.854307	0.162624
EVM0029208	0.859877	0.0411866
EVM0029233	0.858267	0.326691
EVM0029376	0.941636	0.256035
EVM0029407	0.614018	0.175669
EVM0029427	0.851225	0.240832
EVM0029491	0.804811	0.318523
EVM0029543	0.874687	0.306368
EVM0029583	0.814643	0.1298
EVM0029589	0.924972	0.270966
EVM0029604	0.824425	0.285606
EVM0029606	0.859828	0.255064
EVM0029612	0.810505	0.0517956
EVM0029716	0.890993	0.182247
EVM0029719	0.915371	0.383823
EVM0029776	0.885085	0.207541
EVM0029854	0.958587	0.377682
EVM0030003	0.920744	0.26446
EVM0030106	0.910328	0.25717
EVM0030202	0.885524	0.315295
EVM0030277	0.794168	0.261778
EVM0030289	0.742726	0.216646
EVM0030295	0.910199	0.236429
EVM0030341	0.848121	0.302568
EVM0030411	0.76946	0.246536
EVM0030421	0.953192	0.309683
EVM0030534	0.854856	0.129064
EVM0030545	0.88582	0.26915
EVM0030689	0.660563	0.667453
EVM0030712	0.336589	0.442015
EVM0030717	0.862052	0.255059
EVM0030822	0.500554	0.0890643
EVM0030832	0.945506	0.24494
EVM0030896	0.810904	0.197654
EVM0030914	0.858909	0.154964
EVM0030944	0.727701	0.735429
EVM0030951	0.96773	0.189379
EVM0031043	0.78448	0.290395
EVM0031045	0.754118	0.0667328
EVM0031049	0.797427	0.346121
EVM0031094	0.883937	0.392419
EVM0031162	0.837626	0.327396
EVM0031311	0.76744	0.278671
EVM0031375	0.821776	0.12196
EVM0031379	0.778389	0.458929
EVM0031386	0.862181	0.242146
EVM0031395	0.839973	0.0973876
EVM0031455	0.846467	0.322202
EVM0031686	0.907792	0.322028
EVM0031708	0.962836	0.275144
EVM0031726	0.819203	0.252652
EVM0031808	0.876095	0.204192
EVM0031810	0.705743	0.302415
EVM0031852	0.94189	0.287244
EVM0031953	0.893581	0.271418
EVM0031963	0.747817	0.221739
EVM0031969	0.824299	0.127042
EVM0032014	0.927329	0.427939
EVM0032068	0.67194	0.484125
EVM0032113	0.920545	0.205754
EVM0032153	0.897399	0.264229
EVM0032216	0.874437	0.223851
EVM0032218	0.674128	0.108632
EVM0032220	0.879505	0.490312
EVM0032256	0.388507	0.0780366
EVM0032289	0.871889	0.33084
EVM0032473	0.74561	0.441986
EVM0032499	0.876806	0.150893
EVM0032569	0.725822	0.230667
EVM0032657	0.863331	0.305816
EVM0032768	0.825005	0.245652
EVM0032836	0.921088	0.327894
EVM0032855	0.907763	0.154915
EVM0032856	0.959453	0.272171
EVM0032878	0.858643	0.164575
EVM0032976	0.75503	0.447345
EVM0033022	0.847571	0.221304
EVM0033047	0.953829	0.232795
EVM0033055	0.876752	0.435297
EVM0033191	0.818075	0.136636
EVM0033238	0.771969	0.592601
EVM0033253	0.819544	0.166962
EVM0033325	0.875032	0.224414
EVM0033369	0.962436	0.331417
EVM0033576	0.828786	0.429212
EVM0033589	0.921067	0.304728
EVM0033696	0.801914	0.221049
EVM0033703	0.762448	0.0623396
EVM0033769	0.890952	0.18014
EVM0033834	0.788362	0.297111
EVM0033844	0.924361	0.354833
EVM0033856	0.961694	0.185564
EVM0033862	0.887976	0.308383
EVM0033907	0.875742	0.145773
EVM0034043	0.881847	0.251647
EVM0034044	0.756525	0.321469
EVM0034051	0.918329	0.300604
EVM0034203	0.88239	0.246292
EVM0034398	0.90345	0.199164
EVM0034420	0.928823	0.296721
EVM0034587	0.886133	0.260084
EVM0034594	0.918449	0.432683
EVM0034781	0.951365	0.289604
EVM0034810	0.919286	0.315106
EVM0034845	0.731349	0.128326
EVM0034905	0.765253	0.299103
EVM0034953	0.951541	0.25727
EVM0034996	0.967145	0.207172
EVM0035018	0.928486	0.241923
EVM0035052	0.866014	0.314645
EVM0035129	0.835389	0.398164
EVM0035243	0.850945	0.159664
EVM0035300	0.734753	0.25682
EVM0035414	0.843282	0.29137
EVM0035523	0.711425	0.0247161
EVM0035598	0.905277	0.309526
EVM0035677	0.71561	0.644282
EVM0035683	0.87399	0.354326
EVM0035746	0.901096	0.275032
EVM0035772	0.703902	0.326782
EVM0035794	0.947102	0.304288
EVM0035806	0.851312	0.299739
EVM0035878	0.89659	0.285597
EVM0035887	0.751409	0.339369
EVM0035965	0.895763	0.271015
EVM0036080	0.883474	0.227913
EVM0036111	0.896418	0.214256
EVM0036159	0.889898	0.182705
EVM0036180	0.893368	0.233155
EVM0036182	0.813273	0.641171
EVM0036207	0.84517	0.294975
EVM0036252	0.769444	0.341896
EVM0036318	0.966961	0.355139
EVM0036341	0.870192	0.235546
EVM0036392	0.787054	0.196872
EVM0036406	0.715066	0.319708
EVM0036447	0.800585	0.303489
EVM0036479	0.942446	0.226035
EVM0036719	0.904881	0.158884
EVM0036768	0.907628	0.223128
EVM0036792	0.969125	0.204622
EVM0036889	0.79627	0.35549
EVM0036897	0.899887	0.27091
EVM0036909	0.955992	0.223629
EVM0037029	0.846091	0.315911
EVM0037051	0.697706	0.108131
EVM0037064	0.915902	0.26312
EVM0037069	0.558173	0.0871661
EVM0037122	0.92356	0.250207
EVM0037250	0.873916	0.49583
EVM0037303	0.767724	0.645485
EVM0037318	0.638464	0.644983
EVM0037369	0.846623	0.181883
EVM0037449	0.688907	0.0632215
EVM0037453	0.849148	0.149013
EVM0037516	0.758556	0.194839
EVM0037648	0.907806	0.195799
EVM0037730	0.733838	0.604743
EVM0037787	0.895301	0.232743
EVM0037864	0.90888	0.201074
EVM0037878	0.824518	0.389263
EVM0038118	0.777276	0.487472
EVM0038319	0.706667	0.214399
EVM0038384	0.701427	0.118364
EVM0038405	0.769574	0.339175
EVM0038414	0.903645	0.249592
EVM0038423	0.840388	0.192112
EVM0038519	0.936427	0.199339
EVM0038689	0.883202	0.168294
EVM0038735	0.876643	0.325643
EVM0038746	0.953211	0.211474
EVM0038798	0.970454	0.277295
EVM0038821	0.266994	0.0674915
EVM0038823	0.937447	0.205132
EVM0038833	0.913985	0.20032
EVM0039068	0.84026	0.121716
EVM0039071	0.919404	0.24999
EVM0039078	0.757348	0.0187079
EVM0039166	0.736244	0.273728
EVM0039196	0.750271	0.408137
EVM0039245	0.962008	0.293989
EVM0039355	0.906113	0.251016
EVM0039358	0.72507	0.349067
EVM0039445	0.604691	0.152214
EVM0039449	0.920984	0.200471
EVM0039465	0.807908	0.0818892
EVM0039479	0.688547	0.116747
EVM0039608	0.715161	0.296296
EVM0039609	0.779127	0.33881
EVM0039627	0.570427	0.564907
EVM0039644	0.835931	0.0293937
EVM0039647	0.899103	0.167618
EVM0039751	0.877227	0.194269
EVM0039763	0.783916	0.458255
EVM0039767	0.795365	0.152095
EVM0039857	0.927652	0.258583
EVM0039897	0.858414	0.205007
EVM0039960	0.965258	0.298682
EVM0039966	0.472537	0.0386166
EVM0040107	0.915667	0.36088
EVM0040202	0.883692	0.465773
EVM0040317	0.981576	0.296756
EVM0040457	0.768574	0.581319
EVM0040539	0.946604	0.320246
EVM0040562	0.712943	0.0963579
EVM0040725	0.755862	0.306021
EVM0040726	0.542553	0.169089
EVM0040731	0.598773	0.775574
EVM0040804	0.932332	0.366625
EVM0040821	0.37346	0.0305901
EVM0040902	0.876786	0.331547
EVM0040925	0.953058	0.222495
EVM0040970	0.776383	0.295627
EVM0041149	0.818556	0.193893
EVM0041247	0.842479	0.301802
EVM0041286	0.935206	0.191943
EVM0041328	0.870512	0.371624
EVM0041334	0.660243	0.70118
EVM0041361	0.855014	0.433454
EVM0041519	0.85476	0.219729
EVM0041581	0.807593	0.241355
EVM0041594	0.904904	0.231467
EVM0041681	0.74869	0.173874
EVM0041702	0.829404	0.0414783
EVM0041745	0.758629	0.249215
EVM0041825	0.815503	0.32366
EVM0041835	0.330229	0.0190413
EVM0041882	0.940256	0.205187
EVM0042027	0.847621	0.358269
EVM0042095	0.957252	0.304262
EVM0042104	0.770784	0.409093
EVM0042324	0.72614	0.182399
EVM0042479	0.886747	0.232945
EVM0042496	0.936165	0.211769
EVM0042591	0.86822	0.3687
EVM0042650	0.820248	0.3357
EVM0042654	0.815586	0.251649
EVM0042668	0.894482	0.284242
EVM0042695	0.715936	0.249814
EVM0042909	0.869196	0.0690166
EVM0043071	0.829856	0.266677
EVM0043212	0.858866	0.257108
EVM0043218	0.923141	0.272183
EVM0043456	0.906009	0.323337
EVM0043483	0.901465	0.117385
EVM0043520	0.925129	0.330727
EVM0043532	0.670611	0.806978
EVM0043549	0.734097	0.190911
EVM0043570	0.87295	0.34118
EVM0043571	0.927838	0.227824
EVM0043654	0.848047	0.181208
EVM0043759	0.953601	0.171072
EVM0043764	0.674647	0.0597121
EVM0043836	0.930399	0.305461
EVM0043968	0.648848	0.0968169
EVM0043979	0.837798	0.159892
EVM0044024	0.507254	0.43169
EVM0044050	0.712953	0.535613
EVM0044115	0.878944	0.159337
EVM0044238	0.731993	0.427631
EVM0044243	0.841039	0.274928
EVM0044288	0.747299	0.222566
EVM0044323	0.879972	0.207071
EVM0044539	0.953868	0.291215
EVM0044625	0.907638	0.143054
EVM0044638	0.733896	0.532359
EVM0044674	0.835506	0.247749
EVM0044722	0.692887	0.0835194
EVM0044737	0.915407	0.223555
EVM0044779	0.919362	0.320727
EVM0044848	0.89874	0.283982
EVM0044869	0.901744	0.388751
EVM0045002	0.902943	0.346974
EVM0045093	0.697344	0.0788158
EVM0045135	0.82562	0.262324
EVM0045139	0.949671	0.394036
EVM0045153	0.883434	0.384024
EVM0045260	0.816263	0.158891
EVM0045299	0.943025	0.259279
EVM0045329	0.86074	0.297977
EVM0045371	0.904443	0.205165
EVM0045431	0.915239	0.258273
EVM0045539	0.803922	0.200842
EVM0045548	0.765053	0.676739
EVM0045684	0.869711	0.408496
EVM0045722	0.986732	0.297942
EVM0045767	0.856074	0.282185
EVM0045812	0.964747	0.372704
EVM0045960	0.826837	0.295732
EVM0046057	0.943921	0.234226
EVM0046063	0.772948	0.339794
EVM0046253	0.919261	0.347212
EVM0046292	0.594311	0.0113254
EVM0046395	0.792666	0.282784
EVM0046429	0.908704	0.147964
EVM0046576	0.879355	0.328473
EVM0046666	0.860793	0.175639
EVM0046699	0.818202	0.742025
EVM0046782	0.766622	0.351368
EVM0046821	0.895088	0.164271
EVM0046954	0.872868	0.37047
EVM0046983	0.666192	0.365726
EVM0047015	0.749427	0.116945
EVM0047106	0.856682	0.154515
EVM0047112	0.794915	0.28526
EVM0047138	0.869157	0.171834
EVM0047187	0.904829	0.240823
EVM0047291	0.797843	0.314383
EVM0047337	0.732274	0.33001
EVM0047367	0.858251	0.142511
EVM0047371	0.698142	0.292798
EVM0047427	0.907956	0.195305
EVM0047459	0.666143	0.0615887
EVM0047486	0.890673	0.372468
EVM0047535	0.731593	0.101225
EVM0047592	0.462969	0.170662
EVM0047813	0.529703	0.0672423
EVM0047816	0.792655	0.232115
EVM0047841	0.895123	0.182263
EVM0047858	0.791931	0.272387
EVM0047895	0.746049	0.211408
EVM0047908	0.82881	0.132626
EVM0047952	0.941471	0.351138
EVM0047966	0.926843	0.183164
EVM0047982	0.935296	0.362646
EVM0048002	0.869229	0.292101
EVM0048064	0.740335	0.45182
EVM0048098	0.819356	0.227275
EVM0048099	0.887493	0.308837
EVM0048161	0.909888	0.336114
EVM0048162	0.883186	0.368097
EVM0048234	0.860533	0.316683
EVM0048364	0.866017	0.134174
EVM0048379	0.760148	0.641489
EVM0048415	0.811001	0.237874
EVM0048462	0.881789	0.171516
EVM0048486	0.844241	0.26589
EVM0048496	0.784387	0.573267
EVM0048523	0.887957	0.248678
EVM0048526	0.941245	0.208383
EVM0048616	0.719447	0.278631
EVM0048665	0.76807	0.109967
EVM0048706	0.835979	0.144879
EVM0048714	0.905661	0.269602
EVM0048722	0.751052	0.0665004
EVM0048854	0.83886	0.293069
EVM0048871	0.938585	0.275187
EVM0048884	0.853819	0.094026
EVM0048894	0.514458	0.650127
EVM0049058	0.692576	0.541985
EVM0049065	0.783159	0.193359
EVM0049140	0.575365	0.740598
EVM0049147	0.772298	0.119929
EVM0049169	0.884619	0.284109
EVM0049202	0.803143	0.161523
EVM0049232	0.882682	0.0696174
EVM0049302	0.738429	0.275344
EVM0049393	0.720252	0.529848
EVM0049571	0.775349	0.298763
EVM0049629	0.766507	0.259238
EVM0049698	0.843568	0.124888
EVM0049706	0.880504	0.29442
EVM0049823	0.851651	0.115696
EVM0049831	0.89506	0.276845
EVM0049837	0.89341	0.268023
EVM0049852	0.729625	0.492385
EVM0049891	0.863091	0.332257
EVM0049963	0.933428	0.391204
EVM0050031	0.962863	0.319916
EVM0050044	0.61602	0.382101
EVM0050056	0.54982	0.855885
EVM0050206	0.685098	0.0991364
EVM0050226	0.837294	0.458319
EVM0050316	0.9135	0.191082
EVM0050463	0.919329	0.291067
EVM0050473	0.868772	0.37981
EVM0050638	0.93466	0.388453
EVM0050725	0.779349	0.274725
EVM0050837	0.884666	0.186815
EVM0050871	0.85897	0.260958
EVM0050873	0.921627	0.162295
EVM0050925	0.825019	0.34827
EVM0050987	0.683443	0.309668
EVM0051006	0.962133	0.283832
EVM0051092	0.946123	0.324374
EVM0051150	0.887703	0.302412
EVM0051168	0.837279	0.338745
EVM0051220	0.812737	0.270717
EVM0051251	0.801524	0.314447
EVM0051252	0.858118	0.26159
EVM0051277	0.743604	0.037316
EVM0051387	0.85933	0.275202
EVM0051397	0.822422	0.122134
EVM0051401	0.845626	0.360056
EVM0051407	0.581411	0.824592
EVM0051525	0.89524	0.205243
EVM0051558	0.889893	0.339698
EVM0051629	0.652878	0.131987
EVM0051658	0.953227	0.341318
EVM0051704	0.855071	0.343644
EVM0051780	0.974571	0.325476
EVM0051829	0.901301	0.177647
EVM0051893	0.875984	0.179121
EVM0051897	0.938279	0.315644
EVM0051961	0.896195	0.29001
EVM0052007	0.793909	0.0416634
EVM0052083	0.839247	0.120017
EVM0052095	0.792838	0.149813
EVM0052167	0.917096	0.241436
EVM0052209	0.844549	0.328992
EVM0052263	0.942141	0.319248
EVM0052325	0.904294	0.287132
EVM0052442	0.884553	0.25957
EVM0052495	0.745205	0.292405
EVM0052537	0.809395	0.1126
EVM0052575	0.90658	0.300228
EVM0052704	0.562797	0.258188
EVM0052760	0.786867	0.332406
EVM0052782	0.860358	0.237804
EVM0052800	0.81225	0.380481
EVM0052895	0.904811	0.236147
EVM0052933	0.911275	0.184815
EVM0052972	0.949878	0.234813
EVM0052984	0.872343	0.200629
EVM0052993	0.888922	0.274873
EVM0053015	0.92196	0.213343
EVM0053070	0.942495	0.196618
EVM0053086	0.879376	0.0436069
EVM0053168	0.758092	0.313383
EVM0053224	0.570732	0.377763
EVM0053313	0.86031	0.354535
EVM0053440	0.914255	0.195794
EVM0053455	0.9044	0.200638
EVM0053587	0.823802	0.166099
EVM0053616	0.859034	0.126736
EVM0053624	0.924156	0.266441
EVM0053686	0.898433	0.14076
EVM0053700	0.874712	0.180245
EVM0053785	0.939796	0.233194
EVM0053821	0.776087	0.188825
EVM0053943	0.925688	0.261443
EVM0054021	0.691532	0.194918
EVM0054054	0.890008	0.230015
EVM0054095	0.796225	0.208568
EVM0054097	0.878767	0.163838
EVM0054123	0.971111	0.308149
EVM0054201	0.951978	0.246583
EVM0054227	0.906327	0.103431
EVM0054263	0.932358	0.329148
EVM0054343	0.635309	0.442139
EVM0054364	0.953357	0.302991
EVM0054380	0.720524	0.748961
EVM0054384	0.950334	0.357124
EVM0054393	0.844814	0.280145
EVM0054421	0.742134	0.352225
EVM0054531	0.920828	0.32252
EVM0054594	0.940156	0.294814
EVM0054681	0.456443	0.281643
EVM0054817	0.672953	0.741419
EVM0054929	0.941775	0.319407
EVM0054962	0.7731	0.229191
EVM0055087	0.945598	0.252596
EVM0055110	0.964276	0.315319
EVM0055122	0.934395	0.270067
EVM0055142	0.891042	0.233269
EVM0055181	0.89283	0.214221
EVM0055204	0.668774	0.638592
EVM0055280	0.62438	0.361291
EVM0055282	0.80193	0.423583
EVM0055338	0.865007	0.412341
EVM0055517	0.889931	0.371339
EVM0055554	0.854199	0.0959536
EVM0055565	0.92799	0.395483
EVM0055706	0.922372	0.280955
EVM0055745	0.61625	0.396598
EVM0055746	0.71344	0.340267
EVM0055769	0.447654	0.630348
EVM0055783	0.950025	0.306899
EVM0055785	0.828624	0.31168
EVM0055910	0.885984	0.164788
EVM0055928	0.702267	0.203284
EVM0055938	0.380794	0.473442
EVM0055983	0.819616	0.0833003
EVM0056077	0.611683	0.88556
EVM0056102	0.76654	0.270551
EVM0056105	0.890418	0.228358
EVM0056170	0.916253	0.328404
EVM0056314	0.861702	0.173715
EVM0056322	0.921158	0.414936
EVM0056359	0.927828	0.228575
EVM0056420	0.700481	0.228711
EVM0056458	0.883853	0.241069
EVM0056483	0.890441	0.432366
EVM0056506	0.892821	0.184473
EVM0056544	0.858681	0.267051
EVM0056697	0.847792	0.141857
EVM0056774	0.943458	0.276117
EVM0056823	0.919288	0.289887
EVM0056934	0.701591	0.194353
EVM0056954	0.966112	0.263901
EVM0056989	0.787605	0.329084
EVM0057026	0.828808	0.131979
EVM0057044	0.946309	0.191846
EVM0057062	0.931505	0.314759
EVM0057069	0.728369	0.0613412
EVM0057153	0.709094	0.306819
EVM0057239	0.518462	0.297229
EVM0057275	0.929106	0.193348
EVM0057318	0.64827	0.398782
EVM0057479	0.837342	0.306117
EVM0057535	0.69301	0.830645
EVM0057552	0.910136	0.32773
EVM0057691	0.746062	0.206803
EVM0057696	0.91299	0.388007
EVM0057776	0.773335	0.42779
EVM0057791	0.933859	0.245957
EVM0057819	0.741055	0.162819
Salix_babylonica_newGene_10018	0.804543	0.318446
Salix_babylonica_newGene_10019	0.829285	0.344474
Salix_babylonica_newGene_10082	0.968464	0.32323
Salix_babylonica_newGene_10134	0.922091	0.254376
Salix_babylonica_newGene_10140	0.742262	0.27904
Salix_babylonica_newGene_10160	0.965404	0.277189
Salix_babylonica_newGene_10445	0.85077	0.177716
Salix_babylonica_newGene_10533	0.929091	0.243589
Salix_babylonica_newGene_10534	0.893373	0.136318
Salix_babylonica_newGene_10548	0.870808	0.104264
Salix_babylonica_newGene_1056	0.795952	0.350564
Salix_babylonica_newGene_10666	0.87665	0.3019
Salix_babylonica_newGene_10752	0.70394	0.183299
Salix_babylonica_newGene_10796	0.865925	0.298662
Salix_babylonica_newGene_10889	0.71262	0.259491
Salix_babylonica_newGene_10891	0.96065	0.326995
Salix_babylonica_newGene_10923	0.949562	0.269963
Salix_babylonica_newGene_10940	0.713965	0.197991
Salix_babylonica_newGene_11232	0.890483	0.0882377
Salix_babylonica_newGene_1225	0.899977	0.269893
Salix_babylonica_newGene_1248	0.806163	0.00549419
Salix_babylonica_newGene_1737	0.802581	0.214688
Salix_babylonica_newGene_1786	0.884963	0.379281
Salix_babylonica_newGene_1846	0.84779	0.141242
Salix_babylonica_newGene_1902	0.702949	0.701827
Salix_babylonica_newGene_1904	0.691771	0.758022
Salix_babylonica_newGene_1957	0.908149	0.18774
Salix_babylonica_newGene_2040	0.69317	0.116231
Salix_babylonica_newGene_2165	0.885257	0.296314
Salix_babylonica_newGene_2359	0.498707	0.0374265
Salix_babylonica_newGene_2406	0.80303	0.0808006
Salix_babylonica_newGene_2485	0.932953	0.154178
Salix_babylonica_newGene_2494	0.914454	0.218033
Salix_babylonica_newGene_2550	0.724543	0.309989
Salix_babylonica_newGene_2767	0.869376	0.182304
Salix_babylonica_newGene_2828	0.777446	0.276437
Salix_babylonica_newGene_2889	0.400975	0.0207885
Salix_babylonica_newGene_2995	0.810851	0.409283
Salix_babylonica_newGene_304	0.86991	0.297646
Salix_babylonica_newGene_3209	0.687226	0.303329
Salix_babylonica_newGene_3306	0.870661	0.204462
Salix_babylonica_newGene_3374	0.924339	0.375077
Salix_babylonica_newGene_3400	0.543275	0.887771
Salix_babylonica_newGene_3461	0.74926	0.396132
Salix_babylonica_newGene_3627	0.708832	0.133154
Salix_babylonica_newGene_3675	0.81342	0.274755
Salix_babylonica_newGene_3891	0.562629	0.718942
Salix_babylonica_newGene_4109	0.865895	0.25831
Salix_babylonica_newGene_4190	0.820349	0.194684
Salix_babylonica_newGene_4409	0.913811	0.244495
Salix_babylonica_newGene_4520	0.910636	0.240665
Salix_babylonica_newGene_4530	0.26452	0.062048
Salix_babylonica_newGene_4848	0.889901	0.505528
Salix_babylonica_newGene_4884	0.898557	0.300409
Salix_babylonica_newGene_4944	0.759544	0.299275
Salix_babylonica_newGene_4981	0.889872	0.317307
Salix_babylonica_newGene_5167	0.872448	0.408956
Salix_babylonica_newGene_5494	0.859769	0.0818164
Salix_babylonica_newGene_560	0.972096	0.284121
Salix_babylonica_newGene_5743	0.85138	0.30138
Salix_babylonica_newGene_5780	0.867465	0.255913
Salix_babylonica_newGene_582	0.859884	0.282452
Salix_babylonica_newGene_5825	0.921798	0.245744
Salix_babylonica_newGene_6039	0.846835	0.0961844
Salix_babylonica_newGene_6133	0.954233	0.277278
Salix_babylonica_newGene_6134	0.925715	0.253499
Salix_babylonica_newGene_6248	0.906117	0.187972
Salix_babylonica_newGene_6522	0.839578	0.0930022
Salix_babylonica_newGene_6524	0.911122	0.148267
Salix_babylonica_newGene_6535	0.870539	0.122589
Salix_babylonica_newGene_6541	0.796144	0.073364
Salix_babylonica_newGene_6827	0.895928	0.377834
Salix_babylonica_newGene_6886	0.9044	0.370317
Salix_babylonica_newGene_694	0.661601	0.231671
Salix_babylonica_newGene_7015	0.887545	0.14899
Salix_babylonica_newGene_7035	0.934949	0.340427
Salix_babylonica_newGene_7061	0.705022	0.43052
Salix_babylonica_newGene_7123	0.784297	0.144974
Salix_babylonica_newGene_73	0.916267	0.259916
Salix_babylonica_newGene_7458	0.843042	0.291527
Salix_babylonica_newGene_7477	0.894156	0.271315
Salix_babylonica_newGene_7722	0.906425	0.320394
Salix_babylonica_newGene_7725	0.869613	0.272004
Salix_babylonica_newGene_7791	0.556294	0.428874
Salix_babylonica_newGene_7967	0.900085	0.26873
Salix_babylonica_newGene_7988	0.811883	0.113868
Salix_babylonica_newGene_8022	0.66768	0.770836
Salix_babylonica_newGene_8052	0.88029	0.31378
Salix_babylonica_newGene_8150	0.809763	0.236592
Salix_babylonica_newGene_8271	0.698972	0.745322
Salix_babylonica_newGene_8313	0.951022	0.344929
Salix_babylonica_newGene_8358	0.627109	0.346861
Salix_babylonica_newGene_8436	0.502037	0.306646
Salix_babylonica_newGene_8437	0.917188	0.174994
Salix_babylonica_newGene_8446	0.768122	0.242042
Salix_babylonica_newGene_8645	0.919726	0.235372
Salix_babylonica_newGene_8796	0.424686	0.113985
Salix_babylonica_newGene_9006	0.878138	0.335167
Salix_babylonica_newGene_9112	0.872669	0.214532
Salix_babylonica_newGene_9133	0.830195	0.26235
Salix_babylonica_newGene_9175	0.945269	0.226218
Salix_babylonica_newGene_9211	0.909153	0.380425
Salix_babylonica_newGene_9235	0.866615	0.0404261
Salix_babylonica_newGene_9261	0.676561	0.401313
Salix_babylonica_newGene_9354	0.857524	0.325873
Salix_babylonica_newGene_9833	0.619664	0.182621
Salix_babylonica_newGene_9862	0.935151	0.386875
Salix_babylonica_newGene_9890	0.962752	0.294965

## Sheet: red_Module_membership_vs_gene_s
Table S15-2 The genes correlation significance in the red module
GeneID	Module Membership	gene significance
EVM0000104	0.854562	0.149085
EVM0000131	0.914164	0.0913369
EVM0000197	0.92196	0.110119
EVM0000340	0.942213	0.0821641
EVM0000457	0.901553	0.167941
EVM0000460	0.809165	0.273597
EVM0000525	0.907396	0.0367244
EVM0000536	0.851718	0.0668044
EVM0000588	0.85753	0.178107
EVM0000800	0.839309	0.162175
EVM0001064	0.969974	0.159182
EVM0001181	0.969112	0.191508
EVM0001195	0.877317	0.0839989
EVM0001207	0.803919	0.0233658
EVM0001224	0.930279	0.049283
EVM0001391	0.918883	0.0995259
EVM0001458	0.975025	0.177189
EVM0001526	0.875291	0.0298825
EVM0001602	0.789361	0.067267
EVM0001605	0.642263	0.220071
EVM0001612	0.841964	0.252405
EVM0001649	0.901297	0.186378
EVM0001685	0.854997	0.29442
EVM0001926	0.954737	0.144626
EVM0001944	0.947046	0.181938
EVM0001962	0.891403	0.245378
EVM0002056	0.858223	0.304661
EVM0002172	0.951059	0.212824
EVM0002405	0.971734	0.159108
EVM0002615	0.814739	0.288509
EVM0002686	0.957383	0.0469556
EVM0002690	0.778079	0.0917187
EVM0002742	0.979563	0.179981
EVM0002801	0.774321	0.324357
EVM0002827	0.895774	0.247674
EVM0002887	0.840842	0.183428
EVM0002981	0.767429	0.307153
EVM0003061	0.946336	0.066188
EVM0003080	0.680547	0.221204
EVM0003161	0.829019	0.190374
EVM0003318	0.921779	0.143054
EVM0003406	0.709887	0.0386056
EVM0003498	0.81583	0.351287
EVM0003513	0.804186	0.350143
EVM0003606	0.887668	0.0376642
EVM0003651	0.812524	0.26073
EVM0003869	0.94949	0.0371996
EVM0004002	0.865262	0.299829
EVM0004070	0.977885	0.0415488
EVM0004129	0.876466	0.0120963
EVM0004330	0.956912	0.160917
EVM0004373	0.933548	0.0649273
EVM0004429	0.939474	0.0242509
EVM0004437	0.871735	0.198156
EVM0004610	0.963738	0.117977
EVM0004803	0.926807	0.269402
EVM0004806	0.853827	0.0714086
EVM0004876	0.88308	0.132636
EVM0004890	0.909225	0.0918428
EVM0004962	0.809261	0.0338587
EVM0005007	0.882409	0.134027
EVM0005067	0.856727	0.0882084
EVM0005199	0.949447	0.140795
EVM0005210	0.72635	0.351614
EVM0005242	0.789933	0.103761
EVM0005305	0.905886	0.242013
EVM0005614	0.916429	0.0803453
EVM0005788	0.947203	0.256765
EVM0005870	0.901845	0.263701
EVM0005879	0.932577	0.149577
EVM0005902	0.920301	0.228386
EVM0005912	0.841105	0.169384
EVM0006129	0.693775	0.193841
EVM0006238	0.754694	0.0911359
EVM0006264	0.837926	0.113706
EVM0006331	0.917295	0.00806465
EVM0006332	0.826449	0.0462391
EVM0006343	0.721615	0.174077
EVM0006345	0.878673	0.189151
EVM0006564	0.948715	0.0107078
EVM0006577	0.899237	0.135308
EVM0006724	0.946011	0.169992
EVM0007122	0.879833	0.186472
EVM0007146	0.97265	0.0469101
EVM0007147	0.908202	0.191068
EVM0007178	0.744688	0.276486
EVM0007208	0.679815	0.311929
EVM0007271	0.738062	0.0827649
EVM0007307	0.930431	0.163885
EVM0007340	0.868275	0.122225
EVM0007354	0.932202	0.0491082
EVM0007401	0.949978	0.151971
EVM0007428	0.890506	0.00780555
EVM0007442	0.891607	0.269108
EVM0007451	0.940715	0.07841
EVM0007975	0.844645	0.140753
EVM0008000	0.896053	0.291368
EVM0008101	0.970743	0.00429972
EVM0008164	0.907543	0.139896
EVM0008196	0.928015	0.0564021
EVM0008199	0.779928	0.207544
EVM0008261	0.874147	0.16362
EVM0008313	0.733304	0.129046
EVM0008383	0.855585	0.00483198
EVM0008398	0.934342	0.158962
EVM0008496	0.949259	0.122258
EVM0008508	0.965667	0.217073
EVM0008567	0.894685	0.127584
EVM0008933	0.915967	0.23868
EVM0009094	0.903435	0.124562
EVM0009150	0.943417	0.187531
EVM0009334	0.837268	0.0973659
EVM0009456	0.926981	0.00512025
EVM0009490	0.772302	0.0801488
EVM0009507	0.970247	0.169364
EVM0009601	0.909986	0.00474048
EVM0009662	0.851925	0.111842
EVM0009726	0.864423	0.0690306
EVM0009753	0.921695	0.112495
EVM0009990	0.927301	0.126192
EVM0010133	0.95717	0.143196
EVM0010214	0.958777	0.0246166
EVM0010374	0.846201	0.230111
EVM0010522	0.917032	0.112302
EVM0010537	0.804566	0.333491
EVM0010553	0.960236	0.0722461
EVM0010568	0.88083	0.262608
EVM0010584	0.915575	0.188521
EVM0010778	0.798924	0.36166
EVM0011014	0.934314	0.139564
EVM0011089	0.936543	0.231065
EVM0011257	0.88948	0.0871866
EVM0011313	0.880209	0.0924474
EVM0011513	0.944421	0.151823
EVM0011818	0.853865	0.328021
EVM0011819	0.873145	0.191003
EVM0011824	0.799806	0.0849557
EVM0011871	0.978833	0.134894
EVM0011892	0.894208	0.192912
EVM0011910	0.927251	0.219536
EVM0012041	0.866659	0.248887
EVM0012208	0.95016	0.247728
EVM0012562	0.905474	0.239692
EVM0012748	0.751709	0.216079
EVM0012749	0.65805	0.274117
EVM0012854	0.903209	0.111356
EVM0012937	0.926844	0.0186425
EVM0013003	0.911971	0.302607
EVM0013023	0.87546	0.134722
EVM0013037	0.818641	0.166044
EVM0013319	0.853393	0.0643352
EVM0013357	0.9525	0.106763
EVM0013417	0.878249	0.245828
EVM0013475	0.906318	0.269571
EVM0013490	0.839963	0.218981
EVM0013577	0.881932	0.264924
EVM0013606	0.935357	0.0224698
EVM0013678	0.902428	0.0205782
EVM0013976	0.960832	0.0973194
EVM0014013	0.921673	0.120373
EVM0014104	0.901818	0.260123
EVM0014107	0.910575	0.160106
EVM0014219	0.947713	0.0990093
EVM0014521	0.727299	0.0269532
EVM0014525	0.974886	0.21126
EVM0014637	0.792663	0.111283
EVM0014651	0.952811	0.0176021
EVM0014696	0.81315	0.0250259
EVM0014717	0.824328	0.190802
EVM0014738	0.917231	0.065553
EVM0014759	0.847485	0.315862
EVM0014795	0.912785	0.0988172
EVM0014873	0.884854	0.107091
EVM0014902	0.848612	0.0464587
EVM0014932	0.88743	0.250281
EVM0014943	0.816594	0.227123
EVM0015092	0.943821	0.146613
EVM0015127	0.870876	0.0786427
EVM0015231	0.724866	0.157616
EVM0015271	0.924227	0.083482
EVM0015330	0.928317	0.129763
EVM0015670	0.970669	0.190858
EVM0015686	0.885306	0.0948828
EVM0015726	0.817266	0.145947
EVM0015770	0.914667	0.12305
EVM0016033	0.968597	0.14114
EVM0016078	0.893808	0.117665
EVM0016105	0.842195	0.0131027
EVM0016152	0.880393	0.126613
EVM0016187	0.907305	0.218732
EVM0016199	0.509179	0.434801
EVM0016433	0.876204	0.128144
EVM0016578	0.88876	0.101687
EVM0016851	0.920434	0.207099
EVM0017010	0.822439	0.298886
EVM0017073	0.944351	0.129517
EVM0017163	0.982009	0.129627
EVM0017222	0.9318	0.235743
EVM0017235	0.824034	0.131779
EVM0017283	0.848271	0.296653
EVM0017512	0.829418	0.220276
EVM0017591	0.888397	0.299188
EVM0017696	0.906145	0.152441
EVM0017743	0.691768	0.181622
EVM0017869	0.88097	0.0468579
EVM0017984	0.908243	0.146697
EVM0018034	0.833876	0.290221
EVM0018053	0.776668	0.239337
EVM0018222	0.642195	0.18828
EVM0018273	0.809009	0.0719371
EVM0018463	0.863525	0.250071
EVM0018737	0.941633	0.044481
EVM0018748	0.896744	0.0461115
EVM0018841	0.760046	0.313669
EVM0018856	0.974453	0.0436232
EVM0018933	0.852591	0.179369
EVM0018947	0.861754	0.178902
EVM0018958	0.978228	0.00245064
EVM0019027	0.81246	0.32715
EVM0019043	0.940521	0.0316596
EVM0019080	0.722259	0.199927
EVM0019115	0.755406	0.0975161
EVM0019145	0.738089	0.0487428
EVM0019261	0.85571	0.126083
EVM0019410	0.918597	0.0878777
EVM0019780	0.926549	0.378314
EVM0019885	0.840673	0.259535
EVM0019950	0.87223	0.156231
EVM0019988	0.792696	0.260634
EVM0020045	0.768334	0.286956
EVM0020169	0.960947	0.10069
EVM0020282	0.778553	0.188177
EVM0020367	0.909394	0.089016
EVM0020383	0.928252	0.0434021
EVM0020492	0.711003	0.173915
EVM0020501	0.82045	0.300149
EVM0020642	0.893061	0.103127
EVM0020658	0.763321	0.0788374
EVM0020718	0.777554	0.0710453
EVM0020923	0.703526	0.0555055
EVM0020964	0.985495	0.180399
EVM0020991	0.975282	0.201313
EVM0021012	0.872672	0.0460088
EVM0021047	0.878841	0.0364333
EVM0021076	0.883615	0.134822
EVM0021178	0.935983	0.070608
EVM0021197	0.877855	0.193642
EVM0021209	0.787084	0.0375513
EVM0021283	0.815533	0.277193
EVM0021334	0.879036	0.192256
EVM0021484	0.921349	0.222523
EVM0021591	0.911627	0.120464
EVM0021594	0.932285	0.0745997
EVM0021678	0.771018	0.120467
EVM0021832	0.936048	0.113387
EVM0021866	0.886767	0.27588
EVM0021974	0.771053	0.177867
EVM0022026	0.896733	0.0180522
EVM0022060	0.906852	0.031498
EVM0022145	0.955903	0.140909
EVM0022244	0.821186	0.0503723
EVM0022283	0.92297	0.130823
EVM0022415	0.849808	0.173818
EVM0022451	0.923906	0.103698
EVM0022611	0.964789	0.0900291
EVM0022705	0.921402	0.176114
EVM0022781	0.799709	0.317912
EVM0022832	0.674502	0.033196
EVM0022893	0.926029	0.0726112
EVM0022910	0.823992	0.211452
EVM0023060	0.930601	0.23919
EVM0023083	0.95551	0.143937
EVM0023194	0.919414	0.0493093
EVM0023290	0.837333	0.0303331
EVM0023369	0.877408	0.2986
EVM0023525	0.866035	0.188479
EVM0023606	0.915169	0.183822
EVM0023724	0.933598	0.100466
EVM0023734	0.92159	0.219147
EVM0023760	0.932451	0.164198
EVM0023902	0.897595	0.104068
EVM0023909	0.807202	0.156677
EVM0024036	0.947479	0.0760807
EVM0024064	0.869002	0.171718
EVM0024076	0.866957	0.317619
EVM0024240	0.903983	0.207057
EVM0024414	0.845416	0.110877
EVM0024505	0.803948	0.236189
EVM0024509	0.835666	0.149643
EVM0024546	0.894718	0.11247
EVM0024575	0.869799	0.0160277
EVM0024623	0.868968	0.116812
EVM0024690	0.812443	0.394198
EVM0024790	0.865686	0.284691
EVM0024801	0.892041	0.132346
EVM0024837	0.862176	0.207292
EVM0024844	0.875369	0.298097
EVM0024881	0.80037	0.268015
EVM0024905	0.86171	0.0566643
EVM0024939	0.962459	0.165444
EVM0024967	0.95024	0.24268
EVM0025083	0.88181	0.104528
EVM0025287	0.932788	0.179882
EVM0025326	0.717022	0.274814
EVM0025428	0.856714	0.0830263
EVM0025617	0.984159	0.09105
EVM0025622	0.906218	0.218042
EVM0025866	0.815708	0.0982553
EVM0025876	0.954966	0.111397
EVM0025903	0.913817	0.291507
EVM0025908	0.912897	0.281055
EVM0026182	0.886935	0.167247
EVM0026317	0.942195	0.20066
EVM0026498	0.888885	0.164366
EVM0026638	0.964338	0.131922
EVM0026748	0.869557	0.086308
EVM0026820	0.916075	0.298399
EVM0026905	0.834142	0.282398
EVM0026912	0.905352	0.154312
EVM0026919	0.9835	0.178033
EVM0027047	0.922286	0.0862382
EVM0027113	0.812644	0.311909
EVM0027154	0.76741	0.0601075
EVM0027191	0.817543	0.199606
EVM0027316	0.919433	0.211837
EVM0027518	0.821121	0.108423
EVM0027582	0.87325	0.239365
EVM0027927	0.885831	0.188692
EVM0027963	0.888553	0.073046
EVM0028033	0.83218	0.272019
EVM0028080	0.958082	0.0598445
EVM0028087	0.876539	0.175753
EVM0028242	0.867585	0.323702
EVM0028378	0.631266	0.493711
EVM0028400	0.954315	0.157029
EVM0028429	0.983939	0.100479
EVM0028515	0.937591	0.105015
EVM0028552	0.831863	0.227045
EVM0028814	0.957402	0.115247
EVM0029224	0.874273	0.0464034
EVM0029685	0.956745	0.154109
EVM0029694	0.88056	0.269006
EVM0029774	0.940138	0.195987
EVM0029860	0.787676	0.300656
EVM0029899	0.902149	0.13571
EVM0029948	0.799376	0.151638
EVM0029963	0.936573	0.00749115
EVM0030048	0.858733	0.0810294
EVM0030222	0.916895	0.183205
EVM0030229	0.864079	0.284273
EVM0030332	0.95226	0.0321989
EVM0030410	0.829794	0.0318266
EVM0030553	0.819881	0.403614
EVM0030690	0.852253	0.168385
EVM0030938	0.912678	0.0318979
EVM0030954	0.889469	0.0800966
EVM0031153	0.954498	0.199155
EVM0031216	0.843972	0.203343
EVM0031294	0.910856	0.194014
EVM0031317	0.862614	0.203408
EVM0031467	0.930407	0.114264
EVM0031868	0.823492	0.0972409
EVM0031870	0.902449	0.228802
EVM0031899	0.902349	0.195223
EVM0032274	0.762811	0.231631
EVM0032375	0.98994	0.0422782
EVM0032453	0.918553	0.0985194
EVM0032456	0.974692	0.172613
EVM0032482	0.959871	0.137432
EVM0032514	0.795459	0.436438
EVM0032542	0.758673	0.371367
EVM0032554	0.72705	0.0640926
EVM0032781	0.920226	0.0977021
EVM0032932	0.947688	0.181902
EVM0033244	0.788337	0.217535
EVM0033286	0.89783	0.195522
EVM0033288	0.948868	0.102229
EVM0033385	0.826467	0.230465
EVM0033445	0.969346	0.114154
EVM0033500	0.895652	0.133129
EVM0033548	0.86326	0.227336
EVM0033817	0.926304	0.296559
EVM0033917	0.945945	0.212569
EVM0033970	0.872709	0.173863
EVM0034060	0.948331	0.00756198
EVM0034104	0.723673	0.208566
EVM0034353	0.856303	0.308891
EVM0034355	0.882924	0.11536
EVM0034449	0.958701	0.117046
EVM0034508	0.933105	0.0800724
EVM0034595	0.732949	0.00800235
EVM0034720	0.939055	0.238793
EVM0034773	0.85708	0.256331
EVM0034954	0.772092	0.124751
EVM0035022	0.846331	0.221007
EVM0035219	0.890275	0.1125
EVM0035338	0.93896	0.0684283
EVM0035371	0.860229	0.270996
EVM0035461	0.695023	0.189028
EVM0035759	0.861224	0.218809
EVM0036124	0.894812	0.273538
EVM0036372	0.970289	0.190648
EVM0036573	0.883138	0.321852
EVM0036702	0.763177	0.321796
EVM0036790	0.9666	0.081879
EVM0036816	0.90486	0.233338
EVM0036860	0.820242	0.335105
EVM0036915	0.960623	0.189436
EVM0036973	0.916298	0.115144
EVM0037149	0.799503	0.365388
EVM0037259	0.89459	0.244874
EVM0037631	0.782448	0.115115
EVM0037867	0.876706	0.124753
EVM0037885	0.877396	0.202605
EVM0037904	0.696738	0.492827
EVM0037914	0.874525	0.102067
EVM0037962	0.886935	0.195662
EVM0038056	0.957795	0.133393
EVM0038357	0.924731	0.165778
EVM0038473	0.955641	0.113936
EVM0038479	0.870351	0.238348
EVM0038568	0.800753	0.36832
EVM0038751	0.906798	0.150379
EVM0038831	0.914577	0.173255
EVM0039066	0.928536	0.250731
EVM0039067	0.899314	0.293022
EVM0039162	0.872301	0.174752
EVM0039346	0.7134	0.0381636
EVM0039408	0.945543	0.188444
EVM0039451	0.892481	0.234787
EVM0039694	0.949829	0.192026
EVM0039755	0.90721	0.232142
EVM0040078	0.878019	0.162352
EVM0040155	0.884155	0.0888941
EVM0040342	0.891499	0.147206
EVM0040344	0.730848	0.0966478
EVM0040387	0.96328	0.0481634
EVM0040557	0.763594	0.0159074
EVM0040600	0.911868	0.102653
EVM0040710	0.848788	0.025639
EVM0040772	0.93232	0.185493
EVM0040839	0.948115	0.113789
EVM0040867	0.769466	0.358073
EVM0040924	0.922427	0.233463
EVM0040959	0.931653	0.200232
EVM0040976	0.920284	0.136983
EVM0040983	0.884178	0.0673609
EVM0041002	0.772556	0.214037
EVM0041034	0.72958	0.291499
EVM0041135	0.909106	0.092038
EVM0041200	0.937848	0.0715736
EVM0041232	0.782175	0.170627
EVM0041339	0.875893	0.00336231
EVM0041466	0.931488	0.118465
EVM0041561	0.923383	0.0492919
EVM0041596	0.959004	0.115949
EVM0041614	0.902841	0.0677721
EVM0041643	0.923324	0.183515
EVM0042020	0.742636	0.354519
EVM0042119	0.684565	0.555706
EVM0042170	0.835562	0.177332
EVM0042270	0.90807	0.250643
EVM0042285	0.778271	0.310334
EVM0042286	0.880545	0.146531
EVM0042330	0.821805	0.0676655
EVM0042462	0.897153	0.196701
EVM0042482	0.851857	0.285052
EVM0042555	0.9168	0.182819
EVM0042582	0.976582	0.00233867
EVM0042596	0.967472	0.128738
EVM0042684	0.926259	0.273011
EVM0042737	0.939888	0.0273662
EVM0042815	0.873655	0.319223
EVM0042926	0.909637	0.13913
EVM0042937	0.935869	0.27955
EVM0042940	0.886132	0.191759
EVM0043061	0.983067	0.0188895
EVM0043082	0.891575	0.106692
EVM0043125	0.764214	0.12175
EVM0043255	0.787634	0.306088
EVM0043342	0.969805	0.186089
EVM0043599	0.865498	0.268669
EVM0043642	0.865569	0.0755946
EVM0043658	0.944981	0.153456
EVM0043729	0.946174	0.296454
EVM0043828	0.950972	0.00809759
EVM0043910	0.82954	0.198751
EVM0044001	0.795477	0.0914084
EVM0044086	0.929704	0.0283378
EVM0044087	0.886	0.154813
EVM0044150	0.855471	0.144732
EVM0044290	0.942052	0.0177472
EVM0044291	0.8499	0.00370609
EVM0044385	0.972224	0.187603
EVM0044577	0.958378	0.153167
EVM0044931	0.969102	0.0959777
EVM0045154	0.895074	0.00615325
EVM0045265	0.877649	0.175958
EVM0045386	0.91463	0.115169
EVM0045486	0.900791	0.0534678
EVM0045527	0.827534	0.0035107
EVM0045530	0.800385	0.086872
EVM0045598	0.971193	0.134644
EVM0045763	0.894481	0.208072
EVM0045866	0.8069	0.267319
EVM0045917	0.857789	0.145801
EVM0046056	0.910835	0.00659579
EVM0046255	0.86534	0.157496
EVM0046274	0.827702	0.243118
EVM0046362	0.939946	0.0132389
EVM0046373	0.876484	0.0104128
EVM0046452	0.893113	0.0743926
EVM0046695	0.879286	0.246222
EVM0047066	0.926726	0.0648521
EVM0047172	0.939082	0.189023
EVM0047473	0.846651	0.0833259
EVM0047764	0.836168	0.0707392
EVM0047972	0.92611	0.0843461
EVM0048028	0.837011	0.176778
EVM0048040	0.663153	0.0867741
EVM0048132	0.831117	0.22408
EVM0048145	0.708717	0.502768
EVM0048201	0.862719	0.0158793
EVM0048241	0.870825	0.0762427
EVM0048392	0.911312	0.181602
EVM0048442	0.854954	0.240876
EVM0048711	0.955811	0.100441
EVM0048828	0.969009	0.176347
EVM0048892	0.922385	0.10165
EVM0048991	0.928585	0.237122
EVM0049108	0.811119	0.0518942
EVM0049197	0.762749	0.0965057
EVM0049206	0.831905	0.0885636
EVM0049355	0.934891	0.231522
EVM0049882	0.914456	0.0278797
EVM0049936	0.755252	0.228579
EVM0050067	0.982066	0.107013
EVM0050070	0.914742	0.0853929
EVM0050102	0.710184	0.353057
EVM0050154	0.971621	0.0450023
EVM0050171	0.877699	0.242957
EVM0050178	0.849257	0.200037
EVM0050184	0.922689	0.10436
EVM0050224	0.880488	0.214524
EVM0050449	0.763479	0.170668
EVM0050549	0.892128	0.230235
EVM0050719	0.738185	0.227924
EVM0050750	0.913503	0.0569683
EVM0050783	0.957763	0.128388
EVM0050845	0.978498	0.221083
EVM0050878	0.957808	0.135585
EVM0051012	0.880963	0.131369
EVM0051193	0.7893	0.305503
EVM0051225	0.940528	0.214155
EVM0051589	0.932602	0.247172
EVM0051729	0.753686	0.355724
EVM0051899	0.714242	0.253313
EVM0052089	0.985485	0.0962911
EVM0052141	0.960588	0.118462
EVM0052156	0.897463	0.216361
EVM0052194	0.85793	0.119576
EVM0052259	0.738693	0.208531
EVM0052354	0.772206	0.16759
EVM0052452	0.899463	0.0561748
EVM0052610	0.945501	0.140634
EVM0052621	0.94919	0.183475
EVM0052643	0.817289	0.225108
EVM0052649	0.934901	0.165265
EVM0052706	0.968219	0.138652
EVM0052792	0.91787	0.213752
EVM0052804	0.83686	0.138512
EVM0052809	0.913264	0.240478
EVM0052857	0.846305	0.0458865
EVM0052941	0.874988	0.150923
EVM0053003	0.810718	0.180125
EVM0053032	0.804232	0.139779
EVM0053216	0.733819	0.0509277
EVM0053361	0.769257	0.0215315
EVM0053491	0.757066	0.35255
EVM0053542	0.982396	0.103137
EVM0053564	0.903099	0.0468209
EVM0053622	0.850966	0.29072
EVM0053680	0.940369	0.254522
EVM0053681	0.862977	0.232824
EVM0053791	0.958748	0.157757
EVM0053854	0.91255	0.101246
EVM0053857	0.782774	0.0304391
EVM0053888	0.839265	0.227588
EVM0053910	0.768803	0.187531
EVM0054086	0.951617	0.200799
EVM0054186	0.984345	0.0120947
EVM0054311	0.813544	0.125772
EVM0054439	0.873448	0.134853
EVM0054604	0.906105	0.119689
EVM0054611	0.714585	0.475888
EVM0054983	0.875981	0.0440154
EVM0055090	0.888076	0.198002
EVM0055214	0.90768	0.189428
EVM0055585	0.901805	0.116693
EVM0055709	0.727648	0.236963
EVM0055719	0.924323	0.192167
EVM0055843	0.974893	0.0460952
EVM0055861	0.757627	0.218707
EVM0056153	0.936026	0.0656465
EVM0056178	0.544276	0.1424
EVM0056281	0.93769	0.10478
EVM0056288	0.9489	0.148328
EVM0056300	0.912682	0.12941
EVM0056334	0.894014	0.115112
EVM0056389	0.858475	0.224791
EVM0056466	0.736818	0.212445
EVM0056498	0.97668	0.139891
EVM0056505	0.962581	0.212123
EVM0056831	0.860481	0.371028
EVM0056849	0.924106	0.316816
EVM0057041	0.740423	0.416884
EVM0057223	0.92669	0.215137
EVM0057228	0.872393	0.274263
EVM0057237	0.916866	0.174621
EVM0057317	0.954268	0.133209
EVM0057402	0.845796	0.16011
EVM0057516	0.837173	0.284597
EVM0057636	0.875572	0.148284
EVM0057766	0.972966	0.126942
EVM0057771	0.881081	0.161208
Salix_babylonica_newGene_11061	0.890265	0.243493
Salix_babylonica_newGene_11063	0.968816	0.0368823
Salix_babylonica_newGene_1439	0.719057	0.214405
Salix_babylonica_newGene_1579	0.860549	0.158267
Salix_babylonica_newGene_2101	0.820106	0.0633417
Salix_babylonica_newGene_2604	0.845932	0.132452
Salix_babylonica_newGene_3074	0.844164	0.167728
Salix_babylonica_newGene_3075	0.751823	0.157213
Salix_babylonica_newGene_3194	0.869672	0.265356
Salix_babylonica_newGene_3252	0.86698	0.272677
Salix_babylonica_newGene_3389	0.898638	0.1496
Salix_babylonica_newGene_3669	0.794379	0.157166
Salix_babylonica_newGene_3824	0.933305	0.237002
Salix_babylonica_newGene_3839	0.942341	0.189208
Salix_babylonica_newGene_415	0.539261	0.0133326
Salix_babylonica_newGene_4171	0.921349	0.214128
Salix_babylonica_newGene_4186	0.967811	0.121629
Salix_babylonica_newGene_4305	0.770575	0.41786
Salix_babylonica_newGene_4381	0.944284	0.158417
Salix_babylonica_newGene_4906	0.847133	0.0320694
Salix_babylonica_newGene_5148	0.870455	0.0066862
Salix_babylonica_newGene_5226	0.969365	0.156789
Salix_babylonica_newGene_554	0.704797	0.0446172
Salix_babylonica_newGene_5940	0.873574	0.003272
Salix_babylonica_newGene_6005	0.834441	0.186567
Salix_babylonica_newGene_6192	0.864409	0.15532
Salix_babylonica_newGene_7009	0.88562	0.192532
Salix_babylonica_newGene_7028	0.851023	0.0307117
Salix_babylonica_newGene_7716	0.988697	0.0652006
Salix_babylonica_newGene_781	0.927837	0.136195
Salix_babylonica_newGene_783	0.762012	0.166199
Salix_babylonica_newGene_8389	0.795841	0.0072899
Salix_babylonica_newGene_8418	0.830824	0.129646
Salix_babylonica_newGene_8475	0.89991	0.120271
Salix_babylonica_newGene_863	0.8054	0.420753
Salix_babylonica_newGene_8681	0.968664	0.0409765
Salix_babylonica_newGene_9200	0.892299	0.246409

## Sheet: kMEgreen_kME
Table S15-3 The kME value of genes in the green module
GeneID	kME
EVM0000208	0.880516
EVM0000211	0.889934
EVM0000253	0.963188
EVM0000268	0.780333
EVM0000370	0.923125
EVM0000731	0.967571
EVM0000794	0.936447
EVM0000836	0.915873
EVM0000984	0.889048
EVM0000989	0.949824
EVM0001032	0.817873
EVM0001115	0.88941
EVM0001123	0.812966
EVM0001327	0.91835
EVM0001341	0.854606
EVM0001440	0.85236
EVM0001462	0.869091
EVM0001480	0.945694
EVM0001535	0.94621
EVM0001560	0.833618
EVM0001618	0.91076
EVM0001647	0.935949
EVM0001678	0.873893
EVM0001766	0.889363
EVM0001818	0.856969
EVM0001861	0.932974
EVM0001938	0.807851
EVM0001992	0.882127
EVM0002006	0.845753
EVM0002007	0.770062
EVM0002200	0.88937
EVM0002485	0.908435
EVM0002617	0.856406
EVM0002699	0.791699
EVM0002879	0.834252
EVM0002897	0.921716
EVM0002965	0.84828
EVM0003017	0.866042
EVM0003117	0.855881
EVM0003125	0.724826
EVM0003172	0.834998
EVM0003481	0.920627
EVM0003524	0.821273
EVM0003561	0.946754
EVM0003586	0.918012
EVM0003771	0.839397
EVM0003789	0.788388
EVM0003830	0.857983
EVM0003923	0.760817
EVM0003939	0.97024
EVM0003974	0.841874
EVM0003997	0.797589
EVM0004099	0.918364
EVM0004238	0.969512
EVM0004289	0.88881
EVM0004372	0.887173
EVM0004505	0.871937
EVM0004534	0.915045
EVM0004572	0.805321
EVM0004611	0.888816
EVM0004668	0.866728
EVM0004747	0.902487
EVM0004799	0.90609
EVM0004845	0.938365
EVM0004943	0.888461
EVM0004959	0.85277
EVM0005072	0.947147
EVM0005087	0.869755
EVM0005161	0.770916
EVM0005226	0.888182
EVM0005351	0.868052
EVM0005454	0.749286
EVM0005469	0.928578
EVM0005492	0.832315
EVM0005609	0.95144
EVM0005629	0.866931
EVM0005630	0.88944
EVM0005715	0.742109
EVM0005738	0.903685
EVM0005793	0.879235
EVM0005884	0.926006
EVM0005909	0.862997
EVM0005919	0.888742
EVM0005994	0.866688
EVM0006004	0.910145
EVM0006103	0.85804
EVM0006107	0.824868
EVM0006137	0.866084
EVM0006272	0.871961
EVM0006337	0.925263
EVM0006362	0.809251
EVM0006373	0.886956
EVM0006649	0.888447
EVM0006916	0.90743
EVM0006923	0.863498
EVM0006955	0.903235
EVM0007068	0.854794
EVM0007073	0.947215
EVM0007097	0.923796
EVM0007127	0.977091
EVM0007202	0.838895
EVM0007265	0.905976
EVM0007392	0.920537
EVM0007464	0.897449
EVM0007522	0.875925
EVM0007546	0.894385
EVM0007556	0.905438
EVM0007618	0.836972
EVM0007720	0.895949
EVM0007746	0.838843
EVM0007861	0.954377
EVM0007961	0.893777
EVM0007999	0.973251
EVM0008055	0.925344
EVM0008135	0.869689
EVM0008186	0.87071
EVM0008248	0.789168
EVM0008300	0.876262
EVM0008319	0.913199
EVM0008434	0.832194
EVM0008458	0.94765
EVM0008622	0.826991
EVM0008755	0.931335
EVM0008995	0.882953
EVM0009001	0.940002
EVM0009193	0.753531
EVM0009238	0.771948
EVM0009283	0.769614
EVM0009353	0.868584
EVM0009409	0.896707
EVM0009458	0.910772
EVM0009467	0.916594
EVM0009475	0.808301
EVM0009569	0.87204
EVM0009592	0.955334
EVM0009740	0.890588
EVM0009746	0.840686
EVM0009761	0.860227
EVM0009806	0.971711
EVM0009843	0.807525
EVM0010052	0.931911
EVM0010059	0.855806
EVM0010075	0.844341
EVM0010177	0.868329
EVM0010229	0.770045
EVM0010266	0.929159
EVM0010267	0.775641
EVM0010371	0.851665
EVM0010389	0.910419
EVM0010629	0.804546
EVM0010677	0.744526
EVM0010684	0.918295
EVM0010741	0.723341
EVM0010753	0.870698
EVM0010755	0.849928
EVM0010795	0.866486
EVM0011184	0.844694
EVM0011392	0.900126
EVM0011405	0.955079
EVM0011433	0.840666
EVM0011491	0.904729
EVM0011506	0.809929
EVM0011527	0.919567
EVM0011547	0.864539
EVM0011551	0.845983
EVM0011731	0.908692
EVM0011750	0.710498
EVM0011778	0.85478
EVM0011816	0.873248
EVM0011826	0.928299
EVM0011835	0.838358
EVM0012016	0.868209
EVM0012154	0.84153
EVM0012291	0.896595
EVM0012335	0.886927
EVM0012336	0.920109
EVM0012349	0.865425
EVM0012409	0.859216
EVM0012425	0.923682
EVM0012497	0.856691
EVM0012552	0.946896
EVM0012575	0.888575
EVM0012584	0.899655
EVM0012632	0.89799
EVM0012645	0.828696
EVM0012660	0.944344
EVM0012732	0.966797
EVM0012743	0.886455
EVM0012761	0.872281
EVM0012783	0.940135
EVM0012808	0.83578
EVM0012885	0.878417
EVM0012930	0.895794
EVM0013104	0.814845
EVM0013173	0.89917
EVM0013188	0.86909
EVM0013267	0.938408
EVM0013328	0.951674
EVM0013372	0.95534
EVM0013472	0.924994
EVM0013474	0.895426
EVM0013660	0.868804
EVM0013743	0.920454
EVM0013746	0.948691
EVM0013755	0.951756
EVM0013833	0.877891
EVM0014092	0.850002
EVM0014285	0.75965
EVM0014494	0.789507
EVM0014722	0.810887
EVM0014834	0.948746
EVM0014925	0.908768
EVM0015009	0.97491
EVM0015039	0.770149
EVM0015200	0.970819
EVM0015365	0.884603
EVM0015477	0.855263
EVM0015522	0.979997
EVM0015525	0.927063
EVM0015721	0.853924
EVM0015799	0.958573
EVM0015803	0.872709
EVM0016002	0.815636
EVM0016118	0.854262
EVM0016121	0.929546
EVM0016201	0.806528
EVM0016209	0.726226
EVM0016361	0.847483
EVM0016369	0.939691
EVM0016425	0.774392
EVM0016516	0.831598
EVM0016575	0.93562
EVM0016576	0.958935
EVM0016583	0.927363
EVM0016638	0.838298
EVM0016660	0.894983
EVM0016718	0.899564
EVM0016775	0.900199
EVM0016812	0.784215
EVM0017049	0.857563
EVM0017213	0.917308
EVM0017247	0.785215
EVM0017366	0.906428
EVM0017392	0.89526
EVM0017515	0.927096
EVM0017531	0.868539
EVM0017558	0.847188
EVM0017632	0.907144
EVM0017816	0.975464
EVM0017829	0.721373
EVM0018083	0.910747
EVM0018121	0.952333
EVM0018156	0.84473
EVM0018201	0.840631
EVM0018238	0.951057
EVM0018239	0.781505
EVM0018271	0.914846
EVM0018332	0.747213
EVM0018399	0.858943
EVM0018424	0.755604
EVM0018446	0.946923
EVM0018517	0.746255
EVM0018538	0.92853
EVM0018568	0.924542
EVM0018617	0.966325
EVM0018971	0.913941
EVM0019127	0.979358
EVM0019180	0.853171
EVM0019513	0.941361
EVM0019686	0.909072
EVM0019816	0.927534
EVM0019996	0.890918
EVM0020158	0.97328
EVM0020221	0.925951
EVM0020227	0.894719
EVM0020295	0.837487
EVM0020332	0.908297
EVM0020336	0.767109
EVM0020378	0.751129
EVM0020400	0.902377
EVM0020465	0.843245
EVM0020508	0.933506
EVM0020522	0.940536
EVM0020550	0.943846
EVM0020696	0.953298
EVM0020713	0.924969
EVM0020715	0.796035
EVM0020821	0.925978
EVM0020839	0.916654
EVM0020965	0.882826
EVM0021049	0.919748
EVM0021165	0.91058
EVM0021252	0.85678
EVM0021483	0.94298
EVM0021500	0.87085
EVM0021513	0.928622
EVM0021528	0.956595
EVM0021539	0.878022
EVM0021932	0.954165
EVM0021997	0.711517
EVM0022013	0.941277
EVM0022016	0.833103
EVM0022039	0.934929
EVM0022294	0.900074
EVM0022403	0.937136
EVM0022404	0.86501
EVM0022477	0.821514
EVM0022559	0.91078
EVM0022592	0.957514
EVM0022606	0.932104
EVM0022612	0.916895
EVM0022667	0.875577
EVM0022671	0.959502
EVM0022679	0.913203
EVM0022684	0.942958
EVM0023005	0.948797
EVM0023010	0.816792
EVM0023020	0.948344
EVM0023023	0.885221
EVM0023109	0.879511
EVM0023226	0.96148
EVM0023287	0.873232
EVM0023315	0.897117
EVM0023394	0.821356
EVM0023440	0.960465
EVM0023500	0.930611
EVM0023540	0.847862
EVM0023691	0.94805
EVM0023870	0.891293
EVM0023906	0.896546
EVM0024096	0.953095
EVM0024132	0.889463
EVM0024174	0.893819
EVM0024249	0.901295
EVM0024250	0.863706
EVM0024283	0.864121
EVM0024397	0.874245
EVM0024605	0.8112
EVM0024643	0.898423
EVM0024767	0.892596
EVM0024776	0.762791
EVM0024780	0.868918
EVM0024836	0.905264
EVM0024861	0.871719
EVM0024878	0.956012
EVM0025002	0.831208
EVM0025010	0.959956
EVM0025038	0.794807
EVM0025244	0.853714
EVM0025282	0.944057
EVM0025324	0.751538
EVM0025348	0.90125
EVM0025437	0.91706
EVM0025455	0.850222
EVM0025528	0.935367
EVM0025560	0.776618
EVM0025564	0.704558
EVM0025574	0.944881
EVM0025624	0.919791
EVM0025656	0.943358
EVM0025666	0.859541
EVM0025678	0.962182
EVM0025786	0.916336
EVM0025788	0.974752
EVM0025807	0.873758
EVM0025916	0.924943
EVM0025927	0.808301
EVM0026043	0.911309
EVM0026071	0.884132
EVM0026102	0.714806
EVM0026137	0.900757
EVM0026184	0.764844
EVM0026308	0.795945
EVM0026530	0.872872
EVM0026696	0.869778
EVM0026784	0.838092
EVM0026883	0.876562
EVM0026926	0.94707
EVM0027007	0.907039
EVM0027199	0.859184
EVM0027294	0.758578
EVM0027300	0.951643
EVM0027329	0.962851
EVM0027336	0.850765
EVM0027360	0.717869
EVM0027365	0.870237
EVM0027412	0.887238
EVM0027413	0.898924
EVM0027456	0.806988
EVM0027457	0.921324
EVM0027493	0.806056
EVM0027501	0.932702
EVM0027590	0.907802
EVM0027737	0.909162
EVM0027752	0.921079
EVM0027764	0.926096
EVM0027798	0.803032
EVM0027852	0.903656
EVM0027896	0.833017
EVM0027931	0.905649
EVM0027954	0.877198
EVM0027988	0.955371
EVM0027999	0.791545
EVM0028115	0.909957
EVM0028155	0.881804
EVM0028165	0.840765
EVM0028180	0.799999
EVM0028197	0.815895
EVM0028301	0.865933
EVM0028363	0.910699
EVM0028366	0.902249
EVM0028514	0.904387
EVM0028704	0.8889
EVM0028812	0.850781
EVM0028851	0.848971
EVM0028886	0.932303
EVM0028948	0.880771
EVM0028964	0.721011
EVM0028972	0.831717
EVM0029011	0.935928
EVM0029119	0.882968
EVM0029186	0.73634
EVM0029194	0.89659
EVM0029204	0.854307
EVM0029208	0.859877
EVM0029233	0.858267
EVM0029376	0.941636
EVM0029427	0.851225
EVM0029491	0.804811
EVM0029543	0.874687
EVM0029583	0.814643
EVM0029589	0.924972
EVM0029604	0.824425
EVM0029606	0.859828
EVM0029612	0.810505
EVM0029716	0.890993
EVM0029719	0.915371
EVM0029776	0.885085
EVM0029854	0.958587
EVM0030003	0.920744
EVM0030106	0.910328
EVM0030202	0.885524
EVM0030277	0.794168
EVM0030289	0.742726
EVM0030295	0.910199
EVM0030341	0.848121
EVM0030411	0.76946
EVM0030421	0.953192
EVM0030534	0.854856
EVM0030545	0.88582
EVM0030717	0.862052
EVM0030832	0.945506
EVM0030896	0.810904
EVM0030914	0.858909
EVM0030951	0.96773
EVM0031049	0.797427
EVM0031094	0.883937
EVM0031162	0.837626
EVM0031311	0.76744
EVM0031375	0.821776
EVM0031386	0.862181
EVM0031395	0.839973
EVM0031455	0.846467
EVM0031686	0.907792
EVM0031708	0.962836
EVM0031726	0.819203
EVM0031808	0.876095
EVM0031810	0.705743
EVM0031852	0.94189
EVM0031953	0.893581
EVM0031969	0.824299
EVM0032014	0.927329
EVM0032113	0.920545
EVM0032153	0.897399
EVM0032216	0.874437
EVM0032220	0.879505
EVM0032289	0.871889
EVM0032499	0.876806
EVM0032657	0.863331
EVM0032768	0.825005
EVM0032836	0.921088
EVM0032855	0.907763
EVM0032856	0.959453
EVM0032878	0.858643
EVM0033022	0.847571
EVM0033047	0.953829
EVM0033191	0.818075
EVM0033253	0.819544
EVM0033325	0.875032
EVM0033369	0.962436
EVM0033576	0.828786
EVM0033589	0.921067
EVM0033696	0.801914
EVM0033703	0.762448
EVM0033769	0.890952
EVM0033844	0.924361
EVM0033856	0.961694
EVM0033862	0.887976
EVM0033907	0.875742
EVM0034043	0.881847
EVM0034044	0.756525
EVM0034051	0.918329
EVM0034203	0.88239
EVM0034398	0.90345
EVM0034420	0.928823
EVM0034587	0.886133
EVM0034594	0.918449
EVM0034781	0.951365
EVM0034810	0.919286
EVM0034845	0.731349
EVM0034953	0.951541
EVM0034996	0.967145
EVM0035018	0.928486
EVM0035052	0.866014
EVM0035129	0.835389
EVM0035243	0.850945
EVM0035414	0.843282
EVM0035523	0.711425
EVM0035598	0.905277
EVM0035683	0.87399
EVM0035746	0.901096
EVM0035794	0.947102
EVM0035806	0.851312
EVM0035878	0.89659
EVM0035887	0.751409
EVM0035965	0.895763
EVM0036080	0.883474
EVM0036111	0.896418
EVM0036159	0.889898
EVM0036180	0.893368
EVM0036207	0.84517
EVM0036252	0.769444
EVM0036318	0.966961
EVM0036341	0.870192
EVM0036392	0.787054
EVM0036447	0.800585
EVM0036479	0.942446
EVM0036719	0.904881
EVM0036768	0.907628
EVM0036792	0.969125
EVM0036897	0.899887
EVM0036909	0.955992
EVM0037029	0.846091
EVM0037064	0.915902
EVM0037122	0.92356
EVM0037250	0.873916
EVM0037369	0.846623
EVM0037453	0.849148
EVM0037516	0.758556
EVM0037648	0.907806
EVM0037787	0.895301
EVM0037864	0.90888
EVM0037878	0.824518
EVM0038118	0.777276
EVM0038319	0.706667
EVM0038384	0.701427
EVM0038414	0.903645
EVM0038423	0.840388
EVM0038519	0.936427
EVM0038689	0.883202
EVM0038735	0.876643
EVM0038746	0.953211
EVM0038798	0.970454
EVM0038823	0.937447
EVM0038833	0.913985
EVM0039068	0.84026
EVM0039071	0.919404
EVM0039078	0.757348
EVM0039166	0.736244
EVM0039245	0.962008
EVM0039355	0.906113
EVM0039449	0.920984
EVM0039465	0.807908
EVM0039608	0.715161
EVM0039644	0.835931
EVM0039647	0.899103
EVM0039751	0.877227
EVM0039763	0.783916
EVM0039767	0.795365
EVM0039857	0.927652
EVM0039897	0.858414
EVM0039960	0.965258
EVM0040107	0.915667
EVM0040202	0.883692
EVM0040317	0.981576
EVM0040539	0.946604
EVM0040804	0.932332
EVM0040902	0.876786
EVM0040925	0.953058
EVM0040970	0.776383
EVM0041149	0.818556
EVM0041247	0.842479
EVM0041286	0.935206
EVM0041328	0.870512
EVM0041361	0.855014
EVM0041519	0.85476
EVM0041594	0.904904
EVM0041702	0.829404
EVM0041745	0.758629
EVM0041825	0.815503
EVM0041882	0.940256
EVM0042027	0.847621
EVM0042095	0.957252
EVM0042324	0.72614
EVM0042479	0.886747
EVM0042496	0.936165
EVM0042591	0.86822
EVM0042650	0.820248
EVM0042654	0.815586
EVM0042668	0.894482
EVM0042695	0.715936
EVM0042909	0.869196
EVM0043071	0.829856
EVM0043212	0.858866
EVM0043218	0.923141
EVM0043456	0.906009
EVM0043483	0.901465
EVM0043520	0.925129
EVM0043549	0.734097
EVM0043570	0.87295
EVM0043571	0.927838
EVM0043759	0.953601
EVM0043836	0.930399
EVM0043979	0.837798
EVM0044115	0.878944
EVM0044243	0.841039
EVM0044288	0.747299
EVM0044323	0.879972
EVM0044539	0.953868
EVM0044625	0.907638
EVM0044674	0.835506
EVM0044737	0.915407
EVM0044779	0.919362
EVM0044848	0.89874
EVM0044869	0.901744
EVM0045002	0.902943
EVM0045135	0.82562
EVM0045139	0.949671
EVM0045153	0.883434
EVM0045260	0.816263
EVM0045299	0.943025
EVM0045329	0.86074
EVM0045371	0.904443
EVM0045431	0.915239
EVM0045684	0.869711
EVM0045722	0.986732
EVM0045767	0.856074
EVM0045812	0.964747
EVM0045960	0.826837
EVM0046057	0.943921
EVM0046063	0.772948
EVM0046253	0.919261
EVM0046395	0.792666
EVM0046429	0.908704
EVM0046576	0.879355
EVM0046666	0.860793
EVM0046782	0.766622
EVM0046821	0.895088
EVM0046954	0.872868
EVM0047015	0.749427
EVM0047106	0.856682
EVM0047112	0.794915
EVM0047138	0.869157
EVM0047187	0.904829
EVM0047291	0.797843
EVM0047367	0.858251
EVM0047427	0.907956
EVM0047486	0.890673
EVM0047535	0.731593
EVM0047816	0.792655
EVM0047841	0.895123
EVM0047858	0.791931
EVM0047895	0.746049
EVM0047908	0.82881
EVM0047952	0.941471
EVM0047966	0.926843
EVM0047982	0.935296
EVM0048002	0.869229
EVM0048098	0.819356
EVM0048099	0.887493
EVM0048161	0.909888
EVM0048162	0.883186
EVM0048234	0.860533
EVM0048364	0.866017
EVM0048415	0.811001
EVM0048462	0.881789
EVM0048486	0.844241
EVM0048523	0.887957
EVM0048526	0.941245
EVM0048665	0.76807
EVM0048706	0.835979
EVM0048714	0.905661
EVM0048854	0.83886
EVM0048871	0.938585
EVM0048884	0.853819
EVM0049147	0.772298
EVM0049169	0.884619
EVM0049202	0.803143
EVM0049232	0.882682
EVM0049302	0.738429
EVM0049629	0.766507
EVM0049698	0.843568
EVM0049706	0.880504
EVM0049823	0.851651
EVM0049831	0.89506
EVM0049837	0.89341
EVM0049891	0.863091
EVM0049963	0.933428
EVM0050031	0.962863
EVM0050316	0.9135
EVM0050463	0.919329
EVM0050473	0.868772
EVM0050638	0.93466
EVM0050725	0.779349
EVM0050837	0.884666
EVM0050871	0.85897
EVM0050873	0.921627
EVM0050925	0.825019
EVM0051006	0.962133
EVM0051092	0.946123
EVM0051150	0.887703
EVM0051168	0.837279
EVM0051220	0.812737
EVM0051251	0.801524
EVM0051252	0.858118
EVM0051277	0.743604
EVM0051387	0.85933
EVM0051397	0.822422
EVM0051401	0.845626
EVM0051525	0.89524
EVM0051558	0.889893
EVM0051658	0.953227
EVM0051704	0.855071
EVM0051780	0.974571
EVM0051829	0.901301
EVM0051893	0.875984
EVM0051897	0.938279
EVM0051961	0.896195
EVM0052007	0.793909
EVM0052083	0.839247
EVM0052095	0.792838
EVM0052167	0.917096
EVM0052209	0.844549
EVM0052263	0.942141
EVM0052325	0.904294
EVM0052442	0.884553
EVM0052537	0.809395
EVM0052575	0.90658
EVM0052760	0.786867
EVM0052782	0.860358
EVM0052895	0.904811
EVM0052933	0.911275
EVM0052972	0.949878
EVM0052984	0.872343
EVM0052993	0.888922
EVM0053015	0.92196
EVM0053070	0.942495
EVM0053086	0.879376
EVM0053313	0.86031
EVM0053440	0.914255
EVM0053455	0.9044
EVM0053587	0.823802
EVM0053616	0.859034
EVM0053624	0.924156
EVM0053686	0.898433
EVM0053700	0.874712
EVM0053785	0.939796
EVM0053821	0.776087
EVM0053943	0.925688
EVM0054054	0.890008
EVM0054095	0.796225
EVM0054097	0.878767
EVM0054123	0.971111
EVM0054201	0.951978
EVM0054227	0.906327
EVM0054263	0.932358
EVM0054364	0.953357
EVM0054384	0.950334
EVM0054393	0.844814
EVM0054421	0.742134
EVM0054531	0.920828
EVM0054594	0.940156
EVM0054929	0.941775
EVM0054962	0.7731
EVM0055087	0.945598
EVM0055110	0.964276
EVM0055122	0.934395
EVM0055142	0.891042
EVM0055181	0.89283
EVM0055282	0.80193
EVM0055338	0.865007
EVM0055517	0.889931
EVM0055554	0.854199
EVM0055565	0.92799
EVM0055706	0.922372
EVM0055783	0.950025
EVM0055785	0.828624
EVM0055910	0.885984
EVM0055928	0.702267
EVM0055983	0.819616
EVM0056102	0.76654
EVM0056105	0.890418
EVM0056170	0.916253
EVM0056314	0.861702
EVM0056322	0.921158
EVM0056359	0.927828
EVM0056420	0.700481
EVM0056458	0.883853
EVM0056483	0.890441
EVM0056506	0.892821
EVM0056544	0.858681
EVM0056697	0.847792
EVM0056774	0.943458
EVM0056823	0.919288
EVM0056954	0.966112
EVM0056989	0.787605
EVM0057026	0.828808
EVM0057044	0.946309
EVM0057062	0.931505
EVM0057069	0.728369
EVM0057275	0.929106
EVM0057479	0.837342
EVM0057552	0.910136
EVM0057691	0.746062
EVM0057696	0.91299
EVM0057791	0.933859
EVM0057819	0.741055
Salix_babylonica_newGene_10018	0.804543
Salix_babylonica_newGene_10019	0.829285
Salix_babylonica_newGene_10082	0.968464
Salix_babylonica_newGene_10134	0.922091
Salix_babylonica_newGene_10160	0.965404
Salix_babylonica_newGene_10445	0.85077
Salix_babylonica_newGene_10533	0.929091
Salix_babylonica_newGene_10534	0.893373
Salix_babylonica_newGene_10548	0.870808
Salix_babylonica_newGene_1056	0.795952
Salix_babylonica_newGene_10666	0.87665
Salix_babylonica_newGene_10796	0.865925
Salix_babylonica_newGene_10891	0.96065
Salix_babylonica_newGene_10923	0.949562
Salix_babylonica_newGene_11232	0.890483
Salix_babylonica_newGene_1225	0.899977
Salix_babylonica_newGene_1248	0.806163
Salix_babylonica_newGene_1737	0.802581
Salix_babylonica_newGene_1786	0.884963
Salix_babylonica_newGene_1846	0.84779
Salix_babylonica_newGene_1957	0.908149
Salix_babylonica_newGene_2165	0.885257
Salix_babylonica_newGene_2406	0.80303
Salix_babylonica_newGene_2485	0.932953
Salix_babylonica_newGene_2494	0.914454
Salix_babylonica_newGene_2550	0.724543
Salix_babylonica_newGene_2767	0.869376
Salix_babylonica_newGene_2828	0.777446
Salix_babylonica_newGene_304	0.86991
Salix_babylonica_newGene_3306	0.870661
Salix_babylonica_newGene_3374	0.924339
Salix_babylonica_newGene_3675	0.81342
Salix_babylonica_newGene_4109	0.865895
Salix_babylonica_newGene_4190	0.820349
Salix_babylonica_newGene_4409	0.913811
Salix_babylonica_newGene_4520	0.910636
Salix_babylonica_newGene_4848	0.889901
Salix_babylonica_newGene_4884	0.898557
Salix_babylonica_newGene_4981	0.889872
Salix_babylonica_newGene_5167	0.872448
Salix_babylonica_newGene_5494	0.859769
Salix_babylonica_newGene_560	0.972096
Salix_babylonica_newGene_5743	0.85138
Salix_babylonica_newGene_5780	0.867465
Salix_babylonica_newGene_582	0.859884
Salix_babylonica_newGene_5825	0.921798
Salix_babylonica_newGene_6039	0.846835
Salix_babylonica_newGene_6133	0.954233
Salix_babylonica_newGene_6134	0.925715
Salix_babylonica_newGene_6248	0.906117
Salix_babylonica_newGene_6522	0.839578
Salix_babylonica_newGene_6524	0.911122
Salix_babylonica_newGene_6535	0.870539
Salix_babylonica_newGene_6541	0.796144
Salix_babylonica_newGene_6827	0.895928
Salix_babylonica_newGene_6886	0.9044
Salix_babylonica_newGene_7015	0.887545
Salix_babylonica_newGene_7035	0.934949
Salix_babylonica_newGene_7123	0.784297
Salix_babylonica_newGene_73	0.916267
Salix_babylonica_newGene_7458	0.843042
Salix_babylonica_newGene_7477	0.894156
Salix_babylonica_newGene_7722	0.906425
Salix_babylonica_newGene_7725	0.869613
Salix_babylonica_newGene_7967	0.900085
Salix_babylonica_newGene_7988	0.811883
Salix_babylonica_newGene_8052	0.88029
Salix_babylonica_newGene_8150	0.809763
Salix_babylonica_newGene_8313	0.951022
Salix_babylonica_newGene_8437	0.917188
Salix_babylonica_newGene_8446	0.768122
Salix_babylonica_newGene_8645	0.919726
Salix_babylonica_newGene_9006	0.878138
Salix_babylonica_newGene_9112	0.872669
Salix_babylonica_newGene_9133	0.830195
Salix_babylonica_newGene_9175	0.945269
Salix_babylonica_newGene_9211	0.909153
Salix_babylonica_newGene_9235	0.866615
Salix_babylonica_newGene_9354	0.857524
Salix_babylonica_newGene_9862	0.935151
Salix_babylonica_newGene_9890	0.962752

## Sheet: kMEred_kME
Table S15-4 The kME value of genes in the red module
GeneID	kME
EVM0000104	0.854562
EVM0000131	0.914164
EVM0000197	0.92196
EVM0000340	0.942213
EVM0000457	0.901553
EVM0000460	0.809165
EVM0000525	0.907396
EVM0000536	0.851718
EVM0000588	0.85753
EVM0000800	0.839309
EVM0001064	0.969974
EVM0001181	0.969112
EVM0001195	0.877317
EVM0001207	0.803919
EVM0001224	0.930279
EVM0001391	0.918883
EVM0001458	0.975025
EVM0001526	0.875291
EVM0001602	0.789361
EVM0001612	0.841964
EVM0001649	0.901297
EVM0001685	0.854997
EVM0001926	0.954737
EVM0001944	0.947046
EVM0001962	0.891403
EVM0002056	0.858223
EVM0002172	0.951059
EVM0002405	0.971734
EVM0002615	0.814739
EVM0002686	0.957383
EVM0002742	0.979563
EVM0002801	0.774321
EVM0002827	0.895774
EVM0002887	0.840842
EVM0002981	0.767429
EVM0003061	0.946336
EVM0003161	0.829019
EVM0003318	0.921779
EVM0003498	0.81583
EVM0003513	0.804186
EVM0003606	0.887668
EVM0003651	0.812524
EVM0003869	0.94949
EVM0004002	0.865262
EVM0004070	0.977885
EVM0004129	0.876466
EVM0004330	0.956912
EVM0004373	0.933548
EVM0004429	0.939474
EVM0004437	0.871735
EVM0004610	0.963738
EVM0004803	0.926807
EVM0004806	0.853827
EVM0004876	0.88308
EVM0004890	0.909225
EVM0004962	0.809261
EVM0005007	0.882409
EVM0005067	0.856727
EVM0005199	0.949447
EVM0005210	0.72635
EVM0005242	0.789933
EVM0005305	0.905886
EVM0005614	0.916429
EVM0005788	0.947203
EVM0005870	0.901845
EVM0005879	0.932577
EVM0005902	0.920301
EVM0005912	0.841105
EVM0006238	0.754694
EVM0006264	0.837926
EVM0006331	0.917295
EVM0006332	0.826449
EVM0006343	0.721615
EVM0006345	0.878673
EVM0006564	0.948715
EVM0006577	0.899237
EVM0006724	0.946011
EVM0007122	0.879833
EVM0007146	0.97265
EVM0007147	0.908202
EVM0007178	0.744688
EVM0007271	0.738062
EVM0007307	0.930431
EVM0007340	0.868275
EVM0007354	0.932202
EVM0007401	0.949978
EVM0007428	0.890506
EVM0007442	0.891607
EVM0007451	0.940715
EVM0007975	0.844645
EVM0008000	0.896053
EVM0008101	0.970743
EVM0008164	0.907543
EVM0008196	0.928015
EVM0008199	0.779928
EVM0008261	0.874147
EVM0008313	0.733304
EVM0008383	0.855585
EVM0008398	0.934342
EVM0008496	0.949259
EVM0008508	0.965667
EVM0008567	0.894685
EVM0008933	0.915967
EVM0009094	0.903435
EVM0009150	0.943417
EVM0009334	0.837268
EVM0009456	0.926981
EVM0009507	0.970247
EVM0009601	0.909986
EVM0009662	0.851925
EVM0009726	0.864423
EVM0009753	0.921695
EVM0009990	0.927301
EVM0010133	0.95717
EVM0010214	0.958777
EVM0010374	0.846201
EVM0010522	0.917032
EVM0010537	0.804566
EVM0010553	0.960236
EVM0010568	0.88083
EVM0010584	0.915575
EVM0010778	0.798924
EVM0011014	0.934314
EVM0011089	0.936543
EVM0011257	0.88948
EVM0011313	0.880209
EVM0011513	0.944421
EVM0011818	0.853865
EVM0011819	0.873145
EVM0011824	0.799806
EVM0011871	0.978833
EVM0011892	0.894208
EVM0011910	0.927251
EVM0012041	0.866659
EVM0012208	0.95016
EVM0012562	0.905474
EVM0012748	0.751709
EVM0012854	0.903209
EVM0012937	0.926844
EVM0013003	0.911971
EVM0013023	0.87546
EVM0013037	0.818641
EVM0013319	0.853393
EVM0013357	0.9525
EVM0013417	0.878249
EVM0013475	0.906318
EVM0013490	0.839963
EVM0013577	0.881932
EVM0013606	0.935357
EVM0013678	0.902428
EVM0013976	0.960832
EVM0014013	0.921673
EVM0014104	0.901818
EVM0014107	0.910575
EVM0014219	0.947713
EVM0014521	0.727299
EVM0014525	0.974886
EVM0014637	0.792663
EVM0014651	0.952811
EVM0014696	0.81315
EVM0014717	0.824328
EVM0014738	0.917231
EVM0014759	0.847485
EVM0014795	0.912785
EVM0014873	0.884854
EVM0014902	0.848612
EVM0014932	0.88743
EVM0014943	0.816594
EVM0015092	0.943821
EVM0015127	0.870876
EVM0015231	0.724866
EVM0015271	0.924227
EVM0015330	0.928317
EVM0015670	0.970669
EVM0015686	0.885306
EVM0015726	0.817266
EVM0015770	0.914667
EVM0016033	0.968597
EVM0016078	0.893808
EVM0016105	0.842195
EVM0016152	0.880393
EVM0016187	0.907305
EVM0016433	0.876204
EVM0016578	0.88876
EVM0016851	0.920434
EVM0017010	0.822439
EVM0017073	0.944351
EVM0017163	0.982009
EVM0017222	0.9318
EVM0017235	0.824034
EVM0017283	0.848271
EVM0017512	0.829418
EVM0017591	0.888397
EVM0017696	0.906145
EVM0017869	0.88097
EVM0017984	0.908243
EVM0018034	0.833876
EVM0018053	0.776668
EVM0018273	0.809009
EVM0018463	0.863525
EVM0018737	0.941633
EVM0018748	0.896744
EVM0018841	0.760046
EVM0018856	0.974453
EVM0018933	0.852591
EVM0018947	0.861754
EVM0018958	0.978228
EVM0019027	0.81246
EVM0019043	0.940521
EVM0019115	0.755406
EVM0019145	0.738089
EVM0019261	0.85571
EVM0019410	0.918597
EVM0019780	0.926549
EVM0019885	0.840673
EVM0019950	0.87223
EVM0019988	0.792696
EVM0020045	0.768334
EVM0020169	0.960947
EVM0020282	0.778553
EVM0020367	0.909394
EVM0020383	0.928252
EVM0020492	0.711003
EVM0020501	0.82045
EVM0020642	0.893061
EVM0020718	0.777554
EVM0020964	0.985495
EVM0020991	0.975282
EVM0021012	0.872672
EVM0021047	0.878841
EVM0021076	0.883615
EVM0021178	0.935983
EVM0021197	0.877855
EVM0021209	0.787084
EVM0021283	0.815533
EVM0021334	0.879036
EVM0021484	0.921349
EVM0021591	0.911627
EVM0021594	0.932285
EVM0021678	0.771018
EVM0021832	0.936048
EVM0021866	0.886767
EVM0021974	0.771053
EVM0022026	0.896733
EVM0022060	0.906852
EVM0022145	0.955903
EVM0022244	0.821186
EVM0022283	0.92297
EVM0022415	0.849808
EVM0022451	0.923906
EVM0022611	0.964789
EVM0022705	0.921402
EVM0022781	0.799709
EVM0022893	0.926029
EVM0022910	0.823992
EVM0023060	0.930601
EVM0023083	0.95551
EVM0023194	0.919414
EVM0023290	0.837333
EVM0023369	0.877408
EVM0023525	0.866035
EVM0023606	0.915169
EVM0023724	0.933598
EVM0023734	0.92159
EVM0023760	0.932451
EVM0023902	0.897595
EVM0023909	0.807202
EVM0024036	0.947479
EVM0024064	0.869002
EVM0024076	0.866957
EVM0024240	0.903983
EVM0024414	0.845416
EVM0024505	0.803948
EVM0024509	0.835666
EVM0024546	0.894718
EVM0024575	0.869799
EVM0024623	0.868968
EVM0024690	0.812443
EVM0024790	0.865686
EVM0024801	0.892041
EVM0024837	0.862176
EVM0024844	0.875369
EVM0024881	0.80037
EVM0024905	0.86171
EVM0024939	0.962459
EVM0024967	0.95024
EVM0025083	0.88181
EVM0025287	0.932788
EVM0025428	0.856714
EVM0025617	0.984159
EVM0025622	0.906218
EVM0025866	0.815708
EVM0025876	0.954966
EVM0025903	0.913817
EVM0025908	0.912897
EVM0026182	0.886935
EVM0026317	0.942195
EVM0026498	0.888885
EVM0026638	0.964338
EVM0026748	0.869557
EVM0026820	0.916075
EVM0026905	0.834142
EVM0026912	0.905352
EVM0026919	0.9835
EVM0027047	0.922286
EVM0027113	0.812644
EVM0027154	0.76741
EVM0027191	0.817543
EVM0027316	0.919433
EVM0027518	0.821121
EVM0027582	0.87325
EVM0027927	0.885831
EVM0027963	0.888553
EVM0028033	0.83218
EVM0028080	0.958082
EVM0028087	0.876539
EVM0028242	0.867585
EVM0028400	0.954315
EVM0028429	0.983939
EVM0028515	0.937591
EVM0028552	0.831863
EVM0028814	0.957402
EVM0029224	0.874273
EVM0029685	0.956745
EVM0029694	0.88056
EVM0029774	0.940138
EVM0029860	0.787676
EVM0029899	0.902149
EVM0029948	0.799376
EVM0029963	0.936573
EVM0030048	0.858733
EVM0030222	0.916895
EVM0030229	0.864079
EVM0030332	0.95226
EVM0030410	0.829794
EVM0030553	0.819881
EVM0030690	0.852253
EVM0030938	0.912678
EVM0030954	0.889469
EVM0031153	0.954498
EVM0031216	0.843972
EVM0031294	0.910856
EVM0031317	0.862614
EVM0031467	0.930407
EVM0031868	0.823492
EVM0031870	0.902449
EVM0031899	0.902349
EVM0032274	0.762811
EVM0032375	0.98994
EVM0032453	0.918553
EVM0032456	0.974692
EVM0032482	0.959871
EVM0032514	0.795459
EVM0032542	0.758673
EVM0032781	0.920226
EVM0032932	0.947688
EVM0033244	0.788337
EVM0033286	0.89783
EVM0033288	0.948868
EVM0033385	0.826467
EVM0033445	0.969346
EVM0033500	0.895652
EVM0033548	0.86326
EVM0033817	0.926304
EVM0033917	0.945945
EVM0033970	0.872709
EVM0034060	0.948331
EVM0034104	0.723673
EVM0034353	0.856303
EVM0034355	0.882924
EVM0034449	0.958701
EVM0034508	0.933105
EVM0034595	0.732949
EVM0034720	0.939055
EVM0034773	0.85708
EVM0034954	0.772092
EVM0035022	0.846331
EVM0035219	0.890275
EVM0035338	0.93896
EVM0035371	0.860229
EVM0035759	0.861224
EVM0036124	0.894812
EVM0036372	0.970289
EVM0036573	0.883138
EVM0036702	0.763177
EVM0036790	0.9666
EVM0036816	0.90486
EVM0036860	0.820242
EVM0036915	0.960623
EVM0036973	0.916298
EVM0037149	0.799503
EVM0037259	0.89459
EVM0037631	0.782448
EVM0037867	0.876706
EVM0037885	0.877396
EVM0037914	0.874525
EVM0037962	0.886935
EVM0038056	0.957795
EVM0038357	0.924731
EVM0038473	0.955641
EVM0038479	0.870351
EVM0038568	0.800753
EVM0038751	0.906798
EVM0038831	0.914577
EVM0039066	0.928536
EVM0039067	0.899314
EVM0039162	0.872301
EVM0039346	0.7134
EVM0039408	0.945543
EVM0039451	0.892481
EVM0039694	0.949829
EVM0039755	0.90721
EVM0040078	0.878019
EVM0040155	0.884155
EVM0040342	0.891499
EVM0040387	0.96328
EVM0040557	0.763594
EVM0040600	0.911868
EVM0040710	0.848788
EVM0040772	0.93232
EVM0040839	0.948115
EVM0040867	0.769466
EVM0040924	0.922427
EVM0040959	0.931653
EVM0040976	0.920284
EVM0040983	0.884178
EVM0041002	0.772556
EVM0041034	0.72958
EVM0041135	0.909106
EVM0041200	0.937848
EVM0041232	0.782175
EVM0041339	0.875893
EVM0041466	0.931488
EVM0041561	0.923383
EVM0041596	0.959004
EVM0041614	0.902841
EVM0041643	0.923324
EVM0042020	0.742636
EVM0042170	0.835562
EVM0042270	0.90807
EVM0042285	0.778271
EVM0042286	0.880545
EVM0042330	0.821805
EVM0042462	0.897153
EVM0042482	0.851857
EVM0042555	0.9168
EVM0042582	0.976582
EVM0042596	0.967472
EVM0042684	0.926259
EVM0042737	0.939888
EVM0042815	0.873655
EVM0042926	0.909637
EVM0042937	0.935869
EVM0042940	0.886132
EVM0043061	0.983067
EVM0043082	0.891575
EVM0043125	0.764214
EVM0043255	0.787634
EVM0043342	0.969805
EVM0043599	0.865498
EVM0043642	0.865569
EVM0043658	0.944981
EVM0043729	0.946174
EVM0043828	0.950972
EVM0043910	0.82954
EVM0044001	0.795477
EVM0044086	0.929704
EVM0044087	0.886
EVM0044150	0.855471
EVM0044290	0.942052
EVM0044291	0.8499
EVM0044385	0.972224
EVM0044577	0.958378
EVM0044931	0.969102
EVM0045154	0.895074
EVM0045265	0.877649
EVM0045386	0.91463
EVM0045486	0.900791
EVM0045527	0.827534
EVM0045530	0.800385
EVM0045598	0.971193
EVM0045763	0.894481
EVM0045866	0.8069
EVM0045917	0.857789
EVM0046056	0.910835
EVM0046255	0.86534
EVM0046274	0.827702
EVM0046362	0.939946
EVM0046373	0.876484
EVM0046452	0.893113
EVM0046695	0.879286
EVM0047066	0.926726
EVM0047172	0.939082
EVM0047473	0.846651
EVM0047764	0.836168
EVM0047972	0.92611
EVM0048028	0.837011
EVM0048132	0.831117
EVM0048145	0.708717
EVM0048201	0.862719
EVM0048241	0.870825
EVM0048392	0.911312
EVM0048442	0.854954
EVM0048711	0.955811
EVM0048828	0.969009
EVM0048892	0.922385
EVM0048991	0.928585
EVM0049108	0.811119
EVM0049197	0.762749
EVM0049206	0.831905
EVM0049355	0.934891
EVM0049882	0.914456
EVM0049936	0.755252
EVM0050067	0.982066
EVM0050070	0.914742
EVM0050102	0.710184
EVM0050154	0.971621
EVM0050171	0.877699
EVM0050178	0.849257
EVM0050184	0.922689
EVM0050224	0.880488
EVM0050449	0.763479
EVM0050549	0.892128
EVM0050719	0.738185
EVM0050750	0.913503
EVM0050783	0.957763
EVM0050845	0.978498
EVM0050878	0.957808
EVM0051012	0.880963
EVM0051193	0.7893
EVM0051225	0.940528
EVM0051589	0.932602
EVM0051729	0.753686
EVM0052089	0.985485
EVM0052141	0.960588
EVM0052156	0.897463
EVM0052194	0.85793
EVM0052259	0.738693
EVM0052354	0.772206
EVM0052452	0.899463
EVM0052610	0.945501
EVM0052621	0.94919
EVM0052643	0.817289
EVM0052649	0.934901
EVM0052706	0.968219
EVM0052792	0.91787
EVM0052804	0.83686
EVM0052809	0.913264
EVM0052857	0.846305
EVM0052941	0.874988
EVM0053003	0.810718
EVM0053032	0.804232
EVM0053216	0.733819
EVM0053361	0.769257
EVM0053491	0.757066
EVM0053542	0.982396
EVM0053564	0.903099
EVM0053622	0.850966
EVM0053680	0.940369
EVM0053681	0.862977
EVM0053791	0.958748
EVM0053854	0.91255
EVM0053857	0.782774
EVM0053888	0.839265
EVM0053910	0.768803
EVM0054086	0.951617
EVM0054186	0.984345
EVM0054311	0.813544
EVM0054439	0.873448
EVM0054604	0.906105
EVM0054611	0.714585
EVM0054983	0.875981
EVM0055090	0.888076
EVM0055214	0.90768
EVM0055585	0.901805
EVM0055709	0.727648
EVM0055719	0.924323
EVM0055843	0.974893
EVM0055861	0.757627
EVM0056153	0.936026
EVM0056281	0.93769
EVM0056288	0.9489
EVM0056300	0.912682
EVM0056334	0.894014
EVM0056389	0.858475
EVM0056466	0.736818
EVM0056498	0.97668
EVM0056505	0.962581
EVM0056831	0.860481
EVM0056849	0.924106
EVM0057223	0.92669
EVM0057228	0.872393
EVM0057237	0.916866
EVM0057317	0.954268
EVM0057402	0.845796
EVM0057516	0.837173
EVM0057636	0.875572
EVM0057766	0.972966
EVM0057771	0.881081
Salix_babylonica_newGene_11061	0.890265
Salix_babylonica_newGene_11063	0.968816
Salix_babylonica_newGene_1439	0.719057
Salix_babylonica_newGene_1579	0.860549
Salix_babylonica_newGene_2101	0.820106
Salix_babylonica_newGene_2604	0.845932
Salix_babylonica_newGene_3074	0.844164
Salix_babylonica_newGene_3075	0.751823
Salix_babylonica_newGene_3194	0.869672
Salix_babylonica_newGene_3252	0.86698
Salix_babylonica_newGene_3389	0.898638
Salix_babylonica_newGene_3669	0.794379
Salix_babylonica_newGene_3824	0.933305
Salix_babylonica_newGene_3839	0.942341
Salix_babylonica_newGene_4171	0.921349
Salix_babylonica_newGene_4186	0.967811
Salix_babylonica_newGene_4305	0.770575
Salix_babylonica_newGene_4381	0.944284
Salix_babylonica_newGene_4906	0.847133
Salix_babylonica_newGene_5148	0.870455
Salix_babylonica_newGene_5226	0.969365
Salix_babylonica_newGene_554	0.704797
Salix_babylonica_newGene_5940	0.873574
Salix_babylonica_newGene_6005	0.834441
Salix_babylonica_newGene_6192	0.864409
Salix_babylonica_newGene_7009	0.88562
Salix_babylonica_newGene_7028	0.851023
Salix_babylonica_newGene_7716	0.988697
Salix_babylonica_newGene_781	0.927837
Salix_babylonica_newGene_783	0.762012
Salix_babylonica_newGene_8389	0.795841
Salix_babylonica_newGene_8418	0.830824
Salix_babylonica_newGene_8475	0.89991
Salix_babylonica_newGene_863	0.8054
Salix_babylonica_newGene_8681	0.968664
Salix_babylonica_newGene_9200	0.892299
