# Supplementary material for: Comparative transcriptomic analysis reveals potential mechanisms for high tolerance to submergence in arbor willows
Source: PeerJ. 2022 Feb 3;10:e12881. doi: 10.7717/peerj.12881 (PMC8818271; doi:10.7717/peerj.12881)
Supplement: Supplemental Information 3 [file peerj-10-12881-s003.zip › Table S16 FPKM values of 15 genes in qRT-PCR experiments.xlsx]

## Sheet: Sheet1
Table S16 FPKM values of genes in qRT-PCR experiments
		FPKM Values （average）
Gene name	Gene annotation	WR-CK	WSYL-CK	WR-4h	WSYL-4h	WR-12h	WSYL-12h	WR-24h	WSYL-24h	WR-48h	WSYL-48h
EVM0056498	NAC	6.08123	2.45817	17.7298	47.9768	3.9882	8.37532	4.37716	10.7603	2.49135	5.47977
EVM0054186	GIF	5.25006	5.30788	10.655	16.9446	5.03073	8.95021	4.04813	6.69547	4.04135	7.58772
EVM0004070	Trihelix	2.27317	3.57513	9.04781	14.7118	3.16925	6.85025	2.12759	3.90255	2.51993	4.83176
EVM0046362	Trihelix	3.6608	4.8891	10.1639	14.5767	3.78051	9.53102	2.86324	6.77207	3.38271	6.46607
EVM0046399	AtADH1	86.4204	34.9137	10.8254	14.1731	37.9993	9.61684	1758.7	294.286	371.891	202.647
EVM0029609	ACO	14.0083	5.14427	20.6566	8.07372	3.69781	3.55231	0.900537	0.854028	5.57373	1.77658
EVM0018193	AtSUS1	298.315	283.195	211.025	236.357	269.657	299.151	609.622	652.41	438.567	532.657
EVM0019131	CAT1_AT1G20630	103.023	153.464	176.065	208.521	295.606	231.295	368.444	279.642	380.13	327.193
EVM0028892	DLO1	10.758	0.782182	51.3791	42.6741	6.95592	9.34327	2.01798	6.78344	0.583315	3.44872
EVM0005793	SARD1	40.6499	5.93664	6.37439	10.558	15.3694	0.949788	11.6024	2.3067	3.48518	2.62763
EVM0044857	ICS1	2.57812	2.18352	3.29181	1.73339	2.75061	1.55216	0.836019	0.748494	0.894308	1.14023
EVM0025544	PCO1	4.86532	8.41551	3.20492	8.11343	0.974385	2.58845	12.6699	26.6244	11.0867	22.9292
EVM0049755	AP2/ERF-ERF	39.8032	31.2052	58.6423	139.078	43.7107	158.585	38.054	139.885	41.6733	164.634
EVM0045225	AP2/ERF-ERF	4.20055	2.77522	50.1077	7.50824	6.62171	2.08593	10.9966	6.21752	4.70467	1.64391
EVM0056506	WRKY	174.349	23.661	42.2213	39.2856	40.9212	16.7015	22.7527	9.25608	10.3287	13.5299
