# Supplementary material for: Comparative transcriptomic analysis reveals potential mechanisms for high tolerance to submergence in arbor willows
Source: PeerJ. 2022 Feb 3;10:e12881. doi: 10.7717/peerj.12881 (PMC8818271; doi:10.7717/peerj.12881)
Supplement: Supplemental Information 3 [file peerj-10-12881-s003.zip › Table S2 Raw data for growth indicators (Figure 1).xlsx]

## Sheet: Sheet1
		21DAY	24DAY	27DAY	30DAY	33DAY	36DAY	39DAY	42DAY	45DAY	48DAY	51DAY	54DAY	57DAY	60DAY	63DAY	66DAY	69DAY
total root length	Yanliu No. 1	0	0	0.133333	0.193333	0.206667	0.286667	0.366667	0.46	0.493333	0.5	0.54	0.546667	0.646667	0.62	0.653333	0.686667	0.68
	J2187	0.0133333	0.02	0.0133333	0.0357143	0.0214286	0.0285714	0.0571429	0.0571429	0.0642857	0.0785714	0.1	0.1	0.1	0.1	0.110714	0.121429	0.128571
	J2087	0	0	0.0133333	0.04	0.04	0.0133333	0.02	0.06	0.0733333	0.0933333	0.18	0.186667	0.186667	0.193333	0.226667	0.26	0.32
	Dongying No. 1	0	0.02	0.04	0.0466667	0.0333333	0.0230769	0.06	0.08	0.0733333	0.0866667	0.1	0.08	0.08	0.08	0.116667	0.153333	0.286667
	Bohailiu No. 1	0.02	0.0266667	0.113333	0.206667	0.153333	0.26	0.306667	0.306667	0.346667	0.326667	0.426667	0.413333	0.4	0.433333	0.523333	0.613333	0.626667
	287	0.0333333	0.0666667	0.113333	0.226667	0.22	0.32	0.36	0.506667	0.526667	0.5	0.486667	0.506667	0.473333	0.473333	0.493333	0.513333	0.34
	Zhuliu	0.164286	0.266667	0.38	0.486667	0.7	1.02667	1.9	2.83571	2.97857	3.39286	4.47143	5	5.47857	6.34286	7.175	8.00714	8.20714
	Suliu 932	0	0	0	0.0533333	0.106667	0.213333	0.32	0.446667	0.546667	0.7	0.953333	1.32667	1.53333	1.76667	2.24	2.71333	3.10667
	J1010	0	0.02	0.04	0.0533333	0.0533333	0.0866667	0.2	0.26	0.32	0.386667	0.56	0.773333	0.846667	0.84	0.976667	1.11333	1.25333
	Longzhualiu	0	0.146667	0.235714	0.357143	0.464286	0.571429	0.657143	0.485714	0.478571	0.492857	0.557143	0.642857	0.6	0.585714	0.632143	0.678571	0.85
	Suliu 172	0.04	0.12	0.226667	0.42	0.553333	0.913333	1.61333	1.6	2.10667	2.69333	3.48667	4.14	4.43333	4.98667	5.85333	6.72	7.67333
	Suliu 795	0.14	0.333333	0.446667	0.886667	0.88	1.13333	1.36667	1.50667	1.48	1.68	2.01333	2	2.12	2.29333	2.55	2.80667	2.97333
	Ziganliu	0	0	0	0	0	0.02	0.0666667	0.0933333	0.08	0.0933333	0.146667	0.133333	0.146667	0.166667	0.176667	0.186667	0.2
		21DAY	24DAY	27DAY	30DAY	33DAY	36DAY	39DAY	42DAY	45DAY	48DAY	51DAY	54DAY	57DAY	60DAY	63DAY	66DAY	69DAY
total root number	Yanliu No. 1	0	0	0.0666667	0.0666667	0.133333	0.4	0.733333	0.666667	0.666667	0.733333	0.8	0.8	0.866667	0.933333	0.933333	0.933333	1.33333
	J2187	0.0666667	0.0666667	0.0666667	0.142857	0.142857	0.214286	0.285714	0.285714	0.285714	0.285714	0.428571	0.428571	0.428571	0.357143	0.357143	0.357143	1.07143
	J2087	0	0	0.133333	0.133333	0.133333	0.133333	0.2	0.333333	0.4	0.4	0.666667	0.666667	0.666667	0.666667	0.666667	0.666667	1.33333
	Dongying No. 1	0	0.0666667	0.133333	0.133333	0.133333	0.266667	0.333333	0.333333	0.333333	0.4	0.4	0.266667	0.266667	0.266667	0.366667	0.466667	0.733333
	Bohailiu No. 1	0.133333	0.2	0.266667	0.733333	0.733333	0.933333	0.866667	0.866667	1.06667	1	1.26667	1.2	1.26667	1.2	1.36667	1.53333	2
	287	0.133333	0.2	0.466667	0.666667	0.666667	0.933333	1.33333	1.4	1.2	1.06667	1.06667	1.13333	1.2	1.2	1.13333	1.06667	1.46667
	Zhuliu	0.266667	0.4	0.8	1.46667	1.53333	2.53333	3.14286	4.35714	4.78571	4.92857	6.21429	6.5	6.85714	7	7.57143	8.14286	8.35714
	Suliu 932	0	0	0.133333	0.266667	0.4	1	1.13333	1.33333	1.8	2.26667	2.66667	3.6	3.6	3.53333	3.8	4.06667	4.06667
	J1010	0	0.0666667	0.0666667	0.0666667	0.133333	0.333333	0.4	0.466667	0.533333	0.8	1.46667	1.6	1.86667	2.06667	2.1	2.13333	2.26667
	Longzhualiu	0	0.4	0.5	0.5	0.857143	1	1.14286	0.928571	0.857143	1	1	1.07143	1.07143	1.07143	1.17857	1.28571	1.57143
	Suliu 172	0.2	0.6	0.733333	1	1.66667	2.73333	3.2	3.06667	3.86667	4.33333	6.06667	6	6.06667	6.33333	6.6	6.86667	7.66667
	Suliu 795	0.2	0.533333	0.866667	1.2	1.33333	1.93333	2.06667	2.2	2.33333	3.2	3.46667	3.4	3.86667	4.06667	4.33333	4.6	4.93333
	Ziganliu	0	0	0	0	0.0666667	0.2	0.333333	0.333333	0.333333	0.333333	0.4	0.466667	0.466667	0.533333	0.533333	0.533333	0.533333
		21DAY	24DAY	27DAY	30DAY	33DAY	36DAY	39DAY	42DAY	45DAY	48DAY	51DAY	54DAY	57DAY	60DAY	63DAY	66DAY	69DAY
total shoot length	Yanliu No. 1	0.0933333	0.346667	0.62	0.726667	0.806667	0.806667	0.926667	0.98	0.926667	0.96	0.913333	1.06667	1.01333	1.08	1.08667	1.09333	1.13333
	J2187	0	0	0.04	0.314286	0.314286	0.330769	0.485714	0.25	0.642857	0.778571	0.935714	0.957143	1.04286	1.16429	1.18571	1.20714	1.26429
	J2087	0	0	0.426667	0.546667	0.573333	0.6	0.64	0.68	0.7	0.746667	0.786667	0.766667	0.82	0.88	0.88	0.88	0.893333
	Dongying No. 1	0	0.46	1	1.22667	1.53333	1.6	1.86	1.86667	1.89333	1.96667	2.14	2.26	2.3	2.31333	2.32333	2.33333	2.36667
	Bohailiu No. 1	0	0.293333	0.486667	0.646667	0.666667	0.746667	0.8	0.8	0.82	0.8	0.826667	0.86	0.873333	0.953333	0.966667	0.98	0.986667
	287	0	0	0.06	0.373333	0.393333	0.72	0.746667	0.873333	0.953333	0.98	1.33333	1.36	1.3	1.37333	1.46333	1.55333	1.5
	Zhuliu	0.293333	0.48	0.806667	1.03333	1.27333	1.57333	1.63571	1.82857	1.84286	2.15	2.17143	2.30714	2.31429	2.36429	2.37143	2.37857	2.32857
	Suliu 932	0	0	0.246667	0.566667	0.68	0.713333	0.826667	0.866667	0.853333	0.893333	0.953333	0.98	1.02	1.02	1.04667	1.07333	1.52667
	J1010	0	0	0.106667	0.153333	0.273333	0.36	0.42	0.44	0.566667	0.573333	0.72	0.74	0.746667	0.766667	0.8	0.833333	0.86
	Longzhualiu	0.246667	0.406667	0.757143	1.05714	1.5	1.47143	1.60714	1.81429	1.73571	1.77143	1.95	2.25	2.18571	2.17857	2.34286	2.50714	2.39286
	Suliu 172	0	0.22	0.293333	0.526667	0.76	0.7	0.813333	0.966667	1.02667	1.05333	1.22667	1.28	1.33333	1.36667	1.42	1.47333	1.53333
	Suliu 795	0.226667	0.506667	0.533333	1.60667	1.76	1.86667	2.00667	2.23333	2.34667	2.64667	2.73333	2.77333	2.98	3.19333	3.33	3.46667	3.27333
	Ziganliu	0.0266667	0.0266667	0.113333	0.26	0.353333	0.413333	0.526667	0.573333	0.64	0.673333	0.86	0.96	0.946667	1.01333	1.03667	1.06	1.06667
		21DAY	24DAY	27DAY	30DAY	33DAY	36DAY	39DAY	42DAY	45DAY	48DAY	51DAY	54DAY	57DAY	60DAY	63DAY	66DAY	69DAY
total shoot number	Yanliu No. 1	0.133333	0.4	0.8	0.866667	0.866667	0.866667	1	1	1	1.06667	1.06667	1.13333	1.13333	1.2	1.2	1.2	1.4
	J2187	0	0	0.0666667	0.428571	0.428571	0.428571	0.5	0.5	0.857143	0.928571	1.07143	1.07143	1.21429	1.21429	1.21429	1.21429	1.42857
	J2087	0	0	0.666667	0.8	0.866667	0.933333	0.933333	1.06667	1.06667	1.13333	1.13333	1.13333	1.26667	1.26667	1.26667	1.26667	1.26667
	Dongying No. 1	0	0.533333	1	1.4	1.93333	2.06667	2.26667	2.26667	2.33333	2.33333	2.6	2.6	2.66667	2.53333	2.53333	2.53333	2.6
	Bohailiu No. 1	0	0.4	0.6	0.733333	0.733333	0.733333	0.733333	0.733333	0.733333	0.733333	0.733333	0.733333	0.733333	0.733333	0.733333	0.733333	1
	287	0	0	0.0666667	0.533333	0.533333	0.933333	0.933333	1.13333	1.13333	1.13333	1.86667	1.86667	1.73333	1.73333	1.86667	2	1.8
	Zhuliu	0.266667	0.4	0.8	1	1	1.4	1.42857	1.57143	1.57143	1.85714	1.85714	2	2	2.07143	2.07143	2.07143	2.07143
	Suliu 932	0	0	0.333333	0.733333	0.866667	0.933333	1.13333	1.2	1.2	1.2	1.26667	1.26667	1.4	1.46667	1.5	1.53333	1.53333
	J1010	0	0	0.133333	0.2	0.333333	0.466667	0.533333	0.533333	0.733333	0.733333	0.866667	0.866667	1.06667	1.06667	1.06667	1.06667	1.13333
	Longzhualiu	0.266667	0.466667	0.857143	1.28571	1.78571	1.78571	1.85714	2.28571	2.21429	2.21429	2.42857	2.64286	2.78571	2.85714	3	3.14286	3.14286
	Suliu 172	0	0.266667	0.333333	0.6	0.933333	1.06667	1.06667	1.13333	1.13333	1.2	1.46667	1.46667	1.6	1.6	1.66667	1.73333	1.73333
	Suliu 795	0.266667	0.4	0.466667	1.4	1.46667	1.53333	1.53333	1.66667	1.86667	1.86667	1.93333	1.93333	2.06667	2.2	2.26667	2.33333	2.46667
	Ziganliu	0.0666667	0.0666667	0.2	0.4	0.533333	0.6	0.733333	0.8	0.8	0.8	0.866667	0.866667	0.866667	0.933333	0.933333	0.933333	0.933333
	total root number, total root length, shoot number, and shoot length
