# Supplementary material for: Comparative transcriptomic analysis reveals potential mechanisms for high tolerance to submergence in arbor willows
Source: PeerJ. 2022 Feb 3;10:e12881. doi: 10.7717/peerj.12881 (PMC8818271; doi:10.7717/peerj.12881)
Supplement: Supplemental Information 3 [file peerj-10-12881-s003.zip › Table S3 Sequencing data.xlsx]

## Sheet: Sheet1
Table S2 Sequencing data Statistics
Samples	Clean reads	GC Content	%≥Q30	Mapped Reads	Mapped to exon
WR-12h1	19626557	0.4581	0.946	0.7948	0.9059
WR-12h2	21760415	0.4577	0.9475	0.8027	0.9113
WR-12h3	21829965	0.4579	0.9472	0.7972	0.905
WR-24h1	21662962	0.461	0.9438	0.7735	0.9025
WR-24h2	21827040	0.4604	0.9419	0.7718	0.9019
WR-24h3	21702042	0.4608	0.9424	0.7651	0.8995
WR-48h1	25049051	0.4685	0.9432	0.7227	0.9047
WR-48h2	21256868	0.4703	0.9484	0.7159	0.904
WR-48h3	21207160	0.4699	0.947	0.7152	0.9045
WR-4h1	22041568	0.4521	0.9474	0.8338	0.9094
WR-4h2	21414633	0.4531	0.9507	0.8177	0.9097
WR-4h3	22123093	0.4512	0.9481	0.8338	0.9067
WR-CK1	22973447	0.4485	0.9371	0.8441	0.9116
WR-CK2	22911360	0.4419	0.9155	0.8048	0.9081
WR-CK3	19505183	0.4469	0.9332	0.8518	0.9121
WSYL-12h1	21762521	0.451	0.9395	0.8096	0.9014
WSYL-12h2	20039686	0.4512	0.9462	0.8219	0.904
WSYL-12h3	20572637	0.4532	0.9485	0.817	0.9044
WSYL-24h1	21514653	0.451	0.9477	0.8322	0.9025
WSYL-24h2	21707849	0.4506	0.9387	0.8328	0.904
WSYL-24h3	19712852	0.4509	0.9448	0.8296	0.9031
WSYL-48h1	22165173	0.4519	0.945	0.7944	0.8974
WSYL-48h2	21534468	0.4531	0.9446	0.7968	0.8981
WSYL-48h3	21195520	0.4523	0.9468	0.7991	0.897
WSYL-4h1	21539992	0.4485	0.9469	0.8599	0.9043
WSYL-4h2	21422641	0.448	0.9457	0.8554	0.9026
WSYL-4h3	21722829	0.4477	0.9479	0.8543	0.9027
WSYL-CK1	20403230	0.4464	0.9451	0.8545	0.8996
WSYL-CK2	19764665	0.4472	0.9522	0.8506	0.9009
WSYL-CK3	21741001	0.4467	0.948	0.8545	0.9021
