# Supplementary material for: Comparative transcriptomic analysis reveals potential mechanisms for high tolerance to submergence in arbor willows
Source: PeerJ. 2022 Feb 3;10:e12881. doi: 10.7717/peerj.12881 (PMC8818271; doi:10.7717/peerj.12881)
Supplement: Supplemental Information 3 [file peerj-10-12881-s003.zip › Table S4 A Category 4 comparisons.xlsx]

## Sheet: WR-CK1_WR-CK2_WR-CK3_vs_WR-4h1_
Table S3-1 Transcriptome comparison between WR-CK and WR-4h
#ID	WR-CK1_Count	WR-CK2_Count	WR-CK3_Count	WR-4h1_Count	WR-4h2_Count	WR-4h3_Count	WR-CK1_FPKM	WR-CK2_FPKM	WR-CK3_FPKM	WR-4h1_FPKM	WR-4h2_FPKM	WR-4h3_FPKM	FDR	log2FC	regulated
EVM0041346	88	108	112	28	36	13	2.41259	3.20946	3.61004	0.80774	1.10705	0.366694	7.22736e-07	-1.67232	down
EVM0029341	14	39	43	316	315	331	0.34687	1.03754	1.23891	8.34634	8.73403	8.72962	9.32445e-13	2.83937	up
EVM0001589	47	63	62	26	17	14	1.22693	1.76465	1.88107	0.710287	0.471156	0.383167	0.000982492	-1.27369	down
EVM0036800	109	143	77	37	34	60	3.00495	4.24564	2.47498	1.07858	1.01577	1.75064	0.000422487	-1.09755	down
EVM0000184	806	835	703	337	289	266	10.0119	11.1565	10.1716	4.42242	3.98185	3.48829	1.44454e-25	-1.24978	down
EVM0033262	199	294	160	492	516	518	7.53736	11.9949	7.04838	19.762	21.7599	20.771	5.16166e-15	1.32039	up
EVM0051801	21	30	40	1129	918	884	0.956924	1.49797	2.15965	55.6772	47.5675	43.5392	8.49546e-157	4.95169	up
EVM0048582	551	659	376	187	158	177	15.2242	19.6122	12.1008	5.46216	4.85883	5.14636	2.50514e-17	-1.43137	down
EVM0054975	102	116	81	51	25	39	3.68228	4.49272	3.40654	1.92549	0.991514	1.4861	0.000211465	-1.14739	down
EVM0052728	3163	2767	2686	1337	1256	1201	52.6197	49.556	52.1087	23.5239	23.2231	21.1004	9.11006e-52	-1.05035	down
EVM0046158	89	125	83	40	45	24	1.83069	2.78367	1.99707	0.854663	1.01574	0.507194	0.000193684	-1.19407	down
EVM0001912	38	23	14	88	154	100	0.554728	0.356059	0.239622	1.36387	2.51258	1.54253	1.9824e-10	2.09407	up
Salix_babylonica_newGene_9896	50	85	46	29	14	25	3.50297	6.39287	3.73856	2.15587	1.04807	1.79447	0.00460351	-1.11255	down
Salix_babylonica_newGene_4917	47	62	30	16	8	22	1.10637	1.58534	0.817206	0.402291	0.21097	0.545869	0.00551951	-1.20685	down
EVM0057770	32	17	23	89	89	94	0.964195	0.531018	0.811547	2.86076	3.02024	3.00609	2.79051e-09	1.85672	up
EVM0057771	143	115	77	217	207	219	2.79043	2.40733	1.75533	4.48363	4.49162	4.50984	4.2454e-07	1.03931	up
EVM0017044	218	212	132	81	79	60	4.85831	5.08579	3.42785	1.90898	1.93913	1.41086	1.37923e-06	-1.15203	down
EVM0017049	141	102	155	35	24	17	1.98034	1.53631	2.53738	0.519217	0.370105	0.243026	1.91567e-11	-2.06199	down
EVM0015990	5700	5415	5047	493	517	414	135.3	138.374	139.693	12.3603	13.6196	10.3833	0	-3.35707	down
EVM0042103	69	80	75	962	979	1057	1.85346	2.30113	2.32895	27.3409	29.2363	30.0113	8.30872e-171	3.79767	up
EVM0013932	161	192	149	285	369	295	7.40902	9.514	7.97161	13.9039	18.8885	14.3682	1.08623e-08	1.01958	up
EVM0013934	327	362	262	641	693	751	4.39783	5.24454	4.10883	9.14508	10.3855	10.6997	7.06005e-24	1.24464	up
EVM0033689	26	43	29	105	91	99	0.800718	1.42674	1.03265	3.43161	3.1336	3.2487	1.21669e-07	1.57147	up
Salix_babylonica_newGene_5393	41	22	14	101	128	143	1.00562	0.564814	0.396817	2.60734	3.49789	3.69471	1.27484e-12	2.19316	up
EVM0046688	52	71	66	237	178	185	0.540962	0.78659	0.796633	2.60425	2.05515	2.03369	5.51785e-14	1.69975	up
EVM0035604	109	84	104	195	226	203	1.82296	1.49824	2.02469	3.44869	4.207	3.58583	1.40933e-08	1.15369	up
EVM0038384	987	910	876	390	345	349	67.2985	66.808	69.6696	28.0989	26.1575	25.1258	1.5761e-32	-1.21704	down
EVM0054739	128	121	128	58	62	34	1.38091	1.40638	1.60064	0.653472	0.738521	0.385166	0.000112461	-1.08382	down
EVM0056411	43	49	43	103	161	115	0.499814	0.622574	0.591512	1.29333	2.11884	1.43993	4.79281e-08	1.50644	up
EVM0054201	408	429	423	168	157	210	3.83144	4.33601	4.62943	1.66651	1.63567	2.0761	2.00133e-12	-1.09192	down
EVM0040122	6	4	8	40	50	60	0.130454	0.103646	0.227401	1.02316	1.3391	1.53868	2.60567e-09	2.52852	up
EVM0040120	659	591	536	203	169	249	5.63059	5.43306	5.3414	1.83234	1.60642	2.24881	2.94017e-23	-1.37367	down
EVM0013260	5075	4316	4427	12852	13046	13576	50.6793	46.3865	51.5465	135.802	144.828	143.257	4.53038e-213	1.63718	up
EVM0040320	1312	1046	1208	27506	25993	27073	11.9833	10.282	12.8645	266.02	264.11	261.461	0	4.60667	up
EVM0013262	258	235	213	809	711	694	2.90432	2.84233	2.79128	9.65007	8.9072	8.27368	1.06991e-49	1.75398	up
EVM0042119	60	52	46	143	153	143	1.3539	1.26206	1.20631	3.42933	3.87444	3.43976	1.16797e-10	1.5232	up
EVM0045660	512	327	380	945	1146	1007	6.8811	4.73644	5.95612	13.4653	17.1539	14.3248	8.67847e-29	1.45695	up
EVM0044132	823	832	788	1492	1440	1752	11.1823	12.178	12.4915	21.4626	21.7607	25.1725	1.03099e-33	1.05469	up
EVM0034210	788	853	742	364	302	316	21.4365	24.9687	23.528	10.4644	9.11575	9.061	3.30943e-23	-1.14085	down
EVM0028283	6	11	10	121	160	167	0.074952	0.142446	0.144861	1.58926	2.22441	2.20266	2.22385e-30	3.6999	up
EVM0042234	35	26	49	221	225	193	1.33148	1.0693	2.17939	8.98129	9.61515	7.84472	2.5757e-24	2.50086	up
EVM0042236	30	27	52	59	90	89	0.862209	0.844021	1.73301	1.78586	2.8841	2.72897	0.00157871	1.10298	up
EVM0042233	325	334	312	1351	1377	1266	3.94475	4.36249	4.40639	17.3515	18.5925	16.2459	1.78944e-105	2.14706	up
EVM0023693	909	864	718	2178	1822	1829	27.7455	28.3851	25.5677	70.3668	61.8353	58.9991	8.12581e-56	1.3466	up
EVM0015965	856	823	716	2048	1907	2225	10.0364	10.3793	9.78519	25.4117	24.8609	27.5703	4.92161e-88	1.48667	up
EVM0047770	497	461	444	1509	1538	1463	6.27433	6.25739	6.53304	20.1604	21.5885	19.5109	3.24137e-95	1.80041	up
EVM0039333	59	72	54	17	21	17	0.883103	1.15948	0.944718	0.264986	0.346793	0.261847	0.000105104	-1.41785	down
EVM0046422	61	52	66	17	19	18	0.933769	0.843181	1.16759	0.270845	0.31372	0.281451	0.000145751	-1.40227	down
EVM0033880	3436	3002	2837	1402	1299	1352	54.4636	51.231	52.4362	23.5033	22.893	22.6325	4.27496e-63	-1.062	down
EVM0033885	126	135	145	389	369	353	1.64041	1.89437	2.21029	5.36986	5.35427	4.86683	1.2973e-21	1.53607	up
EVM0001285	322	307	234	1105	986	942	6.91627	7.08604	5.84404	25.1017	23.5445	21.3681	5.34143e-66	1.92208	up
EVM0055280	92	134	77	418	376	323	6.19504	9.79191	6.09645	30.0234	28.3279	23.1782	2.44742e-24	1.94352	up
EVM0055288	82	87	86	23	33	39	1.8133	2.07079	2.22269	0.539247	0.794199	0.900819	0.000211848	-1.18368	down
EVM0057275	57	46	45	20	16	17	3.49129	3.054	3.21684	1.25522	1.04461	1.05269	0.0027724	-1.16588	down
EVM0031659	175	120	188	51	43	51	1.55344	1.14468	1.9483	0.471443	0.419092	0.476636	6.00461e-09	-1.51726	down
EVM0009378	1787	1498	1174	466	585	566	12.4337	11.2205	9.52132	3.42763	4.51917	4.16104	3.92899e-30	-1.30906	down
EVM0015177	610	534	560	1065	1076	1123	11.4652	10.8098	12.2753	21.1969	22.503	22.3193	2.08e-30	1.05521	up
EVM0001393	76	82	87	35	27	23	0.52764	0.615051	0.70741	0.256732	0.207462	0.168526	9.03301e-05	-1.27324	down
EVM0014593	392	381	330	1602	1387	1506	9.73367	10.1774	9.55003	42.1031	38.304	39.5194	1.33715e-125	2.13745	up
EVM0009593	47	56	55	14	11	8	2.12034	2.75976	2.90803	0.63953	0.551074	0.35449	9.45982e-06	-1.787	down
EVM0009592	59	41	32	8	22	12	2.8677	2.11669	1.80973	0.38758	1.15684	0.572988	0.0058149	-1.22122	down
EVM0030239	95	67	106	1682	1500	1450	2.05736	1.56288	2.67933	38.7346	36.2918	33.3435	1.22199e-217	4.163	up
EVM0008427	478	489	412	190	200	184	4.70971	5.19163	4.73251	1.9818	2.19428	1.90969	1.76795e-15	-1.11557	down
EVM0008428	76	101	85	193	161	241	0.71505	1.03236	0.933329	1.932	1.69438	2.41917	1.72425e-08	1.2442	up
EVM0022962	447	397	365	159	116	170	6.03577	5.76806	5.74914	2.27056	1.73616	2.4211	7.72548e-16	-1.28612	down
EVM0056273	357	343	308	30	54	67	6.65203	6.89612	6.69508	0.576934	1.11393	1.30479	4.90666e-31	-2.49466	down
EVM0022964	601	518	500	223	208	272	18.7122	17.3845	18.1809	7.32956	7.19673	8.94893	2.92168e-15	-1.05968	down
EVM0012336	430	603	391	215	159	182	26.9566	40.7177	28.616	14.2825	11.0657	12.0626	4.8942e-12	-1.19872	down
EVM0002240	107	127	124	3	8	6	1.41529	1.81448	1.91102	0.02811	0.114262	0.077558	2.65225e-23	-3.61997	down
EVM0056162	113	68	63	16	13	14	1.76718	1.13586	1.13768	0.262664	0.221479	0.220138	7.68376e-09	-2.06225	down
EVM0048269	577	540	429	1315	1072	1112	9.45971	9.52702	8.19003	22.817	19.5511	19.267	9.51275e-37	1.2961	up
Salix_babylonica_newGene_6939	11	6	5	43	37	41	0.94783	0.582465	0.528674	4.16122	3.72999	3.89216	2.20227e-06	2.06222	up
EVM0047430	86	99	78	18	18	25	1.3799	1.70691	1.46638	0.306641	0.320708	0.423151	4.31513e-08	-1.78193	down
EVM0053440	431	408	401	114	134	149	5.26388	5.36328	5.71045	1.46823	1.81147	1.9178	3.56785e-21	-1.48343	down
EVM0053443	335	264	212	74	82	66	7.63718	6.47752	5.64114	1.77535	2.06146	1.57651	4.11882e-16	-1.66322	down
EVM0052849	8	21	3	131	119	137	0.123368	0.356181	0.056344	2.26705	2.16476	2.36215	1.85988e-21	3.25897	up
EVM0004051	177	159	156	58	70	75	2.79691	2.70695	2.86977	0.968015	1.23095	1.25063	1.49846e-06	-1.09724	down
EVM0022220	205	188	153	42	52	57	8.54136	8.46621	7.42721	1.84442	2.38076	2.51249	1.89354e-12	-1.63609	down
EVM0022228	499	541	459	2493	2403	2336	10.7813	12.5674	11.5546	57.0083	57.7282	53.3417	5.52898e-194	2.38259	up
EVM0037166	720	557	569	253	251	197	19.0838	15.9032	17.5908	7.07926	7.38417	5.51873	1.36943e-18	-1.24191	down
EVM0007809	2186	1923	1946	804	792	878	20.1241	19.0566	20.8919	7.83053	8.10605	8.53578	6.38082e-52	-1.15924	down
EVM0019322	350	338	294	180	112	141	4.17692	4.33885	4.0954	2.27531	1.47952	1.7754	8.18893e-09	-1.02695	down
EVM0050137	611	506	510	227	227	270	16.9257	15.0927	16.4607	6.63753	6.97184	7.90831	8.03504e-15	-1.02468	down
Salix_babylonica_newGene_182	158	184	116	317	321	299	5.06951	6.34145	4.33904	10.7582	11.4609	10.1505	6.76892e-11	1.13401	up
Salix_babylonica_newGene_180	85	95	77	22	43	29	1.98777	2.45078	2.04287	0.519828	1.13235	0.694586	0.000305125	-1.18998	down
EVM0025622	631	627	599	1464	1316	1489	11.0447	11.8268	12.2318	27.1437	25.6385	27.565	7.85013e-56	1.31614	up
EVM0021751	112	171	136	623	663	669	2.56825	4.2215	3.64071	15.1468	16.9394	16.2392	4.05655e-52	2.29346	up
EVM0021289	279	271	216	115	82	108	5.32034	5.5577	4.79748	2.31891	1.73873	2.1795	1.23281e-09	-1.16165	down
EVM0021283	577	586	554	1770	1663	1711	9.07125	9.9181	10.1586	29.49	29.1007	28.4703	1.30192e-98	1.69743	up
EVM0035019	113	58	61	23	24	31	2.0805	1.1442	1.31372	0.438426	0.493502	0.589083	0.00031001	-1.27022	down
EVM0035017	588	422	423	912	832	914	15.4837	11.9586	12.989	25.4261	24.3578	25.4423	6.61078e-20	1.01134	up
EVM0020483	116	161	152	65	47	74	3.38541	5.05063	5.18489	2.01034	1.5267	2.28497	0.000110123	-1.02708	down
EVM0051772	117	144	91	52	33	30	2.2235	2.95647	2.01927	1.04112	0.694584	0.592202	4.12889e-06	-1.36551	down
EVM0056203	378	378	288	123	95	145	4.30245	4.63209	3.81946	1.47691	1.19238	1.74125	1.59892e-14	-1.35688	down
EVM0020154	531	636	461	184	179	234	11.2968	14.5829	11.444	4.14759	4.23957	5.24684	8.66501e-18	-1.29408	down
EVM0000711	48	54	31	19	17	14	2.36774	2.86994	1.75661	0.973911	0.9424	0.736537	0.00976562	-1.07555	down
EVM0000717	339	327	296	116	103	111	7.96136	8.25658	8.10139	2.88591	2.69203	2.74082	1.10452e-16	-1.38125	down
EVM0039646	548	599	472	1030	1087	1005	13.3874	15.7552	13.4228	26.6119	29.5289	25.9282	5.72058e-26	1.06663	up
EVM0039647	153	103	97	44	12	20	6.5146	4.69636	4.7761	1.94818	0.543191	0.870209	7.29001e-08	-1.8477	down
EVM0039644	673	590	627	233	233	228	4.70484	4.44266	5.10878	1.72103	1.81	1.68358	2.22336e-25	-1.30116	down
EVM0049823	380	384	336	152	125	144	2.56529	2.7898	2.65108	1.08669	0.933113	1.02716	2.85753e-15	-1.23243	down
EVM0049790	20	59	30	398	399	382	0.479587	1.53611	0.85431	10.3038	10.8586	9.88488	5.48853e-16	3.02817	up
EVM0046429	82	80	103	25	20	41	3.31466	3.48398	4.86182	1.04875	0.883685	1.75071	4.81644e-05	-1.35873	down
EVM0042917	112	97	56	47	40	16	3.53815	3.29794	2.03995	1.56863	1.38724	0.528517	0.00364126	-1.0698	down
EVM0044365	145	149	121	55	60	46	2.81052	3.11279	2.73279	1.12771	1.28795	0.927717	3.31033e-06	-1.16612	down
EVM0044361	99	109	123	559	524	590	1.53366	1.82786	2.2267	9.20629	9.07597	9.70578	3.0229e-58	2.40469	up
EVM0044368	25	29	34	56	62	62	0.290064	0.359197	0.456962	0.685712	0.80003	0.764007	0.00315702	1.02839	up
EVM0056550	487	303	397	92	79	119	15.8971	10.6369	15.1013	3.16442	2.85879	4.10797	3.44996e-21	-1.84041	down
EVM0016636	73	79	39	125	120	125	2.04376	2.3783	1.2467	3.69672	3.72784	3.70002	0.000125394	1.02463	up
EVM0027675	5	9	8	95	87	115	0.084322	0.146207	0.14521	1.70313	1.62711	2.05893	8.90686e-21	3.32814	up
EVM0048462	282	227	211	97	94	69	3.24216	2.80766	2.82158	1.18046	1.19634	0.833402	3.93198e-10	-1.28486	down
EVM0048467	108	102	120	65	31	35	6.11968	6.24399	7.92026	3.86838	1.93603	2.06334	0.000300344	-1.11572	down
EVM0046326	118	122	99	43	32	42	3.22927	3.59504	3.15965	1.2346	0.95985	1.2189	1.90729e-06	-1.31235	down
Salix_babylonica_newGene_3038	288	343	327	99	103	113	3.45234	4.2222	4.84998	1.29044	1.49172	1.50729	1.81022e-15	-1.44062	down
EVM0026818	357	386	336	1925	1765	1756	14.4494	16.8228	15.8543	82.5439	79.5147	75.1979	6.76673e-166	2.44287	up
EVM0054052	159	151	111	433	384	357	7.36393	7.4954	5.96703	21.2387	19.7595	17.4716	6.55681e-23	1.57423	up
EVM0046581	383	348	354	156	121	139	3.07671	3.01574	3.32261	1.3246	1.07996	1.17912	1.46746e-14	-1.23037	down
EVM0046584	262	180	221	504	449	524	8.02659	5.93824	7.87098	16.3352	15.2846	16.9652	2.93043e-18	1.2573	up
EVM0040983	150	144	128	432	328	402	2.85679	2.94529	2.84295	8.72313	6.96026	8.10295	3.20501e-23	1.55049	up
EVM0030447	180	182	142	73	64	68	2.76622	3.00283	2.54075	1.17388	1.08735	1.09762	6.15391e-07	-1.11661	down
EVM0017947	55	48	53	20	17	16	1.08081	1.01647	1.23084	0.421734	0.373378	0.337901	0.00121107	-1.24002	down
EVM0055090	283	259	292	717	599	600	3.79673	3.74173	4.56816	10.1799	8.9323	8.51228	4.56518e-24	1.30181	up
EVM0005454	652	722	589	250	212	163	22.8316	27.214	24.072	9.24556	8.22302	6.01271	1.38308e-23	-1.49222	down
EVM0024836	266	259	217	96	68	67	7.37004	7.7438	7.02218	2.80505	2.08619	1.952	1.64916e-13	-1.49677	down
EVM0006992	56	56	71	135	189	190	0.853883	0.917406	1.25692	2.19209	3.21382	3.06832	4.64284e-10	1.52161	up
EVM0006669	10	55	26	69	71	72	0.256559	1.60919	0.813887	1.98864	2.13124	2.07631	0.00620165	1.12757	up
EVM0004293	215	159	195	362	349	415	3.72799	2.96745	3.95285	6.65725	6.74913	7.6106	4.64184e-12	1.08461	up
EVM0003017	1225	975	1043	480	469	448	27.787	23.8039	27.5911	11.5096	11.8185	10.734	1.16094e-25	-1.07639	down
EVM0004745	231	215	201	477	468	524	2.44418	2.43966	2.46966	5.34213	5.50472	5.85491	2.66808e-23	1.28939	up
EVM0004740	883	987	786	2909	2763	2753	22.8598	27.5035	23.7296	79.7086	79.5176	75.3207	3.24713e-122	1.78292	up
EVM0028164	584	545	442	1733	1401	1553	8.96229	9.00517	7.91732	28.1828	23.9375	25.2099	3.92135e-74	1.69226	up
EVM0028161	16	15	31	51	33	57	0.136272	0.130984	0.301629	0.456307	0.303751	0.509439	0.00983192	1.08027	up
EVM0009122	259	205	168	535	468	458	4.1417	3.51836	3.13045	9.06525	8.31995	7.73693	7.07952e-20	1.31775	up
EVM0007214	783	928	696	313	221	331	22.3043	28.4731	23.1251	9.43745	6.99409	9.94359	1.04428e-21	-1.32993	down
EVM0017572	79	63	37	210	195	206	1.20153	1.04263	0.65768	3.41085	3.33105	3.34458	1.23608e-15	1.81861	up
Salix_babylonica_newGene_2973	24	26	14	88	120	138	0.252782	0.290142	0.169073	1.05373	1.62643	1.74359	4.14303e-14	2.32832	up
EVM0017689	2	1	6	39	38	86	0.040795	0.021957	0.1424	0.833019	0.85491	1.84475	2.19666e-11	3.08414	up
EVM0010214	14	12	4	128	134	195	0.447102	0.413908	0.149272	4.40893	4.82979	6.72036	1.26199e-28	3.60217	up
EVM0050304	592	519	563	1058	1050	1015	8.77619	8.28131	9.72658	16.5986	17.3017	15.8935	1.01398e-25	1.01616	up
EVM0035461	391	287	302	861	918	880	6.66491	5.27407	6.00039	15.5587	17.4202	15.8817	4.26681e-42	1.55233	up
EVM0057129	563	446	486	1097	1041	941	6.39157	5.4409	6.42947	13.1788	13.139	11.2847	1.67986e-27	1.15835	up
EVM0050889	49	62	50	197	180	228	0.836742	1.1386	1.00681	3.60236	3.44511	4.16643	1.05579e-18	1.93993	up
EVM0029713	75	45	66	126	94	142	0.471896	0.303981	0.480406	0.834859	0.655966	0.939338	0.000210996	1.01236	up
EVM0009056	45	53	54	256	240	211	1.19795	1.51537	1.65278	7.1907	7.09622	5.91188	1.74009e-25	2.23761	up
EVM0026360	147	150	107	79	42	44	4.66315	5.13299	3.95747	2.6448	1.47797	1.46867	0.00011619	-1.08232	down
EVM0015862	5082	4510	4136	1590	1603	1608	80.1141	76.5219	76.0187	26.5176	28.0816	26.7781	1.48901e-123	-1.3816	down
EVM0026710	52	48	51	4	2	15	1.04382	1.04152	1.21171	0.080991	0.044123	0.320068	3.05017e-06	-2.1103	down
EVM0025813	278	254	192	92	100	96	5.0788	5.00084	4.0955	1.78236	2.03542	1.84585	3.31132e-09	-1.15449	down
EVM0039018	78	85	69	311	287	276	2.0959	2.48197	2.17374	8.93944	8.67008	7.92396	1.9751e-27	1.97734	up
EVM0025393	8	9	7	52	58	55	0.383404	0.420651	0.387706	2.59357	3.07733	2.76084	1.13483e-09	2.41619	up
EVM0035190	100	63	88	203	123	183	2.86099	1.92796	2.92589	6.12457	3.90868	5.50799	1.1585e-05	1.07997	up
EVM0026713	214	196	210	49	64	58	10.5345	10.3695	12.0253	2.54843	3.4948	2.98594	5.48125e-14	-1.65515	down
EVM0037878	180	185	162	45	51	105	3.84483	4.2557	4.03611	1.01158	1.20759	2.35653	1.35076e-05	-1.18627	down
EVM0004068	126	143	109	7	12	5	5.09082	6.22366	5.13823	0.299231	0.521653	0.171074	1.8504e-22	-3.34755	down
EVM0057087	18	27	22	145	139	124	0.608527	0.998411	0.887658	5.46583	5.47533	4.63995	3.34245e-19	2.51705	up
EVM0032649	116	117	107	8	9	6	1.62819	1.7686	1.74811	0.114563	0.140569	0.085179	4.43988e-21	-3.26358	down
EVM0032640	585	547	517	1113	1061	1186	6.98065	7.02555	7.18612	14.0454	14.0744	14.9551	1.3929e-38	1.14462	up
EVM0044238	21	31	33	86	88	82	0.913504	1.49828	1.71748	4.06528	4.38333	3.86973	9.04226e-07	1.54853	up
EVM0039859	293	232	258	116	82	102	5.94979	5.06591	6.09248	2.4727	1.84781	2.17155	2.79606e-10	-1.21815	down
EVM0039857	2666	2383	2202	1012	984	984	63.8685	61.4426	61.524	25.6519	26.2082	24.8927	4.76367e-63	-1.14889	down
EVM0000102	1087	1019	913	2147	1792	2137	38.9209	39.2478	38.1151	81.3144	71.3251	80.8249	4.18149e-50	1.12901	up
EVM0000104	74	51	40	198	264	226	1.01695	0.755624	0.634293	2.91159	4.07253	3.31418	3.25742e-20	2.09342	up
EVM0044580	938	698	676	260	277	321	9.44058	7.56011	7.93031	2.76192	3.09772	3.41095	2.10385e-23	-1.27819	down
EVM0049751	170	143	97	38	36	36	2.29425	2.07071	1.52212	0.542149	0.530171	0.504536	2.01619e-09	-1.63666	down
EVM0044582	1459	1298	1334	481	626	609	14.446	13.8354	15.4022	5.03365	6.89342	6.36922	2.88719e-25	-1.11415	down
EVM0009706	266	239	224	89	86	116	9.96704	9.61829	9.75988	3.50234	3.57937	4.56953	1.78151e-09	-1.15913	down
EVM0009708	311	337	296	860	731	793	5.16443	6.01975	5.71749	15.1017	13.4869	13.9106	1.54778e-38	1.44391	up
EVM0030481	43	61	54	10	10	21	0.967309	1.46516	1.41931	0.219227	0.234004	0.496108	0.000184444	-1.53202	down
EVM0018947	55	77	28	101	87	125	2.25645	3.44958	1.34922	4.43399	4.01257	5.48074	0.00139189	1.00876	up
EVM0008075	57	99	68	131	142	159	2.57002	4.83736	3.55821	6.30241	7.1547	7.64242	8.23184e-05	1.00802	up
EVM0002615	2936	2607	2661	7433	7906	7787	15.2568	14.5856	16.1271	40.8794	45.6843	42.7681	5.94501e-167	1.61671	up
EVM0052051	2495	2415	2249	1084	959	1105	45.7388	47.6583	48.0761	21.0272	19.5441	21.3941	1.22608e-52	-1.05587	down
EVM0042700	37	90	38	107	142	119	1.20333	3.13648	1.42696	3.68797	5.15064	4.08218	0.000215391	1.17246	up
EVM0047285	353	339	301	153	130	139	3.38025	3.50259	3.36408	1.55067	1.38382	1.40826	1.32403e-11	-1.08228	down
Salix_babylonica_newGene_2596	227	202	219	1785	1793	1830	4.03043	3.84945	4.5315	33.596	35.4562	34.4012	2.33137e-242	3.1594	up
Salix_babylonica_newGene_2599	287	346	227	1095	969	981	7.35093	9.55705	6.76887	29.7389	27.6384	26.6076	3.58921e-58	1.92723	up
EVM0041002	1575	1516	1452	8816	7992	8499	41.3116	42.782	44.4031	244.691	233.057	235.576	0	2.59607	up
EVM0053014	33	23	22	73	118	118	0.652431	0.485035	0.507463	1.55421	2.63665	2.51615	7.64922e-10	1.92234	up
EVM0053010	868	925	701	370	355	358	28.0592	32.2092	26.4338	12.6595	12.7502	12.2414	3.67213e-21	-1.06134	down
EVM0047867	55	37	34	6	19	16	0.59422	0.428844	0.428572	0.061346	0.227017	0.182482	0.00762766	-1.19502	down
EVM0027324	53	40	49	142	142	192	0.601454	0.480124	0.639166	1.70444	1.78218	2.30252	6.96241e-13	1.76285	up
EVM0054795	124	147	104	246	291	320	5.01696	6.41224	4.87956	10.5642	13.1257	13.695	3.21667e-12	1.281	up
EVM0054799	228	192	204	429	370	433	4.20695	3.82206	4.38868	8.39593	7.60795	8.46199	1.56531e-14	1.0861	up
Salix_babylonica_newGene_1438	32	48	29	231	163	201	1.51501	2.59884	1.57685	13.6995	9.77558	11.9365	6.2628e-23	2.42227	up
Salix_babylonica_newGene_1439	34	57	22	344	423	337	0.956638	1.76618	0.680288	10.9326	13.6877	10.5589	2.56617e-46	3.25017	up
EVM0001339	489	456	520	1185	1078	1098	10.4792	10.5365	13.0132	26.9042	25.7135	24.8931	3.00953e-37	1.30646	up
EVM0004125	31	35	15	82	50	65	0.637869	0.770264	0.35317	1.78777	1.15045	1.40388	0.000554759	1.24865	up
EVM0004120	13	6	4	69	75	89	0.177981	0.090936	0.056291	1.02987	1.17325	1.33227	1.09544e-14	2.92997	up
EVM0015373	87	109	122	40	28	54	1.5816	2.13768	2.59506	0.775465	0.556445	1.03066	0.000164036	-1.16649	down
EVM0032579	167	138	158	1142	1148	1268	3.10491	2.7645	3.44278	22.5907	23.8545	25.0421	1.64487e-156	3.02941	up
EVM0014604	3624	3174	3013	1435	1336	1437	75.8906	71.5423	73.5724	31.7976	31.093	31.7825	6.21224e-70	-1.08948	down
EVM0050898	140	113	91	28	37	60	2.14914	1.86976	1.62763	0.454591	0.623313	0.973466	5.77017e-05	-1.21849	down
EVM0009061	912	1043	804	400	347	426	12.2547	15.085	12.5891	5.67751	5.17543	6.04638	5.48433e-22	-1.0956	down
EVM0003203	27	43	37	161	127	147	0.346513	0.593972	0.547602	2.2076	1.81955	2.00171	3.24852e-14	1.99903	up
EVM0028287	347	265	261	697	712	646	6.25405	5.14499	5.48747	13.3109	14.278	12.3129	4.37558e-28	1.34843	up
EVM0056498	347	266	296	922	859	871	6.47809	5.34146	6.42415	18.1991	17.8159	17.1742	2.11602e-50	1.65298	up
EVM0039081	21	7	11	312	230	208	0.74407	0.253489	0.450357	11.7589	9.11615	7.84769	4.68286e-45	4.01951	up
EVM0018973	65	49	60	25	8	28	1.05131	0.845908	1.13988	0.421126	0.129359	0.469396	0.00326019	-1.18873	down
EVM0024433	461	335	405	148	184	165	12.2298	9.56318	12.5116	4.14356	5.43013	4.61984	3.14362e-11	-1.11543	down
EVM0027264	8903	7249	6946	3014	2755	3007	126.451	110.83	115.038	45.2995	43.494	45.125	4.13576e-101	-1.26217	down
EVM0019731	10050	9944	8522	2595	2808	2558	190.935	203.364	188.787	52.1692	59.307	51.3335	3.22855e-176	-1.70485	down
EVM0019734	1644	1479	1319	616	591	618	21.8317	21.1415	20.4172	8.64863	8.72628	8.6669	3.84878e-44	-1.1467	down
EVM0049458	119	87	106	458	376	557	1.43402	1.12982	1.49241	5.85786	5.04486	7.10498	4.11922e-38	2.21509	up
EVM0010715	1033	864	896	1771	1733	1873	24.0697	21.6545	24.3507	43.6776	44.9026	46.1221	1.82104e-43	1.06581	up
EVM0023991	399	413	347	153	126	148	8.072	8.99333	8.17994	3.26656	2.83235	3.1519	7.94072e-17	-1.28627	down
EVM0023997	806	689	588	1669	1736	1923	7.06023	6.49485	6.00023	15.4678	16.9008	17.7955	1.45809e-64	1.47605	up
EVM0045088	661	601	524	1767	1851	1776	12.9452	12.6826	11.967	36.6416	40.3428	36.7903	5.25638e-97	1.71441	up
EVM0034295	134	137	129	1214	1102	1175	1.38522	1.52518	1.56236	13.3598	12.739	12.9073	2.63423e-176	3.21081	up
EVM0034290	703	588	535	1179	1099	1213	8.81664	7.93847	7.82459	15.6402	15.3226	16.0742	4.62312e-32	1.0569	up
EVM0022646	10895	10093	9666	24500	22954	24745	136.427	136.053	141.15	324.649	319.551	327.431	1.86158e-261	1.35975	up
EVM0022643	82	41	44	15	4	12	1.5329	0.812482	0.939087	0.291833	0.079248	0.223143	1.44854e-05	-1.8567	down
EVM0045978	12	20	20	1420	1420	1345	0.513737	0.989111	1.06768	70.0012	73.5433	66.2302	2.39e-212	6.18839	up
EVM0024776	679	699	574	213	212	251	16.2566	18.0102	16.0277	5.39716	5.62384	6.3335	3.22432e-28	-1.38223	down
EVM0034436	1225	1030	1131	2171	1931	2352	9.99394	9.04636	10.7615	18.7399	17.5104	20.2808	3.57312e-37	1.04704	up
EVM0033807	37	21	17	76	39	55	0.95969	0.575308	0.506723	2.08596	1.13431	1.51072	0.00318447	1.14032	up
EVM0046878	147	142	131	349	348	374	1.84389	1.91719	1.90977	4.63254	4.8471	4.95516	2.17825e-21	1.44558	up
EVM0034322	39	40	43	494	448	482	0.599716	0.647817	0.758874	8.04175	7.66539	7.84771	9.35703e-86	3.55119	up
EVM0055355	5652	5349	4790	10082	9077	9865	73.5465	74.9232	72.6752	138.829	131.301	135.646	2.11562e-109	1.00332	up
EVM0000800	20	13	10	100	106	97	0.787016	0.544954	0.422462	4.20022	4.71598	4.07687	2.87712e-16	2.6403	up
EVM0000809	73	103	90	31	18	22	0.928044	1.41156	1.32997	0.408991	0.252927	0.296135	1.29644e-06	-1.60453	down
EVM0039950	26	13	14	177	147	159	0.835714	0.429977	0.529729	6.06744	5.30151	5.43413	2.70502e-27	3.05342	up
EVM0039957	155	126	130	307	335	329	4.45716	3.88389	4.36273	9.33528	10.7045	9.98754	1.58873e-16	1.3366	up
EVM0005064	110	85	99	35	28	22	1.74844	1.4479	1.83596	0.576168	0.491197	0.363223	8.18602e-07	-1.5175	down
EVM0026399	53	26	56	202	200	136	0.93065	0.483721	1.13719	3.75031	3.89944	2.51105	8.43981e-13	1.96658	up
EVM0044477	29	21	8	284	319	278	0.67699	0.522915	0.206079	7.03729	8.30154	6.85963	9.61997e-52	3.80476	up
EVM0044472	73	88	78	186	211	201	1.80248	2.33231	2.23046	4.85619	5.78134	5.23223	2.17852e-11	1.39089	up
EVM0049447	143	129	104	37	52	53	4.19561	4.09612	3.54568	1.1256	1.67746	1.62603	8.88162e-06	-1.18986	down
EVM0037490	206	226	176	60	93	71	5.09732	6.02511	5.08236	1.5671	2.54551	1.86014	3.48835e-08	-1.24792	down
EVM0037495	704	750	557	217	169	214	21.5935	24.7852	19.9427	7.02782	5.75502	6.9381	5.50663e-32	-1.58963	down
EVM0033385	85	55	44	130	138	141	1.2787	0.879514	0.770973	2.05994	2.29928	2.23397	1.6987e-06	1.21812	up
EVM0051924	815	788	660	267	208	247	19.1307	19.9072	18.0465	6.62278	5.42041	6.11028	6.57316e-36	-1.5004	down
EVM0009517	342	343	380	1370	1199	1421	2.80611	3.03278	3.63713	11.9074	10.9549	12.3374	2.6893e-83	2.00427	up
EVM0003777	697	586	548	234	208	200	25.8044	23.3438	23.6424	9.13842	8.53331	7.8052	4.70983e-26	-1.36076	down
EVM0003776	625	535	537	1500	1426	1555	11.2698	10.3862	11.292	28.6315	28.5958	29.6393	4.18089e-75	1.51784	up
EVM0052773	342	413	313	122	142	185	6.56571	8.548	7.0144	2.47432	3.03082	3.74216	1.68431e-09	-1.09223	down
EVM0038338	71	73	56	35	18	19	1.83509	2.02871	1.69095	0.962473	0.51592	0.514615	0.00105065	-1.1873	down
EVM0012446	185	164	119	349	339	324	10.419	9.93407	7.80262	20.7981	21.2073	19.2736	9.11868e-14	1.21768	up
EVM0009269	131	151	149	365	336	313	4.61352	5.73291	6.13893	13.6364	13.1919	11.7001	1.75218e-15	1.32187	up
EVM0002421	573	457	515	264	205	228	14.7673	12.6729	15.4811	7.20555	5.86883	6.2039	1.4922e-12	-1.00583	down
EVM0006337	344	243	186	95	60	83	9.1558	6.95464	5.77176	2.68099	1.75747	2.31416	3.57817e-11	-1.48935	down
EVM0006331	63	22	63	98	99	105	1.11458	0.421215	1.30294	1.85529	1.95915	1.98694	0.00181092	1.03868	up
EVM0006332	145	170	96	1614	1536	1544	3.71253	4.68788	2.87815	43.96	43.9559	42.0166	1.17147e-200	3.59597	up
EVM0006339	9	14	14	33	42	61	0.081976	0.143396	0.166093	0.348465	0.471341	0.657785	8.87059e-05	1.64158	up
EVM0052573	99	115	75	186	546	255	2.50851	3.12702	2.19733	4.98972	15.394	6.83012	0.000629625	1.53365	up
Salix_babylonica_newGene_4813	13	16	29	37	64	103	0.358338	0.456613	0.949502	1.14707	2.06955	3.05614	7.72248e-05	1.60415	up
Salix_babylonica_newGene_4812	981	895	977	2446	2006	2311	15.0654	15.4378	14.692	33.0576	27.7956	32.0483	3.56279e-59	1.35726	up
Salix_babylonica_newGene_10685	15	39	16	172	195	178	0.340804	0.956273	0.425081	4.27255	5.07596	4.42333	1.92619e-23	2.83871	up
Salix_babylonica_newGene_10683	40	32	25	192	154	177	1.19185	0.911204	0.758325	5.46338	4.58912	5.01715	1.1827e-22	2.41153	up
EVM0053196	518	453	487	180	229	222	17.8919	16.8468	19.5997	6.56729	8.78504	8.08537	5.43492e-13	-1.06105	down
EVM0057433	132	95	79	43	25	45	2.58655	2.0068	1.78895	0.882899	0.537874	0.926943	0.000106516	-1.19429	down
EVM0026002	159	189	146	37	39	75	6.34949	8.15597	6.82024	1.53125	1.72501	3.16645	3.99615e-08	-1.48241	down
EVM0041214	480	558	427	191	215	210	14.0198	17.5378	14.5555	5.8902	6.96095	6.46927	3.9043e-14	-1.10042	down
EVM0004236	51	59	45	112	99	94	2.18914	2.70975	2.25113	5.07706	4.71795	4.24756	0.000142202	1.03327	up
Salix_babylonica_newGene_1571	58	70	81	14	30	15	1.12216	1.47134	1.82821	0.288756	0.647746	0.306667	0.00010106	-1.47094	down
EVM0051268	1107	843	913	399	427	376	8.05768	6.60608	7.75248	3.07088	3.45706	2.89013	5.546e-22	-1.10829	down
EVM0023705	1712	1571	1487	3876	3642	3621	22.9099	22.6192	23.1933	54.8768	54.1722	51.1997	5.03038e-112	1.34641	up
EVM0035095	310	343	225	124	135	123	14.0808	16.7674	11.8986	5.93527	6.81955	5.90965	2.83729e-08	-1.03386	down
EVM0024577	609	533	564	1984	1936	2104	9.75781	9.19054	10.5451	33.6774	34.5236	35.6513	1.32898e-130	1.93364	up
EVM0020400	4817	4560	4208	380	365	338	88.2508	89.916	89.8988	7.35874	7.42481	6.53132	0	-3.50388	down
EVM0051482	507	440	372	1027	912	967	10.0556	9.39104	8.59294	21.5494	20.1074	20.2578	3.5326e-36	1.25855	up
EVM0028098	80	78	55	181	142	162	1.51723	1.5932	1.21052	3.62139	2.99076	3.24114	2.79067e-08	1.2572	up
EVM0056288	494	494	460	1481	1543	1389	16.069	17.2757	17.4288	50.9744	55.8147	47.7525	5.72228e-78	1.72129	up
Salix_babylonica_newGene_972	61	39	49	14	18	23	2.45144	1.71149	2.30976	0.566921	0.77779	0.968185	0.00509548	-1.12001	down
EVM0026945	177	209	166	83	76	81	2.08695	2.65523	2.28528	1.02837	0.992719	1.00575	1.67929e-06	-1.03276	down
EVM0026940	344	295	271	90	61	91	8.06852	7.44712	7.40464	2.22607	1.58437	2.25171	7.62288e-20	-1.7251	down
EVM0022063	1504	1210	1281	437	386	537	25.3785	21.9636	25.1988	7.8012	7.22397	9.57541	1.49835e-38	-1.41433	down
EVM0030546	130	125	100	358	327	334	5.18199	5.35709	4.62833	15.1787	14.5287	14.1358	1.3543e-23	1.61139	up
EVM0004264	10	11	12	59	85	58	0.225686	0.264565	0.316697	1.40723	2.15962	1.40322	4.47027e-10	2.33935	up
EVM0004086	88	68	67	39	32	17	0.805275	0.669082	0.706306	0.371117	0.320713	0.158448	0.00234097	-1.07474	down
EVM0036351	705	594	569	204	152	199	15.7523	14.2955	14.8271	4.82124	3.77574	4.69855	1.8741e-32	-1.59702	down
EVM0036352	287	333	333	699	632	598	4.54507	5.68077	6.15161	11.7313	11.1575	10.0319	1.33726e-17	1.11974	up
EVM0017118	233	286	222	758	664	722	2.09287	2.77016	2.32774	7.22049	6.64077	6.86407	8.67565e-40	1.6337	up
EVM0043022	136	92	101	43	35	40	2.5773	1.87576	2.23246	0.849924	0.726071	0.790574	1.03146e-05	-1.25171	down
EVM0044502	1007	864	893	3547	3030	3337	13.5399	12.5087	14.0056	50.492	45.305	47.4349	9.52878e-168	1.95852	up
EVM0037821	138	122	82	251	255	194	1.65968	1.58317	1.14025	3.1969	3.41601	2.46904	5.55569e-08	1.12827	up
EVM0037822	416	358	344	109	99	122	6.57784	6.08516	6.33495	1.8209	1.73638	2.03206	7.68236e-23	-1.59367	down
EVM0008952	563	455	412	177	187	164	14.3109	12.4568	12.2172	4.76302	5.26404	4.4016	2.81366e-18	-1.27808	down
EVM0030886	38	37	47	7	12	21	0.60479	0.635213	0.882571	0.115247	0.200276	0.343873	0.00681278	-1.21057	down
EVM0033617	25	26	15	112	117	85	0.583227	0.662201	0.403937	2.79653	3.07146	2.11983	2.58023e-12	2.16409	up
EVM0046001	278	209	271	119	87	99	13.5315	10.9156	15.3548	6.09506	4.69627	5.07389	1.58467e-08	-1.1488	down
EVM0031759	27	22	16	93	70	78	0.439694	0.374118	0.304752	1.59842	1.26818	1.33681	2.42792e-08	1.81682	up
EVM0040902	895	753	679	286	282	245	12.2458	11.0973	10.8386	4.13877	4.27998	3.54293	8.77799e-30	-1.36606	down
EVM0045262	39	44	35	157	169	181	1.15685	1.40789	1.2284	4.99801	5.65957	5.77829	7.10472e-19	2.11022	up
EVM0045265	407	333	344	2475	2327	2527	4.14604	3.65247	4.08423	26.6993	26.3729	27.2213	1.51008e-277	2.86655	up
EVM0009238	127	91	107	27	32	57	3.38797	2.60097	3.29853	0.754469	0.931044	1.6036	5.99998e-05	-1.24481	down
EVM0036937	80	216	82	35	32	26	10.5443	30.8175	12.532	4.80839	4.65848	3.51409	2.27484e-06	-1.66896	down
EVM0009498	1758	1541	1543	3986	3583	3869	19.6797	18.5644	20.1376	47.2281	44.5958	45.7691	2.58433e-112	1.36142	up
EVM0040010	5190	4707	4418	1433	1325	1369	49.6014	48.4205	49.2334	14.4837	14.0765	13.8163	3.02893e-188	-1.66178	down
EVM0004214	288	251	351	585	569	624	4.489	4.19876	6.37356	9.64838	9.86695	10.2724	7.53498e-14	1.09298	up
EVM0004213	147	147	131	56	58	62	3.50779	3.77334	3.65476	1.40236	1.5427	1.5677	5.49661e-06	-1.08769	down
EVM0004212	554	476	477	1016	933	1052	8.54363	7.90105	8.57595	16.59	16.0166	17.1624	3.02992e-32	1.11094	up
EVM0015721	275	344	241	119	105	102	9.27029	12.4913	9.4896	4.22982	3.92665	3.6092	8.58609e-11	-1.23075	down
EVM0015725	24	1	6	142	139	191	0.453446	0.020479	0.128669	2.83894	2.91992	3.82064	0.000179494	2.07412	up
EVM0003639	1340	1235	1118	378	428	395	33.0981	32.8422	32.2165	9.86665	11.7446	10.3164	1.45394e-52	-1.4776	down
EVM0007749	8	20	5	1187	1037	1073	0.216536	0.567209	0.157658	34.044	31.2477	30.7185	1.04818e-164	6.36534	up
EVM0005678	422	372	287	53	76	88	7.85642	7.46336	6.22928	1.04111	1.57271	1.73476	9.97372e-27	-2.10192	down
EVM0007290	2119	2334	1688	5365	5194	4959	47.5343	56.3557	44.1581	127.388	129.549	117.578	3.27248e-82	1.46055	up
EVM0048341	160	255	161	89	54	67	1.64463	2.82083	1.92139	0.959634	0.617461	0.725447	7.6805e-07	-1.2574	down
EVM0048344	253	213	232	56	17	68	3.81429	3.45135	4.08261	0.883895	0.274797	1.0822	5.44471e-05	-1.76615	down
EVM0002588	15	29	18	79	101	101	0.382238	0.815679	0.520134	2.17165	2.93263	2.79025	2.123e-10	2.06569	up
EVM0052433	87	46	57	229	247	222	3.63334	2.06559	2.76255	10.2044	11.593	9.88448	2.13431e-18	1.92172	up
EVM0054559	341	295	317	149	128	153	4.48587	4.17528	4.85093	2.0667	1.86474	2.1181	1.50597e-09	-1	down
EVM0054554	28	47	45	87	82	97	1.49082	2.74743	2.81631	4.9992	4.96901	5.59294	0.00018319	1.15477	up
EVM0009974	23	20	21	277	263	304	0.60596	0.582756	0.666605	7.97382	7.96029	8.76487	8.07764e-55	3.63601	up
EVM0057603	7500	6634	6799	13463	12094	12953	79.8887	76.0691	84.451	151.759	143.226	145.803	2.1115e-87	1.0018	up
EVM0019408	58	53	46	12	16	22	1.86783	1.82668	1.7353	0.394769	0.552098	0.755091	0.000837385	-1.30503	down
EVM0019406	293	263	291	1119	1203	1121	4.95895	4.78999	5.73926	20.056	22.6645	20.0698	1.33601e-87	2.12561	up
EVM0050074	1046	1025	917	2146	2187	2175	29.228	30.8088	29.8564	63.4394	67.9261	64.1989	1.37741e-70	1.24505	up
EVM0050070	17	16	37	69	143	119	0.361178	0.366758	0.928803	1.5803	3.47625	2.74044	5.80389e-09	2.05837	up
EVM0050071	45	41	42	161	154	145	0.842808	0.816343	0.908577	3.20699	3.21876	2.88567	7.58219e-15	1.8652	up
EVM0003467	12	17	40	79	62	68	0.911875	1.35836	3.64212	6.48878	5.39622	5.62276	0.000227461	1.44258	up
EVM0051383	56	39	39	8	11	12	1.0876	0.806484	0.873352	0.144418	0.227588	0.227887	0.000125265	-1.62157	down
EVM0025546	14610	15639	12649	35414	35118	33639	362.04	417.188	365.519	928.658	967.482	880.868	7.96384e-141	1.40459	up
EVM0035112	118	83	115	39	33	44	3.24267	2.44844	3.70276	1.13122	1.01473	1.26188	3.07607e-05	-1.22334	down
EVM0023494	418	344	363	738	732	720	16.9482	15.0182	17.1576	31.6953	33.0067	30.8571	1.01723e-22	1.07668	up
EVM0023496	127	152	111	1157	955	972	2.97382	3.84145	3.03404	28.7427	24.9191	24.1141	1.52772e-124	3.0605	up
EVM0027974	604	526	507	235	175	203	27.6426	25.9127	27.07	11.3803	8.87972	9.80481	1.20969e-20	-1.26912	down
EVM0027979	448	510	401	995	952	986	10.371	12.7006	10.8264	24.3608	24.5015	24.1255	1.2254e-33	1.22491	up
EVM0039767	1620	1756	1418	562	550	553	22.3501	26.0829	22.8058	8.20516	8.42644	8.05034	4.72263e-55	-1.38791	down
EVM0045061	148	146	117	34	54	66	1.97458	2.08774	1.80618	0.471138	0.798259	0.919311	9.69176e-06	-1.20126	down
EVM0045063	57	42	26	162	155	150	0.83444	0.659464	0.435565	2.53443	2.55155	2.34457	6.42208e-14	1.91622	up
EVM0033518	4	8	0	109	143	73	0.067211	0.191754	0	2.57499	3.54747	1.71266	1.36457e-22	3.92028	up
EVM0049698	1343	1220	998	29	43	18	44.8247	43.8247	38.8412	1.00991	1.57358	0.624808	5.54679e-65	-4.74773	down
EVM0040250	241	216	221	605	637	678	5.02156	4.85722	5.36994	13.3662	14.7818	14.9691	1.61201e-39	1.6053	up
EVM0004033	79	104	69	26	23	33	5.71244	8.03416	5.77426	1.95776	1.8253	2.4737	3.45242e-05	-1.34934	down
EVM0044008	327	302	286	106	112	118	7.07281	7.02667	7.21097	2.41598	2.69294	2.69388	3.55711e-14	-1.28386	down
EVM0049039	119	64	144	46	42	28	4.42361	2.55629	6.24066	1.80313	1.72829	1.09734	0.000244219	-1.23761	down
EVM0044002	28	21	43	61	63	79	0.632838	0.510194	1.15575	1.50743	1.62288	1.93398	0.00182101	1.10986	up
EVM0034985	257	270	199	1372	1260	1345	4.54794	5.12977	4.10038	25.6988	24.8083	25.1648	3.17774e-140	2.55744	up
EVM0002347	1247	1229	1184	8693	8539	8681	16.8124	17.8472	18.6122	124.093	128.072	123.751	0	2.94086	up
EVM0043782	19	21	21	166	201	186	0.122344	0.145183	0.158762	1.15649	1.47451	1.30102	1.38435e-31	3.07696	up
Salix_babylonica_newGene_4625	48	58	40	157	144	130	0.647386	0.856009	0.621211	2.17765	2.11656	1.94617	1.05295e-10	1.5956	up
EVM0034328	239	247	228	519	593	550	2.87784	3.19935	3.20925	6.62126	7.95357	7.01271	3.49513e-24	1.32493	up
EVM0037980	37	55	40	73	94	178	0.769086	1.25646	0.99104	1.62384	2.21071	3.98108	3.08319e-05	1.35765	up
EVM0047575	1742	1498	1469	2986	2842	2826	52.846	48.9148	51.9509	95.8799	95.8655	90.5974	6.45474e-54	1.00224	up
EVM0032442	58	51	58	15	19	33	0.923465	0.870993	1.08687	0.245851	0.328222	0.556946	0.00764387	-1.03802	down
Salix_babylonica_newGene_4448	56	59	36	158	89	161	1.353	1.04594	0.658923	2.79366	1.6364	3.36974	1.90221e-07	1.45017	up
EVM0054564	233	189	222	416	488	551	3.79518	3.3044	4.21741	7.18425	8.83647	9.48886	2.27876e-17	1.27371	up
EVM0036218	99	96	88	26	32	49	2.37652	2.46575	2.46233	0.645469	0.844741	1.23941	0.000157567	-1.16998	down
EVM0036212	5070	4598	4488	2094	2012	1952	76.503	74.6878	78.9768	33.4242	33.7504	31.118	7.71766e-78	-1.09403	down
EVM0039244	47	36	13	69	102	71	1.05749	0.868194	0.341172	1.63729	2.53328	1.68783	0.000287561	1.31287	up
EVM0038527	51	42	43	228	219	258	1.14275	1.01043	1.1292	5.49585	5.5303	6.20441	8.15777e-30	2.39385	up
EVM0007962	170	277	140	65	96	90	11.8789	20.8938	11.405	4.795	7.44628	6.60705	0.000101754	-1.02653	down
EVM0055448	33	46	38	161	135	168	0.605578	0.910001	0.814762	3.14622	2.77543	3.28423	2.04643e-15	1.98291	up
EVM0010550	120	160	101	52	51	55	4.34392	6.25098	4.27339	1.97819	2.03674	2.11716	6.702e-05	-1.06958	down
EVM0002017	1062	1008	843	364	441	411	59.5091	60.8076	55.044	21.5636	27.458	24.308	2.23053e-24	-1.11602	down
EVM0034800	1003	795	843	397	325	379	11.355	9.68198	11.1241	4.74933	4.08116	4.53301	1.94767e-23	-1.12299	down
EVM0014353	193	128	148	21	24	24	8.8888	6.34216	7.9212	1.01177	1.21154	1.14962	2.05159e-18	-2.43366	down
EVM0055190	64	74	48	30	6	20	1.89605	2.36882	1.65971	0.936046	0.179826	0.612111	0.0010781	-1.34992	down
EVM0000469	1776	1468	1470	699	666	745	13.2488	11.7837	12.7854	5.51378	5.52134	5.86848	4.5796e-34	-1.02524	down
EVM0035179	29	24	10	76	44	56	0.917057	0.804984	0.338007	2.56533	1.53831	1.86651	0.000313792	1.39469	up
EVM0044945	140	113	95	23	43	31	3.31139	2.86264	2.61306	0.575191	1.10898	0.77373	1.66661e-07	-1.56177	down
EVM0044949	64	54	47	173	179	118	0.989762	0.900759	0.843062	2.8384	3.07912	1.91949	7.0637e-10	1.54983	up
EVM0041188	24	26	56	86	69	106	0.547247	0.634569	1.47267	2.06156	1.74668	2.54765	0.000474496	1.23584	up
EVM0006706	128	115	136	1502	1422	1449	4.45394	4.29594	5.51374	55.5499	55.2699	53.5162	4.57139e-226	3.60842	up
EVM0014688	19	8	8	80	68	60	0.373528	0.173103	0.191673	1.73251	1.55064	1.29773	6.48225e-10	2.31661	up
EVM0051637	129	141	132	33	50	51	1.50194	1.77608	1.7975	0.404245	0.647795	0.628786	3.01546e-07	-1.36621	down
EVM0014684	763	739	730	1491	1404	1522	8.15845	8.51401	9.10592	16.8825	16.6986	17.2147	4.10609e-43	1.10229	up
EVM0008739	24	31	26	225	258	289	0.703211	0.962485	0.885868	7.02234	8.48619	9.03355	1.23331e-42	3.19491	up
EVM0026796	1539	1407	1397	2747	2665	2843	22.1603	21.8049	23.458	41.872	42.6785	43.273	3.53829e-62	1.04834	up
EVM0010965	395	409	287	137	111	211	7.90416	8.82747	6.70247	2.89837	2.4703	4.46466	6.30247e-08	-1.08254	down
EVM0022195	77	72	36	1464	1301	1312	1.06546	1.07441	0.580564	21.577	20.1512	19.3105	5.71492e-217	4.50322	up
EVM0012028	41	72	61	272	221	278	0.66289	1.24429	1.15292	4.65315	3.97363	4.74505	1.11267e-22	2.15826	up
EVM0026537	116	118	99	32	41	42	5.33381	5.84038	5.29469	1.54846	2.09142	2.01065	2.72725e-06	-1.30648	down
EVM0018654	631	501	495	1708	1327	1688	15.7182	13.4172	14.374	45.0106	36.7462	44.4224	2.00365e-62	1.6489	up
EVM0010463	84	100	89	1672	1454	1623	1.4098	1.80799	1.7407	29.9051	27.3106	28.9872	1.22066e-267	4.18589	up
EVM0010461	51	34	38	0	2	2	0.857399	0.604107	0.743618	0	0.036773	0.035547	3.01924e-10	-3.07754	down
EVM0013846	1	4	3	33	37	38	0.036646	0.19013	0.12575	1.52915	1.81602	1.79004	1.04907e-08	2.72295	up
Salix_babylonica_newGene_3252	21	44	18	71	63	57	0.404565	0.947305	0.412746	1.5035	1.41415	1.21225	0.00168741	1.16646	up
EVM0010795	19062	17623	15259	2386	2232	2455	272.792	271.485	254.639	36.1251	35.505	37.1259	0	-2.74124	down
EVM0050226	94	114	95	365	304	292	2.29374	2.97779	2.68266	9.43299	8.265	7.54301	2.15798e-22	1.73638	up
EVM0055534	23	9	19	60	43	87	0.37054	0.15533	0.346453	1.02235	0.761824	1.47083	1.00156e-05	1.71685	up
EVM0015944	201	221	121	67	36	61	6.89376	8.16542	4.85075	2.42385	1.37411	2.211	1.8485e-08	-1.49214	down
EVM0035834	655	625	589	236	260	251	8.19124	8.40567	8.58746	3.1145	3.61111	3.31383	3.90823e-22	-1.17966	down
EVM0015949	2616	2247	2137	563	512	568	52.438	48.4943	49.9513	11.9444	11.3928	12.0175	2.87772e-141	-1.95182	down
EVM0038356	58	64	59	123	144	104	1.90737	2.26774	2.27024	4.29495	5.28171	3.63415	2.32177e-05	1.09504	up
EVM0057021	168	158	140	379	344	312	5.13646	5.20658	5.00497	12.2928	11.7297	10.0901	2.36531e-15	1.25125	up
EVM0029612	70	83	98	38	35	18	3.11278	3.95359	5.0538	1.7466	1.72715	0.845584	0.000539351	-1.20093	down
EVM0029616	62	51	52	18	21	21	0.814493	0.718206	0.805915	0.249749	0.304087	0.291322	0.0017612	-1.16411	down
EVM0028561	590	596	555	235	165	202	14.5769	15.8471	15.9838	6.12416	4.53165	5.26497	1.1749e-23	-1.38513	down
EVM0021371	123	70	85	22	39	49	2.8551	1.74877	2.28616	0.51972	1.00385	1.20705	0.00136282	-1.0822	down
EVM0023282	8744	8016	7673	29448	27671	28773	161.65	159.536	165.428	576.135	568.759	562.125	0	1.93736	up
EVM0042984	11651	10783	9328	4331	4049	4091	285.47	284.386	266.514	112.28	110.278	105.912	6.3181e-131	-1.21589	down
EVM0035300	26	30	17	116	122	113	0.85373	1.06904	0.646473	4.06918	4.49381	3.95644	1.93471e-14	2.20536	up
EVM0024483	306	284	257	930	839	826	5.3867	5.37072	5.26251	17.3273	16.4237	15.3648	3.12878e-57	1.72428	up
EVM0024487	35	68	50	3	8	9	1.62739	3.39422	2.68277	0.147493	0.414256	0.430982	6.0479e-07	-2.20392	down
EVM0003357	118	123	117	58	41	44	3.20757	3.58218	3.70083	1.66849	1.21504	1.23961	2.60804e-05	-1.12617	down
EVM0020391	57	51	40	21	10	16	1.88028	1.7929	1.52755	0.709864	0.351188	0.545009	0.00136688	-1.29295	down
EVM0020024	379	411	314	100	69	71	7.39406	8.63181	7.13357	2.0598	1.49477	1.45285	1.35349e-27	-2.00782	down
EVM0036768	63	37	54	15	24	21	3.20931	2.01411	3.23837	0.802271	1.36689	1.08752	0.0084022	-1.05433	down
EVM0052667	421	406	408	2101	2156	2138	6.76224	7.02577	7.64674	35.7658	38.5537	36.3437	2.67207e-198	2.48198	up
EVM0025590	90	61	89	355	312	289	1.6438	1.19994	1.90127	6.90624	6.3605	5.60511	2.06335e-26	2.04426	up
EVM0000662	148	117	117	837	795	872	2.50988	2.13787	2.31599	15.116	15.0815	15.7172	8.09025e-112	2.79878	up
EVM0005175	4082	4270	3479	1148	950	949	102.322	115.196	101.688	30.4323	26.4535	25.1345	4.68587e-121	-1.8192	down
EVM0037410	2494	2323	1952	4525	4284	4561	68.4588	68.6332	62.4876	131.449	130.742	132.292	1.63111e-84	1.1085	up
EVM0037416	1368	1308	1187	219	270	238	19.8778	20.4613	20.1079	3.3534	4.35877	3.65273	2.08916e-99	-2.25599	down
EVM0033305	150	147	132	18	20	16	1.46141	1.54585	1.50856	0.184978	0.211198	0.163182	4.61346e-20	-2.62708	down
EVM0033307	124	79	116	25	40	23	13.8026	9.45317	15.0626	2.87874	4.93957	2.7116	1.02754e-06	-1.56222	down
EVM0021421	80	80	70	198	181	193	0.946453	1.01317	0.961564	2.47982	2.37907	2.41695	9.48396e-12	1.38671	up
EVM0045566	79	74	61	2	2	13	1.56986	1.57476	1.41866	0.042224	0.04436	0.262751	3.76739e-11	-2.79788	down
EVM0045567	71	48	38	19	24	17	2.05389	1.50103	1.26799	0.582087	0.770031	0.516705	0.00684843	-1.06925	down
EVM0040427	0	0	2	33	38	37	0	0	0.040397	0.59948	0.719162	0.675558	1.86236e-11	3.34625	up
EVM0044216	91	80	75	14	15	27	2.7586	2.60398	2.64153	0.435063	0.503202	0.851764	1.92107e-07	-1.78201	down
EVM0008248	1299	1478	1186	446	518	524	44.1571	54.0758	47.0143	16.0329	19.5519	18.8172	4.51017e-34	-1.27304	down
EVM0008244	291	217	230	519	466	609	1.75592	1.40847	1.62173	3.32214	3.13666	3.89154	2.2243e-18	1.2161	up
EVM0008240	241	142	218	403	471	429	3.29739	2.08618	3.48003	5.8415	7.16953	6.20021	6.45591e-12	1.20919	up
EVM0032895	1743	1556	1347	519	491	530	45.9981	44.2051	41.4652	14.483	14.3946	14.7749	2.99873e-64	-1.45272	down
EVM0048140	2071	2031	1880	892	946	778	52.1877	55.0837	55.2331	23.7788	26.4886	20.6952	6.51489e-33	-1.05728	down
EVM0052645	151	113	112	1937	1925	1813	2.27104	1.82517	1.95808	30.9367	32.3055	28.9156	3.19512e-291	3.99958	up
EVM0046211	2534	2205	2234	977	952	1090	24.3947	22.8446	25.075	9.95269	10.1828	11.087	1.27609e-47	-1.07652	down
EVM0048846	501	490	416	1363	1300	1407	10.0714	10.5977	9.75175	28.9889	29.0418	29.887	5.45611e-82	1.64877	up
EVM0026082	176	171	172	2655	2509	2767	5.02972	5.28795	5.76326	80.717	80.1351	84.0207	0	4.02643	up
EVM0026084	745	747	698	265	258	250	12.0732	13.0432	13.2029	4.54898	4.64234	4.27605	4.87861e-32	-1.36002	down
EVM0054690	14	28	40	58	74	53	0.343013	0.719895	1.12398	1.48711	1.99849	1.3741	0.00500987	1.10142	up
EVM0049608	578	453	458	181	176	206	5.23089	4.41121	4.83254	1.73433	1.76573	1.96965	8.69534e-19	-1.25115	down
Salix_babylonica_newGene_4186	6	7	2	228	205	180	0.12979	0.155238	0.05045	5.43256	5.13075	4.24489	6.91354e-46	4.74917	up
EVM0001277	235	232	214	415	417	440	6.56989	6.98541	6.9799	12.3032	12.9884	13.0165	4.94092e-14	1.01097	up
Salix_babylonica_newGene_4188	1636	1644	1552	3549	3812	3701	31.3689	33.9291	36.0813	72.0206	84.5114	77.953	2.65267e-86	1.31546	up
EVM0011209	42	34	33	13	9	10	0.902535	0.792615	0.835527	0.284997	0.203875	0.215947	0.0027847	-1.32577	down
EVM0014525	69	39	26	215	237	220	0.844985	0.513467	0.371585	2.7945	3.23256	2.8561	1.74169e-21	2.33032	up
EVM0014522	98	89	87	186	163	185	1.65697	1.61978	1.70106	3.32195	3.0599	3.30955	2.8325e-07	1.04816	up
EVM0014521	24	30	23	133	116	95	0.494927	0.683545	0.572463	3.01054	2.77167	2.1548	6.01168e-13	2.0985	up
EVM0050754	36	97	57	178	139	72	0.582738	1.70628	1.07591	3.09675	2.52834	1.24385	0.00322264	1.03061	up
EVM0003126	1117	1010	995	3642	3337	3614	20.3647	19.8133	21.1449	70.2797	67.6417	69.6388	1.38901e-201	1.88148	up
EVM0023048	0	0	0	71	53	56	0	0	0	1.09667	0.853095	0.85904	6.70881e-20	4.38222	up
EVM0052984	44	33	39	15	17	6	3.14711	2.52953	3.28926	1.15964	1.37128	0.440822	0.00844408	-1.18992	down
Salix_babylonica_newGene_7676	148	135	119	31	42	35	3.64129	3.58612	3.41551	0.798204	1.11089	0.863436	5.29228e-10	-1.64821	down
EVM0002294	2322	2204	2088	1046	893	1005	17.0998	17.4708	17.9313	8.14951	7.30645	7.8194	3.26137e-47	-1.03796	down
EVM0029948	115	123	100	459	520	510	2.11321	2.43221	2.15178	8.97856	10.6884	9.95816	1.69675e-49	2.21983	up
EVM0029943	1378	1360	1239	2558	2529	2646	13.5098	14.3558	14.1698	26.5486	27.5716	27.4269	9.30651e-65	1.08166	up
EVM0004630	2003	1655	1673	3462	3188	3163	27.266	24.2554	26.5536	49.865	48.2477	45.5051	1.86496e-49	1.00427	up
EVM0057809	219	223	152	481	419	420	3.85084	4.22407	3.12335	8.97372	8.20784	7.82425	3.03245e-17	1.2585	up
EVM0052325	4752	4493	4101	944	1041	1002	120.929	123.086	121.691	25.4156	29.4469	26.9376	9.2285e-213	-2.02297	down
EVM0055416	1932	1560	1631	3764	3620	3773	14.1966	12.3446	13.9807	29.2726	29.5838	29.3056	2.51803e-80	1.24556	up
EVM0037459	3254	2854	2779	567	590	570	51.0991	48.2283	50.8832	9.40774	10.297	9.45698	7.31315e-200	-2.22365	down
EVM0021551	82	62	47	27	25	14	1.87587	1.52847	1.23599	0.655228	0.615374	0.339479	0.00122203	-1.21227	down
EVM0049243	1593	1552	1305	3280	3115	3400	20.4393	21.4304	19.5215	44.5459	44.4407	46.1099	3.46662e-94	1.26208	up
Salix_babylonica_newGene_29	126	66	77	2339	1952	2543	4.88891	2.74276	3.46657	96.1533	84.3005	104.382	4.02127e-90	4.55663	up
EVM0010612	2591	2530	2056	567	663	587	47.3699	49.784	43.8362	10.9612	13.4713	11.3251	3.94768e-97	-1.83597	down
EVM0010613	249	241	205	1206	1201	1298	4.57274	4.75779	4.38478	23.4667	24.541	25.2108	4.41714e-139	2.51823	up
EVM0039505	2220	2015	1832	144	132	106	34.3157	33.5288	33.0276	2.34826	2.26446	1.72568	1.2264e-270	-3.81626	down
EVM0038833	1275	1076	1093	392	441	356	11.7145	10.6415	11.7123	3.8085	4.5	3.45646	5.21934e-37	-1.38872	down
EVM0038831	170	167	157	340	392	319	2.65065	2.80742	2.85354	5.62766	6.82069	5.28321	1.62712e-13	1.18959	up
EVM0038836	85	79	59	4	9	19	3.62281	3.63198	2.9085	0.154245	0.387154	0.835011	1.33973e-08	-2.23586	down
EVM0042373	206	205	188	390	410	445	3.2225	3.45205	3.43601	6.47699	7.14825	7.37495	1.26031e-16	1.16062	up
EVM0024381	1494	1563	1320	688	596	636	14.4713	16.2976	14.9107	7.05375	6.41345	6.50476	6.39331e-34	-1.05536	down
EVM0024382	1943	1625	1466	4852	4076	4509	42.4815	38.2295	37.3755	112.264	99.0832	104.173	2.72074e-112	1.53944	up
EVM0024388	1318	1124	1109	486	507	531	20.7098	19.0197	20.3296	8.07264	8.85155	8.81284	2.22494e-31	-1.0835	down
EVM0022760	5120	5229	4357	1943	2140	1943	80.6629	88.684	80.0481	32.3858	37.4776	32.3476	9.1952e-63	-1.15191	down
EVM0025386	156	154	119	347	285	293	2.92965	3.12857	2.60583	6.93381	5.98158	5.85002	4.87902e-13	1.20688	up
EVM0019026	80	58	45	168	155	159	1.66717	1.28648	1.09523	3.7172	3.60344	3.51269	4.85466e-10	1.45717	up
EVM0033925	2496	1949	2008	706	657	664	80.7496	67.8831	75.7428	24.1584	23.6068	22.6964	4.30029e-72	-1.53081	down
EVM0033929	285	242	185	4077	4420	4193	15.5569	14.2209	11.8074	236.176	269.02	242.542	0	4.25618	up
EVM0025927	71	74	73	17	23	51	1.75771	1.9727	2.0881	0.43684	0.616096	1.31969	0.00804431	-1.00167	down
EVM0033694	372	396	305	1172	1057	1084	7.80515	8.93398	7.44409	26.0228	24.644	24.0306	1.49763e-66	1.73822	up
EVM0039078	168	148	135	36	52	52	3.12377	2.96384	2.9249	0.698725	1.07332	1.02387	5.366e-09	-1.46652	down
EVM0039071	3987	4441	3172	765	786	845	212.908	255.275	197.491	43.1932	46.6587	47.674	2.79618e-134	-2.12986	down
EVM0034378	311	227	248	77	103	117	6.80079	5.34338	6.32334	1.76494	2.50186	2.69428	1.74955e-09	-1.22659	down
EVM0039694	113	117	104	222	211	241	2.01026	2.2481	2.15374	4.1928	4.17584	4.53596	2.03637e-09	1.10367	up
EVM0041052	3330	3116	3026	6741	6468	6388	46.3079	46.6561	49.0766	99.2182	100.005	93.8866	2.03751e-109	1.17204	up
EVM0037598	101	110	86	307	264	205	0.876874	1.03154	0.872094	2.83506	2.56265	1.88345	4.94683e-13	1.45879	up
EVM0000038	123	168	105	435	381	443	3.10084	4.5761	3.07338	11.637	10.7141	11.8456	6.48274e-26	1.74922	up
EVM0031999	24	29	14	96	110	82	0.458636	0.588676	0.297307	1.93709	2.34171	1.65795	2.3077e-10	2.02043	up
EVM0043544	481	433	412	1001	901	913	11.8879	11.5122	11.8673	26.1563	24.7407	23.8395	5.852e-35	1.20272	up
EVM0021077	1260	1050	1047	509	397	470	39.5361	35.4521	38.3246	16.8938	13.8231	15.5655	2.78061e-29	-1.14928	down
EVM0001808	27	29	20	52	53	51	0.433665	0.514274	0.384955	0.899737	0.972575	0.890502	0.00453253	1.0336	up
Salix_babylonica_newGene_2355	743	612	623	156	194	165	30.1579	26.7163	29.4816	6.69456	8.72182	7.04593	1.58901e-38	-1.77916	down
Salix_babylonica_newGene_2359	151	122	118	429	1087	419	5.11	4.3086	4.56316	16.0599	40.8278	15.9066	4.14322e-06	1.98263	up
EVM0001804	773	652	643	208	168	231	10.5092	9.53719	10.183	2.98005	2.53848	3.30931	1.10857e-35	-1.61719	down
EVM0045099	50	39	35	12	6	18	1.72632	1.42243	1.38155	0.438025	0.211261	0.644181	0.00226871	-1.3452	down
EVM0002500	697	747	506	1438	1369	1384	10.4652	12.0844	8.86277	22.8755	22.8816	21.984	3.11422e-34	1.22483	up
EVM0042630	143	138	157	63	48	62	4.09825	4.25899	5.24992	1.91663	1.53753	1.87073	2.71692e-06	-1.15686	down
EVM0006475	41	48	39	0	2	4	0.512137	0.633723	0.560321	0	0.015776	0.052312	1.07858e-09	-2.92212	down
EVM0053833	2099	1995	1966	244	190	220	15.2011	15.5492	16.6022	1.8649	1.52465	1.67894	1.22282e-220	-3.06124	down
EVM0045095	882	953	768	1939	1746	1880	10.1544	11.8136	10.311	23.6225	22.3485	22.8786	1.74784e-53	1.21578	up
EVM0055196	92	70	66	190	165	154	0.935884	0.771227	0.784416	2.05795	1.87642	1.66088	2.28721e-08	1.23419	up
EVM0055197	70	58	60	326	312	316	2.03151	1.83227	2.04686	10.1282	10.1915	9.79845	1.61201e-39	2.39295	up
Salix_babylonica_newGene_2494	81	100	70	23	20	23	3.4376	4.01479	3.15801	0.898421	0.878745	1.29686	7.56396e-07	-1.61806	down
EVM0004901	1006	962	862	315	412	386	26.0166	26.7898	25.9871	8.62339	11.8215	10.5338	3.14899e-25	-1.20145	down
EVM0055938	40	44	51	161	128	136	1.35485	1.6118	2.03227	5.84807	4.89126	4.94341	4.41915e-11	1.6665	up
EVM0057689	1180	1421	792	510	495	471	71.3702	92.481	55.8469	32.5968	33.2853	30.0706	8.50601e-14	-1.04575	down
EVM0017358	56	79	73	327	263	262	2.10884	3.20608	3.22403	13.1108	11.0856	10.5036	1.53598e-24	2.06965	up
EVM0046029	103	87	72	29	22	50	2.54109	2.29855	2.05803	0.741093	0.599042	1.29482	0.000709319	-1.12616	down
EVM0046022	47	39	37	17	15	11	0.420818	0.377567	0.387253	0.162032	0.150321	0.101413	0.00626598	-1.1559	down
EVM0054081	859	806	652	291	244	287	10.5815	10.6861	9.36675	3.79134	3.3342	3.73624	1.04312e-30	-1.34811	down
EVM0054086	173	189	168	393	365	419	2.43042	2.84632	2.73896	5.83056	5.69594	6.21302	9.74273e-18	1.25015	up
EVM0054335	99	135	93	342	268	263	0.953261	1.39678	1.0445	3.48518	2.86556	2.673	9.80055e-15	1.48967	up
EVM0002882	4099	3572	3239	1487	1400	1439	152.366	142.92	140.4	58.4814	57.8258	56.5107	1.09162e-81	-1.2001	down
EVM0010367	1135	1098	1125	460	362	441	17.6048	18.3206	20.3377	7.54988	6.2315	7.22915	2.29192e-34	-1.27706	down
EVM0025244	1179	1085	834	199	221	195	17.4475	17.2908	14.3978	3.1159	3.62949	3.04042	8.82931e-71	-2.16668	down
EVM0051308	1532	1404	1181	3776	3650	3722	27.5451	27.1708	24.7489	71.844	72.9674	70.7198	1.87871e-137	1.56196	up
Salix_babylonica_newGene_9216	416	383	399	1846	1657	1858	11.2063	11.1109	12.5382	52.6531	49.6315	52.9018	1.1789e-154	2.26984	up
EVM0024638	601	549	535	189	149	200	5.51796	5.42435	5.73015	1.8373	1.51744	1.93471	5.0347e-28	-1.49717	down
EVM0028737	462	492	335	129	87	118	15.0678	17.2694	12.735	4.43977	3.14096	4.03663	5.99092e-24	-1.76692	down
EVM0009670	1218	1092	952	3064	2885	3147	9.53503	9.20633	8.68634	25.3941	25.1194	26.0415	6.23236e-135	1.6024	up
Salix_babylonica_newGene_6463	106	141	52	14	14	16	2.24199	3.30556	1.29408	0.300537	0.332145	0.327291	3.83402e-10	-2.27021	down
EVM0009676	1050	932	893	392	342	440	9.8849	9.44245	9.80193	3.9036	3.57491	4.36987	2.85287e-28	-1.15483	down
Salix_babylonica_newGene_5842	20	18	18	65	65	65	0.414928	0.392501	0.450511	1.4532	1.54862	1.41596	7.30017e-07	1.70688	up
EVM0018554	26	15	18	1584	1459	1453	1.27403	0.788249	1.00435	83.9353	81.2077	76.8565	5.26875e-230	6.14174	up
EVM0018552	1512	1364	1397	512	560	579	12.0994	11.7487	13.0335	4.33079	4.97515	4.89642	4.87837e-42	-1.23674	down
EVM0018550	1726	1346	1345	486	500	534	20.829	17.4828	18.9192	6.19703	6.7069	6.80736	1.65437e-48	-1.39667	down
EVM0016295	353	315	337	1035	972	995	5.46813	5.24772	6.08144	16.9625	16.7379	16.2824	3.73397e-62	1.68715	up
EVM0015670	84	109	85	205	222	168	2.49143	3.47262	2.93789	6.44443	7.33627	5.26199	6.1466e-08	1.17417	up
EVM0011956	1728	1566	1746	4781	4397	4852	33.1046	32.2964	39.0103	96.9533	93.6716	98.2649	4.08898e-117	1.5912	up
Salix_babylonica_newGene_11232	105	176	97	24	29	72	5.38784	9.18545	5.57438	1.20694	1.57431	4.03553	0.000165135	-1.313	down
EVM0021452	152	189	148	54	72	74	3.53186	4.72821	3.99417	1.3241	1.84542	1.81986	4.44117e-06	-1.10453	down
EVM0021453	103	85	69	484	458	425	2.48211	2.19751	1.9268	12.3789	12.3097	10.8426	7.45973e-53	2.48049	up
EVM0044737	1854	1667	1632	608	596	617	36.2052	35.0554	37.1616	12.5522	12.9418	12.7307	1.57286e-66	-1.36596	down
EVM0010003	194	180	153	49	57	43	3.63368	3.64147	3.3351	0.956109	1.17707	0.842378	7.97242e-12	-1.60378	down
EVM0044087	87	84	66	253	245	257	3.03413	3.1636	2.68055	9.34184	9.53279	9.47303	1.23625e-20	1.74287	up
EVM0038663	417	295	357	142	113	207	5.1477	3.91168	5.13018	1.84736	1.55109	2.69152	1.2981e-07	-1.05104	down
EVM0018230	201	215	186	648	602	650	1.74544	2.00789	1.88059	5.94892	5.81026	5.96446	8.72773e-47	1.75867	up
EVM0032993	125	139	151	256	282	249	1.73287	2.06333	2.43938	3.75358	4.33276	3.63808	4.32861e-08	1.01286	up
EVM0024174	1503	1451	1388	391	420	426	27.7398	28.8396	29.8852	7.62711	8.61577	8.29521	2.28556e-76	-1.67277	down
EVM0035434	557	454	334	902	946	787	10.1909	8.93623	7.12325	17.4475	19.2233	15.2032	6.8883e-17	1.09344	up
EVM0035719	293	286	243	91	120	80	4.41224	4.64084	4.25906	1.44435	2.00013	1.2638	2.97378e-11	-1.31624	down
EVM0016529	400	486	404	168	184	183	6.50199	8.51018	7.67314	2.8874	3.32438	3.14541	3.51944e-13	-1.12109	down
EVM0008109	456	495	380	143	178	149	23.9834	27.9887	23.3018	7.9493	10.3961	8.24639	1.83321e-17	-1.33924	down
EVM0033712	97	108	58	27	49	30	1.17375	1.4024	0.81283	0.345414	0.648623	0.373231	0.00223838	-1.04628	down
EVM0046621	57	100	81	118	227	130	0.579432	1.09723	0.962558	1.28369	2.58721	1.40779	0.000427382	1.03873	up
EVM0041392	2719	2629	2320	5335	4852	5209	103.794	108.032	103.281	215.492	205.912	210.114	6.28483e-105	1.12986	up
EVM0028033	18659	16019	15361	36549	33458	35223	304.168	281.091	291.994	630.473	606.353	606.744	1.41587e-160	1.19856	up
EVM0022476	1253	1076	951	2361	2271	2201	13.5619	12.5268	11.9927	27.032	27.3162	25.1731	7.19221e-57	1.18421	up
EVM0004173	336	303	325	57	62	77	5.47062	5.30326	6.16976	0.976499	1.10462	1.30938	2.15422e-28	-2.10116	down
EVM0001842	506	512	438	234	222	162	14.9643	16.2953	15.0918	7.30997	7.29377	5.06553	3.16178e-12	-1.08252	down
EVM0002763	436	532	384	1323	1313	1039	11.9412	15.6901	12.2687	38.374	40.0251	30.1094	3.61586e-36	1.5506	up
EVM0006786	62	52	57	275	287	300	1.22135	1.0977	1.3159	5.78067	6.33845	6.27876	3.19111e-35	2.37395	up
EVM0006781	449	462	399	103	146	127	6.36115	7.05569	6.58997	1.54022	2.29793	1.88931	2.16073e-23	-1.62978	down
EVM0006780	17640	15576	14503	5816	5778	6175	175.408	166.725	168.168	61.1933	63.875	64.8847	2.29949e-177	-1.29384	down
EVM0000208	238	306	212	37	49	23	6.79701	9.43235	7.06476	1.11048	1.54849	0.688685	1.84579e-23	-2.49891	down
EVM0000202	124	134	116	33	64	56	2.39909	2.78973	2.62448	0.677767	1.37458	1.14554	0.000143745	-1.07819	down
EVM0000200	131	121	73	33	32	40	2.39061	2.38528	1.54011	0.63212	0.634123	0.761622	4.37877e-06	-1.37062	down
EVM0051857	32	27	21	71	52	48	0.610922	0.548373	0.465719	1.42207	1.09922	0.955871	0.00251735	1.08795	up
EVM0051856	507	535	395	1981	2050	1899	15.8613	17.9885	14.4033	65.5754	71.2862	62.7477	1.73614e-123	2.15941	up
EVM0003579	275	225	246	1223	1201	1436	2.42884	2.13623	2.53549	11.4388	11.7991	13.4114	2.1197e-118	2.4695	up
EVM0007663	747	628	576	128	151	132	10.7548	9.73329	9.66653	1.9369	2.41034	1.99879	1.19201e-50	-2.07618	down
EVM0007662	2215	1929	1545	774	775	738	55.9006	52.4016	45.484	20.6562	21.7412	19.6674	2.31559e-38	-1.17078	down
EVM0048574	107	94	86	43	33	17	1.18496	1.11265	1.10833	0.500239	0.404645	0.198158	3.91729e-05	-1.34705	down
EVM0054980	2221	1953	1778	3942	3651	3789	39.8503	37.7231	37.2086	74.8605	72.8378	71.8565	8.29752e-74	1.06115	up
EVM0054985	52	45	50	307	265	283	1.00664	0.93694	1.13825	6.34509	5.74968	5.84506	1.83222e-38	2.56456	up
EVM0016729	284	305	215	147	59	149	12.6558	14.6147	11.1819	6.90394	2.89189	6.99314	6.91632e-05	-1.00035	down
EVM0016721	3883	3795	3600	291	338	336	71.1394	74.8267	76.8979	5.63376	6.87468	6.50284	0	-3.39998	down
EVM0001962	325	276	245	606	602	612	7.20193	6.58014	6.32557	14.2227	14.8442	14.3433	8.20472e-25	1.22018	up
EVM0027446	111	88	52	195	157	128	2.71805	2.32789	1.47411	5.04973	4.26653	3.31451	8.72162e-05	1.01641	up
Salix_babylonica_newGene_7976	0	8	3	349	196	225	0	0.330494	0.119631	15.8655	9.34455	10.1912	1.35332e-12	3.61546	up
EVM0055769	76	65	78	985	1047	1054	1.97843	1.81826	2.36301	27.3524	30.5443	29.2375	9.40653e-175	3.87076	up
EVM0011736	5446	4750	4646	9628	9421	9907	54.1451	50.8381	53.8698	101.304	104.146	104.098	1.44715e-116	1.08943	up
EVM0026317	49	53	58	208	164	207	0.888006	1.03406	1.2277	3.97755	3.29277	3.95238	4.35656e-17	1.88064	up
EVM0014017	284	408	243	142	107	139	19.0985	29.532	19.0483	10.0897	7.96596	9.8641	5.96364e-08	-1.10147	down
Salix_babylonica_newGene_213	28	28	22	73	71	65	0.753719	0.79431	0.680727	2.08928	2.14267	1.86705	1.90873e-05	1.3993	up
EVM0019293	3496	3165	2954	805	821	851	33.2878	32.4309	32.7973	8.10435	8.68399	8.55673	3.13811e-167	-1.82101	down
EVM0043205	121	48	117	0	0	0	1.02707	0.435335	1.16672	0	0	0	6.99851e-23	-4.65961	down
EVM0055428	251	230	209	74	94	67	7.27273	7.17899	7.04447	2.26253	3.02432	2.0293	4.31753e-11	-1.36621	down
EVM0007807	310	343	284	855	583	767	8.20803	9.77641	8.7574	23.9706	17.1588	21.473	1.57581e-23	1.33446	up
EVM0005912	176	140	103	790	734	758	1.9901	1.70416	1.363	9.4918	9.2703	9.09729	1.11105e-78	2.5354	up
EVM0035381	26	22	20	97	60	68	0.667857	0.606465	0.597546	2.63374	1.69662	1.83556	8.9571e-07	1.65327	up
EVM0020316	55	74	45	256	285	277	1.04987	1.52479	1.006	5.24101	6.1286	5.66399	1.5842e-28	2.26896	up
EVM0020317	23	20	33	112	75	74	0.382092	0.355037	0.648347	2.01341	1.41759	1.32577	3.02148e-07	1.69507	up
EVM0047586	248	198	220	475	420	385	3.92178	3.36719	4.05931	7.949	7.37526	6.4352	1.18512e-12	1.04858	up
EVM0040358	3992	3503	3192	7409	6578	7434	45.731	43.1953	42.638	89.8069	83.7742	89.9911	1.62034e-100	1.12851	up
EVM0045655	383	359	301	113	147	157	6.07584	6.11735	5.55668	1.88808	2.59037	2.62676	1.06184e-11	-1.16027	down
EVM0045650	90	114	85	14	28	8	0.707224	0.969308	0.783711	0.11195	0.238873	0.05973	7.12066e-09	-2.08286	down
EVM0056606	106	79	66	508	373	376	1.60756	1.29698	1.16507	8.20016	6.31777	6.05633	4.47719e-39	2.37972	up
EVM0044294	120	140	142	333	310	372	1.45726	1.83213	2.01336	4.31105	4.21538	4.80605	2.88586e-17	1.41735	up
EVM0044297	192	314	236	569	463	471	3.13518	5.52482	4.49232	9.85933	8.42783	8.1395	8.78691e-11	1.10723	up
EVM0044299	83	66	84	230	174	176	1.48189	1.26706	1.74253	4.35473	3.46129	3.31883	3.64401e-10	1.37467	up
Salix_babylonica_newGene_11061	120	81	115	248	277	265	1.8153	1.3129	2.0313	3.9883	4.68693	4.26105	6.12114e-13	1.39776	up
Salix_babylonica_newGene_11063	27	12	34	92	85	88	0.782711	0.368666	1.12479	2.80328	2.72917	2.68938	2.06149e-07	1.75774	up
EVM0009844	621	501	650	1192	1163	1271	5.63474	4.88921	6.87136	11.4416	11.7243	12.186	2.04397e-25	1.14081	up
EVM0042868	652	669	522	1551	1533	1610	9.2246	10.1933	8.60959	23.2367	24.1338	24.0835	1.29788e-67	1.46832	up
EVM0025413	33	28	14	77	87	80	0.856655	0.78026	0.424244	2.11829	2.5002	2.18935	4.81102e-07	1.65594	up
EVM0048774	1228	1036	996	412	347	433	9.63481	8.75378	9.1175	3.41514	3.02532	3.59026	4.93949e-38	-1.31171	down
EVM0048775	1477	1268	1157	3649	3467	3642	22.2848	20.5916	20.351	58.2604	58.16	58.0658	4.08768e-144	1.58702	up
EVM0036830	378	448	309	1808	1680	1776	4.84076	6.17408	4.61462	24.51	23.929	24.046	5.99562e-125	2.32092	up
EVM0042249	243	177	228	81	94	70	2.41548	1.89778	2.64948	0.84578	1.03662	0.733264	3.19494e-08	-1.22033	down
EVM0042246	138	145	116	50	36	28	2.35343	2.65797	2.29439	0.890595	0.677738	0.489068	1.3719e-08	-1.56122	down
EVM0042242	43	25	11	149	163	193	1.21691	0.758899	0.337187	4.52269	5.22024	5.86778	5.90338e-19	2.58795	up
EVM0039364	247	231	233	596	538	613	2.63361	2.64899	2.88964	6.72728	6.372	6.90659	2.36335e-30	1.40135	up
EVM0041744	51	37	26	104	79	96	0.715688	0.55688	0.423626	1.53955	1.22254	1.42381	1.21827e-05	1.31172	up
EVM0030978	542	545	547	1122	987	965	14.0398	15.204	16.5452	30.7857	28.4379	26.4324	4.6167e-24	1.02512	up
EVM0031626	128	141	146	58	36	72	2.01837	2.38997	2.68223	0.959104	0.631543	1.19778	3.24045e-05	-1.13048	down
EVM0052095	56	57	37	18	14	22	4.05517	4.44408	3.07526	1.38272	1.06608	1.63712	0.00364402	-1.15132	down
EVM0015617	78	86	63	324	230	306	1.13277	1.35097	1.06408	5.0173	3.73338	4.7279	4.01527e-24	1.97379	up
EVM0004503	77	47	67	23	25	11	1.98884	1.31579	2.00288	0.611738	0.694546	0.275009	0.000488616	-1.345	down
EVM0004504	103	94	99	525	535	578	3.31862	3.28055	3.73374	18.0204	19.283	19.8098	7.18368e-68	2.541	up
EVM0043877	469	446	422	173	150	173	7.22065	7.38775	7.57216	2.80679	2.56281	2.80099	1.45431e-19	-1.28176	down
EVM0030454	418	417	434	984	986	1158	5.90315	6.35122	7.15125	14.7312	15.5037	17.3143	8.39533e-41	1.40843	up
EVM0008165	2367	2150	1980	4407	4002	4180	26.3741	25.7854	25.7288	51.9658	49.574	49.216	6.11125e-84	1.079	up
EVM0008164	80	68	47	337	344	341	1.78682	1.64433	1.21896	8.03416	8.60457	8.11528	4.07263e-40	2.44308	up
EVM0023663	0	0	0	1274	1199	1311	0	0	0	26.5629	26.2621	27.3008	2.70431e-115	8.41483	up
EVM0012349	6541	6258	5749	950	919	949	124.931	128.665	128.047	19.1998	19.4974	19.1458	0	-2.58401	down
EVM0023662	1795	1578	1497	3522	3480	3501	30.6579	29.0123	29.809	63.6429	66.0643	63.1874	1.84685e-94	1.23334	up
EVM0012343	13084	11390	10673	52741	51598	52916	154.013	144.325	146.491	656.934	675.224	658.189	0	2.2872	up
EVM0017442	255	185	199	607	480	479	5.37041	4.20007	4.88629	13.5606	11.2717	10.6912	1.91201e-21	1.39405	up
EVM0017448	126	126	84	17	26	26	2.52482	2.72664	1.97255	0.351425	0.567987	0.547579	2.11802e-10	-1.95137	down
EVM0049174	50	36	42	7	7	5	0.471821	0.359239	0.456773	0.069573	0.067294	0.049637	3.10219e-06	-2.05976	down
EVM0027768	219	280	136	95	82	87	11.6486	16.0387	8.41828	5.30319	4.84777	4.86088	8.43933e-06	-1.07269	down
EVM0027769	494	479	348	109	81	154	8.873	9.25733	7.28707	2.05589	1.60964	2.92172	8.69627e-21	-1.75371	down
EVM0027764	6405	5118	5229	2374	2333	2363	40.7763	35.0759	38.8198	15.994	16.5108	15.8955	4.56631e-67	-1.11099	down
EVM0013920	1551	2278	1280	6542	6620	7259	50.217	79.4352	48.3356	224.245	238.421	248.506	2.24937e-17	2.01559	up
EVM0014932	267	247	247	656	634	679	3.81666	3.79965	4.1262	9.95555	10.0988	10.2899	1.93722e-37	1.47838	up
EVM0014937	33	14	4	54	46	42	1.26172	0.57031	0.177664	2.17445	1.94968	1.6795	0.00359271	1.31722	up
EVM0014936	223	288	220	600	452	556	3.46849	4.81312	3.99527	9.87389	7.81197	9.14203	3.30458e-17	1.2345	up
EVM0010699	1231	1171	1014	484	454	417	39.2787	40.2318	37.7124	16.32	16.1049	14.0569	1.33185e-34	-1.19397	down
EVM0020681	230	149	152	49	47	38	7.88045	5.50334	6.08939	1.76991	1.76497	1.36721	3.35424e-12	-1.7414	down
EVM0022277	8	0	1	204	147	206	0.22741	0	0.030453	6.14049	4.6323	6.18516	1.19828e-09	3.20223	up
EVM0028366	149	197	153	67	30	28	7.66585	10.9474	9.21662	3.6191	1.69729	1.52798	3.03046e-09	-1.72763	down
EVM0019315	162	182	126	77	47	60	2.69434	3.25054	2.44696	1.34831	0.868729	1.05223	3.69925e-06	-1.15778	down
EVM0028363	1241	1194	1143	490	522	541	9.88718	10.2345	10.6156	4.12561	4.61825	4.55518	1.93947e-31	-1.06996	down
EVM0051720	768	742	691	1664	1409	1535	25.353	26.3605	26.5904	58.153	51.7277	53.5641	2.14939e-47	1.1837	up
EVM0028357	317	315	270	694	704	649	3.64187	3.88824	3.61699	8.43326	8.98733	7.87084	2.74384e-29	1.2954	up
EVM0035022	50	36	28	293	365	314	1.16468	0.898431	0.748489	7.30617	9.55967	7.82687	2.59224e-47	3.08561	up
EVM0018868	8987	7961	7412	3518	3411	3630	82.6977	78.8595	79.5285	34.249	34.8949	35.2926	1.06386e-109	-1.07512	down
EVM0057787	232	175	155	449	401	398	2.95381	2.39956	2.30799	6.05819	5.68955	5.36225	6.15588e-17	1.25812	up
EVM0045197	1718	2147	1336	816	698	838	15.6144	21.0145	14.1635	7.84758	7.04874	8.04956	1.56334e-17	-1.00292	down
EVM0033467	85	125	145	41	44	15	1.96378	3.12362	3.92606	0.98769	1.13684	0.366253	1.13322e-05	-1.52018	down
EVM0033460	8	17	9	36	35	36	0.075943	0.190672	0.106523	0.403799	0.412732	0.406745	0.00120389	1.43274	up
EVM0033463	676	743	495	285	212	225	10.77	12.7407	9.19268	4.79443	3.74058	3.77413	3.21021e-17	-1.24998	down
EVM0045447	37	22	49	130	102	112	1.24447	0.799071	1.91395	4.67408	3.85811	4.01775	5.57672e-08	1.63309	up
EVM0034355	154	128	158	352	261	297	2.26525	2.03421	2.72041	5.50082	4.27778	4.63685	1.5815e-10	1.13551	up
EVM0044319	86	75	79	175	151	148	2.94515	2.75204	3.15224	6.35763	5.76206	5.36279	1.45828e-06	1.06028	up
EVM0040670	29	30	24	433	341	363	0.763465	0.852005	0.716367	12.1866	10.0711	10.1952	1.62005e-69	3.72855	up
EVM0035925	985	741	811	1731	1566	1663	17.8707	14.4577	17.1454	33.233	31.5703	31.8673	3.12757e-35	1.08725	up
EVM0035928	720	666	571	233	255	248	6.36555	6.34527	5.89451	2.17875	2.50004	2.31722	3.29565e-25	-1.26263	down
EVM0043096	9	12	18	64	72	45	0.303647	0.409936	0.68891	2.32708	2.7355	1.63465	4.47904e-07	1.96885	up
EVM0043322	913	874	768	396	339	331	20.7262	21.3599	20.3311	9.51179	8.54894	7.9349	5.8623e-25	-1.12091	down
EVM0057576	36	33	26	50	69	85	0.731271	0.727532	0.622885	1.08576	1.55656	1.83072	0.00114406	1.10773	up
EVM0046319	277	219	214	585	525	678	2.62354	2.22701	2.35679	5.86346	5.52911	6.78171	1.03154e-27	1.43668	up
EVM0046317	148	73	80	30	43	41	3.01437	1.58729	1.89725	0.645102	0.969395	0.88261	0.000465949	-1.13841	down
EVM0048929	530	432	408	185	202	197	21.7272	19.0749	19.5187	7.99622	9.17701	8.51364	3.81216e-14	-1.0785	down
EVM0026167	136	129	128	345	375	438	2.87104	2.92562	3.15383	7.7112	8.79518	9.78167	4.7567e-25	1.6444	up
EVM0026166	115	97	114	33	10	21	1.99067	1.80768	2.2897	0.594468	0.192682	0.383992	1.96496e-09	-1.99259	down
EVM0032976	54	37	28	128	155	106	0.9594	0.705973	0.584408	2.43507	3.09341	2.01255	9.5326e-10	1.71613	up
EVM0049032	30	40	29	91	68	85	0.724101	1.04546	0.816504	2.352	1.85209	2.21045	2.91479e-05	1.29942	up
EVM0030832	3198	3002	2467	729	607	819	68.8049	69.5223	61.8768	16.5941	14.4964	18.5992	8.21074e-106	-1.86671	down
EVM0023804	109	108	90	39	31	35	5.4219	5.77057	5.21901	2.00741	1.67283	1.81541	4.24094e-06	-1.31536	down
EVM0017939	511	514	536	1401	1362	1444	8.44308	9.14437	10.3205	24.5044	25.0199	25.2156	1.22312e-64	1.54061	up
EVM0044814	464	516	357	1041	945	995	9.78524	11.7106	8.77482	23.2381	22.1813	22.1913	1.02042e-31	1.27293	up
EVM0045832	58	40	41	43	119	134	1.1577	0.871587	0.967355	0.90265	2.671	2.86894	0.00234899	1.08854	up
EVM0023500	336	383	231	106	55	70	22.5624	27.729	18.1049	7.51018	4.09938	4.92613	3.35006e-16	-1.82088	down
EVM0050657	302	334	231	89	110	86	5.92875	7.05676	5.28632	1.84409	2.39946	1.78533	3.83882e-13	-1.41935	down
EVM0050659	364	372	244	101	156	147	7.14288	7.85798	5.58444	2.09241	3.38429	3.03739	3.4957e-08	-1.10001	down
EVM0051525	210	201	139	48	61	44	15.9514	16.4393	12.3197	3.864	5.15608	3.46428	2.66651e-11	-1.6143	down
EVM0014779	800	1345	597	240	243	245	99.1142	179.336	86.2299	31.4304	33.3366	32.0512	8.50374e-07	-1.60286	down
EVM0029243	45	43	38	119	114	62	1.06427	1.09208	1.047	3.01299	3.02099	1.56389	7.01906e-05	1.24135	up
EVM0029249	139	109	124	218	259	283	2.08395	1.75439	2.15953	3.45864	4.31962	4.49276	2.20223e-09	1.12128	up
EVM0028115	830	982	790	268	244	203	18.0203	22.9552	20.0087	6.15169	5.89376	4.64734	1.42255e-38	-1.70943	down
EVM0015793	6338	5452	5579	14470	14485	14153	54.801	50.7418	56.2534	132.404	139.242	129.324	3.51228e-164	1.43508	up
EVM0027358	735	651	569	237	247	210	12.9056	12.3087	11.6413	4.39747	4.81597	3.88946	6.2568e-26	-1.34151	down
EVM0024918	207	218	169	65	73	61	2.61018	2.95148	2.48166	0.867391	1.01725	0.80233	1.69983e-10	-1.38462	down
EVM0026405	428	395	398	833	737	801	7.93686	7.88134	8.59932	16.3682	15.216	15.7166	4.16724e-25	1.07136	up
EVM0016740	89	102	91	258	254	224	1.21078	1.49722	1.4429	3.75241	3.88022	3.24711	1.56349e-14	1.4595	up
EVM0030037	127	81	95	249	208	243	4.25095	2.92442	3.68715	8.83164	7.7466	8.61852	6.88377e-11	1.28969	up
EVM0011279	1243	1040	1058	302	262	334	33.085	29.7831	32.8275	8.4892	7.74908	9.39353	1.66633e-60	-1.75101	down
EVM0011350	695	698	664	315	218	362	22.1222	23.9255	24.6433	10.5949	7.69021	12.1631	1.34563e-13	-1.06181	down
EVM0050352	173	149	194	44	57	50	3.1666	2.94323	4.1513	0.852816	1.15698	0.964524	2.46758e-10	-1.55943	down
EVM0001944	149	125	107	653	631	558	3.18711	2.87296	2.67544	14.807	15.036	12.6396	8.81033e-62	2.35978	up
EVM0036620	2653	2065	2157	5943	6182	6220	13.5997	11.3919	12.8908	32.2411	35.2353	33.6967	1.11407e-116	1.53921	up
EVM0022403	335	283	286	115	95	130	3.83233	3.48391	3.81964	1.38533	1.20288	1.56486	1.34777e-12	-1.24982	down
EVM0028254	321	296	220	1549	1601	1359	12.1455	12.0428	9.72424	62.1516	67.4932	54.4161	5.94416e-116	2.53479	up
EVM0029768	93	150	109	49	58	46	2.33772	4.05625	3.18799	1.29481	1.6193	1.21891	0.000541546	-1.00075	down
EVM0029765	1302	1332	1090	339	386	350	50.4993	55.6016	49.3029	13.8904	16.6105	14.3141	2.97579e-58	-1.64603	down
Salix_babylonica_newGene_8476	14	8	5	166	141	161	0.438606	0.260434	0.151205	5.64583	5.05446	5.48819	3.27074e-33	3.78885	up
EVM0034545	1131	793	925	363	408	377	12.4105	9.36622	11.8313	4.20986	4.97382	4.36093	7.72776e-21	-1.16431	down
EVM0034549	1555	1428	1203	2880	2913	3027	16.1377	15.9551	14.5583	31.6408	33.6184	33.1994	7.54615e-74	1.20099	up
EVM0033798	98	81	68	1168	1020	1074	1.37953	1.23452	1.12008	17.5344	16.0761	16.0905	6.66253e-183	3.78839	up
EVM0031495	548	449	397	116	96	124	10.1247	8.92754	8.55125	2.25456	1.95495	2.40942	1.03641e-32	-1.87747	down
EVM0046840	2217	2034	1915	678	559	710	40.2996	39.7867	40.5872	13.0269	11.2814	13.6228	3.32165e-78	-1.5285	down
EVM0046848	5	3	9	40	44	52	0.087181	0.044246	0.17259	0.74116	0.850981	0.965918	2.93793e-08	2.42885	up
EVM0041318	5435	4943	4691	12043	10856	12021	57.7849	56.567	58.1612	135.489	128.316	135.057	4.22148e-193	1.33614	up
EVM0000286	49	67	52	97	125	103	0.453391	0.672	0.571741	0.963947	1.31156	1.02519	0.000251932	1.00822	up
EVM0000287	5876	5454	4872	1719	1745	1865	114.951	114.862	111.135	35.5676	37.9387	38.5532	3.05823e-154	-1.47129	down
EVM0040196	1673	1602	1342	670	733	687	21.3426	21.9935	19.9551	9.04579	10.3867	9.25228	6.05981e-31	-1.0053	down
EVM0040195	2807	2743	2471	903	882	858	58.3372	61.3613	59.8874	19.8533	20.3795	18.8425	4.13576e-101	-1.46775	down
EVM0033239	3233	3167	3321	349	355	365	43.7994	46.1924	52.4658	4.99833	5.34641	5.21905	3.69306e-271	-3.04148	down
EVM0034951	77	49	62	9	10	6	1.96727	1.35339	1.85531	0.240565	0.278243	0.162222	7.53257e-09	-2.30548	down
EVM0034953	63	55	65	7	25	26	2.60131	2.4449	3.16813	0.276201	1.13872	1.12953	0.00138122	-1.29591	down
EVM0043424	233	270	190	73	76	78	11.056	13.8042	10.522	3.6464	3.97754	3.90034	4.93061e-12	-1.42311	down
EVM0034954	5	3	11	50	59	73	0.19564	0.118548	0.518004	2.10642	2.63804	3.12846	6.05336e-11	2.71126	up
EVM0024472	112	99	115	200	211	228	1.53746	1.46142	1.84604	2.91951	3.23484	3.3273	4.961e-08	1.05749	up
Salix_babylonica_newGene_2251	169	164	141	57	53	60	13.0767	13.6251	12.704	4.6364	4.54203	4.88662	2.68161e-08	-1.28662	down
EVM0048064	280	268	218	776	717	780	5.17605	5.34499	4.70529	15.2142	14.7695	15.2823	1.14873e-50	1.67826	up
EVM0048060	1403	1341	1181	2402	2375	2598	12.0207	12.3764	11.8025	21.7852	22.6344	23.5314	4.01195e-56	1.03355	up
EVM0008084	229	233	220	453	492	455	6.43397	7.0245	7.20683	13.468	15.3517	13.5099	2.77264e-17	1.14478	up
EVM0012538	146	124	138	28	17	20	1.34778	1.23242	1.48644	0.273372	0.173146	0.190732	7.53749e-16	-2.32217	down
EVM0002628	244	321	233	122	113	121	23.1529	32.8317	25.7355	12.2143	11.923	12.1001	1.52215e-07	-1.00616	down
EVM0002629	61	43	47	223	226	215	1.61759	1.20331	1.43488	6.24371	6.64908	6.00581	2.48512e-24	2.16931	up
EVM0048687	57	58	46	198	138	143	1.3522	1.49654	1.27536	5.0331	3.67572	3.6097	3.13655e-11	1.60784	up
EVM0027113	41	40	35	94	99	74	0.629264	0.664857	0.634188	1.56144	1.71536	1.22699	3.31736e-05	1.22904	up
EVM0041450	306	334	287	1239	1231	1335	4.6185	5.4257	5.04081	19.804	20.6684	21.3059	6.22902e-108	2.14357	up
EVM0026394	1472	1427	1273	627	641	518	29.2766	30.5412	29.5232	13.1952	14.166	10.8709	8.59116e-28	-1.08443	down
EVM0054270	99	152	124	48	42	46	2.90349	4.82674	4.24708	1.49786	1.37784	1.43267	6.85364e-06	-1.25245	down
EVM0010248	76	85	73	277	282	286	2.98629	3.60424	3.3254	11.579	12.352	11.9134	7.14619e-26	1.91684	up
EVM0028926	271	336	320	108	104	140	4.29855	5.73901	5.91303	1.79989	1.82429	2.34474	6.24719e-11	-1.23921	down
EVM0014097	1622	1632	1506	718	712	685	46.1726	50.0219	49.9989	21.6106	22.5273	20.605	9.4019e-37	-1.03792	down
EVM0014092	361	329	306	56	53	59	3.99424	3.91859	3.94176	0.653128	0.643323	0.681312	7.55234e-37	-2.35987	down
EVM0043350	178	97	131	27	44	65	1.58481	0.930025	1.3593	0.248955	0.432666	0.605708	1.89153e-05	-1.32188	down
EVM0046572	0	0	0	46	66	72	0	0	0	1.42311	2.14742	2.24332	6.14459e-20	4.39049	up
EVM0014637	26	38	28	84	69	57	0.344518	0.544964	0.434692	1.17266	1.0158	0.796817	0.000460374	1.18112	up
EVM0015327	1490	1320	1252	2925	2762	2974	25.4074	24.2374	24.8873	52.7928	52.3779	53.6034	9.5233e-87	1.21555	up
EVM0003236	161	159	131	63	65	67	8.17102	8.68987	7.76151	3.38792	3.63745	3.568	9.37915e-06	-1.02941	down
EVM0005305	40	29	13	62	74	70	1.94759	1.50098	0.687523	3.19707	4.03796	3.61379	0.000276374	1.30467	up
EVM0023135	535	584	589	313	211	231	16.4629	19.3454	21.1295	10.1759	7.19294	7.49892	1.1573e-11	-1.03813	down
EVM0013189	216	248	165	56	16	35	2.91791	3.60813	2.5993	0.800024	0.235657	0.493096	2.96813e-15	-2.24189	down
EVM0013188	155	153	134	43	37	38	4.11177	4.36349	4.13366	1.20103	1.08567	1.0439	2.0585e-11	-1.67486	down
EVM0027254	315	312	203	643	619	626	6.3558	6.78374	4.77909	13.7586	13.9113	13.3674	1.54375e-22	1.29924	up
EVM0016006	78	67	59	10	16	19	1.3006	1.21234	1.15025	0.170743	0.281667	0.321414	1.14862e-06	-1.77948	down
EVM0016004	630	551	547	251	257	257	5.84334	5.50058	5.91472	2.46514	2.6512	2.51701	5.34704e-17	-1.03367	down
EVM0053923	24	26	22	69	78	116	0.558865	0.645916	0.587691	1.72173	2.04155	2.89641	3.08971e-08	1.7923	up
EVM0032907	130	132	129	962	1066	1013	5.96004	6.54663	6.92555	46.9568	54.7043	49.3811	5.02492e-135	3.04148	up
EVM0001378	373	204	299	50	43	56	9.23893	5.43055	8.6464	1.31144	1.16897	1.44422	3.24731e-23	-2.30342	down
EVM0049480	0	0	0	37	36	43	0	0	0	0.75341	0.772111	0.875033	6.74197e-14	3.7697	up
EVM0025493	89	110	114	419	333	372	1.76886	2.35891	2.64972	8.89736	7.41695	7.88945	9.00666e-28	1.9056	up
EVM0025497	27	18	18	426	659	566	1.14169	0.832657	0.865833	19.5184	31.7697	25.9121	2.86007e-88	4.58384	up
EVM0042577	397	288	329	84	80	104	3.86403	3.01745	3.73728	0.865915	0.864047	1.06547	4.39658e-21	-1.73663	down
EVM0042578	137	148	111	43	40	52	1.52151	1.7748	1.43723	0.5	0.489383	0.609598	2.48538e-07	-1.33811	down
EVM0035516	179	191	131	57	70	67	10.5999	12.1444	9.00216	3.5282	4.57328	4.13558	6.42908e-07	-1.17387	down
EVM0035510	306	249	169	123	110	70	11.8469	10.3734	7.63952	5.04868	4.73063	2.85977	8.00968e-06	-1.05801	down
EVM0051416	202	246	203	6377	5768	6346	3.45501	4.53871	4.04898	115.733	109.991	115.019	0	4.92244	up
EVM0042001	687	618	491	229	202	254	14.947	14.486	12.4543	5.27331	4.88276	5.82994	1.46492e-20	-1.23905	down
EVM0032526	7	0	6	206	40	186	0.28588	0	0.260518	9.29616	1.8765	8.38251	0.000398946	1.97257	up
Salix_babylonica_newGene_8993	10	2	3	231	226	213	0.290338	0.035385	0.106845	7.6513	7.91125	7.08385	1.10032e-49	4.88117	up
EVM0036159	663	585	548	122	114	137	6.74065	6.40097	6.49833	1.30398	1.2873	1.46298	3.08284e-52	-2.10154	down
EVM0041121	388	422	400	161	186	186	5.78326	6.78205	6.96347	2.53409	3.08151	2.93149	1.60866e-11	-1.03703	down
EVM0001181	8	16	26	137	132	105	0.191416	0.398507	0.730636	3.50646	3.55552	2.67072	2.91119e-16	2.67915	up
EVM0001458	487	502	394	1095	1095	1173	6.24978	6.94208	5.90334	14.8932	15.6475	15.9313	6.05189e-49	1.39908	up
EVM0001452	875	861	850	2096	1885	1945	9.90118	10.4835	11.2088	25.0979	23.7093	23.2534	8.82422e-66	1.31296	up
EVM0001457	315	246	265	562	565	457	6.0666	5.09133	5.94156	11.4673	12.1202	9.30123	1.13259e-13	1.05043	up
EVM0000588	2723	2414	2229	10741	10289	10671	17.5342	16.7333	16.7382	73.2046	73.6705	72.6279	0	2.22956	up
EVM0000584	37	56	38	126	118	144	0.716488	1.17548	0.859628	2.62305	2.58519	2.99198	2.01286e-09	1.58081	up
EVM0000320	8	24	8	42	35	40	0.179851	0.613048	0.223174	1.05411	0.914974	0.99982	0.00283041	1.34225	up
EVM0012476	37	83	34	121	101	105	0.807844	1.96788	0.870847	2.82439	2.46977	2.44434	0.000508175	1.10554	up
EVM0012478	323	334	289	146	91	139	1.90884	2.12786	1.99365	0.912057	0.596295	0.863232	1.56563e-10	-1.17285	down
EVM0033003	98	136	128	350	311	316	1.81088	2.71332	2.75204	6.87213	6.41039	6.18055	6.16682e-17	1.50423	up
EVM0033001	182	177	197	1594	1430	1566	4.08163	4.2685	5.1364	37.8589	35.6865	37.1471	1.60937e-200	3.13526	up
EVM0053814	61	85	49	220	184	171	2.5626	3.86261	2.40561	9.90835	8.69074	7.66528	4.06674e-12	1.60596	up
EVM0053813	110	108	102	39	40	47	1.23943	1.30565	1.33181	0.460895	0.491501	0.552232	3.69334e-05	-1.13806	down
EVM0030508	1018	1165	823	418	398	507	40.4123	49.8216	38.1091	17.5607	17.5505	21.2694	4.56069e-18	-1.04227	down
EVM0023777	103	131	119	45	39	36	1.05804	1.45126	1.4274	0.487042	0.444591	0.390527	1.55303e-06	-1.33613	down
EVM0052496	314	277	247	114	71	102	8.0862	7.67592	7.41225	3.09492	2.02656	2.75627	1.14349e-12	-1.37175	down
EVM0016573	18	10	13	105	116	116	0.774468	0.476548	0.662863	4.92674	5.72573	5.43713	1.85635e-19	2.84569	up
EVM0053493	706	668	548	230	250	283	26.8799	27.3822	24.348	9.25965	10.5797	11.3735	6.28547e-21	-1.18501	down
EVM0016578	163	147	137	663	609	625	2.08936	2.031	2.04231	8.99564	8.68846	8.47674	1.07846e-64	2.17868	up
EVM0057447	62	58	34	159	138	190	1.19904	1.20756	0.769279	3.25876	2.97798	3.89055	6.73484e-12	1.69311	up
EVM0010166	295	263	224	622	536	644	3.58931	3.43628	3.17061	8.00799	7.24471	8.27586	1.00698e-26	1.31439	up
EVM0045802	528	464	488	1042	986	1002	10.0506	9.51671	10.8424	21.0163	20.8813	20.1829	1.61706e-33	1.14954	up
EVM0041581	79	88	71	190	173	155	1.75496	2.10357	1.82547	4.4797	4.26992	3.63994	3.37462e-08	1.19714	up
EVM0026051	42	36	32	2111	1994	2106	0.581362	0.528844	0.516033	31.1111	30.8762	30.9965	0	5.81561	up
EVM0017222	53	63	63	140	147	112	2.0683	2.65067	2.87389	5.83977	6.4524	4.65891	2.08217e-06	1.20598	up
EVM0007875	48	61	46	23	22	16	1.48421	2.06104	1.66306	0.752873	0.767208	0.52949	0.00649936	-1.05547	down
EVM0025656	452	521	429	179	184	198	6.64177	8.24417	7.3519	2.77636	3.0024	3.07009	4.58838e-16	-1.1738	down
EVM0035757	6	0	6	88	76	77	0.096037	0	0.119007	1.67902	1.52077	1.46453	1.26698e-18	3.55875	up
EVM0035750	32	30	26	195	187	210	0.251744	0.248742	0.232762	1.62885	1.64196	1.75349	1.83186e-30	2.71955	up
EVM0035751	566	513	524	175	210	210	10.8275	10.5696	11.6758	3.53914	4.45531	4.23847	1.66073e-20	-1.2809	down
EVM0051233	11526	10413	9766	24993	23221	24145	390.887	380.138	386.19	896.911	875.482	865.271	1.52041e-232	1.31609	up
EVM0057516	18985	17364	16665	33860	30812	33126	275.469	271.202	281.976	519.89	497.029	507.902	2.25074e-141	1.0079	up
EVM0057514	820	729	619	1728	1633	1809	10.635	10.1788	9.35653	23.7167	23.5357	24.7888	4.36821e-67	1.37568	up
Salix_babylonica_newGene_7353	123	154	111	20	27	14	2.82547	3.88317	3.01916	0.462909	0.651249	0.310287	3.92676e-14	-2.30454	down
EVM0013222	117	94	86	455	473	544	1.80195	1.55436	1.53849	7.40811	8.10197	8.85254	1.06135e-53	2.38384	up
EVM0026936	505	383	422	1253	984	1148	9.87123	8.05766	9.61941	25.9264	21.3886	23.7317	2.57447e-42	1.47889	up
EVM0007750	344	279	316	107	92	122	3.28311	2.86984	3.51492	1.07491	0.968432	1.22744	1.01763e-14	-1.38416	down
EVM0013370	3548	2838	2997	949	900	903	24.8366	21.385	24.463	7.0279	7.00124	6.67908	1.27893e-101	-1.63272	down
EVM0022031	20	9	13	46	64	80	0.807524	0.395313	0.628102	2.01649	2.92825	3.48337	2.49348e-07	1.97024	up
EVM0044644	1415	1740	1250	470	381	467	36.9451	48.8776	38.0581	12.9827	11.044	12.8575	1.74072e-45	-1.59657	down
EVM0038624	124	118	99	50	52	38	2.43382	2.5022	2.28348	1.03842	1.13254	0.782268	8.35485e-05	-1.07661	down
EVM0043017	30	23	21	70	83	63	1.7807	1.43371	1.45415	4.45166	5.54744	3.99842	5.73143e-06	1.50765	up
EVM0003993	2	4	3	127	83	83	0.036785	0.079195	0.063629	2.46942	1.69522	1.59861	5.49094e-24	4.06102	up
EVM0022960	855	969	877	410	324	421	19.9086	24.2832	23.8075	10.0963	8.37645	10.3482	1.65764e-20	-1.09206	down
EVM0036058	87	74	30	129	130	122	1.35778	1.23948	0.545867	2.13504	2.26211	2.00748	0.000293187	1.0605	up
EVM0036059	222	220	197	742	754	790	3.41786	3.64091	3.53894	12.1021	12.9201	12.8688	2.51613e-64	1.94171	up
EVM0045631	430	385	374	102	134	105	12.1194	11.6806	12.292	3.0181	4.17279	3.10561	1.87947e-22	-1.62843	down
EVM0039550	115	102	64	232	172	201	3.00537	2.87755	1.95397	6.42141	5.00812	5.55193	4.95824e-08	1.1891	up
EVM0041081	5213	5929	4133	2152	2031	1978	97.3255	119.153	89.9849	42.5154	42.1592	39.008	9.27378e-45	-1.17119	down
EVM0041086	1111	1023	936	459	432	363	6.02173	5.97123	5.91952	2.63351	2.60453	2.07826	1.78044e-26	-1.14979	down
EVM0041085	36	34	35	6	13	13	1.11304	1.11585	1.25445	0.166928	0.447379	0.415989	0.00563415	-1.26472	down
EVM0040970	275	261	223	48	53	64	19.2654	19.6726	18.2728	3.52842	4.08617	4.69809	3.48889e-22	-1.99047	down
EVM0037017	545	481	493	1701	1538	1550	6.00432	5.70336	6.33733	19.8393	18.8514	18.0599	3.24927e-94	1.7702	up
EVM0020280	954	924	756	6693	6328	6376	26.3435	27.4425	24.328	195.573	194.249	186.048	0	2.9995	up
EVM0049450	770	806	640	224	215	210	11.1724	12.5767	10.8142	3.43479	3.46334	3.21122	2.30247e-40	-1.61995	down
EVM0009198	37	35	42	106	138	111	0.825303	0.840042	1.08244	2.51288	3.4174	2.61959	2.75315e-09	1.63894	up
EVM0014449	128	96	79	265	286	310	3.95677	3.19938	2.8284	8.67631	9.84103	10.1449	6.04743e-18	1.59046	up
EVM0015711	57	19	15	76	83	76	0.889425	0.308282	0.272638	1.25486	1.43714	1.25763	0.000414992	1.32881	up
EVM0004269	36	22	39	70	74	92	1.11083	0.713148	1.39096	2.27968	2.54449	2.99005	0.000107044	1.26644	up
EVM0035333	183	176	105	37	50	65	24.8771	25.7196	16.6862	5.26645	7.57616	9.27012	4.76578e-07	-1.37223	down
EVM0007791	3166	2611	2758	6922	6795	7070	20.3269	18.0501	20.6477	47.0395	48.5096	47.9723	4.23388e-127	1.40654	up
EVM0002313	1926	1866	1569	3491	3355	3340	15.3851	16.0488	14.6131	29.5182	29.8044	28.205	2.10081e-65	1.05177	up
EVM0012157	1425	1223	1287	2827	2918	2942	16.9175	15.6228	17.8133	35.518	38.5214	36.9158	2.90969e-73	1.26326	up
EVM0047344	2417	2059	2049	6389	6284	6624	25.1023	23.0149	24.8168	70.2096	72.5533	72.6922	6.01258e-210	1.68727	up
EVM0028888	129	130	120	1048	1012	1101	1.16857	1.2669	1.26627	10.1077	10.2624	10.6125	7.49648e-160	3.14451	up
EVM0004070	110	125	100	422	485	424	2.0776	2.5399	2.20201	8.45595	10.2125	8.47502	1.16539e-38	2.06902	up
EVM0046966	163	167	127	287	339	366	5.54681	6.10199	5.03471	10.31	12.8174	13.1416	3.23553e-13	1.21735	up
EVM0035125	53	33	43	18037	16765	18128	0.93284	0.62502	0.873124	338.483	330.533	339.697	0	8.6642	up
EVM0019455	19	21	16	154	164	180	0.278684	0.327997	0.271956	2.41655	2.70391	2.81931	3.03105e-29	3.03846	up
EVM0019456	345	384	352	130	162	172	10.0321	12.0265	11.9381	3.99128	5.24446	5.28091	1.85824e-10	-1.06909	down
EVM0014128	3387	2794	2996	6174	5767	6360	32.071	28.4828	33.0768	61.8694	60.7108	63.6456	2.99509e-75	1.11739	up
EVM0025593	813	882	643	215	208	223	20.4752	23.9063	18.8874	5.70815	5.80795	5.92717	1.79916e-41	-1.70009	down
EVM0021686	92	64	69	741	729	708	3.48449	2.58699	3.0242	29.7386	30.7464	28.3905	3.4719e-114	3.33441	up
EVM0029451	75	77	80	236	229	248	4.37469	4.8112	5.44539	14.5508	14.8723	15.2973	2.19617e-18	1.6825	up
EVM0029456	57	64	63	23	27	15	2.81977	3.38508	3.62362	1.16626	1.45607	0.780972	0.00111126	-1.20511	down
EVM0029459	1204	903	887	2233	1972	2137	8.91999	7.19951	7.65923	17.5067	16.245	16.7313	4.2297e-46	1.2057	up
EVM0051006	1334	1041	1024	525	492	506	10.3278	8.67315	9.23958	4.29415	4.22906	4.13265	1.558e-24	-1.01823	down
EVM0057192	328	284	272	1137	894	1069	3.25844	3.02855	3.15154	11.9469	9.8728	11.2209	1.22617e-69	1.9145	up
EVM0028167	649	624	547	229	268	216	18.6066	19.2508	18.2797	6.94353	8.54084	6.52976	1.02062e-19	-1.20156	down
EVM0039717	59	65	66	27	17	36	1.68079	1.99835	2.20772	0.812488	0.519059	1.08166	0.00609508	-1.00265	down
EVM0039710	155	157	190	402	350	401	2.10656	2.29478	3.00067	5.77046	5.28058	5.74849	1.42349e-15	1.28531	up
EVM0022522	17	4	1	69	73	70	0.639837	0.162748	0.044828	2.79835	3.11634	2.86256	5.04366e-11	2.75047	up
EVM0037657	166	102	134	59	41	52	5.75918	3.81137	5.42545	2.16134	1.57938	1.90781	1.05563e-05	-1.1938	down
EVM0037655	705	663	612	1907	1893	1981	8.4421	8.54446	8.5502	24.1764	25.2219	25.0798	1.6472e-111	1.66448	up
EVM0046056	46	26	10	151	195	176	0.692509	0.422677	0.174063	2.43733	3.3053	2.8373	6.91313e-18	2.57558	up
EVM0044052	215	208	199	435	398	509	3.32321	3.45515	3.58008	7.11444	6.84834	8.32604	7.37714e-18	1.21073	up
EVM0044050	82	58	51	122	139	120	4.02151	3.05243	2.89882	6.32047	7.61446	6.22716	2.38067e-05	1.07049	up
EVM0044057	46	50	35	2	11	7	1.7779	2.07551	1.5409	0.080375	0.458973	0.253889	1.34198e-05	-1.98173	down
EVM0008007	155	144	123	382	416	390	1.71413	1.7174	1.58911	4.48188	5.11763	4.56292	8.31186e-26	1.58964	up
EVM0057612	33	24	60	106	86	63	0.957603	0.744493	2.04237	3.30844	2.8116	1.94609	0.00250709	1.08775	up
EVM0049582	155	146	156	42	67	58	6.81852	6.91823	8.02199	1.95087	3.2885	2.69373	7.15002e-07	-1.25064	down
EVM0025218	180	156	144	478	477	429	2.04396	1.91183	1.90221	5.75715	6.04303	5.15785	6.63557e-30	1.62668	up
EVM0031161	251	201	279	107	75	125	3.61363	3.11334	4.68108	1.62714	1.19613	1.89355	8.48612e-07	-1.08946	down
EVM0040982	1923	1837	1735	6170	5429	6268	46.8514	48.1924	49.3096	159.123	147.103	161.424	1.85615e-229	1.82018	up
EVM0052005	6	12	6	86	86	44	0.138177	0.293509	0.158977	2.08587	2.20141	1.05817	9.65829e-12	2.7199	up
EVM0046185	128	113	132	300	238	260	2.68153	2.55784	3.23166	6.67603	5.56676	5.79099	6.35322e-11	1.1825	up
EVM0055618	281	236	245	1210	1192	1272	6.35146	5.73537	6.45572	28.973	29.9784	30.4218	1.27015e-125	2.37389	up
EVM0056672	1424	1179	1120	460	370	481	14.8738	13.2504	13.6375	5.08215	4.29727	5.30249	8.56157e-41	-1.36497	down
EVM0001341	374	388	365	93	110	93	10.8945	12.1621	12.3811	2.86379	3.5396	2.86263	3.00976e-25	-1.75494	down
EVM0004193	22	31	33	102	64	93	0.534254	0.80277	0.929885	2.6474	1.7417	2.39576	1.97869e-06	1.53535	up
EVM0002929	84	84	96	262	196	277	1.75958	1.88367	2.34532	5.82833	4.58045	6.15161	2.65222e-14	1.53417	up
EVM0002925	326	339	317	123	111	140	6.33828	7.11186	7.1964	2.52141	2.39567	2.8799	1.30118e-13	-1.23826	down
EVM0050067	58	82	85	279	287	259	0.3889	0.589027	0.664671	1.97608	2.13736	1.83245	5.21248e-21	1.91497	up
EVM0010829	2548	2481	2264	4699	4756	4864	36.4821	38.2281	37.8002	71.1921	75.7041	73.5821	2.72627e-92	1.09739	up
EVM0010828	746	681	618	2255	2125	2344	9.62061	9.45489	9.28486	30.7712	30.468	31.9476	5.92559e-145	1.8359	up
EVM0010825	17	20	23	47	67	47	0.414613	0.513777	0.661604	1.24123	1.84319	1.2386	0.000414878	1.33951	up
EVM0000438	80	76	48	407	357	448	1.05862	1.08318	0.733019	5.70331	5.24458	6.26367	1.35764e-48	2.61952	up
EVM0051647	76	55	41	131	123	115	1.4464	1.12104	0.898278	2.63714	2.59621	2.31207	7.97562e-06	1.16556	up
EVM0014162	1752	1544	1541	749	575	712	22.5573	21.402	23.1429	10.2075	8.22129	9.69145	1.10089e-34	-1.11584	down
EVM0009018	391	478	344	127	84	93	9.44858	12.4282	9.67346	3.23199	2.23791	2.361	3.55345e-23	-1.81287	down
Salix_babylonica_newGene_5435	127	81	109	326	322	289	3.34651	2.28671	3.3329	9.08716	9.41551	8.02112	6.71775e-19	1.63871	up
EVM0044936	209	201	185	49	70	84	3.53477	3.65087	3.65585	0.867162	1.30986	1.49103	2.42708e-09	-1.35767	down
EVM0044931	0	0	2	53	71	67	0	0	0.058847	1.75856	2.46831	2.2209	2.48439e-19	4.164	up
Salix_babylonica_newGene_1225	265	254	197	80	85	81	11.1708	11.4878	9.66367	3.55909	3.94637	3.57457	4.67397e-12	-1.35921	down
EVM0006772	167	153	183	21	31	28	5.49579	5.4436	7.05913	0.733246	1.13738	0.972011	1.48394e-18	-2.35412	down
EVM0004437	22	12	8	71	56	36	0.418298	0.252756	0.182843	1.45934	1.21518	0.733266	1.80982e-05	1.75129	up
EVM0002106	1080	1142	956	4202	3636	4069	16.6875	19.0007	17.229	68.7445	62.4905	66.4822	1.38073e-199	2.02252	up
EVM0011883	2065	1971	1836	3773	3596	3838	18.9657	19.4926	19.6607	36.673	36.7281	37.2509	2.36311e-82	1.05572	up
EVM0022833	168	138	168	355	321	292	2.08066	1.84231	2.42452	4.66294	4.42434	3.82654	2.83969e-11	1.12446	up
EVM0003857	1751	1591	1388	648	584	593	23.198	22.6815	21.4445	9.08162	8.59189	8.29106	2.75841e-49	-1.23611	down
EVM0007160	75	52	43	19	25	16	1.53801	1.14071	1.03337	0.410171	0.570256	0.344474	0.0022404	-1.17572	down
EVM0028924	20	17	19	115	135	116	0.393944	0.363435	0.436443	2.43068	3.00908	2.44864	1.20861e-18	2.59181	up
EVM0026561	202	227	187	536	468	454	3.68431	4.45396	3.98574	10.3644	9.49402	8.76498	5.08161e-22	1.34461	up
EVM0026566	2680	2243	2170	967	1016	893	80.276	72.3335	75.7827	30.6252	33.8313	28.2569	3.93054e-46	-1.16397	down
EVM0018684	80	52	34	334	351	311	1.38539	0.954994	0.685554	6.12087	6.75569	5.69553	8.49588e-36	2.61324	up
EVM0010451	122	126	96	6	4	16	4.90247	5.45948	4.51504	0.256036	0.160556	0.662818	2.38786e-18	-3.1064	down
EVM0007049	419	407	360	1915	1758	1902	11.0056	11.5117	11.0123	53.2838	51.3844	52.8445	5.42992e-182	2.34486	up
EVM0035846	153	163	127	48	75	60	4.74406	5.44599	4.60004	1.5543	2.59062	1.94514	2.03394e-05	-1.07837	down
EVM0050251	64	42	48	14	11	21	0.868452	0.615038	0.763872	0.202405	0.167444	0.305217	0.000639732	-1.36968	down
EVM0038945	1722	1605	1475	384	482	417	16.7561	16.8158	16.7443	3.95054	5.20653	4.28437	4.44651e-71	-1.75767	down
EVM0029643	6264	5713	5450	2036	2762	2894	446.863	438.682	453.31	153.644	219.048	218.105	2.05848e-10	-1.02653	down
EVM0029644	348	287	288	137	122	143	6.12009	5.43045	5.91705	2.55339	2.39111	2.66186	3.88505e-10	-1.04543	down
EVM0024239	385	437	369	802	787	926	5.11645	6.25631	5.7206	11.2859	11.6287	13.0139	6.15978e-27	1.18884	up
EVM0019222	1562	1364	1268	641	601	600	28.9793	27.2434	27.4249	12.5881	12.3818	11.7518	4.7166e-35	-1.05079	down
EVM0015971	13	14	9	102	125	105	0.218048	0.24383	0.173872	1.86627	2.39658	1.92602	4.35093e-20	2.97316	up
EVM0015974	67	114	40	7	15	19	2.32315	4.26466	1.61054	0.252228	0.579689	0.673627	3.25076e-06	-1.90028	down
EVM0034469	393	360	271	145	165	142	8.02456	7.89454	6.43167	3.12314	3.73955	3.05909	2.23984e-09	-1.01695	down
EVM0033851	31	25	20	68	58	66	0.782858	0.657905	0.590859	1.82471	1.62909	1.74639	0.000105628	1.31491	up
EVM0023270	198	157	134	467	352	385	5.64514	4.82529	4.44086	14.1293	11.1781	11.6407	2.7078e-18	1.39773	up
EVM0035338	30	23	6	85	41	63	0.545211	0.444413	0.113936	1.6568	0.831743	1.22508	0.000191219	1.52883	up
EVM0031340	360	353	263	750	611	692	15.4547	16.3276	13.1838	34.0882	29.2008	31.4363	1.32218e-22	1.18655	up
EVM0014888	206	230	184	466	519	568	3.40896	4.09457	3.55411	8.16697	9.56797	9.95631	9.62917e-25	1.42607	up
EVM0001103	884	834	825	2355	2196	2351	7.71273	7.83654	8.3899	21.7511	21.3131	21.6804	9.84877e-110	1.55815	up
EVM0032023	932	799	786	2141	1884	1943	21.8929	20.2077	21.521	53.2472	49.209	48.2365	3.91393e-70	1.36528	up
EVM0032021	110	151	66	47	53	35	2.19995	3.25034	1.5294	0.982017	1.16792	0.736998	0.0013519	-1.03225	down
EVM0045682	920	1000	992	395	422	400	41.8149	48.9691	52.5975	18.9972	21.3389	19.2237	1.11537e-23	-1.12383	down
EVM0045539	5	20	5	48	52	43	0.102423	0.446935	0.122069	1.06455	1.21778	0.944511	1.84003e-05	1.8904	up
EVM0002472	319	286	285	1118	927	1039	4.25671	4.11691	4.44533	15.8133	13.7718	14.6836	5.77349e-74	1.89825	up
EVM0009568	566	545	513	1004	1011	1012	21.606	22.423	22.8547	40.5924	42.9472	40.8713	8.63515e-29	1.0172	up
EVM0026784	7290	6383	6212	1287	1298	1345	142.714	134.506	141.806	26.6459	28.2308	27.8063	0	-2.20451	down
EVM0002478	710	696	546	270	253	323	14.2841	15.0572	12.7973	5.73589	5.64699	6.85171	6.16403e-17	-1.06144	down
EVM0030190	2708	2367	2232	781	845	837	45.2031	42.5264	43.4504	13.7905	15.6842	14.7591	4.35318e-82	-1.43177	down
EVM0019996	350	235	214	45	66	101	6.59256	4.76863	4.68985	0.891481	1.38091	2.00306	6.84906e-12	-1.67885	down
EVM0032840	192	140	164	30	47	58	4.52423	3.53212	4.48663	0.739248	1.22778	1.43219	4.73099e-10	-1.63744	down
EVM0051594	455	510	433	960	1013	865	8.8701	10.7187	9.84383	19.837	21.9815	17.8466	1.41735e-24	1.13604	up
EVM0006362	2145	2265	1769	888	907	869	38.4638	43.7149	36.9944	16.8522	18.0723	16.4592	1.15756e-38	-1.07689	down
EVM0047172	18	34	27	1059	1020	1085	0.287671	0.596499	0.506463	18.2611	18.4713	18.685	9.13136e-190	5.27103	up
EVM0048815	279	218	203	77	92	87	4.51387	3.78551	3.82638	1.30514	1.6514	1.47876	2.64197e-10	-1.26947	down
EVM0048819	676	607	566	1596	1464	1531	5.94643	5.74747	5.80088	14.8519	14.3192	14.2264	1.00751e-71	1.43117	up
EVM0030534	406	417	366	13	29	15	15.9037	17.5486	16.722	0.528787	1.24845	0.616371	5.59267e-65	-4.01139	down
EVM0016864	70	46	43	19	21	24	1.225	0.877028	0.872683	0.346425	0.406608	0.437805	0.00791861	-1.02259	down
EVM0053279	275	213	222	1374	1357	1341	4.91533	4.09562	4.63302	26.0349	27.0111	25.3735	1.52107e-147	2.62316	up
EVM0053270	757	773	552	277	262	268	11.5459	12.6906	9.80934	4.47067	4.43507	4.31643	1.30237e-21	-1.21652	down
EVM0055843	67	66	76	467	355	437	1.02218	1.08017	1.351	7.62535	6.07652	7.12848	1.83106e-50	2.62965	up
Salix_babylonica_newGene_1523	105	74	66	153	221	242	0.659512	0.494636	0.478294	1.01616	1.53998	1.60353	1.57668e-09	1.39587	up
EVM0017803	22	25	7	87	97	67	0.875597	1.10927	0.338243	3.80011	4.46803	2.89728	8.24628e-09	2.06249	up
EVM0017805	310	294	231	132	130	103	6.07963	6.20549	5.28449	2.73281	2.83162	2.12418	2.76078e-08	-1.02818	down
EVM0017807	379	306	269	640	561	598	18.5658	16.1069	15.3591	33.167	30.5787	30.9604	3.04965e-17	1.03252	up
EVM0029716	100	113	133	62	57	24	1.36918	1.65464	2.11391	0.893208	0.86615	0.342466	0.00134666	-1.04785	down
EVM0045945	64	119	41	14	18	15	8.39302	16.8479	6.28665	1.8311	2.57942	2.01633	5.88909e-06	-1.78576	down
EVM0050725	106	131	114	43	40	50	1.71243	2.27679	2.14339	0.721277	0.717418	0.847502	1.12241e-05	-1.19548	down
EVM0051961	102	99	79	35	31	37	2.37561	2.47973	2.16157	0.860474	0.80167	0.900867	4.25399e-05	-1.21093	down
EVM0055263	335	312	298	743	720	676	7.59386	7.6247	7.88345	17.8648	18.182	16.2326	9.91607e-31	1.29097	up
EVM0011257	38	48	46	220	189	251	1.22759	1.68409	1.74425	7.63162	6.8827	8.70009	3.21025e-25	2.32328	up
EVM0014575	353	368	325	1170	1108	1190	7.34727	8.23513	7.87809	25.7815	25.6508	26.1972	3.04063e-84	1.83931	up
EVM0056769	12	13	12	39	31	39	0.221223	0.256447	0.248956	0.763889	0.635139	0.767211	0.00121491	1.38273	up
EVM0009601	172	153	127	333	379	299	18.5663	17.8198	15.989	38.0621	45.5313	34.1126	7.39248e-14	1.26267	up
EVM0011365	236	174	222	1184	1062	1245	5.19424	4.12167	5.69148	27.6227	26.0223	28.9946	2.19901e-108	2.55628	up
EVM0011363	623	485	576	1075	1018	1188	8.92979	7.48903	9.63617	16.3256	16.2319	18.0159	9.7521e-25	1.07506	up
EVM0040203	177	195	192	800	791	717	3.05024	3.62883	3.86161	14.6391	15.214	13.1064	5.09783e-63	2.12415	up
EVM0004607	70	85	60	32	27	24	3.8768	5.08537	3.89672	1.88168	1.64188	1.36533	0.000937153	-1.1187	down
EVM0002735	161	97	108	49	18	39	4.54718	2.93648	3.56395	1.47052	0.537327	1.16542	2.01728e-06	-1.5059	down
EVM0002736	1285	1116	997	2761	2608	2664	14.895	13.9287	13.4828	33.8744	33.6214	32.6384	1.38674e-90	1.36557	up
EVM0044712	23	39	13	46	50	63	0.500574	0.91557	0.328154	1.05614	1.21239	1.45532	0.00865438	1.04702	up
EVM0031609	3461	3097	2852	7664	8176	7161	130.717	125.876	125.602	306.285	343.289	285.777	1.04345e-104	1.41505	up
EVM0054856	2134	1834	1778	462	461	490	33.265	30.7695	32.3137	7.6218	7.98225	8.06747	8.21808e-116	-1.88349	down
EVM0031605	333	233	238	963	874	1003	8.5309	6.44078	7.11885	26.1548	24.9422	27.2174	1.51968e-61	1.92629	up
EVM0039751	814	815	664	319	344	300	18.1978	19.6035	17.3071	7.53913	8.5431	7.07824	2.70282e-21	-1.10667	down
EVM0017493	1371	1381	1276	294	236	320	31.9802	34.6682	34.6897	7.23781	6.11372	7.88276	1.56832e-90	-2.10032	down
EVM0017492	559	591	445	250	240	203	9.99742	11.3802	9.27819	4.73034	4.77397	3.83352	1.4173e-13	-1.05171	down
EVM0010643	1114	966	988	94	97	111	29.0394	27.1233	30.0398	2.59436	2.81283	3.03588	8.08704e-134	-3.16779	down
EVM0010646	286	411	297	92	106	114	6.65963	10.3003	8.06535	2.24935	2.72602	2.80784	1.64046e-14	-1.49435	down
EVM0023845	37	29	31	378	260	291	1.1424	0.943451	1.09949	12.4528	9.00346	9.5866	1.00743e-47	3.22049	up
EVM0018346	2860	2442	2236	1006	1001	1026	139.538	128.243	127.2	51.9367	54.2633	52.872	5.52524e-61	-1.17722	down
EVM0018342	233	205	247	97	107	100	6.11874	5.7781	7.54183	2.69264	3.10702	2.77586	4.46986e-07	-1.01297	down
EVM0018349	164	114	127	526	467	521	2.60003	1.94471	2.34436	8.8452	8.25433	8.75767	8.57959e-42	1.98964	up
EVM0049093	3804	3487	3486	1016	1016	1216	39.725	39.196	42.4434	11.2275	11.7915	13.4177	1.86869e-107	-1.59825	down
EVM0024006	172	192	141	467	425	472	1.66725	2.0029	1.58744	4.78796	4.57584	4.82821	9.75475e-27	1.53177	up
EVM0024000	143	222	207	452	303	337	2.67806	4.48205	4.5286	9.00597	6.33217	6.6902	4.35336e-07	1.00777	up
EVM0034385	125	111	83	40	43	52	1.53123	1.45762	1.18626	0.513763	0.584814	0.672511	0.000269373	-1.02989	down
EVM0038600	298	255	320	641	599	640	3.10526	2.86174	3.88364	7.07865	6.94535	7.05455	7.68213e-21	1.20858	up
EVM0025208	385	370	301	1402	1344	1491	3.37689	3.49673	3.07544	13.0313	13.1238	13.8434	1.72828e-118	2.11644	up
EVM0031785	22	26	13	55	90	51	0.682037	0.869576	0.466786	1.85333	3.17728	1.69389	2.33465e-05	1.58263	up
EVM0001714	190	144	130	23	25	21	2.33987	1.90586	1.8685	0.297682	0.329956	0.263151	1.45462e-18	-2.41964	down
EVM0037369	304	283	243	129	144	90	9.46346	9.46968	8.81504	4.24764	4.95967	2.93829	2.93985e-07	-1.02194	down
EVM0032781	127	130	116	306	289	297	16.9644	18.7253	18.1892	43.4596	43.0865	42.1419	2.1691e-16	1.34994	up
EVM0006948	73	109	89	190	187	228	2.58314	4.15365	3.66764	7.10602	7.35906	8.5005	1.60951e-08	1.22376	up
EVM0036940	229	219	228	595	576	466	7.38509	7.60531	8.55936	20.3226	20.6785	15.9109	5.51635e-22	1.37559	up
EVM0036941	1733	1615	1702	5780	5343	5509	29.8915	29.9937	34.2363	105.553	102.503	100.461	5.78815e-191	1.83612	up
EVM0036942	19	17	16	40	46	78	0.186099	0.186657	0.190671	0.431977	0.524851	0.848609	8.70122e-05	1.52291	up
EVM0044568	252	313	169	620	498	515	5.97458	7.97645	4.66157	15.5472	13.122	12.8892	2.05004e-14	1.25545	up
EVM0000045	51	87	62	3813	3746	3743	0.846802	1.55618	1.20152	67.3263	69.4762	65.9969	0	5.86409	up
EVM0005840	521	535	516	1027	872	1047	6.40948	7.09166	7.41209	13.3868	11.9378	13.6212	1.97006e-24	1.01859	up
EVM0033122	2705	2569	2345	5354	5139	5194	46.5061	47.5433	47.0153	97.4112	98.2173	94.3557	7.32519e-114	1.16649	up
EVM0043516	38	49	41	177	172	222	0.891402	1.23477	1.12866	4.45683	4.53006	5.57905	2.33777e-20	2.16029	up
EVM0002535	144	161	160	603	564	668	3.31397	3.97326	4.28726	14.6827	14.4201	16.2511	8.25227e-52	2.06449	up
EVM0002538	128	110	118	335	350	389	1.33319	1.22933	1.42573	3.6874	4.04692	4.27505	1.93022e-25	1.67726	up
EVM0040267	43	26	56	567	555	495	0.98582	0.63106	1.49542	13.8179	14.209	12.0584	5.03723e-79	3.67175	up
EVM0053843	129	132	115	329	330	352	2.24498	2.48493	2.33369	6.07677	6.40565	6.50578	9.23688e-22	1.5178	up
EVM0005629	190	158	161	57	74	86	4.14229	3.69629	4.0933	1.30115	1.77901	1.96585	6.11419e-06	-1.05008	down
EVM0004977	27439	32920	21628	9465	8324	8399	998.935	1290.08	918.174	364.623	336.863	323.086	1.1138e-20	-1.48059	down
EVM0004970	209	189	158	346	392	432	3.56618	3.4713	3.1468	6.25246	7.44238	7.79511	8.03517e-15	1.17917	up
EVM0004979	116	87	110	187	203	208	2.09759	1.69244	2.3337	3.5966	4.09913	3.9997	5.15092e-07	1.02079	up
EVM0051463	843	804	723	1474	1485	1578	14.9292	15.3346	14.9319	27.6254	29.256	29.5343	1.989e-42	1.05852	up
EVM0046071	137	103	110	30	28	46	5.48187	4.43757	5.13082	1.24299	1.21174	1.91818	1.81005e-07	-1.50083	down
EVM0005082	159	193	152	55	90	63	2.89792	3.79747	3.2216	1.06417	1.82602	1.2069	1.48186e-05	-1.08319	down
EVM0032648	118	107	186	3832	3223	3484	3.87904	3.77245	7.11468	133.346	117.807	121.07	7.89423e-58	4.41712	up
EVM0053337	1265	1066	985	2097	2028	2246	14.6482	13.2908	13.3037	25.7075	26.116	27.4955	1.21106e-48	1.06634	up
EVM0057654	1833	1724	1658	275	236	311	34.5756	35.0167	36.4735	5.47821	4.93619	6.19687	5.8544e-153	-2.51955	down
EVM0057656	150	101	76	213	210	232	1.64261	1.18792	0.966915	2.47201	2.555	2.6928	2.30037e-07	1.09731	up
EVM0017302	141	194	167	67	55	87	3.83575	5.6998	5.30021	1.92496	1.6504	2.48218	1.16303e-05	-1.0871	down
EVM0006081	176	157	119	370	245	328	2.66253	2.55088	2.09786	5.91574	4.11682	5.23948	1.96769e-10	1.15523	up
EVM0050028	935	767	825	241	290	243	5.44693	4.80891	5.60159	1.48134	1.87844	1.49588	1.17936e-35	-1.55525	down
EVM0024159	2534	2275	2106	5894	5485	5799	31.2308	30.1844	30.2584	76.8731	75.1498	75.5191	4.41255e-174	1.4372	up
EVM0025513	719	656	584	43	35	65	10.9038	10.7138	10.3361	0.685278	0.576951	1.03797	1.62357e-92	-3.54243	down
EVM0021609	89	103	87	38	49	33	2.00622	2.50161	2.29404	0.896837	1.23386	0.781163	0.000972431	-1.00179	down
EVM0010335	205	301	205	89	97	96	5.96135	9.41539	6.94369	2.71735	3.11997	2.95485	6.88512e-08	-1.15926	down
EVM0051374	42	81	34	355	359	351	0.792019	1.66835	0.755446	7.17389	7.63369	7.09043	2.26675e-36	2.75808	up
EVM0024643	156	169	137	48	27	42	8.27824	9.62178	8.44092	2.67721	1.55678	2.31525	1.96869e-11	-1.74126	down
EVM0036885	79	93	90	187	245	214	0.707272	0.88875	0.93914	1.7649	2.43729	2.01934	7.3702e-11	1.36917	up
EVM0008141	2304	2099	2026	866	964	956	26.8733	26.3443	27.5499	10.6777	12.4906	11.7756	2.86538e-44	-1.07275	down
EVM0028490	75	91	62	1304	1384	1198	2.47103	3.25937	2.38302	45.8853	51.1874	42.1043	1.29791e-199	4.14436	up
EVM0056537	551	652	459	126	138	183	8.90638	11.3605	8.64896	2.14864	2.47238	3.11367	1.59703e-26	-1.72411	down
EVM0025603	184	204	213	457	447	497	3.10635	3.70758	4.18974	8.17309	8.39122	8.86986	4.09261e-20	1.31558	up
Salix_babylonica_newGene_868	147	100	114	292	301	330	3.13829	2.26948	2.83735	6.58932	7.11393	7.46991	1.31866e-16	1.44254	up
EVM0056985	1369	1400	1374	3199	3100	3341	13.2286	14.5594	15.4777	32.7099	33.3047	34.115	8.9574e-88	1.33552	up
EVM0018562	43	28	27	231	252	295	2.04404	1.41779	1.50391	11.7561	13.5099	15.0154	5.0774e-39	2.96358	up
EVM0014579	258	222	202	103	87	105	4.88707	4.52487	4.45465	2.0586	1.81766	2.10311	5.53497e-08	-1.04537	down
EVM0045015	749	620	633	272	306	276	5.36782	4.78646	5.28591	2.06192	2.43476	2.08761	1.46973e-18	-1.08444	down
EVM0013523	81	92	83	41	27	15	1.82004	2.2302	2.19229	0.982608	0.672168	0.336801	0.000116083	-1.33557	down
EVM0040229	29	29	24	67	62	68	0.776668	0.850834	0.756225	1.9411	1.88689	1.97478	0.000145691	1.25486	up
EVM0049065	8648	8617	6914	17897	17303	18085	251.351	269.589	234.319	550.408	559.074	555.422	4.42325e-139	1.26698	up
EVM0043756	88	71	88	31	45	29	3.89441	3.38233	4.54884	1.43481	2.21831	1.36125	0.0020815	-1.00437	down
EVM0037939	116	44	65	25	33	24	1.66881	0.67756	1.09263	0.379773	0.527033	0.36146	0.00234912	-1.14378	down
EVM0041727	4	14	5	73	43	54	0.4651	1.88748	0.758893	10.1239	6.29028	7.50282	1.00738e-08	2.41527	up
EVM0018387	1022	942	884	1920	1786	1995	9.59874	9.52032	9.68758	19.0942	18.6561	19.8052	1.66106e-56	1.1224	up
EVM0042482	941	959	796	2917	2790	2836	31.6184	34.7137	31.2015	103.799	104.315	100.775	5.9265e-151	1.78423	up
EVM0047501	2994	2984	2603	5700	5288	5707	38.4053	41.2062	38.9317	77.3706	75.4189	77.3617	9.56097e-100	1.08421	up
EVM0047503	2393	2549	2383	412	391	386	61.8842	70.9721	71.885	11.2734	11.2354	10.5264	1.59754e-181	-2.48226	down
EVM0046670	134	138	107	308	317	359	3.82701	4.24499	3.55503	9.34714	10.0839	10.8546	3.58057e-19	1.46802	up
EVM0046673	1802	1721	1652	26762	24511	26068	33.5969	34.5289	35.9105	528.062	508.125	513.643	0	4.01885	up
EVM0046676	793	797	601	3714	3260	3465	22.6062	24.4499	19.958	112.016	103.312	104.361	1.23449e-215	2.36932	up
EVM0023731	139	155	178	1329	1306	1314	2.16725	2.60168	3.23116	21.9416	22.66	21.6702	2.03259e-157	3.1431	up
EVM0033743	299	241	166	22	23	33	6.78925	5.8842	4.39557	0.507871	0.572342	0.789816	3.30267e-28	-2.8393	down
EVM0019363	256	255	302	1399	1273	1296	5.0038	5.37538	6.88998	29.04	27.7572	26.8582	1.84909e-103	2.37914	up
EVM0049147	179	183	165	8	4	12	6.70916	7.35196	7.21701	0.313635	0.159886	0.469129	2.04033e-33	-3.84688	down
EVM0055414	0	3	0	327	310	247	0	0.021614	0	3.46645	3.4507	2.61259	7.71936e-58	6.17453	up
EVM0031425	458	421	409	168	146	192	27.2781	26.9883	28.3844	10.5789	9.61473	12.0339	3.74147e-16	-1.19978	down
EVM0005271	99	102	78	32	20	46	1.95347	2.1628	1.78178	0.658365	0.439744	0.948361	9.51122e-05	-1.25664	down
EVM0031428	950	910	746	1905	1720	1864	20.7504	21.3834	18.9836	44.0359	41.7553	43.0316	9.0593e-56	1.19735	up
EVM0031429	25	25	25	176	178	173	0.28859	0.311987	0.33302	2.19082	2.33359	2.14888	7.33596e-28	2.75527	up
EVM0009603	3273	3296	3135	375	403	370	85.8478	93.048	95.8871	10.3932	11.7335	10.2395	5.84608e-288	-2.93595	down
EVM0001696	113	94	81	45	47	31	4.98372	4.4665	4.18394	2.07103	2.28025	1.41534	0.000821545	-1.00606	down
EVM0001695	352	383	372	137	143	174	2.79444	3.28166	3.44512	1.14676	1.25885	1.45801	3.84024e-12	-1.13727	down
EVM0009094	689	717	639	2948	2801	2842	7.59216	8.50467	8.21	34.3782	34.322	33.0993	7.04679e-211	2.18638	up
EVM0014321	95	108	87	44	35	19	5.81108	7.12588	6.21683	2.83045	2.36601	1.1742	5.64104e-05	-1.30049	down
EVM0030467	73	103	80	906	780	770	1.60397	2.45599	2.06991	21.2742	19.2366	18.0505	2.39809e-112	3.31542	up
EVM0030309	129	167	146	71	66	56	1.08358	1.5105	1.43321	0.633132	0.615227	0.494569	4.44101e-05	-1.01623	down
EVM0053663	452	408	372	1239	1069	1124	17.1515	16.6421	16.4403	49.7766	45.1212	45.0817	4.33368e-63	1.59221	up
EVM0012584	693	591	603	144	157	224	7.13991	6.55916	7.25061	1.5658	1.79414	2.43244	2.89909e-29	-1.685	down
EVM0002189	807	777	610	2931	2777	2946	11.8586	12.2843	10.4476	45.5794	45.3779	45.7537	3.70911e-185	2.09966	up
EVM0048523	426	363	358	143	108	116	6.57247	6.03736	6.44218	2.33155	1.84724	1.88721	8.59661e-20	-1.48049	down
EVM0048522	672	603	586	255	231	251	13.6571	13.1893	13.8742	5.48279	5.21833	5.37416	2.44668e-23	-1.19414	down
EVM0048527	29	52	19	120	81	120	0.647622	1.24983	0.475505	2.84197	2.01161	2.84387	3.78967e-07	1.63435	up
EVM0038523	50	62	27	126	64	87	0.644616	0.849183	0.405495	1.71628	0.904652	1.17898	0.00229026	1.0185	up
EVM0004764	4787	4463	4345	1712	1787	1930	46.5115	46.6784	49.2297	17.6025	19.297	19.8152	1.83785e-84	-1.19444	down
EVM0056808	126	149	115	352	318	317	4.26049	5.44621	4.53241	12.6252	11.9846	11.353	4.4507e-18	1.42948	up
EVM0016773	123	95	94	20	52	44	1.90212	1.58468	1.69272	0.322168	0.889272	0.714785	0.000333788	-1.16854	down
EVM0027479	188	179	140	77	92	39	2.72505	2.79094	2.36072	1.18449	1.47646	0.585463	0.000105532	-1.06946	down
EVM0022568	1181	1034	940	433	437	517	19.5986	18.475	18.1927	7.60001	8.05496	9.05852	1.55913e-25	-1.04712	down
EVM0034173	142	164	160	382	415	261	3.0655	3.80319	4.02102	8.71021	9.95419	5.95155	8.02713e-11	1.26406	up
EVM0017607	112	144	127	252	215	308	1.56722	2.17444	2.07181	3.74161	3.33958	4.56254	1.70905e-08	1.09633	up
EVM0011491	927	1182	769	136	174	148	42.9051	58.9112	41.5216	6.64667	8.91351	7.22739	9.2195e-61	-2.46579	down
EVM0021039	227	224	201	733	711	737	6.29878	6.67496	6.49361	21.5414	21.9367	21.6294	2.3916e-58	1.84595	up
EVM0030147	210	173	243	63	45	60	2.9035	2.56182	3.90287	0.914316	0.686356	0.868477	8.21588e-13	-1.69106	down
EVM0038220	157	144	157	42	32	70	4.78279	4.72527	5.56685	1.33503	1.05777	2.25282	9.83049e-08	-1.44824	down
EVM0028514	682	659	621	188	142	156	28.0373	29.1583	29.7516	8.17641	6.44845	6.7512	2.24382e-44	-1.85773	down
EVM0023760	902	853	847	8033	6928	6878	27.6074	28.075	30.2262	260.149	235.711	222.439	0	3.17978	up
EVM0052052	777	725	783	1451	1406	1384	7.41279	7.4407	8.71059	14.6514	14.9175	13.9538	2.93518e-30	1.00833	up
EVM0023182	25	37	9	131	85	80	0.652497	1.04722	0.266811	3.66456	2.48204	2.22697	4.8243e-08	1.93003	up
EVM0039451	17	47	37	49	120	115	0.192028	0.579025	0.499231	0.603381	1.54239	1.40401	0.000223918	1.39223	up
EVM0039450	157	122	115	385	402	518	2.29572	1.9231	1.96886	5.97418	6.55734	8.03639	9.1468e-29	1.81131	up
EVM0039455	64	61	34	0	12	5	2.04084	2.08611	1.24533	0	0.422552	0.168849	1.08303e-06	-2.27939	down
EVM0002444	4880	3745	3974	8829	8980	9967	19.0983	15.7771	18.1378	36.5636	39.0708	41.2216	5.61869e-78	1.26371	up
EVM0030410	291	318	238	606	606	650	7.40362	8.72271	7.07073	16.361	17.1919	17.5192	1.44824e-24	1.24797	up
EVM0039985	72	60	33	174	173	158	3.08941	2.7678	1.62716	7.86467	8.24287	7.14523	1.67901e-11	1.65725	up
EVM0037463	26	17	40	104	106	78	0.374039	0.26005	0.666962	1.58426	1.70204	1.18235	2.46363e-07	1.70914	up
EVM0045604	170	148	109	421	400	388	4.31619	4.03581	3.21814	11.3204	11.3121	10.4207	1.34499e-24	1.59913	up
EVM0037467	107	143	145	244	249	261	4.93841	7.1039	7.82988	11.9375	12.8122	12.7756	1.66157e-07	1.01471	up
EVM0049924	43	52	35	361	411	349	2.03209	2.65337	1.91599	18.1303	21.6815	17.4907	2.88458e-56	3.11696	up
EVM0004649	107	91	112	17	6	9	2.11536	1.93827	2.58959	0.35694	0.132638	0.187741	4.80392e-15	-2.74911	down
EVM0040386	550	501	475	205	180	253	7.98016	7.81044	8.03625	3.1328	2.89789	3.86808	2.59367e-15	-1.11336	down
EVM0023627	135	152	126	22	52	37	2.66399	3.21069	2.8849	0.455556	1.13016	0.75782	2.69383e-08	-1.62298	down
EVM0005588	16	11	24	59	48	37	0.322185	0.245677	0.586159	1.2961	1.11592	0.803931	0.000955319	1.35326	up
EVM0038858	377	383	331	113	134	127	4.19386	4.58679	4.29152	1.33058	1.64674	1.48348	1.44383e-17	-1.3821	down
EVM0044265	42	8	25	43	63	67	1.28778	0.266503	0.880359	1.41127	2.17784	2.20814	0.00803138	1.12469	up
EVM0044266	82	85	66	0	11	8	4.76801	5.33408	4.48598	0	0.648909	0.472047	9.21603e-12	-2.80631	down
EVM0056248	1247	1179	1070	2187	2124	2148	16.7034	16.9992	16.7149	31.011	31.635	30.4183	9.83333e-52	1.00924	up
EVM0043122	210	195	161	407	322	372	8.31122	8.31206	7.41489	17.023	14.1798	15.5573	1.78653e-12	1.06596	up
EVM0042832	881	809	667	178	199	220	15.3898	15.2122	13.5842	3.27343	3.84649	4.0602	2.57494e-48	-1.82274	down
EVM0047714	142	112	100	2895	2655	2949	4.14891	3.5067	3.40306	89.5856	86.2896	91.1169	0	4.66764	up
EVM0047281	122	133	166	413	263	301	2.98623	3.52354	4.74992	10.7534	7.184	7.84057	2.2225e-10	1.27717	up
EVM0048891	107	122	112	566	293	413	1.69171	2.08334	2.06366	9.52151	5.18729	6.94648	2.01688e-22	1.94067	up
EVM0047280	0	10	7	82	81	82	0	0.281885	0.233463	2.47143	2.57035	2.47247	4.91423e-16	3.22924	up
EVM0054648	4	3	0	61	70	85	0.093437	0.091585	0	1.91449	2.29747	2.6636	7.31553e-19	3.80882	up
Salix_babylonica_newGene_4221	8	9	8	52	40	62	0.230159	0.276341	0.288189	1.7029	1.39502	2.05887	2.71322e-08	2.25842	up
EVM0055455	49	57	30	84	99	104	1.10822	1.38588	0.774039	2.0171	2.49812	2.49301	0.00014829	1.12038	up
EVM0055457	272	234	232	569	564	615	3.4082	3.15848	3.3998	7.55959	7.87438	8.16582	7.31672e-29	1.35264	up
EVM0055598	93	101	108	269	210	156	2.89841	3.40058	3.95252	8.91517	7.31111	5.15052	7.24975e-07	1.13731	up
EVM0017889	7	8	8	78	107	74	0.153176	0.191124	0.206561	1.87057	2.68459	1.76523	6.52531e-17	3.07972	up
EVM0012552	1340	1215	1097	464	509	568	17.3294	16.9081	16.544	6.3448	7.31853	7.76232	1.21192e-30	-1.10645	down
EVM0037703	158	160	108	35	17	10	6.34851	6.91141	5.04071	1.4543	0.735077	0.420493	1.79046e-13	-2.37236	down
EVM0037707	541	485	532	213	178	180	16.3542	15.8033	18.7829	6.80697	5.9806	5.74204	3.34748e-20	-1.30143	down
EVM0021926	171	120	122	2096	1919	1992	4.01225	3.02294	3.34334	52.2006	50.2226	49.5383	0	3.94953	up
EVM0003551	248	206	195	407	448	440	4.31391	3.87069	3.96633	7.50541	8.67838	8.11575	2.03014e-15	1.10765	up
EVM0003555	348	333	219	120	85	61	19.2261	19.8006	14.0883	7.03011	5.19183	3.56005	5.6683e-12	-1.54575	down
EVM0009687	730	656	606	2468	2430	2675	4.86284	4.70388	4.70901	17.4081	18.0069	18.8426	6.75738e-179	2.04446	up
EVM0009688	8566	7308	7188	3072	2704	2860	78.8495	72.4134	77.158	29.9226	27.6672	27.8142	1.13139e-115	-1.28585	down
EVM0002220	3222	3039	2550	7477	7461	7713	64.9623	65.9654	59.9591	159.527	167.255	164.336	4.46965e-175	1.48856	up
EVM0002225	7594	6398	6638	511	493	408	227.022	205.876	231.38	16.1561	16.3643	12.8779	0	-3.71808	down
EVM0004680	329	327	304	649	657	791	5.38431	5.75923	5.79098	11.236	11.962	13.6716	7.63474e-26	1.23592	up
EVM0028062	516	533	456	1357	1274	1474	5.86949	6.5342	6.04838	16.3538	16.1264	17.7356	4.85782e-70	1.56193	up
EVM0008155	325	333	271	660	641	681	4.68659	5.17164	4.55722	10.0678	10.2667	10.3822	1.31984e-26	1.20704	up
EVM0008153	557	459	457	2266	2046	2168	8.50501	7.54412	8.13309	36.652	34.7638	35.0137	1.73862e-175	2.25142	up
EVM0028067	27	38	33	84	79	115	0.67854	1.03734	0.962058	2.2403	2.20662	3.05688	1.25189e-06	1.48142	up
EVM0003799	396	397	304	182	134	167	10.0282	10.8075	8.97096	4.87629	3.74896	4.45547	2.55771e-10	-1.03023	down
EVM0007085	254	174	144	60	72	75	7.62733	5.6376	5.03921	1.8929	2.38065	2.37356	1.09174e-07	-1.25873	down
EVM0026670	11792	10706	9663	3834	3508	3606	556.126	543.514	531.409	191.315	183.887	179.702	5.85486e-191	-1.42267	down
EVM0019845	111	98	76	36	16	31	2.63118	2.49196	2.10351	0.895154	0.424421	0.772197	3.91674e-06	-1.49158	down
EVM0005793	2591	2338	2132	407	358	344	41.6065	40.4146	39.9284	6.90657	6.38517	5.83144	1.35926e-197	-2.52471	down
EVM0005792	408	437	414	1369	1216	1500	5.8954	6.80295	6.97415	20.9666	19.5624	22.9367	6.77771e-76	1.80315	up
EVM0024360	73	58	61	25	15	15	1.57538	1.34286	1.51957	0.565107	0.346993	0.32875	6.1961e-05	-1.46541	down
EVM0007332	651	577	520	2813	2447	2357	11.4325	10.9111	10.6534	52.3236	47.8199	43.768	8.05733e-158	2.23795	up
EVM0033946	31	19	29	416	349	398	0.4457	0.298446	0.480946	6.45597	5.69066	6.16847	2.20972e-72	3.82366	up
EVM0047864	302	334	260	76	87	88	6.8966	8.2303	6.93824	1.82455	2.19077	2.11864	4.79273e-19	-1.65292	down
EVM0005244	3552	4817	2579	9227	9234	9572	79.9427	116.708	67.6872	219.781	231.07	227.673	2.47539e-09	1.41447	up
EVM0005246	220	205	210	754	748	735	6.46833	6.49255	7.2	23.4826	24.4934	22.8773	2.07588e-60	1.91758	up
EVM0019801	105	161	123	61	40	35	1.68064	2.76341	2.29298	1.03199	0.699328	0.585936	9.03697e-06	-1.29072	down
EVM0017143	2382	2011	2321	5548	5791	6090	13.4211	12.1959	15.2456	33.0757	36.2734	36.2576	9.95472e-94	1.49216	up
EVM0038148	5519	4521	4401	9414	8198	8894	68.6548	60.5343	63.8393	123.918	113.363	116.901	5.13678e-67	1.0017	up
EVM0050194	66	106	167	48	42	53	0.777901	1.34567	2.29414	0.594229	0.544881	0.660146	0.00238716	-1.03626	down
EVM0022241	1531	1300	1330	3661	3848	3618	9.92248	9.07076	10.0488	25.1125	27.7278	24.7781	1.24829e-109	1.54062	up
EVM0022244	69	108	50	188	168	245	1.07238	1.79812	0.892764	3.08143	2.90057	4.01067	5.35087e-09	1.44705	up
EVM0025022	1624	1346	1220	3585	3466	3611	17.7366	15.8207	15.5297	41.4383	42.0857	41.6836	1.96143e-110	1.47258	up
EVM0011513	69	106	77	248	199	263	2.1541	3.58605	2.8227	8.29223	6.97703	8.76473	2.18168e-13	1.54776	up
EVM0011515	384	348	311	1243	1185	1283	4.05031	3.95457	3.81951	13.8826	13.9054	14.3127	5.74011e-99	1.94369	up
EVM0034707	142	171	131	69	55	38	6.22397	8.05664	6.68098	3.19929	2.65976	1.76267	2.59669e-06	-1.2439	down
EVM0025685	685	677	736	26543	25730	25541	12.1584	12.9331	15.2372	499.041	508.236	479.532	0	5.31619	up
EVM0019073	213	292	207	74	104	54	2.06066	3.04995	2.34176	0.754521	1.11584	0.54497	8.15564e-09	-1.40513	down
EVM0025977	438	423	297	1000	960	1067	16.6921	17.3218	13.1927	40.3198	40.6834	42.9537	5.2243e-43	1.50216	up
EVM0056776	1076	957	798	370	399	403	15.7472	15.0868	13.6205	5.73364	6.48827	6.22496	3.35856e-26	-1.12789	down
EVM0018852	113	103	137	299	249	271	3.89419	3.81554	5.51728	10.9408	9.58227	9.90496	7.69549e-12	1.28841	up
EVM0008346	334	337	251	848	720	883	4.86927	5.2802	4.2546	13.0931	11.6724	13.6113	2.91026e-39	1.51991	up
EVM0020134	108	95	91	26	34	10	2.64871	2.51105	2.59173	0.675598	0.909869	0.252711	7.05904e-07	-1.71196	down
EVM0036678	1966	1894	1588	802	759	725	36.0803	37.4147	33.9812	15.5695	15.4891	14.0596	1.83511e-43	-1.11613	down
EVM0000774	125	159	115	60	42	63	3.50539	4.81841	3.78054	1.77813	1.29956	1.86349	4.15324e-05	-1.08144	down
EVM0031943	241	208	229	461	429	465	3.39556	3.15809	3.7578	6.88401	6.72472	6.93058	2.67738e-16	1.10462	up
EVM0031949	1464	1343	1099	21009	19375	19619	33.2842	32.8642	29.1299	505.678	489.923	471.55	0	4.0601	up
EVM0045476	1005	800	904	410	353	408	8.63493	7.40511	9.05834	3.72938	3.3687	3.70185	1.39611e-21	-1.07336	down
EVM0022021	61	65	51	23	4	31	1.44547	1.6521	1.41394	0.576364	0.09814	0.762749	0.004673	-1.22971	down
EVM0035918	269	282	278	641	612	617	3.76659	4.25052	4.53939	9.51352	9.5285	9.13193	1.50593e-26	1.27974	up
EVM0016607	7	9	3	129	105	119	0.304718	0.416319	0.126733	6.01934	5.14663	5.571	1.9313e-26	3.73605	up
EVM0046430	382	403	331	130	152	189	27.6506	31.3629	27.8868	9.90762	12.2166	14.4241	7.31281e-11	-1.08984	down
Salix_babylonica_newGene_3054	360	313	271	1252	1216	1173	8.86839	8.28447	7.93783	32.1767	32.9495	30.8825	1.72548e-96	2.05939	up
EVM0005481	67	58	36	24	13	17	1.77929	1.67618	1.11444	0.680458	0.386059	0.483325	0.00197618	-1.22938	down
EVM0049287	645	685	488	2864	2808	2724	30.3854	34.7336	26.8233	142.892	147.221	135.726	1.07188e-167	2.32327	up
EVM0049286	3441	2683	2821	9343	9673	10021	22.0826	18.533	21.1165	63.4587	69.028	67.9716	4.56243e-179	1.82092	up
Salix_babylonica_newGene_8605	1540	1184	941	1743	2684	3087	30.9512	18.7552	16.1538	36.8481	53.2789	58.6687	5.88113e-05	1.09952	up
EVM0047966	3882	3735	3338	1336	1136	1230	81.4133	84.3123	81.6368	29.6492	26.4744	27.2562	1.94507e-111	-1.43317	down
EVM0028214	28	10	18	76	86	45	0.259463	0.098428	0.192679	0.745261	0.883309	0.442011	5.95471e-06	1.73495	up
EVM0008728	8	27	11	49	56	52	0.365448	1.38084	0.58859	2.47543	2.97521	2.63264	0.000140258	1.57528	up
EVM0038751	5717	4885	4757	14177	14275	14992	51.8424	47.6889	50.3037	136.054	143.924	143.67	2.89107e-241	1.62493	up
EVM0055967	143	167	145	579	472	556	1.94415	2.44051	2.29364	8.32457	7.12237	7.98641	4.72056e-41	1.90586	up
EVM0055961	344	226	213	123	79	95	9.8019	6.93955	7.06628	3.69545	2.49238	2.83538	1.66882e-08	-1.21187	down
EVM0000984	395	334	305	67	60	68	8.12698	7.38842	7.32773	1.45389	1.36869	1.47278	5.12405e-34	-2.20595	down
EVM0055388	195	141	145	332	298	352	2.21655	1.73083	1.92401	4.00662	3.78011	4.23499	3.16887e-12	1.13164	up
EVM0055385	964	740	722	336	242	355	17.7552	14.6684	15.4962	6.53416	4.95003	6.91157	1.54399e-20	-1.23105	down
EVM0055386	420	387	351	133	153	138	5.66914	5.62415	5.5315	1.8928	2.29222	1.96843	8.11231e-17	-1.29068	down
EVM0007510	21	7	35	55	66	66	0.86238	0.300242	1.68053	2.43991	3.04911	2.91565	0.000642196	1.40334	up
EVM0054340	832	817	744	2171	2055	1977	12.9763	13.7149	13.5233	35.8241	35.6251	32.5837	1.29523e-86	1.4932	up
EVM0056608	107	87	89	33	37	46	1.58605	1.37736	1.53651	0.511236	0.605667	0.707788	0.00029455	-1.07069	down
EVM0023338	231	283	238	603	615	654	3.60786	4.76996	4.32873	9.98982	10.6904	10.813	1.31767e-28	1.41778	up
EVM0023334	650	564	626	1481	1425	1541	9.23636	8.6296	10.3684	22.2857	22.5292	23.1545	1.80883e-56	1.38694	up
EVM0023336	45	32	28	119	90	81	0.664352	0.509845	0.483384	1.86704	1.48345	1.26023	9.75159e-07	1.46766	up
EVM0008591	18	16	24	38	89	52	0.161104	0.154642	0.261729	0.367908	0.928126	0.509831	0.000186264	1.48604	up
Salix_babylonica_newGene_570	337	292	272	1477	1333	1432	6.75165	6.30795	6.35898	31.3906	29.7605	30.3979	2.17342e-141	2.34393	up
EVM0029899	209	183	185	695	630	743	5.90816	5.57485	6.11412	20.8525	19.8383	22.2651	6.4554e-57	1.93934	up
EVM0002073	31	40	32	176	154	204	0.393293	0.548983	0.482607	2.42391	2.23306	2.81447	6.599e-22	2.35212	up
EVM0016242	27	26	9	89	78	61	0.652964	0.669847	0.255423	2.3424	2.13772	1.58757	7.60154e-07	1.77228	up
EVM0027363	110	72	107	245	189	212	2.97015	2.10876	3.38041	7.03567	5.70873	6.07572	8.72187e-09	1.22941	up
EVM0008497	83	76	71	192	145	199	2.02884	1.98361	2.0004	4.94602	3.93455	5.1341	2.6098e-09	1.28785	up
EVM0019658	1131	935	864	399	382	413	11.5126	10.2398	10.2512	4.28916	4.31355	4.43975	1.76296e-29	-1.15338	down
EVM0017071	203	152	136	289	357	361	4.6118	3.70696	3.59208	6.96282	9.02805	8.68812	2.84092e-11	1.14089	up
EVM0017628	105	97	122	263	187	261	1.48168	1.4714	2.01872	3.94895	2.94634	3.90575	3.71938e-09	1.20235	up
EVM0021401	62	45	61	148	119	109	1.87185	1.45799	2.13273	4.75463	3.99062	3.49134	4.09522e-06	1.20701	up
EVM0010075	286	271	285	122	92	104	2.47105	2.52365	2.87498	1.11701	0.878309	0.951132	1.00175e-11	-1.24487	down
EVM0042403	91	61	61	148	164	137	1.16653	0.838803	0.90823	2.00402	2.33386	1.84803	1.3227e-06	1.15127	up
EVM0022451	33	57	49	210	217	226	0.591119	1.09013	1.02287	3.98132	4.33111	4.28227	3.42691e-22	2.23135	up
EVM0029153	94	100	86	37	26	38	1.52653	1.75607	1.61875	0.636253	0.461002	0.643409	3.66352e-05	-1.23951	down
EVM0050897	100	117	96	241	263	255	1.49406	1.86778	1.66195	3.79756	4.35452	4.02192	1.24143e-13	1.36144	up
EVM0009065	112	165	151	58	52	58	2.00675	3.18809	3.15584	1.08947	1.01958	1.09934	1.00771e-05	-1.15914	down
EVM0028288	88	52	42	5	3	11	1.53455	0.977875	0.856539	0.091355	0.05072	0.203714	9.22351e-09	-2.46901	down
EVM0016662	89	79	65	33	35	29	4.18615	3.9808	3.5151	1.61099	1.78114	1.42761	0.00129431	-1.0297	down
EVM0034511	294	313	260	742	693	739	3.16582	3.6368	3.27298	8.47593	8.31238	8.4326	5.80654e-38	1.43608	up
EVM0039169	29	17	18	141	154	155	0.385526	0.237243	0.275848	2.00654	2.31715	2.20635	4.13338e-23	2.72545	up
EVM0039162	0	6	0	89	75	105	0	0.201619	0	2.92486	2.57349	3.45879	0.000704546	1.88358	up
EVM0001618	256	259	258	94	58	68	3.83057	4.17799	4.50987	1.492	0.967212	1.0746	3.85096e-15	-1.62606	down
EVM0041329	129	155	76	26	35	30	9.52249	12.3118	6.51642	1.97022	2.87336	2.29887	4.76985e-08	-1.67881	down
EVM0041326	1329	1050	1097	5254	5316	5140	23.7752	20.2351	22.8956	99.5335	105.803	97.233	2.64254e-246	2.29537	up
EVM0032113	1207	1122	1101	441	416	506	16.504	16.5048	17.5412	6.3805	6.32086	7.30359	2.22354e-35	-1.19687	down
EVM0032112	9	26	22	49	46	47	0.134413	0.41066	0.371691	0.774756	0.765251	0.731351	0.00375584	1.19937	up
EVM0026526	2136	1863	1886	4411	4016	4418	17.1138	16.0697	17.6179	37.4024	35.7744	37.4122	8.7192e-101	1.2477	up
EVM0050337	773	826	674	290	280	295	29.2534	33.6466	29.7473	11.5838	11.7741	11.7769	6.11236e-28	-1.25148	down
EVM0008651	1456	1373	1627	8380	7731	8279	24.5407	24.8982	31.9666	149.461	144.864	147.463	2.68682e-245	2.5566	up
EVM0046771	173	119	145	579	508	589	3.89475	2.88206	3.81828	13.8459	12.7702	14.0654	8.68136e-45	2.02508	up
EVM0009762	2291	2183	2046	8783	8685	8254	36.9328	37.8833	38.4583	149.856	155.689	140.628	0	2.10153	up
EVM0009761	190	230	193	59	49	32	2.43776	3.17823	2.89383	0.796362	0.698001	0.432049	9.11725e-15	-1.89284	down
EVM0051829	122	83	96	17	17	40	1.86717	1.36207	1.70245	0.273788	0.282582	0.648232	5.1994e-07	-1.69372	down
EVM0052426	94	62	93	180	202	247	1.23649	0.878636	1.42823	2.50598	2.95708	3.44403	4.01775e-10	1.39317	up
EVM0018971	107	158	140	64	34	65	4.02335	6.38828	6.14936	2.54526	1.39088	2.55542	0.000107856	-1.1158	down
EVM0011833	70	66	65	7	18	8	1.25832	1.27811	1.35306	0.133586	0.353339	0.1526	8.77703e-08	-2.08461	down
EVM0006561	107	102	97	631	882	501	2.44787	2.51329	2.58812	15.2762	22.4421	12.1065	3.88888e-49	2.75769	up
EVM0011835	1223	1455	914	30	43	23	21.2818	27.2579	18.5485	0.542789	0.820753	0.411276	4.48568e-63	-4.676	down
EVM0027169	212	213	215	62	84	75	2.61185	2.82585	3.09436	0.806696	1.14559	0.978359	2.10628e-10	-1.3512	down
EVM0054953	282	276	250	670	618	738	8.86644	9.34789	9.17279	22.3516	21.6318	24.5702	4.781e-35	1.4334	up
EVM0054954	879	821	715	2183	2119	2198	11.8989	11.9675	11.2907	31.29	31.9117	31.4618	5.18064e-107	1.55001	up
EVM0053079	239	314	207	107	79	107	17.3108	24.452	17.4166	8.17348	6.30506	8.17039	8.05339e-09	-1.20171	down
EVM0053070	244	192	247	64	63	111	2.29759	1.94419	2.70791	0.635596	0.656997	1.10538	1.42972e-08	-1.33375	down
EVM0057752	754	597	631	1816	1778	2030	12.0392	10.2637	11.7571	30.7147	31.6005	34.2862	1.11377e-80	1.62064	up
EVM0026696	113	139	92	28	18	50	3.19152	4.23835	3.03362	0.838935	0.557506	1.47388	1.42123e-06	-1.55313	down
EVM0017021	68	34	52	126	136	89	0.830504	0.435096	0.741414	1.62453	1.84395	1.15023	3.32578e-05	1.22113	up
EVM0001936	60	78	68	170	122	133	1.24541	1.74319	1.63775	3.75048	2.82246	2.93262	7.6173e-06	1.1021	up
EVM0050476	181	178	146	46	86	69	7.19285	7.6485	6.77111	1.90446	3.80292	2.89404	7.49127e-06	-1.12758	down
Salix_babylonica_newGene_8475	8	0	4	59	75	59	0.257389	0	0.140442	2.1266	2.84156	2.12349	5.76177e-14	3.2131	up
EVM0004147	96	64	46	229	187	173	1.295	0.921183	0.714583	3.2628	2.79826	2.46678	2.79299e-11	1.57187	up
EVM0035670	1261	1089	1069	226	231	300	18.1861	16.9097	17.9791	3.43681	3.69989	4.5603	5.95851e-72	-2.02437	down
Salix_babylonica_newGene_1410	669	627	557	1532	1379	1391	31.9752	32.2244	31.0199	77.4875	73.266	70.2427	4.29152e-57	1.33449	up
EVM0038413	282	242	242	105	87	112	5.05822	4.67331	5.06218	1.99894	1.73426	2.1258	2.8152e-10	-1.17082	down
EVM0050831	50	60	49	14	16	16	1.89719	2.4937	2.18016	0.543289	0.667725	0.624039	0.000213687	-1.42864	down
EVM0050837	234	171	165	70	46	58	1.94658	1.53131	1.60096	0.612551	0.421725	0.505227	1.06293e-10	-1.50286	down
EVM0032569	29	20	31	91	56	113	1.02748	0.735385	1.29847	3.43724	2.2041	4.27075	1.44532e-06	1.61963	up
EVM0010891	32	40	45	139	93	111	0.644098	0.867338	1.0422	2.96266	2.07524	2.36798	6.21935e-08	1.54016	up
EVM0010897	2774	2504	2285	780	770	853	35.1509	34.1603	33.7693	10.4498	10.8394	11.4224	1.0027e-102	-1.51867	down
EVM0028597	48	44	27	108	112	111	1.72688	1.68552	1.13047	4.09924	4.46483	4.24203	5.73916e-08	1.4996	up
EVM0040658	528	512	477	1176	1216	1266	8.7868	9.17668	9.25672	20.7151	22.5175	22.2835	5.53086e-55	1.38623	up
Salix_babylonica_newGene_3711	64	98	30	11	11	4	1.41048	2.35353	0.604613	0.260939	0.213011	0.073938	6.048e-07	-2.17007	down
EVM0003263	26	21	10	51	56	38	0.828715	0.718421	0.376501	1.74923	2.01988	1.28979	0.00162825	1.26953	up
EVM0046178	40	42	22	136	113	132	0.532692	0.610681	0.344764	1.94546	1.70136	1.87963	8.99565e-12	1.86517	up
EVM0023106	85	68	36	94	129	138	0.789692	0.676312	0.381996	0.916111	1.32929	1.35318	0.000581359	1.00117	up
EVM0022859	76	101	70	25	15	12	2.08182	2.99249	2.22504	0.718713	0.444554	0.333052	1.28513e-07	-1.86318	down
EVM0004129	25	28	25	136	110	115	0.48979	0.595211	0.592529	2.92451	2.47921	2.4575	1.19278e-14	2.15762	up
EVM0032420	61	88	60	362	348	358	2.6442	4.0752	3.02258	16.6172	16.7513	16.371	2.27956e-39	2.40015	up
EVM0035905	104	86	57	448	418	439	3.3851	2.99264	2.1402	15.4504	15.1369	15.1128	4.84133e-48	2.46759	up
EVM0013206	2125	2142	1800	15559	14912	16018	48.4715	52.6168	47.8824	375.703	378.292	386.246	0	3.05871	up
EVM0013200	122	120	88	59	57	18	4.17134	4.40148	3.48788	2.11294	2.15683	0.63229	0.00269139	-1.03846	down
EVM0019758	310	335	279	157	117	127	13.001	15.1144	13.6523	6.9605	5.45822	5.59375	1.59841e-09	-1.05041	down
EVM0043654	290	228	258	684	835	694	9.7512	8.25097	10.1234	24.3505	31.2226	24.6811	1.35916e-33	1.61454	up
EVM0043658	29	49	28	339	287	332	0.682004	1.26493	0.784785	8.64133	7.68735	8.44615	1.55138e-48	3.15078	up
EVM0034233	64	68	41	18	15	18	0.788402	0.895899	0.581412	0.227386	0.20604	0.228171	0.000207628	-1.40712	down
EVM0034237	614	663	563	282	205	336	12.0623	14.0258	12.9152	5.86206	4.47311	6.97666	4.74591e-12	-1.01983	down
EVM0025192	1930	1643	1789	708	759	858	16.7457	15.3436	18.0957	6.49264	7.31799	7.86564	1.05505e-31	-1.07282	down
EVM0025441	200	204	124	61	81	86	3.29099	3.60905	2.37784	1.04685	1.47898	1.49027	2.98479e-05	-1.01799	down
EVM0025448	1838	1764	1407	607	607	730	27.3045	28.2058	24.3684	9.53387	10.0266	11.4507	1.37282e-40	-1.22574	down
EVM0042216	101	123	115	43	33	45	1.95988	2.59313	2.61122	0.884622	0.705529	0.91684	5.74993e-06	-1.27231	down
EVM0024711	79	88	46	30	14	34	1.65907	2.00093	1.13039	0.652989	0.309642	0.74721	0.00203892	-1.15329	down
EVM0035447	55	46	59	15	29	10	2.62233	2.37047	3.28243	0.741941	1.51212	0.498556	0.00373563	-1.20507	down
EVM0031020	125	126	92	229	205	286	2.18452	2.38417	1.87343	4.24407	3.99445	5.30682	2.32231e-09	1.15786	up
EVM0000869	967	914	851	229	282	254	17.64	17.9398	18.1041	4.41278	5.7196	4.89721	1.87866e-48	-1.68645	down
EVM0046445	218	181	149	1489	1437	1320	3.47247	3.09808	2.76998	25.1061	25.4547	22.2249	1.46283e-166	3.05049	up
EVM0040840	316	321	258	111	139	141	6.74556	7.37684	6.41128	2.50638	3.29922	3.16769	4.81917e-09	-1.03487	down
EVM0037780	2262	1636	1763	859	787	794	25.6864	19.9986	23.3491	10.3195	9.93369	9.51956	1.47507e-29	-1.07487	down
EVM0045363	29	41	21	136	182	154	0.514825	0.780569	0.428558	2.58933	3.64398	2.9266	9.09258e-18	2.32998	up
EVM0015154	24	32	21	114	92	83	0.368775	0.530428	0.363713	1.86627	1.57369	1.35905	1.59201e-09	1.8522	up
EVM0005075	24	23	24	51	41	55	0.257681	0.267658	0.30465	0.591751	0.498383	0.636868	0.00606627	1.02698	up
EVM0030781	260	242	219	583	527	649	5.05063	5.0672	4.96498	12.0174	11.4029	13.3638	3.8838e-29	1.39261	up
EVM0017726	629	623	590	238	252	293	6.02043	6.41868	6.58526	2.40443	2.67497	2.95419	2.74706e-18	-1.09398	down
EVM0049452	3109	3262	2716	678	560	601	63.7375	71.9756	64.9163	14.7052	12.7513	13.0039	6.34578e-166	-2.16585	down
EVM0007961	974	969	860	413	339	347	15.0652	16.1342	15.5165	6.75241	5.82831	5.67213	4.4245e-30	-1.212	down
EVM0009507	182	221	142	1843	1685	1785	15.2445	19.9322	13.9063	163.93	157.454	158.517	3.34067e-219	3.37673	up
EVM0007006	185	147	183	474	407	575	3.14039	2.68726	3.62342	8.53997	7.69544	10.351	1.00479e-23	1.58197	up
Salix_babylonica_newGene_7062	16	8	10	96	65	77	0.844383	0.460317	0.619373	5.4608	3.84078	4.34516	1.36541e-12	2.54254	up
EVM0048201	145	100	82	551	491	478	4.05095	3.0032	2.65224	16.2713	15.2334	14.0964	1.53857e-45	2.29475	up
EVM0047459	31	55	28	107	109	118	0.428825	0.818177	0.441569	1.5569	1.66662	1.72061	1.2107e-07	1.54555	up
EVM0026148	22	8	26	97	58	95	0.715209	0.25962	0.970774	3.33731	2.10132	3.26926	7.48556e-08	1.96692	up
EVM0005714	70	48	39	198	189	197	1.43678	1.05216	0.936637	4.35054	4.36005	4.30592	9.23057e-18	1.93436	up
EVM0001872	193	153	158	26	36	36	6.01547	5.10511	5.74196	0.853339	1.23894	1.1809	2.06691e-16	-2.09389	down
EVM0029606	1790	1766	1501	376	356	349	46.9356	49.841	45.8923	10.4245	10.367	9.67234	3.73837e-122	-2.08182	down
EVM0052516	562	822	525	256	266	258	28.1522	44.3891	30.705	13.5557	14.8133	13.636	6.79403e-13	-1.13782	down
EVM0020964	58	60	72	221	110	100	1.89062	2.10284	2.73676	7.66946	3.98396	3.44044	6.71067e-05	1.19208	up
EVM0014942	319	307	317	863	768	746	6.0029	6.21609	6.95743	17.2079	16.0763	14.855	9.99817e-37	1.44024	up
EVM0014943	4585	3900	3871	9626	8692	9489	68.97	63.1428	67.8934	153.223	145.362	150.832	9.25475e-140	1.29397	up
EVM0013998	326	377	301	198	111	112	11.1802	13.9338	12.0321	7.16573	4.21386	4.04715	1.37977e-07	-1.08838	down
EVM0013993	138	94	158	375	365	347	3.45155	2.51089	4.60337	9.92943	10.1468	9.16843	1.30036e-16	1.54663	up
EVM0011591	7464	6910	5691	14893	14884	14702	231.44	230.644	205.776	488.714	513.107	481.768	1.23938e-125	1.27728	up
EVM0025605	621	540	557	1130	1064	1117	9.68899	9.06912	10.1366	18.6641	18.4722	18.4281	1.90667e-32	1.06456	up
EVM0021777	4	10	0	37	50	42	0.148827	0.443999	0	1.64145	2.3025	1.85465	1.49409e-07	2.46073	up
EVM0051422	1650	1316	1401	3831	3231	3879	21.5893	18.5316	21.369	53.044	47.0015	53.6329	7.39676e-83	1.44274	up
EVM0034131	3019	2698	2471	9258	8548	9391	36.3447	34.9653	34.6968	117.965	114.437	119.496	0	1.85578	up
Salix_babylonica_newGene_7306	13	9	7	87	94	84	1.05058	0.71312	0.615078	7.48574	8.53258	7.21175	1.30366e-16	2.89405	up
EVM0024837	127	107	61	219	238	226	2.77473	2.53465	1.55621	5.10064	5.8098	5.23771	1.70875e-09	1.2974	up
EVM0039666	128	155	195	22	42	43	1.058	1.37918	1.87276	0.186394	0.38505	0.368323	1.17431e-10	-1.8811	down
EVM0039668	232	284	212	75	45	79	6.91144	9.08935	7.34433	2.36175	1.46986	2.4575	6.52682e-14	-1.66967	down
EVM0037548	25	19	9	63	52	51	0.53328	0.431213	0.223981	1.43068	1.22435	1.15982	6.10234e-05	1.53795	up
EVM0033437	1747	1879	1621	3281	3273	3255	27.292	31.6014	29.5304	54.234	56.8395	53.731	2.5113e-54	1.02463	up
EVM0053844	332	347	286	1308	1305	1177	5.1173	5.76412	5.15314	21.3776	22.4087	19.2171	5.40789e-93	2.08216	up
EVM0004250	94	107	112	216	192	227	3.27469	4.0317	4.57003	7.97795	7.45277	8.40634	3.05606e-08	1.09897	up
EVM0034675	63	44	50	126	122	76	1.03021	0.7778	0.952778	2.18542	2.22729	1.31506	0.000184519	1.09085	up
EVM0013254	133	145	180	560	573	606	1.86429	2.20229	2.94909	8.35321	8.9809	9.02537	1.08962e-39	1.99744	up
EVM0040530	727	754	635	232	253	288	9.86827	11.0265	10.0557	3.33477	3.80774	4.1257	1.29643e-26	-1.30756	down
EVM0054392	88	85	100	588	523	521	1.31685	1.35594	1.73689	9.31294	8.70126	8.23128	5.9862e-66	2.64061	up
EVM0049119	697	550	565	267	260	287	6.64242	5.63975	6.27568	2.68959	2.75715	2.88493	7.59304e-16	-1.01144	down
EVM0045855	88	65	94	52	20	32	1.22009	0.961539	1.50951	0.750072	0.299831	0.460563	0.00438705	-1.01113	down
EVM0053629	342	301	316	762	811	823	6.2738	5.94276	6.76127	14.8214	16.5693	15.9847	9.6257e-39	1.43111	up
EVM0054070	680	717	602	210	177	281	17.4189	19.7782	17.9687	5.69263	5.03389	7.61066	1.92619e-23	-1.43095	down
EVM0036082	84	58	48	19	21	23	8.59331	6.37971	5.67286	2.00525	2.34643	2.40767	0.000456257	-1.27647	down
EVM0036338	619	538	495	1259	1230	1282	9.62661	9.00262	8.97027	20.7214	21.2824	21.0846	2.20212e-52	1.31085	up
EVM0036335	121	105	103	234	194	211	3.54976	3.32452	3.52949	7.26141	6.32218	6.53558	3.09051e-08	1.0497	up
EVM0036333	88	63	81	710	625	678	2.01912	1.54961	2.15708	17.2647	15.9778	16.4675	4.34045e-100	3.17271	up
EVM0014430	453	387	320	83	107	112	9.56433	8.79496	7.86055	1.83791	2.4891	2.49797	7.09207e-24	-1.75601	down
EVM0014431	163	159	94	456	485	486	1.10549	1.15979	0.744877	3.28394	3.66594	3.49209	3.87982e-31	1.86914	up
EVM0007590	344	256	309	130	121	130	3.36698	2.69436	3.52629	1.34745	1.31582	1.34144	6.73766e-10	-1.09759	down
EVM0037069	64	55	43	90	117	139	0.867566	0.813034	0.678016	1.30222	1.77576	2.01981	2.53502e-05	1.14776	up
EVM0009250	344	362	320	171	148	108	10.4091	11.7846	11.3001	5.46057	4.95416	3.44809	1.28254e-09	-1.10408	down
EVM0009255	1192	1162	1061	309	378	382	11.8321	12.4108	12.2757	3.24162	4.16643	4.00536	1.84824e-47	-1.5318	down
EVM0037830	48	49	57	18	8	10	0.675377	0.736075	0.936173	0.2678	0.1176	0.139295	5.90279e-05	-1.6494	down
EVM0006649	938	873	781	393	319	342	27.0647	27.1158	26.2553	11.9731	10.2079	10.3989	4.72606e-27	-1.15844	down
EVM0006642	2237	1918	2042	719	714	838	52.5624	48.5071	55.962	17.8819	18.6476	20.7962	2.2655e-54	-1.31513	down
EVM0051558	3424	2904	2653	1356	1351	1232	58.086	53.0238	52.4841	24.3299	25.4749	22.082	2.70388e-45	-1.05156	down
EVM0029812	485	482	390	1138	1013	1065	4.76458	5.09994	4.47335	11.8517	11.0813	11.0735	3.5853e-46	1.36184	up
EVM0033669	326	343	339	135	134	185	4.34123	4.91775	5.24999	1.8982	1.97278	2.60138	7.6451e-09	-1.00365	down
EVM0003695	61	64	38	14	17	28	2.71665	3.08411	1.96997	0.663052	0.847209	1.32932	0.00402592	-1.14194	down
EVM0019967	1512	1272	1090	399	310	352	51.6345	46.7384	43.3833	14.3942	11.7565	12.699	2.81401e-58	-1.71858	down
Salix_babylonica_newGene_10253	35	49	54	114	98	118	0.91021	1.07657	1.27134	2.46856	2.2188	2.53937	5.59185e-06	1.27333	up
EVM0012128	814	711	699	342	278	304	19.4707	18.3028	19.4901	8.63947	7.38968	7.66744	8.61803e-23	-1.12736	down
EVM0012127	849	787	589	366	322	314	17.5555	17.5218	14.2142	8.01087	7.39905	6.8606	8.18794e-16	-1.00277	down
EVM0007275	454	411	346	1117	1067	1032	6.9529	6.77727	6.18216	18.1064	18.1725	16.7051	1.29281e-54	1.52619	up
EVM0007273	216	216	178	734	574	608	3.27739	3.52034	3.14771	11.7859	9.68089	9.73785	3.25373e-40	1.74951	up
EVM0057044	742	557	537	260	237	256	4.47599	3.61484	3.77511	1.65855	1.58459	1.62679	5.265e-18	-1.13585	down
EVM0021955	194	150	135	343	430	379	1.63233	1.36388	1.32461	3.06162	4.04193	3.38186	8.10697e-17	1.36738	up
EVM0017518	41	35	49	421	350	353	1.42732	1.29663	1.98504	15.5267	13.564	13.0209	2.88843e-57	3.16363	up
EVM0017519	198	166	179	50	48	23	4.54213	4.09949	4.78504	1.20308	1.21276	0.55187	7.26749e-13	-1.90069	down
EVM0017515	1263	1263	1146	306	189	273	12.6313	13.6057	13.3707	3.22991	2.09688	2.88177	2.22567e-66	-2.10568	down
EVM0017512	548	529	425	1115	1081	1159	11.2932	11.7383	10.2134	24.3459	24.7892	25.2705	9.84466e-44	1.27905	up
EVM0028851	256	229	231	94	110	111	6.42129	6.1834	6.74449	2.48714	3.06658	2.93283	6.37142e-08	-1.02432	down
EVM0028852	801	866	739	2254	2109	2200	13.9389	16.2308	14.9979	41.5347	40.8316	40.4819	2.69107e-97	1.56516	up
EVM0028859	36	43	16	68	77	46	0.985825	1.25791	0.502945	1.96343	2.33576	1.31219	0.00754819	1.01077	up
EVM0021484	4	17	4	313	262	360	0.132191	0.588232	0.150541	10.973	9.63374	12.5838	8.44978e-21	4.07236	up
EVM0021487	100	97	98	316	308	305	1.83836	1.90602	2.09696	6.15466	6.30651	5.92274	1.91123e-24	1.73237	up
EVM0027501	100	98	100	25	34	45	2.97764	3.1386	3.47367	0.788514	1.13181	1.40558	2.31922e-05	-1.28105	down
EVM0022368	210	200	186	63	87	106	2.53736	2.60209	2.62192	0.796521	1.1684	1.34866	2.76903e-06	-1.04499	down
EVM0010389	76	97	69	12	21	24	2.45166	3.38375	2.59881	0.405023	0.748996	0.815325	7.01441e-07	-1.72853	down
EVM0010281	66	68	54	15	18	23	3.90377	4.3443	3.68751	0.940106	1.17375	1.43909	9.08712e-05	-1.41942	down
EVM0015802	140	144	142	42	49	64	4.09637	4.55342	4.85829	1.289	1.5937	1.97316	7.08738e-07	-1.25964	down
EVM0011389	44	37	13	73	64	55	0.915431	0.82487	0.308004	1.61741	1.49815	1.21487	0.00620182	1.03383	up
EVM0015809	139	131	117	38	39	41	4.34321	4.42262	4.25765	1.24522	1.32988	1.33755	1.01403e-08	-1.48723	down
EVM0051058	90	57	85	21	19	22	3.80172	2.61299	4.18547	0.945084	0.869421	0.973469	4.63101e-06	-1.58022	down
EVM0051051	94	127	49	438	457	466	1.83736	2.66251	1.1166	9.07598	9.94786	9.64732	1.07123e-32	2.37824	up
EVM0034590	366	308	278	109	93	113	7.89634	7.15345	6.99691	2.47457	2.21892	2.5628	1.43908e-16	-1.42619	down
EVM0021108	385	398	406	838	782	830	13.9791	15.5424	17.1763	32.205	31.5874	31.8858	6.20109e-27	1.15265	up
EVM0021936	1668	1911	1512	232	166	231	50.1718	61.8658	53.0429	7.37739	5.54158	7.33669	4.72328e-137	-2.85733	down
EVM0028466	65	70	91	191	177	214	1.29707	1.50029	2.13464	4.06504	3.9633	4.54641	2.23244e-10	1.41169	up
EVM0020271	10	10	7	63	73	56	0.351113	0.365841	0.252993	2.3428	2.8183	2.04609	5.28388e-11	2.50399	up
EVM0020275	60	87	48	180	218	205	2.5386	3.93357	2.37287	8.06815	10.2481	9.18487	3.95699e-13	1.67369	up
EVM0038648	37	17	22	45	72	49	1.06239	0.522573	0.718489	1.36071	2.30383	1.48917	0.00448789	1.10073	up
EVM0032629	345	382	274	805	752	889	4.28492	5.10403	3.9576	10.5784	10.3817	11.6616	1.7491e-33	1.39961	up
EVM0001346	42	49	35	142	148	155	0.512992	0.633934	0.499426	1.83918	2.0063	2.00027	6.13703e-14	1.83901	up
EVM0032190	325	325	292	85	170	116	8.03503	8.64071	8.42641	2.22511	4.66107	3.01926	7.32324e-08	-1.1603	down
EVM0000128	81	108	109	37	37	29	2.56801	3.68838	4.03862	1.22134	1.30479	0.948757	2.33507e-05	-1.29549	down
EVM0037669	216	235	161	34	19	37	7.11591	8.34792	6.17314	1.18809	0.682019	1.28697	6.63758e-22	-2.46912	down
EVM0033578	2135	2130	1889	4477	4315	4465	21.2015	22.7672	21.8779	47.0574	47.6425	46.8597	7.92695e-113	1.23053	up
EVM0033579	1090	1280	995	200	198	194	29.5064	37.3131	31.4055	5.71962	5.9497	5.54708	1.2538e-86	-2.34845	down
EVM0049635	56	71	97	203	190	165	2.01517	2.76662	4.12252	7.81049	7.69402	6.33619	3.57538e-08	1.34987	up
EVM0054308	765	774	573	258	295	266	16.4163	17.8736	14.3359	5.85731	7.02716	6.02637	3.71752e-21	-1.21434	down
EVM0015477	76	101	54	5	4	10	3.90559	5.58292	3.23388	0.254798	0.176118	0.512515	1.35802e-12	-2.84266	down
EVM0046681	194	190	173	32	62	52	4.6233	4.87166	4.81929	0.796855	1.64648	1.30339	8.7009e-12	-1.69716	down
EVM0054306	268	237	248	595	480	499	4.84247	4.60072	5.22795	11.3888	9.6517	9.54244	1.69026e-18	1.16893	up
EVM0009980	16872	15587	14945	5471	5170	5764	139.982	139.206	144.586	48.032	47.6838	50.5269	4.18518e-223	-1.40272	down
EVM0009981	482	508	332	828	787	855	69.7609	79.1613	56.03	126.791	126.732	130.84	1.09463e-17	1.02152	up
Salix_babylonica_newGene_2208	191	199	159	64	62	70	7.27089	8.43889	7.17357	2.36913	2.53547	2.66857	2.59756e-09	-1.29963	down
EVM0015409	329	325	270	603	582	725	5.2908	5.6379	5.06994	10.2823	10.4246	12.3431	2.00633e-21	1.15873	up
EVM0031157	22	11	18	483	382	400	0.188349	0.102645	0.181075	4.53978	3.76646	3.74727	1.68089e-81	4.48764	up
EVM0031154	183	297	217	664	600	567	4.14028	7.24859	5.74542	15.9658	15.1385	13.6096	2.14413e-20	1.47888	up
EVM0015404	81	81	79	138	145	194	1.44212	1.55037	1.64852	2.61994	2.87783	3.66453	3.92683e-06	1.05655	up
EVM0057207	109	79	68	14	25	30	3.98594	3.11363	2.88394	0.54095	1.01482	1.13594	5.12761e-06	-1.5597	down
EVM0052786	227	189	145	434	439	432	3.37304	3.011	2.50828	6.82648	7.25612	6.7851	2.70341e-19	1.32632	up
EVM0004717	131	143	96	36	20	17	3.8562	4.53842	3.27189	1.11533	0.646398	0.526395	7.44053e-11	-2.00702	down
EVM0004713	1728	1576	1270	3032	2859	2911	28.751	28.2371	24.6484	53.3986	52.9038	51.1971	1.06735e-52	1.07156	up
EVM0043483	605	574	536	197	196	208	16.1964	16.5428	16.7113	5.58202	5.82576	5.86561	3.58881e-27	-1.36587	down
EVM0036274	290	250	244	8270	8171	7792	17.0549	15.7892	16.7058	515.004	534.597	484.556	0	5.0512	up
EVM0014041	99	104	93	49	25	29	7.82405	8.92401	8.56477	4.11656	2.20678	2.38538	3.64635e-05	-1.27988	down
EVM0041409	1199	1385	871	5052	4497	5061	43.6342	54.2513	36.9553	194.597	181.968	194.67	3.78335e-42	2.15981	up
EVM0010541	398	409	361	1452	1464	1525	9.28282	10.2638	9.82519	35.8828	38.0167	37.6403	1.24351e-118	2.03847	up
EVM0007410	253	210	220	1014	754	1025	3.72188	3.3255	3.77092	15.8097	12.353	15.9514	2.06166e-64	2.12303	up
EVM0051694	1134	1080	990	447	342	377	24.8226	25.4497	25.2766	10.3414	8.32136	8.71101	7.81863e-37	-1.31952	down
EVM0051693	144	129	110	752	688	707	5.19574	5.01899	4.60819	28.814	27.674	27.0556	1.14977e-88	2.57484	up
EVM0024644	146	185	155	509	420	471	5.27798	7.24046	6.56487	19.5545	16.9628	18.0604	4.69705e-27	1.61369	up
EVM0018958	30	30	30	140	85	109	0.428052	0.453045	0.493235	2.12977	1.34313	1.64854	2.36675e-10	1.84878	up
EVM0015531	52	37	47	265	202	197	1.17631	0.895184	1.22828	6.36263	5.09859	4.72992	6.2404e-24	2.29341	up
EVM0015537	49	43	63	150	114	160	1.01956	0.953204	1.51698	3.29685	2.61657	3.49973	1.47094e-08	1.46844	up
EVM0012625	584	467	527	203	208	243	5.61111	4.82428	5.90386	2.06354	2.22073	2.46614	1.02141e-15	-1.12554	down
EVM0012621	2	6	0	42	63	58	0.10388	0.365127	0	2.9799	4.72388	4.1348	5.24017e-13	3.26676	up
EVM0024939	279	261	209	563	585	494	9.52585	9.61394	8.33298	20.3854	22.2638	17.8526	2.50392e-20	1.24473	up
EVM0016187	242	202	211	1815	1869	1756	10.3415	9.26584	10.5201	82.1748	88.9276	79.3924	8.73147e-229	3.15358	up
EVM0051502	10	8	4	35	59	53	0.229785	0.187613	0.084761	0.887436	1.5858	1.34262	5.63421e-08	2.30966	up
EVM0013179	220	172	108	27	70	38	7.38383	6.19965	4.23728	0.955629	2.61265	1.34674	3.20498e-07	-1.57892	down
EVM0049433	82	92	86	38	26	41	4.1117	4.98498	5.04014	2.00029	1.40156	2.13064	0.00046607	-1.08913	down
EVM0027154	50	49	42	268	270	246	1.048	1.09084	1.01538	5.95666	6.30092	5.45124	1.58781e-34	2.50044	up
EVM0029676	314	288	269	1250	1240	1219	6.87698	6.77502	6.86032	28.9849	30.207	28.2205	5.90445e-116	2.1991	up
EVM0022661	170	163	98	365	349	371	3.45363	3.56485	2.30773	7.85872	7.90338	7.98923	5.77892e-17	1.42927	up
EVM0024799	2097	1913	1963	845	879	790	27.1964	26.7019	29.6911	11.5898	12.6666	10.8221	4.75339e-41	-1.11516	down
EVM0037497	400	286	337	2326	2308	2450	3.44585	2.65025	3.38398	21.2131	22.1167	22.315	2.94129e-220	2.89614	up
EVM0039394	760	706	574	1229	1340	1318	28.0446	28.027	24.6916	47.9903	54.9815	51.4224	1.09084e-30	1.05416	up
EVM0001153	544	437	337	157	155	134	11.9412	10.3214	8.61769	3.63985	3.7766	3.10597	4.29712e-17	-1.38888	down
EVM0001155	843	930	624	297	313	277	29.9459	35.5655	25.8509	11.1486	12.3574	10.3922	4.17939e-22	-1.2793	down
EVM0046994	619	558	441	240	226	247	12.6625	12.2924	10.5228	5.18332	5.12802	5.32773	8.10975e-15	-1.0331	down
EVM0001480	275	279	263	140	105	110	2.15295	2.35266	2.4034	1.15591	0.914763	0.909302	9.66995e-09	-1.04755	down
EVM0036702	2864	2319	2308	6643	6396	6895	101.362	88.3749	95.2458	248.856	251.712	257.921	7.31585e-153	1.53593	up
EVM0039972	141	121	114	56	47	51	2.57059	2.37593	2.42391	1.07356	0.942961	0.980903	1.78748e-05	-1.0935	down
EVM0032011	34	38	21	116	140	117	1.79323	2.10731	1.25611	6.48572	8.19645	6.50843	1.63509e-12	1.97999	up
EVM0037256	203	175	165	323	275	419	5.40583	5.01196	5.13301	9.11728	8.17023	11.8294	4.284e-09	1.00342	up
EVM0041178	65	75	71	18	25	33	1.32603	1.65475	1.67997	0.390489	0.563259	0.704579	0.000562128	-1.20425	down
EVM0030703	421	433	369	846	877	826	5.35241	5.91806	5.45831	11.3738	12.388	11.0895	1.11174e-29	1.17615	up
EVM0000686	66	42	50	15	11	31	0.869699	0.598661	0.768145	0.20289	0.162555	0.432381	0.00615241	-1.13633	down
EVM0056534	582	443	507	1257	1466	1263	12.5512	10.2925	12.7546	28.7095	35.1933	28.8028	4.49111e-42	1.49242	up
EVM0030355	109	117	115	408	416	415	2.99492	3.4668	3.68425	11.9039	12.7665	12.0918	3.82832e-36	1.94085	up
EVM0000350	823	669	696	180	134	163	13.7284	12.01	13.5366	3.16873	2.4872	2.86127	1.32289e-52	-2.03721	down
EVM0051903	11	4	6	97	116	87	0.226617	0.072235	0.148851	2.2886	2.88118	2.0542	1.02574e-20	3.38696	up
EVM0051901	224	209	165	589	566	537	4.84879	4.86779	4.15996	13.5388	13.6583	12.3204	1.67035e-34	1.60619	up
EVM0051908	14	9	13	142	118	100	0.283729	0.193175	0.300128	3.07795	2.67444	2.15792	1.26158e-21	3.07437	up
EVM0033055	34	46	38	140	175	118	0.988631	1.46906	1.30245	4.40495	5.77125	3.71974	3.60741e-12	1.86702	up
EVM0044457	2101	2132	2006	670	660	598	37.2529	40.6914	41.4694	12.5651	13.0107	11.197	5.15743e-78	-1.55865	down
EVM0044456	74	41	44	162	151	150	0.872057	0.519316	0.611372	2.04257	2.0009	1.88244	1.66974e-10	1.58312	up
EVM0044450	266	224	212	68	73	92	4.68024	4.24653	4.34896	1.25367	1.41445	1.71139	3.0343e-12	-1.40829	down
EVM0017632	2042	1897	1939	434	464	457	19.5742	19.5814	21.6789	4.40022	4.93742	4.6274	2.18343e-116	-1.97816	down
EVM0012424	9	4	5	63	47	39	0.173631	0.086198	0.116244	1.34587	1.04751	0.823407	3.86277e-09	2.52134	up
EVM0047106	190	236	94	9	33	44	2.15921	2.88801	1.24035	0.107011	0.413099	0.529318	0.000948941	-1.70081	down
EVM0016891	737	725	570	319	223	224	10.3739	10.9817	9.36055	4.75291	3.4907	3.31927	9.19404e-19	-1.25467	down
EVM0053244	72	31	51	140	202	134	2.2116	1.02453	1.82574	4.54558	6.89542	4.35748	6.44751e-09	1.63662	up
EVM0053243	154	153	132	511	579	630	1.88396	2.0206	1.88758	6.6544	7.91356	8.18265	8.29065e-49	2.05931	up
EVM0017270	6516	6276	5292	13859	12327	13752	135.75	140.736	128.561	305.532	285.491	302.74	1.14231e-149	1.2684	up
EVM0046769	762	602	580	1601	1611	1684	11.6101	9.86916	10.3018	25.8118	27.279	27.1032	7.55824e-65	1.45331	up
EVM0046767	44	59	70	23	15	33	1.76389	2.52852	3.26435	0.977086	0.66191	1.39996	0.00979584	-1.0198	down
EVM0010134	1387	1216	1139	575	503	594	12.7364	12.0183	12.1981	5.58934	5.12773	5.76509	2.15548e-30	-1.02733	down
EVM0005899	979	947	776	2005	1837	1815	12.3524	12.8619	11.4153	26.7687	25.7551	24.1982	7.17537e-52	1.18906	up
EVM0035705	301	332	290	118	143	127	5.31293	6.30519	5.95823	2.19028	2.79576	2.36223	3.65105e-10	-1.09317	down
EVM0051240	55	32	35	8	11	15	0.640729	0.400533	0.473981	0.09546	0.143683	0.178102	0.00167236	-1.38303	down
EVM0051243	83	95	71	27	31	26	1.81528	2.23062	1.80716	0.627561	0.748909	0.588983	4.11924e-05	-1.30525	down
EVM0029309	279	260	215	103	86	143	4.1546	4.16276	3.73027	1.61775	1.41786	2.24858	4.75492e-07	-1.01901	down
EVM0020429	154	144	112	32	28	41	2.76574	2.77196	2.343	0.604336	0.553529	0.764107	5.1897e-11	-1.76313	down
EVM0012982	214	158	202	818	771	895	3.12329	2.47181	3.43335	12.6539	12.5255	13.8157	9.50585e-68	2.20331	up
EVM0018252	28	25	4	56	38	56	0.427561	0.400541	0.071345	0.905092	0.644128	0.904679	0.00415494	1.26259	up
EVM0018256	496	506	408	1091	873	900	7.02803	7.72914	6.74068	16.3834	13.7701	13.4872	1.06181e-25	1.13769	up
EVM0031278	557	558	534	285	209	197	8.22541	8.86756	9.18121	4.44774	3.41708	3.06109	4.98205e-14	-1.10941	down
EVM0027060	105	114	99	1096	966	1137	4.31747	5.04123	4.72503	47.8928	44.3419	49.6122	3.36529e-166	3.40422	up
EVM0013326	73	55	50	190	154	201	1.31759	1.06128	1.05105	3.62248	3.07688	3.82607	1.07838e-13	1.66285	up
EVM0019899	375	393	423	610	833	788	3.89568	4.38805	5.12424	6.70807	9.62437	8.65698	6.83614e-13	1.00981	up
EVM0042411	443	311	305	188	115	108	11.9421	9.01874	9.57772	5.34105	3.43609	3.06983	5.81764e-09	-1.1872	down
EVM0006338	43	39	21	70	64	89	1.92299	1.88617	1.07415	3.31384	3.21197	4.23141	0.000648312	1.12988	up
EVM0040223	1096	1008	868	3006	2921	3021	15.5703	15.4261	14.3874	45.2173	46.1643	45.3777	2.08821e-152	1.71286	up
EVM0021539	2405	2067	1924	448	390	434	50.3507	46.5819	46.9629	9.91167	9.07789	9.58863	5.69692e-153	-2.18703	down
EVM0004525	208	197	156	330	492	405	3.35219	3.41538	2.92178	5.62072	8.80446	6.90005	1.03583e-12	1.23119	up
EVM0043047	408	469	405	214	152	179	5.47379	6.7731	6.33175	3.0304	2.26427	2.53318	5.36226e-12	-1.08806	down
EVM0043041	65	54	40	113	97	110	0.572255	0.514633	0.40607	1.0568	0.94957	1.02485	6.45242e-05	1.07111	up
EVM0025091	97	141	79	13	21	31	4.61367	7.25501	4.38711	0.640791	1.08843	1.51995	1.35575e-08	-1.91732	down
EVM0039723	72	85	91	299	202	283	0.877851	1.12031	1.29637	3.8827	2.74498	3.66515	1.97435e-16	1.70378	up
EVM0018318	468	462	431	96	117	89	6.68627	7.11007	7.1877	1.44483	1.86005	1.33759	9.45867e-35	-1.99333	down
EVM0042314	538	515	493	163	209	217	5.67061	5.83926	6.06177	1.8166	2.44678	2.4177	6.64083e-18	-1.24161	down
EVM0032581	39	41	56	18	14	15	1.34165	1.52707	2.23776	0.640533	0.508623	0.543388	0.0038405	-1.19648	down
EVM0045205	804	706	648	270	220	243	14.0802	13.3076	13.2328	5.0006	4.27712	4.48515	1.8741e-32	-1.411	down
EVM0001720	500	438	449	843	842	914	10.726	10.1011	11.2292	19.1447	20.081	20.7304	1.14243e-24	1.02259	up
EVM0006972	963	840	950	1916	1656	1696	18.8462	17.6876	21.6795	39.6891	36.0332	35.0859	4.80174e-32	1.05101	up
EVM0036915	154	118	116	870	824	875	1.99349	1.64042	1.74882	11.9575	11.896	12.0076	7.35872e-114	2.81447	up
EVM0004238	427	341	330	149	144	157	5.90139	5.0686	5.31437	2.18021	2.21363	2.28955	5.08694e-13	-1.13134	down
EVM0008691	158	135	205	55	77	86	4.19544	3.84581	6.33748	1.53918	2.27031	2.40661	0.000118215	-1.01319	down
EVM0012216	137	136	131	34	28	40	1.90031	2.03771	2.1272	0.487816	0.427443	0.589092	5.55439e-11	-1.74062	down
EVM0012217	141	114	119	3067	2934	2664	5.56361	4.8448	5.45741	128.395	129.018	111.378	0	4.61237	up
EVM0003611	3317	3271	2628	7171	6846	7213	45.8178	48.6322	42.3247	104.817	105.137	105.285	7.61082e-128	1.32996	up
EVM0007765	324	307	289	671	589	639	5.26444	5.3641	5.47421	11.5346	10.6406	10.9733	2.63812e-24	1.15734	up
EVM0007763	455	398	268	107	65	82	33.9962	31.9917	23.3041	8.45589	5.38907	6.40854	6.23994e-22	-1.9305	down
EVM0005614	12	10	11	42	40	46	0.270584	0.246514	0.288437	1.0146	1.01071	1.10897	2.57892e-05	1.727	up
EVM0052410	381	415	419	164	192	148	6.0747	7.11791	7.78743	2.75375	3.39489	2.49354	1.53712e-11	-1.11789	down
EVM0056971	458	531	455	186	228	206	8.53637	10.6589	9.90549	3.67297	4.73038	4.0553	6.15743e-13	-1.0721	down
EVM0002272	154	201	164	66	29	50	6.48219	9.13788	8.08372	2.91517	1.35346	2.2014	1.71774e-09	-1.60986	down
EVM0046044	628	489	470	175	179	203	6.52937	5.47258	5.6953	1.915	2.06195	2.22357	6.02777e-22	-1.35449	down
EVM0026189	96	65	52	24	9	24	2.82884	2.04442	1.78397	0.745325	0.295726	0.743231	5.69831e-05	-1.52574	down
EVM0026180	134	108	106	191	267	279	1.93214	1.68555	1.79051	2.92558	4.30248	4.26858	5.71287e-09	1.17026	up
EVM0026183	108	91	98	328	304	341	3.83265	3.47141	4.04393	12.3645	12.0159	12.8245	1.49019e-26	1.78901	up
EVM0026182	421	385	350	1060	1028	1080	4.32363	4.26328	4.19166	11.5433	11.7617	11.7357	6.29963e-63	1.56955	up
EVM0017331	8	9	10	38	44	43	0.039385	0.047757	0.060778	0.20987	0.256209	0.237902	6.67267e-06	1.89929	up
EVM0013658	301	310	177	73	82	103	18.3931	20.4055	12.5801	4.68975	5.52067	6.64741	1.62666e-10	-1.40813	down
EVM0010302	130	145	217	465	409	353	1.65123	1.98886	3.22816	6.29239	5.81334	4.76747	7.47287e-12	1.37464	up
EVM0010301	56	67	46	15	4	11	1.3669	1.738	1.28667	0.36687	0.081614	0.269247	2.44486e-06	-1.94966	down
EVM0010305	86	99	99	330	261	280	1.67827	2.08932	2.26862	6.88021	5.72645	5.82898	8.4734e-20	1.68157	up
EVM0050014	90	78	97	35	11	29	2.49425	2.30728	3.1381	1.02954	0.335298	0.82494	1.61706e-05	-1.51239	down
EVM0025526	47	39	46	197	217	181	1.36921	1.2208	1.56431	6.1427	7.11859	5.65184	9.23688e-22	2.18573	up
EVM0025520	101	68	66	255	216	243	2.52826	1.83295	1.92626	6.76813	6.01045	6.44229	6.41223e-17	1.6711	up
EVM0038654	122	105	132	52	46	46	2.26808	2.0983	2.8615	1.02341	0.95112	0.889808	3.08998e-05	-1.12168	down
EVM0015884	36	38	49	0	9	13	0.356027	0.409027	0.575035	0	0.098809	0.133437	0.000410979	-1.7315	down
EVM0029407	77	37	67	204	238	245	1.89631	0.97786	1.91675	5.34229	6.56383	6.41911	7.694e-17	1.94638	up
EVM0021188	163	150	180	537	472	484	3.28353	3.26081	4.23771	11.5033	10.6138	10.3515	4.4644e-31	1.68554	up
EVM0037934	110	155	135	301	314	303	0.915274	1.38499	1.30802	2.65296	2.90586	2.66703	1.17261e-12	1.28054	up
EVM0024692	440	360	351	175	138	145	20.7072	18.243	19.2216	8.69201	7.17758	7.21069	9.83547e-14	-1.17406	down
EVM0020588	49	53	69	713	806	744	0.779698	0.910379	1.27858	12.0652	14.3253	12.5763	8.20611e-117	3.7489	up
EVM0020583	77	56	63	571	553	643	1.82624	1.4382	1.72804	14.4131	14.6769	16.2197	6.83615e-92	3.21957	up
EVM0020580	29	32	17	98	89	98	1.25152	1.4639	0.83133	4.50844	4.30354	4.47147	1.99331e-09	1.826	up
EVM0028751	31	5	47	304	361	275	1.10923	0.155954	1.95508	11.6187	14.5255	10.4915	4.2173e-05	2.18751	up
EVM0028759	771	739	723	231	278	313	13.7333	14.1851	15.0352	4.34415	5.50604	5.88254	6.99754e-25	-1.29761	down
EVM0056506	8805	8167	7758	2004	1948	2051	172.861	172.589	177.597	41.6166	42.5162	42.531	0	-1.91164	down
EVM0056505	114	158	135	754	742	718	2.12902	3.16578	2.92761	14.9242	15.4388	14.1902	4.10582e-73	2.5188	up
EVM0029372	129	114	116	268	247	269	4.00272	3.80104	4.18621	8.82	8.53817	8.84634	1.58579e-12	1.21889	up
EVM0039745	18	42	18	108	81	119	0.441014	1.17064	0.542105	2.95432	2.32993	3.23543	1.07234e-08	1.88282	up
EVM0018538	656	617	702	221	217	302	15.6279	15.8244	19.4894	5.57019	5.73414	7.59722	9.9827e-19	-1.27401	down
EVM0030358	280	282	317	681	672	701	3.22599	3.50594	4.26478	8.32105	8.61704	8.54839	3.62037e-27	1.3262	up
EVM0040276	604	493	457	1257	1078	1205	7.37231	6.47225	6.49814	16.25	14.6421	15.5468	3.03149e-43	1.30613	up
EVM0007889	189	204	159	402	347	294	3.45243	4.00661	3.3734	7.76575	7.04281	5.67132	9.95503e-10	1.02137	up
EVM0049015	426	476	379	1012	854	920	9.25179	11.1337	9.59121	23.2618	20.6228	21.1138	2.80108e-31	1.23382	up
EVM0049017	1500	1419	1419	3428	3176	3422	25.0933	25.5498	27.6749	60.7088	59.0782	60.5118	1.81327e-101	1.32801	up
EVM0001602	40	46	36	155	97	104	1.18153	1.48798	1.24481	4.90048	3.21589	3.29457	3.57068e-08	1.54724	up
EVM0009900	201	221	172	471	319	371	2.58311	3.05842	2.57742	6.41563	4.5544	5.03804	9.93586e-11	1.06531	up
EVM0009901	771	684	626	236	268	300	5.98445	5.71562	5.66721	1.93907	2.30892	2.45745	1.85731e-23	-1.22567	down
EVM0034308	188	174	110	423	395	369	7.78456	7.73953	5.29702	18.5346	18.2028	16.1707	7.84402e-18	1.4307	up
EVM0034301	0	2	0	63	56	55	0	0.033809	0	1.04017	0.978825	0.914554	4.64551e-18	4.05017	up
EVM0037969	17	12	13	824	515	652	0.79429	0.57542	0.695659	42.0643	27.6304	33.2588	1.20421e-108	5.3383	up
EVM0032430	604	639	649	198	196	217	6.40303	7.29286	8.0169	2.21561	2.30728	2.42824	4.59081e-29	-1.48575	down
EVM0042153	497	464	491	990	989	1007	7.02978	7.05428	8.08621	14.8075	15.5508	15.0423	2.3173e-32	1.15411	up
EVM0053701	929	777	768	1856	1907	2038	24.7586	22.2825	23.8664	52.33	56.497	57.3804	1.92779e-67	1.35023	up
EVM0053700	1218	1141	1005	101	106	130	9.34897	9.42535	8.99168	0.818857	0.901153	1.04696	3.39879e-144	-3.14511	down
EVM0047557	935	877	799	1776	1439	1806	16.3736	16.5203	16.3112	32.9081	28.0136	33.4096	5.03289e-36	1.06122	up
EVM0047882	29	14	7	114	92	121	0.461154	0.237168	0.131223	1.93839	1.64931	2.05831	4.75155e-14	2.52873	up
EVM0055438	1156	1206	1164	5677	5311	5621	17.4295	19.5668	20.4592	90.5994	89.0525	89.5777	0	2.35032	up
EVM0039263	412	414	372	786	785	737	10.7912	11.6891	11.3645	21.8284	22.9072	20.4253	1.3551e-23	1.06241	up
EVM0041486	211	180	186	51	77	86	6.99979	6.44448	7.1998	1.76696	2.83501	3.01646	7.78632e-08	-1.24105	down
EVM0041481	461	359	408	189	167	175	10.9037	9.13732	11.2329	4.72204	4.38105	4.35194	3.79863e-12	-1.06127	down
EVM0007949	34	37	28	88	50	79	0.475987	0.562434	0.460256	1.31487	0.772384	1.17745	0.00068819	1.13137	up
EVM0031479	118	93	86	7	5	6	1.51353	1.28405	1.2814	0.090893	0.069985	0.074711	3.81901e-19	-3.30545	down
EVM0001391	82	86	96	253	197	183	3.58125	4.02817	4.89502	11.7203	9.58507	8.42711	5.26359e-10	1.32426	up
EVM0007497	309	345	307	939	902	928	4.38465	5.28054	5.0921	14.1342	14.26	13.9419	2.97433e-54	1.63407	up
EVM0037145	107	93	98	41	31	35	2.99612	2.79075	3.20815	1.19671	0.959654	1.0337	1.56846e-05	-1.25181	down
EVM0037144	52	39	43	339	375	350	1.0829	0.860973	1.02937	7.46497	8.67851	7.68884	1.0848e-54	3.0062	up
EVM0006727	2374	2123	2116	5230	4661	5226	31.3729	30.2028	32.6133	73.1596	68.4955	72.9916	1.89561e-119	1.31391	up
EVM0006724	358	302	334	841	871	878	2.32661	2.10774	2.53119	5.78391	6.29298	6.02766	5.20599e-43	1.49102	up
EVM0004373	76	61	60	167	161	234	1.07768	0.932716	0.982743	2.50322	2.54672	3.51064	5.33812e-12	1.56119	up
EVM0051613	392	311	335	134	156	149	3.51614	3.00776	3.50468	1.27226	1.55052	1.41415	4.71383e-11	-1.08571	down
EVM0056346	2	1	4	58	99	101	0.06306	0.033715	0.146825	1.902	3.45128	3.34752	2.50331e-21	4.01407	up
Salix_babylonica_newGene_6134	103	108	51	31	21	23	6.4124	7.26545	3.71196	1.9791	1.39936	1.44184	1.78045e-05	-1.47909	down
Salix_babylonica_newGene_1855	65	51	71	31	9	30	0.605815	0.510217	0.767266	0.305717	0.092626	0.296844	0.00523879	-1.1196	down
EVM0021846	88	133	78	42	43	43	2.21799	3.59859	2.28398	1.11884	1.18674	1.13718	0.000936751	-1.00791	down
EVM0003807	140	140	133	287	285	275	2.50943	2.69253	2.78355	5.45359	5.69141	5.22079	8.43856e-12	1.13347	up
EVM0003801	605	459	531	143	135	158	3.48716	2.84651	3.57062	0.868439	0.864532	0.961438	1.79083e-30	-1.70977	down
EVM0028959	32	34	52	111	119	129	0.580128	0.665088	1.11546	2.1534	2.42612	2.49984	1.89361e-08	1.58957	up
EVM0028951	497	445	457	116	118	110	7.87964	7.59655	8.4449	1.93629	2.08075	1.83645	1.07866e-34	-1.85733	down
EVM0056838	1147	1248	1199	454	515	565	48.4947	56.7938	59.1016	20.308	24.167	25.2102	3.11007e-24	-1.09475	down
EVM0024821	144	116	165	429	487	506	2.07877	1.80381	2.77903	6.55763	7.81204	7.71723	1.19898e-28	1.81626	up
EVM0006268	1285	1203	1207	392	349	495	26.5077	26.7156	29.0299	8.55537	7.99204	10.7741	9.12623e-40	-1.44219	down
EVM0016781	662	626	479	250	236	204	22.3666	22.7703	18.8933	8.92732	8.85971	7.26684	2.80832e-18	-1.20161	down
EVM0008638	55	50	13	2074	2035	2059	2.83896	2.76556	0.767273	114.13	117.656	113.191	5.91726e-32	4.7473	up
EVM0018639	279	237	241	35	69	43	6.88267	6.28955	6.92708	0.908329	1.88853	1.10225	1.97749e-19	-2.11403	down
EVM0010409	1176	991	1043	2293	2066	2223	12.9579	11.7594	13.4111	26.7496	25.3246	25.8959	1.65589e-55	1.15573	up
EVM0027420	571	564	515	208	172	215	11.9746	12.7496	12.5933	4.62192	4.00735	4.74991	9.18228e-24	-1.32583	down
EVM0027423	1700	1665	1565	3376	3269	3205	25.3237	26.6919	27.1883	53.2166	54.1438	50.4536	1.27017e-72	1.12064	up
EVM0027422	149	157	104	36	33	51	2.79489	3.17437	2.26252	0.712723	0.674533	1.00025	1.85777e-08	-1.52989	down
EVM0033748	2769	2568	2304	5921	5367	5994	70.4585	70.3346	68.3593	159.465	151.834	161.191	1.16837e-140	1.30152	up
EVM0042684	965	861	864	3309	2928	3147	13.7857	13.2386	14.3947	50.0526	46.5352	47.5355	1.7556e-177	1.91977	up
EVM0019587	3515	3152	2814	1480	1331	1372	30.136	29.0857	28.1293	13.4202	12.6792	12.4272	1.06075e-58	-1.04704	down
EVM0011754	176	207	179	490	495	588	4.84395	6.13408	5.74408	14.255	15.1445	17.0895	3.3023e-29	1.57827	up
EVM0011759	700	650	683	1577	1541	1477	13.6463	13.6487	15.5324	32.5474	33.4243	30.4389	9.38537e-51	1.29222	up
EVM0023657	272	269	233	544	514	553	3.00895	3.20704	3.01275	6.3799	6.34227	6.47659	7.34991e-22	1.16875	up
EVM0034147	201	202	176	348	382	420	1.86411	2.01642	1.90251	3.42239	3.93754	4.1183	1.2036e-13	1.09535	up
EVM0035817	380	339	266	890	831	934	8.8461	8.49544	7.21755	21.9306	21.5323	23.0013	7.06515e-46	1.54477	up
EVM0031174	44	56	27	222	227	211	2.6862	3.72607	1.92569	14.4951	15.5643	13.7539	9.63817e-25	2.38244	up
EVM0051154	3100	2664	2458	8870	8514	8893	44.7433	41.3952	41.3716	135.492	136.625	135.653	2.91587e-274	1.8015	up
EVM0034496	42	47	44	6	6	19	0.33904	0.407949	0.41541	0.051075	0.054385	0.157283	0.000386987	-1.58295	down
EVM0038331	16028	15362	13910	5332	5551	5415	416.543	429.757	421.555	146.632	160.362	148.69	1.29666e-175	-1.34365	down
EVM0024240	52	26	51	156	196	168	1.07453	0.567013	1.2293	3.45545	4.55715	3.72217	2.164e-14	1.99857	up
EVM0024249	951	877	805	156	159	166	14.1507	14.0466	13.9655	2.44842	2.61799	2.61051	8.61446e-85	-2.29424	down
EVM0021395	296	315	301	956	955	904	5.91291	6.79021	7.01321	20.2656	21.2614	19.1193	6.78493e-58	1.73167	up
EVM0046919	142	141	133	22	9	28	1.48409	1.58926	1.62699	0.23834	0.104184	0.305492	8.1714e-16	-2.45115	down
EVM0028090	3758	3637	3048	1256	1368	1223	61.8182	64.4049	58.4678	21.8599	25.0187	21.2614	4.87577e-71	-1.30271	down
EVM0037434	1712	1562	1580	670	724	721	26.263	25.8017	28.2614	10.8759	12.3347	11.6894	1.17142e-36	-1.06553	down
EVM0021800	32	41	20	96	79	124	0.837102	1.16623	0.594801	2.68827	2.30221	3.46841	1.01071e-07	1.65038	up
EVM0021806	1970	1627	1821	292	207	283	34.2118	30.4116	36.8917	5.35407	3.995	5.18775	4.19113e-126	-2.64011	down
EVM0044182	383	428	388	2706	2578	2660	10.8817	13.0893	12.855	81.4537	81.5212	79.9378	7.76697e-272	2.83485	up
EVM0012827	2060	1634	1577	7987	7791	8097	22.9206	19.572	20.4635	94.0747	96.4096	95.2315	0	2.30207	up
EVM0026630	573	540	480	146	101	108	18.9701	19.2679	18.5215	5.09284	3.70668	3.76519	8.26625e-39	-1.99432	down
EVM0034806	62	43	28	207	168	187	1.0684	0.794004	0.561801	3.76779	3.20361	3.40527	8.32604e-18	2.09279	up
EVM0044237	199	169	192	2607	2442	2529	2.3216	2.12785	2.61381	32.2618	31.747	31.2553	0	3.85241	up
EVM0008266	433	440	430	117	96	122	2.3022	2.51831	2.66674	0.658725	0.563205	0.685526	4.0921e-30	-1.79582	down
Salix_babylonica_newGene_10622	69	34	50	5	22	10	1.88552	0.984668	1.59218	0.138927	0.645626	0.286195	0.000713807	-1.51572	down
EVM0008841	83	82	76	418	357	470	1.30976	1.40253	1.39534	7.04778	6.31517	7.91068	1.95342e-47	2.42588	up
EVM0052668	106	71	73	222	103	166	2.03442	1.46514	1.61916	4.50772	2.19857	3.37217	0.000118533	1.03138	up
EVM0053136	1406	1287	1178	438	422	452	31.4454	30.9652	30.7103	10.3451	10.4728	10.663	2.80835e-58	-1.42258	down
Salix_babylonica_newGene_3860	77	83	50	172	132	145	4.1013	4.77225	3.06227	9.71916	7.84436	8.14459	1.30198e-06	1.16538	up
EVM0046274	75	98	77	258	226	196	3.00432	4.21429	3.57586	10.9622	10.061	8.31424	4.08039e-13	1.50649	up
EVM0046272	334	206	221	46	37	53	5.40143	3.58133	4.16934	0.783939	0.661336	0.889542	5.79594e-22	-2.23089	down
Salix_babylonica_newGene_1674	11	16	17	41	48	55	0.39425	0.620076	0.713006	1.59509	1.97975	2.14244	9.68382e-05	1.54682	up
EVM0054674	115	147	122	39	56	30	4.10694	5.64872	5.07254	1.44282	2.21907	1.11716	1.80076e-06	-1.37739	down
EVM0001210	360	358	263	624	537	663	6.35538	6.80066	5.41837	11.671	10.5562	12.3895	1.02041e-15	1.00974	up
EVM0030912	59	39	53	396	438	382	1.51941	1.09289	1.6118	10.9091	12.6849	10.5159	6.21348e-58	3.02999	up
EVM0030914	144	86	92	7	24	23	2.67388	1.71995	1.97809	0.137541	0.487226	0.44269	1.29339e-09	-2.13316	down
EVM0014509	175	145	169	488	431	460	2.02614	1.80636	2.28099	6.00042	5.56709	5.63966	2.51006e-28	1.58833	up
EVM0014985	715	650	573	292	270	285	11.8546	11.5963	11.0688	5.11174	4.96589	4.97903	1.48469e-19	-1.05195	down
EVM0050776	1007	795	808	353	288	324	10.0591	8.54966	9.40818	3.72818	3.19419	3.41937	1.3363e-29	-1.29178	down
EVM0003102	61	48	42	23	20	6	1.36632	1.15738	1.10343	0.531883	0.499641	0.124056	0.00421664	-1.22699	down
Salix_babylonica_newGene_1337	234	293	228	545	484	653	6.52439	8.58995	7.36665	17.4178	15.3286	19.9923	2.25198e-18	1.25361	up
EVM0006881	576	529	525	260	220	244	7.44115	7.34565	7.90737	3.54317	3.15455	3.3195	5.83871e-16	-1.03099	down
EVM0006885	157	165	153	348	332	313	1.36531	1.5395	1.54624	3.19526	3.21	2.87106	1.29338e-13	1.16282	up
EVM0012909	2353	2173	2256	860	890	856	64.2101	63.8461	71.7841	24.832	26.985	24.6691	4.89038e-57	-1.24795	down
EVM0028038	522	529	422	1353	1366	1344	11.0097	11.9963	10.3581	30.1883	32.03	29.9561	2.19736e-69	1.58159	up
EVM0008101	87	104	74	405	391	377	3.41969	4.39716	3.4025	16.9403	17.2136	15.7448	4.49153e-40	2.21466	up
EVM0002769	60	31	19	103	58	112	1.63331	0.900365	0.590203	2.99918	1.74675	3.24173	0.000268101	1.28972	up
EVM0019818	6088	4912	5036	11162	10988	11534	45.2707	39.3178	43.6667	87.8307	90.8379	90.6269	6.68208e-102	1.19578	up
EVM0038823	341	289	286	90	128	105	3.02616	2.76269	2.9628	0.842284	1.25666	0.985633	7.41716e-13	-1.32943	down
EVM0016591	62	98	74	168	133	152	1.91919	3.28655	2.65907	5.52299	4.58804	4.99075	3.05373e-05	1.01657	up
EVM0016597	216	273	210	506	497	528	2.50509	3.41311	2.84947	6.22954	6.42616	6.48406	3.04598e-19	1.23436	up
EVM0052711	225	141	142	31	30	41	4.0888	2.75597	2.99519	0.594429	0.605103	0.784429	1.69025e-14	-2.03455	down
EVM0005233	120	99	106	274	272	208	5.17362	4.58561	5.33708	12.52	13.0556	9.45323	2.41687e-11	1.29765	up
EVM0017420	741	582	584	1501	1331	1521	6.23377	5.27675	5.73049	13.3738	12.461	13.536	3.62481e-49	1.30928	up
EVM0017421	88	138	151	286	289	522	1.35512	2.29374	2.72428	4.69083	4.99478	8.56559	0.000109528	1.43132	up
EVM0017428	1997	1774	1831	3678	3293	3640	18.3028	17.504	19.5613	35.668	33.5521	35.2544	5.60832e-62	1.04207	up
EVM0054881	158	112	111	390	382	485	3.17044	2.41339	2.58873	8.2978	8.52482	10.2927	2.05516e-28	1.80623	up
EVM0016642	71	48	52	17	13	35	1.23603	0.884183	1.05779	0.302951	0.233077	0.630157	0.00671679	-1.08769	down
EVM0020991	180	179	124	439	378	360	4.05629	4.32918	3.24364	10.4848	9.47889	8.5752	4.51654e-18	1.38477	up
EVM0014993	2694	2335	2276	773	728	732	37.185	34.6933	36.64	11.2869	11.1748	10.6706	7.5968e-103	-1.57403	down
EVM0014998	324	314	259	563	476	624	5.47421	5.71319	5.09408	10.0773	8.93967	11.1433	5.95984e-15	1.00216	up
EVM0011547	443	347	239	56	44	30	13.8269	11.6419	8.68042	1.82781	1.5013	0.973091	2.85472e-31	-2.69357	down
EVM0057676	7	19	8	44	47	61	0.253982	0.786886	0.373534	1.83689	2.06447	2.54444	5.81569e-06	1.87912	up
EVM0011549	355	297	327	793	633	649	7.14326	6.42784	7.68192	16.9005	14.1796	13.8097	1.09956e-21	1.19094	up
EVM0018397	185	215	189	78	71	111	2.52981	3.16834	3.00718	1.13127	1.07903	1.59749	5.66075e-06	-1.01427	down
EVM0018399	1201	1002	1061	60	73	76	32.2109	28.9373	33.1757	1.69286	2.15057	2.13056	4.45952e-156	-3.76418	down
EVM0020668	100	88	67	41	30	33	1.90857	1.80606	1.49468	0.826553	0.638713	0.656781	0.000672703	-1.06214	down
EVM0022294	657	598	594	243	235	180	10.2296	10.0257	10.7869	3.99335	4.0561	2.95172	5.31177e-22	-1.3386	down
EVM0050434	248	235	141	446	463	406	4.39385	4.47187	2.91576	8.35896	9.12202	7.59644	7.5471e-13	1.18564	up
EVM0022752	217	131	176	363	361	410	2.73875	1.78078	2.59129	4.84051	5.06451	5.46205	1.18373e-12	1.20922	up
EVM0029025	164	157	169	66	55	67	4.42948	4.54022	5.32061	1.88598	1.64379	1.89913	1.79944e-07	-1.20209	down
EVM0022754	226	207	228	726	745	673	4.20694	4.14391	4.9534	14.3375	15.4444	13.2717	4.68795e-47	1.79626	up
EVM0022757	517	444	373	169	122	181	25.2254	23.3008	21.1978	8.7023	6.57688	9.32524	5.5894e-17	-1.33806	down
EVM0019040	2788	2526	2331	5543	5703	5774	46.0298	44.8896	44.8772	96.8362	104.681	100.74	7.36935e-126	1.28009	up
EVM0033907	262	247	243	32	28	30	3.36269	3.41329	3.63941	0.430106	0.399911	0.401017	7.42413e-35	-2.79078	down
EVM0030918	15	19	21	72	76	82	0.449172	0.595737	0.729137	2.28735	2.5458	2.61532	6.62742e-09	1.94293	up
EVM0025908	3100	3567	2643	6361	6207	6272	85.5231	105.909	85.0005	185.689	190.352	182.838	3.0215e-57	1.14016	up
EVM0025900	1120	1076	763	325	253	289	20.0595	20.7383	15.9324	6.14908	5.02316	5.47011	2.50062e-38	-1.61431	down
EVM0001059	183	163	158	320	338	307	2.6198	2.4986	2.6313	4.837	5.37327	4.62995	2.95524e-11	1.04267	up
EVM0036624	23	9	26	322	252	335	0.78562	0.325715	1.07544	12.1087	9.94798	12.5759	3.16123e-52	3.82492	up
EVM0003584	80	60	98	22	31	33	1.18505	0.965219	1.69452	0.346587	0.499166	0.507428	0.000444762	-1.20831	down
EVM0037610	26	38	42	100	95	116	0.78052	1.20951	1.46769	3.16853	3.15571	3.69669	1.85691e-07	1.53202	up
EVM0019076	113	82	88	20	32	52	1.61045	1.25284	1.45337	0.29926	0.504673	0.781685	0.000392041	-1.1849	down
EVM0036995	316	228	238	669	630	713	4.54129	3.52797	3.99359	10.183	10.0738	10.8423	2.23663e-32	1.47171	up
EVM0032288	423	435	291	834	789	943	4.79875	5.31287	3.84569	10.0085	9.95402	11.2995	3.4559e-26	1.27393	up
EVM0032287	2660	2553	2481	1006	923	853	38.1056	39.3694	41.4448	15.2474	14.6939	12.8989	3.2539e-66	-1.33462	down
EVM0045283	247	187	196	1087	996	1051	3.78179	3.08225	3.50182	17.6692	17.0107	17.0672	9.98961e-107	2.41503	up
EVM0014391	270	293	249	584	505	527	4.93214	5.77744	5.30132	11.3106	10.2812	10.1939	2.6073e-18	1.10203	up
EVM0007436	204	167	158	56	37	55	2.98209	2.62814	2.69612	0.856966	0.601166	0.841204	8.62341e-12	-1.62151	down
EVM0033489	53	49	41	19	16	10	0.663431	0.66214	0.599682	0.253101	0.22106	0.128326	0.00143354	-1.29628	down
EVM0009478	335	293	314	1398	1411	1461	3.02622	2.84545	3.31051	13.3894	14.1919	13.9698	1.27492e-130	2.2869	up
EVM0033150	87	71	73	311	278	269	1.244	1.09335	1.21504	4.72877	4.42961	4.08505	1.9124e-26	1.95692	up
EVM0017119	320	329	299	125	77	97	2.45943	2.72599	2.6766	1.01056	0.656157	0.787024	1.11652e-15	-1.49368	down
EVM0057740	184	173	107	63	62	58	4.4746	4.5255	3.03663	1.61107	1.67758	1.48162	5.96995e-06	-1.1361	down
EVM0017111	304	240	216	111	83	126	7.67372	6.52015	6.34301	2.95434	2.32604	3.34892	4.98971e-08	-1.07995	down
EVM0044674	193	159	132	34	44	39	2.37002	2.10515	1.89	0.436252	0.601816	0.497008	9.49631e-13	-1.7982	down
EVM0052141	629	664	562	2742	2570	2741	11.9929	13.6314	12.4884	55.3692	54.5196	55.2775	7.72608e-211	2.23342	up
EVM0052146	187	233	132	444	411	485	7.00755	9.4394	5.79726	17.6914	17.1736	19.2787	4.84696e-17	1.37601	up
EVM0002562	110	83	64	286	262	294	6.35724	5.19339	4.32802	17.574	16.8805	18.0436	2.80038e-21	1.78571	up
Salix_babylonica_newGene_2372	186	91	111	59	33	51	2.70037	1.32831	1.90276	0.688323	0.712437	0.726969	7.22455e-05	-1.19981	down
EVM0051679	246	365	140	104	101	97	13.6503	21.7609	9.01215	6.07067	6.20485	5.65258	1.79238e-05	-1.10586	down
EVM0027670	211	237	189	1043	1023	977	3.21509	3.88701	3.35742	16.8786	17.3835	15.7751	1.81966e-98	2.35565	up
EVM0005032	79	63	71	20	32	24	3.30672	2.82056	3.44603	0.874594	1.46442	1.03714	0.000451601	-1.2108	down
EVM0009025	93	75	75	208	200	175	1.05479	0.908697	0.986412	2.49438	2.528	2.09676	1.05767e-10	1.33857	up
EVM0037579	373	354	301	87	84	81	7.11362	7.2837	6.68683	1.75592	1.77875	1.63239	9.71412e-27	-1.84586	down
EVM0055910	1269	1311	1097	176	141	189	39.292	43.696	39.6138	5.74549	4.82988	6.18511	1.77576e-123	-2.7019	down
EVM0053366	28	19	8	71	40	47	1.73258	1.27366	0.576557	4.6733	2.76973	3.10569	0.000626064	1.40096	up
EVM0047936	565	479	504	161	169	159	4.18473	3.81942	4.34677	1.25673	1.38983	1.24013	5.49016e-27	-1.50761	down
EVM0026878	743	847	814	6367	5813	6178	10.4067	12.7603	13.2818	94.3663	90.5095	91.4292	0	3.03882	up
EVM0039614	1198	1075	993	6907	6976	7152	20.2146	19.5398	19.5452	123.405	130.956	127.612	0	2.80758	up
EVM0049832	39	48	60	26	15	14	1.41764	1.85547	2.53078	0.98647	0.599272	0.535754	0.0075043	-1.10633	down
EVM0044905	536	478	526	75	85	106	6.74368	6.47874	7.72204	0.992399	1.18833	1.40431	1.26565e-46	-2.34978	down
Salix_babylonica_newGene_9188	6	16	14	33	54	33	0.103604	0.292188	0.266639	0.602976	1.05368	0.604975	0.000882694	1.48412	up
EVM0000976	127	151	132	42	53	27	2.82955	3.61265	3.42969	0.981373	1.30193	0.62283	9.86669e-08	-1.5017	down
EVM0031217	322	227	244	97	56	89	15.863	12.0101	14.0211	5.03875	3.06637	4.6205	1.12316e-12	-1.51975	down
EVM0050987	4	11	6	125	96	125	0.113574	0.335577	0.182995	3.76551	3.03581	3.75236	1.53211e-24	3.5869	up
EVM0024612	127	99	89	224	207	167	1.71543	1.43537	1.40913	3.21205	3.11352	2.39557	1.18402e-06	1.01849	up
EVM0024611	84	99	106	203	197	191	4.57096	5.79653	6.71701	11.7554	12.0092	11.024	9.72591e-08	1.10706	up
EVM0029228	167	194	135	402	342	334	3.11286	3.88648	2.9345	7.9364	7.08667	6.57866	7.48813e-14	1.21902	up
EVM0020501	96	95	85	227	224	193	1.14344	1.21421	1.17319	2.87212	2.97178	2.42899	3.09522e-11	1.30388	up
EVM0020508	65	83	52	27	27	20	7.95237	10.9915	7.44848	3.52092	3.64397	2.54793	0.00117026	-1.15453	down
EVM0055008	91	86	66	285	233	344	2.35789	2.4122	2.01308	7.88268	6.74816	9.506	3.06206e-22	1.88476	up
EVM0007522	875	744	689	215	196	224	74.8374	68.5219	68.6968	19.4466	18.5664	20.2478	2.94956e-47	-1.71003	down
EVM0011030	125	140	117	6	0	17	5.50473	6.59554	5.97579	0.279824	0	0.762732	0.00292652	-1.68436	down
EVM0011034	1406	1231	1253	3245	3249	3548	25.8546	24.3533	26.8656	63.1456	66.4174	68.9522	3.88598e-114	1.48821	up
EVM0014715	160	132	114	467	431	444	1.75004	1.56174	1.4531	5.42861	5.26365	5.15962	2.78308e-35	1.8187	up
EVM0012713	253	222	240	10	22	19	2.20391	2.08319	2.43764	0.086977	0.210221	0.171928	7.2991e-38	-3.41743	down
EVM0012711	301	330	207	106	95	91	5.30914	6.25607	4.23886	1.97517	1.85697	1.68549	1.42482e-11	-1.3374	down
EVM0003315	1271	1309	1270	3214	2756	3000	13.6544	15.141	15.9059	36.5459	32.919	34.059	1.20132e-76	1.33582	up
EVM0052804	594	602	499	2580	2413	2484	6.32359	6.89057	6.19504	29.0628	28.5651	27.9399	2.27954e-203	2.25733	up
EVM0056582	300	255	289	529	556	623	2.19174	2.00573	2.45832	4.09445	4.52254	4.813	3.01599e-18	1.12369	up
EVM0006744	5333	4543	4659	12789	13052	13542	30.2737	27.7618	30.8387	76.8299	82.3795	81.238	3.33068e-192	1.56105	up
EVM0027999	2257	2170	1828	317	384	217	40.6825	42.1003	38.4109	6.03577	7.68958	4.11711	3.54177e-24	-2.48023	down
EVM0005074	46	60	21	190	165	145	0.989443	1.3754	0.527219	4.32423	3.94638	3.29786	9.14405e-13	1.96492	up
EVM0027339	183	186	157	69	54	108	4.6459	5.08636	4.63034	1.83989	1.50396	2.90409	4.60084e-05	-1.00895	down
EVM0024971	265	244	186	91	74	100	3.86358	3.82559	3.1656	1.40446	1.19014	1.53152	1.80611e-09	-1.2142	down
EVM0019991	120	140	98	390	307	365	3.18554	4.02081	3.03742	11.0141	9.10775	10.2954	1.49482e-22	1.65051	up
EVM0013591	517	493	557	222	247	221	10.0814	10.359	12.67	4.57654	5.35362	4.53983	3.94248e-13	-1.04169	down
EVM0016775	2932	2469	2813	480	515	544	40.379	36.6083	45.1749	6.99293	7.88158	7.91624	6.20253e-141	-2.27495	down
EVM0043728	73	45	62	162	163	208	0.898931	0.598303	0.887372	2.13062	2.2454	2.73506	8.01478e-12	1.60547	up
EVM0046362	168	154	85	387	385	343	4.25409	4.20677	2.52154	10.4114	10.8697	9.21051	6.3352e-17	1.54554	up
EVM0034380	144	91	161	608	579	616	1.96906	1.34271	2.56178	8.81243	8.82575	8.92666	2.21013e-41	2.24537	up
EVM0034383	88	91	55	481	463	424	2.18711	2.44184	1.58568	12.735	12.8758	11.2144	9.69076e-53	2.60725	up
EVM0042452	34	31	25	249	220	238	0.801086	0.804018	0.69385	6.34952	5.89781	6.08022	1.01958e-38	2.94652	up
EVM0042454	14	10	6	66	36	36	0.128273	0.10244	0.061357	0.668361	0.383602	0.358747	1.00381e-05	1.89042	up
EVM0042456	1556	2015	1173	739	588	660	92.7236	129.263	81.4624	46.6027	38.9409	41.513	7.54377e-07	-1.078	down
EVM0023373	1284	1550	863	535	483	541	23.2313	30.1858	18.2036	10.2266	9.71174	10.3366	1.49516e-15	-1.09251	down
EVM0004429	25	17	14	69	117	80	0.35817	0.256625	0.234722	1.0391	1.8662	1.21061	5.60733e-10	2.11524	up
EVM0044697	3	5	10	44	39	35	0.041368	0.070667	0.181469	0.733334	0.683887	0.577996	1.90243e-06	2.16072	up
EVM0033735	1626	1339	1392	3420	3060	3958	11.4387	10.1375	11.4196	25.4668	23.9386	29.4297	2.81551e-67	1.37694	up
EVM0056583	960	901	802	1818	1746	1641	21.9035	22.1333	21.3374	43.9164	44.3287	39.5887	1.51735e-43	1.08971	up
EVM0031385	411	324	378	160	97	162	5.11705	4.34036	5.48182	2.10066	1.33011	2.1282	1.60764e-11	-1.2502	down
EVM0046609	535	530	543	219	180	244	4.37179	4.66461	5.17305	1.88882	1.63589	2.10595	3.21671e-17	-1.18137	down
EVM0041375	78	90	86	225	227	218	2.90356	3.61822	3.7406	8.87149	9.40719	8.60746	7.12449e-14	1.46877	up
EVM0015309	1405	1245	1138	2675	2662	2872	9.81672	9.36048	9.26792	19.7817	20.6814	21.2062	9.07165e-81	1.23968	up
EVM0029187	1625	1442	1364	565	608	644	12.2262	11.6814	11.9705	4.49547	5.08785	5.12009	1.28935e-40	-1.14972	down
EVM0008278	25	19	20	165	190	191	0.844892	0.675238	0.786902	6.02422	7.30782	6.96439	6.68795e-31	3.00491	up
EVM0052197	1139	1004	1019	2170	2026	2116	17.9747	17.0567	18.7441	36.2258	35.5322	35.2733	1.64744e-56	1.11806	up
EVM0001573	91	95	55	14	25	19	3.06559	3.45242	2.16044	0.467416	0.926398	0.670308	1.78795e-06	-1.68378	down
EVM0036816	3080	2613	2654	6629	7051	7089	27.2988	24.9275	27.4289	62.1756	69.4781	66.3968	2.84433e-127	1.4384	up
EVM0036817	42	19	23	87	95	76	0.966444	0.466805	0.606602	2.12836	2.45876	1.865	1.25608e-06	1.58367	up
EVM0032122	1087	966	1016	4174	3862	4058	13.7689	13.1718	15.0127	55.9758	54.4039	54.3422	3.03752e-230	2.09491	up
EVM0030414	78	191	54	7	16	7	2.09495	5.56171	1.67772	0.188918	0.455355	0.189209	5.67166e-11	-2.67774	down
EVM0030415	13	19	14	103	100	113	0.413516	0.642559	0.537867	3.56848	3.66552	3.94327	7.16449e-17	2.61503	up
EVM0000190	6	6	11	33	46	44	0.142437	0.159371	0.327024	0.881601	1.28666	1.17793	4.59444e-06	2.00762	up
EVM0000221	1539	1583	1309	560	402	517	33.0776	36.6252	32.8145	12.74	9.5905	11.7448	2.12556e-45	-1.44396	down
EVM0015026	53	61	66	21	21	6	1.30813	1.61819	1.89639	0.531459	0.569723	0.135645	0.000238939	-1.49607	down
EVM0015028	336	328	328	138	133	143	13.3143	13.9852	15.1706	5.78368	5.85547	5.9744	5.5034e-12	-1.11082	down
EVM0003554	1038	989	980	419	355	488	6.71877	6.88778	7.39242	2.86373	2.54945	3.33188	1.83943e-24	-1.11862	down
EVM0003887	6	8	4	91	80	116	0.154707	0.205154	0.118863	2.48145	2.28344	3.15346	5.3617e-21	3.47585	up
Salix_babylonica_newGene_2504	1735	1722	1243	631	553	642	74.2535	79.3318	62.0273	28.5437	26.2718	29.014	6.29275e-35	-1.22096	down
EVM0002686	22	38	15	187	162	195	0.941695	1.73626	0.733664	8.56896	7.79625	8.93488	8.13291e-25	2.77269	up
EVM0048598	31	28	32	88	96	125	0.558679	0.54492	0.667783	1.68132	1.9306	2.37315	3.25186e-09	1.73289	up
EVM0006597	21	26	14	79	89	40	1.14769	1.5352	0.897804	4.57216	5.43041	2.28558	1.27866e-05	1.64691	up
EVM0054963	13	22	28	58	61	51	0.29658	0.56704	0.763979	1.46727	1.61252	1.29408	0.000457486	1.33381	up
EVM0052758	333	329	281	1248	1270	1214	5.80604	6.16937	5.69914	23.0266	24.6063	22.366	6.87952e-104	2.09495	up
EVM0016700	668	697	595	282	177	222	12.0165	13.4999	12.4886	5.37246	3.53355	4.22346	8.2818e-22	-1.37557	down
EVM0047215	913	810	791	354	327	361	18.9684	18.1056	19.1709	7.76971	7.54117	7.91277	1.86065e-27	-1.1328	down
EVM0047217	602	514	497	964	967	1104	4.19975	3.86409	4.0411	7.12029	7.50469	8.14401	9.36233e-27	1.03088	up
EVM0001908	57	35	34	112	122	60	1.01665	0.675801	0.709428	2.14051	2.4318	1.12705	0.000158276	1.23529	up
EVM0002768	67	133	90	268	227	283	1.15493	2.47368	1.80524	4.90913	4.35898	5.16979	4.66297e-11	1.46993	up
EVM0017073	12	4	6	74	73	78	0.153722	0.058122	0.094125	1.06668	1.10061	1.1223	1.22676e-14	2.9321	up
EVM0017077	747	592	624	109	76	104	26.3117	22.4441	25.6419	4.03919	2.96584	3.86852	6.27986e-65	-2.58072	down
EVM0019501	600	514	560	251	181	206	14.8989	13.7415	16.2175	6.59906	4.9896	5.38989	1.69593e-18	-1.2459	down
EVM0049355	98	83	85	235	219	266	1.09271	0.994213	1.10603	2.77187	2.71549	3.14065	1.09481e-15	1.51111	up
EVM0047408	288	297	281	122	128	67	3.58234	3.96741	4.06645	1.60653	1.76618	0.876987	6.35061e-09	-1.26457	down
EVM0025777	309	200	268	86	98	116	3.53267	2.4629	3.57583	1.03976	1.23566	1.39823	1.12598e-08	-1.19794	down
EVM0014032	12	27	25	113	104	118	0.209707	0.506788	0.500182	2.09206	2.00969	2.16722	3.55807e-13	2.26153	up
EVM0015349	339	304	311	167	124	95	12.6551	12.2299	13.5491	6.60294	5.12138	3.72859	5.19201e-09	-1.13962	down
EVM0035679	1528	1321	1136	3162	3212	3175	28.4963	26.5218	24.6992	62.4274	66.6175	62.5892	4.1402e-89	1.38686	up
EVM0050862	486	452	380	208	160	169	13.6969	13.7228	12.5009	6.18737	5.01866	5.01199	1.51722e-14	-1.14301	down
EVM0043342	24	12	11	104	142	127	0.647718	0.351258	0.339702	3.04202	4.3428	3.68929	3.52264e-19	2.81385	up
EVM0046500	578	449	451	206	145	220	8.97628	7.49186	8.16248	3.37819	2.5017	3.60609	5.19969e-15	-1.2187	down
EVM0031986	649	750	610	2777	2631	2606	9.21502	11.4646	10.0933	41.755	41.5579	39.1202	6.74157e-152	2.10909	up
EVM0056422	124	113	89	26	38	36	4.91189	4.82618	4.11643	1.07038	1.66946	1.47538	6.42587e-07	-1.44787	down
EVM0056428	14	6	6	279	295	341	0.276577	0.107612	0.139733	5.89119	6.55024	7.20149	1.33576e-63	4.79421	up
EVM0020339	257	151	246	828	834	793	6.10515	3.84407	6.81764	20.8463	22.0544	19.9364	1.66872e-39	1.98922	up
EVM0047354	55	85	74	154	164	142	0.87249	1.46172	1.38657	2.61901	2.93433	2.42301	2.09256e-06	1.15932	up
EVM0042695	1055	1056	935	208	160	210	23.352	25.1646	24.1264	4.85701	3.92081	4.89992	2.37808e-84	-2.24481	down
EVM0027816	400	335	320	60	39	79	5.88969	5.31154	5.49418	0.927974	0.632403	1.2187	3.75638e-31	-2.3477	down
EVM0030588	927	878	801	254	232	246	31.4828	32.0971	31.7278	9.10867	8.73455	8.80294	2.05653e-54	-1.68624	down
EVM0046863	633	696	592	1441	1333	1290	9.9783	11.8075	10.8832	24.0368	23.3752	21.4937	1.70069e-39	1.19772	up
EVM0018470	17	5	12	86	125	92	0.5556	0.161468	0.46958	3.02932	4.65649	3.24539	4.69236e-16	2.85997	up
EVM0049736	4622	4205	4129	1578	1729	1709	30.6966	30.0652	31.9804	11.0867	12.7651	11.9918	3.25927e-82	-1.23698	down
EVM0049977	877	859	669	343	401	314	13.4751	14.206	11.9922	5.57204	6.84943	5.09465	2.98531e-16	-1.03484	down
EVM0040487	363	369	258	111	150	120	5.27312	5.77169	4.36726	1.69384	2.41918	1.83008	9.37494e-11	-1.20223	down
EVM0009828	308	322	251	627	664	614	5.84853	6.5836	5.56007	12.6054	14.0257	12.339	6.40376e-24	1.22631	up
EVM0009826	28116	25614	24450	8764	8854	8925	418.041	409.958	423.925	137.888	146.35	140.222	3.75784e-247	-1.42842	down
EVM0034260	80	76	75	174	135	170	1.54529	1.58051	1.68286	3.57567	2.91768	3.493	3.76766e-07	1.1239	up
EVM0023904	118	87	83	382	348	389	2.48939	1.97069	2.03925	8.52015	8.16438	8.66859	8.70249e-35	2.03484	up
EVM0048758	147	155	136	49	67	70	2.77961	3.1575	2.98461	0.978441	1.40191	1.38751	1.9718e-05	-1.05014	down
EVM0054652	219	169	168	572	504	495	5.41776	4.47877	4.83676	14.9744	13.8502	12.9334	4.52851e-31	1.59971	up
EVM0039349	945	878	858	407	364	322	28.3323	28.3418	29.98	12.9087	12.1085	10.192	6.46117e-25	-1.15463	down
EVM0050462	89	56	45	192	253	283	1.47097	0.992305	0.85463	3.3555	4.6658	4.96009	1.046e-17	1.97469	up
EVM0055546	144	86	113	870	992	912	2.82382	1.79961	2.57701	18.0465	21.63	18.8897	1.28066e-103	3.08558	up
EVM0001298	840	842	747	1819	1635	1717	27.9101	30.0963	28.9502	63.9547	60.4005	60.2938	6.23612e-57	1.20972	up
EVM0001297	1051	949	923	449	392	443	18.3367	17.8173	18.7766	8.28505	7.59721	8.15758	4.74696e-27	-1.05195	down
EVM0000529	343	279	272	140	111	110	4.21863	3.6999	3.90403	1.8229	1.51327	1.4297	1.03846e-10	-1.14604	down
Salix_babylonica_newGene_2229	3	14	16	77	122	107	0.176543	0.885031	1.09583	4.75526	7.95211	6.64856	1.17341e-14	2.83972	up
EVM0037778	99	108	74	563	469	536	2.4663	2.91255	2.14086	14.9464	13.0737	14.2069	2.9405e-61	2.54945	up
Salix_babylonica_newGene_4381	66	88	67	152	185	162	1.76523	2.52272	2.04038	4.29303	5.45882	4.56082	6.73297e-08	1.24059	up
EVM0001439	211	309	156	90	81	71	23.6081	37.2125	20.3084	10.6648	10.0295	8.35158	1.27749e-07	-1.27769	down
EVM0046289	1256	1392	1060	475	509	513	32.7843	39.1003	32.2662	13.1128	14.7496	14.1327	1.7771e-30	-1.16817	down
EVM0014238	390	336	270	141	86	107	8.98842	8.32394	7.2461	3.42127	2.19628	2.59746	1.29896e-13	-1.39862	down
EVM0015187	1831	1696	1520	607	559	626	24.4291	24.3562	23.649	8.56488	8.28504	8.82328	8.1865e-66	-1.35813	down
EVM0015184	457	337	367	892	750	912	8.76698	6.96196	8.20273	18.1249	15.9982	18.4934	1.74216e-27	1.24885	up
EVM0009589	814	999	830	1733	1686	1773	16.5013	21.8222	19.6296	37.217	38.0394	38.0028	6.06683e-33	1.08893	up
EVM0010848	37	21	61	244	252	188	1.25262	0.776677	2.43805	8.8423	9.60657	6.79827	9.08815e-19	2.43908	up
Salix_babylonica_newGene_10548	78	92	87	31	26	23	2.48941	3.16247	3.23287	1.04959	0.897585	0.764701	8.72526e-06	-1.41677	down
EVM0052381	5875	5342	4908	2230	2177	2158	72.2495	70.7222	70.389	29.0199	29.755	28.0365	5.7109e-104	-1.16447	down
EVM0048256	57	43	30	0	5	8	1.56031	1.26051	0.942933	0	0.146118	0.203672	1.37171e-06	-2.30253	down
EVM0053476	283	295	266	1002	928	914	5.16136	5.79883	5.66426	19.3541	18.8392	17.6224	7.65486e-69	1.85865	up
EVM0006383	436	450	369	123	153	133	20.5241	22.7687	20.2198	6.08538	8.00164	6.61364	3.47164e-20	-1.45297	down
EVM0006387	964	1124	723	2160	2031	2152	15.2229	19.1049	13.3036	36.1028	35.6731	35.9151	4.05027e-39	1.29377	up
EVM0013490	42	47	29	284	336	323	1.12115	1.35547	0.918241	8.15443	10.1329	9.27627	7.31113e-47	2.99849	up
EVM0015803	601	647	446	88	117	113	13.1318	15.2339	11.3753	2.03295	2.84554	2.60008	7.13184e-42	-2.22154	down
EVM0034060	199	197	190	508	392	462	2.12011	2.26149	2.35643	5.73893	4.64494	5.21032	2.72756e-20	1.31453	up
EVM0019330	66	64	62	31	15	21	0.572599	0.593924	0.624947	0.278132	0.143138	0.187295	0.000706385	-1.23063	down
EVM0050126	736	588	581	2383	2092	2314	13.414	11.5351	12.3493	45.9891	42.4168	44.591	5.06886e-133	1.95002	up
EVM0051292	101	141	94	346	423	366	1.61644	2.45085	1.76303	5.8987	7.58932	6.23641	4.01527e-24	1.82849	up
EVM0025638	50	37	34	4	6	2	0.71947	0.571511	0.571931	0.061032	0.09602	0.030422	3.99644e-07	-2.36019	down
EVM0025639	79	104	100	827	887	870	1.49644	2.12898	2.21681	16.6298	18.7458	17.4767	2.75151e-118	3.25062	up
EVM0024320	207	195	152	347	344	477	3.69669	3.74079	3.15135	6.55486	6.83298	9.00813	7.52434e-13	1.17581	up
EVM0024329	4	0	2	82	51	74	0.249161	0	0.146743	5.44405	3.55715	4.86903	3.61511e-18	3.81517	up
EVM0022689	342	333	329	129	115	133	4.42647	4.65123	4.9672	1.7712	1.65242	1.8141	1.09846e-14	-1.25904	down
Salix_babylonica_newGene_6026	48	25	30	143	116	143	4.79514	2.62745	3.4768	15.1387	12.8928	15.1646	8.88134e-13	1.94812	up
EVM0035000	141	188	182	388	252	402	1.30749	1.87358	1.96809	3.80686	2.58956	3.93475	1.53109e-08	1.10067	up
EVM0039635	148	107	71	31	24	55	3.9733	3.10662	2.21284	0.874354	0.702808	1.55446	9.74626e-05	-1.28798	down
EVM0037575	126	125	117	37	54	42	6.15698	6.59962	6.68122	1.88035	2.89698	2.13701	3.57644e-06	-1.25159	down
EVM0033401	657	566	489	247	243	235	25.1129	23.2566	21.7609	9.95246	10.3033	9.46863	1.78882e-17	-1.09093	down
EVM0044801	82	95	90	283	236	262	2.19723	2.73486	2.79299	8.02465	7.01081	7.41593	5.92669e-18	1.61546	up
EVM0004939	60	35	74	426	448	390	2.15998	1.33263	3.11936	16.2922	18.0033	14.8958	7.60008e-46	2.90146	up
EVM0049784	194	204	213	444	374	495	2.86892	3.25899	3.68487	6.97726	6.16876	7.76039	1.32031e-15	1.19711	up
EVM0025797	1243	1111	1016	4552	4463	4586	12.9254	12.4422	12.3225	50.1201	51.6271	50.4173	3.25857e-292	2.13483	up
EVM0000632	264	312	209	94	133	93	6.90477	8.79108	6.37402	2.60103	3.86598	2.54844	1.56108e-07	-1.1128	down
EVM0042921	485	397	370	68	63	86	17.0736	15.0683	15.1872	2.51348	2.44931	3.20041	9.47543e-41	-2.33005	down
EVM0042926	96	81	96	228	261	232	0.843904	0.770342	0.987856	2.13282	2.57287	2.16692	3.22906e-14	1.47426	up
EVM0040699	427	385	294	93	136	96	6.93603	6.71982	5.56279	1.58429	2.44354	1.63839	5.9383e-17	-1.57438	down
EVM0008342	138	102	101	42	53	40	2.77636	2.22235	2.37954	0.89643	1.1855	0.844459	6.00398e-05	-1.11906	down
EVM0035942	506	506	383	975	842	953	20.3855	21.937	17.956	41.5692	37.6802	40.5718	1.38749e-26	1.10803	up
EVM0007974	99	75	74	160	140	182	1.5921	1.29839	1.39186	2.73204	2.50868	3.10805	2.81055e-06	1.04009	up
EVM0033840	163	178	123	80	50	68	6.50023	7.64891	5.72241	3.39201	2.223	2.8568	2.69825e-05	-1.04186	down
EVM0037895	234	214	215	464	490	525	3.60683	3.55321	3.86737	7.57269	8.39823	8.55939	8.14903e-22	1.26318	up
EVM0048496	774	635	621	4919	4442	4706	27.8915	24.646	26.1242	187.784	178.163	179.406	0	2.90876	up
EVM0046335	71	46	36	252	276	292	1.60773	1.12787	0.942873	6.07967	6.97504	7.02999	1.05198e-30	2.44932	up
EVM0053679	66	70	35	13	6	3	3.34208	3.8185	2.07433	0.697	0.283971	0.154391	2.94241e-07	-2.229	down
EVM0053678	0	0	0	155	153	144	0	0	0	4.05555	4.19899	3.76259	8.80898e-39	5.66212	up
EVM0053677	274	291	281	111	111	100	5.50969	6.29956	6.5955	2.35472	2.47312	2.12284	8.1065e-12	-1.23285	down
EVM0054021	305	355	290	39	30	25	8.42891	10.5701	9.35572	1.13804	0.918711	0.704654	2.20938e-43	-3.0576	down
EVM0054026	0	0	2	47	80	38	0	0	0.044797	1.36703	2.43748	1.09293	7.82285e-16	3.86546	up
EVM0041643	339	286	322	3133	3079	3043	14.1241	12.7948	15.6008	138.101	142.61	133.947	0	3.3928	up
EVM0041561	376	424	414	1153	1316	1093	17.6719	21.4563	22.7017	57.4463	68.8858	54.3447	2.4725e-46	1.65624	up
EVM0002827	8683	6934	6984	17261	15665	16917	121.427	104.389	113.898	255.437	243.55	250.004	2.27839e-115	1.26604	up
EVM0002829	395	362	350	186	108	159	6.19701	6.10325	6.40096	3.07953	1.87741	2.62911	1.28537e-10	-1.13491	down
EVM0045811	350	269	222	134	106	79	12.1263	10.0356	8.96578	4.91828	4.05129	2.88354	1.03958e-08	-1.21021	down
EVM0007298	2154	1809	1731	4102	3854	3980	15.4147	13.9385	14.4433	31.0758	30.6686	30.1027	3.26751e-87	1.19294	up
EVM0017954	77	72	72	170	192	230	1.22101	1.22698	1.33014	2.87067	3.40593	3.86787	3.09161e-12	1.48246	up
EVM0017950	17	21	7	36	44	69	0.319686	0.407232	0.138677	0.716222	0.921513	1.35932	0.00021852	1.54442	up
EVM0031566	153	130	85	990	1150	1178	1.8704	1.71057	1.20388	12.8039	15.6295	15.2157	3.47859e-125	3.25006	up
EVM0031564	6127	5151	5032	2443	2381	2594	65.2924	59.08	62.5281	27.5444	28.1993	29.2003	4.65604e-67	-1.00508	down
EVM0014795	23	14	17	96	103	148	0.407767	0.260592	0.347334	1.82715	2.06052	2.80953	4.04533e-16	2.53679	up
EVM0005884	300	239	233	104	96	92	4.876	4.17409	4.41817	1.78564	1.7346	1.56635	4.59092e-11	-1.23198	down
EVM0009135	319	255	253	1406	1406	1478	2.62774	2.26083	2.42848	12.2642	12.8857	12.8709	2.68818e-147	2.48219	up
EVM0012820	72	58	40	833	721	928	2.14676	1.88254	1.40312	26.5861	24.1631	29.574	4.00475e-133	3.8999	up
EVM0004284	3749	3530	3213	234	188	204	96.4403	97.7529	96.3937	6.34752	5.35862	5.5269	0	-3.91293	down
EVM0003066	464	413	445	211	189	176	9.38421	9.00014	10.5015	4.50769	4.24461	3.75413	7.29682e-13	-1.05356	down
EVM0051504	140	167	97	280	344	284	2.38867	3.07307	1.92721	5.0622	6.54897	5.13906	5.54579e-11	1.26152	up
EVM0015443	192	172	157	1382	1217	1301	3.36946	3.24725	3.20481	25.7167	23.7968	24.1737	3.23729e-178	2.99949	up
EVM0015440	251	276	204	110	87	109	24.7844	29.3831	23.5076	11.5047	9.52868	11.3293	1.85284e-08	-1.0915	down
EVM0042592	345	304	306	2124	2103	1933	11.2693	10.6705	11.6416	73.48	76.4326	66.7787	3.02921e-210	2.79558	up
EVM0004759	4580	4400	4058	1773	1824	1801	47.6921	49.312	49.2664	19.5319	21.1108	19.8084	3.69798e-87	-1.14137	down
EVM0004285	83	70	56	20	36	21	2.03963	1.86831	1.6221	0.520205	0.988629	0.53659	0.00132508	-1.14956	down
EVM0016490	240	200	171	117	59	83	6.31757	5.6779	5.24025	3.24098	1.71044	2.31206	7.56627e-06	-1.0562	down
EVM0003061	24	37	27	113	100	88	1.91505	3.20594	2.51264	9.74101	9.07753	7.56339	6.42765e-09	1.73729	up
EVM0028828	164	211	146	400	390	453	0.898959	1.2465	0.934686	2.32997	2.3875	2.63868	6.56984e-18	1.34977	up
EVM0028820	1686	1585	1501	609	563	598	21.502	21.7582	22.3212	8.2157	7.97611	8.06097	4.06732e-59	-1.2971	down
EVM0004288	209	180	227	454	314	482	2.79572	2.58816	3.54772	6.43526	4.68238	6.83198	1.4773e-10	1.10561	up
EVM0004982	15	14	30	66	45	55	0.349369	0.336423	0.806516	1.63507	1.17474	1.34776	0.000553529	1.36052	up
EVM0026468	209	204	204	610	607	527	5.2172	5.48184	5.924	16.1307	16.8512	13.9163	3.68361e-33	1.5985	up
EVM0055698	191	144	171	71	70	74	1.84748	1.49697	1.93185	0.721002	0.748946	0.752223	3.09994e-06	-1.05904	down
EVM0054099	125	220	59	464	411	426	6.81415	12.9129	3.70724	26.8812	24.9995	24.6302	0.000637923	1.48827	up
EVM0016408	553	531	448	1106	1098	1097	15.1765	15.7059	14.3361	32.1394	33.5291	31.8476	1.36928e-41	1.22752	up
EVM0042397	320	327	335	753	657	719	5.33011	5.86846	6.52244	13.2914	12.1929	12.6823	2.26779e-26	1.22284	up
EVM0018748	139	101	106	226	235	207	2.20001	1.7144	1.95575	3.79718	4.14935	3.47226	5.97745e-08	1.04572	up
EVM0039796	1261	1335	1060	536	508	526	53.0635	60.4922	51.9979	23.8505	23.7535	23.3863	1.48773e-30	-1.08231	down
EVM0020707	1199	1150	958	369	343	360	30.6456	31.6301	28.5519	9.98013	9.73976	9.72007	1.19184e-51	-1.48239	down
EVM0018297	726	535	627	1585	1496	1557	11.16	8.85608	11.2272	25.7928	25.5613	25.2892	5.81152e-50	1.41146	up
EVM0050372	110	111	101	187	259	190	3.53933	3.83513	3.78188	6.38298	9.30381	6.48534	3.8775e-07	1.06977	up
EVM0050377	7169	5504	6316	12304	13445	13790	31.2518	25.8302	32.1066	56.7602	65.1626	63.5277	8.60439e-59	1.1793	up
EVM0053527	12	20	4	92	90	92	1.0571	1.93757	0.372875	8.94402	9.17245	8.8692	9.45442e-14	2.65752	up
EVM0025287	144	160	126	351	390	420	4.3003	5.13452	4.38265	11.115	12.997	13.2858	1.98661e-22	1.52541	up
EVM0012791	7180	6251	6017	2117	1981	2096	54.3743	50.9646	53.1379	16.9647	16.6783	16.7696	5.08424e-178	-1.51876	down
EVM0029707	1862	1628	1652	527	558	521	88.5393	83.3028	91.5761	26.485	29.4657	26.1449	9.33796e-71	-1.54051	down
EVM0012794	92	100	73	184	167	168	1.71263	2.01011	1.5822	3.64699	3.4726	3.31165	5.93474e-07	1.05598	up
EVM0017762	601	611	533	202	253	192	18.4184	20.1558	19.0607	6.52761	8.61639	6.21297	2.22003e-19	-1.27707	down
EVM0007434	180	139	156	392	329	225	2.47519	2.04991	2.4975	5.71236	5.03257	3.27242	9.18756e-08	1.08259	up
EVM0036859	2272	2137	1792	937	940	940	32.9751	33.3852	30.3305	14.3835	15.1578	14.417	3.99717e-41	-1.00251	down
EVM0025866	33	26	19	47	55	121	1.01292	0.844527	0.662871	1.52099	1.89586	3.9586	0.000158116	1.42529	up
EVM0025865	110	96	50	27	31	30	5.83071	5.49231	3.09874	1.51594	1.82726	1.64385	0.000223811	-1.24976	down
EVM0035219	10	9	18	57	49	59	0.238939	0.242132	0.518331	1.51858	1.35426	1.56804	1.10807e-06	1.91145	up
EVM0035214	776	731	624	1526	1477	1263	22.0554	22.3817	20.6884	45.9369	46.7047	37.9402	1.63201e-31	1.12298	up
EVM0001649	54	74	52	230	175	223	0.570932	0.84103	0.63976	2.59637	2.07163	2.51839	6.85843e-17	1.83807	up
EVM0001646	149	85	85	19	62	41	4.12258	2.51905	2.74261	0.550443	1.89784	1.19637	0.0021795	-1.09573	down
EVM0010864	148	118	135	53	23	27	1.83311	1.57871	1.95133	0.695517	0.315365	0.354558	1.38202e-08	-1.68727	down
EVM0036895	594	483	544	228	191	270	9.10131	7.95812	9.71559	3.69321	3.25509	4.36442	4.51646e-14	-1.09143	down
EVM0021695	97	77	63	255	243	288	2.29723	1.95897	1.74059	6.3914	6.38358	7.20185	4.71852e-21	1.79836	up
EVM0035850	467	539	306	953	913	913	62.7209	77.9768	47.9442	135.642	136.466	129.745	2.20606e-19	1.19864	up
EVM0010860	463	394	417	98	96	84	9.17776	8.4098	9.6275	2.05245	2.11381	1.74894	8.34703e-35	-2.01722	down
EVM0028727	164	116	160	480	505	507	7.14737	5.43558	8.15964	22.2278	24.549	23.4213	3.63494e-33	1.84459	up
EVM0010952	161	160	131	36	68	52	2.12053	2.26724	2.01532	0.503753	0.998043	0.72323	6.76271e-07	-1.31196	down
EVM0043997	1277	1198	1043	2523	2313	2381	16.6901	16.859	15.8876	34.8956	33.6097	32.8843	5.20277e-67	1.1604	up
EVM0028724	21	17	7	36	67	55	0.577328	0.490532	0.215983	1.02818	2.0503	1.58825	6.52309e-05	1.6367	up
EVM0009732	35	49	48	136	137	266	0.450503	0.685269	0.722152	1.88698	1.99513	3.69718	2.30326e-12	1.97787	up
EVM0030496	833	783	584	2136	2214	1993	14.1478	14.3088	11.5573	38.3934	41.8026	35.7666	1.02048e-72	1.64967	up
EVM0049668	2419	2360	2162	10863	10410	10794	45.9131	48.2272	47.864	218.235	219.722	216.532	0	2.32955	up
EVM0039951	79	80	96	550	539	550	1.46205	1.59055	2.07728	10.7932	11.1257	10.7897	4.31823e-70	2.74132	up
EVM0034972	515	464	418	1174	1145	1257	15.9374	15.4509	15.08	38.4659	39.4038	41.1137	6.50134e-61	1.47326	up
EVM0048041	139	100	76	21	16	20	2.90642	2.2399	1.84925	0.453955	0.370027	0.433287	8.19912e-11	-2.09043	down
EVM0040717	215	216	195	58	65	91	4.13666	4.46854	4.37889	1.17703	1.38249	1.83603	4.19894e-10	-1.36283	down
EVM0040710	19	15	7	94	45	72	0.414405	0.334529	0.167553	2.17542	1.08885	1.66953	2.71175e-08	2.12509	up
EVM0008060	161	127	132	31	43	32	1.27776	1.09129	1.22309	0.259345	0.380117	0.269718	9.36582e-11	-1.73001	down
EVM0008061	2814	2504	2210	923	889	950	100.871	96.6208	92.3697	34.9794	35.3963	35.9581	1.19835e-77	-1.3105	down
EVM0002602	1293	1322	1146	552	543	535	23.936	26.3524	24.7479	10.8043	11.1658	10.4608	2.69107e-33	-1.0712	down
EVM0027136	1346	1191	1197	220	189	260	11.7291	11.1752	12.1594	2.02194	1.82648	2.3877	3.56967e-99	-2.32964	down
Salix_babylonica_newGene_3183	57	42	34	73	100	97	2.01241	1.60267	1.37319	2.71976	3.92905	3.61033	0.000372534	1.06895	up
Salix_babylonica_newGene_3186	109	95	84	20	25	35	3.86092	3.59493	3.47144	0.731728	0.946781	1.30787	5.14666e-07	-1.56299	down
EVM0053002	341	383	295	720	676	674	6.09061	7.37451	6.14754	13.6315	13.4532	12.7356	1.35382e-22	1.13614	up
EVM0001987	99	57	95	195	148	202	1.43695	0.885931	1.60317	3.00157	2.38917	3.0966	9.13987e-07	1.17515	up
EVM0041431	49	47	74	381	279	329	0.962488	1.00009	1.71861	8.04706	6.19401	6.93656	2.09477e-33	2.53904	up
EVM0001328	191	205	101	1033	1054	991	6.67798	7.72398	4.10838	38.2542	41.0174	36.6304	1.61586e-76	2.71335	up
EVM0026212	100	118	79	14	12	30	2.03341	2.5932	1.86451	0.291725	0.250317	0.636903	3.34835e-09	-2.01981	down
EVM0017542	289	311	244	808	743	740	4.03464	4.67418	3.98264	11.9668	11.5636	10.9449	5.72796e-42	1.54982	up
Salix_babylonica_newGene_5494	293	431	226	86	99	113	10.88	17.207	9.79442	3.37363	4.07219	4.41371	1.47353e-11	-1.4739	down
EVM0055129	67	80	34	8	22	12	2.01039	2.57316	1.16532	0.251352	0.727253	0.370026	0.000113474	-1.61448	down
EVM0007448	34	25	14	93	95	76	0.345723	0.269754	0.156614	1.00498	1.08313	0.818108	3.44639e-08	1.79612	up
EVM0055122	917	898	796	275	267	325	24.9406	26.2992	25.2474	7.90104	8.05331	9.33095	1.36885e-39	-1.44799	down
EVM0013048	50	71	84	14	20	25	0.773154	1.18565	1.51514	0.228802	0.345012	0.394309	9.51014e-05	-1.46371	down
EVM0014113	50	39	45	119	96	125	1.18992	0.987969	1.24867	3.03068	2.5736	3.16776	2.66954e-07	1.37188	up
EVM0051384	19	19	12	88	79	104	1.07728	1.17508	0.775384	5.41742	5.09069	6.41591	1.44081e-12	2.29801	up
EVM0051387	4073	3592	3438	1726	1522	1704	30.9695	29.3999	30.4812	13.8848	12.8588	13.6906	4.90403e-65	-1.03449	down
EVM0017283	126	133	103	222	261	263	1.72711	1.9718	1.64446	3.23042	4.00044	3.82506	5.71907e-10	1.13803	up
EVM0014610	12	8	3	177	173	166	0.161395	0.110593	0.031922	2.55205	2.62573	2.39639	6.77826e-38	4.10062	up
EVM0003210	59	54	41	144	78	122	8.41438	8.17872	6.7557	21.6152	12.2736	18.2482	2.57789e-05	1.19388	up
EVM0039307	361	529	434	150	144	174	4.27009	6.74423	5.99545	1.88171	1.89605	2.1713	2.0109e-14	-1.34417	down
EVM0041102	54	49	55	24	24	16	1.13675	1.09032	1.33196	0.522717	0.549515	0.354432	0.00750314	-1.02589	down
EVM0056018	516	633	491	103	87	134	17.7421	23.4391	19.6743	3.72183	3.32357	4.86972	1.07511e-38	-2.16015	down
EVM0050893	1538	1323	1234	6589	6430	6816	13.5855	12.5767	12.7154	61.6047	63.1672	63.6442	0	2.39815	up
EVM0002165	827	840	642	1420	1467	1465	16.2884	17.8107	14.7376	29.6026	32.1313	30.5174	2.70142e-32	1.03818	up
EVM0050383	45	37	56	93	76	111	0.609482	0.539856	0.876801	1.34215	1.14364	1.60186	0.00050233	1.04495	up
EVM0053943	72	55	71	24	32	25	1.3961	1.14371	1.60183	0.48886	0.687432	0.512108	0.00314379	-1.03772	down
EVM0040853	98	72	68	43	19	26	1.30028	1.02221	1.0456	0.598215	0.273681	0.363631	0.000735165	-1.1671	down
EVM0019701	483	430	359	170	171	201	8.24123	7.91067	7.1351	3.06903	3.24344	3.62431	3.02992e-13	-1.07826	down
EVM0017733	482	446	551	905	939	999	6.56205	6.52325	8.73389	13.0379	14.2095	14.3712	3.32158e-19	1.04848	up
EVM0017738	156	120	98	6	9	5	4.30133	3.55074	3.14689	0.161782	0.246331	0.146336	2.97971e-23	-3.51031	down
EVM0038677	1300	1043	1098	2376	2557	2812	9.15172	7.90296	9.00888	17.6948	20.0113	20.9164	1.80744e-56	1.29021	up
EVM0025120	6	2	7	435	421	435	0.111312	0.047396	0.168397	10.2441	10.4026	10.2192	1.68028e-82	5.81711	up
EVM0025128	3575	3105	3183	1086	967	1141	38.5568	36.0498	40.0312	12.3938	11.5855	13.0045	1.15794e-100	-1.4951	down
EVM0018158	241	223	216	1253	1165	1247	3.67501	3.66952	3.84231	20.2673	19.7972	20.1496	1.04846e-142	2.53233	up
EVM0042555	77	50	67	1809	1370	1782	2.51977	1.73954	2.54653	62.6449	49.8345	61.6085	4.61665e-241	4.70569	up
EVM0001127	52	37	32	3	3	4	2.95231	2.26366	2.11871	0.171513	0.189237	0.212826	7.48039e-08	-2.51743	down
EVM0028886	814	625	647	202	229	197	6.02808	4.98272	5.58319	1.5771	1.88102	1.53561	2.78674e-32	-1.57389	down
EVM0023217	323	300	263	1999	1796	2168	3.8722	3.87593	3.68211	25.3862	23.9631	27.5032	4.8367e-221	2.85517	up
EVM0050921	2828	2498	2519	6791	6140	6694	25.9329	24.6601	26.9342	65.91	62.601	64.875	1.51559e-159	1.44431	up
EVM0016033	12	1	16	39	44	37	0.53242	0.039313	0.838377	1.86745	2.18273	1.76069	0.000544482	1.64127	up
EVM0037269	334	239	253	960	841	938	2.24447	1.72804	1.97629	6.82807	6.27989	6.6617	2.07717e-57	1.83553	up
EVM0041146	61	101	65	30	16	19	1.68657	3.0004	2.08397	0.851454	0.477208	0.552997	4.36348e-05	-1.47713	down
EVM0032375	14	29	12	75	70	98	0.600294	1.34606	0.59496	3.42538	3.38899	4.52716	1.50991e-08	1.99117	up
EVM0030289	410	439	327	121	81	99	7.92055	9.12289	7.35452	2.47164	1.71991	2.01714	2.37438e-24	-1.78594	down
EVM0033022	118	95	76	39	36	43	2.16842	1.87809	1.62262	0.759877	0.732902	0.82138	0.000277401	-1.07023	down
EVM0003760	108	79	77	207	191	188	2.48836	1.95268	2.07484	5.06421	4.8919	4.58536	1.63426e-09	1.23413	up
EVM0007075	46	39	35	7	20	6	1.41039	1.27181	1.23435	0.218755	0.682824	0.193602	0.00342837	-1.35169	down
Salix_babylonica_newGene_1957	113	72	91	51	36	25	3.71416	2.54841	3.48741	1.75864	1.2887	0.843792	0.00121502	-1.0613	down
EVM0032855	395	354	263	133	86	90	16.8013	16.2103	13.0057	5.9432	4.02365	4.04432	3.19077e-15	-1.52412	down
EVM0024983	145	151	154	63	46	33	1.84968	2.07726	2.2957	0.847552	0.650659	0.439978	5.78886e-08	-1.44255	down
EVM0050376	31	30	20	60	66	65	0.73011	0.754127	0.535622	1.48993	1.71082	1.60241	0.000289701	1.22986	up
EVM0050378	291	243	222	102	103	102	10.3318	9.31097	9.20294	3.82183	4.0556	3.83652	8.67253e-10	-1.13324	down
EVM0006304	472	392	360	213	154	180	5.28672	4.72595	4.7009	2.51523	1.91578	2.1203	7.4468e-11	-1.01113	down
EVM0046284	57	46	45	152	119	121	2.65869	2.34008	2.46379	7.58923	6.24419	6.03936	9.99148e-09	1.4445	up
EVM0047482	664	646	560	1265	1228	1344	9.40571	9.8387	9.24297	18.9559	19.3352	20.1178	1.9951e-43	1.15694	up
EVM0046754	15390	22187	12851	39647	36289	39025	225.847	350.501	219.92	615.692	592.064	605.182	4.09568e-08	1.25606	up
EVM0046759	154	154	105	391	338	366	3.56086	3.82566	2.81124	9.55419	8.69129	8.94758	1.39494e-20	1.50154	up
EVM0025079	25	26	31	105	112	65	0.485017	0.542783	0.708156	2.16661	2.4354	1.34661	1.01345e-07	1.71769	up
EVM0026034	105	74	73	366	239	328	2.16597	1.62966	1.75918	8.00756	5.50628	7.16809	6.34361e-23	1.9427	up
EVM0026030	1855	2041	1771	6896	6064	6669	39.0172	46.2076	43.4288	153.5	141.804	148.231	4.94818e-205	1.90888	up
EVM0017242	94	95	86	302	218	296	0.671553	0.729955	0.719027	2.28739	1.7366	2.24296	4.46318e-18	1.6357	up
EVM0017869	59	105	87	249	253	259	2.42535	4.69293	4.21694	10.9578	11.6855	11.3795	1.70955e-14	1.64425	up
EVM0051211	82	47	80	28	20	32	1.27863	0.786308	1.44945	0.464105	0.346566	0.520802	0.00197266	-1.11978	down
EVM0035087	410	363	376	125	157	135	5.7131	5.44802	6.11167	1.84266	2.43362	1.98172	9.4738e-16	-1.30251	down
EVM0028083	155	183	117	34	59	83	1.31104	1.66552	1.1545	0.303164	0.548843	0.73716	7.12777e-05	-1.14779	down
Salix_babylonica_newGene_692	41	105	75	425	671	731	0.806056	2.33624	1.8059	10.0749	14.8544	15.3797	6.00434e-11	2.62191	up
Salix_babylonica_newGene_693	116	77	80	823	718	783	4.25174	3.04664	3.43877	32.1489	29.4439	30.5364	5.78876e-110	3.15754	up
Salix_babylonica_newGene_694	93	147	55	1676	1466	1620	4.59844	7.83893	3.15104	87.8799	80.7645	84.8365	1.18449e-30	3.7065	up
EVM0052971	40	22	25	75	69	118	1.2608	0.735164	0.929913	2.54398	2.4588	3.98598	2.68761e-06	1.54575	up
EVM0052970	187	187	203	85	80	92	2.00211	2.15618	2.53333	0.967126	0.947265	1.043	1.93317e-06	-1.00633	down
EVM0052975	200	234	197	1009	1032	1190	2.81025	3.54694	3.2265	15.0271	16.1571	17.6949	6.33588e-101	2.44953	up
EVM0011375	2571	2346	2215	4840	4721	4751	16.2112	15.9248	16.2907	32.2991	33.0981	31.6645	2.20501e-100	1.12959	up
EVM0026957	90	118	97	259	264	338	1.43672	2.02614	1.79688	4.37304	4.68218	5.70619	1.69741e-16	1.56462	up
EVM0016386	598	553	515	2135	2095	2239	9.92169	9.86578	9.96668	37.4846	38.6443	39.2548	3.72863e-171	2.07349	up
EVM0009271	12	11	2	60	38	70	0.364713	0.361291	0.036083	1.95805	1.27303	2.27354	3.8752e-08	2.32428	up
EVM0013354	662	562	553	1120	1109	1128	6.26919	5.7245	6.10318	11.2271	11.6698	11.2873	1.78351e-31	1.03853	up
EVM0013351	9	4	0	208	234	232	0.243733	0.116005	0	5.99467	7.07555	6.67098	1.26532e-49	5.00767	up
EVM0022016	100	116	117	32	40	30	1.75919	2.19279	2.39231	0.58589	0.764531	0.552865	4.56809e-07	-1.46237	down
EVM0040567	39	60	19	198	216	173	0.631445	1.04368	0.348772	3.38977	3.89632	2.96337	5.12434e-17	2.27998	up
EVM0040562	40	61	47	345	386	309	0.515591	0.846291	0.70903	4.74726	5.56884	4.24092	1.44692e-43	2.82106	up
EVM0030049	195	185	198	2224	2076	2079	3.46621	3.53344	4.10755	41.9324	41.1201	39.1466	0	3.55805	up
EVM0010036	43	56	44	105	87	87	0.714485	0.997276	0.844992	1.84683	1.614	1.51999	0.000412162	1.01078	up
EVM0007037	30	50	39	129	97	113	0.247061	0.452636	0.375777	1.15039	0.903186	1.00124	1.11151e-07	1.50672	up
EVM0045065	59	24	33	110	79	107	2.23895	0.980827	1.45445	4.38015	3.31054	4.29099	1.88707e-05	1.35127	up
EVM0045064	150	111	127	309	278	274	5.29431	4.22673	5.24645	11.5958	10.9302	10.2518	7.73475e-13	1.24279	up
EVM0037606	120	102	87	509	454	538	2.91238	2.64294	2.4606	13.0546	12.2352	13.7976	5.58278e-56	2.3581	up
EVM0010287	674	638	609	216	243	285	9.00247	9.16535	9.48248	3.04985	3.60699	4.02179	1.34505e-21	-1.22425	down
EVM0038734	378	310	315	176	118	120	8.14555	7.18636	7.92664	4.00452	2.81553	2.72344	6.81953e-10	-1.1166	down
EVM0048419	249	241	193	75	111	92	5.23139	5.45352	4.71483	1.65972	2.58879	2.04444	9.36105e-08	-1.11731	down
EVM0008927	875	915	791	379	351	376	13.9436	15.7029	14.6966	6.38246	6.20817	6.32292	2.09847e-25	-1.08595	down
EVM0042079	173	194	220	67	82	42	1.53504	1.84588	2.27509	0.62927	0.808966	0.38765	4.14702e-08	-1.40829	down
EVM0047645	146	111	145	349	318	343	6.12749	5.03741	7.10942	15.5721	14.9016	15.2849	2.88861e-17	1.41453	up
EVM0001251	2081	1854	1751	810	727	851	17.4419	16.7306	17.1106	7.18327	6.76745	7.53179	6.44693e-49	-1.11884	down
EVM0023422	107	82	58	30	32	40	3.82936	3.16007	2.38415	1.11871	1.23744	1.4814	0.0016073	-1.03097	down
EVM0030895	10	27	11	55	40	61	0.42144	1.19614	0.533141	2.44668	1.85783	2.71692	0.000211137	1.52111	up
EVM0030896	86	70	77	23	31	26	2.36067	2.06035	2.45505	0.646764	0.93948	0.751451	9.8309e-05	-1.27597	down
EVM0030898	580	553	515	228	214	221	15.8685	16.2873	16.4088	6.59648	6.48825	6.3715	1.37897e-20	-1.17014	down
EVM0045896	841	789	712	1560	1419	1570	9.89125	9.99159	9.76861	19.4196	18.565	19.5175	8.21707e-45	1.07885	up
EVM0022470	167	134	135	347	373	360	4.10328	3.53073	3.84282	9.01391	10.1852	9.32738	1.48001e-19	1.40674	up
EVM0037388	764	736	593	311	318	314	12.2985	12.7486	11.1225	5.28581	5.69209	5.33293	3.79164e-18	-1.00672	down
EVM0045274	125	120	119	35	40	25	2.67644	2.75284	2.95626	0.776365	0.936062	0.565102	1.18116e-08	-1.60729	down
EVM0006925	1918	1709	1719	799	755	831	27.6369	26.5042	28.8794	12.1824	12.0926	12.6562	6.27779e-41	-1.03335	down
EVM0047440	144	167	145	282	352	268	7.23712	9.03513	8.50823	15.0084	19.6536	14.2533	2.7902e-09	1.07976	up
EVM0032236	2707	2588	2478	5123	4782	4741	41.6742	42.8831	44.4811	83.4569	81.8349	77.118	6.56544e-75	1.03669	up
EVM0008553	160	142	95	55	55	60	9.49403	9.0799	6.57486	3.45743	3.58731	3.75184	9.08613e-05	-1.02184	down
EVM0008555	1705	1712	1458	3604	3454	3497	22.8697	24.7096	22.8027	51.1552	51.4983	49.5684	1.45829e-93	1.23818	up
EVM0052691	556	584	474	33	16	57	8.99483	10.1734	8.9441	0.553007	0.275364	0.970105	2.20463e-17	-3.22182	down
EVM0035801	13642	12213	11694	32052	29889	31998	174.695	168.357	174.621	434.342	425.529	432.999	9.80142e-297	1.4478	up
EVM0056050	9706	8121	8483	3664	3416	4035	71.7183	64.5941	73.0959	28.6471	28.0583	31.5022	6.82787e-74	-1.11407	down
EVM0056054	117	93	90	285	285	254	1.45965	1.2483	1.30875	3.77538	3.96338	3.35775	1.29323e-17	1.54146	up
EVM0042444	712	550	546	1438	1233	1256	13.8175	11.4888	12.369	29.5575	26.6219	25.7727	3.44914e-37	1.23806	up
EVM0012176	1704	1755	1403	728	688	733	40.0327	44.3902	38.4322	18.0818	17.9702	18.1905	8.27609e-36	-1.0425	down
EVM0056194	90	128	96	233	216	278	2.24186	3.42392	2.78425	6.14962	5.97563	7.33523	1.39733e-10	1.28407	up
EVM0040253	61	59	49	19	16	22	0.800904	0.835745	0.752898	0.263633	0.22772	0.300622	0.000692794	-1.25882	down
EVM0004997	204	123	137	40	60	67	3.44253	2.22033	2.68168	0.71397	1.11935	1.18102	3.17533e-06	-1.25162	down
EVM0056946	2238	2203	1835	603	531	669	42.1483	44.657	40.2933	11.9986	11.1025	13.297	1.33601e-87	-1.66128	down
EVM0056945	389	339	303	136	131	146	6.7317	6.3113	6.11564	2.49189	2.52015	2.6542	2.68461e-13	-1.16299	down
EVM0027555	43	45	30	94	89	94	5.6702	6.39372	4.67837	13.3387	13.2904	13.2287	1.14066e-05	1.26174	up
EVM0056105	291	240	201	78	56	61	3.32381	2.94585	2.67576	0.940643	0.709647	0.728535	4.22951e-16	-1.7036	down
EVM0027707	219	173	196	44	45	62	9.32753	7.91583	9.70901	1.97832	2.12915	2.74725	4.50825e-14	-1.74553	down
EVM0019473	74633	69457	62471	25179	23914	23097	2710.08	2714.97	2645.27	967.467	965.381	886.227	3.25206e-209	-1.38494	down
EVM0040405	86	69	50	151	181	163	1.84281	1.57777	1.23368	3.40816	4.30455	3.69154	8.18842e-09	1.34172	up
EVM0014107	140	136	86	333	324	357	5.94714	6.1848	4.24234	14.9488	15.299	16.016	5.71629e-20	1.57607	up
EVM0025574	621	558	518	221	205	209	7.40234	7.1542	7.19642	2.77958	2.70753	2.62229	7.68459e-24	-1.27115	down
EVM0025576	344	339	215	543	570	575	5.91712	6.26774	4.29903	9.87831	10.9066	10.458	3.35394e-13	1.02845	up
EVM0029475	51	54	55	121	143	118	2.35841	2.68955	2.96151	5.89121	7.35481	5.74272	2.94542e-07	1.30091	up
EVM0044001	255	220	215	512	531	502	19.0029	17.6551	18.7233	40.4622	44.0687	39.624	5.35941e-23	1.27236	up
EVM0031201	82	81	58	1873	1603	1740	2.02169	2.15767	1.68024	49.3953	44.4298	45.8257	7.05102e-297	4.61736	up
EVM0011089	457	389	354	1049	970	886	6.84157	6.27865	6.19144	16.6447	16.1755	14.0361	8.02661e-39	1.39162	up
EVM0040785	157	154	140	385	385	424	3.54481	3.75075	3.69214	9.22932	9.67959	10.1425	1.16236e-24	1.50069	up
EVM0004688	383	403	285	694	611	746	7.33614	8.31015	6.36205	14.0756	13.0231	15.1	9.59549e-18	1.05224	up
EVM0051025	144	127	37	20	38	10	6.95657	6.60211	2.04162	1.02284	2.04864	0.490642	5.59365e-05	-1.66484	down
EVM0039843	494	411	425	110	116	150	8.88636	7.94531	8.91651	2.08208	2.31759	2.84175	2.3773e-25	-1.65684	down
EVM0027964	25	15	29	141	115	95	1.13566	0.739323	1.58358	6.98121	5.95803	4.69246	3.36968e-13	2.23803	up
EVM0045072	315	264	273	137	113	122	7.92898	7.17275	8.01022	3.63774	3.14717	3.23349	2.52986e-09	-1.04069	down
EVM0045074	205	238	182	447	445	369	5.04965	6.2922	5.20642	11.6585	12.1927	9.61062	3.44417e-13	1.11766	up
EVM0056245	266	289	184	86	97	90	18.2599	21.3189	14.7085	6.23252	7.38769	6.53146	1.11505e-09	-1.25183	down
EVM0033297	913	791	759	298	307	263	22.6661	21.1548	21.9856	7.8113	8.46105	6.90283	4.11977e-32	-1.35783	down
EVM0033292	274	334	262	78	126	147	5.71462	7.52331	6.3867	1.71706	2.92529	3.24986	1.31775e-07	-1.13499	down
EVM0033298	2301	1876	1777	669	683	713	31.5441	27.6939	28.4106	9.70713	10.402	10.3253	2.99468e-63	-1.3879	down
EVM0014567	185	236	208	436	366	395	2.32249	3.19049	3.05166	5.80395	5.12219	5.25628	3.09868e-11	1.02608	up
EVM0044032	42	66	37	112	110	91	1.77078	3.0179	1.78909	4.99744	5.17509	4.08883	7.93813e-05	1.14743	up
EVM0037992	3015	2630	2575	743	726	844	38.8363	36.4639	38.681	10.1193	10.394	11.487	2.55275e-117	-1.69405	down
EVM0037993	1207	992	1147	3061	2959	2835	11.5891	10.2563	12.8513	31.1183	31.6094	28.7829	6.31785e-79	1.51957	up
EVM0047562	20	16	26	50	35	48	0.178698	0.14902	0.273506	0.478159	0.349935	0.458904	0.00993278	1.03841	up
EVM0047568	91	71	72	27	38	23	3.76901	3.19729	3.46683	1.19313	1.75973	0.996409	0.000566154	-1.14943	down
EVM0048626	277	291	249	553	433	537	6.54917	7.41662	6.88233	13.8742	11.4075	13.4462	3.02339e-14	1.00627	up
[truncated: 2,492 more rows]

## Sheet: WR-CK1_WR-CK2_WR-CK3_vs_WR-12h1
Table S3-2 Transcriptome comparison between WR-CK and WR-12h
#ID	WR-CK1_Count	WR-CK2_Count	WR-CK3_Count	WR-12h1_Count	WR-12h2_Count	WR-12h3_Count	WR-CK1_FPKM	WR-CK2_FPKM	WR-CK3_FPKM	WR-12h1_FPKM	WR-12h2_FPKM	WR-12h3_FPKM	FDR	log2FC	regulated
EVM0041346	88	108	112	4	12	8	2.41259	3.20946	3.61004	0.138473	0.364721	0.247919	3.6772e-16	-3.15385	down
EVM0041342	152	137	120	59	57	51	2.41157	2.33517	2.22423	1.16189	1.00271	0.907512	3.08904e-05	-1.05551	down
EVM0041349	96	77	81	124	203	195	4.05524	3.50238	3.99074	6.54973	9.56511	9.2651	2.47658e-07	1.18176	up
EVM0005966	122	117	99	34	54	37	1.99701	2.06418	1.88715	0.695239	0.977048	0.682015	3.44265e-05	-1.18817	down
EVM0005267	2346	2131	1849	6546	6866	7822	28.106	27.4767	25.8323	98.016	91.4272	105.028	5.50996e-227	1.93448	up
EVM0028168	131	141	166	64	42	68	0.966217	1.11291	1.42544	0.585508	0.338031	0.555972	6.77398e-05	-1.09801	down
EVM0029347	288	275	332	573	606	540	5.31123	5.46589	7.15659	13.2461	12.45	11.1776	1.14333e-15	1.11294	up
EVM0029341	14	39	43	321	370	380	0.34687	1.03754	1.23891	9.99875	10.26	10.6312	1.84141e-14	3.2084	up
EVM0001589	47	63	62	11	25	7	1.22693	1.76465	1.88107	0.348601	0.732629	0.198666	0.000281922	-1.60578	down
EVM0036804	23	24	32	80	74	83	0.303732	0.349169	0.492864	1.35032	1.11254	1.2595	6.15467e-07	1.64985	up
EVM0036800	109	143	77	33	29	42	3.00495	4.24564	2.47498	1.13418	0.875912	1.29582	1.23253e-05	-1.37878	down
EVM0000188	11	18	13	203	235	263	0.24076	0.446026	0.338406	5.9728	6.14961	6.9384	6.85767e-48	4.02923	up
EVM0000184	806	835	703	159	165	195	10.0119	11.1565	10.1716	2.46278	2.27052	2.70452	1.60956e-55	-1.96694	down
EVM0000957	318	354	343	622	823	747	10.4772	12.5663	13.2009	25.647	30.1932	27.6426	3.94094e-26	1.27962	up
EVM0041835	1003	957	876	3882	4346	4372	8.95913	9.20069	9.12511	43.3768	43.1824	43.8014	0	2.33541	up
EVM0015036	28	12	5	35	74	34	0.588682	0.2634	0.100629	0.895385	1.71952	0.798053	0.000916272	1.60453	up
EVM0033262	199	294	160	346	482	424	7.53736	11.9949	7.04838	16.4138	20.3146	18.0203	1.52841e-09	1.10491	up
EVM0009784	741	602	698	1298	1560	1409	25.5442	22.3461	28.0375	55.9601	59.7818	54.4597	5.68954e-39	1.24259	up
EVM0012563	1243	1182	1147	441	459	494	16.0964	16.4709	17.3237	7.13175	6.5991	7.15987	2.98999e-36	-1.16342	down
EVM0051801	21	30	40	459	399	359	0.956924	1.49797	2.15965	26.7037	20.6371	18.7566	1.55396e-61	3.79642	up
EVM0007182	737	558	572	181	296	233	30.9979	25.2841	28.0736	9.48985	13.8405	10.9911	1.74841e-15	-1.19301	down
EVM0002699	163	157	170	50	45	47	5.2644	5.47096	6.4118	2.01257	1.60574	1.70419	4.17813e-10	-1.54108	down
EVM0002691	63	45	64	144	160	171	2.29355	1.75072	2.74517	6.60732	6.53666	7.05251	2.90715e-11	1.59243	up
EVM0054971	34	27	43	67	85	53	1.8494	1.56147	2.7029	4.5971	5.17288	3.24965	0.00243338	1.07631	up
EVM0054970	14	13	11	159	172	143	0.269536	0.265122	0.251919	3.98289	3.85288	3.22259	6.63385e-32	3.59717	up
EVM0054975	102	116	81	15	11	25	3.68228	4.49272	3.40654	0.649882	0.429347	0.996195	4.96431e-10	-2.17786	down
EVM0009052	183	160	125	36	54	40	5.01272	4.71267	3.99068	1.21301	1.64331	1.22148	8.88137e-10	-1.58811	down
EVM0051727	49	92	83	16	24	38	0.840294	1.7049	1.66143	0.333491	0.457069	0.72561	0.00157592	-1.23933	down
EVM0052728	3163	2767	2686	796	877	937	52.6197	49.556	52.1087	16.543	16.2015	17.4658	9.38886e-108	-1.5293	down
EVM0016718	146	85	88	25	34	24	4.47866	2.79682	3.16104	0.960251	1.14674	0.801422	4.68697e-07	-1.63248	down
EVM0046154	253	230	224	69	103	95	3.66084	3.5722	3.77208	1.24548	1.64362	1.53081	2.32535e-09	-1.19312	down
EVM0027499	66	35	29	92	85	84	1.29968	0.734175	0.647672	2.25304	1.85336	1.84679	0.000433824	1.14394	up
Salix_babylonica_newGene_4917	47	62	30	15	19	10	1.10637	1.58534	0.817206	0.444013	0.49531	0.26412	0.00461713	-1.27983	down
EVM0057770	32	17	23	96	80	93	0.964195	0.531018	0.811547	3.63714	2.69894	3.17179	2.16715e-09	1.9612	up
EVM0017044	218	212	132	65	81	52	4.85831	5.08579	3.42785	1.81152	2.00312	1.29465	5.24221e-07	-1.25514	down
EVM0017049	141	102	155	33	63	47	1.98034	1.53631	2.53738	0.569512	0.980317	0.731774	2.50683e-05	-1.23999	down
EVM0042107	14	15	29	92	56	54	0.121174	0.136928	0.286324	0.993551	0.538385	0.521926	1.06441e-05	1.78395	up
EVM0042106	115	134	97	27	30	47	1.21046	1.51227	1.18331	0.34626	0.34388	0.546084	1.0268e-06	-1.46574	down
EVM0026361	317	346	277	123	109	102	8.99936	10.6021	9.16692	4.36317	3.42651	3.22497	3.06711e-12	-1.27142	down
EVM0015990	5700	5415	5047	611	665	703	135.3	138.374	139.693	18.1289	17.5474	18.6948	0	-2.83462	down
EVM0015998	6418	5554	5446	2212	2652	2515	136.524	127.179	135.084	58.7899	62.7055	59.947	3.26466e-76	-1.04865	down
EVM0015999	39	25	76	145	128	199	1.0538	0.732299	2.42155	4.95292	3.88846	6.10782	3.59723e-08	1.79051	up
EVM0042103	69	80	75	363	424	363	1.85346	2.30113	2.32895	12.1644	12.6606	10.9078	2.37689e-46	2.49813	up
EVM0053704	133	158	132	253	377	343	3.23225	4.12879	3.741	7.69446	10.2122	9.37017	8.58879e-15	1.35631	up
EVM0017292	54	60	40	6	15	6	2.99371	3.59715	2.60224	0.363855	0.91254	0.371597	9.83276e-06	-2.01044	down
EVM0013934	327	362	262	635	740	833	4.39783	5.24454	4.10883	10.6991	11.0891	12.5786	3.81429e-30	1.39113	up
EVM0047550	360	349	374	876	918	883	6.19291	6.4676	7.49672	18.8402	17.5673	17.0403	1.96889e-42	1.48189	up
EVM0033689	26	43	29	66	62	73	0.800718	1.42674	1.03265	2.54374	2.13015	2.51553	0.00097552	1.14015	up
Salix_babylonica_newGene_5393	41	22	14	80	90	48	1.00562	0.564814	0.396817	2.4573	2.53105	1.32051	5.57516e-05	1.56412	up
EVM0046688	52	71	66	109	111	156	0.540962	0.78659	0.796633	1.41607	1.28351	1.81081	2.65462e-05	1.12231	up
EVM0035604	109	84	104	163	255	229	1.82296	1.49824	2.02469	3.39364	4.7372	4.28344	1.89668e-09	1.26735	up
EVM0035602	269	278	230	108	97	105	5.42268	6.02703	5.40247	2.70866	2.17261	2.37423	3.90319e-09	-1.10818	down
EVM0038384	987	910	876	348	314	385	67.2985	66.808	69.6696	29.6048	23.7672	29.4034	1.61993e-27	-1.20524	down
EVM0038387	323	279	262	685	551	695	2.7338	2.54814	2.5913	7.25637	5.1971	6.60954	5.55504e-23	1.34243	up
EVM0024430	999	950	844	287	295	322	7.75728	7.93324	7.63904	2.7782	2.54219	2.79693	3.67678e-42	-1.42694	down
EVM0024434	1319	1188	1136	502	473	546	13.4507	13.038	13.5092	6.39443	5.35874	6.2378	8.95471e-29	-1.06259	down
EVM0054739	128	121	128	18	18	10	1.38091	1.40638	1.60064	0.242248	0.205082	0.118946	3.79192e-16	-2.65061	down
EVM0020322	191	216	150	80	79	72	4.86582	5.93648	4.44394	2.52411	2.21512	2.05166	4.13145e-06	-1.04151	down
EVM0020321	260	259	228	86	123	92	5.85055	6.27522	6.00151	2.41068	3.06294	2.32461	1.72077e-08	-1.09979	down
EVM0056411	43	49	43	110	138	128	0.499814	0.622574	0.591512	1.61905	1.81475	1.69405	6.26296e-10	1.59573	up
EVM0056416	428	383	334	1063	1025	1176	6.87314	6.62512	6.26101	21.3529	18.3124	21.1746	2.88253e-62	1.69449	up
EVM0016334	1869	1702	1519	3804	4361	4338	22.8405	22.3865	21.6428	58.1148	59.2569	59.4294	5.18545e-155	1.48388	up
EVM0027809	369	312	318	628	570	602	4.93314	4.48671	4.95874	10.497	8.47974	9.03153	1.47248e-16	1.03424	up
EVM0022875	103	68	72	31	39	28	1.60833	1.15112	1.31644	0.599551	0.665091	0.488819	0.00184886	-1.04335	down
EVM0027805	113	131	66	227	215	255	1.85924	2.32024	1.2653	4.67811	3.94291	4.7247	7.6692e-10	1.33214	up
EVM0018465	1636	1362	1351	2949	3473	3146	21.037	18.8527	20.257	47.4038	49.659	45.3558	1.97803e-83	1.32394	up
EVM0040122	6	4	8	126	131	150	0.130454	0.103646	0.227401	3.83132	3.54269	4.08986	4.43685e-31	4.23685	up
EVM0040120	659	591	536	75	66	51	5.63059	5.43306	5.3414	0.797981	0.624313	0.487969	1.17429e-68	-2.96618	down
EVM0021424	21	14	6	37	43	35	0.359654	0.262369	0.124818	0.810774	0.849262	0.700429	0.00138548	1.47752	up
EVM0016054	245	259	268	106	119	95	5.79856	6.60565	7.40102	3.12746	3.11206	2.52113	5.36458e-08	-1.06168	down
EVM0016051	803	713	550	168	284	206	16.7606	16.0118	13.3705	4.36385	6.59121	4.8134	6.36398e-21	-1.43977	down
EVM0040320	1312	1046	1208	20935	22462	23253	11.9833	10.282	12.8645	239.147	228.192	238.188	0	4.40127	up
EVM0013262	258	235	213	495	506	582	2.90432	2.84233	2.79128	6.97931	6.34063	7.35451	1.0812e-25	1.34228	up
EVM0016463	1619	1479	1477	2794	3222	3215	12.6091	12.3929	13.4138	27.1983	27.8891	28.0634	2.2596e-83	1.19659	up
EVM0045660	512	327	380	668	881	782	6.8811	4.73644	5.95612	11.2417	13.1729	11.7953	6.33894e-17	1.11323	up
EVM0024878	2273	2083	1839	463	574	522	26.5506	26.1926	25.0534	6.75293	7.44268	6.83504	6.44147e-109	-1.79312	down
EVM0043676	190	195	186	37	56	34	2.39583	2.64704	2.73015	0.582706	0.773857	0.473874	1.12231e-14	-1.91035	down
EVM0009814	56	41	50	100	103	97	5.91119	4.62713	6.23605	13.2634	12.1554	11.574	2.84183e-05	1.16555	up
EVM0009819	97	82	82	37	32	26	2.23365	2.01599	2.19643	1.03973	0.805299	0.657507	0.000245436	-1.18417	down
EVM0037161	273	235	176	87	90	106	6.6552	6.14577	5.00343	2.63252	2.42312	2.8715	3.93053e-07	-1.04903	down
EVM0031049	43	86	43	17	11	16	0.906337	1.94051	1.05837	0.423446	0.234873	0.377959	0.000306586	-1.56523	down
EVM0028283	6	11	10	120	129	133	0.074952	0.142446	0.144861	1.86823	1.79102	1.85581	4.29802e-27	3.68774	up
EVM0031121	56	60	75	130	140	157	0.669926	0.772483	1.04588	1.9522	1.85912	2.10755	1.79874e-07	1.2903	up
EVM0042234	35	26	49	128	159	158	1.33148	1.0693	2.17939	6.15787	6.77847	6.79899	2.87215e-14	2.08802	up
EVM0042236	30	27	52	91	104	144	0.862209	0.844021	1.73301	3.28597	3.32981	4.65848	1.03414e-07	1.69048	up
EVM0015965	856	823	716	278	288	325	10.0364	10.3793	9.78519	4.06344	3.74561	4.26253	1.87584e-28	-1.22673	down
EVM0047779	1207	846	975	367	445	419	32.1809	24.2886	30.323	12.2244	13.176	12.52	3.77547e-20	-1.09974	down
EVM0046422	61	52	66	0	6	6	0.933769	0.843181	1.16759	0	0.100815	0.085853	1.52164e-10	-3.09037	down
EVM0022935	68	143	128	56	18	45	0.843473	1.90026	1.84039	0.857057	0.245208	0.623591	0.00176917	-1.20616	down
Salix_babylonica_newGene_9702	117	146	136	52	62	52	3.41983	4.88371	4.92392	1.89788	2.01216	1.70127	7.65249e-05	-1.04049	down
EVM0033880	3436	3002	2837	330	353	375	54.4636	51.231	52.4362	6.52709	6.20985	6.64746	8.3639e-305	-2.92993	down
EVM0033885	126	135	145	295	303	322	1.64041	1.89437	2.21029	4.8046	4.39497	4.70907	2.91621e-15	1.34062	up
EVM0000239	1442	1183	1234	185	253	286	20.2588	17.8872	20.2175	3.24284	3.94183	4.50152	1.59512e-79	-2.21178	down
EVM0005358	702	590	527	249	310	226	11.6391	10.5221	10.1796	5.15291	5.70446	4.19302	5.35232e-13	-1.00615	down
EVM0001285	322	307	234	2216	2543	2309	6.91627	7.08604	5.84404	59.4856	60.7115	55.5912	3.30462e-283	3.21106	up
EVM0055280	92	134	77	256	308	248	6.19504	9.79191	6.09645	21.6729	23.2095	18.834	1.82979e-14	1.57343	up
EVM0055284	266	294	274	87	118	113	4.22221	5.03085	5.0625	1.71248	2.07194	2.01342	1.86962e-10	-1.18563	down
EVM0055288	82	87	86	18	27	19	1.8133	2.07079	2.22269	0.499146	0.648896	0.47232	6.92739e-07	-1.68573	down
EVM0031655	812	678	536	1084	1195	1273	22.0621	19.842	16.9801	36.8092	36.1044	38.7892	2.20389e-23	1.00014	up
EVM0009378	1787	1498	1174	301	502	369	12.4337	11.2205	9.52132	2.61237	3.87671	2.871	1.86057e-39	-1.71811	down
EVM0009375	203	159	118	43	38	20	8.78192	7.41948	5.92415	2.28859	1.8282	0.969813	1.11682e-10	-1.92391	down
EVM0009377	311	205	235	472	536	461	8.48721	6.01345	7.49833	16.117	16.2929	14.1219	1.19786e-14	1.14689	up
EVM0014220	235	253	201	64	73	108	3.32288	3.8543	3.30871	1.12952	1.15011	1.70254	5.18669e-09	-1.27064	down
EVM0001393	76	82	87	19	33	37	0.52764	0.615051	0.70741	0.16639	0.251611	0.289943	0.000406304	-1.20354	down
EVM0003520	489	488	361	65	71	64	11.1779	12.0119	9.62026	1.84591	1.78431	1.61973	4.76853e-45	-2.49668	down
EVM0014591	578	676	563	202	274	291	21.1252	26.6136	24.0067	9.23657	11.1175	11.921	3.90255e-14	-1.05124	down
EVM0032300	35	37	31	4	5	11	0.816295	0.946979	0.857876	0.119024	0.128409	0.294123	0.000428657	-1.80388	down
EVM0009593	47	56	55	9	2	8	2.12034	2.75976	2.90803	0.504297	0.089374	0.396095	2.44276e-07	-2.42701	down
EVM0030239	95	67	106	466	495	479	2.05736	1.56288	2.67933	12.6736	11.963	11.6687	1.95324e-50	2.56276	up
EVM0008421	71	66	56	12	13	44	1.02328	1.02913	0.941654	0.216941	0.195917	0.705423	0.00742513	-1.16429	down
EVM0008427	478	489	412	151	149	127	4.70971	5.19163	4.73251	1.85849	1.62395	1.39991	9.5586e-22	-1.47558	down
EVM0008428	76	101	85	144	192	195	0.71505	1.03236	0.933329	1.70755	2.02512	2.06994	1.40526e-07	1.16394	up
EVM0007631	252	260	191	11	40	44	2.41996	2.68717	2.13451	0.127157	0.421818	0.46883	8.34868e-20	-2.57578	down
EVM0001807	92	79	53	20	34	25	1.97705	1.83339	1.3348	0.522015	0.80023	0.604692	0.000699532	-1.21152	down
EVM0007490	270	249	242	59	76	59	3.03185	3.00583	3.16037	0.816369	0.938996	0.740718	1.1569e-17	-1.73945	down
EVM0022962	447	397	365	90	81	100	6.03577	5.76806	5.74914	1.51222	1.21293	1.51485	1.65449e-30	-1.93052	down
EVM0056273	357	343	308	67	58	89	6.65203	6.89612	6.69508	1.55753	1.19989	1.85912	1.22576e-25	-2.00035	down
EVM0022964	601	518	500	82	131	102	18.7122	17.3845	18.1809	3.16276	4.53916	3.55952	8.22689e-42	-2.14236	down
EVM0012336	430	603	391	135	173	183	26.9566	40.7177	28.616	10.5362	12.0251	12.8519	2.60606e-14	-1.32658	down
EVM0002240	107	127	124	16	21	2	1.41529	1.81448	1.91102	0.259768	0.308504	0.024591	0.000187652	-2.2125	down
EVM0002246	240	171	165	49	63	65	8.06794	6.18959	6.46265	2.04085	2.33638	2.41578	3.36409e-10	-1.46109	down
EVM0007399	91	87	72	21	27	39	2.07814	2.12617	1.9041	0.582606	0.66741	0.984682	0.000179594	-1.25103	down
EVM0048268	98	114	80	57	37	23	3.90643	4.91515	3.71501	2.85269	1.62739	0.998734	0.0032819	-1.02971	down
EVM0047430	86	99	78	17	12	26	1.3799	1.70691	1.46638	0.341746	0.210785	0.453026	8.00417e-08	-1.9069	down
EVM0013467	69	66	43	24	16	27	1.7543	1.81253	1.26977	0.737159	0.442426	0.770461	0.00507637	-1.09955	down
EVM0027755	62	58	65	107	122	109	0.752968	0.749205	0.91821	1.6279	1.65189	1.47971	8.18248e-05	1.01499	up
EVM0053440	431	408	401	69	123	135	5.26388	5.36328	5.71045	1.04101	1.66774	1.84554	1.23725e-20	-1.71115	down
EVM0053443	335	264	212	42	43	63	7.63718	6.47752	5.64114	1.17226	1.08283	1.59539	2.90557e-22	-2.18704	down
EVM0006049	67	36	45	123	116	129	1.13017	0.652013	0.867401	2.59303	2.17537	2.43322	1.26017e-07	1.44529	up
EVM0014968	1573	1696	1457	605	691	679	28.1649	32.6904	30.421	13.5425	13.7446	13.6164	3.02655e-36	-1.06682	down
EVM0052849	8	21	3	65	75	68	0.123368	0.356181	0.056344	1.31481	1.36072	1.24206	2.0953e-09	2.55038	up
EVM0004051	177	159	156	30	82	71	2.79691	2.70695	2.86977	0.577864	1.42968	1.25278	1.74092e-05	-1.19899	down
EVM0022220	205	188	153	67	54	61	8.54136	8.46621	7.42721	3.47129	2.50077	2.85744	7.47278e-09	-1.34125	down
EVM0022228	499	541	459	823	913	968	10.7813	12.5674	11.5546	22.2269	21.9342	23.4274	1.39795e-25	1.03241	up
EVM0007809	2186	1923	1946	586	640	581	20.1241	19.0566	20.8919	6.73948	6.54595	5.9893	1.66026e-78	-1.54822	down
EVM0034051	398	330	318	128	138	159	2.16377	1.93337	2.01529	0.868243	0.833828	0.969987	1.85835e-11	-1.09167	down
EVM0050137	611	506	510	113	184	156	16.9257	15.0927	16.4607	3.88925	5.64096	4.8288	1.42858e-26	-1.63721	down
EVM0050136	736	682	680	294	329	273	6.88367	6.8666	7.41596	3.43216	3.41779	2.85619	2.16602e-17	-1.02904	down
Salix_babylonica_newGene_180	85	95	77	13	6	10	1.98777	2.45078	2.04287	0.341843	0.143574	0.254281	5.52502e-12	-2.65881	down
EVM0025621	209	148	203	50	68	71	4.61085	3.50655	5.23256	1.35427	1.66753	1.73608	2.86363e-08	-1.33985	down
EVM0025623	106	100	64	23	24	44	1.49003	1.51682	1.04607	0.394338	0.375243	0.683205	0.00019413	-1.28057	down
EVM0025624	365	366	378	119	132	123	3.85379	4.16939	4.6544	1.56389	1.55101	1.44952	1.09451e-16	-1.36109	down
EVM0021757	67	57	31	174	199	190	1.249	1.14369	0.671522	4.05099	4.11836	3.98082	1.28672e-16	1.98971	up
Salix_babylonica_newGene_450	13	30	23	31	70	50	0.151509	0.379761	0.312558	0.459563	0.933358	0.669798	0.00505144	1.2083	up
EVM0025991	16	40	24	92	74	65	0.181441	0.513908	0.32941	1.37084	0.977492	0.863326	1.78705e-05	1.58173	up
EVM0021289	279	271	216	36	53	58	5.32034	5.5577	4.79748	0.8519	1.10826	1.23379	1.39855e-22	-2.1302	down
EVM0035019	113	58	61	16	20	14	2.0805	1.1442	1.31372	0.350106	0.406063	0.287815	1.99151e-06	-1.82509	down
EVM0035018	132	144	98	39	42	64	4.52105	5.31347	3.92115	1.65701	1.57255	2.46409	7.28191e-05	-1.12316	down
EVM0035017	588	422	423	4069	4968	4491	15.4837	11.9586	12.989	134	145.514	132.643	0	3.41617	up
EVM0051772	117	144	91	32	19	33	2.2235	2.95647	2.01927	0.763073	0.403545	0.691517	2.9564e-08	-1.7531	down
EVM0056203	378	378	288	89	104	112	4.30245	4.63209	3.81946	1.26845	1.31476	1.42074	2.82506e-19	-1.55503	down
EVM0020158	662	655	572	159	207	179	21.6049	22.9964	21.7612	6.45144	7.48773	6.52265	3.23846e-34	-1.58892	down
EVM0020154	531	636	461	109	149	107	11.2968	14.5829	11.444	2.89941	3.5138	2.54	6.90841e-32	-1.9354	down
EVM0000717	339	327	296	69	83	69	7.96136	8.25658	8.10139	2.02253	2.16689	1.81626	6.08187e-25	-1.89286	down
EVM0039646	548	599	472	2226	2363	2173	13.3874	15.7552	13.4228	67.9742	64.1684	59.5001	4.11811e-152	2.24493	up
EVM0039647	153	103	97	28	35	31	6.5146	4.69636	4.7761	1.43799	1.65207	1.44447	5.15678e-08	-1.62039	down
EVM0039644	673	590	627	165	207	175	4.70484	4.44266	5.10878	1.44222	1.60443	1.36527	3.30022e-32	-1.58536	down
EVM0039645	4585	4225	3812	8108	9629	8983	98.7884	97.9873	95.7846	218.359	230.627	216.948	1.6757e-151	1.26976	up
EVM0037569	52	103	60	8	11	22	2.67089	5.7016	3.56589	0.488917	0.621149	1.22165	3.09475e-06	-1.9662	down
EVM0045147	3800	4029	2840	1523	1671	1374	246.773	281.601	215.024	123.57	120.603	100.004	1.44235e-27	-1.02007	down
EVM0037560	421	372	408	101	121	156	5.90207	5.62266	6.67297	1.77197	1.87396	2.44959	9.98842e-18	-1.46119	down
EVM0037563	65	62	80	11	13	15	0.822984	0.838426	1.18026	0.175437	0.184009	0.210383	2.17117e-07	-2.01816	down
EVM0033418	2470	2051	1764	460	565	487	46.2989	41.3867	38.5536	10.77	11.7647	10.2152	6.33186e-88	-1.85068	down
EVM0033412	304	294	291	717	653	737	2.5597	2.6627	2.8551	7.5448	6.11326	6.95015	3.44811e-32	1.42326	up
EVM0049823	380	384	336	111	54	113	2.56529	2.7898	2.65108	0.934349	0.404159	0.849711	3.74744e-15	-1.73259	down
EVM0049822	1268	1016	1062	1972	2273	2080	32.6775	28.1705	31.8922	63.5042	65.0998	60.0738	5.4534e-45	1.10468	up
EVM0049798	121	95	91	47	18	15	2.29455	1.94274	2.01833	1.11022	0.370253	0.309849	3.53281e-05	-1.56573	down
EVM0049790	20	59	30	142	172	186	0.479587	1.53611	0.85431	4.33242	4.66962	5.08795	3.89985e-14	2.2461	up
EVM0040511	107	85	77	27	15	30	1.23828	1.05651	1.03605	0.3849	0.180756	0.378789	4.34815e-06	-1.57923	down
EVM0040516	568	491	534	181	244	264	6.04766	5.627	6.62574	2.4002	2.88429	3.14793	1.11461e-12	-1.01609	down
EVM0040514	111	158	81	241	258	251	1.61903	2.47309	1.37648	4.39614	4.18768	4.10747	1.82298e-09	1.26208	up
EVM0042915	76	37	55	12	17	15	1.48757	0.772238	1.24657	0.283721	0.351302	0.327345	0.00022772	-1.55302	down
EVM0044365	145	149	121	13	27	15	2.81052	3.11279	2.73279	0.298179	0.574903	0.319308	1.60807e-16	-2.56254	down
EVM0044366	51	50	42	90	91	100	1.20362	1.26914	1.16812	2.66326	2.3927	2.67483	6.96501e-05	1.114	up
EVM0044361	99	109	123	1454	1536	1609	1.53366	1.82786	2.2267	28.3342	26.6133	28.0999	1.11894e-246	3.94724	up
EVM0056550	487	303	397	122	79	126	15.8971	10.6369	15.1013	4.97255	2.86609	4.58695	1.09442e-14	-1.6184	down
EVM0045115	1594	1444	1298	2750	2924	2903	25.8542	25.2067	24.5456	55.7598	52.7363	52.7853	8.95035e-78	1.17379	up
EVM0016636	73	79	39	127	108	136	2.04376	2.3783	1.2467	4.42177	3.34569	4.25502	5.74631e-05	1.11213	up
EVM0048462	282	227	211	47	87	72	3.24216	2.80766	2.82158	0.665248	1.10181	0.929091	8.64082e-13	-1.57315	down
EVM0048467	108	102	120	17	25	35	6.11968	6.24399	7.92026	1.1775	1.53904	2.18545	1.30838e-08	-1.80775	down
EVM0046322	65	72	38	151	108	133	1.78525	2.13782	1.22766	5.19807	3.30852	4.10596	2.34118e-06	1.31071	up
Salix_babylonica_newGene_6133	219	218	188	59	59	93	4.63933	4.99007	4.66839	1.55822	1.36771	2.16934	2.751e-09	-1.33884	down
EVM0047982	538	602	389	132	189	167	21.7297	26.183	18.3208	6.66749	8.48932	7.55353	1.89133e-18	-1.43338	down
EVM0032522	812	786	639	1981	2228	2193	18.5795	19.3616	17.0528	56.6793	56.6941	56.2542	3.23104e-117	1.70295	up
EVM0054052	159	151	111	425	541	558	7.36393	7.4954	5.96703	24.5878	27.8489	29.0041	1.47142e-42	2.01827	up
EVM0046581	383	348	354	58	95	73	3.07671	3.01574	3.32261	0.574378	0.842771	0.652377	6.39882e-28	-2.03694	down
EVM0046584	262	180	221	1169	1280	1247	8.02659	5.93824	7.87098	44.7879	43.6406	42.8456	1.531e-121	2.64803	up
EVM0030807	148	105	133	15	52	61	3.95763	3.02779	4.1641	0.499702	1.5525	1.82162	0.000105823	-1.33066	down
EVM0030808	250	241	227	449	524	471	6.15836	6.38813	6.50753	13.8238	14.3574	13.012	6.50467e-20	1.18438	up
EVM0036316	7894	7201	6662	2467	2906	2744	114.591	112.526	112.764	44.7514	46.8809	44.6372	5.7121e-133	-1.23123	down
EVM0036318	125	122	117	22	64	43	1.60347	1.68569	1.76296	0.354322	0.91089	0.621076	6.28422e-05	-1.25028	down
EVM0030447	180	182	142	48	69	49	2.76622	3.00283	2.54075	0.911904	1.16282	0.831353	1.94352e-08	-1.36278	down
EVM0014412	1622	1453	1361	412	501	552	46.5917	44.9328	45.5823	14.7859	15.9745	17.777	1.52971e-53	-1.40429	down
EVM0037045	115	144	105	35	49	39	3.00716	4.05559	3.20988	1.14312	1.42744	1.13567	3.08185e-06	-1.31472	down
EVM0005454	652	722	589	38	31	30	22.8316	27.214	24.072	1.64637	1.17454	1.17706	3.75862e-99	-4.0222	down
EVM0049148	70	44	52	14	12	22	1.45984	0.994003	1.27852	0.362079	0.281637	0.502307	0.000536922	-1.43346	down
EVM0049149	1043	868	807	308	358	314	26.8866	24.1009	24.2653	9.90705	10.2471	9.07184	1.51881e-30	-1.26918	down
EVM0006668	3001	2680	2916	5901	6051	6418	47.2475	45.4198	53.537	116.131	105.914	113.262	8.81681e-87	1.27907	up
EVM0004294	10	14	21	31	43	39	0.29013	0.441403	0.758154	1.21242	1.47147	1.35312	0.00418261	1.30599	up
EVM0004297	74	46	92	24	25	29	2.04142	1.35293	2.96419	0.80347	0.767755	0.879545	0.00225507	-1.16208	down
EVM0004292	431	411	382	84	119	112	7.41099	7.60259	7.65264	1.78699	2.25874	2.1553	8.42395e-27	-1.745	down
EVM0003017	1225	975	1043	199	250	260	27.787	23.8039	27.5911	5.6392	6.29781	6.59146	1.70534e-66	-1.99065	down
EVM0003014	282	246	320	96	108	128	6.91338	6.49227	9.13829	2.93091	2.93403	3.50619	6.51965e-09	-1.14852	down
EVM0004747	129	102	101	27	59	33	2.79187	2.36255	2.5331	0.720475	1.41488	0.79415	8.69418e-05	-1.224	down
EVM0004745	231	215	201	917	1071	1048	2.44418	2.43966	2.46966	12.1269	12.5898	12.4307	1.84097e-114	2.40177	up
EVM0004740	883	987	786	2190	2633	2450	22.8598	27.5035	23.7296	70.8722	75.7739	71.0871	2.2909e-97	1.63499	up
EVM0028160	0	2	3	40	48	46	0	0.223171	0.299644	5.39058	5.75146	5.61414	1.82097e-12	3.72201	up
EVM0025397	107	85	87	18	22	22	3.67932	3.16016	3.51994	0.77909	0.825314	0.842775	1.69349e-08	-1.84971	down
Salix_babylonica_newGene_2026	271	241	197	101	81	104	5.49202	5.25167	4.6536	2.54684	1.81427	2.35767	1.09077e-07	-1.08377	down
EVM0019900	455	374	326	124	154	100	8.10356	7.17018	6.75452	2.74203	3.04192	1.98452	1.38976e-14	-1.38678	down
Salix_babylonica_newGene_3379	216	184	209	46	52	79	1.70095	1.55482	1.94759	0.439821	0.439103	0.700629	6.01575e-11	-1.54897	down
EVM0012101	214	108	135	267	278	288	2.26071	1.22661	1.65811	3.5218	3.26544	3.40603	3.95992e-07	1.03969	up
EVM0007218	347	258	266	87	72	81	23.2989	18.668	20.8605	7.25242	5.35437	6.05841	2.51461e-16	-1.62246	down
EVM0007214	783	928	696	345	322	315	22.3043	28.4731	23.1251	12.2607	10.1822	10.0525	1.9619e-17	-1.08823	down
EVM0007216	869	699	699	1615	1578	1856	10.1854	8.8176	9.54448	23.6483	20.5534	24.3738	1.71209e-50	1.34108	up
EVM0007211	112	98	105	8	32	24	2.329	2.19473	2.55406	0.208396	0.720926	0.557158	2.42289e-08	-1.96629	down
EVM0057062	122	135	93	38	52	35	2.10778	2.49352	1.86984	0.808328	0.989773	0.677772	2.02623e-05	-1.22984	down
EVM0017572	79	63	37	99	123	136	1.20153	1.04263	0.65768	1.90067	2.10092	2.34203	3.44448e-05	1.14641	up
EVM0028839	94	76	58	177	234	183	2.30962	2.00186	1.65074	5.46222	6.40332	5.04595	2.32773e-12	1.53191	up
EVM0013059	430	422	460	135	214	177	3.83029	4.0469	4.78137	1.50021	2.11446	1.76486	8.20688e-12	-1.1242	down
Salix_babylonica_newGene_2973	24	26	14	99	136	198	0.252782	0.290142	0.169073	1.45378	1.71348	2.51305	7.66948e-19	2.76032	up
EVM0017041	173	220	159	53	48	40	4.43649	6.05495	4.74159	1.6752	1.34224	1.13574	8.38064e-12	-1.70682	down
EVM0048255	87	67	45	25	25	19	1.11108	0.919499	0.66465	0.389815	0.346766	0.261318	0.00142775	-1.20849	down
Salix_babylonica_newGene_8306	35	78	31	10	10	9	0.574534	1.5944	0.596679	0.202487	0.240623	0.164947	0.00015778	-1.80401	down
EVM0026479	101	129	80	46	46	38	3.58247	4.92774	3.29327	2.01086	1.81095	1.4959	0.000955185	-1.0014	down
EVM0018750	76	65	41	13	10	19	2.20728	2.04431	1.38579	0.443069	0.320891	0.620953	3.38474e-05	-1.71031	down
EVM0022383	627	524	555	187	145	159	5.60517	5.04204	5.78554	2.08458	1.44065	1.59011	4.16612e-25	-1.57833	down
EVM0022381	35	8	27	54	80	70	0.87929	0.20529	0.792295	1.74076	2.28432	2.00365	0.000120988	1.55536	up
EVM0035461	391	287	302	108	119	143	6.66491	5.27407	6.00039	2.29939	2.25799	2.7345	2.29558e-11	-1.19221	down
EVM0019488	176	166	159	47	52	51	2.16376	2.20542	2.27554	0.720337	0.702164	0.700996	2.14522e-10	-1.4998	down
EVM0029713	75	45	66	150	143	143	0.471896	0.303981	0.480406	1.17241	1.00025	1.00369	5.21552e-08	1.36847	up
EVM0009056	45	53	54	120	142	167	1.19795	1.51537	1.65278	3.96942	4.17938	4.97314	1.35857e-10	1.61174	up
EVM0015862	5082	4510	4136	1504	1637	1623	80.1141	76.5219	76.0187	29.6178	28.6787	28.6609	4.0137e-118	-1.33222	down
EVM0026710	52	48	51	0	0	0	1.04382	1.04152	1.21171	0	0	0	2.43256e-14	-4.47873	down
EVM0025813	278	254	192	51	38	39	5.0788	5.00084	4.0955	1.16339	0.757861	0.791485	2.10074e-21	-2.21847	down
EVM0028442	202	212	154	60	51	79	6.66627	7.54798	5.93941	2.44346	1.85421	2.89948	1.50781e-08	-1.34006	down
EVM0039018	78	85	69	19	37	29	2.0959	2.48197	2.17374	0.644226	1.09959	0.867392	0.000599738	-1.18155	down
EVM0026713	214	196	210	70	109	70	10.5345	10.3695	12.0253	4.30589	5.93013	3.81754	9.4438e-07	-1.10097	down
EVM0004068	126	143	109	6	8	2	5.09082	6.22366	5.13823	0.299483	0.351517	0.090723	3.54008e-23	-3.88637	down
EVM0001677	142	92	128	53	53	31	3.63887	2.53563	3.83863	1.68199	1.50599	0.889356	0.000202244	-1.14083	down
EVM0032649	116	117	107	8	9	12	1.62819	1.7686	1.74811	0.137196	0.134107	0.187125	2.59583e-18	-3.08538	down
EVM0036889	12	8	2	50	61	32	0.328433	0.221516	0.060861	1.71903	1.88292	0.989073	2.29898e-07	2.4638	up
EVM0039859	293	232	258	74	108	81	5.94979	5.06591	6.09248	1.85349	2.425	1.83894	1.70774e-11	-1.35524	down
EVM0039858	303	319	270	505	639	632	11.4753	13.0288	11.9305	23.9249	26.9577	26.8924	4.85342e-22	1.16863	up
EVM0039857	2666	2383	2202	820	958	819	63.8685	61.4426	61.524	24.5438	25.4956	21.9918	2.25472e-63	-1.28523	down
EVM0057083	80	60	62	103	129	162	1.93972	1.56922	1.7406	3.11081	3.46283	4.39557	1.22163e-05	1.1067	up
EVM0000104	74	51	40	100	102	112	1.01695	0.755624	0.634293	1.73529	1.57489	1.74654	0.000113213	1.07958	up
EVM0037685	1534	1655	1434	456	518	513	28.7292	33.37	31.324	10.6731	10.7778	10.7666	3.12769e-59	-1.44239	down
EVM0001099	466	358	304	98	130	130	6.57182	5.43188	5.00286	1.71571	2.03089	2.05565	2.76912e-16	-1.43493	down
EVM0033596	498	378	357	953	1185	1195	11.4387	9.34601	9.54432	27.3731	30.2728	30.7859	1.04962e-52	1.61407	up
EVM0043968	49	45	57	120	146	142	1.10732	1.07628	1.49571	3.40426	3.66464	3.60181	7.19573e-10	1.55266	up
EVM0044580	938	698	676	147	162	138	9.44058	7.56011	7.93031	1.84633	1.8084	1.55471	5.93457e-53	-2.14774	down
EVM0044582	1459	1298	1334	310	383	410	14.446	13.8354	15.4022	3.83679	4.20859	4.54812	2.00348e-66	-1.69668	down
EVM0009706	266	239	224	90	89	101	9.96704	9.61829	9.75988	4.19324	3.70847	4.23761	1.09979e-09	-1.16388	down
EVM0030481	43	61	54	8	8	8	0.967309	1.46516	1.41931	0.202071	0.178869	0.182882	6.91666e-07	-2.20515	down
EVM0034901	345	266	318	688	925	902	6.58281	5.47508	7.08139	16.4376	19.6641	19.3331	1.08652e-38	1.60356	up
EVM0057089	59	96	84	31	34	35	2.32559	4.07579	3.85458	1.50311	1.47209	1.54967	0.00343561	-1.00774	down
EVM0002615	2936	2607	2661	4705	4674	5054	15.2568	14.5856	16.1271	30.5629	27.0042	29.4392	3.69619e-58	1.00262	up
EVM0052050	101	115	88	41	46	39	0.971068	1.19709	0.98556	0.487306	0.493235	0.420504	0.000436344	-1.0271	down
EVM0052051	2495	2415	2249	627	791	764	45.7388	47.6583	48.0761	14.3665	16.116	15.6911	4.80654e-93	-1.52334	down
EVM0002619	522	424	409	829	874	750	6.93888	6.06477	6.33636	13.7767	12.9139	11.1686	4.62753e-20	1.04398	up
EVM0006264	381	231	259	90	86	90	8.52589	5.55807	6.76136	2.51048	2.13202	2.25596	1.5222e-12	-1.47257	down
EVM0047285	353	339	301	107	127	153	3.38025	3.50259	3.36408	1.27239	1.35334	1.64401	9.34249e-12	-1.15342	down
EVM0047284	233	185	172	531	485	547	4.57911	3.90272	3.94437	13.0654	10.6127	12.072	1.64155e-29	1.58347	up
Salix_babylonica_newGene_2596	227	202	219	757	816	912	4.03043	3.84945	4.5315	16.8139	16.1342	18.1742	1.46223e-72	2.1072	up
Salix_babylonica_newGene_2599	287	346	227	1336	1427	1502	7.35093	9.55705	6.76887	42.885	40.7374	43.2127	7.3132e-117	2.4844	up
EVM0005349	466	447	377	120	161	136	16.4929	17.0096	15.5593	5.2966	6.31855	5.35933	2.39831e-20	-1.41956	down
EVM0004474	745	704	660	1563	1746	1890	18.2176	18.5451	18.8175	47.795	47.4941	51.8495	2.08886e-81	1.4836	up
Salix_babylonica_newGene_8144	59	24	39	114	104	84	0.715639	0.307761	0.557208	1.74324	1.40487	1.14307	1.18422e-05	1.41899	up
EVM0053010	868	925	701	119	183	152	28.0592	32.2092	26.4338	4.77658	6.56156	5.47811	2.59368e-59	-2.24359	down
Salix_babylonica_newGene_9813	54	52	30	12	18	4	1.26594	1.30673	0.827335	0.332912	0.469234	0.090682	0.0015776	-1.5292	down
EVM0041429	1024	819	914	1578	1692	1730	8.30917	7.15381	8.65127	16.0113	15.2654	15.7365	1.17098e-34	1.04298	up
EVM0054795	124	147	104	304	376	354	5.01696	6.41224	4.87956	15.3975	16.9596	16.0875	1.48737e-22	1.62411	up
EVM0054791	653	491	499	206	227	213	5.41962	4.38772	4.82783	2.13585	2.09247	1.98286	2.35027e-16	-1.13975	down
EVM0054799	228	192	204	702	896	821	4.20695	3.82206	4.38868	16.232	18.4077	17.0206	6.52848e-71	2.12167	up
Salix_babylonica_newGene_1438	32	48	29	112	120	162	1.51501	2.59884	1.57685	7.05678	6.87961	9.9704	5.4396e-12	1.94067	up
EVM0000099	1462	1306	1186	2686	2906	2991	28.5082	27.4199	26.968	65.4768	63.0019	65.3837	1.13707e-96	1.30646	up
Salix_babylonica_newGene_1439	34	57	22	124	150	179	0.956638	1.76618	0.680288	4.55815	4.89174	5.84193	5.01387e-13	2.0815	up
EVM0041073	118	135	99	12	3	7	5.6733	6.98407	5.55937	0.694023	0.120118	0.342223	4.82601e-19	-3.41196	down
EVM0032579	167	138	158	2799	3040	3080	3.10491	2.7645	3.44278	65.4027	63.1768	64.5196	0	4.43221	up
EVM0055110	339	443	328	128	162	125	7.07075	9.9541	7.9895	3.3414	3.75446	2.91953	1.52258e-11	-1.20886	down
EVM0040665	58	50	45	118	80	159	1.65204	1.5365	1.47308	4.20469	2.53506	5.07201	4.87308e-06	1.34491	up
EVM0011169	3	0	10	45	59	51	0.113154	0	0.427228	2.11487	2.44932	2.13365	8.71894e-10	3.04598	up
Salix_babylonica_newGene_2968	78	53	32	331	250	294	3.18781	2.30274	1.51179	16.9635	11.3916	13.5124	1.60182e-27	2.54898	up
EVM0014601	161	157	142	310	351	314	5.03351	5.27655	5.18468	12.1504	12.2469	11.0408	1.20605e-15	1.25519	up
EVM0014604	3624	3174	3013	759	755	868	75.8906	71.5423	73.5724	19.8542	17.5716	20.3714	1.85157e-143	-1.84483	down
EVM0014609	33	31	20	67	47	67	1.86071	1.88292	1.26041	4.71352	2.94729	4.21676	0.000946474	1.21086	up
EVM0014608	240	226	209	68	121	87	9.29334	9.39316	9.43736	3.2736	5.20575	3.73724	4.98596e-07	-1.07862	down
EVM0050898	140	113	91	6	10	15	2.14914	1.86976	1.62763	0.11238	0.156868	0.253396	6.77813e-17	-3.00028	down
EVM0009061	912	1043	804	325	349	368	12.2547	15.085	12.5891	5.45859	5.19928	5.53765	1.27506e-26	-1.20578	down
EVM0050892	16	26	11	31	50	39	0.33513	0.593838	0.255306	0.830292	1.18437	0.948817	0.00674132	1.20764	up
EVM0028289	575	621	589	234	214	207	20.3552	23.6648	24.3057	10.3371	8.39938	8.21001	3.85293e-19	-1.242	down
EVM0028281	1032	938	736	295	350	395	12.4383	12.1737	10.3408	4.43931	4.69027	5.33493	7.27759e-24	-1.17764	down
EVM0020816	29	14	42	40	76	65	0.608011	0.30882	1.0291	1.05213	1.80381	1.54947	0.00662583	1.12478	up
EVM0028287	347	265	261	734	823	831	6.25405	5.14499	5.48747	16.5518	16.5174	16.822	4.07158e-47	1.63098	up
EVM0020818	71	68	67	18	21	21	2.84944	2.93245	3.17005	0.909824	0.933655	0.947749	4.16182e-05	-1.4708	down
EVM0036132	73	64	80	16	28	36	1.73371	1.63729	2.23629	0.478629	0.744139	0.965694	0.00132471	-1.17249	down
EVM0018973	65	49	60	3	2	5	1.05131	0.845908	1.13988	0.061167	0.033473	0.075809	2.083e-11	-3.23744	down
EVM0018976	66	40	40	12	16	17	1.29277	0.846195	0.905127	0.290997	0.350629	0.374317	0.00179034	-1.33777	down
EVM0018979	3394	3155	2935	1105	1267	1277	42.0314	42.0507	42.3768	17.0995	17.4323	17.7128	1.69718e-83	-1.18678	down
EVM0027888	507	547	385	139	129	191	16.0999	18.6865	14.2427	5.49639	4.53671	6.77601	1.84955e-17	-1.43086	down
EVM0004467	467	398	289	1028	1032	1045	10.2717	9.42355	7.39371	28.2672	25.2232	25.7657	2.88774e-44	1.61581	up
EVM0037914	226	223	324	39	52	67	3.41397	3.62323	5.70139	0.730635	0.860688	1.12607	2.11158e-16	-2.04498	down
EVM0002155	1793	1847	1510	2968	3478	3239	41.1931	45.6833	40.4613	85.2698	88.8657	83.4202	2.08051e-64	1.09833	up
EVM0002150	118	132	108	21	24	24	2.46186	2.98635	2.64253	0.551379	0.558268	0.565243	5.72624e-12	-2.06545	down
EVM0034351	330	237	203	434	539	513	6.19861	4.78639	4.44061	10.199	11.2753	10.8093	9.40349e-15	1.12988	up
EVM0041625	929	774	770	274	326	332	15.5555	13.9548	15.0296	5.72664	6.06632	6.23332	1.62146e-27	-1.21017	down
EVM0027264	8903	7249	6946	646	684	617	126.451	110.83	115.038	11.4561	10.7917	9.81592	0	-3.36252	down
EVM0017721	90	74	75	27	46	27	1.33992	1.18449	1.2967	0.486644	0.756678	0.437557	0.00309747	-1.00201	down
EVM0049458	119	87	106	420	532	576	1.43402	1.12982	1.49241	6.33849	7.14407	7.79461	4.04519e-53	2.43656	up
EVM0025131	737	694	646	184	192	193	15.1147	15.3246	15.4526	4.71484	4.36443	4.4181	6.99736e-42	-1.66239	down
EVM0023990	2015	1943	1640	741	879	787	27.7499	28.8044	26.3302	12.7522	13.4543	12.1433	2.36137e-38	-1.02263	down
EVM0018121	919	676	653	244	322	309	17.936	14.1992	14.8595	5.93396	6.98998	6.75394	5.57874e-19	-1.158	down
EVM0014556	2147	1858	1920	611	656	719	19.5341	18.1951	20.368	6.94818	6.63411	7.32625	4.0922e-64	-1.38362	down
EVM0045088	661	601	524	1348	1645	1582	12.9452	12.6826	11.967	33.0307	35.8413	34.7456	1.49172e-76	1.53986	up
EVM0007469	144	186	176	401	411	446	1.92067	2.68003	2.74881	6.71824	6.11473	6.69193	8.25419e-21	1.47438	up
EVM0050521	508	462	421	116	143	159	10.6995	10.4624	10.3319	3.05104	3.34758	3.74353	1.23966e-24	-1.52645	down
EVM0034290	703	588	535	918	1214	1130	8.81664	7.93847	7.82459	14.3931	16.9251	15.8846	5.27854e-25	1.01982	up
EVM0035526	96	82	91	28	42	41	2.48639	2.29763	2.73568	0.90759	1.21051	1.18616	0.000869903	-1.03676	down
EVM0035523	55	61	76	22	21	6	1.51855	1.80155	2.45545	0.740696	0.622283	0.186002	0.000249908	-1.57718	down
EVM0022643	82	41	44	11	6	4	1.5329	0.812482	0.939087	0.245388	0.112514	0.073438	5.62212e-07	-2.35198	down
EVM0045978	12	20	20	310	356	325	0.513737	0.989111	1.06768	18.0293	18.4328	16.9606	8.72737e-67	4.25955	up
EVM0024778	21	40	36	149	104	113	0.628397	1.28367	1.23219	5.57174	3.46651	3.77461	2.27558e-10	1.97958	up
EVM0024776	679	699	574	138	180	146	16.2566	18.0102	16.0277	4.11444	4.77961	3.90291	2.26377e-42	-1.86203	down
EVM0014149	132	118	69	35	20	39	2.12586	2.05037	1.30099	0.706078	0.348137	0.69386	1.64182e-05	-1.44781	down
EVM0034438	266	299	263	137	111	103	9.02599	10.9275	10.4141	5.78029	4.18071	3.91125	2.35161e-07	-1.01954	down
EVM0034436	1225	1030	1131	2454	2513	2602	9.99394	9.04636	10.7615	25.0234	22.7913	23.7886	5.29797e-69	1.34478	up
EVM0046878	147	142	131	996	1148	1146	1.84389	1.91719	1.90977	15.6155	16.0093	16.1133	3.96843e-169	3.13241	up
EVM0034322	39	40	43	559	536	418	0.599716	0.647817	0.758874	10.7599	9.16752	7.20729	1.12181e-76	3.72849	up
EVM0007504	168	126	125	45	42	57	7.52744	6.06804	6.50674	2.50398	2.05453	2.84459	8.44625e-07	-1.29281	down
EVM0000802	537	502	458	145	201	224	16.2575	16.3486	16.1619	5.4881	6.74683	7.59652	3.47055e-16	-1.19408	down
EVM0041920	253	197	173	34	63	75	3.45384	2.89822	2.75762	0.577661	0.953618	1.14464	9.06016e-11	-1.61054	down
EVM0039950	26	13	14	408	464	469	0.835714	0.429977	0.529729	16.543	16.7521	17.0838	3.8362e-90	4.68071	up
EVM0039957	155	126	130	317	389	390	4.45716	3.88389	4.36273	11.4067	12.449	12.5592	4.86398e-24	1.57843	up
EVM0039955	231	275	247	82	119	112	4.04432	5.1864	5.05704	1.79173	2.31332	2.19489	9.22875e-08	-1.06304	down
EVM0015924	693	698	548	102	118	149	9.01777	9.78051	8.31938	1.64474	1.70207	2.17131	9.02052e-50	-2.17517	down
EVM0015927	225	161	130	413	515	508	6.94876	5.32914	4.65707	15.947	17.6869	17.5868	5.18556e-26	1.64784	up
EVM0037279	326	319	280	706	700	648	1.91748	2.01698	1.91525	5.19329	4.57786	4.274	3.11308e-29	1.33378	up
EVM0005064	110	85	99	24	32	30	1.74844	1.4479	1.83596	0.469194	0.5581	0.526355	1.45578e-06	-1.49724	down
EVM0037273	636	594	542	150	159	184	15.192	15.2716	15.1046	4.47258	4.20578	4.9233	8.9667e-35	-1.63861	down
EVM0032383	81	56	57	12	12	29	4.23465	3.11642	3.47515	0.778544	0.676393	1.68827	0.00019359	-1.51624	down
EVM0032386	59	105	85	251	296	295	1.78171	3.43195	2.99405	9.5425	10.0003	10.0546	2.52764e-19	1.88401	up
EVM0032389	256	264	194	413	557	529	5.94314	6.59837	5.25148	11.9986	14.3719	13.7687	3.99409e-19	1.24364	up
EVM0044477	29	21	8	71	124	93	0.67699	0.522915	0.206079	2.06262	3.205	2.43445	1.18137e-10	2.30788	up
EVM0044473	287	326	279	90	159	134	6.01276	7.35393	6.82897	2.34704	3.71028	3.14362	1.44858e-07	-1.01943	down
EVM0044472	73	88	78	115	191	179	1.80248	2.33231	2.23046	3.53766	5.23825	4.95352	1.29948e-06	1.15618	up
EVM0000370	91	112	113	44	43	31	2.78536	3.6943	4.05119	1.68565	1.45035	1.06279	0.000135414	-1.16829	down
EVM0037495	704	750	557	120	140	146	21.5935	24.7852	19.9427	4.58859	4.75658	4.99876	4.84493e-50	-2.09142	down
EVM0000378	14	11	15	61	82	90	0.326828	0.289632	0.414035	1.87168	2.25484	2.48175	7.03908e-12	2.48908	up
EVM0033385	85	55	44	142	151	130	1.2787	0.879514	0.770973	2.65724	2.51533	2.18929	1.54618e-07	1.35122	up
EVM0051924	815	788	660	198	151	210	19.1307	19.9072	18.0465	5.8037	3.92084	5.51306	2.25993e-38	-1.79953	down
EVM0051927	230	215	184	490	647	593	7.63917	7.69923	7.11076	20.4015	23.9512	22.1331	2.71587e-36	1.63037	up
EVM0033039	320	300	273	541	491	578	4.46769	4.5075	4.45247	9.45473	7.63221	9.06682	7.49319e-16	1.03338	up
EVM0003777	697	586	548	145	204	216	25.8044	23.3438	23.6424	6.7027	8.38307	8.94542	1.08109e-26	-1.49221	down
EVM0003776	625	535	537	3104	2782	3577	11.2698	10.3862	11.292	69.9684	55.7735	72.31	1.90987e-183	2.65727	up
EVM0007726	12	20	8	45	33	41	0.215553	0.368443	0.164125	0.997209	0.652463	0.826192	0.000659582	1.54941	up
EVM0003771	400	421	413	159	143	172	17.9203	20.2975	21.5878	8.89604	7.08934	8.59743	9.66567e-14	-1.17581	down
EVM0003770	73	61	94	14	12	10	1.92958	1.72279	2.87626	0.445205	0.331037	0.285219	1.32275e-08	-2.23388	down
EVM0034591	78	75	100	191	294	283	3.41903	3.57179	5.13262	10.5607	14.4553	14.0291	6.41803e-16	1.72339	up
EVM0007068	619	633	605	163	142	145	7.10747	7.82219	8.09493	2.3301	1.812	1.86452	4.49437e-38	-1.83122	down
Salix_babylonica_newGene_1943	36	68	35	68	97	157	0.633444	1.34652	0.750169	1.57658	1.90851	3.25664	0.000138418	1.29313	up
EVM0052773	342	413	313	45	69	54	6.56571	8.548	7.0144	1.06212	1.47315	1.15729	1.46481e-33	-2.42139	down
EVM0020498	203	243	237	403	430	381	3.8885	4.99748	5.27965	9.63879	9.15528	8.18479	7.75674e-11	1.00078	up
EVM0022871	2512	2162	2011	342	364	372	40.5475	37.5664	37.8468	6.88322	6.52336	6.72606	6.01742e-182	-2.42948	down
EVM0009269	131	151	149	229	297	249	4.61352	5.73291	6.13893	10.1115	11.6644	9.84601	3.22865e-08	1.00762	up
EVM0002421	573	457	515	210	218	194	14.7673	12.6729	15.4811	6.74314	6.23283	5.58459	1.80917e-14	-1.10801	down
EVM0032811	289	270	251	797	974	958	6.08033	6.1083	6.15582	20.985	22.8195	22.6295	6.19752e-74	1.92581	up
EVM0006337	344	243	186	46	76	85	9.1558	6.95464	5.77176	1.50851	2.24671	2.53823	3.95838e-12	-1.64888	down
EVM0006332	145	170	96	640	682	714	3.71253	4.68788	2.87815	20.5836	19.5187	20.5977	9.62283e-64	2.47095	up
EVM0006333	98	105	111	27	56	44	1.05266	1.21609	1.3941	0.35945	0.668355	0.526119	0.000491935	-1.07403	down
EVM0006339	9	14	14	35	38	35	0.081976	0.143396	0.166093	0.443748	0.42451	0.399661	0.000966726	1.50419	up
EVM0047125	379	341	319	594	692	706	5.44869	5.27176	5.34213	10.6726	11.0542	11.3788	1.92542e-24	1.11928	up
EVM0046292	0	0	0	34	43	42	0	0	0	1.26634	1.42014	1.41748	5.58384e-14	4.44722	up
EVM0052575	214	178	172	68	60	80	2.91185	2.59973	2.72863	1.14704	0.903549	1.21242	6.52281e-08	-1.20963	down
EVM0052573	99	115	75	215	254	231	2.50851	3.12702	2.19733	6.79729	7.14634	6.56752	2.3732e-13	1.43511	up
EVM0052572	146	110	129	43	46	59	2.70113	2.18042	2.78077	0.988667	0.949578	1.22403	2.13882e-05	-1.14359	down
Salix_babylonica_newGene_4813	13	16	29	40	81	47	0.358338	0.456613	0.949502	1.37477	2.52478	1.48219	0.000402408	1.5034	up
Salix_babylonica_newGene_4812	981	895	977	1687	2309	2032	15.0654	15.4378	14.692	26.4203	31.8428	29.1843	5.41286e-43	1.25312	up
Salix_babylonica_newGene_10685	15	39	16	57	79	44	0.340804	0.956273	0.425081	1.64259	2.05643	1.13554	0.000812314	1.39177	up
Salix_babylonica_newGene_3454	2708	2580	2515	835	991	909	97.5673	100.069	105.654	37.5775	39.6834	36.6865	9.8455e-77	-1.32184	down
EVM0053196	518	453	487	158	170	90	17.8919	16.8468	19.5997	6.80483	6.52792	3.48532	5.61654e-16	-1.57121	down
EVM0057433	132	95	79	31	22	23	2.58655	2.0068	1.78895	0.750771	0.477412	0.498402	2.71173e-07	-1.68273	down
EVM0057438	606	607	529	1314	1182	1232	8.69735	9.38203	8.85976	23.5881	18.864	19.8183	4.26927e-38	1.28531	up
EVM0001818	1132	1052	996	243	342	324	19.5233	19.52	20.0163	5.22187	6.54766	6.25515	2.74507e-50	-1.61087	down
EVM0026002	159	189	146	31	22	25	6.34949	8.15597	6.82024	1.52076	0.976275	1.11718	2.74644e-17	-2.34851	down
EVM0017256	12	8	13	52	40	63	0.255664	0.182558	0.320328	1.3597	0.937656	1.50416	4.37218e-07	2.13795	up
EVM0041212	193	183	193	39	83	26	2.59178	2.64664	3.03062	0.644786	1.24351	0.388346	2.6411e-08	-1.66799	down
EVM0041214	480	558	427	179	207	218	14.0198	17.5378	14.5555	6.52236	6.70897	7.12327	8.83007e-14	-1.07712	down
EVM0054160	870	800	837	292	366	387	19.1068	18.9104	21.4323	8.00448	8.92881	9.51595	4.17669e-21	-1.07188	down
EVM0054165	1932	1409	1571	3114	3673	3511	36.5571	28.687	34.6589	73.6409	77.2487	74.4582	9.21701e-55	1.25254	up
Salix_babylonica_newGene_1571	58	70	81	25	23	11	1.12216	1.47134	1.82821	0.601957	0.499857	0.238163	0.000168526	-1.48392	down
EVM0051268	1107	843	913	218	287	245	8.05768	6.60608	7.75248	1.97905	2.3164	1.99526	3.36876e-45	-1.72834	down
EVM0035095	310	343	225	30	55	104	14.0808	16.7674	11.8986	1.69142	2.75999	5.29848	3.62977e-05	-1.7999	down
EVM0024577	609	533	564	1053	1142	1091	9.75781	9.19054	10.5451	21.1107	20.3519	19.6029	9.92749e-34	1.12849	up
EVM0020400	4817	4560	4208	980	994	956	88.2508	89.916	89.8988	22.4348	20.2349	19.6297	7.50983e-216	-2.01602	down
EVM0051482	507	440	372	836	958	948	10.0556	9.39104	8.59294	20.7204	21.1258	21.0658	3.79351e-35	1.24093	up
EVM0005908	428	378	342	178	141	172	3.5173	3.34113	3.27764	1.82814	1.28074	1.58351	6.58658e-10	-1.01164	down
EVM0005902	166	128	149	56	56	42	1.86185	1.54571	1.95331	0.783835	0.690584	0.52049	8.98483e-07	-1.27837	down
EVM0005905	196	189	153	49	47	47	3.98059	4.12037	3.61529	1.22563	1.04028	1.07014	2.20342e-12	-1.65831	down
EVM0003435	133	118	132	305	375	308	3.26024	3.1308	3.79372	9.3896	10.2747	8.50383	1.39209e-19	1.52624	up
EVM0022932	2035	1937	1569	629	838	844	42.2665	43.3105	37.9977	16.3214	19.3399	19.6269	8.5314e-33	-1.06813	down
EVM0056288	494	494	460	163	165	176	16.069	17.2757	17.4288	6.61031	5.95636	6.39668	6.12963e-21	-1.31813	down
EVM0007924	520	514	468	794	963	954	8.88952	9.46555	9.32809	16.966	18.3154	18.282	6.81883e-27	1.03236	up
Salix_babylonica_newGene_7365	147	160	123	46	32	54	3.24279	3.79155	3.28122	1.25017	0.759362	1.33593	1.11499e-07	-1.44288	down
EVM0026945	177	209	166	55	78	78	2.08695	2.65523	2.28528	0.808833	1.01922	1.03252	2.89329e-07	-1.16851	down
EVM0026947	339	283	232	513	637	612	4.99817	4.4904	3.98151	9.46468	10.4528	10.1193	4.03906e-22	1.22561	up
EVM0026940	344	295	271	67	97	112	8.06852	7.44712	7.40464	1.95211	2.53013	2.9413	3.43865e-15	-1.50261	down
EVM0011456	87	116	54	15	16	12	2.89276	4.15018	2.08488	0.612719	0.579797	0.441128	1.54355e-08	-2.15621	down
EVM0040028	258	267	254	591	569	651	2.10559	2.34387	2.41648	6.03449	5.16806	5.96418	8.9994e-29	1.39234	up
EVM0016398	68	42	57	22	23	22	1.93233	1.27763	1.88743	0.791688	0.706787	0.698328	0.00890799	-1.02806	down
EVM0013342	669	525	578	143	166	139	9.76092	8.24362	9.83853	2.60636	2.68477	2.2714	3.37311e-34	-1.77094	down
EVM0022063	1504	1210	1281	76	76	121	25.3785	21.9636	25.1988	1.59356	1.41455	2.28069	1.31952e-148	-3.63882	down
EVM0030546	130	125	100	404	422	324	5.18199	5.35709	4.62833	20.2	18.753	14.5497	7.10942e-27	1.85923	up
EVM0004264	10	11	12	125	101	132	0.225686	0.264565	0.316697	3.5702	2.55975	3.36994	3.91472e-23	3.35274	up
EVM0039460	159	184	123	39	95	34	2.64886	3.28801	2.38282	0.794316	1.75353	0.623653	0.000138887	-1.21234	down
EVM0036351	705	594	569	95	122	115	15.7523	14.2955	14.8271	2.64611	3.02406	2.88246	1.35347e-56	-2.27372	down
EVM0036352	287	333	333	614	710	717	4.54507	5.68077	6.15161	12.1711	12.5252	12.7452	1.59635e-24	1.2677	up
EVM0036354	84	72	89	26	36	26	1.75882	1.62374	2.19461	0.675267	0.830972	0.615855	0.000281916	-1.21238	down
EVM0017118	233	286	222	2405	2649	2501	2.09287	2.77016	2.32774	27.0773	26.5163	25.2486	0	3.52062	up
EVM0034289	1790	1602	1491	586	704	722	32.1378	30.9663	31.2228	13.1523	14.0428	14.5256	6.33525e-41	-1.08656	down
EVM0044671	1639	1461	1380	197	233	173	24.413	23.418	23.9729	3.66654	3.85583	2.87885	3.14932e-132	-2.68149	down
EVM0043022	136	92	101	5	12	5	2.5773	1.87576	2.23246	0.10532	0.248896	0.085229	6.64897e-18	-3.33132	down
EVM0044502	1007	864	893	2812	3050	2925	13.5399	12.5087	14.0056	47.2782	45.6008	44.0955	1.07551e-153	1.8529	up
EVM0038701	172	193	169	66	53	75	2.68857	3.23746	3.08027	1.28384	0.913363	1.31184	1.63428e-07	-1.2305	down
EVM0037821	138	122	82	244	303	240	1.65968	1.58317	1.14025	3.67661	4.0533	3.24159	1.85099e-12	1.36941	up
EVM0037822	416	358	344	39	21	26	6.57784	6.08516	6.33495	0.759199	0.368883	0.453438	1.10636e-50	-3.38683	down
EVM0008956	328	297	318	127	138	135	6.35446	6.19507	7.18049	3.07116	2.97668	2.93324	8.92689e-10	-1.03335	down
EVM0008954	5	32	12	52	51	38	0.096683	0.646521	0.255854	1.25323	1.07546	0.810523	0.00262298	1.4623	up
EVM0008952	563	455	412	114	137	144	14.3109	12.4568	12.2172	3.60429	3.86669	4.09559	7.1412e-27	-1.64041	down
EVM0042083	114	83	160	366	428	495	0.51311	0.401344	0.844575	2.07547	2.15509	2.51553	1.88257e-22	1.97112	up
EVM0030883	335	327	351	688	808	667	5.7344	6.02377	7.00868	14.7252	15.3914	12.8001	3.433e-25	1.26819	up
EVM0030886	38	37	47	8	15	18	0.60479	0.635213	0.882571	0.142333	0.269689	0.318292	0.0076123	-1.22952	down
EVM0045885	585	562	617	190	210	220	5.04468	5.21993	6.20494	2.04041	2.0076	2.12947	5.6997e-22	-1.31121	down
EVM0033617	25	26	15	53	71	67	0.583227	0.662201	0.403937	1.54511	1.86016	1.77865	9.98575e-06	1.59035	up
EVM0033615	3396	2967	2859	891	810	971	35.6775	33.5447	35.0259	11.6923	9.44774	11.4232	4.40001e-89	-1.58804	down
EVM0046001	278	209	271	59	110	98	13.5315	10.9156	15.3548	3.56678	5.91848	5.31346	7.34489e-09	-1.29218	down
EVM0019268	131	107	134	39	29	61	3.22116	2.8335	3.84229	1.19132	0.791549	1.66379	2.55286e-05	-1.27396	down
EVM0046508	221	219	206	78	89	94	1.55041	1.64926	1.68379	0.682105	0.691456	0.734299	4.37296e-08	-1.09526	down
EVM0031751	520	530	465	184	185	173	8.61049	9.43901	8.97226	3.80276	3.40176	3.19321	5.08993e-20	-1.27622	down
EVM0036391	367	340	299	63	97	56	12.2076	12.1654	11.5853	2.61108	3.5597	2.07751	4.64333e-23	-1.98013	down
EVM0039562	451	369	351	670	830	738	3.34892	2.94809	3.0389	6.22179	6.85686	6.15185	8.93874e-24	1.11665	up
EVM0045262	39	44	35	472	560	484	1.15685	1.40789	1.2284	17.8295	18.8021	16.4059	2.05618e-93	3.78879	up
EVM0045265	407	333	344	1043	1126	1345	4.14604	3.65247	4.08423	13.2857	12.7604	15.3656	8.07956e-71	1.87159	up
EVM0009238	127	91	107	26	18	18	3.38797	2.60097	3.29853	0.859148	0.525254	0.536576	3.68747e-10	-2.04577	down
EVM0006919	234	187	246	34	58	82	9.01741	7.71733	11.0364	1.59613	2.46708	3.49971	3.36821e-11	-1.6996	down
EVM0036930	357	301	356	1091	1241	1270	5.33979	4.8418	6.19845	20.401	20.6519	21.3039	4.36225e-84	2	up
EVM0036937	80	216	82	13	8	3	10.5443	30.8175	12.532	2.03133	1.10966	0.375588	2.73856e-14	-3.27813	down
EVM0032223	442	398	334	882	1081	952	3.63702	3.52664	3.20369	9.08119	9.89289	8.78945	1.84409e-47	1.49401	up
EVM0009498	1758	1541	1543	3020	3396	3161	19.6797	18.5644	20.1376	42.2635	42.266	39.6666	1.47183e-74	1.17056	up
EVM0040010	5190	4707	4418	30	34	30	49.6014	48.4205	49.2334	0.348063	0.356524	0.319623	0	-6.95253	down
EVM0030575	240	208	256	67	85	83	6.29073	5.86685	7.80108	2.19514	2.45136	2.43206	7.36146e-11	-1.3667	down
EVM0004214	288	251	351	488	688	758	4.489	4.19876	6.37356	9.51357	11.916	13.2468	1.95222e-15	1.26921	up
EVM0004213	147	147	131	48	36	43	3.50779	3.77334	3.65476	1.41243	0.93932	1.15214	1.73306e-08	-1.4835	down
EVM0004212	554	476	477	994	910	1042	8.54363	7.90105	8.57595	19.1867	15.6181	18.0333	2.0755e-28	1.15256	up
EVM0029875	276	266	298	522	614	558	6.3183	6.57142	7.97733	14.9744	15.654	14.358	5.44154e-20	1.18317	up
EVM0015729	25	52	39	85	74	114	0.832055	1.85942	1.50757	3.53359	2.75171	4.26286	7.22896e-05	1.32142	up
EVM0015721	275	344	241	98	105	115	9.27029	12.4913	9.4896	4.13844	3.93609	4.3224	1.8305e-10	-1.21873	down
EVM0015720	605	538	591	1199	1359	1393	4.29245	4.1107	4.88622	10.6409	10.7247	11.0872	1.6724e-51	1.36615	up
EVM0003636	40	39	28	84	89	95	0.759363	0.804564	0.628448	2.03169	1.90533	2.05552	1.31654e-06	1.43931	up
EVM0003639	1340	1235	1118	395	413	377	33.0981	32.8422	32.2165	12.1786	11.3235	10.4214	1.17844e-50	-1.43876	down
EVM0007748	244	245	234	27	40	64	5.25938	5.68975	5.88774	0.72601	0.954401	1.54859	1.78625e-19	-2.2039	down
EVM0007749	8	20	5	1287	1425	1491	0.216536	0.567209	0.157658	43.6114	42.9275	45.3007	6.94865e-184	6.89776	up
EVM0056044	223	147	175	297	323	382	1.7542	1.24512	1.60518	2.91832	2.82807	3.36657	7.30441e-10	1.04983	up
EVM0005678	422	372	287	68	83	87	7.85642	7.46336	6.22928	1.56677	1.70378	1.80176	1.79898e-26	-1.94825	down
EVM0003984	269	356	251	104	96	123	3.76486	5.3776	4.10006	1.82248	1.49341	1.93318	6.97469e-10	-1.22089	down
EVM0007290	2119	2334	1688	5722	6195	6478	47.5343	56.3557	44.1581	160.456	154.508	162.902	9.08634e-139	1.76991	up
EVM0052298	1090	917	882	310	362	294	8.87285	8.03529	8.36447	3.1478	3.27135	2.68189	1.13829e-34	-1.3774	down
EVM0048340	26	9	10	31	45	44	0.398677	0.149681	0.180903	0.602324	0.774885	0.763968	0.00229753	1.4072	up
EVM0047377	2100	1940	1770	3966	4264	4226	24.0763	23.9469	23.6705	56.8453	54.3557	54.3179	4.88803e-121	1.28913	up
EVM0056954	452	384	477	111	177	150	4.43234	4.05369	5.45006	1.3507	1.92834	1.64024	1.77783e-15	-1.3829	down
EVM0006164	821	772	666	1167	1462	1367	27.3027	27.6436	25.8097	48.5033	54.0541	50.9651	7.83514e-33	1.00722	up
EVM0005584	217	199	193	31	56	56	4.38673	4.31852	4.53146	0.779907	1.24526	1.25463	8.64631e-15	-1.84505	down
EVM0005580	301	260	277	557	603	635	6.12812	5.68934	6.56147	14.1771	13.6541	14.4939	1.87525e-26	1.27541	up
EVM0053520	214	143	149	263	310	353	6.31271	4.54402	5.13403	9.70019	10.195	11.7069	2.42226e-09	1.04403	up
EVM0054559	341	295	317	80	102	101	4.48587	4.17528	4.85093	1.31552	1.47953	1.48238	8.86628e-18	-1.53735	down
EVM0054554	28	47	45	60	85	93	1.49082	2.74743	2.81631	4.08922	5.13929	5.67404	0.00116615	1.08291	up
EVM0054553	89	83	73	156	175	178	1.87565	1.8657	1.77931	4.1136	4.10305	4.20486	8.81448e-09	1.21259	up
EVM0027564	534	397	371	130	145	127	13.1022	10.4645	10.6124	3.98204	3.93746	3.48552	1.64779e-19	-1.47419	down
EVM0051534	929	832	855	324	369	317	12.0822	11.6428	12.9608	5.25953	5.32889	4.61952	3.64973e-26	-1.17577	down
EVM0009974	23	20	21	232	259	341	0.60596	0.582756	0.666605	7.88904	7.8429	10.4094	9.03041e-51	3.72889	up
EVM0057602	505	535	462	242	193	198	17.1555	19.5447	18.2905	10.2535	7.28172	7.5072	1.26437e-11	-1.03554	down
EVM0057603	7500	6634	6799	11788	13525	12889	79.8887	76.0691	84.451	156.946	160.143	153.876	5.37594e-98	1.05353	up
EVM0057600	447	380	380	135	167	162	5.3679	4.91285	5.31955	2.02203	2.22697	2.17861	8.816e-15	-1.17538	down
EVM0019408	58	53	46	19	21	22	1.86783	1.82668	1.7353	0.73521	0.73309	0.774271	0.00748823	-1.04866	down
EVM0019400	55	46	58	119	88	113	0.901031	0.80261	1.10414	2.44895	1.60277	2.08761	5.26548e-05	1.1454	up
EVM0019401	209	183	184	50	46	67	6.24451	5.87732	6.40101	1.85705	1.51868	2.24678	9.75881e-12	-1.58027	down
EVM0050071	45	41	42	82	112	120	0.842808	0.816343	0.908577	1.91877	2.34411	2.52002	4.84411e-07	1.40736	up
EVM0025544	299	246	208	35	48	58	5.41499	4.7911	4.38987	0.791159	0.958424	1.17357	7.43552e-22	-2.15738	down
EVM0025546	14610	15639	12649	23142	27779	25396	362.04	417.188	365.519	716.801	765.203	705.326	6.25021e-77	1.01805	up
EVM0021654	101	81	80	193	228	220	2.87118	2.45197	2.62146	6.83656	7.19086	7.00165	1.494e-13	1.44679	up
EVM0025894	11713	10236	10456	2780	3210	3247	133.536	125.619	139.002	39.6057	40.6706	41.4811	1.24619e-204	-1.62122	down
EVM0011094	144	113	150	37	52	50	0.901461	0.764311	1.09753	0.2833	0.362111	0.350869	1.28525e-06	-1.31279	down
EVM0033325	144	115	136	26	32	36	4.64685	3.98381	5.11845	1.05162	1.12751	1.28128	1.82653e-10	-1.79692	down
EVM0035112	118	83	115	28	15	11	3.24267	2.44844	3.70276	0.959216	0.443771	0.326963	2.70066e-09	-2.15118	down
EVM0050929	283	264	237	122	87	90	5.58826	5.60996	5.44338	3.00913	1.89126	1.97783	1.65628e-08	-1.15991	down
EVM0038519	443	507	457	87	104	90	26.3551	32.524	31.753	6.44928	6.88295	5.98958	1.95472e-37	-2.1038	down
EVM0023496	127	152	111	458	587	583	2.97382	3.84145	3.03404	13.4382	15.3005	15.3266	3.01638e-51	2.21717	up
EVM0027972	86	85	69	40	31	27	1.66698	1.75615	1.54417	0.960534	0.647548	0.582511	0.00230348	-1.02095	down
EVM0027977	4	4	0	36	66	48	0.059351	0.063889	0	0.659478	1.0859	0.792336	3.84509e-12	3.5166	up
EVM0027976	719	698	694	1343	1415	1436	6.79027	7.10079	7.64335	15.8621	14.8694	15.2083	4.59803e-45	1.17331	up
EVM0027974	604	526	507	169	243	234	27.6426	25.9127	27.07	9.65622	12.3487	11.9722	1.15499e-16	-1.14368	down
EVM0025424	96	87	76	200	215	246	2.77299	2.70027	2.57385	7.25879	6.94248	8.0133	1.04266e-14	1.50688	up
EVM0039767	1620	1756	1418	303	327	337	22.3501	26.0829	22.8058	5.21	5.01556	5.20581	2.3964e-106	-2.10769	down
EVM0045061	148	146	117	22	65	64	1.97458	2.08774	1.80618	0.361836	0.950828	0.954658	9.54531e-05	-1.20217	down
EVM0045063	57	42	26	541	605	584	0.83444	0.659464	0.435565	9.99993	9.95765	9.68351	2.09933e-102	3.90417	up
EVM0033514	461	445	382	879	1124	989	7.47329	7.7622	7.22091	17.7978	20.2618	17.9602	6.94707e-44	1.3957	up
EVM0033519	333	216	248	457	531	430	9.95172	6.93414	8.64026	17.0883	17.6623	14.4174	6.28465e-11	1.01168	up
EVM0049698	1343	1220	998	6	3	4	44.8247	43.8247	38.8412	0.249874	0.110119	0.149455	3.61417e-114	-7.26284	down
EVM0040250	241	216	221	590	628	692	5.02156	4.85722	5.36994	15.3857	14.5862	16.2059	8.47626e-43	1.66673	up
EVM0033352	144	92	131	6	12	2	5.50432	3.77102	5.80965	0.281975	0.492739	0.08123	1.80229e-19	-3.5708	down
EVM0022828	767	754	686	135	219	213	6.57556	6.95316	6.85312	1.44558	2.08712	2.04043	2.23817e-37	-1.75938	down
EVM0044008	327	302	286	50	63	100	7.07281	7.02667	7.21097	1.32951	1.49543	2.40628	7.61199e-19	-1.8698	down
EVM0049039	119	64	144	31	23	21	4.42361	2.55629	6.24066	1.39842	0.91215	0.84739	6.90506e-07	-1.78468	down
EVM0044002	28	21	43	164	164	217	0.632838	0.510194	1.15575	4.78282	4.25278	5.66193	2.13935e-21	2.6103	up
EVM0022829	387	375	287	105	173	143	8.39607	8.76146	7.25017	2.83661	4.15338	3.46072	5.34516e-10	-1.10876	down
EVM0034985	257	270	199	681	710	632	4.54794	5.12977	4.10038	15.0569	13.9694	12.5447	2.85286e-38	1.6578	up
EVM0039615	149	107	124	41	58	34	1.61126	1.24869	1.56864	0.546277	0.694765	0.408955	1.04251e-05	-1.26149	down
EVM0043787	385	310	291	59	66	57	9.61229	8.32905	8.46861	1.83695	1.8352	1.59733	5.53031e-30	-2.19188	down
EVM0043785	52	21	24	54	74	99	0.633119	0.274874	0.329859	0.819253	0.994317	1.35641	0.000385394	1.30882	up
EVM0043782	19	21	21	131	170	189	0.122344	0.145183	0.158762	1.08366	1.24724	1.40186	1.8248e-27	3.02712	up
EVM0056924	226	203	150	55	74	67	2.65812	2.57069	2.05593	0.801365	0.957902	0.88196	5.17506e-09	-1.32689	down
EVM0037985	293	339	253	87	101	149	2.23554	2.78229	2.24777	0.823724	0.856602	1.2688	4.93023e-09	-1.18015	down
EVM0037982	409	379	505	763	766	827	5.36919	5.35504	7.72895	12.5156	11.1727	12.1665	1.49499e-14	1.03417	up
EVM0037980	37	55	40	305	302	53	0.769086	1.25646	0.99104	8.08974	7.12996	1.24402	0.00223029	1.85442	up
EVM0042783	23	19	18	46	47	35	1.9423	1.69219	1.7665	4.90894	4.43474	3.36893	0.0048056	1.16362	up
EVM0044188	50	38	37	105	79	116	2.28315	1.84719	1.98057	6.04204	4.01016	5.9586	2.68353e-06	1.3859	up
EVM0048630	1306	1210	1084	178	266	179	14.4456	14.4037	13.9835	2.45953	3.2672	2.20802	2.39625e-78	-2.32017	down
EVM0017382	137	113	109	57	43	31	4.49461	4.00909	4.16826	2.32049	1.56719	1.13531	7.07297e-05	-1.18472	down
EVM0053726	12848	11177	11504	4663	5373	5194	80.3863	75.2809	83.9387	36.4643	37.37	36.417	1.87162e-87	-1.03311	down
EVM0054714	11	23	13	39	47	47	0.278437	0.636612	0.380629	1.29384	1.37967	1.37264	0.000468401	1.49632	up
EVM0054713	1734	1550	1481	515	644	528	56.1048	53.9916	55.8558	20.8077	23.1299	19.1405	5.57674e-47	-1.30238	down
Salix_babylonica_newGene_4448	56	59	36	258	178	187	1.353	1.04594	0.658923	5.32858	3.28116	3.45858	6.22083e-18	2.16786	up
EVM0036218	99	96	88	24	52	44	2.37652	2.46575	2.46233	0.719035	1.36888	1.18485	0.00164154	-1.00098	down
EVM0036212	5070	4598	4488	869	885	929	76.503	74.6878	78.9768	16.3854	14.8402	15.7103	2.61355e-265	-2.20409	down
EVM0038527	51	42	43	116	148	130	1.14275	1.01043	1.1292	3.30478	3.73309	3.31312	7.32293e-11	1.65525	up
EVM0007962	170	277	140	74	83	62	11.8789	20.8938	11.405	6.40849	6.44519	4.83238	9.25152e-06	-1.17616	down
EVM0055443	1190	1136	1017	332	434	357	38.5254	39.6014	38.3857	13.4133	15.6189	12.9511	4.28326e-41	-1.37666	down
EVM0055448	33	46	38	2703	2924	2741	0.605578	0.910001	0.814762	62.6641	60.282	56.9765	0	6.26238	up
EVM0010550	120	160	101	21	16	46	4.34392	6.25098	4.27339	0.923816	0.61148	1.87793	3.36427e-08	-1.87114	down
EVM0002017	1062	1008	843	321	346	285	59.5091	60.8076	55.044	22.4732	21.5481	17.8537	1.34747e-35	-1.40722	down
EVM0014351	73	32	53	16	11	23	3.84266	1.83047	3.27659	1.05378	0.618983	1.36985	0.00346843	-1.29404	down
EVM0014353	193	128	148	28	40	47	8.8888	6.34216	7.9212	1.58639	2.01803	2.39457	8.60131e-11	-1.75992	down
EVM0030528	2659	1966	2361	832	975	810	53.7556	42.7832	55.6704	21.0076	21.9002	18.349	2.99978e-33	-1.22021	down
EVM0037246	47	47	64	14	21	12	0.826672	0.891034	1.31747	0.311298	0.410247	0.237584	0.000864664	-1.40636	down
EVM0044945	140	113	95	18	27	22	3.31139	2.86264	2.61306	0.505157	0.706601	0.567837	3.17714e-11	-2.05404	down
EVM0044949	64	54	47	372	330	347	0.989762	0.900759	0.843062	7.19262	5.67222	6.0191	2.64391e-48	2.80094	up
EVM0015083	878	873	735	202	270	279	39.463	42.2676	38.5558	11.341	13.4774	14.0188	4.24826e-38	-1.52758	down
EVM0006707	446	391	316	128	124	177	18.7224	17.6558	15.4638	6.67954	5.7524	8.30874	2.20372e-12	-1.21069	down
EVM0006706	128	115	136	591	641	617	4.45394	4.29594	5.51374	25.8097	24.9036	24.1556	9.35204e-69	2.44303	up
EVM0004391	456	473	451	863	912	1017	7.28221	8.13897	8.39301	17.2314	16.2007	18.2109	2.22765e-32	1.19516	up
EVM0012458	2183	2210	1999	599	670	691	38.1159	41.5214	40.6939	13.0577	13.0009	13.5195	5.90615e-89	-1.51278	down
EVM0051638	240	230	176	733	783	776	6.5386	6.74405	5.57002	24.9556	23.7051	23.7043	1.75593e-64	2.00396	up
EVM0014684	763	739	730	1714	1687	1959	8.15845	8.51401	9.10592	22.9325	20.0643	23.4977	2.93233e-65	1.44548	up
EVM0008739	24	31	26	98	131	136	0.703211	0.962485	0.885868	3.62656	4.30734	4.48761	7.81297e-15	2.23132	up
EVM0036107	15	17	17	42	32	41	0.357129	0.432255	0.457652	1.26964	0.853874	1.09113	0.00374211	1.26188	up
EVM0010965	395	409	287	74	129	128	7.90416	8.82747	6.70247	1.85116	2.8685	2.86048	5.47903e-15	-1.50148	down
EVM0006175	299	219	198	69	84	83	3.87702	3.05776	2.98946	1.10489	1.21036	1.20276	5.16317e-11	-1.36957	down
EVM0022195	77	72	36	124	111	113	1.06546	1.07441	0.580564	2.1522	1.71586	1.76197	0.000165587	1.07025	up
Salix_babylonica_newGene_10378	68	60	64	25	29	16	0.696508	0.655593	0.757696	0.309526	0.328178	0.17862	0.00201839	-1.16096	down
EVM0012028	41	72	61	82	117	163	0.66289	1.24429	1.15292	1.65142	2.10032	2.95419	0.000136066	1.15782	up
EVM0032392	47	36	38	7	12	17	1.78011	1.48161	1.67173	0.323922	0.50883	0.733325	0.00331108	-1.36375	down
EVM0003862	133	88	81	36	25	26	2.22168	1.58928	1.57888	0.754189	0.464603	0.487258	5.5517e-06	-1.48408	down
EVM0003861	153	152	119	48	62	51	4.66027	4.97633	4.20015	1.81155	2.09667	1.71966	3.97318e-06	-1.16124	down
EVM0003864	143	126	120	47	49	45	4.79308	4.56081	4.6961	1.9752	1.81687	1.69244	2.67595e-06	-1.22147	down
EVM0007157	52	40	40	145	157	180	0.640392	0.53021	0.574865	2.23981	2.15983	2.49688	1.78157e-16	1.98545	up
Salix_babylonica_newGene_8887	17	20	13	29	34	63	0.495987	0.585045	0.427057	1.26104	1.12718	2.4889	0.00269725	1.33507	up
EVM0057101	176	155	126	21	30	20	2.77634	2.62974	2.30545	0.39939	0.525904	0.351417	1.01556e-16	-2.36547	down
EVM0028978	348	334	310	80	75	86	8.78314	9.07703	9.13893	2.51632	2.08957	2.4334	3.6959e-24	-1.81475	down
EVM0024923	214	233	147	55	83	92	4.35888	5.10689	3.48814	1.39575	1.86509	2.09202	1.406e-06	-1.14207	down
EVM0026530	383	317	291	125	172	120	6.54141	5.83646	5.79092	2.67163	3.26942	2.29172	6.35068e-09	-1.03717	down
EVM0026537	116	118	99	27	32	44	5.33381	5.84038	5.29469	1.52628	1.61357	2.23948	1.10741e-06	-1.43055	down
EVM0054457	55	54	79	20	11	6	0.931303	0.97201	1.54106	0.421131	0.203528	0.113893	1.78982e-05	-1.88481	down
EVM0018654	631	501	495	1434	1532	1522	15.7182	13.4172	14.374	44.633	42.4016	42.4728	3.0112e-78	1.6489	up
EVM0010463	84	100	89	337	350	345	1.4098	1.80799	1.7407	7.11763	6.57468	6.52095	2.32986e-33	2.06828	up
EVM0010461	51	34	38	0	0	0	0.857399	0.604107	0.743618	0	0	0	4.13384e-12	-4.1751	down
EVM0010465	144	119	116	11	36	29	3.61837	3.21403	3.38892	0.341603	0.995124	0.817428	4.49301e-10	-2.00554	down
EVM0013845	300	285	283	80	98	94	3.71645	3.807	4.0971	1.23104	1.34417	1.29517	9.97758e-16	-1.45942	down
EVM0013846	1	4	3	48	70	77	0.036646	0.19013	0.12575	2.65196	3.45745	3.88264	2.08521e-16	3.91219	up
Salix_babylonica_newGene_3252	21	44	18	37	69	60	0.404565	0.947305	0.412746	0.912486	1.52842	1.33801	0.00971382	1.06578	up
EVM0010795	19062	17623	15259	762	819	820	272.792	271.485	254.639	13.6154	13.0244	13.1444	0	-4.23469	down
EVM0050226	94	114	95	465	551	558	2.29374	2.97779	2.68266	14.1936	14.9628	15.287	1.60998e-63	2.52621	up
EVM0050228	127	74	117	23	18	16	1.33146	0.83183	1.43013	0.300838	0.209973	0.187707	9.50188e-10	-2.11447	down
EVM0022530	243	284	229	449	614	587	2.66395	3.34651	2.92703	6.16335	7.49144	7.21669	2.03814e-21	1.29399	up
EVM0019214	553	584	595	134	163	158	5.31228	6.03111	6.65976	1.59779	1.73138	1.69625	3.29032e-33	-1.72532	down
EVM0019213	628	637	649	183	194	215	11.2147	12.2456	13.5106	4.0659	3.83928	4.29669	1.05333e-29	-1.49322	down
EVM0015947	56	91	56	13	19	21	1.87873	3.30627	2.19285	0.528762	0.70541	0.767921	4.12751e-05	-1.59435	down
EVM0015944	201	221	121	18	21	23	6.89376	8.16542	4.85075	0.765279	0.797368	0.882125	4.44191e-21	-2.77011	down
EVM0035834	655	625	589	231	268	245	8.19124	8.40567	8.58746	3.59956	3.72291	3.42981	1.14673e-20	-1.13057	down
EVM0015949	2616	2247	2137	362	434	385	52.438	48.4943	49.9513	9.05747	9.66756	8.63237	2.03784e-174	-2.36627	down
EVM0038356	58	64	59	136	212	212	1.90737	2.26774	2.27024	5.62498	7.7913	7.87323	4.61967e-14	1.74748	up
EVM0057021	168	158	140	614	759	637	5.13646	5.20658	5.00497	23.517	25.8543	21.8969	4.55419e-67	2.27387	up
EVM0024269	12206	11534	10566	4626	5035	5163	152.104	154.72	153.541	72.0478	69.7437	72.0986	4.15373e-127	-1.01975	down
EVM0029611	2013	2005	1909	585	613	568	41.9683	44.9949	46.4122	15.2277	14.1901	13.2508	2.16209e-77	-1.55121	down
EVM0029612	70	83	98	9	19	16	3.11278	3.95359	5.0538	0.444859	0.930043	0.78649	1.15997e-08	-2.13735	down
EVM0029616	62	51	52	15	10	17	0.814493	0.718206	0.805915	0.246741	0.147178	0.250761	0.00010132	-1.5956	down
EVM0028561	590	596	555	126	162	132	14.5769	15.8471	15.9838	3.8851	4.43427	3.63901	8.62263e-39	-1.84256	down
EVM0007299	62	73	44	144	127	121	3.06111	3.85798	2.51991	8.9051	6.98146	6.68342	9.28579e-07	1.27998	up
EVM0023281	12043	10541	10394	2745	2959	2983	186.625	175.833	187.825	53.1501	50.9674	51.7933	2.46766e-261	-1.73189	down
EVM0023282	8744	8016	7673	24345	27861	26895	161.65	159.536	165.428	562.585	572.578	557.289	0	1.88143	up
EVM0035300	26	30	17	313	404	315	0.85373	1.06904	0.646473	13.0007	14.9203	11.7203	3.35911e-63	3.87517	up
EVM0024487	35	68	50	2	0	0	1.62739	3.39422	2.68277	0.112636	0	0	1.50108e-12	-4.00828	down
EVM0039480	218	224	195	467	540	549	9.58134	10.5911	9.97866	25.6843	26.3983	27.0329	3.54412e-30	1.46131	up
EVM0022884	1243	1215	1031	410	377	333	14.5845	15.3488	14.1065	6.01171	4.9086	4.37624	5.67837e-37	-1.43058	down
EVM0022885	263	248	240	89	67	69	4.07955	4.13448	4.3327	1.70862	1.14999	1.18401	6.13207e-13	-1.50222	down
EVM0038596	133	92	102	245	267	261	3.19051	2.36079	2.86126	7.35293	7.13832	7.03199	2.85819e-14	1.40471	up
EVM0020024	379	411	314	9	15	8	7.39406	8.63181	7.13357	0.201142	0.324982	0.162018	1.56581e-61	-4.65394	down
EVM0020026	681	660	595	171	255	200	13.33	13.8994	13.5726	4.18018	5.5393	4.37744	3.46103e-26	-1.42779	down
EVM0032078	298	356	263	93	104	109	12.2569	15.7747	12.5824	4.75716	4.74395	5.01152	1.04496e-13	-1.36636	down
EVM0034638	2626	2204	2071	833	1015	910	67.9282	61.3661	62.4697	26.9238	29.1773	26.3822	1.26641e-47	-1.12789	down
EVM0038598	109	116	112	45	48	35	1.4119	1.61757	1.69188	0.722802	0.685554	0.504841	5.58194e-05	-1.15088	down
EVM0055289	94	80	93	25	52	23	0.996606	0.916927	1.1482	0.331631	0.608984	0.269154	0.000945737	-1.15234	down
EVM0025590	90	61	89	2052	2519	2241	1.6438	1.19994	1.90127	47.1688	51.4956	46.1879	0	4.9655	up
EVM0005175	4082	4270	3479	643	714	795	102.322	115.196	101.688	20.1309	19.8832	22.3226	1.44571e-210	-2.26234	down
EVM0037410	2494	2323	1952	3926	4641	4915	68.4588	68.6332	62.4876	134.716	141.609	151.229	3.20089e-80	1.1808	up
EVM0037416	1368	1308	1187	40	66	91	19.8778	20.4613	20.1079	0.726314	1.05181	1.48029	2.09956e-166	-4.05388	down
EVM0033305	150	147	132	12	44	53	1.46141	1.54585	1.50856	0.146832	0.468695	0.580642	2.57458e-07	-1.69247	down
EVM0033307	124	79	116	21	16	23	13.8026	9.45317	15.0626	2.8043	1.87086	2.80271	7.6123e-10	-2.06537	down
EVM0034828	66	32	29	68	77	110	1.27559	0.654943	0.643494	1.65231	1.6566	2.40548	0.000992151	1.12594	up
EVM0045566	79	74	61	0	0	0	1.56986	1.57476	1.41866	0	0	0	2.17798e-18	-4.9504	down
EVM0045567	71	48	38	15	18	19	2.05389	1.50103	1.26799	0.511295	0.557764	0.587814	0.00243659	-1.2531	down
EVM0057499	155	145	145	16	8	14	2.86402	2.88676	3.13207	0.358127	0.158494	0.275985	2.34775e-22	-3.12846	down
EVM0040867	268	234	227	80	83	80	6.2556	5.87291	6.18899	2.31211	2.15109	2.0776	3.10113e-12	-1.36169	down
EVM0044447	638	592	494	179	171	182	11.0309	11.021	9.96119	3.87061	3.28265	3.51947	6.8403e-28	-1.48415	down
EVM0038592	392	525	485	196	175	138	9.26655	13.3553	13.3666	5.78042	4.59919	3.65638	1.84437e-11	-1.247	down
EVM0023313	100	100	80	34	33	29	1.06754	1.14901	0.995701	0.443185	0.387053	0.343109	3.86253e-05	-1.27275	down
EVM0031817	478	362	405	695	850	911	9.5466	7.77994	9.44778	17.3726	18.8871	20.4059	1.43888e-23	1.15635	up
EVM0031815	228	195	199	41	31	20	4.16801	3.83655	4.23783	0.93276	0.62968	0.408202	2.63763e-20	-2.44467	down
EVM0044214	351	311	350	104	142	132	4.3641	4.1634	5.0686	1.60331	1.96131	1.82706	1.90338e-12	-1.21802	down
EVM0044216	91	80	75	7	4	13	2.7586	2.60398	2.64153	0.265558	0.123917	0.441933	3.28574e-12	-2.8177	down
EVM0008248	1299	1478	1186	191	266	201	44.1571	54.0758	47.0143	8.0996	10.0141	7.62838	1.85154e-88	-2.38277	down
EVM0032890	50	66	51	16	15	24	0.693554	0.984179	0.831644	0.273655	0.221194	0.367912	0.0013692	-1.28396	down
EVM0057341	75	87	78	7	26	32	1.4075	1.76916	1.70339	0.165445	0.534026	0.673938	6.57852e-05	-1.56226	down
EVM0057347	65	51	62	88	118	122	2.39857	2.0165	2.68978	4.07182	4.87234	5.06842	0.000136933	1.01954	up
EVM0008866	583	623	555	226	270	222	15.292	17.5892	16.9661	7.40933	7.87107	6.51924	9.67668e-17	-1.09546	down
EVM0052645	151	113	112	279	385	371	2.27104	1.82517	1.95808	5.24679	6.44701	6.27742	1.52439e-21	1.61924	up
EVM0005151	129	121	84	30	34	34	2.23584	2.26904	1.69888	0.637668	0.639586	0.651478	4.69247e-07	-1.48981	down
EVM0046216	159	177	164	56	75	44	1.80896	2.16328	2.17815	0.785884	0.951297	0.551075	3.97128e-07	-1.27926	down
EVM0048846	501	490	416	1345	1680	1543	10.0714	10.5977	9.75175	33.792	37.5469	34.7508	9.88633e-102	1.87827	up
EVM0026082	176	171	172	2490	2686	2879	5.02972	5.28795	5.76326	89.4225	85.7911	92.7212	0	4.12173	up
EVM0026084	745	747	698	197	267	193	12.0732	13.0432	13.2029	3.98504	4.81356	3.49553	4.98355e-31	-1.53447	down
EVM0026087	948	917	825	160	238	191	20.8399	21.7066	21.1446	4.38651	5.80474	4.6984	2.34717e-58	-1.98696	down
EVM0054691	99	65	72	143	131	157	1.81892	1.28331	1.53689	3.29551	2.69458	3.24174	1.77066e-05	1.02999	up
EVM0057114	66	84	79	15	19	14	1.41506	1.94575	1.97981	0.404012	0.446167	0.330285	2.39341e-07	-1.89869	down
EVM0016835	27	43	20	101	63	75	0.625918	1.08484	0.539479	2.94148	1.63278	1.97133	2.88218e-05	1.49488	up
Salix_babylonica_newGene_4186	6	7	2	69	86	63	0.12979	0.155238	0.05045	1.93395	2.11446	1.5879	2.96046e-16	3.5166	up
EVM0001276	543	454	362	103	98	94	8.75651	7.88888	6.8183	2.0602	1.75696	1.69421	4.71577e-31	-1.96734	down
EVM0001277	235	232	214	570	721	633	6.56989	6.98541	6.9799	19.959	22.4433	19.8601	5.72352e-42	1.66927	up
EVM0001273	83	124	92	17	30	27	1.41368	2.27597	1.82419	0.352108	0.56753	0.511587	2.43889e-07	-1.71484	down
EVM0055878	70	69	63	16	23	33	1.81765	1.92885	1.90525	0.520029	0.661069	0.961403	0.00102039	-1.20667	down
EVM0045976	6378	6122	5849	10482	11896	11885	80.1457	82.809	85.7151	164.636	166.164	167.385	1.23108e-134	1.08654	up
EVM0014521	24	30	23	52	70	69	0.494927	0.683545	0.572463	1.39415	1.66397	1.63886	7.51641e-05	1.38535	up
EVM0050750	213	175	190	56	57	51	6.29127	5.57653	6.54221	2.06998	1.86636	1.68977	5.16501e-12	-1.57551	down
EVM0003126	1117	1010	995	1909	2083	2007	20.3647	19.8133	21.1449	43.5073	42.2272	41.0151	1.06106e-56	1.12837	up
EVM0056757	511	486	410	169	222	176	9.1098	9.32618	8.51943	3.76186	4.39596	3.51755	2.81219e-14	-1.10669	down
EVM0005988	3832	3560	3179	6655	7891	8167	52.7251	52.7269	51.004	114.453	120.691	125.949	7.84825e-139	1.28936	up
EVM0005989	181	121	106	258	275	275	4.92043	3.52543	3.34315	8.75802	8.31697	8.38342	5.88947e-10	1.16175	up
EVM0028019	845	797	601	265	278	306	17.5266	17.7776	14.5174	6.85905	6.40379	7.10707	3.28886e-22	-1.19497	down
EVM0052986	321	278	226	513	554	581	4.85933	4.52837	3.979	9.70424	9.31766	9.85815	6.05965e-21	1.18152	up
EVM0052984	44	33	39	8	9	6	3.14711	2.52953	3.28926	0.661084	0.678491	0.421072	0.000159068	-1.81875	down
Salix_babylonica_newGene_7676	148	135	119	67	52	38	3.64129	3.58612	3.41551	2.06216	1.4188	1.00312	8.73845e-05	-1.09985	down
Salix_babylonica_newGene_7677	1572	1297	1475	405	490	464	16.9875	15.0918	18.5919	5.46888	5.88348	5.61188	2.34468e-49	-1.48266	down
EVM0020777	519	496	428	161	209	209	23.2801	23.9636	22.407	9.01647	10.4196	10.484	1.06188e-15	-1.11698	down
EVM0002297	753	746	617	206	257	246	11.0242	11.7545	10.5362	3.76635	4.17366	4.03432	2.91674e-30	-1.37613	down
EVM0002294	2322	2204	2088	631	728	692	17.0998	17.4708	17.9313	5.80249	5.95871	5.71291	4.09064e-92	-1.49632	down
EVM0057809	219	223	152	485	576	518	3.85084	4.22407	3.12335	10.6759	11.2824	10.2292	1.31797e-29	1.58567	up
EVM0052328	3058	2896	2670	9862	11402	10640	41.448	42.2573	42.199	167.083	171.808	161.649	0	2.0734	up
EVM0052324	335	314	286	664	628	700	2.88054	2.90761	2.86866	7.1392	6.00459	6.75263	1.03833e-27	1.27347	up
EVM0052325	4752	4493	4101	1499	1722	1811	120.929	123.086	121.691	47.6727	48.6944	51.6397	3.12158e-102	-1.21687	down
EVM0027054	175	167	160	27	34	38	5.44702	5.59635	5.80754	1.04042	1.1731	1.33055	5.75763e-16	-2.07063	down
EVM0027057	238	317	174	88	91	121	10.2523	14.6892	8.74545	4.72534	4.31805	5.83071	3.83793e-06	-1.05511	down
EVM0037459	3254	2854	2779	125	168	224	51.0991	48.2283	50.8832	2.43465	2.92602	3.93853	6.28012e-290	-3.89123	down
EVM0054869	719	556	475	2056	2305	2187	26.5742	22.1151	20.4762	95.0203	94.7037	90.6246	6.65944e-119	2.09004	up
EVM0054862	9	6	12	47	34	60	0.254732	0.165651	0.404941	1.70299	1.08354	1.94074	8.40089e-07	2.22059	up
EVM0030234	327	308	250	107	101	124	5.72493	5.811	5.11014	2.34513	1.96511	2.42856	2.85068e-11	-1.19689	down
EVM0049243	1593	1552	1305	232	330	241	20.4393	21.4304	19.5215	3.70722	4.69693	3.45999	1.29025e-93	-2.26397	down
EVM0030232	661	700	591	248	294	219	23.2311	26.4971	24.2236	10.8658	11.4835	8.61982	7.61185e-18	-1.15572	down
EVM0025078	98	83	63	27	28	31	0.659798	0.601734	0.493324	0.225971	0.210761	0.231602	0.000222993	-1.22306	down
EVM0023895	52	75	23	93	87	103	0.375469	0.581995	0.194089	0.837106	0.69486	0.829852	0.00207271	1.0493	up
Salix_babylonica_newGene_29	126	66	77	183	491	464	4.88891	2.74276	3.46657	8.88303	21.187	20.1952	2.76661e-06	1.99743	up
EVM0010618	201	225	170	68	61	82	4.20432	5.07197	4.14482	1.78267	1.41553	1.92782	1.29722e-08	-1.26806	down
EVM0010612	2591	2530	2056	437	522	389	47.3699	49.784	43.8362	9.9749	10.6011	7.95952	3.57531e-115	-2.20556	down
EVM0010613	249	241	205	880	989	1107	4.57274	4.75779	4.38478	20.2239	20.2048	22.8173	6.63693e-96	2.26984	up
EVM0039505	2220	2015	1832	150	198	165	34.3157	33.5288	33.0276	2.88915	3.3896	2.85406	9.46744e-246	-3.35318	down
EVM0020603	397	340	319	969	1014	987	4.32831	3.99169	4.05895	13.2047	12.298	12.066	6.25248e-62	1.67458	up
EVM0038833	1275	1076	1093	214	304	207	11.7145	10.6415	11.7123	2.44917	3.10176	2.13171	6.22771e-60	-2.04047	down
EVM0038836	85	79	59	3	6	2	3.62281	3.63198	2.9085	0.121626	0.262287	0.086466	1.8338e-14	-3.49721	down
EVM0038837	142	107	109	197	291	263	2.95016	2.38167	2.6432	5.11918	6.73117	6.12	1.18137e-10	1.22759	up
EVM0025893	171	139	159	46	91	44	1.86402	1.63623	2.02679	0.628155	1.0942	0.537316	4.76226e-05	-1.13967	down
EVM0042373	206	205	188	448	583	456	3.2225	3.45205	3.43601	8.79624	10.1715	8.01973	2.04942e-25	1.48055	up
EVM0050410	6277	5809	5239	2063	2309	2280	91.5434	91.1969	89.0898	37.6045	37.4246	37.266	1.08181e-120	-1.18857	down
EVM0024388	1318	1124	1109	264	374	387	20.7098	19.0197	20.3296	5.18728	6.52022	6.81185	1.74693e-47	-1.5967	down
EVM0022760	5120	5229	4357	1740	1950	1994	80.6629	88.684	80.0481	34.2488	34.1443	35.2081	5.90814e-91	-1.17926	down
EVM0025386	156	154	119	429	466	433	2.92965	3.12857	2.60583	10.1224	9.76749	9.16953	1.70916e-34	1.80016	up
EVM0019393	302	277	223	122	102	110	3.60773	3.56351	3.09738	1.81325	1.34472	1.46262	4.83392e-08	-1.04114	down
EVM0024031	421	368	403	58	79	76	12.8166	12.0457	14.2939	2.19127	2.66408	2.57739	2.37498e-36	-2.25627	down
EVM0034779	1265	1075	1103	440	490	521	18.1478	16.5882	18.4458	7.88335	7.80061	8.37244	3.16161e-28	-1.05284	down
EVM0034774	47	40	36	2	0	13	2.7903	2.52758	2.45365	0.14794	0	0.864946	7.08615e-05	-2.21268	down
EVM0033925	2496	1949	2008	83	132	121	80.7496	67.8831	75.7428	3.32212	4.72043	4.35258	1.23774e-246	-4.03912	down
EVM0033929	285	242	185	496	535	568	15.5569	14.2209	11.8074	33.926	32.5217	34.81	1.52181e-23	1.34868	up
EVM0033691	502	464	397	978	1082	1104	10.3493	10.2789	9.53013	25.1915	24.7954	25.4988	1.28655e-51	1.39903	up
EVM0033694	372	396	305	906	1055	996	7.80515	8.93398	7.44409	23.7565	24.6063	23.4122	1.11288e-57	1.64231	up
EVM0039078	168	148	135	51	40	37	3.12377	2.96384	2.9249	1.17935	0.817075	0.761515	3.1376e-09	-1.55052	down
EVM0039074	442	369	355	152	182	145	6.91475	6.22023	6.47493	2.97435	3.16824	2.53205	9.9424e-12	-1.07526	down
EVM0039071	3987	4441	3172	1391	1520	1490	212.908	255.275	197.491	92.8134	90.2245	89.1505	1.12457e-49	-1.19973	down
EVM0039070	91	115	86	27	50	23	4.26661	5.81234	4.70349	1.57458	2.57734	1.20222	0.000148656	-1.27281	down
EVM0001070	1517	1198	1255	453	422	530	13.5389	11.5073	13.0527	5.04606	4.18611	5.30071	6.21155e-34	-1.29776	down
EVM0001078	4	21	29	32	83	99	0.069635	0.451721	0.677086	0.801187	1.82764	2.21543	0.000120316	1.81125	up
EVM0039694	113	117	104	38	16	22	2.01026	2.2481	2.15374	0.841559	0.306677	0.429909	7.44498e-08	-1.79708	down
EVM0041055	60	67	43	142	168	141	2.30767	2.7846	1.95115	6.91744	7.26336	6.15609	1.84856e-10	1.54571	up
EVM0005500	877	878	706	2602	2824	2952	7.12009	7.67098	6.68245	26.4147	25.4985	26.8805	7.98389e-171	1.95281	up
EVM0000032	1073	1184	980	409	465	507	19.6107	23.2954	20.8846	9.33877	9.44461	10.3855	2.30398e-24	-1.0359	down
EVM0031994	185	202	201	55	80	54	4.17729	4.90982	5.30834	1.53777	1.99244	1.36298	1.40109e-09	-1.40971	down
EVM0031995	241	228	282	81	66	67	2.92914	2.99199	4.00503	1.23415	0.893897	0.904028	6.8375e-13	-1.5777	down
EVM0031990	4444	4228	3886	1708	1867	1824	51.0932	52.326	52.1035	24.542	23.8568	23.4936	2.47859e-76	-1.02605	down
EVM0041948	219	205	178	380	474	478	3.32462	3.34603	3.14638	7.23193	8.02156	8.14608	1.01747e-21	1.31816	up
EVM0044539	79	113	71	40	30	28	6.48163	10.0988	6.80192	4.14519	2.71478	2.60687	0.00074555	-1.14293	down
EVM0043543	865	1009	675	66	81	63	35.5845	44.6924	32.3758	3.39312	3.68469	2.88869	2.51203e-93	-3.35049	down
EVM0043547	344	383	313	67	137	87	4.78292	5.72863	5.06783	1.14976	2.10774	1.3517	3.42342e-15	-1.616	down
Salix_babylonica_newGene_2355	743	612	623	237	246	266	30.1579	26.7163	29.4816	11.9821	11.0753	12.0884	2.23107e-22	-1.19937	down
Salix_babylonica_newGene_2359	151	122	118	1244	1459	1419	5.11	4.3086	4.56316	55.5375	59.8439	58.6879	1.46608e-225	3.55996	up
EVM0001804	773	652	643	110	173	173	10.5092	9.53719	10.183	1.85943	2.60423	2.62873	3.83984e-43	-1.97265	down
EVM0029523	41	73	38	18	12	15	1.54156	2.9898	1.68439	0.8292	0.508138	0.636407	0.00178209	-1.37492	down
EVM0045099	50	39	35	12	8	15	1.72632	1.42243	1.38155	0.479095	0.30409	0.546462	0.00201839	-1.41692	down
EVM0006475	41	48	39	8	0	4	0.512137	0.633723	0.560321	0.109563	0	0.054016	1.49267e-06	-2.54079	down
EVM0046395	669	516	479	71	105	110	4.20607	3.49502	3.51483	0.558606	0.734547	0.772011	9.1666e-45	-2.31184	down
EVM0037654	117	116	123	214	201	262	2.4837	2.6477	3.04312	5.68929	4.74543	6.24286	2.24114e-08	1.08783	up
EVM0018376	87	76	70	27	32	38	1.74512	1.63131	1.64226	0.672823	0.711016	0.848995	0.00205998	-1.01105	down
EVM0055197	70	58	60	532	612	680	2.03151	1.83227	2.04686	19.5496	19.9998	22.4066	7.62048e-102	3.40987	up
EVM0023465	65	47	78	15	30	18	3.06772	2.39773	4.27073	0.858305	1.54206	0.922927	0.00126864	-1.28903	down
EVM0004901	1006	962	862	328	383	389	26.0166	26.7898	25.9871	10.5967	10.9965	11.2684	1.80102e-31	-1.16776	down
EVM0057689	1180	1421	792	325	476	367	71.3702	92.481	55.8469	24.5577	31.9414	24.8788	1.16081e-07	-1.29747	down
EVM0046022	47	39	37	8	14	6	0.420818	0.377567	0.387253	0.090061	0.137607	0.059944	0.00040919	-1.66902	down
EVM0043818	439	423	422	161	166	217	5.61878	5.83055	6.29642	2.56415	2.3508	3.11541	1.16666e-11	-1.03999	down
EVM0054081	859	806	652	49	95	87	10.5815	10.6861	9.36675	0.740004	1.30022	1.19659	2.95689e-82	-3.08946	down
EVM0003103	8514	7467	7263	14814	16506	16477	130.921	123.61	130.238	284.747	282.153	283.987	1.71031e-174	1.22822	up
EVM0051424	74	55	65	102	115	135	1.58206	1.27018	1.62469	2.73511	2.73939	3.24831	9.04954e-05	1.00603	up
EVM0002882	4099	3572	3239	1532	1557	1626	152.366	142.92	140.4	71.1398	64.3229	67.7092	6.13448e-55	-1.01361	down
EVM0011013	387	361	371	807	855	966	6.69719	6.72727	7.48762	17.4777	16.4671	18.7692	1.21921e-40	1.40837	up
EVM0025244	1179	1085	834	122	119	120	17.4475	17.2908	14.3978	2.24732	1.94642	1.97851	1.24337e-104	-2.87164	down
EVM0052394	1324	1147	1083	249	387	354	19.3702	18.0493	18.4635	4.54271	6.27975	5.7975	2.50321e-47	-1.64655	down
EVM0025249	787	864	697	233	277	320	6.36065	7.51687	6.56545	2.35261	2.48466	2.89729	2.41408e-26	-1.30252	down
EVM0024638	601	549	535	140	132	146	5.51796	5.42435	5.73015	1.59896	1.34268	1.50195	1.24823e-37	-1.79863	down
EVM0020528	1227	1072	1006	1856	2168	1961	13.3498	12.5628	12.7629	25.2507	26.2251	23.9259	6.59871e-46	1.04406	up
EVM0028737	462	492	335	141	126	160	15.0678	17.2694	12.735	5.73791	4.5483	5.82817	3.50052e-16	-1.37296	down
EVM0028739	1041	1006	921	194	259	202	34.2544	35.6543	35.3554	7.9711	9.4623	7.42184	7.32794e-65	-1.97593	down
EVM0009670	1218	1092	952	3014	3240	3212	9.53503	9.20633	8.68634	29.4989	28.2008	28.1869	6.26026e-155	1.72568	up
Salix_babylonica_newGene_6463	106	141	52	0	12	4	2.24199	3.30556	1.29408	0	0.296036	0.080559	0.000705638	-2.27378	down
EVM0009676	1050	932	893	169	272	285	9.8849	9.44245	9.80193	1.98301	2.83977	3.00195	1.86707e-42	-1.7858	down
Salix_babylonica_newGene_5842	20	18	18	71	88	86	0.414928	0.392501	0.450511	1.87385	2.1095	2.09727	1.10834e-10	2.15335	up
EVM0005820	91	95	83	27	27	47	2.14035	2.39683	2.28877	0.785928	0.709493	1.24572	0.000381107	-1.15511	down
EVM0012732	127	120	102	43	46	46	1.27446	1.29397	1.19137	0.529051	0.509755	0.513597	3.09531e-05	-1.12813	down
EVM0023363	1576	1350	1352	554	539	681	16.0937	14.8418	16.1007	7.07022	6.12019	7.79174	3.46385e-28	-1.07422	down
EVM0052826	1223	1143	986	1988	1953	2087	11.6576	11.7341	10.9619	23.6908	20.7012	22.308	1.78949e-43	1.03731	up
EVM0052828	71	77	60	30	28	12	1.18138	1.37458	1.16345	0.617612	0.515267	0.22007	0.00130336	-1.24711	down
EVM0018559	1838	1646	1363	507	602	622	21.2308	20.4678	18.3547	7.31048	7.72713	8.04454	3.74168e-47	-1.28707	down
EVM0018554	26	15	18	2717	2680	2729	1.27403	0.788249	1.00435	170.082	149.217	153.19	0	7.1244	up
EVM0018552	1512	1364	1397	184	193	151	12.0994	11.7487	13.0335	1.83562	1.71383	1.3483	1.66489e-130	-2.80294	down
EVM0018550	1726	1346	1345	451	452	474	20.829	17.4828	18.9192	6.79264	6.05819	6.40182	2.13854e-51	-1.47848	down
EVM0016295	353	315	337	1496	1739	1770	5.46813	5.24772	6.08144	28.9632	29.95	30.7297	9.44947e-169	2.48914	up
EVM0016290	566	633	501	193	246	204	6.27218	7.55406	6.46895	2.66627	3.01956	2.53175	3.83687e-18	-1.20056	down
EVM0022104	288	325	239	103	119	113	7.64382	9.30145	7.39014	3.39903	3.49635	3.35978	6.10522e-10	-1.13305	down
EVM0022100	203	178	168	58	60	61	6.01851	5.6842	5.80607	2.136	1.97703	2.01207	6.3362e-10	-1.38271	down
EVM0011956	1728	1566	1746	6658	7478	7431	33.1046	32.2964	39.0103	159.488	159.298	159.621	3.3288e-268	2.27548	up
EVM0019600	345	387	307	96	172	113	5.49077	6.64587	5.70058	1.89813	3.04788	2.0132	1.50719e-10	-1.23712	down
Salix_babylonica_newGene_11232	105	176	97	8	13	7	5.38784	9.18545	5.57438	0.515225	0.642092	0.348926	5.10453e-18	-3.23032	down
EVM0021458	73	54	67	32	28	19	1.43521	1.14315	1.53922	0.785557	0.606429	0.419219	0.00718988	-1.01142	down
EVM0021453	103	85	69	396	380	376	2.48211	2.19751	1.9268	11.9558	10.206	10.1837	2.23811e-41	2.32004	up
EVM0044737	1854	1667	1632	96	111	119	36.2052	35.0554	37.1616	2.33785	2.40333	2.59401	1.15748e-241	-3.76414	down
EVM0010003	194	180	153	42	43	87	3.63368	3.64147	3.3351	0.983663	0.895334	1.81849	3.05615e-07	-1.37041	down
EVM0045090	49	24	5	59	79	65	0.967232	0.498228	0.100443	1.44677	1.73379	1.43554	0.00154964	1.41506	up
EVM0057416	2085	2033	1660	720	857	771	40.9288	42.9629	38.003	17.6527	18.7009	16.9485	1.55323e-42	-1.10299	down
EVM0044088	214	232	175	570	728	719	6.12436	7.13699	5.8322	20.3769	23.1388	23.0421	8.44618e-49	1.86796	up
EVM0038663	417	295	357	33	41	46	5.1477	3.91168	5.13018	0.509202	0.561114	0.623483	2.49018e-41	-2.88348	down
EVM0038667	2091	1848	1839	437	551	547	44.6998	42.5374	45.8415	11.6805	13.0769	13.0989	1.30614e-92	-1.71896	down
EVM0037909	58	93	34	0	0	0	2.31045	4.03466	1.60116	0	0	0	1.95222e-15	-4.63938	down
EVM0018238	385	344	371	162	147	140	6.22494	5.98283	6.9885	3.25844	2.62786	2.53488	7.08748e-11	-1.08348	down
EVM0018230	201	215	186	1185	1280	1451	1.74544	2.00789	1.88059	12.8596	12.3575	14.1244	4.44797e-161	2.86857	up
EVM0018234	166	161	168	440	437	495	3.529	3.69882	4.16494	11.7264	10.3624	11.8293	5.14946e-30	1.63702	up
EVM0032998	623	687	744	1448	1776	1489	23.7493	28.1929	33.0487	68.9601	75.2277	63.6213	3.3416e-37	1.36808	up
EVM0032990	444	452	374	192	139	184	12.4165	13.5879	12.1945	6.69969	4.30917	5.76716	7.17368e-11	-1.08635	down
EVM0042149	99	94	104	17	39	24	1.88288	1.92163	2.3232	0.394151	0.82746	0.500211	1.25079e-06	-1.60523	down
EVM0024177	44	27	24	97	86	98	0.535056	0.35325	0.338297	1.48496	1.17134	1.35315	8.30345e-08	1.66552	up
EVM0024174	1503	1451	1388	148	141	144	27.7398	28.8396	29.8852	3.4014	2.88266	2.96515	8.05847e-174	-3.11246	down
EVM0035719	293	286	243	46	72	63	4.41224	4.64084	4.25906	0.860049	1.19228	1.0642	1.26023e-21	-1.94664	down
EVM0016529	400	486	404	136	158	179	6.50199	8.51018	7.67314	2.75032	2.85321	3.26429	4.91665e-15	-1.24537	down
EVM0008109	456	495	380	69	96	67	23.9834	27.9887	23.3018	4.5331	5.60195	3.94417	8.47108e-38	-2.28482	down
EVM0033714	1906	1761	1806	3875	4242	4092	22.6698	22.5404	25.0488	57.6032	56.0758	54.5452	4.08596e-105	1.34204	up
EVM0033712	97	108	58	22	25	43	1.17375	1.4024	0.81283	0.319968	0.334907	0.573596	0.00037499	-1.25589	down
EVM0033713	219	181	141	314	325	319	5.86487	5.19796	4.40615	10.5003	9.65872	9.57963	7.10053e-10	1.00758	up
EVM0046621	57	100	81	147	166	140	0.579432	1.09723	0.962558	1.88092	1.8985	1.61273	2.78752e-05	1.06848	up
EVM0036292	84	74	68	27	33	21	0.820676	0.782614	0.780175	0.32761	0.350495	0.225012	0.000498464	-1.19842	down
EVM0046642	824	792	687	134	197	178	28.2843	29.2574	27.4915	5.72579	7.5127	6.81133	1.18557e-52	-1.97123	down
EVM0004173	336	303	325	4	7	8	5.47062	5.30326	6.16976	0.061056	0.126576	0.145872	5.08998e-55	-5.06718	down
EVM0001842	506	512	438	77	93	137	14.9643	16.2953	15.0918	2.83324	3.03383	4.52854	7.80277e-32	-2.02458	down
EVM0002763	436	532	384	874	1072	1041	11.9412	15.6901	12.2687	29.9406	32.6824	31.9913	7.62107e-33	1.32094	up
EVM0032143	80	53	51	19	14	11	1.1477	0.820261	0.842009	0.341828	0.20807	0.176332	4.05819e-05	-1.66554	down
EVM0006786	62	52	57	123	177	172	1.22135	1.0977	1.3159	3.02987	3.89429	3.82112	2.42754e-11	1.5898	up
EVM0006781	449	462	399	46	70	55	6.36115	7.05569	6.58997	0.801746	1.10044	0.869987	7.33482e-50	-2.69511	down
EVM0006780	17640	15576	14503	153	178	194	175.408	166.725	168.168	1.89765	1.96374	2.15526	0	-6.29151	down
EVM0006783	305	354	311	592	773	726	11.19	14.005	13.3257	27.2008	31.5932	29.9296	5.32152e-26	1.27868	up
EVM0006782	157	163	164	49	68	45	2.02594	2.26718	2.45992	0.791364	0.977352	0.646874	7.22468e-08	-1.34456	down
EVM0004318	66	75	61	189	258	180	1.45014	1.76739	1.55045	5.22383	6.34659	4.45662	1.2682e-15	1.76748	up
EVM0047065	984	1085	1060	132	191	134	22.4889	26.6892	28.2266	3.75428	4.82793	3.42454	7.81614e-78	-2.56451	down
EVM0000208	238	306	212	25	19	35	6.79701	9.43235	7.06476	0.894107	0.591107	1.11771	7.23941e-30	-2.93793	down
EVM0000202	124	134	116	20	25	49	2.39909	2.78973	2.62448	0.475824	0.535981	1.06557	4.44287e-08	-1.70789	down
EVM0000200	131	121	73	24	23	9	2.39061	2.38528	1.54011	0.540422	0.461771	0.182336	3.01646e-09	-2.1332	down
EVM0015009	742	653	683	302	276	293	6.16973	5.83953	6.62007	3.13699	2.5503	2.72894	1.59836e-17	-1.05347	down
EVM0051852	428	399	324	109	155	157	12.1389	12.1818	10.6965	3.84076	4.87082	4.99152	3.65934e-14	-1.24289	down
EVM0051856	507	535	395	933	1009	896	15.8613	17.9885	14.4033	36.4819	35.0729	31.3895	3.78962e-27	1.16874	up
EVM0003579	275	225	246	3049	3262	3740	2.42884	2.13623	2.53549	33.6928	32.0573	37.061	0	3.92028	up
EVM0007663	747	628	576	41	102	87	10.7548	9.73329	9.66653	0.731649	1.6222	1.39915	7.06499e-54	-2.84263	down
EVM0007662	2215	1929	1545	647	739	789	55.9006	52.4016	45.484	20.4019	20.719	22.3165	2.6455e-39	-1.18664	down
EVM0048578	1204	1101	1188	444	511	529	14.1236	13.9022	16.2463	6.50373	6.65609	6.95293	4.51545e-26	-1.04521	down
EVM0048579	15378	13463	13114	3577	4080	3779	306.159	288.513	304.457	89.0092	90.2716	84.3027	1.18937e-247	-1.68261	down
EVM0048574	107	94	86	18	9	12	1.18496	1.11265	1.10833	0.24777	0.109886	0.13686	9.06725e-12	-2.45318	down
EVM0054985	52	45	50	126	207	115	1.00664	0.93694	1.13825	3.06814	4.4864	2.50223	4.01194e-10	1.70944	up
EVM0056852	46	34	38	10	12	7	0.593911	0.476171	0.575253	0.158249	0.169446	0.101861	0.000820921	-1.57571	down
EVM0027191	50	46	32	19	5	3	1.2718	1.27064	0.945663	0.580134	0.12248	0.084741	0.00170591	-1.64397	down
EVM0016729	284	305	215	91	100	88	12.6558	14.6147	11.1819	5.02703	4.93626	4.36979	2.33394e-11	-1.30157	down
EVM0006201	39	36	17	75	59	72	1.19606	1.17277	0.608676	2.87788	2.01022	2.47106	0.000373049	1.27204	up
EVM0016722	153	116	180	61	79	47	3.70131	3.00665	5.06514	1.84706	2.12675	1.27356	0.00023695	-1.03515	down
EVM0006206	308	294	290	623	677	707	6.07883	6.25481	6.67462	15.3898	14.8864	15.6626	6.28159e-33	1.34684	up
EVM0016721	3883	3795	3600	807	942	945	71.1394	74.8267	76.8979	18.4718	19.1805	19.3944	6.37004e-185	-1.87482	down
EVM0026825	417	412	376	95	101	110	9.41307	10.0059	9.89867	2.65598	2.51574	2.76486	6.23515e-28	-1.76102	down
EVM0006750	798	736	699	1353	1580	1513	8.66794	8.60703	8.84815	18.3657	19.0712	18.4218	2.22386e-51	1.17738	up
Salix_babylonica_newGene_7976	0	8	3	315	352	350	0	0.330494	0.119631	16.8936	16.7873	16.846	2.29631e-63	6.03122	up
EVM0020871	194	133	133	66	58	67	8.86626	6.52771	7.04187	3.76037	2.93937	3.4306	3.86277e-05	-1.03011	down
EVM0020879	162	174	190	30	37	49	2.3309	2.69944	3.19035	0.530833	0.589219	0.792234	1.14677e-13	-1.92342	down
EVM0013776	43	45	41	92	133	107	0.62407	0.703962	0.699401	1.67746	2.16514	1.74831	7.65383e-08	1.47738	up
EVM0033771	166	155	135	258	314	289	1.57043	1.57042	1.48096	3.05208	3.30346	3.06331	2.25747e-11	1.08929	up
EVM0019528	238	210	241	73	112	85	3.92448	3.72159	4.64795	1.50916	2.05515	1.57515	6.27029e-08	-1.14147	down
EVM0055769	76	65	78	293	293	275	1.97843	1.81826	2.36301	9.59995	8.5499	8.08764	1.62172e-28	2.11609	up
EVM0019523	111	95	116	41	29	40	1.46852	1.34515	1.79653	0.67688	0.419786	0.589199	2.01005e-05	-1.28773	down
EVM0011736	5446	4750	4646	8258	9776	9627	54.1451	50.8381	53.8698	102.638	108.05	107.29	1.20938e-106	1.08436	up
EVM0026316	242	271	190	96	69	69	5.24881	6.31666	4.79386	2.59352	1.65155	1.66992	2.84412e-09	-1.34125	down
EVM0026313	143	128	87	29	33	69	2.79018	2.676	1.96721	0.699213	0.709127	1.50093	0.000251777	-1.18489	down
EVM0034122	267	234	200	536	596	552	5.07944	4.78509	4.42425	12.7312	12.6055	11.7617	2.42733e-30	1.4442	up
Salix_babylonica_newGene_213	28	28	22	96	67	53	0.753719	0.79431	0.680727	3.2604	2.01285	1.61118	1.90706e-05	1.54725	up
EVM0019293	3496	3165	2954	816	914	785	33.2878	32.4309	32.7973	9.71128	9.66939	8.37401	1.98317e-125	-1.73723	down
EVM0025757	278	267	255	548	573	530	3.08106	3.18518	3.3019	7.60937	7.07713	6.59733	9.21225e-23	1.22464	up
EVM0021045	46	72	79	20	31	24	0.760424	1.29303	1.52459	0.41278	0.55802	0.447881	0.00371485	-1.1219	down
EVM0021044	2043	1660	1494	278	331	425	16.2494	14.2093	13.8582	2.76311	2.92455	3.78387	6.51436e-81	-2.12323	down
EVM0011190	574	218	359	118	118	101	17.2652	7.03429	12.5777	4.40214	3.93219	3.39857	0.000210922	-1.42738	down
EVM0021043	3729	4137	3221	953	1261	1002	89.0426	106.327	89.679	28.4278	33.463	26.8036	2.89938e-74	-1.58977	down
Salix_babylonica_newGene_3374	101	142	97	55	35	23	2.3358	3.8989	2.44664	1.64092	0.946125	0.581937	0.000139519	-1.28826	down
EVM0007805	207	200	182	53	47	65	2.17981	2.26562	2.22846	0.68926	0.543634	0.766671	2.15073e-12	-1.59488	down
EVM0007807	310	343	284	587	664	471	8.20803	9.77641	8.7574	19.4246	19.5385	13.9848	5.34949e-13	1.05727	up
EVM0050842	280	250	211	849	995	960	6.98588	6.71626	6.1255	26.5145	27.6431	26.894	8.84845e-85	2.09616	up
EVM0047588	173	205	200	42	40	47	4.01932	5.12563	5.40623	1.20137	1.00923	1.21117	3.81746e-15	-1.9097	down
EVM0056447	85	65	60	7	8	12	1.84302	1.51744	1.49841	0.163807	0.192789	0.285465	1.3038e-09	-2.46558	down
EVM0035381	26	22	20	84	104	104	0.667857	0.606465	0.597546	2.6913	2.95657	2.98498	2.86076e-12	2.15496	up
EVM0035380	317	313	263	504	529	565	4.56604	4.85675	4.42275	9.0766	8.47623	9.13927	3.10477e-17	1.02181	up
EVM0024408	96	128	92	244	309	272	2.31956	3.32355	2.57744	7.37594	8.31921	7.39242	2.45032e-16	1.53735	up
EVM0020316	55	74	45	1232	1315	1390	1.04987	1.52479	1.006	29.8083	28.2862	30.1592	1.92213e-236	4.6313	up
EVM0020317	23	20	33	80	59	87	0.382092	0.355037	0.648347	1.70361	1.11416	1.65355	4.56752e-06	1.62104	up
EVM0020318	969	808	878	303	287	333	50.3982	45.243	53.2516	19.6582	16.5857	19.3986	8.24307e-30	-1.3239	down
EVM0009746	124	125	126	34	33	57	3.14258	3.41634	3.72668	1.07611	0.936204	1.61605	2.55197e-06	-1.34757	down
EVM0027838	27	26	35	60	55	57	0.867833	0.897563	1.31193	2.41676	1.97446	2.04899	0.00336749	1.06452	up
EVM0033229	42	52	39	8	15	16	1.22283	1.62213	1.32233	0.294255	0.473655	0.505059	0.00164907	-1.40054	down
EVM0039229	64	42	69	0	3	7	1.82594	1.27061	2.27101	0	0.094736	0.194599	1.88154e-10	-3.19915	down
EVM0039400	169	134	141	31	43	31	3.65061	3.11107	3.56904	0.833045	1.03637	0.75331	1.53277e-11	-1.80866	down
EVM0039406	111	88	72	24	44	39	1.83645	1.56841	1.37874	0.479962	0.799097	0.707915	0.00080619	-1.08365	down
EVM0049956	15	23	25	63	81	100	0.639707	1.0757	1.26407	3.4905	3.99255	4.96845	1.66294e-08	1.96332	up
EVM0045655	383	359	301	175	149	119	6.07584	6.11735	5.55668	3.45467	2.6268	2.10274	4.30776e-08	-1.01225	down
EVM0045653	1863	1823	1698	604	612	672	28.1506	29.6579	29.9153	11.411	10.2727	11.3839	3.52346e-60	-1.31768	down
EVM0056606	106	79	66	541	699	681	1.60756	1.29698	1.16507	10.3088	11.8481	11.6454	1.64329e-89	3.0807	up
EVM0044291	30	33	33	79	71	50	0.532874	0.642685	0.687599	1.79306	1.42413	1.01724	0.000949087	1.16441	up
EVM0044299	83	66	84	184	251	188	1.48189	1.26706	1.74253	4.10108	4.98832	3.75909	7.81451e-13	1.55648	up
EVM0044298	45	42	47	11	10	17	3.90306	3.9144	4.74718	1.2048	0.934275	1.63818	0.00109721	-1.4421	down
EVM0009847	25	27	18	62	39	45	0.84684	0.986975	0.684946	2.63544	1.45729	1.69319	0.00433996	1.15038	up
EVM0028058	170	127	130	289	337	328	2.27845	1.83243	2.0258	4.85442	5.03074	4.93126	4.23483e-16	1.32926	up
EVM0048774	1228	1036	996	362	367	336	9.63481	8.75378	9.1175	3.54412	3.19517	2.94889	8.28093e-41	-1.40995	down
EVM0048770	79	83	60	20	34	35	2.52597	2.84574	2.23998	0.789234	1.17917	1.22807	0.0023756	-1.05657	down
EVM0031170	179	126	130	49	56	59	3.49445	2.63888	2.94451	1.17638	1.20237	1.28886	3.95865e-06	-1.16918	down
EVM0042249	243	177	228	62	77	73	2.41548	1.89778	2.64948	0.762217	0.845696	0.809898	3.44612e-10	-1.38665	down
EVM0042246	138	145	116	37	59	42	2.35343	2.65797	2.29439	0.774314	1.10754	0.795728	1.6517e-06	-1.28837	down
EVM0042242	43	25	11	102	45	44	1.21691	0.758899	0.337187	3.65559	1.43939	1.42139	0.00263819	1.3429	up
EVM0039364	247	231	233	1234	1506	1416	2.63361	2.64899	2.88964	16.454	17.8633	16.9291	1.55802e-165	2.71643	up
EVM0030975	699	587	783	1185	1353	1299	25.5905	23.1388	33.442	54.2398	55.0928	53.3437	7.29273e-21	1.06289	up
EVM0055569	523	530	435	169	166	185	21.947	23.9664	21.2898	8.8619	7.75301	8.69708	1.45344e-20	-1.30873	down
EVM0000500	152	222	107	45	68	58	3.05337	4.80213	2.50717	1.11536	1.51477	1.29639	1.0209e-05	-1.24108	down
EVM0002657	203	181	145	753	871	826	3.78931	3.62735	3.15503	17.5569	18.0636	17.2797	2.56007e-88	2.38289	up
EVM0052095	56	57	37	7	1	6	4.05517	4.44408	3.07526	0.631256	0.040572	0.480254	7.68416e-08	-2.64916	down
EVM0009304	173	124	100	181	262	276	3.19448	2.46915	2.14235	4.18421	5.37603	5.70601	7.08617e-07	1.02295	up
EVM0009308	271	202	202	442	518	490	5.3233	4.27066	4.63622	10.8728	11.3281	10.7982	7.53579e-21	1.28066	up
EVM0023357	50	46	48	13	22	10	0.591661	0.589286	0.666214	0.181962	0.283223	0.13044	0.00219769	-1.3263	down
EVM0015617	78	86	63	180	225	221	1.13277	1.35097	1.06408	3.29261	3.66206	3.62178	3.94049e-15	1.60991	up
EVM0004503	77	47	67	19	20	29	1.98884	1.31579	2.00288	0.597999	0.562937	0.826483	0.00180678	-1.19444	down
EVM0004505	923	843	885	291	393	415	16.422	16.1417	18.3694	6.46227	7.76114	8.27824	2.34377e-20	-1.0811	down
EVM0004504	103	94	99	178	264	284	3.31862	3.28055	3.73374	7.20005	9.50086	10.3334	9.49026e-13	1.43638	up
EVM0030454	418	417	434	1014	1067	1005	5.90315	6.35122	7.15125	17.9367	16.7764	15.9355	2.06964e-45	1.45978	up
EVM0020667	206	184	225	31	66	64	3.359	3.22671	4.29016	0.613879	1.18598	1.17233	2.18871e-11	-1.69653	down
EVM0023663	0	0	0	157	199	138	0	0	0	3.84984	4.36057	3.04869	2.97792e-35	6.36552	up
EVM0012349	6541	6258	5749	190	230	271	124.931	128.665	128.047	4.52645	4.87714	5.79006	0	-4.54188	down
EVM0023665	74	85	51	16	38	19	1.99186	2.45808	1.60252	0.538204	1.13181	0.571069	0.00166162	-1.2204	down
EVM0002211	489	410	394	936	1028	1043	5.67043	5.11223	5.31962	13.5674	13.2556	13.5496	2.10352e-48	1.40081	up
EVM0023664	580	479	419	177	190	213	5.60228	4.97754	4.72082	2.13725	2.0364	2.30695	1.18996e-15	-1.14154	down
EVM0002215	82	60	54	31	30	7	0.458339	0.3563	0.350638	0.209913	0.186093	0.040804	0.007739	-1.16528	down
EVM0019876	5298	4560	4074	1538	1776	1819	71.4041	66.1597	64.0203	25.8941	26.6023	27.4736	1.33002e-88	-1.24582	down
EVM0019870	491	485	483	830	1017	834	7.06728	7.51659	8.10753	14.9416	16.2794	13.4657	1.44595e-22	1.05623	up
EVM0002924	23	19	31	62	65	92	0.343773	0.303502	0.54979	1.19911	1.12301	1.60153	4.229e-06	1.62555	up
EVM0007361	45	65	58	131	137	149	0.552544	0.864577	0.836612	2.03373	1.89598	2.07784	1.15345e-08	1.43729	up
EVM0053415	2735	2552	2442	440	493	422	38.9002	39.0706	40.5024	7.81795	7.7807	6.72382	5.75751e-179	-2.31277	down
EVM0017442	255	185	199	571	636	666	5.37041	4.20007	4.88629	15.0698	14.9362	15.7712	1.1128e-40	1.72441	up
EVM0017448	126	126	84	11	21	19	2.52482	2.72664	1.97255	0.277012	0.464339	0.413248	1.72264e-12	-2.35178	down
EVM0049173	82	87	66	168	288	235	2.29034	2.60264	2.14483	5.85848	8.94952	7.36925	6.21186e-15	1.68887	up
EVM0027768	219	280	136	59	79	83	11.6486	16.0387	8.41828	3.91615	4.67286	4.9246	3.56961e-07	-1.27909	down
EVM0027764	6405	5118	5229	1400	1524	1594	40.7763	35.0759	38.8198	11.1342	10.7841	11.3708	5.28971e-142	-1.69506	down
EVM0039876	1032	956	873	330	372	415	10.9372	10.8995	10.7874	4.36679	4.37311	4.9298	4.76468e-30	-1.16119	down
EVM0013929	22	27	23	46	52	89	1.24932	1.67511	1.52148	3.29443	3.3246	5.80953	0.000161	1.42211	up
EVM0013928	428	397	380	104	103	102	7.34143	7.32472	7.60037	2.21283	1.94784	1.95985	3.15284e-27	-1.74432	down
EVM0013921	385	406	338	129	137	143	9.01232	10.2187	9.21024	3.76901	3.56486	3.73648	1.37145e-15	-1.25625	down
EVM0013920	1551	2278	1280	6776	7139	7053	50.217	79.4352	48.3356	274.368	257.078	256.067	1.2602e-19	2.1547	up
EVM0020934	845	684	599	200	342	341	19.4613	16.9424	16.0869	5.75569	8.74285	8.79987	1.5778e-12	-1.06974	down
EVM0014937	33	14	4	151	141	157	1.26172	0.57031	0.177664	7.2028	5.98918	6.71374	1.54551e-06	2.63455	up
EVM0014936	223	288	220	393	464	478	3.46849	4.81312	3.99527	7.63079	8.02006	8.32845	8.7776e-13	1.04057	up
EVM0020684	43	58	38	12	13	14	0.551841	0.800578	0.569098	0.193426	0.186664	0.202589	0.000835053	-1.45406	down
EVM0022278	12	17	24	170	131	156	0.263704	0.390615	0.614163	4.67485	3.20835	3.84246	6.81254e-24	3.09208	up
EVM0020681	230	149	152	51	45	42	7.88045	5.50334	6.08939	2.15444	1.71835	1.61727	7.01842e-11	-1.67175	down
EVM0022277	8	0	1	59	56	76	0.22741	0	0.030453	2.06882	1.75509	2.42033	1.04334e-14	3.75727	up
EVM0028366	149	197	153	0	12	17	7.66585	10.9474	9.21662	0	0.655711	0.958377	0.00101279	-2.21538	down
EVM0019314	383	384	352	78	84	102	3.53494	3.8156	3.78333	0.894752	0.860328	1.04955	1.88624e-27	-1.86317	down
EVM0028363	1241	1194	1143	262	283	319	9.88718	10.2345	10.6156	2.60608	2.50368	2.84435	3.37134e-75	-1.85166	down
EVM0019318	1153	1108	911	3521	3952	4043	40.185	41.5662	37.0402	153.451	153.199	158.032	2.26015e-233	2.04629	up
EVM0051720	768	742	691	4020	4631	4493	25.353	26.3605	26.5904	166.019	170.059	166.36	0	2.75963	up
EVM0051725	130	104	164	52	48	45	1.73367	1.4965	2.56327	0.863634	0.700683	0.672018	2.45527e-05	-1.21436	down
EVM0051724	2437	2123	2115	457	588	556	22.6809	21.2715	22.9554	5.30641	6.0762	5.79709	3.73558e-114	-1.86567	down
EVM0023658	183	172	122	372	440	491	5.61236	5.68445	4.36347	14.2797	15.0127	16.9162	7.29037e-26	1.61825	up
EVM0029085	722	609	659	1521	1769	1575	5.6226	5.1076	5.9827	14.8113	15.3263	13.7542	5.03729e-63	1.47066	up
EVM0029087	460	309	252	97	115	124	16.1316	11.6544	10.2967	4.21271	4.45461	4.86119	5.43827e-12	-1.36965	down
EVM0014073	175	182	146	302	303	403	5.63259	6.30536	5.49779	12.1644	10.8542	14.5879	1.64894e-12	1.17249	up
EVM0035026	122	77	94	40	39	31	2.53706	1.73044	2.29401	1.03653	0.90527	0.727671	0.000271749	-1.14628	down
EVM0035027	450	440	376	26	43	44	8.14457	8.56058	7.92692	0.587756	0.852163	0.882623	3.04443e-58	-3.21684	down
EVM0035028	117	116	94	30	46	20	1.85777	1.97763	1.74473	0.597544	0.814482	0.35641	3.62457e-06	-1.47991	down
EVM0018868	8987	7961	7412	80	73	79	82.6977	78.8595	79.5285	0.919227	0.737841	0.804933	0	-6.47545	down
EVM0018866	220	227	150	63	78	110	4.58351	5.0945	3.64691	1.63303	1.79682	2.55376	1.46169e-05	-1.02638	down
EVM0026454	692	540	474	1800	1804	1919	6.50205	5.46828	5.19016	21.1642	18.856	20.2264	5.30025e-92	1.88255	up
EVM0057787	232	175	155	1189	1312	1356	2.95381	2.39956	2.30799	18.9818	18.6276	19.415	6.7503e-160	2.95038	up
EVM0032738	260	232	232	74	65	46	6.01711	5.78059	6.26185	2.12927	1.66449	1.18712	1.87192e-14	-1.71723	down
Salix_babylonica_newGene_10962	70	82	73	25	31	36	3.93256	5.0915	4.74278	1.9677	2.22084	2.32468	0.00207373	-1.03829	down
EVM0026450	59	86	88	7	6	13	1.44689	2.27296	2.51956	0.186721	0.153816	0.350147	1.47845e-10	-2.64941	down
EVM0045197	1718	2147	1336	595	819	655	15.6144	21.0145	14.1635	6.75969	8.27072	6.66939	6.6613e-08	-1.11114	down
EVM0037512	108	97	74	261	343	310	1.69305	1.62676	1.34854	5.10874	5.96951	5.44182	3.14062e-25	1.86546	up
EVM0055145	119	96	88	198	200	208	2.0651	1.78562	1.77734	4.29954	3.86911	4.05422	2.88557e-09	1.16801	up
EVM0033463	676	743	495	133	177	185	10.77	12.7407	9.19268	2.64272	3.12048	3.30315	1.97356e-30	-1.73606	down
EVM0044823	0	2	5	82	85	69	0	0.045186	0.127475	2.23424	2.07252	1.67931	6.09412e-20	4.29378	up
EVM0045447	37	22	49	87	73	103	1.24447	0.799071	1.91395	3.68705	2.73573	3.91537	6.05262e-05	1.36244	up
EVM0053057	109	118	74	33	41	48	2.43554	2.84126	1.91958	0.916375	1.012	1.19776	0.000550472	-1.05218	down
EVM0031918	336	302	276	147	113	105	5.31548	5.14227	5.09541	2.90852	1.99042	1.86016	1.08453e-08	-1.0985	down
EVM0008487	517	520	545	151	210	182	8.94027	9.68703	10.9998	3.25077	4.03009	3.51651	4.32505e-20	-1.34546	down
EVM0044318	7	15	29	43	47	45	0.290425	0.690601	1.51899	2.39366	2.36387	2.24645	0.00354278	1.35446	up
EVM0044319	86	75	79	305	348	337	2.94515	2.75204	3.15224	13.0904	13.2703	12.9461	1.59991e-36	2.19073	up
EVM0040679	78	65	32	117	125	162	1.24418	1.12034	0.600234	2.35579	2.23116	2.91702	1.61134e-06	1.34547	up
EVM0044317	109	80	45	139	216	204	2.51826	1.99522	1.19349	4.01949	5.5576	5.3031	4.06077e-08	1.39918	up
EVM0040670	29	30	24	67	101	62	0.763465	0.852005	0.716367	2.2032	2.96466	1.8325	4.87463e-06	1.54488	up
EVM0035928	720	666	571	120	114	171	6.36555	6.34527	5.89451	1.32434	1.11253	1.69673	3.14633e-43	-2.0536	down
EVM0043096	9	12	18	67	76	51	0.303647	0.409936	0.68891	2.87199	2.88515	1.95825	1.87649e-08	2.23765	up
EVM0043095	100	82	85	160	152	169	2.74523	2.40146	2.70903	5.47671	4.63662	5.20681	3.06965e-06	1.01339	up
EVM0043320	1236	1119	1061	1882	2240	1897	18.7913	18.3083	18.8067	35.7585	37.857	32.3182	1.05256e-37	1.00344	up
EVM0043322	913	874	768	241	177	221	20.7262	21.3599	20.3311	6.83392	4.44449	5.61286	1.63252e-40	-1.782	down
EVM0031003	794	731	608	1615	1828	2005	8.73952	8.66206	7.80393	22.2195	22.3614	24.7389	6.36062e-79	1.5371	up
EVM0052124	2941	3165	2828	973	1053	1057	39.1971	45.4207	43.9634	16.213	15.5989	15.78	3.24419e-78	-1.34364	down
EVM0053655	66	75	62	143	132	150	1.50094	1.82709	1.63383	4.04389	3.31553	3.81496	2.64573e-07	1.21634	up
EVM0046317	148	73	80	34	46	39	3.01437	1.58729	1.89725	0.861981	1.03679	0.873333	0.0011896	-1.06779	down
EVM0026167	136	129	128	637	667	596	2.87104	2.92562	3.15383	16.8321	15.6704	14.1098	7.76309e-70	2.43563	up
EVM0026166	115	97	114	6	0	4	1.99067	1.80768	2.2897	0.110413	0	0.058274	3.36056e-21	-4.12113	down
EVM0026163	261	267	171	79	93	101	3.1825	3.49742	2.42819	1.19983	1.25378	1.37934	8.67405e-08	-1.13086	down
EVM0032976	54	37	28	79	96	90	0.9594	0.705973	0.584408	1.76321	1.91137	1.80537	2.89957e-05	1.28043	up
EVM0053388	3399	3075	2898	1154	1348	1284	47.0834	45.8554	46.8091	19.9687	20.7455	19.9367	4.36218e-71	-1.11591	down
EVM0021406	344	347	347	68	69	67	9.3502	10.1431	10.9851	2.30352	2.08114	2.01371	2.07614e-30	-2.1152	down
EVM0030832	3198	3002	2467	706	541	790	68.8049	69.5223	61.8768	18.9629	12.9351	19.0355	4.41336e-26	-1.85457	down
EVM0023804	109	108	90	43	33	23	5.4219	5.77057	5.21901	2.65724	1.78651	1.26948	2.45993e-05	-1.34337	down
EVM0017939	511	514	536	1135	1110	1165	8.44308	9.14437	10.3205	23.4448	20.3885	21.5695	9.92038e-39	1.30663	up
EVM0004094	417	402	309	83	86	68	10.1156	10.4912	8.74403	2.49411	2.31149	1.84293	3.56144e-28	-2.0108	down
EVM0044814	464	516	357	887	1054	1032	9.78524	11.7106	8.77482	23.3918	24.7182	24.4141	8.15708e-35	1.33458	up
EVM0023500	336	383	231	45	58	61	22.5624	27.729	18.1049	3.75078	4.30888	4.58828	5.85486e-26	-2.27338	down
EVM0023501	2051	2079	1881	309	407	430	50.2537	54.8302	53.7255	9.44619	11.0649	11.7919	2.41107e-128	-2.19613	down
EVM0025315	984	855	830	301	358	291	21.6645	20.2614	21.3115	8.28616	8.75336	7.1773	2.6163e-30	-1.28958	down
EVM0014779	800	1345	597	90	107	112	99.1142	179.336	86.2299	13.8878	14.6389	15.5192	1.53403e-17	-2.7596	down
EVM0014774	194	180	134	409	434	497	1.7623	1.76405	1.41733	4.6453	4.38618	5.06493	1.40045e-26	1.57229	up
Salix_babylonica_newGene_1098	594	527	637	154	205	141	24.4239	23.319	30.5478	7.92379	9.35363	6.47297	1.70558e-23	-1.60689	down
Salix_babylonica_newGene_1091	167	181	158	40	70	76	1.94625	2.16397	2.09211	0.580784	0.689818	0.996286	8.74824e-07	-1.22156	down
EVM0029249	139	109	124	33	55	44	2.08395	1.75439	2.15953	0.605285	0.918868	0.738115	6.8038e-06	-1.2537	down
EVM0028115	830	982	790	188	181	168	18.0203	22.9552	20.0087	5.08528	4.35288	4.08575	1.06763e-54	-2.06279	down
EVM0015799	496	611	528	178	250	227	21.5916	28.6713	26.8297	9.67338	12.0971	11.0854	3.56589e-14	-1.12541	down
EVM0004774	524	388	407	816	867	933	8.18461	6.52036	7.42233	15.9397	15.0591	16.3546	6.90685e-27	1.17157	up
EVM0008647	3552	3537	3039	1208	1502	1331	62.6219	67.1395	62.4851	26.6072	29.4331	26.3	2.06407e-63	-1.13384	down
EVM0052242	176	181	163	50	47	49	2.07152	2.28838	2.23927	0.734991	0.61387	0.64326	2.04031e-11	-1.58667	down
EVM0002024	15	12	25	36	39	45	0.458347	0.397855	0.897694	1.39706	1.32048	1.54506	0.00614809	1.21596	up
EVM0027358	735	651	569	119	151	123	12.9056	12.3087	11.6413	2.60176	2.93405	2.41119	3.7462e-51	-2.09707	down
EVM0022185	52	56	51	5	10	9	2.84194	3.27145	3.23969	0.328375	0.60565	0.536741	4.77393e-07	-2.22108	down
EVM0022180	218	232	248	436	461	427	3.92002	4.49276	5.20051	9.81976	9.23146	8.61236	4.09017e-14	1.09478	up
EVM0022182	93	104	92	197	275	285	2.85764	3.4508	3.30471	7.58342	9.44802	9.86823	1.98937e-15	1.5339	up
EVM0024918	207	218	169	44	44	45	2.61018	2.95148	2.48166	0.688113	0.612877	0.629442	3.21414e-16	-1.90072	down
EVM0019686	462	411	395	149	114	193	7.80165	7.47277	7.77139	3.14459	2.13366	3.6437	9.38141e-13	-1.26034	down
EVM0013068	82	86	44	131	145	179	1.74021	1.96146	1.07271	3.49438	3.44399	4.27754	8.28038e-07	1.25048	up
EVM0028801	145	145	125	66	47	38	3.00467	3.25095	3.01808	1.69939	1.08767	0.883869	1.7034e-05	-1.19828	down
EVM0026405	428	395	398	1534	1774	1947	7.93686	7.88134	8.59932	35.6055	36.6146	40.5164	7.40354e-146	2.27945	up
EVM0049528	56	66	51	15	24	18	1.82669	2.34746	1.94183	0.610891	0.858533	0.668181	0.000931792	-1.29072	down
EVM0056569	420	452	397	1166	1439	1427	7.83498	9.06459	8.62892	27.1831	29.8426	29.8283	4.16583e-87	1.84254	up
EVM0013681	351	308	324	90	106	116	6.91991	6.53564	7.46695	2.22044	2.30915	2.54998	9.17806e-17	-1.44415	down
EVM0030030	87	81	71	25	32	9	2.11262	2.12088	2.01273	0.745515	0.85859	0.245046	9.24884e-05	-1.50856	down
EVM0030037	127	81	95	199	183	256	4.25095	2.92442	3.68715	8.35392	6.81671	9.60162	1.1986e-08	1.23224	up
EVM0013714	262	252	212	5	50	45	4.60323	4.77849	4.35373	0.108945	0.961113	0.874482	0.0012556	-1.96409	down
EVM0011279	1243	1040	1058	390	392	408	33.085	29.7831	32.8275	12.9521	11.5818	12.1684	1.20072e-37	-1.28989	down
EVM0020766	22	15	12	62	74	81	0.437751	0.324065	0.27222	1.56431	1.67898	1.85563	2.10275e-09	2.15078	up
EVM0050352	173	149	194	30	22	14	3.1666	2.94323	4.1513	0.668617	0.434065	0.27096	2.83217e-18	-2.61617	down
EVM0036620	2653	2065	2157	4398	5113	4930	13.5997	11.3919	12.8908	28.1796	29.1356	28.3286	1.51301e-78	1.25729	up
EVM0022403	335	283	286	68	97	65	3.83233	3.48391	3.81964	0.966128	1.23128	0.828567	7.56679e-19	-1.7446	down
EVM0028254	321	296	220	1092	1433	1321	12.1455	12.0428	9.72424	51.7441	60.3741	56.1131	1.0202e-105	2.37341	up
EVM0029768	93	150	109	35	21	29	2.33772	4.05625	3.18799	1.09255	0.573616	0.806174	7.66691e-08	-1.73864	down
EVM0029765	1302	1332	1090	379	348	371	50.4993	55.6016	49.3029	18.3539	14.9776	16.1162	6.85217e-52	-1.55728	down
Salix_babylonica_newGene_8476	14	8	5	41	51	42	0.438606	0.260434	0.151205	1.64474	1.81979	1.51524	1.21198e-06	2.18057	up
EVM0034542	177	159	133	60	64	66	1.32924	1.28446	1.16226	0.559519	0.532954	0.551467	4.78773e-06	-1.07436	down
EVM0034549	1555	1428	1203	4631	5433	5313	16.1377	15.9551	14.5583	60.0925	62.6958	61.8144	2.45851e-267	2.06369	up
EVM0035499	1446	1352	1068	462	492	540	9.85829	9.92174	8.48964	3.9359	3.72692	4.12835	1.92481e-33	-1.17072	down
EVM0023440	162	143	81	31	19	45	5.15492	4.91439	3.01854	1.21849	0.66625	1.61108	2.62202e-07	-1.69587	down
EVM0023448	242	236	263	82	43	55	2.95932	3.10641	3.74295	1.24546	0.572176	0.750587	4.70229e-13	-1.77643	down
EVM0039138	132	96	154	315	371	371	3.89509	3.04704	5.29671	11.5951	12.1603	12.26	2.75101e-18	1.61253	up
EVM0031495	548	449	397	51	61	51	10.1247	8.92754	8.55125	1.17856	1.24921	1.05621	3.89678e-55	-2.84149	down
EVM0031499	1211	1062	1090	371	423	383	13.575	12.8134	14.2495	5.19319	5.26983	4.813	5.46383e-40	-1.31822	down
EVM0031498	133	93	128	41	36	34	4.31115	3.24664	4.83629	1.64297	1.27461	1.2236	1.92231e-06	-1.40583	down
EVM0046840	2217	2034	1915	330	390	393	40.2996	39.7867	40.5872	7.48825	7.86499	8.00133	2.34587e-166	-2.27214	down
EVM0032676	827	656	773	1835	1890	1952	7.51877	6.41201	8.19422	20.8481	19.0959	19.8868	1.65992e-63	1.51227	up
EVM0041318	5435	4943	4691	9638	10574	10549	57.7849	56.567	58.1612	128.078	124.961	125.705	2.74772e-170	1.21793	up
EVM0000287	5876	5454	4872	589	624	622	114.951	114.862	111.135	14.4022	13.5683	13.6258	0	-2.94334	down
EVM0000284	51	49	67	9	11	14	0.448801	0.459122	0.685271	0.095153	0.103571	0.138465	8.87002e-06	-1.88223	down
EVM0045767	235	186	124	74	45	95	2.06161	1.75179	1.26324	0.80889	0.437804	0.927538	0.000102451	-1.0888	down
EVM0040195	2807	2743	2471	290	423	375	58.3372	61.3613	59.8874	7.52538	9.76044	8.73132	1.98329e-206	-2.6845	down
EVM0033239	3233	3167	3321	213	236	257	43.7994	46.1924	52.4658	3.60581	3.54172	3.90009	0	-3.58094	down
EVM0049647	11773	10845	10311	3568	4043	3699	149.878	148.624	153.076	56.775	57.2056	52.7703	7.5494e-163	-1.35005	down
EVM0034951	77	49	62	3	13	0	1.96727	1.35339	1.85531	0.08734	0.353011	0	0.00675227	-1.86089	down
EVM0034953	63	55	65	21	23	23	2.60131	2.4449	3.16813	1.05566	1.02566	1.07699	0.00172859	-1.16474	down
Salix_babylonica_newGene_2251	169	164	141	40	32	31	13.0767	13.6251	12.704	3.7842	2.74277	2.63482	2.7624e-13	-1.91998	down
EVM0048066	2445	2074	1998	15	21	37	57.9803	52.9463	55.2476	0.425503	0.545963	0.97144	1.12039e-257	-6.15814	down
EVM0048064	280	268	218	489	509	423	5.17605	5.34499	4.70529	11.3204	10.491	8.774	3.00369e-14	1.07559	up
EVM0048060	1403	1341	1181	2295	2432	2641	12.0207	12.3764	11.8025	24.5923	23.1772	25.3757	6.46878e-62	1.09604	up
EVM0040733	1702	1612	1399	461	508	497	50.3929	51.3629	48.3096	17.034	16.7049	16.4695	6.34489e-70	-1.48682	down
EVM0040736	892	755	728	287	297	359	9.79026	8.92569	9.31948	3.93681	3.62027	4.40852	1.57032e-22	-1.1332	down
EVM0008084	229	233	220	503	555	525	6.43397	7.0245	7.20683	17.6576	17.3172	16.5295	8.85066e-28	1.38921	up
EVM0012538	146	124	138	6	11	17	1.34778	1.23242	1.48644	0.065892	0.111709	0.166251	1.62974e-20	-3.14797	down
EVM0002628	244	321	233	87	95	93	23.1529	32.8317	25.7355	10.2465	10.0415	9.8546	5.08236e-11	-1.31648	down
EVM0006533	418	348	299	106	118	189	6.40782	5.74278	5.34782	2.03017	2.00499	3.23524	2.92694e-09	-1.15214	down
EVM0020369	207	226	135	53	40	27	5.39452	6.35872	4.0956	1.71867	1.15026	0.763829	4.83324e-12	-1.93328	down
EVM0048682	533	584	494	68	68	80	14.8868	17.5581	16.0965	2.37036	2.09755	2.49788	1.30758e-59	-2.66557	down
EVM0006288	514	446	461	117	128	100	6.01063	5.61444	6.28579	1.69628	1.6628	1.30531	1.6419e-30	-1.82297	down
EVM0044523	832	657	810	209	258	278	9.38236	7.97106	10.6411	2.9329	3.23196	3.50785	3.7186e-26	-1.42872	down
EVM0054901	552	768	400	233	248	254	19.2283	28.7982	16.2311	10.1374	9.59432	9.91163	1.13693e-08	-1.01089	down
EVM0054908	86	104	96	156	188	174	1.12062	1.44758	1.4472	2.52592	2.7141	2.53442	2.03164e-06	1.01243	up
EVM0019544	180	265	209	530	604	622	1.44509	2.28367	1.95389	5.3156	5.38807	5.59487	4.65172e-27	1.58604	up
EVM0017010	707	693	543	170	256	255	4.68419	4.94558	4.19265	1.40431	1.88437	1.88949	5.28182e-21	-1.31084	down
EVM0057178	179	175	163	482	597	594	2.9317	3.09793	3.12322	9.89813	10.9245	10.9461	2.36024e-45	1.85961	up
EVM0026395	806	721	601	170	148	152	5.43425	5.23788	4.72357	1.42913	1.10729	1.14688	5.65434e-46	-1.95675	down
EVM0026393	613	527	434	147	143	208	10.8296	10.0098	8.92483	3.22676	2.79361	4.11318	6.99912e-20	-1.4444	down
EVM0030663	114	105	87	173	181	239	2.00031	1.99099	1.78161	3.81317	3.54166	4.71878	6.04655e-08	1.11617	up
EVM0054276	991	875	887	214	202	206	10.9767	10.4265	11.4502	2.95305	2.48642	2.54934	4.68623e-61	-1.93812	down
EVM0054270	99	152	124	20	13	8	2.90349	4.82674	4.24708	0.701781	0.421986	0.264295	7.34698e-15	-2.75378	down
EVM0010249	124	135	120	247	278	256	2.92327	3.41999	3.29722	7.28141	7.27803	6.76126	4.13448e-12	1.20891	up
EVM0010248	76	85	73	154	147	174	2.98629	3.60424	3.3254	7.55829	6.45297	7.67012	1.37707e-07	1.17541	up
EVM0011116	65	204	187	22	49	51	1.37291	4.69468	4.64747	0.578393	1.14754	1.21527	0.00895215	-1.42716	down
EVM0028926	271	336	320	32	93	58	4.29855	5.73901	5.91303	0.629629	1.64068	1.02358	5.08328e-17	-2.09254	down
EVM0014099	29	14	9	58	62	42	0.617907	0.301642	0.223971	1.55163	1.46386	1.00916	8.71099e-05	1.6542	up
EVM0014094	94	67	67	131	116	205	2.05569	1.57217	1.69464	3.5633	2.81095	5.0331	1.47793e-05	1.13208	up
EVM0014092	361	329	306	54	46	43	3.99424	3.91859	3.94176	0.746463	0.561778	0.529815	1.31699e-36	-2.5396	down
EVM0043356	3206	3593	3235	1141	1349	1406	73.0971	88.1858	86.0137	32.4926	34.1666	35.9091	1.34915e-53	-1.17809	down
EVM0034100	488	476	443	133	178	130	5.25117	5.50875	5.55631	1.78045	2.12129	1.55899	1.60591e-21	-1.46542	down
EVM0043350	178	97	131	58	43	59	1.58481	0.930025	1.3593	0.644107	0.422987	0.58745	0.000165503	-1.08929	down
EVM0019816	104	88	91	24	37	38	2.38339	2.18229	2.43342	0.665263	0.934619	0.979679	4.90532e-05	-1.25877	down
EVM0023139	197	212	196	88	61	105	3.06663	3.55826	3.56705	1.71541	1.05733	1.83862	9.90024e-06	-1.02956	down
EVM0023135	535	584	589	157	155	144	16.4629	19.3454	21.1295	6.02617	5.28889	4.94456	5.43067e-30	-1.69625	down
EVM0013185	82	82	82	27	19	45	1.52505	1.64134	1.79184	0.622673	0.393876	0.942369	0.00101864	-1.16142	down
EVM0013189	216	248	165	22	18	8	2.91791	3.60813	2.5993	0.358435	0.266848	0.113094	4.8365e-28	-3.30126	down
EVM0013188	155	153	134	42	40	33	4.11177	4.36349	4.13366	1.38964	1.1652	0.977447	1.58616e-10	-1.67532	down
EVM0027254	315	312	203	658	818	706	6.3558	6.78374	4.77909	16.622	18.3751	15.9942	1.37909e-32	1.57334	up
EVM0016006	78	67	59	7	7	5	1.3006	1.21234	1.15025	0.140441	0.119993	0.090652	3.60424e-11	-2.82279	down
EVM0016004	630	551	547	138	176	183	5.84334	5.50058	5.91472	1.59188	1.8121	1.90071	1.67607e-31	-1.59376	down
EVM0016002	2034	1885	1687	332	354	299	23.376	23.3147	22.6007	4.75725	4.51015	3.84086	1.76845e-135	-2.30302	down
EVM0053923	24	26	22	340	385	372	0.558865	0.645916	0.587691	10.0268	10.1026	9.85388	4.52801e-74	3.99075	up
EVM0053929	451	358	398	790	944	951	1.93434	1.65531	1.99286	4.24039	4.50627	4.57755	1.15199e-35	1.33041	up
EVM0032907	130	132	129	488	397	526	5.96004	6.54663	6.92555	28.1448	20.3249	27.167	3.91407e-35	2.00967	up
EVM0013234	381	345	314	87	169	156	6.43353	6.2688	6.18607	1.8363	3.16445	2.94858	2.97848e-09	-1.1323	down
EVM0043629	3630	3250	3014	5717	6012	6107	50.7616	48.9273	49.1505	99.9339	93.4491	95.7234	3.5979e-91	1.04057	up
EVM0044162	68	64	34	13	12	28	2.78476	2.78986	1.61357	0.63435	0.546832	1.28947	0.00309794	-1.28658	down
EVM0018178	2121	1777	1640	771	804	767	41.7787	37.6661	37.6661	18.9719	17.5943	16.9265	9.44369e-36	-1.04211	down
EVM0025492	357	409	305	82	62	64	7.484	9.22826	7.45175	2.13002	1.4407	1.49924	6.55037e-27	-2.1143	down
EVM0042573	960	740	672	221	229	168	16.6728	13.8336	13.6004	4.79821	4.42185	3.26732	4.63116e-32	-1.71634	down
EVM0042577	397	288	329	71	58	82	3.86403	3.01745	3.73728	0.855706	0.618808	0.885462	3.08048e-24	-2.02199	down
EVM0042575	5	1	3	30	40	34	0.085869	0.009244	0.06008	0.642962	0.747871	0.653565	3.57075e-08	2.91519	up
EVM0042578	137	148	111	49	37	35	1.52151	1.7748	1.43723	0.670238	0.452931	0.436005	2.49471e-07	-1.43933	down
EVM0018687	35	45	42	3	18	8	0.988106	1.39596	1.40331	0.099611	0.56683	0.236914	0.00144046	-1.60284	down
EVM0035516	179	191	131	37	63	24	10.5999	12.1444	9.00216	2.67062	4.10002	1.59213	4.26501e-09	-1.7253	down
EVM0035514	88	116	77	263	260	241	2.63553	3.75493	2.71201	9.94804	8.74784	8.17589	6.8695e-16	1.59905	up
EVM0022617	292	251	244	435	532	496	5.58837	5.1707	5.44587	10.4227	11.3311	10.6482	4.84891e-17	1.07239	up
EVM0038819	153	103	130	51	51	48	2.54706	1.84281	2.51514	1.05728	0.941896	0.883622	3.73332e-05	-1.12162	down
EVM0051416	202	246	203	2442	2775	2842	3.45501	4.53871	4.04898	52.336	52.9051	54.6263	0	3.79689	up
EVM0034125	126	125	90	35	42	49	0.857539	0.911498	0.713703	0.298152	0.314734	0.367351	2.84072e-05	-1.18675	down
EVM0042001	687	618	491	107	143	126	14.947	14.486	12.4543	2.89237	3.44306	3.05183	2.48064e-43	-2.03553	down
EVM0032526	7	0	6	108	118	108	0.28588	0	0.260518	5.73281	5.59314	5.17888	9.19932e-26	4.27056	up
EVM0031518	284	234	162	75	85	82	3.19485	2.83545	2.12459	1.04902	1.05642	1.02377	1.15654e-08	-1.25245	down
EVM0036159	663	585	548	20	19	37	6.74065	6.40097	6.49833	0.253454	0.207434	0.413951	3.38609e-93	-4.2523	down
EVM0041125	96	126	117	59	39	39	2.33825	3.28639	3.32845	1.77804	1.03285	1.05998	0.000578395	-1.05394	down
EVM0037209	367	311	288	87	162	105	10.0862	9.21349	9.23964	2.98273	4.93214	3.23326	5.0076e-10	-1.23417	down
EVM0007052	11	13	13	33	48	35	0.647121	0.813628	0.849181	2.41191	3.10493	2.24942	0.000321965	1.60268	up
EVM0001452	875	861	850	2189	2596	2440	9.90118	10.4835	11.2088	30.9602	32.6513	30.9444	1.75e-115	1.66222	up
EVM0001457	315	246	265	736	882	831	6.0666	5.09133	5.94156	17.7509	18.9126	17.9532	3.72865e-53	1.74247	up
Salix_babylonica_newGene_4005	74	71	58	17	29	15	2.90552	3.04612	2.77195	0.656315	1.10079	0.544428	0.000167394	-1.41486	down
EVM0006860	415	334	304	126	167	127	5.26982	4.56796	4.49641	1.9962	2.35393	1.80813	8.72698e-11	-1.11332	down
EVM0038691	135	65	41	138	180	145	5.901	3.05226	2.09342	7.52217	8.72796	7.11758	0.00028753	1.09789	up
EVM0032359	163	171	117	31	18	42	8.44035	9.52172	7.0135	1.97221	1.03638	2.40557	2.20083e-11	-1.9953	down
EVM0008473	118	118	93	230	238	237	4.56061	4.91617	4.20843	11.1583	10.2745	10.2936	5.29759e-12	1.26749	up
EVM0012476	37	83	34	228	265	250	0.807844	1.96788	0.870847	6.30562	6.53393	6.22285	2.27652e-20	2.36105	up
EVM0012475	50	64	41	16	24	11	0.843645	1.17184	0.816474	0.323289	0.445853	0.209931	0.00310901	-1.25976	down
EVM0012478	323	334	289	73	76	86	1.90884	2.12786	1.99365	0.538821	0.493485	0.567619	1.29325e-22	-1.78372	down
EVM0051954	665	659	497	1037	1296	1110	19.3603	20.6737	16.8951	37.7556	41.9853	36.2542	5.47584e-28	1.10456	up
EVM0053813	110	108	102	21	43	39	1.23943	1.30565	1.33181	0.285969	0.532855	0.481353	6.45847e-06	-1.37852	down
Salix_babylonica_newGene_9133	106	132	47	15	9	17	4.94007	6.66016	2.53845	0.832087	0.433723	0.856093	6.53926e-09	-2.31724	down
EVM0047060	196	217	198	25	21	36	3.77643	4.4893	4.45364	0.582057	0.448159	0.770653	1.92068e-23	-2.5973	down
EVM0048234	1784	1633	1104	496	589	705	33.9357	33.4255	24.4747	11.7934	12.4408	15.0222	2.42151e-20	-1.13082	down
EVM0048231	59	53	58	118	137	100	1.22142	1.17416	1.39006	3.04692	3.14982	2.32992	5.2716e-06	1.20079	up
EVM0048230	201	204	180	50	98	77	3.36935	3.67734	3.52905	1.04235	1.8147	1.44024	6.53073e-07	-1.16171	down
EVM0023777	103	131	119	26	31	20	1.05804	1.45126	1.4274	0.33137	0.353604	0.23065	8.21835e-10	-1.89469	down
EVM0005742	70	48	65	19	21	33	3.85501	2.86156	4.20169	1.30889	1.27138	2.04713	0.00660455	-1.04862	down
EVM0004835	361	287	312	85	110	121	6.633	5.67132	6.69073	1.93292	2.24715	2.47901	1.31673e-14	-1.39095	down
EVM0052496	314	277	247	32	46	75	8.0862	7.67592	7.41225	1.02775	1.29488	2.16244	3.09196e-21	-2.19562	down
EVM0016573	18	10	13	70	57	82	0.774468	0.476548	0.662863	3.89012	2.81393	4.09327	9.92624e-10	2.31146	up
EVM0053493	706	668	548	123	157	157	26.8799	27.3822	24.348	5.81903	6.61248	6.67289	2.23628e-45	-1.92467	down
EVM0047469	43	48	48	98	168	134	1.64836	2.01027	2.14819	4.77362	7.28667	5.85126	1.53793e-09	1.62579	up
EVM0047462	31	21	21	45	45	61	1.44636	1.03751	1.15193	2.63092	2.36714	3.19634	0.00323224	1.13563	up
EVM0010166	295	263	224	704	817	850	3.58931	3.43628	3.17061	10.7016	11.045	11.5823	8.18625e-57	1.77695	up
EVM0010167	911	796	857	331	388	360	18.3158	17.2269	20.0873	8.31594	8.66135	8.10263	1.16636e-21	-1.05495	down
EVM0045802	528	464	488	1314	1617	1659	10.0506	9.51671	10.8424	31.3068	34.2591	35.4366	1.60448e-89	1.80785	up
EVM0041581	79	88	71	492	498	508	1.75496	2.10357	1.82547	13.6893	12.3307	12.6753	1.16401e-70	2.80151	up
EVM0026051	42	36	32	2908	3123	2992	0.581362	0.528844	0.516033	50.6234	48.3448	46.7084	0	6.45665	up
EVM0017228	799	686	703	1264	1430	1367	6.04247	5.5841	6.20725	11.9613	12.0324	11.5947	3.96655e-38	1.07651	up
EVM0034000	663	611	634	267	215	262	12.839	12.7377	14.3117	6.44512	4.61939	5.68823	4.64309e-17	-1.1539	down
EVM0007872	748	971	500	144	84	107	53.447	74.7491	41.6181	12.8406	6.63561	8.54911	4.01229e-11	-2.31658	down
EVM0050141	2620	2552	2307	946	1166	1089	118.996	124.732	122.153	53.6763	58.8342	55.4221	7.37136e-51	-1.03415	down
EVM0050145	390	457	393	89	137	122	3.88586	4.90658	4.57024	1.10126	1.51811	1.35895	2.50381e-21	-1.62407	down
EVM0011564	297	236	241	74	108	83	5.21399	4.45335	4.9191	1.61875	2.10652	1.6225	2.77798e-11	-1.32662	down
EVM0025654	104	134	107	37	33	48	1.16847	1.61302	1.39709	0.511153	0.409286	0.594394	8.9489e-06	-1.29438	down
EVM0025656	452	521	429	97	109	80	6.64177	8.24417	7.3519	1.77723	1.77038	1.31298	6.45752e-34	-2.06592	down
EVM0021720	62	59	43	8	10	5	2.05905	2.09921	1.66054	0.324063	0.37075	0.149527	2.51852e-07	-2.28843	down
EVM0021725	11	12	32	58	69	81	0.18782	0.238216	0.694826	1.34689	1.41363	1.68473	4.67636e-06	1.85786	up
EVM0051233	11526	10413	9766	21128	24442	22279	390.887	380.138	386.19	895.59	921.411	846.825	1.73996e-173	1.28618	up
EVM0038250	313	287	263	100	143	108	6.37631	6.29989	6.24345	2.53502	3.23117	2.45033	2.38881e-09	-1.08877	down
EVM0005058	84	57	79	17	22	3	0.697529	0.508294	0.762957	0.171597	0.203204	0.01878	1.0803e-05	-1.92489	down
EVM0015975	264	241	193	447	525	445	1.9345	1.89936	1.64746	4.08994	4.27182	3.65368	2.96737e-18	1.20211	up
EVM0057514	820	729	619	3097	3206	3540	10.635	10.1788	9.35653	50.195	46.2125	51.4493	4.47676e-233	2.36827	up
EVM0057515	1363	1190	1134	399	514	398	22.4779	21.1341	21.8172	8.22471	9.42071	7.35744	2.11008e-35	-1.2934	down
Salix_babylonica_newGene_7353	123	154	111	20	10	24	2.82547	3.88317	3.01916	0.549367	0.222785	0.574684	4.7348e-14	-2.46986	down
EVM0013222	117	94	86	420	491	462	1.80195	1.55436	1.53849	8.08715	8.40674	7.98031	4.04519e-53	2.36528	up
EVM0013227	58	40	27	107	92	84	1.17909	0.855435	0.631195	2.71545	2.07351	1.91161	2.73316e-05	1.31238	up
EVM0000518	224	198	183	355	438	324	2.33346	2.22097	2.22644	4.62817	5.08258	3.78248	1.91286e-11	1.06079	up
EVM0013370	3548	2838	2997	630	719	660	24.8366	21.385	24.463	5.50566	5.59126	5.1788	2.15068e-139	-2.02534	down
EVM0022034	19	21	8	70	55	93	0.234636	0.271243	0.105769	1.07498	0.757722	1.29681	1.69081e-08	2.16323	up
EVM0022036	266	211	215	377	416	434	4.13335	3.52162	3.88798	7.32519	7.18094	7.55274	5.00533e-13	1.0051	up
EVM0016638	214	211	159	51	102	59	5.45366	5.78487	4.70716	1.62338	2.89006	1.67627	8.67556e-07	-1.22909	down
EVM0044640	95	80	72	175	221	231	1.06445	0.966287	0.94737	2.47387	2.77605	2.92236	1.31257e-13	1.49468	up
EVM0044644	1415	1740	1250	322	352	328	36.9451	48.8776	38.0581	10.502	10.2129	9.57792	7.86419e-65	-1.92974	down
EVM0030063	626	513	537	1265	1351	1400	15.5209	13.6778	15.512	39.1959	37.2289	38.8949	1.02555e-59	1.44372	up
EVM0004098	113	125	90	37	40	49	3.82586	4.54533	3.53011	1.55107	1.5032	1.82896	7.6592e-05	-1.1336	down
EVM0047930	460	539	412	144	181	181	26.2535	33.1445	27.4434	10.2515	11.4448	11.5972	3.31153e-17	-1.27553	down
EVM0042941	317	263	264	509	597	607	7.12862	6.37993	6.93213	14.3291	14.9503	15.33	3.81823e-23	1.19892	up
EVM0048430	115	148	111	410	431	421	2.78862	3.87673	3.15018	12.5132	11.7176	11.5282	1.10467e-33	1.91467	up
EVM0022960	855	969	877	227	243	281	19.9086	24.2832	23.8075	6.59656	6.27999	7.33377	1.27241e-42	-1.64815	down
EVM0047667	25	34	18	43	64	51	1.32519	1.95771	1.10247	2.86443	3.8041	3.01483	0.003658	1.12158	up
EVM0046531	2012	1741	1646	506	615	606	16.0819	14.9769	15.3408	5.05313	5.46302	5.42334	1.26579e-69	-1.44938	down
EVM0045631	430	385	374	45	100	91	12.1194	11.6806	12.292	1.56701	3.11978	2.86499	4.67075e-26	-2.10357	down
Salix_babylonica_newGene_4530	36	63	30	0	0	0	1.37511	2.60518	1.51969	0	0	0	3.71322e-12	-4.19085	down
EVM0039557	86	86	84	233	339	293	0.839184	0.910589	0.959016	2.87022	3.71385	3.23154	5.96404e-24	1.89606	up
EVM0039555	56	58	38	19	13	15	0.804503	0.887131	0.626812	0.340189	0.197809	0.24204	0.00153397	-1.33091	down
EVM0039552	1537	1301	1040	339	426	358	33.0788	30.1551	26.0893	9.12174	10.1837	8.62012	1.54954e-45	-1.57963	down
EVM0039550	115	102	64	198	160	160	3.00537	2.87755	1.95397	6.46727	4.66097	4.68815	9.309e-06	1.05724	up
EVM0033628	104	83	87	26	49	27	1.31609	1.13408	1.2875	0.404807	0.683752	0.372834	0.000403966	-1.16408	down
EVM0035720	397	338	349	130	188	153	9.24515	8.48705	9.49397	3.78999	4.85266	3.99442	1.15735e-09	-1.00173	down
EVM0033360	64	78	74	213	172	197	0.842804	1.09656	1.13139	3.51641	2.52781	2.91726	2.33234e-12	1.5719	up
EVM0041083	1766	1604	1380	471	527	495	57.0043	55.7183	51.947	18.9901	18.9088	17.8974	1.70413e-64	-1.46981	down
EVM0041086	1111	1023	936	329	314	350	6.02173	5.97123	5.91952	2.22411	1.8903	2.12429	1.802e-43	-1.42671	down
EVM0041084	302	306	270	575	561	570	3.21429	3.502	3.35454	7.64777	6.64037	6.80296	1.12174e-20	1.14039	up
Salix_babylonica_newGene_2675	55	49	62	12	10	22	0.872301	0.831349	1.14094	0.228508	0.167303	0.383516	0.000228608	-1.55043	down
EVM0040973	94	101	88	30	21	28	2.37988	2.76566	2.59152	0.934812	0.584366	0.796851	1.4613e-06	-1.54512	down
EVM0031709	1814	1685	1618	644	708	752	19.5441	19.5406	20.3312	8.66842	8.48041	9.07418	2.68243e-44	-1.09025	down
EVM0031708	860	740	576	326	279	290	14.4756	13.4058	11.3012	6.85354	5.21915	5.46285	8.26355e-15	-1.0656	down
EVM0045257	3431	2967	3089	6933	7371	7252	21.4149	19.9348	22.4881	54.0976	51.1471	50.7433	5.53711e-127	1.37086	up
EVM0037010	208	170	164	37	64	46	5.45482	4.79825	5.02523	1.21272	1.86254	1.34995	2.64744e-11	-1.63478	down
EVM0009260	2749	2875	2537	838	904	945	83.1349	93.6013	89.4555	31.655	30.3613	32.0224	7.30091e-88	-1.41052	down
EVM0048472	245	225	219	57	66	99	3.01433	2.96866	3.13715	0.863457	0.901803	1.36491	1.10785e-10	-1.41028	down
EVM0020280	954	924	756	1733	2122	1904	26.3435	27.4425	24.328	59.7835	65.1125	58.9026	2.77145e-62	1.31417	up
EVM0049450	770	806	640	258	278	251	11.1724	12.5767	10.8142	4.67723	4.46823	4.07827	1.3937e-26	-1.28915	down
EVM0015716	722	644	611	215	314	252	8.90391	8.5485	8.79355	3.31562	4.30001	3.47622	1.39627e-18	-1.14234	down
EVM0004266	478	497	462	149	141	136	11.0145	12.3203	12.3981	4.2753	3.60301	3.50206	8.44542e-25	-1.54257	down
EVM0012848	365	351	346	85	153	71	7.79879	8.07994	8.62233	2.25588	3.62705	1.70422	8.40702e-13	-1.55356	down
EVM0035333	183	176	105	22	27	35	24.8771	25.7196	16.6862	3.64024	3.96249	5.32907	1.45898e-13	-2.14942	down
EVM0029823	39	67	52	18	20	14	1.20056	2.25345	1.89942	0.678151	0.687865	0.488364	0.00246451	-1.27171	down
EVM0053883	390	337	367	117	136	169	4.60454	4.28399	5.05042	1.71278	1.78394	2.23481	3.34041e-12	-1.17174	down
EVM0002313	1926	1866	1569	6079	7061	6627	15.3851	16.0488	14.6131	60.7201	62.723	59.3517	0	2.06943	up
EVM0012154	326	294	313	140	100	138	6.36906	6.18156	7.14255	3.41415	2.1698	3.01882	9.72548e-09	-1.08752	down
EVM0012156	52	21	43	151	137	158	0.691463	0.297285	0.665597	2.49613	2.01163	2.34606	1.01332e-12	2.02941	up
EVM0004295	58	70	76	12	21	17	0.833325	1.08956	1.27921	0.214323	0.33606	0.264315	1.00796e-05	-1.69029	down
EVM0007244	482	396	408	954	1040	1058	5.47585	4.83661	5.4027	13.5422	13.132	13.4746	4.70704e-49	1.42858	up
EVM0047342	51	64	62	12	19	13	0.663516	0.896395	0.943061	0.180659	0.262905	0.178684	4.09095e-05	-1.64902	down
EVM0047341	96	92	56	24	16	19	5.21636	5.39221	3.5532	1.59807	0.96037	1.12534	3.08016e-06	-1.69036	down
EVM0028889	74	54	62	13	9	6	1.06812	0.838127	1.03584	0.234548	0.137749	0.09744	8.07988e-08	-2.2617	down
EVM0017529	68	82	69	233	240	224	1.23736	1.61876	1.47273	5.34157	4.88804	4.60425	1.74231e-19	1.81442	up
EVM0051572	963	935	800	234	253	246	23.8794	24.9609	23.1349	7.25413	6.96811	6.83693	1.70369e-52	-1.6759	down
EVM0026484	189	206	157	350	358	416	1.91797	2.24918	1.85301	4.44641	4.04974	4.73759	2.49132e-15	1.20014	up
EVM0027689	48	57	33	19	18	9	0.763781	0.969402	0.599402	0.368051	0.313589	0.160138	0.0070638	-1.21255	down
EVM0016433	529	543	523	146	144	158	3.3912	3.74328	3.91027	1.16825	1.02284	1.13457	3.80337e-30	-1.62471	down
EVM0016434	52	73	87	186	265	191	0.930745	1.42815	1.83738	4.22291	5.36264	3.89139	1.44524e-12	1.70714	up
EVM0006116	209	153	175	64	86	53	4.98087	3.90845	4.86443	1.88276	2.25791	1.39372	1.70953e-06	-1.17088	down
EVM0017384	60	70	48	24	17	13	1.46294	1.8238	1.36073	0.70694	0.451084	0.353375	0.000654455	-1.36901	down
EVM0054567	207	207	172	89	53	92	2.55829	2.75818	2.47483	1.37874	0.721013	1.26825	7.07102e-06	-1.08753	down
EVM0018729	10	12	7	47	73	77	0.145848	0.197571	0.125761	0.916172	1.26347	1.34998	5.49407e-11	2.63189	up
EVM0055005	82	126	90	29	20	38	2.16152	3.58151	2.77363	0.95673	0.586883	1.12454	1.03783e-05	-1.48223	down
Salix_babylonica_newGene_7807	31	21	31	92	78	100	0.299572	0.237948	0.370014	1.18864	0.921641	1.2152	2.59827e-08	1.77379	up
EVM0035125	53	33	43	17520	19700	18606	0.93284	0.62502	0.873124	388.336	388.324	369.799	0	8.84902	up
EVM0019455	19	21	16	167	180	171	0.278684	0.327997	0.271956	3.1033	2.97035	2.84572	4.02027e-32	3.23609	up
EVM0045412	428	391	336	630	699	790	3.97821	3.91802	3.6417	7.33183	7.23252	8.23633	1.43322e-21	1.05776	up
EVM0025593	813	882	643	154	286	243	20.4752	23.9063	18.8874	4.82169	8.01003	6.85858	2.15752e-24	-1.57017	down
EVM0029451	75	77	80	229	311	291	4.37469	4.8112	5.44539	16.7113	20.1878	19.0213	3.41176e-25	1.9761	up
EVM0029456	57	64	63	24	25	15	2.81977	3.38508	3.62362	1.47221	1.37979	0.81157	0.00152284	-1.21923	down
EVM0051006	1334	1041	1024	382	406	463	10.3278	8.67315	9.23958	3.69613	3.49278	4.0167	8.55775e-32	-1.2414	down
EVM0051005	49	47	84	112	157	104	0.70849	0.738411	1.4291	2.04684	2.54722	1.69456	0.000128674	1.15457	up
EVM0051002	671	553	501	210	239	210	9.10127	8.08038	7.92086	3.55346	3.60423	3.18749	9.20502e-19	-1.18094	down
EVM0038049	181	145	146	39	54	60	3.15605	2.71339	2.96609	0.836783	1.04274	1.16897	2.34046e-08	-1.38716	down
EVM0057192	328	284	272	663	705	851	3.25844	3.02855	3.15154	8.22276	7.78566	9.47381	2.88944e-37	1.5036	up
EVM0028167	649	624	547	210	207	234	18.6066	19.2508	18.2797	7.50235	6.57169	7.50361	4.52167e-24	-1.27929	down
EVM0014834	786	792	695	159	207	240	33.9117	36.8046	34.9866	8.57498	9.9339	11.5876	4.32446e-40	-1.70588	down
EVM0039717	59	65	66	12	28	8	1.68079	1.99835	2.20772	0.417801	0.875115	0.251484	0.000140641	-1.60969	down
EVM0039711	4503	3934	3811	8057	8869	8746	100.868	94.856	99.5566	225.594	220.846	219.599	5.17162e-149	1.25628	up
EVM0022522	17	4	1	105	207	145	0.639837	0.162748	0.044828	5.05184	8.86757	6.2839	7.19946e-07	3.06002	up
EVM0045093	41	31	27	56	93	89	1.10261	0.878585	0.831276	1.86795	2.7819	2.69575	3.16487e-05	1.3598	up
EVM0037657	166	102	134	18	26	30	5.75918	3.81137	5.42545	0.742741	1.00524	1.14692	3.43126e-12	-2.12612	down
EVM0037655	705	663	612	1961	2245	2191	8.4421	8.54446	8.5502	29.3775	29.9101	29.419	1.7153e-149	1.8747	up
EVM0045097	2347	1797	2101	686	856	806	19.0091	15.6662	19.8422	6.93906	7.7008	7.31616	1.23904e-37	-1.21954	down
EVM0051382	65	65	62	15	19	15	0.61909	0.660263	0.683974	0.179048	0.196288	0.155395	1.66675e-05	-1.62807	down
EVM0024333	138	136	99	224	259	227	4.11426	4.37785	3.44833	8.38543	8.6102	7.61974	2.72956e-09	1.10094	up
EVM0043932	929	859	808	161	255	207	15.2132	15.1426	15.4272	3.29007	4.62998	3.7897	4.67155e-48	-1.85654	down
EVM0027389	105	75	93	23	31	17	2.90686	2.21998	3.00874	0.769342	0.934673	0.528536	1.66303e-06	-1.63066	down
EVM0044057	46	50	35	5	5	9	1.7779	2.07551	1.5409	0.239602	0.214519	0.358277	4.67055e-06	-2.1918	down
EVM0008007	155	144	123	249	264	281	1.71413	1.7174	1.58911	3.44654	3.25114	3.4827	1.22807e-10	1.08538	up
EVM0024336	138	99	117	178	250	241	2.66119	2.06263	2.62864	4.29362	5.38724	5.24023	5.89045e-08	1.07638	up
EVM0013647	662	533	564	244	284	235	14.6333	12.6825	14.5315	6.71731	6.95689	5.7975	5.99116e-14	-1.00375	down
EVM0025218	180	156	144	333	427	347	2.04396	1.91183	1.90221	4.73514	5.40983	4.43012	1.24981e-18	1.37514	up
EVM0031161	251	201	279	71	81	100	3.61363	3.11334	4.68108	1.26646	1.28389	1.60041	1.58892e-09	-1.32115	down
EVM0031168	22	20	18	32	33	68	0.469401	0.461849	0.434528	0.85646	0.79238	1.63095	0.00628668	1.18376	up
EVM0040982	1923	1837	1735	3675	4127	4042	46.8514	48.1924	49.3096	111.937	111.802	110.398	1.14793e-120	1.2938	up
EVM0052005	6	12	6	134	145	104	0.138177	0.293509	0.158977	3.85455	3.69852	2.67509	2.67514e-26	3.81638	up
EVM0005319	127	124	89	36	65	23	1.84104	1.931	1.49887	0.650707	1.04686	0.372095	0.000421439	-1.17978	down
EVM0034651	138	109	101	322	352	367	2.26925	1.93375	1.92762	6.62591	6.44221	6.76822	6.69938e-27	1.74505	up
Salix_babylonica_newGene_8117	93	91	146	43	27	52	1.50072	1.56927	2.73967	0.862992	0.475014	0.929367	0.000462418	-1.17959	down
EVM0046185	128	113	132	259	310	333	2.68153	2.55784	3.23166	6.80642	7.26129	7.86847	1.2444e-16	1.42954	up
EVM0054762	0	2	0	263	320	376	0	0.032261	0	7.2419	7.82076	9.26788	1.94352e-52	6.90633	up
EVM0055618	281	236	245	475	518	463	6.35146	5.73537	6.45572	13.4333	13.0269	11.7452	4.24088e-17	1.1135	up
EVM0056672	1424	1179	1120	184	241	257	14.8738	13.2504	13.6375	2.39688	2.78891	2.99801	5.02013e-90	-2.24303	down
EVM0001341	374	388	365	22	20	39	10.8945	12.1621	12.3811	0.801444	0.630212	1.24232	2.45323e-53	-3.49552	down
EVM0036242	68	72	66	21	34	10	0.657588	0.753817	0.752327	0.254266	0.368793	0.107936	0.000850509	-1.3358	down
EVM0002929	84	84	96	262	313	257	1.75958	1.88367	2.34532	6.88382	7.33148	6.05319	3.01591e-21	1.79925	up
EVM0002925	326	339	317	83	92	100	6.33828	7.11186	7.1964	2.00443	1.99338	2.16414	3.30202e-20	-1.6201	down
EVM0026228	1552	1418	1450	289	229	291	43.6683	42.9508	47.5511	10.1482	7.13397	9.16885	1.97613e-88	-2.24067	down
EVM0036039	39	44	27	83	73	75	0.764982	0.9401	0.603341	2.05599	1.60414	1.6627	0.00019396	1.19595	up
EVM0021976	602	456	365	116	142	132	21.9139	17.8594	15.5055	5.26516	5.73242	5.38901	1.43845e-22	-1.64007	down
EVM0055499	479	519	407	182	197	219	10.1617	11.8554	10.0729	4.81081	4.63685	5.203	5.08492e-13	-1.03015	down
EVM0055498	36	35	33	117	155	149	0.796542	0.827748	0.850348	3.2846	3.85265	3.74369	4.90792e-16	2.10945	up
EVM0000438	80	76	48	467	444	458	1.05862	1.08318	0.733019	7.72575	6.5338	6.78687	2.76666e-61	2.89009	up
EVM0028835	477	396	436	182	183	179	5.44243	4.85942	5.7971	2.58669	2.31697	2.27996	1.13268e-12	-1.06274	down
EVM0051646	49	48	55	9	20	10	1.28575	1.3647	1.68749	0.266042	0.584338	0.290733	0.000280168	-1.57974	down
EVM0009018	391	478	344	9	13	21	9.44858	12.4282	9.67346	0.266287	0.338943	0.552044	3.69927e-63	-4.41873	down
EVM0034676	246	246	193	382	416	417	7.8931	8.47749	7.2057	15.3291	14.8327	15.0019	3.29846e-13	1.0078	up
EVM0009015	815	604	729	185	312	197	7.99089	6.37595	8.32963	2.26499	3.39598	2.15629	4.34344e-18	-1.42472	down
EVM0044936	209	201	185	29	5	15	3.53477	3.65087	3.65585	0.600287	0.075408	0.272405	3.4007e-07	-2.69562	down
EVM0025555	142	164	119	341	324	374	1.15108	1.43967	1.12949	3.4716	2.93146	3.4156	8.6084e-19	1.45853	up
Salix_babylonica_newGene_1225	265	254	197	31	49	66	11.1708	11.4878	9.66367	1.62113	2.29379	3.07424	6.78235e-18	-2.03697	down
EVM0006777	39	55	32	8	4	24	0.920745	1.41061	0.868003	0.23879	0.10401	0.633302	0.00840237	-1.35731	down
EVM0006771	73	69	36	132	173	214	1.62479	1.64217	0.917498	3.6611	4.27847	5.33938	7.17643e-11	1.6692	up
EVM0006772	167	153	183	68	68	74	5.49579	5.4436	7.05913	2.79839	2.48696	2.72603	8.51951e-06	-1.0431	down
EVM0018904	927	876	742	333	300	327	12.7425	12.9498	11.8832	5.71792	4.58136	5.03065	7.19793e-26	-1.2011	down
EVM0037230	445	485	421	934	1026	1054	3.81975	4.47744	4.20784	10.0122	9.78209	10.1369	1.40991e-43	1.33752	up
EVM0028252	354	349	289	1013	1230	1085	10.1657	10.8	9.68117	36.4267	39.3553	34.9926	4.41459e-81	1.92419	up
EVM0002103	623	581	565	967	1153	1085	12.1152	12.1527	12.8103	23.493	24.9275	23.6594	3.61501e-31	1.03934	up
EVM0050395	181	121	102	20	19	30	8.57352	6.14509	5.61033	1.17048	0.960624	1.57572	1.40474e-12	-2.20672	down
EVM0050396	747	750	612	193	251	299	12.3469	13.346	11.8014	3.97748	4.60412	5.52461	8.33337e-23	-1.30569	down
EVM0003856	494	550	434	115	132	138	29.7648	35.6926	30.4936	8.61657	8.81818	9.32821	2.40031e-30	-1.72803	down
EVM0003857	1751	1591	1388	562	697	739	23.198	22.6815	21.4445	9.2967	10.2566	10.9638	1.67861e-33	-1.0499	down
EVM0013106	457	672	338	1172	1482	1489	15.909	25.1897	13.7099	51.0072	57.3474	58.1059	9.85995e-10	1.61833	up
EVM0028924	20	17	19	84	113	105	0.393944	0.363435	0.436443	2.08304	2.50903	2.3563	1.19874e-14	2.44749	up
Salix_babylonica_newGene_9025	557	468	394	714	944	901	21.2195	19.1968	16.3833	32.9954	39.0605	37.8177	1.36658e-20	1.03346	up
EVM0018684	80	52	34	220	284	248	1.38539	0.954994	0.685554	4.75892	5.4625	4.8132	6.87766e-24	2.30416	up
EVM0018681	1066	831	933	366	418	406	6.76758	5.68228	6.90641	2.90177	2.95075	2.88709	2.85901e-21	-1.05393	down
EVM0010451	122	126	96	10	10	1	4.90247	5.45948	4.51504	0.500782	0.41301	0.040163	2.70493e-18	-3.42162	down
EVM0004290	209	158	115	64	60	26	3.79702	3.09123	2.42713	1.43929	1.2063	0.52066	7.83987e-06	-1.38334	down
EVM0040479	185	129	164	51	42	63	2.01312	1.51452	2.08568	0.690567	0.505998	0.761201	1.49454e-07	-1.36904	down
EVM0040478	4	10	4	47	46	31	0.116113	0.301991	0.110997	1.70638	1.47807	1.00607	3.02136e-07	2.49043	up
EVM0050257	674	741	597	198	209	249	35.0269	41.4998	36.2095	12.848	12.0498	14.473	1.23112e-27	-1.41407	down
EVM0038945	1722	1605	1475	41	35	54	16.7561	16.8158	16.7443	0.496457	0.375777	0.580804	1.69004e-238	-4.94527	down
EVM0038942	1307	1251	1008	310	362	310	18.8438	19.4231	16.944	5.58406	5.80322	5.011	1.62759e-56	-1.65563	down
EVM0025148	613	676	450	1464	1718	1796	12.522	14.8704	10.7246	37.3937	39.032	41.1419	1.19676e-64	1.69864	up
EVM0029643	6264	5713	5450	1883	2053	2531	446.863	438.682	453.31	167.89	162.763	202.296	4.07427e-69	-1.24012	down
EVM0024230	904	908	862	1944	2072	2063	7.00109	7.57523	7.78885	18.8302	17.8533	17.9199	1.08819e-77	1.36862	up
EVM0029644	348	287	288	61	41	52	6.12009	5.43045	5.91705	1.33945	0.794394	1.01161	3.41426e-28	-2.3201	down
EVM0024239	385	437	369	688	879	747	5.11645	6.25631	5.7206	11.435	12.9906	11.1305	7.33246e-23	1.1346	up
EVM0015974	67	114	40	26	21	27	2.32315	4.26466	1.61054	1.09618	0.797033	1.05261	0.00188391	-1.24444	down
EVM0034469	393	360	271	59	74	96	8.02456	7.89454	6.43167	1.49082	1.66325	2.19176	5.55504e-23	-1.92396	down
EVM0033851	31	25	20	106	106	95	0.782858	0.657905	0.590859	3.34595	2.97385	2.68202	5.8442e-12	2.08761	up
EVM0013289	1943	1612	1728	4174	4935	4641	32.1935	28.7445	33.3825	86.4345	90.8814	86.1715	1.50949e-125	1.56298	up
EVM0023270	198	157	134	283	313	329	5.64514	4.82529	4.44086	10.1031	9.94856	10.535	1.93893e-11	1.09684	up
EVM0050939	347	325	259	50	54	56	8.39142	8.46128	7.31544	1.48894	1.44067	1.49731	9.30251e-31	-2.28944	down
EVM0031340	360	353	263	967	1046	941	15.4547	16.3276	13.1838	51.9617	49.9504	45.3305	1.12513e-58	1.78045	up
EVM0014888	206	230	184	503	569	592	3.40896	4.09457	3.55411	10.4107	10.4885	10.9966	5.19423e-35	1.59592	up
EVM0053517	64	32	47	3	4	7	0.759903	0.404621	0.644177	0.029937	0.052715	0.080532	1.44804e-07	-2.60702	down
EVM0001108	51	31	28	51	72	90	1.47579	0.94932	0.917771	1.84213	2.30446	2.9036	0.00215212	1.06605	up
EVM0046967	742	724	775	201	209	171	10.0724	10.5724	12.2668	3.40046	3.15294	2.59439	2.62396e-37	-1.74046	down
EVM0024685	366	304	261	24	31	31	14.4582	12.9207	12.0182	1.17092	1.33136	1.36908	3.8512e-43	-3.13635	down
EVM0036737	1869	1630	1547	3413	3721	3927	29.1382	27.3456	28.1102	66.4936	64.4724	68.6067	2.37841e-109	1.31963	up
EVM0020730	45	61	42	19	16	21	1.64685	2.39949	1.78435	0.852158	0.648144	0.830642	0.00847633	-1.09126	down
EVM0045684	23070	21543	19246	5823	7253	7044	352.483	354.32	342.902	111.199	123.181	120.613	7.87913e-213	-1.47662	down
EVM0031822	80	133	69	23	35	39	3.6953	6.63824	3.72203	1.29939	1.79433	1.99449	0.000243003	-1.26265	down
EVM0031826	550	496	436	139	177	193	7.37859	7.16203	6.8088	2.33067	2.62857	2.89148	1.24355e-20	-1.33702	down
EVM0002472	319	286	285	1649	1814	1901	4.25671	4.11691	4.44533	27.5565	26.9607	28.4844	1.00179e-218	2.76645	up
EVM0009569	353	323	278	116	127	119	5.32408	5.24901	4.89016	2.17897	2.12419	2.00856	2.02747e-12	-1.18461	down
EVM0033088	202	170	107	290	303	327	1.99924	1.81091	1.23719	3.59143	3.33987	3.63427	1.06662e-09	1.1215	up
EVM0044484	67	86	60	12	14	8	1.03018	1.41885	1.06883	0.229978	0.240144	0.13794	2.67731e-08	-2.20515	down
EVM0026784	7290	6383	6212	848	970	946	142.714	134.506	141.806	20.7441	21.093	20.7478	0	-2.6518	down
EVM0002478	710	696	546	145	154	144	14.2841	15.0572	12.7973	3.62581	3.42252	3.24261	4.81811e-45	-1.92256	down
EVM0030198	2132	2078	1958	495	560	590	33.9304	35.5912	36.3352	9.83791	9.89384	10.5236	5.73153e-106	-1.71364	down
EVM0030190	2708	2367	2232	430	464	497	45.2031	42.5264	43.4504	8.96091	8.60182	9.28932	5.48581e-172	-2.19415	down
EVM0030195	127	93	167	47	62	49	1.44879	1.13455	2.22337	0.671617	0.779332	0.619127	0.000382223	-1.06341	down
EVM0045346	2390	1947	1979	483	655	563	55.7487	48.8695	53.8254	14.0662	16.9753	14.7038	3.20793e-77	-1.6966	down
EVM0041767	49	50	49	10	13	28	0.597602	0.648383	0.697633	0.138096	0.17639	0.377934	0.00579859	-1.21007	down
EVM0019996	350	235	214	81	57	75	6.59256	4.76863	4.68985	1.89896	1.18849	1.57191	3.10939e-13	-1.64744	down
EVM0032840	192	140	164	30	30	43	4.52423	3.53212	4.48663	0.864526	0.783534	1.13018	7.54313e-14	-1.99001	down
EVM0008217	299	245	393	106	121	111	10.2951	9.05219	15.7539	4.53526	4.62184	4.27717	3.77946e-09	-1.26203	down
EVM0008219	677	648	629	1086	1279	1254	12.8351	13.225	13.9254	25.749	26.9816	26.6803	2.71587e-36	1.07062	up
EVM0002475	2378	2434	2192	3934	4694	4516	29.6183	32.633	31.8373	61.2479	64.98	63.0321	9.53387e-81	1.09211	up
EVM0002470	1109	1044	1001	174	163	164	23.5168	23.8323	24.7527	4.59197	3.82049	3.89251	6.69962e-98	-2.44257	down
EVM0006362	2145	2265	1769	444	540	553	38.4638	43.7149	36.9944	9.95065	10.7626	11.0996	1.03656e-93	-1.80962	down
Salix_babylonica_newGene_2446	99	93	60	22	19	15	3.9957	4.03119	2.79195	1.09745	0.852398	0.644851	4.25121e-07	-1.80774	down
EVM0047172	18	34	27	111	173	201	0.287671	0.596499	0.506463	2.2583	3.13077	3.65497	2.25126e-19	2.63601	up
EVM0048811	7	12	12	86	122	76	0.219282	0.459772	0.510281	3.91143	4.94777	3.1018	1.34772e-16	3.0651	up
EVM0047171	622	611	607	108	131	165	8.67188	9.17444	9.87988	1.87887	2.02901	2.5697	2.58915e-41	-1.97936	down
EVM0057374	390	342	362	38	60	73	4.81349	4.54238	5.21479	0.58442	0.817391	0.999694	3.6355e-34	-2.43646	down
Salix_babylonica_newGene_3718	101	83	85	291	340	397	2.04648	1.93018	2.05329	7.54647	7.68451	9.02945	1.35061e-32	2.08024	up
EVM0030534	406	417	366	6	5	4	15.9037	17.5486	16.722	0.267727	0.213996	0.15253	2.51344e-63	-5.60828	down
EVM0016864	70	46	43	19	19	21	1.225	0.877028	0.872683	0.402158	0.371131	0.404505	0.00562039	-1.11525	down
EVM0053279	275	213	222	1102	1332	1289	4.91533	4.09562	4.63302	24.6637	26.5149	25.8679	2.24823e-133	2.5617	up
EVM0041247	235	228	223	83	94	111	2.2606	2.36379	2.50099	0.994583	1.00716	1.1949	1.12765e-07	-1.04392	down
Salix_babylonica_newGene_1529	104	160	73	40	8	35	1.85934	3.46394	1.69107	0.88561	0.135648	0.95707	6.30137e-05	-1.622	down
EVM0017802	111	90	99	49	41	34	1.9602	1.69477	2.0293	1.07696	0.791256	0.658457	0.000767748	-1.02135	down
EVM0017805	310	294	231	54	73	89	6.07963	6.20549	5.28449	1.32049	1.58708	1.9582	2.80579e-17	-1.71862	down
EVM0017807	379	306	269	1163	1433	1235	18.5658	16.1069	15.3591	71.2749	78.086	67.8734	2.27362e-96	2.18372	up
EVM0029716	100	113	133	34	52	27	1.36918	1.65464	2.11391	0.575992	0.782248	0.402314	1.46026e-05	-1.35627	down
EVM0045948	55	46	40	20	21	7	0.574532	0.515451	0.493995	0.259677	0.238709	0.082945	0.00903637	-1.18483	down
EVM0045944	596	569	518	151	159	194	10.7056	10.9924	10.8383	3.37016	3.16583	3.89207	3.84928e-29	-1.53376	down
EVM0045945	64	119	41	4	6	7	8.39302	16.8479	6.28665	0.501201	0.796121	0.950863	9.22361e-11	-2.99026	down
EVM0050725	106	131	114	22	62	52	1.71243	2.27679	2.14339	0.442628	1.1103	0.929247	0.000391621	-1.13163	down
EVM0050728	267	239	186	452	561	513	7.58363	7.29375	6.16322	16.0521	17.7399	16.3524	1.17232e-22	1.31917	up
EVM0051960	49	53	54	20	15	10	1.2362	1.44354	1.5965	0.63136	0.403193	0.285829	0.000763778	-1.42471	down
EVM0055263	335	312	298	640	743	753	7.59386	7.6247	7.88345	18.1607	18.7658	19.1763	1.5409e-35	1.35401	up
EVM0055264	3692	3307	3119	1248	1562	1474	29.7112	28.6444	29.2739	12.554	13.9738	13.2902	1.78603e-59	-1.0496	down
EVM0014572	145	116	124	43	32	22	1.59771	1.37829	1.58837	0.588787	0.389684	0.27249	2.30071e-08	-1.68743	down
EVM0014575	353	368	325	755	904	936	7.34727	8.23513	7.87809	19.6575	20.9292	21.8483	1.30923e-45	1.48631	up
EVM0051092	693	691	559	247	235	235	9.28162	9.95535	8.72726	4.12678	3.49224	3.52081	3.76586e-22	-1.23071	down
EVM0056769	12	13	12	47	49	53	0.221223	0.256447	0.248956	1.08462	1.00008	1.09012	1.41826e-06	1.96544	up
EVM0009609	1758	2055	1687	670	836	812	35.9008	45.1763	40.1694	17.0961	18.9621	18.58	8.35764e-31	-1.05703	down
EVM0009602	488	473	348	143	174	112	12.9722	13.5375	10.7825	4.7579	5.12465	3.32162	3.96057e-15	-1.3848	down
EVM0023072	140	113	103	235	263	235	7.00668	6.07492	6.03426	14.7873	14.6731	13.2117	2.70398e-11	1.21229	up
EVM0011920	51	48	51	9	3	8	1.2238	1.2237	1.41343	0.265909	0.067703	0.214828	6.76231e-07	-2.31244	down
EVM0011365	236	174	222	794	851	957	5.19424	4.12167	5.69148	21.8735	20.8413	23.6368	6.49867e-69	2.20581	up
EVM0011363	623	485	576	1047	1185	1234	8.92979	7.48903	9.63617	18.7839	18.8959	19.8518	3.22854e-33	1.21937	up
EVM0040203	177	195	192	574	684	642	3.05024	3.62883	3.86161	12.4186	13.1574	12.4406	1.01032e-49	1.91592	up
EVM0002735	161	97	108	0	7	3	4.54718	2.93648	3.56395	0	0.20969	0.091554	1.10815e-22	-4.26901	down
EVM0002731	297	248	306	124	95	135	5.99468	5.38913	7.18754	3.11317	2.13187	3.0423	1.72e-07	-1.05249	down
EVM0047795	26	48	44	66	109	81	0.695923	1.38969	1.39274	2.257	3.30108	2.48222	0.000333381	1.20215	up
EVM0054856	2134	1834	1778	425	510	504	33.265	30.7695	32.3137	8.27748	8.82992	8.80571	1.28274e-103	-1.80099	down
EVM0031605	333	233	238	2478	2148	2427	8.5309	6.44078	7.11885	79.5386	61.315	69.8542	2.87967e-199	3.30776	up
EVM0038015	145	82	69	361	280	280	3.2188	1.94685	1.76357	10.0264	6.90082	6.96872	1.22969e-15	1.79805	up
EVM0010026	324	313	300	100	147	128	6.09499	6.3518	6.58289	2.33762	3.06241	2.6863	1.4256e-10	-1.11813	down
EVM0039751	814	815	664	196	181	198	18.1978	19.6035	17.3071	5.45288	4.48106	4.96253	6.02867e-46	-1.78385	down
EVM0017493	1371	1381	1276	11	7	5	31.9802	34.6682	34.6897	0.314183	0.179789	0.129334	6.87661e-143	-6.87971	down
EVM0010643	1114	966	988	12	32	17	29.0394	27.1233	30.0398	0.370937	0.902259	0.479273	1.85153e-147	-5.31524	down
EVM0010646	286	411	297	111	147	143	6.65963	10.3003	8.06535	3.20945	3.80416	3.73842	7.00726e-09	-1.10405	down
EVM0049232	110	204	167	23	48	61	2.11651	4.22528	3.73804	0.549455	1.02238	1.30559	3.65306e-07	-1.60438	down
EVM0023845	37	29	31	136	168	144	1.1424	0.943451	1.09949	5.26836	5.79107	5.01009	7.93361e-19	2.29632	up
EVM0041799	16	43	28	216	238	292	0.511707	1.48416	1.0635	8.76531	8.61808	10.6388	2.15332e-33	3.13646	up
EVM0044536	701	640	621	2084	2324	2423	10.4519	10.2658	10.7937	38.8561	38.5451	40.5246	1.71326e-165	1.98138	up
EVM0018340	348	346	273	88	152	177	13.9845	14.9494	12.7782	4.37699	6.75785	7.96245	4.24299e-07	-1.00944	down
EVM0042327	1963	1639	1483	514	568	619	23.4556	21.0807	20.6575	7.66991	7.53307	8.28477	4.32619e-55	-1.38075	down
EVM0023410	30	36	29	82	68	81	1.13054	1.44916	1.27082	3.87405	2.86534	3.41194	1.74924e-05	1.38466	up
EVM0022719	84	61	85	128	139	161	1.75342	1.368	2.06946	3.35473	3.25314	3.78719	1.62252e-05	1.04261	up
EVM0038758	23877	21186	20728	7913	8848	8460	245.376	234.364	248.4	101.64	101.071	97.4316	5.62363e-157	-1.19219	down
EVM0022716	322	311	281	144	105	138	4.73086	4.92063	4.8108	2.63879	1.71137	2.2638	3.23815e-08	-1.02293	down
EVM0049093	3804	3487	3486	1406	1423	1527	39.725	39.196	42.4434	18.3536	16.5133	17.8737	3.05285e-65	-1.11505	down
EVM0024005	18	19	25	51	79	87	0.557444	0.645249	0.909204	2.01593	2.76593	3.09532	4.09814e-07	1.81861	up
EVM0024001	158	160	135	302	300	285	2.18685	2.38558	2.17209	5.2248	4.61753	4.42988	3.96524e-12	1.14466	up
EVM0034385	125	111	83	15	36	8	1.53123	1.45762	1.18626	0.219575	0.488	0.106905	7.09385e-08	-2.04005	down
EVM0038600	298	255	320	576	624	582	3.10526	2.86174	3.88364	7.50831	7.23011	6.80647	2.44471e-19	1.20113	up
EVM0025208	385	370	301	888	1010	1108	3.37689	3.49673	3.07544	9.75046	9.86096	10.9065	4.94718e-61	1.68809	up
EVM0031251	61	51	25	85	91	116	1.48162	1.32645	0.704334	2.55498	2.44323	3.14297	9.23095e-05	1.2222	up
EVM0031253	188	175	214	363	483	415	4.21475	4.20564	5.58102	10.1625	12.0209	10.4253	2.43157e-16	1.28727	up
EVM0055503	211	182	195	328	362	367	4.92565	4.55287	5.30244	9.57764	9.38915	9.60119	5.10388e-12	1.02027	up
EVM0039004	3208	2791	2674	781	951	897	42.3891	39.689	41.1946	12.893	13.9641	13.275	2.89245e-105	-1.52852	down
EVM0039005	914	804	744	305	387	360	7.85949	7.43957	7.45361	3.27741	3.6931	3.46694	2.11215e-21	-1.03057	down
EVM0039331	63	72	67	363	310	369	1.19421	1.47082	1.48277	8.59621	6.52152	7.84907	2.50449e-40	2.50175	up
EVM0031780	128	113	73	22	9	24	2.13421	2.0336	1.42561	0.449224	0.163629	0.440705	3.78517e-09	-2.11597	down
EVM0001714	190	144	130	32	50	41	2.33987	1.90586	1.8685	0.486414	0.686362	0.555257	3.16729e-10	-1.65237	down
EVM0037369	304	283	243	67	104	59	9.46346	9.46968	8.81504	2.57154	3.59335	2.02681	2.64613e-14	-1.61635	down
EVM0041001	1399	1345	1119	120	191	145	23.365	24.1866	21.7835	2.49565	3.54317	2.71461	1.11025e-120	-2.86738	down
EVM0041000	276	217	410	97	93	118	12.4965	10.5713	21.7095	5.49207	4.64593	5.98384	3.62717e-08	-1.33538	down
EVM0006947	70	106	54	211	137	145	1.76741	2.90588	1.59965	6.74153	3.89063	4.13505	6.48093e-06	1.25176	up
EVM0006948	73	109	89	191	200	198	2.58314	4.15365	3.66764	8.41654	7.85388	7.85086	4.53025e-09	1.26857	up
EVM0036941	1733	1615	1702	5728	6373	6559	29.8915	29.9937	34.2363	123.538	122.252	126.849	2.35939e-257	2.06597	up
EVM0044560	173	155	146	30	58	36	3.43705	3.31636	3.39147	0.731791	1.26432	0.797523	3.32666e-10	-1.67596	down
EVM0044568	252	313	169	411	523	385	5.97458	7.97645	4.66157	12.1589	13.7769	10.2128	1.21712e-08	1.02345	up
EVM0008535	636	540	553	181	293	190	19.6357	17.9407	19.8999	6.95988	10.0383	6.57843	7.72465e-14	-1.17873	down
EVM0008537	462	484	352	166	182	204	9.17722	10.346	8.14359	4.11246	4.00033	4.52135	1.44006e-11	-1.02703	down
EVM0000045	51	87	62	1302	1434	1447	0.846802	1.55618	1.20152	27.154	26.5864	27.05	1.15542e-235	4.5184	up
EVM0052682	960	795	741	132	184	180	19.082	17.0029	17.1602	3.26645	4.04534	3.99812	9.22311e-61	-2.12069	down
EVM0005840	521	535	516	1203	1406	1343	6.40948	7.09166	7.41209	18.5205	19.2423	18.5427	5.98115e-65	1.50808	up
EVM0052685	56	74	46	123	119	153	0.628768	0.900399	0.600248	1.75291	1.50875	1.95048	4.72961e-07	1.30436	up
EVM0033122	2705	2569	2345	5428	6319	6132	46.5061	47.5433	47.0153	116.64	120.768	118.152	3.87053e-179	1.41685	up
EVM0008398	65	109	64	27	31	37	1.74319	3.15888	2.00069	0.908154	0.91068	1.09766	0.00262412	-1.05963	down
EVM0043511	87	70	66	37	18	35	0.80084	0.691539	0.707729	0.418607	0.183677	0.36041	0.00502662	-1.02217	down
EVM0043510	140	93	127	59	45	31	5.11752	3.65432	5.39421	2.66278	1.8107	1.26823	0.000246489	-1.14554	down
EVM0043516	38	49	41	207	219	213	0.891402	1.23477	1.12866	6.15015	5.79852	5.68332	2.44415e-27	2.42925	up
EVM0007713	48	75	74	31	19	13	1.00804	1.71497	1.81809	0.816167	0.435318	0.293007	0.00156481	-1.30438	down
EVM0042635	143	135	125	38	45	34	5.61198	5.69022	5.72664	1.82925	1.93372	1.46383	1.09043e-08	-1.52583	down
EVM0002538	128	110	118	307	336	341	1.33319	1.22933	1.42573	3.98916	3.89024	3.97681	1.58267e-23	1.62814	up
EVM0040267	43	26	56	273	344	345	0.98582	0.63106	1.49542	7.84387	8.79955	8.91044	2.92784e-41	3.02064	up
EVM0005629	190	158	161	59	44	64	4.14229	3.69629	4.0933	1.61051	1.06642	1.55512	2.24298e-08	-1.36411	down
EVM0052469	149	183	106	51	51	50	2.38288	3.15936	1.98225	1.00641	0.892982	0.890291	1.99493e-06	-1.27272	down
EVM0006195	195	195	161	1312	1347	1478	8.01537	8.5927	7.71949	67.4214	61.5562	68.1165	3.9439e-191	3.07866	up
EVM0053592	50	34	56	103	107	139	1.0415	0.755218	1.35947	2.68236	2.48188	3.2391	5.28304e-07	1.42538	up
EVM0046071	137	103	110	15	12	17	5.48187	4.43757	5.13082	0.743277	0.513131	0.756005	3.24778e-15	-2.60237	down
EVM0005082	159	193	152	41	31	38	2.89792	3.79747	3.2216	0.920439	0.613417	0.776429	1.81327e-13	-1.91963	down
EVM0005087	182	174	121	15	29	22	3.6741	3.78015	2.83646	0.36974	0.638589	0.488175	7.92767e-18	-2.51828	down
EVM0032648	118	107	186	996	1087	1287	3.87904	3.77245	7.11468	40.9063	39.7171	47.428	4.92428e-25	3.02636	up
EVM0002231	97	80	110	360	399	387	1.80676	1.60029	2.38517	8.41075	8.29494	8.10437	2.22537e-35	2.14083	up
EVM0053330	123	107	135	228	227	217	2.19677	2.05159	2.798	5.0892	4.496	4.34278	9.63761e-08	1.04335	up
EVM0057654	1833	1724	1658	47	48	67	34.5756	35.0167	36.4735	1.09918	0.999064	1.3965	2.14628e-257	-4.76237	down
EVM0057650	110	98	117	38	37	55	2.06889	1.99452	2.57246	0.887463	0.767586	1.15395	0.000225306	-1.08509	down
EVM0055657	1095	859	867	222	284	276	9.95876	8.40963	9.19272	2.51657	2.86983	2.81334	2.85019e-45	-1.64819	down
EVM0055652	100	98	85	33	30	34	2.31507	2.4567	2.29693	0.960931	0.753669	0.885177	2.79813e-05	-1.27826	down
EVM0026265	362	416	288	80	89	153	8.05134	9.95707	7.48164	2.20951	2.18101	3.80947	8.42178e-13	-1.50133	down
EVM0050028	935	767	825	169	164	174	5.44693	4.80891	5.60159	1.2268	1.0596	1.1331	8.18929e-62	-2.10586	down
Salix_babylonica_newGene_8531	23	26	11	50	64	48	1.55462	1.92911	0.874053	4.45108	4.92384	3.68692	0.000187351	1.47977	up
EVM0025528	468	368	371	109	86	127	3.82029	3.23053	3.52935	1.10269	0.77594	1.15742	3.36991e-21	-1.67899	down
EVM0024159	2534	2275	2106	4306	4528	4857	31.2308	30.1844	30.2584	66.3384	62.0345	67.0886	1.09754e-98	1.17429	up
EVM0025513	719	656	584	22	18	32	10.9038	10.7138	10.3361	0.417428	0.291358	0.543302	1.64317e-104	-4.45042	down
EVM0021605	67	77	54	8	21	12	1.34981	1.67847	1.27729	0.196964	0.475274	0.256227	3.33168e-06	-1.87584	down
EVM0021609	89	103	87	21	51	32	2.00622	2.50161	2.29404	0.594387	1.27464	0.811189	0.000473084	-1.16874	down
EVM0044012	997	883	912	388	375	389	11.0434	10.531	11.7812	5.36736	4.60899	4.82451	6.09846e-24	-1.0793	down
EVM0050682	455	429	329	108	172	168	10.1993	10.3467	8.59537	3.00626	4.28437	4.21914	6.14838e-13	-1.22841	down
EVM0050685	4	4	5	30	38	31	0.291246	0.368805	0.529818	3.62895	4.0105	3.33453	7.98233e-07	2.52331	up
EVM0051374	42	81	34	124	147	132	0.792019	1.66835	0.755446	2.95563	3.10707	2.8228	4.20083e-07	1.47422	up
EVM0024643	156	169	137	16	39	16	8.27824	9.62178	8.44092	1.05313	2.28357	0.951459	1.51732e-14	-2.36926	down
EVM0020550	114	75	122	22	19	40	2.71903	1.9277	3.40507	0.655158	0.487703	1.06344	2.28415e-06	-1.63662	down
EVM0020559	652	461	483	190	229	178	12.8482	9.76365	11.0872	4.66488	5.00892	3.92852	4.66454e-15	-1.2066	down
EVM0036885	79	93	90	453	588	486	0.707272	0.88875	0.93914	5.07595	5.85278	4.87526	2.42966e-61	2.68115	up
EVM0028490	75	91	62	1320	1486	1370	2.47103	3.25937	2.38302	54.8797	54.9292	51.0601	4.11488e-245	4.33941	up
EVM0028493	67	59	95	19	38	31	1.27444	1.19426	2.10964	0.440808	0.794698	0.65028	0.00400433	-1.07448	down
EVM0056537	551	652	459	118	178	126	8.90638	11.3605	8.64896	2.37145	3.194	2.27981	2.01878e-26	-1.75969	down
Salix_babylonica_newGene_863	103	77	91	42	32	38	2.79833	2.54236	3.2679	1.57506	1.07251	1.33466	0.00125148	-1.01915	down
EVM0025603	184	204	213	337	411	491	3.10635	3.70758	4.18974	7.10158	7.71477	9.29686	5.92791e-14	1.20161	up
Salix_babylonica_newGene_868	147	100	114	252	281	322	3.13829	2.26948	2.83735	6.71561	6.65424	7.69893	9.23568e-15	1.40518	up
EVM0013523	81	92	83	7	9	7	1.82004	2.2302	2.19229	0.181268	0.217079	0.161878	6.77769e-14	-2.94646	down
EVM0040229	29	29	24	81	66	67	0.776668	0.850834	0.756225	2.77729	2.01382	2.05702	1.17095e-05	1.47626	up
EVM0030541	129	121	102	4	10	15	1.64971	1.66782	1.5219	0.056355	0.137776	0.211323	6.20464e-18	-3.12054	down
EVM0049065	8648	8617	6914	30568	32432	33484	251.351	269.589	234.319	1110.44	1047.78	1090.71	0	2.18657	up
EVM0028694	209	241	166	388	423	426	3.66639	4.55616	3.40816	8.52431	8.26464	8.40541	1.19589e-15	1.18277	up
EVM0043756	88	71	88	23	27	40	3.89441	3.38233	4.54884	1.23307	1.30587	1.99158	0.000410685	-1.1939	down
EVM0009937	183	156	157	72	66	64	3.37221	3.08999	3.37677	1.65138	1.35282	1.32397	4.09879e-06	-1.06772	down
EVM0038659	48	29	59	59	99	97	0.73752	0.477917	1.06527	1.14227	1.71174	1.6924	0.00314993	1.00327	up
EVM0043283	990	925	975	314	320	277	10.4605	10.5218	12.0158	4.14036	3.75499	3.27822	4.56808e-36	-1.46435	down
EVM0037939	116	44	65	24	40	18	1.66881	0.67756	1.09263	0.431875	0.638845	0.287693	0.00544574	-1.13444	down
EVM0041727	4	14	5	39	37	44	0.4651	1.88748	0.758893	6.38907	5.31632	6.47915	7.23559e-06	2.16754	up
EVM0018387	1022	942	884	4210	4648	4723	9.59874	9.52032	9.68758	49.4459	48.548	49.7462	0	2.43778	up
EVM0046670	134	138	107	668	670	591	3.82701	4.24499	3.55503	23.9137	21.3357	18.9949	1.73059e-68	2.51146	up
EVM0046673	1802	1721	1652	15835	18719	17798	33.5969	34.5289	35.9105	369.051	387.997	371.957	0	3.52017	up
EVM0046676	793	797	601	2803	3262	3125	22.6062	24.4499	19.958	99.8742	103.354	99.8376	7.69924e-200	2.25277	up
EVM0031124	58	43	113	154	119	159	0.549953	0.444482	1.26387	1.84826	1.2731	1.71259	0.000555315	1.11043	up
EVM0023731	139	155	178	4523	5040	5063	2.16725	2.60168	3.23116	88.2298	87.4318	88.5516	0	5.1121	up
EVM0033743	299	241	166	7	12	15	6.78925	5.8842	4.39557	0.185935	0.301721	0.382226	2.78751e-36	-3.9076	down
EVM0007348	91	103	78	20	46	39	2.22763	2.71686	2.22775	0.608359	1.2417	1.06363	0.000735304	-1.12068	down
EVM0019363	256	255	302	483	563	570	5.0038	5.37538	6.88998	11.834	12.2694	12.5143	4.50371e-17	1.15701	up
EVM0049147	179	183	165	19	11	11	6.70916	7.35196	7.21701	0.887028	0.440745	0.46141	8.51996e-27	-3.27433	down
EVM0053439	437	618	309	749	865	881	21.8834	33.3407	18.0807	46.9534	48.219	49.5315	0.000159158	1.0224	up
EVM0053438	702	764	577	1124	1349	1384	11.414	13.3835	10.9378	22.8538	24.3975	25.2419	4.16848e-32	1.09955	up
EVM0031425	458	421	409	123	169	167	27.2781	26.9883	28.3844	9.11267	11.1491	11.1176	1.98947e-17	-1.2868	down
EVM0005271	99	102	78	8	19	22	1.95347	2.1628	1.78178	0.185585	0.417234	0.466985	1.88458e-09	-2.14255	down
EVM0040064	1024	809	838	1812	1834	2005	6.78376	5.76522	6.46984	15.001	13.5056	14.8877	2.14866e-52	1.26782	up
EVM0005273	56	43	59	17	14	20	0.694331	0.5726	0.849083	0.251738	0.189418	0.270662	0.00149269	-1.30273	down
EVM0037111	73	50	108	199	218	197	1.72968	1.26308	2.97075	5.89361	5.72224	5.21326	2.30105e-09	1.5223	up
EVM0001690	97	104	93	225	192	243	0.753304	0.866432	0.839573	2.19098	1.65827	2.12225	3.33822e-11	1.32575	up
EVM0009094	689	717	639	1334	1524	1389	7.59216	8.50467	8.21	18.3733	18.6604	17.1481	1.6222e-48	1.23736	up
EVM0030486	579	539	580	167	198	245	6.09722	6.11123	7.13007	2.19966	2.31102	2.88692	6.56456e-19	-1.28057	down
EVM0001524	9400	8522	8689	3117	3626	3407	141.469	138.064	152.492	58.6331	60.6499	57.4649	6.48597e-108	-1.20191	down
EVM0001527	294	324	280	85	107	78	19.8071	23.4436	21.9874	7.13645	7.97242	5.86162	1.46795e-15	-1.51283	down
EVM0001520	179	135	119	274	284	232	2.12206	1.71146	1.63806	4.05435	3.73227	3.08148	2.30704e-08	1.04684	up
EVM0014321	95	108	87	21	26	35	5.81108	7.12588	6.21683	1.54087	1.76719	2.37376	1.2547e-06	-1.54006	down
EVM0014326	68	173	78	44	35	36	2.28885	6.27241	3.05558	1.84741	1.30963	1.33118	0.00125672	-1.17809	down
EVM0015058	218	224	195	63	71	88	3.22232	3.54896	3.34594	1.15336	1.15922	1.44658	6.81945e-10	-1.29983	down
EVM0049611	77	64	62	106	131	133	1.7802	1.57156	1.64694	3.05406	3.34762	3.44008	3.17807e-05	1.01794	up
EVM0030467	73	103	80	519	638	544	1.60397	2.45599	2.06991	14.3896	15.7437	13.5297	2.48274e-71	2.87054	up
EVM0053663	452	408	372	721	964	770	17.1515	16.6421	16.4403	34.214	40.6745	32.7283	6.79661e-25	1.17394	up
EVM0012584	693	591	603	93	123	135	7.13991	6.55916	7.25061	1.19441	1.40854	1.55577	2.47081e-52	-2.21255	down
EVM0012583	122	113	107	46	40	49	1.77347	1.76798	1.81194	0.83076	0.63958	0.793002	6.68884e-05	-1.09901	down
EVM0003583	391	279	306	1164	1452	1399	5.80874	4.46926	5.30179	21.6369	24.0188	23.3265	1.56075e-97	2.21351	up
EVM0007694	90	45	57	155	178	170	1.14548	0.610855	0.836319	2.47939	2.52458	2.42997	5.48102e-10	1.52844	up
EVM0002189	807	777	610	2419	2739	2825	11.8586	12.2843	10.4476	44.4374	44.7473	46.534	9.1111e-169	2.04817	up
EVM0048523	426	363	358	109	109	105	6.57247	6.03736	6.44218	2.10543	1.86611	1.80473	1.1621e-22	-1.60895	down
EVM0048522	672	603	586	234	289	252	13.6571	13.1893	13.8742	5.93575	6.52736	5.72527	4.67838e-18	-1.066	down
EVM0048526	107	145	106	22	33	32	1.34371	1.9636	1.55065	0.336774	0.451219	0.442576	5.26946e-09	-1.75702	down
EVM0038523	50	62	27	122	100	148	0.644616	0.849183	0.405495	1.95295	1.42812	2.13184	2.26176e-07	1.53081	up
EVM0004764	4787	4463	4345	1648	1930	1740	46.5115	46.6784	49.2297	20.0061	20.8398	18.9484	3.55634e-82	-1.16379	down
EVM0016770	727	870	575	2874	3474	3189	14.8931	19.1806	13.7262	73.5881	79.0967	73.2013	5.95299e-139	2.31351	up
EVM0016773	123	95	94	36	48	28	1.90212	1.58468	1.69272	0.693135	0.817515	0.48296	7.21043e-05	-1.2143	down
EVM0016774	93	60	66	176	183	164	1.45945	1.02297	1.20344	3.47855	3.21708	2.9081	5.10432e-10	1.40891	up
EVM0054404	449	367	372	118	176	153	8.07936	7.10173	7.81302	2.6537	3.50488	3.08453	1.11249e-13	-1.20576	down
EVM0018603	154	157	113	428	506	624	2.56921	2.81293	2.20184	8.92531	9.40033	11.6812	2.71696e-39	2.03516	up
EVM0027472	757	591	555	122	139	175	22.0738	18.5488	18.8646	4.42814	4.49422	5.70572	1.91778e-38	-1.90906	down
EVM0040303	116	147	116	194	250	234	3.60219	4.90154	4.1894	7.55115	8.66234	8.16441	1.6686e-07	1.00099	up
EVM0020849	566	577	457	893	1054	1044	5.92363	6.50623	5.57983	11.6899	12.2803	12.2547	4.24678e-30	1.08641	up
EVM0020841	94	111	98	182	214	185	4.46755	5.66558	5.42597	10.819	11.3357	9.89338	6.42558e-08	1.09815	up
EVM0003352	514	405	388	1169	1330	1413	6.07978	5.1541	5.35595	17.3095	17.5127	18.764	1.44283e-76	1.76265	up
EVM0022566	61	58	61	88	127	140	1.18353	1.20975	1.37815	2.15738	2.75225	3.06612	2.4577e-05	1.11106	up
EVM0055759	107	120	110	268	298	324	3.38624	4.10319	4.05194	10.6551	10.515	11.5451	1.34548e-19	1.55742	up
EVM0055757	315	287	236	110	115	100	6.93529	6.79695	6.04879	3.02228	2.82034	2.46175	4.2368e-10	-1.1467	down
EVM0019554	465	425	449	1159	1367	1362	8.39771	8.26669	9.45836	26.1726	27.4452	27.5765	5.26812e-78	1.71381	up
EVM0019559	848	694	750	297	346	263	8.26619	7.2809	8.52509	3.61952	3.74858	2.86707	1.44044e-18	-1.13719	down
EVM0013896	1794	1727	1716	2974	3336	3091	15.9973	16.5754	17.8353	33.1473	33.0584	30.888	8.09769e-56	1.02871	up
EVM0014048	54	78	50	24	21	25	2.07096	3.22079	2.25131	1.12349	0.8678	1.05541	0.00450628	-1.08693	down
Salix_babylonica_newGene_3838	57	68	58	29	25	18	1.32915	2.19096	2.01605	0.697189	0.678672	0.555919	0.00560613	-1.05555	down
EVM0055055	743	705	616	1356	1536	1658	14.9873	15.3177	14.5036	34.204	34.4687	37.5147	4.52653e-60	1.32392	up
EVM0011491	927	1182	769	229	267	290	42.9051	58.9112	41.5216	13.2164	13.7201	15.001	2.97522e-34	-1.66386	down
Salix_babylonica_newGene_246	48	47	44	11	11	23	1.72737	1.83696	1.85279	0.482655	0.444093	0.928219	0.00356921	-1.28017	down
EVM0018876	2628	3024	2635	998	1201	1268	66.5181	82.3801	77.7634	31.5638	33.7745	35.9718	3.54446e-38	-1.07049	down
EVM0053717	34	21	34	130	123	160	1.8479	1.21785	2.09668	8.79192	7.40127	9.70082	5.93509e-16	2.28119	up
EVM0025724	253	256	256	103	111	99	3.95575	4.316	4.6735	2.00368	1.92975	1.73088	1.00793e-08	-1.07964	down
EVM0004601	222	209	251	80	97	95	2.27513	2.30483	2.99959	1.01976	1.09892	1.08495	7.02448e-08	-1.11849	down
EVM0004605	114	99	127	35	39	30	4.26857	3.97626	5.57641	1.64344	1.61474	1.23756	1.10741e-06	-1.4457	down
EVM0030147	210	173	243	41	48	53	2.9035	2.56182	3.90287	0.700999	0.725699	0.81811	9.44666e-15	-1.89217	down
EVM0017434	137	128	125	279	289	256	1.78039	1.79189	1.89517	4.54358	4.1873	3.74362	6.09e-13	1.24837	up
EVM0043242	140	183	140	60	45	58	3.8407	5.41374	4.48547	2.0641	1.36318	1.77233	1.10021e-06	-1.26212	down
EVM0054729	64	63	98	20	37	20	1.74076	1.85371	3.1241	0.658065	1.12689	0.588398	0.000895278	-1.26506	down
EVM0056470	13	19	21	33	47	62	0.504137	0.762995	0.947682	1.59829	2.00049	2.68049	0.000749636	1.41802	up
EVM0038220	157	144	157	20	9	16	4.78279	4.72527	5.56685	0.735479	0.305388	0.545848	8.65965e-21	-2.9503	down
EVM0028514	682	659	621	122	159	175	28.0373	29.1583	29.7516	6.23222	7.22365	8.03896	1.06164e-44	-1.89985	down
EVM0023760	902	853	847	4564	5255	5071	27.6074	28.075	30.2262	174.593	178.767	173.933	0	2.69738	up
EVM0002617	50	53	32	12	9	13	3.17037	3.65904	2.39131	0.900234	0.602241	0.902643	0.000506347	-1.56298	down
EVM0052052	777	725	783	6655	6803	7214	7.41279	7.4407	8.71059	79.3873	72.1683	77.1651	0	3.35526	up
EVM0039450	157	122	115	663	886	981	2.29572	1.9231	1.96886	12.1721	14.4545	16.148	8.75308e-91	2.83324	up
EVM0039455	64	61	34	0	0	0	2.04084	2.08611	1.24533	0	0	0	1.96462e-14	-4.49809	down
EVM0039454	43	47	51	3	4	2	0.63579	0.736519	0.875405	0.041385	0.066041	0.033183	2.1658e-09	-3.0376	down
EVM0006501	125	147	131	269	278	307	3.49958	4.45432	4.28711	9.46558	8.67771	9.67813	3.85732e-13	1.2472	up
EVM0000630	2638	2364	2214	599	922	921	21.2481	20.4946	20.7934	6.02724	8.25078	8.30758	2.42844e-44	-1.37361	down
EVM0000638	231	276	166	334	477	504	14.2766	18.4016	11.9663	25.8513	32.7938	34.9693	2.59063e-11	1.1336	up
EVM0015641	602	534	430	1050	1223	1349	14.3553	13.7164	11.9472	31.3394	32.4521	36.0951	3.54813e-45	1.39287	up
EVM0039985	72	60	33	135	187	172	3.08941	2.7678	1.62716	7.20058	8.90312	8.25243	1.63819e-11	1.71075	up
EVM0037463	26	17	40	123	168	175	0.374039	0.26005	0.666962	2.20829	2.69351	2.82753	1.25854e-17	2.51232	up
EVM0049924	43	52	35	489	636	523	2.03209	2.65337	1.91599	29.0677	33.6032	27.8355	7.14105e-95	3.77133	up
EVM0049929	51	69	38	19	12	22	0.986631	1.4508	0.850706	0.45925	0.260168	0.459973	0.00368319	-1.2309	down
EVM0035820	82	93	70	12	30	28	1.13967	1.3931	1.13405	0.204542	0.467348	0.428034	2.59496e-05	-1.50565	down
EVM0004649	107	91	112	4	0	2	2.11536	1.93827	2.58959	0.098949	0	0.044721	1.24548e-21	-4.47177	down
EVM0040386	550	501	475	104	134	141	7.98016	7.81044	8.03625	1.87098	2.15485	2.28049	1.95968e-34	-1.79944	down
EVM0023627	135	152	126	34	27	15	2.66399	3.21069	2.8849	0.827123	0.571873	0.324368	7.6894e-12	-2.10925	down
EVM0005588	16	11	24	51	51	50	0.322185	0.245677	0.586159	1.32202	1.17929	1.17016	0.000130096	1.57188	up
EVM0036208	75	88	56	28	20	36	4.56475	5.78186	4.01066	2.1083	1.30145	2.43784	0.00238587	-1.09751	down
EVM0030110	939	885	720	237	236	282	30.6027	31.0705	27.3771	9.66082	8.55532	10.2928	3.65124e-39	-1.5458	down
EVM0009628	66	78	49	10	8	6	2.63217	3.37041	2.26575	0.501748	0.358587	0.250284	7.26422e-09	-2.46427	down
EVM0044268	27	16	3	33	51	40	0.560903	0.351785	0.055844	0.852853	1.17572	0.922619	0.00453079	1.4023	up
EVM0044264	101	117	140	254	233	296	1.53232	1.91116	2.46677	4.81491	3.93241	5.02323	2.53336e-10	1.2765	up
EVM0044266	82	85	66	25	20	22	4.76801	5.33408	4.48598	1.75824	1.28811	1.42655	1.69689e-05	-1.48598	down
EVM0043122	210	195	161	343	356	346	8.31122	8.31206	7.41489	16.9504	15.6631	15.3253	1.21557e-12	1.06509	up
EVM0043121	75	69	81	166	122	146	0.900137	0.891088	1.12569	2.49993	1.62173	1.96362	9.75633e-06	1.10007	up
EVM0042832	881	809	667	76	87	148	15.3898	15.2122	13.5842	1.63924	1.68917	2.89276	4.66288e-59	-2.68806	down
EVM0042836	186	193	134	435	532	486	1.95171	2.17954	1.63873	5.72304	6.22836	5.73064	4.93787e-31	1.67282	up
EVM0054661	27	19	17	54	40	61	0.381198	0.28485	0.268657	0.942122	0.615914	0.961481	0.000532627	1.36246	up
EVM0048722	7	5	7	79	53	56	0.148449	0.092015	0.149518	2.10332	1.23979	1.33036	1.99571e-12	3.0479	up
EVM0030822	2625	2348	2171	6836	7876	7588	28.4393	27.3826	27.4239	92.5849	94.8648	92.1468	4.01621e-295	1.82947	up
EVM0047715	1702	1614	1460	4505	4898	4987	42.6256	43.4938	42.6333	141.001	136.353	139.966	1.28964e-240	1.7781	up
EVM0047714	142	112	100	614	747	708	4.14891	3.5067	3.40306	22.4226	24.28	23.1837	2.67729e-88	2.70679	up
EVM0047716	91	76	95	212	223	190	2.58326	2.31232	3.141	7.52369	7.034	6.04955	1.66803e-11	1.40505	up
EVM0048891	107	122	112	329	466	506	1.69171	2.08334	2.06366	6.54764	8.24582	9.01373	2.35492e-34	2.0718	up
EVM0047280	0	10	7	83	87	84	0	0.281885	0.233463	2.97469	2.76914	2.68766	4.68738e-17	3.55314	up
EVM0048897	845	913	622	284	321	310	39.9719	46.4895	34.2709	16.7605	16.8827	16.4104	2.44889e-20	-1.17288	down
EVM0054646	158	195	167	870	882	869	3.24228	4.30587	3.97536	22.3164	20.1124	19.9752	1.55891e-89	2.49833	up
EVM0054667	1077	1031	962	273	317	255	16.9509	17.47	17.6568	5.35773	5.5475	4.4903	1.56775e-51	-1.65906	down
EVM0001229	627	545	489	115	121	154	23.4707	21.9476	21.3519	5.36528	5.02247	6.44796	4.67733e-37	-1.87435	down
EVM0041711	110	122	154	38	38	43	1.9749	2.37192	3.24134	0.845354	0.762202	0.855271	4.88792e-07	-1.44758	down
EVM0030940	28	15	21	59	55	41	0.544163	0.297035	0.465014	1.43537	1.18308	0.890759	0.00079337	1.33838	up
EVM0036479	264	228	255	74	67	96	3.63014	3.36869	4.09546	1.27045	1.01684	1.47079	4.89943e-12	-1.43293	down
EVM0055598	93	101	108	292	410	291	2.89841	3.40058	3.95252	11.4602	14.3138	10.2198	1.12233e-22	1.85608	up
EVM0014288	0	15	4	62	91	83	0	0.238462	0.069282	1.14465	1.49344	1.37403	0.00358092	1.99909	up
EVM0000579	1680	1656	1411	574	621	610	47.9308	50.8623	46.9256	20.45	19.6807	19.4929	2.44508e-48	-1.19874	down
EVM0008610	634	647	576	200	284	226	10.0714	11.0667	10.662	3.95889	5.01339	4.02459	3.40792e-19	-1.18943	down
EVM0017889	7	8	8	54	76	53	0.153176	0.191124	0.206561	1.53164	1.90771	1.33318	2.13262e-11	2.79855	up
EVM0037708	74	33	51	17	12	12	0.864392	0.406069	0.693477	0.243212	0.143733	0.154986	0.000515846	-1.53161	down
EVM0012552	1340	1215	1097	327	414	358	17.3294	16.9081	16.544	5.27452	5.94704	5.18198	4.13123e-55	-1.53369	down
EVM0037703	158	160	108	27	19	51	6.34851	6.91141	5.04071	1.35627	0.824841	2.27758	6.20558e-09	-1.82453	down
EVM0021926	171	120	122	1986	2177	2301	4.01225	3.02294	3.34334	58.4334	56.9436	60.7112	0	4.13127	up
EVM0003555	348	333	219	75	129	119	19.2261	19.8006	14.0883	5.15536	7.92289	7.36223	1.34651e-09	-1.25585	down
EVM0009681	636	526	546	1052	1066	1074	7.61691	6.78797	7.62416	15.763	14.1992	14.4304	6.91287e-30	1.08806	up
EVM0009687	730	656	606	2752	3102	2962	4.86284	4.70388	4.70901	22.9242	22.9796	22.1263	6.26525e-254	2.32969	up
EVM0009688	8566	7308	7188	1362	1400	1476	78.8495	72.4134	77.158	15.6611	14.3193	15.2215	0	-2.24773	down
EVM0012930	7942	7835	6233	1007	1375	1139	351.108	372.868	321.3	55.5963	67.5383	56.3921	1.50014e-233	-2.44568	down
EVM0056101	398	307	279	629	619	559	9.65529	8.01677	7.87557	19.0756	16.6804	15.1912	1.1226e-15	1.06589	up
EVM0002225	7594	6398	6638	996	1103	1209	227.022	205.876	231.38	37.2091	36.6512	40.4908	2.10225e-305	-2.44674	down
EVM0029912	107	65	78	8	26	27	3.24645	2.1157	2.77946	0.304571	0.862124	0.893411	9.98046e-06	-1.69227	down
EVM0029910	243	215	184	63	90	62	4.69981	4.4898	4.16308	1.5235	1.92901	1.33246	7.03596e-10	-1.34739	down
EVM0028062	516	533	456	2617	2860	3019	5.86949	6.5342	6.04838	37.2577	36.2068	38.5373	1.83337e-292	2.6769	up
EVM0039724	88	76	67	729	175	811	3.38213	3.12696	2.99795	35.1421	7.48785	35.0482	6.7475e-06	2.44925	up
EVM0028067	27	38	33	294	402	372	0.67854	1.03734	0.962058	9.3177	11.3139	10.5567	1.69722e-61	3.5219	up
EVM0028069	162	145	124	50	32	26	3.7944	3.64983	3.39792	1.45737	0.813859	0.674761	5.70095e-09	-1.69612	down
EVM0003794	370	379	328	140	133	142	5.06143	5.57786	5.23142	2.37993	2.0223	2.16472	3.39135e-13	-1.1661	down
EVM0014866	738	749	595	233	207	249	8.71966	9.5234	8.19032	3.43493	2.71687	3.28573	8.42395e-27	-1.38639	down
EVM0007085	254	174	144	11	12	6	7.62733	5.6376	5.03921	0.40591	0.368483	0.202531	6.50809e-30	-3.78709	down
EVM0053015	528	719	502	170	193	144	21.7367	31.8726	24.0691	8.7357	8.80645	6.6331	4.26281e-21	-1.56873	down
EVM0026670	11792	10706	9663	4106	4887	4768	556.126	543.514	531.409	242.044	256.166	251.986	7.86347e-107	-1.03383	down
EVM0019844	27	20	18	59	49	58	0.666113	0.527622	0.502138	1.8181	1.32576	1.59846	0.000148345	1.4232	up
EVM0019845	111	98	76	14	15	22	2.63118	2.49196	2.10351	0.417326	0.396068	0.588321	5.89075e-10	-2.12052	down
EVM0005793	2591	2338	2132	788	828	864	41.6065	40.4146	39.9284	15.7996	14.769	15.5396	2.22129e-76	-1.31375	down
EVM0005792	408	437	414	774	712	794	5.8954	6.80295	6.97415	13.9943	11.456	12.8706	2.23625e-19	1.03786	up
Salix_babylonica_newGene_3216	567	503	440	130	203	203	15.725	18.6249	16.2664	4.68627	6.35754	6.64763	3.06025e-17	-1.29097	down
EVM0024360	73	58	61	10	13	20	1.57538	1.34286	1.51957	0.256657	0.312344	0.481436	5.82492e-06	-1.78501	down
EVM0007332	651	577	520	4356	4780	4870	11.4325	10.9111	10.6534	95.7129	93.3933	95.9495	0	3.18518	up
EVM0033946	31	19	29	236	227	230	0.4457	0.298446	0.480946	4.32354	3.7023	3.78222	7.53357e-39	3.19725	up
EVM0053422	176	196	153	359	443	398	3.89949	4.66287	3.9379	9.94893	10.9083	9.88739	4.07819e-20	1.36267	up
EVM0047864	302	334	260	74	84	77	6.8966	8.2303	6.93824	2.09831	2.11626	1.95487	1.65165e-19	-1.70284	down
EVM0005244	3552	4817	2579	9168	10778	10638	79.9427	116.708	67.6872	257.946	269.677	268.364	7.42624e-12	1.62065	up
EVM0005246	220	205	210	478	560	552	6.46833	6.49255	7.2	17.5859	18.3165	18.1978	2.05661e-31	1.49487	up
EVM0051707	168	153	157	68	67	69	3.4423	3.38876	3.75061	1.74776	1.51248	1.58458	1.32084e-05	-1.00737	down
EVM0013917	125	113	72	31	29	64	1.63494	1.5959	1.10412	0.501182	0.410539	0.941179	0.00186454	-1.05451	down
EVM0013918	414	336	315	113	134	110	7.49929	6.55473	6.65494	2.55356	2.68859	2.21935	1.00044e-15	-1.35945	down
EVM0050194	66	106	167	20	17	23	0.777901	1.34567	2.29414	0.280342	0.210312	0.302957	1.36363e-08	-2.13145	down
EVM0022244	69	108	50	128	146	136	1.07238	1.79812	0.892764	2.48602	2.5103	2.36048	0.000197412	1.00492	up
EVM0022249	871	797	660	84	91	110	16.1643	15.9346	14.288	1.92997	1.87108	2.28534	3.42044e-86	-2.8019	down
EVM0024375	859	864	794	337	338	323	20.0799	21.732	21.644	9.83203	8.76464	8.44287	5.86452e-25	-1.13566	down
EVM0011511	226	210	236	397	447	456	3.7353	3.73476	4.54781	8.22081	8.21679	8.45736	1.03014e-15	1.12245	up
EVM0025685	685	677	736	95122	109315	108705	12.1584	12.9331	15.2372	2112.44	2158.96	2164.69	0	7.3905	up
EVM0019073	213	292	207	78	86	55	2.06066	3.04995	2.34176	0.939595	0.91776	0.598107	3.87665e-10	-1.45945	down
EVM0025977	438	423	297	576	769	754	16.6921	17.3218	13.1927	27.4066	32.5516	32.2116	2.68839e-16	1.03911	up
EVM0025971	239	212	228	55	52	31	4.59624	4.385	5.11555	1.31955	1.09748	0.653419	7.15409e-17	-2.02797	down
EVM0025978	32	24	23	112	72	118	0.871576	0.697034	0.750442	3.89651	2.23251	3.68753	5.69243e-10	1.99867	up
EVM0021261	164	139	143	25	28	20	1.9915	1.80695	2.01887	0.364832	0.369922	0.26903	3.87718e-16	-2.29912	down
EVM0029073	600	515	530	195	211	236	6.66494	6.15428	6.87179	2.69858	2.60509	2.93384	2.34354e-18	-1.15752	down
EVM0029075	54	25	52	142	167	161	0.575092	0.283232	0.644763	1.91553	2.00327	1.93806	1.01284e-12	1.93546	up
EVM0056776	1076	957	798	302	410	375	15.7472	15.0868	13.6205	5.5223	6.67121	6.15466	4.3345e-26	-1.18164	down
EVM0001024	418	427	411	1071	1085	1095	12.4912	13.7145	14.3107	39.9861	36.0453	36.669	1.68206e-56	1.55193	up
EVM0018852	113	103	137	260	370	278	3.89419	3.81554	5.51728	11.2117	14.2271	10.7577	1.00043e-14	1.50464	up
EVM0020138	563	544	532	1034	1267	1149	7.215	7.49941	7.95523	16.571	18.0595	16.5214	2.26909e-42	1.25302	up
EVM0008346	334	337	251	543	630	793	4.86927	5.2802	4.2546	9.89778	10.2141	12.957	5.32149e-21	1.2669	up
EVM0020134	108	95	91	15	18	13	2.64871	2.51105	2.59173	0.458516	0.491582	0.330678	1.09751e-11	-2.30343	down
EVM0036678	1966	1894	1588	360	534	495	36.0803	37.4147	33.9812	8.24351	10.8829	10.1699	1.16517e-73	-1.7754	down
EVM0036677	884	922	767	264	416	320	21.3751	23.9964	21.6189	7.95734	11.1821	8.66749	7.09461e-20	-1.16788	down
EVM0032704	475	357	327	129	150	139	6.27172	5.06727	5.02828	2.11743	2.19519	2.05675	3.27721e-14	-1.25469	down
EVM0044877	642	595	476	122	69	81	18.1176	18.086	15.6586	4.28883	2.14354	2.53426	6.8285e-37	-2.39205	down
EVM0031943	241	208	229	391	438	407	3.39556	3.15809	3.7578	6.8936	6.87189	6.43945	1.22641e-13	1.04153	up
EVM0031949	1464	1343	1099	17792	20867	19424	33.2842	32.8642	29.1299	505.819	527.597	495.163	0	4.07897	up
EVM0045472	4152	4133	3957	6868	7741	7639	49.6576	53.2049	55.1811	102.672	102.912	102.397	6.85437e-95	1.04643	up
EVM0041996	1398	1328	1209	226	290	317	32.8153	33.5535	33.0925	6.63069	7.54683	8.33867	2.49307e-88	-2.04108	down
EVM0049779	729	718	578	240	232	227	25.5496	27.0613	23.6209	10.4968	9.01622	8.90685	9.07841e-26	-1.32587	down
EVM0022021	61	65	51	14	17	25	1.44547	1.6521	1.41394	0.407856	0.428935	0.665355	0.000571619	-1.34265	down
EVM0008310	263	298	259	48	62	77	4.65482	5.66594	5.33059	1.0466	1.20485	1.51061	6.32164e-20	-1.90016	down
EVM0035918	269	282	278	565	709	683	3.76659	4.25052	4.53939	9.8989	11.0439	10.7321	2.44053e-31	1.40884	up
EVM0035914	1711	1571	1492	3038	3481	3710	20.8985	20.6638	21.2497	46.3983	47.2767	50.8004	2.38676e-97	1.28358	up
EVM0047038	1597	1426	1428	375	449	377	19.7763	19.0084	20.6219	5.7989	6.17928	5.22246	4.90522e-71	-1.69211	down
EVM0016607	7	9	3	310	327	310	0.304718	0.416319	0.126733	17.1898	16.1227	15.4195	2.44885e-64	5.40399	up
EVM0050545	25	18	29	55	43	58	0.358333	0.275545	0.481966	0.984124	0.671501	0.9255	0.00234281	1.18676	up
Salix_babylonica_newGene_3054	360	313	271	853	925	878	8.86839	8.28447	7.93783	26.0053	25.1521	23.9284	6.04689e-56	1.67483	up
EVM0052179	104	84	106	165	224	224	1.39698	1.21906	1.65903	2.77883	3.36816	3.39067	5.86145e-09	1.20776	up
EVM0052171	44	65	34	87	98	101	1.95454	3.13507	1.76572	4.82355	4.86225	5.06766	0.000155252	1.1311	up
EVM0052175	2364	2327	2239	3850	4598	4431	56.6719	60.0609	62.6048	115.393	122.557	119.085	1.63072e-76	1.07696	up
EVM0005481	67	58	36	6	7	17	1.77929	1.67618	1.11444	0.201327	0.1934	0.495944	2.11327e-05	-1.93268	down
EVM0047211	1572	1452	1301	439	535	684	28.0874	27.9235	27.0925	9.79415	10.6257	13.6939	1.84054e-28	-1.19009	down
EVM0041697	245	170	246	76	82	59	2.19504	1.64426	2.5726	0.847596	0.817684	0.59189	7.4764e-09	-1.372	down
EVM0041692	138	156	98	41	16	15	1.8874	2.29454	1.56467	0.687525	0.235928	0.228209	5.80902e-09	-2.0492	down
EVM0026153	63	69	63	27	29	25	1.40425	1.6551	1.6417	0.728241	0.705045	0.624279	0.00485324	-1.00254	down
EVM0041699	75	71	66	12	16	13	2.7444	2.81091	2.80995	0.54989	0.647678	0.53018	1.22266e-07	-1.98856	down
EVM0047966	3882	3735	3338	499	690	510	81.4133	84.3123	81.6368	13.0726	16.0696	11.9877	1.07633e-181	-2.48933	down
EVM0047962	1548	1583	1272	3787	4471	4346	39.5641	43.5475	37.902	120.992	127.049	124.503	4.69198e-163	1.70285	up
EVM0051757	417	391	363	890	912	932	5.93021	5.98993	6.01136	15.8251	14.4196	14.8679	1.62559e-45	1.40609	up
EVM0008728	8	27	11	31	32	55	0.365448	1.38084	0.58859	1.86238	1.68978	2.9192	0.00664362	1.31744	up
EVM0055967	143	167	145	236	309	362	1.94415	2.44051	2.29364	3.99889	4.66252	5.50548	1.04268e-10	1.15222	up
EVM0055961	344	226	213	73	65	50	9.8019	6.93955	7.06628	2.60229	2.03366	1.59581	1.19874e-14	-1.78984	down
EVM0055963	1661	1646	1574	3010	3352	3400	20.5766	21.9459	22.7405	46.6075	46.1654	47.2119	9.35341e-85	1.18397	up
EVM0054388	341	313	238	110	151	112	5.44145	5.36815	4.4167	2.17609	2.67685	1.99789	2.40014e-08	-1.04212	down
EVM0002853	41	54	48	93	113	104	1.60624	2.28351	2.20844	4.57158	4.94782	4.62939	7.90574e-06	1.23999	up
EVM0045868	569	527	531	189	214	246	5.76203	5.75308	6.27266	2.38674	2.40867	2.78619	2.99618e-17	-1.12898	down
EVM0000984	395	334	305	59	69	71	8.12698	7.38842	7.32773	1.49524	1.56421	1.63506	3.17822e-31	-2.14029	down
EVM0000986	91	91	88	20	30	43	0.978859	1.05637	1.10425	0.268975	0.356851	0.520726	0.000106378	-1.27554	down
EVM0055388	195	141	145	362	520	503	2.21655	1.73083	1.92401	5.15651	6.5879	6.42629	9.98195e-27	1.68586	up
EVM0010918	629	518	531	205	253	161	6.68091	5.91624	6.57058	2.71645	2.97876	1.91728	8.17276e-15	-1.22773	down
EVM0055033	19	24	24	80	79	86	2.67316	3.66717	3.98003	14.6855	12.8468	14.1297	5.59072e-09	1.9177	up
EVM0050607	344	278	312	116	117	86	6.06955	5.27682	6.41509	2.55063	2.27683	1.70013	5.38885e-12	-1.32675	down
EVM0014747	928	871	782	2066	2468	2336	16.2517	16.4245	15.9753	45.2534	48.0652	45.8654	1.91898e-115	1.59633	up
EVM0005859	200	200	252	48	59	36	3.91309	4.21455	5.74892	1.17343	1.27032	0.769728	1.07854e-14	-1.93261	down
EVM0015299	134	111	123	250	282	230	1.3103	1.17116	1.40426	3.07285	3.07692	2.53292	4.02157e-11	1.21529	up
EVM0056608	107	87	89	42	11	22	1.58605	1.37736	1.53651	0.760955	0.170293	0.351583	5.83905e-05	-1.54538	down
EVM0005850	1047	1082	891	275	308	309	21.5006	23.9262	21.336	7.05417	7.02702	7.0946	5.53328e-50	-1.55888	down
EVM0029270	101	160	186	433	404	405	0.750274	1.27974	1.61235	4.02797	3.34049	3.382	1.9392e-15	1.60912	up
EVM0023338	231	283	238	548	578	561	3.60786	4.76996	4.32873	10.7171	10.0444	9.84553	2.88879e-24	1.33934	up
EVM0023333	1760	1671	1414	4995	5374	5306	23.9826	24.5018	22.4639	85.08	81.3997	81.0378	6.81894e-242	1.88291	up
Salix_babylonica_newGene_5899	61	59	37	112	112	108	3.53987	3.68851	2.45011	8.09985	7.21351	7.03399	6.27834e-06	1.22659	up
[truncated: 5,018 more rows]

## Sheet: WR-CK1_WR-CK2_WR-CK3_vs_WR-24h1
	Table S3-3 Transcriptome comparison between WR-CK and WR-24h
[truncated: 9,325 more rows]

## Sheet: WR-CK1_WR-CK2_WR-CK3_vs_WR-48h1
				Table S3-4 Transcriptome comparison between WR-CK and WR-48h
[truncated: 6,691 more rows]
