# Supplementary material for: Comparative transcriptomic analysis reveals potential mechanisms for high tolerance to submergence in arbor willows
Source: PeerJ. 2022 Feb 3;10:e12881. doi: 10.7717/peerj.12881 (PMC8818271; doi:10.7717/peerj.12881)
Supplement: Supplemental Information 3 [file peerj-10-12881-s003.zip › Table S5 B Category 4 comparisons.xlsx]

## Sheet: WSYL-CK1_WSYL-CK2_WSYL-CK3_vs_W
Table S4-1 Transcriptome comparison between WSYL-CK and WSYL-4h
#ID	WSYL-CK1_Count	WSYL-CK2_Count	WSYL-CK3_Count	WSYL-4h1_Count	WSYL-4h2_Count	WSYL-4h3_Count	WSYL-CK1_FPKM	WSYL-CK2_FPKM	WSYL-CK3_FPKM	WSYL-4h1_FPKM	WSYL-4h2_FPKM	WSYL-4h3_FPKM	FDR	log2FC	regulated
EVM0041349	115	105	134	239	224	237	5.46914	5.12819	5.95509	10.6511	10.1287	10.5603	5.81058e-09	1.02417	up
EVM0005966	12	20	25	102	114	72	0.211451	0.377002	0.431028	1.76049	1.99877	1.24636	4.14289e-11	2.22032	up
EVM0029340	63	39	91	34	21	30	1.19874	0.766539	1.62097	0.60751	0.364831	0.530513	0.00721538	-1.01722	down
EVM0029341	19	10	21	120	131	159	0.523106	0.286762	0.549209	3.13653	3.47425	4.14814	9.15376e-22	2.90671	up
EVM0001584	327	326	358	919	846	813	2.49361	2.5798	2.56302	6.59427	6.14599	5.83103	1.23106e-44	1.39969	up
EVM0011313	78	69	89	226	241	224	6.706	6.16635	7.15733	18.3335	19.7558	18.0971	8.39813e-17	1.57398	up
EVM0036800	225	178	139	50	34	37	6.95852	5.70004	4.0044	1.44138	0.98361	1.06655	1.44298e-14	-2.01931	down
EVM0000184	976	1045	1175	265	275	246	13.565	15.0594	15.312	3.45803	3.63159	3.20205	2.1924e-82	-1.9518	down
EVM0025650	582	650	732	1728	1798	1788	12.0595	13.9608	14.2282	33.6622	35.4616	34.814	1.75471e-85	1.48917	up
EVM0033262	66	70	57	739	779	719	2.80079	3.07703	2.25709	29.4719	31.4837	28.6674	3.33919e-128	3.53988	up
EVM0012567	412	453	497	854	1030	934	9.16123	10.4607	10.3643	17.8691	21.809	19.5178	1.32708e-27	1.10019	up
EVM0043471	1	7	7	68	61	61	0.037696	0.27221	0.212	2.39569	2.16714	2.14125	3.79901e-13	3.18396	up
EVM0002699	127	130	115	21	36	63	4.60165	4.87667	3.91196	0.700893	1.21699	2.11795	2.16087e-06	-1.4841	down
EVM0048581	80	64	82	21	26	52	2.62563	2.16527	2.50414	0.618861	0.802602	1.60503	0.00333426	-1.04678	down
EVM0054970	23	13	13	81	71	72	0.511839	0.301851	0.273383	1.71658	1.52048	1.52385	5.6837e-09	2.06325	up
EVM0054975	113	92	92	46	36	37	4.54692	3.85367	3.48846	1.74997	1.35078	1.39843	2.69354e-05	-1.20119	down
EVM0016719	17	17	28	54	71	59	1.59284	1.67541	2.42732	4.79243	6.40807	5.28625	3.68293e-05	1.49877	up
EVM0026815	225	294	283	54	29	38	5.42984	7.34994	6.40084	1.22242	0.65197	0.839174	2.29712e-29	-2.58139	down
EVM0046158	82	62	95	17	19	16	1.89786	1.46855	2.04729	0.35016	0.413953	0.344907	9.5359e-09	-1.97205	down
EVM0001910	217	168	198	36	39	39	5.0851	4.08582	4.34432	0.78185	0.855644	0.838522	1.43312e-21	-2.21603	down
EVM0057771	70	81	82	578	535	514	1.51622	1.81924	1.68151	11.8661	11.1417	10.5486	1.46379e-77	2.81882	up
EVM0017049	22	20	16	50	45	55	0.338282	0.3227	0.235554	0.72846	0.668428	0.806819	0.000738725	1.29437	up
EVM0055738	64	78	93	613	802	718	0.832367	1.05175	1.12725	7.4879	9.91037	8.7599	2.74224e-95	3.19147	up
EVM0010211	46	50	64	22	9	34	1.17894	1.33545	1.54246	0.519671	0.200894	0.812636	0.00880248	-1.10618	down
EVM0010219	56	36	53	15	26	17	3.08731	2.01308	2.74131	0.765587	1.34168	0.857814	0.00525354	-1.13341	down
EVM0042106	62	45	29	118	111	107	0.730078	0.542626	0.3103	1.29809	1.23448	1.1786	1.12755e-05	1.28383	up
Salix_babylonica_newGene_8418	79	80	85	485	549	514	1.35804	1.42046	1.3939	7.60787	8.68396	8.04068	2.6397e-71	2.68333	up
Salix_babylonica_newGene_8415	36	32	64	120	84	130	0.525173	0.487179	0.882389	1.67511	1.191	1.81639	8.39085e-06	1.33028	up
EVM0015990	2300	2192	2286	220	179	227	61.1116	60.3834	56.9474	5.48492	4.50122	5.64871	0	-3.36297	down
EVM0015992	2706	2742	2963	1199	1222	1199	67.3655	70.7652	69.159	28.0144	28.9226	28.0085	2.60285e-96	-1.1563	down
EVM0015999	93	89	100	37	36	48	2.83972	2.83063	2.87202	1.04824	1.0316	1.36358	0.000108808	-1.10604	down
EVM0042103	17	14	36	718	590	700	0.500775	0.434812	1.01166	20.2641	16.8737	19.7512	2.37211e-117	4.82026	up
EVM0009154	306	335	312	816	815	826	2.06018	2.34255	1.96863	5.16708	5.22706	5.22722	2.32068e-43	1.41239	up
EVM0013932	39	41	67	449	498	532	1.96794	2.17749	3.21039	21.7569	24.4413	25.7749	6.63112e-76	3.32073	up
EVM0013935	0	2	4	81	69	88	0	0.059896	0.108688	2.19327	1.88636	2.37894	3.28622e-20	4.3196	up
Salix_babylonica_newGene_1436	17	29	33	72	92	71	0.541331	0.961483	0.990617	2.19533	2.86289	2.16455	5.46367e-06	1.51878	up
Salix_babylonica_newGene_5393	19	21	35	141	107	109	0.511057	0.574049	0.883923	4.19184	2.77578	2.9115	2.1655e-13	2.18238	up
EVM0014028	293	287	275	699	732	790	6.8248	6.93653	5.99452	15.2959	16.2186	17.2923	6.77217e-39	1.42195	up
EVM0046688	66	56	61	175	191	223	0.763556	0.666814	0.663959	1.90542	2.11314	2.43425	1.72386e-15	1.69367	up
EVM0035604	110	105	144	260	318	370	2.04905	2.0302	2.52244	4.57714	5.6685	6.50161	1.23919e-15	1.43287	up
Salix_babylonica_newGene_5973	59	37	43	276	285	292	1.55596	0.976776	1.04809	6.83504	7.22058	7.27442	1.84369e-37	2.60309	up
EVM0020323	452	365	454	1159	1236	1185	9.05634	7.56632	8.52081	21.8089	23.5374	22.2756	6.86631e-67	1.54555	up
EVM0020322	80	61	62	3	1	9	2.28222	1.7891	1.64752	0.053699	0.01856	0.235472	2.9988e-13	-3.29623	down
EVM0056417	329	393	426	154	142	179	4.68922	5.81779	5.70114	2.0605	1.91799	2.38699	1.65018e-14	-1.19706	down
EVM0027802	4145	4102	4441	2023	1985	2017	69.0291	70.796	69.3146	31.6295	31.4305	31.5245	2.51738e-113	-1.0155	down
EVM0040329	286	328	318	68	59	74	11.5826	13.7623	12.0754	2.56962	2.25545	2.80111	2.63025e-30	-2.11072	down
EVM0013267	153	153	155	48	40	33	6.26513	6.49019	5.9797	1.84193	1.52805	1.26349	2.86322e-13	-1.8008	down
EVM0013260	3162	3028	3397	13615	12998	13874	35.341	35.0786	35.5959	142.91	138.173	145.572	0	2.13474	up
EVM0040320	1259	1109	1262	22918	21406	22227	12.8756	11.7542	12.0972	220.171	208.26	213.451	0	4.25005	up
EVM0013262	245	209	288	695	679	777	3.08391	2.73484	3.40515	8.23512	8.15272	9.20913	7.6076e-42	1.58265	up
EVM0042119	16	6	5	235	196	243	0.392188	0.142851	0.108553	5.62967	4.74737	5.81321	1.06196e-44	4.37019	up
EVM0045660	379	442	359	688	736	907	5.70262	6.90424	5.07223	9.72664	10.5394	12.831	9.79731e-16	1.02344	up
EVM0044132	632	590	693	1606	1510	1644	9.62185	9.30725	9.87876	22.9574	21.8563	23.4891	3.76114e-77	1.36763	up
EVM0000182	714	708	714	297	315	273	13.5608	13.9564	12.7114	5.29518	5.68951	4.85574	2.81718e-28	-1.20561	down
EVM0042027	142	111	111	53	62	52	1.79716	1.4506	1.31948	0.624855	0.736855	0.612115	6.8943e-05	-1.02613	down
EVM0034210	316	260	318	119	109	144	9.60586	8.19856	9.0661	3.38436	3.14736	4.11065	4.00034e-12	-1.18428	down
EVM0034211	627	492	586	1133	1137	1091	12.636	10.2727	11.0616	21.437	21.7914	20.6303	8.38534e-31	1.03273	up
EVM0028283	37	38	49	229	202	192	0.517827	0.54866	0.641068	3.00092	2.68507	2.52027	3.54154e-25	2.31243	up
EVM0025420	117	116	147	37	61	40	3.83459	3.92233	4.50103	1.11799	1.8826	1.20688	6.68271e-07	-1.33743	down
EVM0025427	110	92	84	642	646	627	1.72386	1.49545	1.23667	9.46751	9.64906	9.24028	4.71572e-86	2.76319	up
EVM0025428	775	879	845	2036	1903	2103	25.0313	29.4498	25.5939	61.7923	58.5017	63.8127	2.3387e-72	1.32467	up
EVM0048742	32	31	15	44	49	81	0.751724	0.758068	0.321132	0.967947	1.09853	1.80796	0.00656012	1.0862	up
EVM0048741	2243	2333	2635	1058	1104	1077	78.3605	84.4865	86.2828	34.7011	36.6599	35.3232	6.2424e-68	-1.09316	down
EVM0042235	112	96	146	11	25	21	7.83701	6.95401	9.57546	0.673976	1.63019	1.36659	5.14427e-14	-2.39766	down
EVM0042234	2	3	7	48	52	48	0.086007	0.13268	0.242658	1.94053	2.11552	1.91336	7.60763e-11	3.06063	up
EVM0042236	25	7	8	63	71	47	0.782103	0.230694	0.214205	1.91024	2.18325	1.41576	4.24664e-06	1.96158	up
EVM0042233	197	184	230	522	526	535	2.67219	2.59187	2.92003	6.66326	6.79463	6.82013	1.10694e-30	1.41947	up
EVM0023693	815	983	957	2110	2219	2106	27.8485	34.817	30.6542	67.7228	72.1227	67.5612	2.88364e-64	1.27543	up
EVM0047770	459	523	570	1408	1489	1647	6.48876	7.65984	7.55257	18.6906	20.0123	21.8528	2.64658e-74	1.59978	up
EVM0047779	2109	1849	2255	772	818	808	62.9584	57.2317	63.1207	21.6417	23.2156	22.6217	7.61093e-81	-1.3097	down
EVM0022935	469	393	422	168	124	210	6.50728	5.65292	5.48607	2.18497	1.63006	2.72658	2.75784e-14	-1.27627	down
EVM0017757	2775	2791	3143	6077	5895	6313	68.3433	71.2388	72.5485	140.535	138.056	145.944	3.17757e-156	1.12711	up
EVM0033880	3493	3388	3884	1439	1308	1262	61.9814	62.3115	64.6022	23.9776	22.0683	21.0222	6.00423e-125	-1.36317	down
EVM0000888	261	286	323	85	102	111	3.7578	4.25759	4.35927	1.14513	1.38763	1.48956	1.795e-16	-1.45796	down
EVM0001285	79	49	66	464	413	417	1.88462	1.21512	1.47419	10.4605	9.42601	9.4047	1.75507e-56	2.7426	up
EVM0055280	210	247	238	464	569	539	15.9632	19.4007	16.9132	33.0844	41.1309	38.4032	3.2033e-20	1.22002	up
EVM0049283	99	108	162	277	342	339	2.13469	2.42252	3.28231	5.64349	7.06636	6.90498	8.7442e-15	1.41069	up
EVM0031659	236	258	304	52	57	47	2.34217	2.6604	2.83602	0.483706	0.538544	0.434513	1.72923e-28	-2.23464	down
EVM0009378	1109	955	1139	497	495	408	8.63569	7.71005	8.31569	3.63536	3.66045	2.97664	1.10327e-30	-1.12748	down
EVM0051806	48	39	78	14	26	18	2.04106	1.71257	3.12079	0.553251	1.05558	0.722489	0.00135124	-1.29262	down
EVM0015177	232	255	301	550	577	560	4.876	5.55431	5.935	10.8705	11.5418	11.0664	9.68197e-22	1.14735	up
EVM0006812	29	32	27	105	131	124	0.660639	0.761104	0.571734	2.26973	2.85517	2.66426	8.07552e-13	1.98414	up
EVM0003520	214	180	222	512	574	484	5.47703	4.76948	5.32227	12.3175	13.9815	11.6372	9.71695e-27	1.39448	up
EVM0014595	155	157	201	385	320	309	5.12262	5.38929	6.24009	11.9558	10.0715	9.60734	9.3642e-11	1.02802	up
EVM0009593	58	77	83	13	25	20	2.93978	4.08954	3.98811	0.610004	1.17409	0.960525	2.00109e-06	-1.70014	down
EVM0030239	117	127	162	1170	1295	1214	2.82806	3.18833	3.68435	26.7608	29.9829	27.7466	1.47367e-179	3.21305	up
EVM0030233	829	820	857	263	361	291	22.5687	23.1331	21.8795	6.72363	9.34352	7.42105	3.04489e-33	-1.38468	down
EVM0008427	409	496	541	90	189	183	4.51168	5.67995	5.59758	0.927801	1.9777	1.88892	7.88172e-06	-1.47982	down
EVM0008428	37	41	49	132	105	169	0.389043	0.446128	0.487755	1.31724	1.06138	1.68813	5.12539e-10	1.65757	up
EVM0056273	206	199	186	17	23	10	4.29779	4.29843	3.63827	0.324319	0.441817	0.196196	1.63605e-32	-3.32207	down
EVM0022964	421	427	527	216	198	212	14.6754	15.4386	17.211	7.05414	6.55427	6.93907	1.70697e-15	-1.06295	down
EVM0057507	331	339	433	37	55	42	17.4611	18.5475	21.4318	1.82377	2.72872	2.07626	4.0483e-49	-2.9038	down
EVM0002240	93	47	67	10	3	0	1.3793	0.716883	0.924725	0.127143	0.040374	0	0.000355964	-2.31174	down
EVM0056162	130	116	136	11	7	22	2.27699	2.09596	2.22679	0.173091	0.112297	0.354323	2.49225e-19	-2.96106	down
EVM0056169	652	581	728	204	257	243	17.598	16.2528	18.4334	5.15381	6.58065	6.1475	1.18119e-30	-1.40421	down
EVM0021792	2	14	15	38	33	41	0.052444	0.479042	0.441411	1.16627	1.03257	1.28329	0.00107505	1.60419	up
EVM0049229	279	402	398	1213	1070	1060	8.29306	12.3993	11.1073	33.8993	30.2764	29.6019	3.67334e-46	1.67355	up
EVM0049228	627	620	667	1188	1242	1390	10.1745	10.4334	10.1539	18.1136	19.1782	21.1848	5.44736e-37	1.0497	up
Salix_babylonica_newGene_10579	7	11	5	43	61	37	0.160951	0.658151	0.679414	1.17723	1.55017	1.04017	3.84586e-07	2.28531	up
EVM0007399	105	52	62	31	40	26	2.66624	1.35951	1.47567	0.723535	0.950939	0.60596	0.00429415	-1.03093	down
Salix_babylonica_newGene_7047	377	378	457	158	173	176	14.1605	14.7263	16.1034	5.55069	6.1908	6.20384	8.37831e-17	-1.18242	down
EVM0047430	10	19	11	47	65	40	0.180622	0.345111	0.185329	0.781024	1.10652	0.672579	2.87045e-05	1.74941	up
EVM0006045	31	18	25	52	85	94	1.28606	0.752822	0.976205	2.04102	3.42035	3.74905	7.02628e-06	1.57049	up
EVM0053443	228	181	252	57	40	86	5.81156	4.77945	6.03559	1.35183	0.949725	2.05679	4.92307e-13	-1.7272	down
EVM0006049	52	86	88	23	29	41	0.971613	1.67255	1.54168	0.392288	0.509948	0.720995	0.00115776	-1.13459	down
EVM0038153	45	41	37	12	14	16	0.420378	0.394141	0.321857	0.105529	0.124763	0.140106	0.00183097	-1.32654	down
EVM0014969	322	289	312	1367	1340	1467	7.99223	7.44771	7.25545	31.9383	31.7052	34.2515	1.03063e-140	2.22318	up
EVM0014963	150	126	146	331	365	270	18.2864	15.9567	16.729	38.0616	42.4439	30.9974	2.23749e-13	1.23201	up
EVM0052849	0	8	10	92	74	78	0	0.151548	0.172223	1.57506	1.29035	1.34084	1.68855e-15	3.32808	up
EVM0004051	145	114	111	68	46	51	2.55294	2.08393	1.84201	1.12105	0.767304	0.839039	6.24477e-05	-1.06335	down
EVM0022220	114	116	124	35	29	37	5.33252	5.62268	5.41064	1.52461	1.25996	1.62277	6.43695e-10	-1.67143	down
EVM0022228	466	442	500	1797	1664	1794	11.2721	11.0786	11.3255	40.8135	38.2778	40.7294	1.50155e-147	1.95104	up
Salix_babylonica_newGene_1645	184	206	166	86	86	70	2.24872	3.23082	2.83456	1.08579	1.26466	1.12036	2.6223e-07	-1.11517	down
EVM0007809	1858	1695	1790	833	808	875	19.1505	18.1074	17.2872	8.05326	7.9154	8.46429	1.06756e-48	-1.02658	down
Salix_babylonica_newGene_180	68	49	55	16	12	18	1.79845	1.30181	1.38157	0.360786	0.291134	0.407909	1.45999e-05	-1.66963	down
EVM0025623	213	164	206	58	37	55	3.36122	2.66971	3.03419	0.854509	0.54755	0.814477	1.95817e-15	-1.83476	down
EVM0025622	610	641	717	1634	1605	1592	11.9654	13.0305	13.1791	30.0989	29.939	29.2997	2.89084e-76	1.34943	up
EVM0021751	210	213	212	489	489	444	5.37836	5.6598	5.09741	11.8076	11.9616	10.7195	5.614e-21	1.20717	up
EVM0021756	246	248	343	619	593	615	6.91462	7.23814	9.05244	16.3566	15.8842	16.259	8.09411e-22	1.17722	up
EVM0020483	58	83	111	34	36	41	1.88974	2.81371	3.40606	1.02209	1.09499	1.26	0.00114597	-1.0503	down
EVM0051772	203	221	271	90	54	68	4.3438	4.88543	5.4239	1.80289	1.09224	1.36011	7.42579e-14	-1.6046	down
EVM0056200	3439	3434	3672	1225	1280	1203	27.9741	28.9508	27.9931	9.35167	9.89838	9.18098	3.20625e-163	-1.44772	down
EVM0056203	256	310	293	74	76	46	3.25734	4.09606	3.49704	0.882511	0.921826	0.545036	1.02716e-22	-2.01966	down
EVM0020154	358	320	346	127	171	143	8.52891	7.89572	7.734	2.82495	3.86523	3.19963	9.57744e-13	-1.13965	down
EVM0002690	503	429	469	134	144	147	10.2429	9.06114	8.95839	2.56199	2.78615	2.80858	1.30401e-31	-1.6428	down
EVM0006589	384	349	334	140	104	92	7.21447	6.79519	5.88321	2.46667	1.86033	1.61767	3.68555e-19	-1.5802	down
EVM0000711	106	57	112	10	26	14	5.92943	3.28714	5.86598	0.495449	1.38035	0.722587	4.56258e-09	-2.17288	down
EVM0000717	189	167	166	94	73	66	4.9518	4.55006	4.09645	2.31316	1.81458	1.61152	1.15059e-06	-1.07515	down
EVM0039648	904	865	998	328	368	370	35.6633	35.3838	36.9167	12.1362	13.7902	13.6865	3.88018e-42	-1.30958	down
EVM0039646	483	510	518	874	1052	1005	13.188	14.4523	13.2791	22.4336	27.3651	25.7882	2.38156e-25	1.00662	up
EVM0039642	101	134	89	14	11	17	2.55011	3.52154	2.12362	0.334841	0.254859	0.395874	3.61396e-15	-2.67371	down
EVM0037569	137	124	197	39	21	37	7.9125	7.39626	10.6837	2.08086	1.1328	1.99528	1.28714e-13	-2.06505	down
EVM0045147	6425	8526	7199	1584	1451	1462	467.061	642.515	490.56	108.074	100.278	99.759	8.95318e-47	-2.21404	down
EVM0033412	206	256	247	598	563	751	1.93467	2.49986	2.18128	5.29282	5.03926	6.64029	3.70956e-27	1.46917	up
EVM0049790	169	126	167	2027	2079	2166	4.61757	3.56484	4.27367	52.1975	54.2096	55.7574	0	3.79954	up
EVM0044361	56	55	65	312	286	255	0.965314	0.995052	1.06181	5.09992	4.743	4.17108	1.13071e-32	2.281	up
EVM0056550	319	277	311	56	114	55	11.6674	10.4739	10.6482	1.92323	3.95443	1.86109	4.82761e-17	-1.88911	down
EVM0043351	55	50	77	24	12	13	1.72974	1.63473	2.29022	0.697664	0.345017	0.3797	2.34624e-05	-1.64913	down
EVM0046325	9	7	25	54	45	48	0.370885	0.289238	0.974928	2.11167	1.79527	1.90082	0.000112498	1.68075	up
EVM0026818	123	125	167	561	659	558	5.54188	5.87262	7.06993	23.8967	28.4288	23.7641	1.45205e-52	2.13335	up
EVM0032522	846	773	892	1981	2209	2275	21.6819	20.5191	21.4052	47.6592	53.8295	54.7025	5.49288e-92	1.41842	up
EVM0054052	234	154	218	482	552	532	12.1134	8.25895	10.5767	23.4786	27.2182	25.9116	2.22343e-23	1.41262	up
EVM0046581	124	84	100	324	320	347	1.11546	0.780214	0.84037	2.73851	2.73439	2.93445	1.10265e-23	1.7118	up
EVM0046585	53	51	53	18	15	19	1.35715	1.33489	1.25204	0.432094	0.346624	0.436916	0.00025396	-1.39749	down
EVM0046584	447	432	418	1015	967	1012	15.3256	15.3493	13.4522	32.7086	31.5484	32.5918	5.19364e-43	1.25597	up
EVM0041671	78	68	75	33	9	23	2.09005	1.89362	1.88315	0.823654	0.213432	0.569179	3.68757e-05	-1.55486	down
EVM0030804	590	643	695	186	213	163	14.5879	16.4902	16.1128	4.30514	4.99966	3.7842	8.13081e-40	-1.70199	down
EVM0040980	213	164	186	59	53	59	2.92892	2.34285	2.40582	0.760165	0.684164	0.75288	2.22502e-13	-1.61114	down
EVM0040983	361	325	260	1747	1693	1832	7.70905	7.18894	5.19667	35.0699	34.4138	36.7537	6.3672e-136	2.51438	up
EVM0041580	97	80	123	53	41	44	0.94672	0.809631	1.12319	0.480484	0.373967	0.400526	0.000402568	-1.00557	down
EVM0030447	209	162	262	82	94	84	3.59309	2.88811	4.21026	1.31804	1.53464	1.34813	1.60907e-08	-1.1855	down
EVM0025395	82	47	58	155	152	136	1.70373	1.01025	1.11965	3.02717	3.00605	2.64091	3.3443e-07	1.25468	up
EVM0049144	469	454	529	247	215	196	6.64324	6.6643	7.02654	3.2763	2.88561	2.60655	5.15163e-16	-1.07082	down
EVM0055090	273	252	287	688	740	745	4.10049	3.91817	4.03698	9.70573	10.5724	10.5107	2.39853e-43	1.46782	up
EVM0005454	108	96	95	399	382	401	4.22659	3.88617	3.47007	14.6699	14.2407	14.7458	1.42254e-38	2.00814	up
EVM0024836	101	106	60	41	32	48	3.12392	3.3945	1.73263	1.17302	0.927136	1.38139	0.00177533	-1.02723	down
Salix_babylonica_newGene_1044	241	265	278	107	132	120	6.29774	7.08212	6.84625	2.59	3.23303	2.87767	1.88448e-09	-1.04965	down
EVM0006997	106	60	44	978	1097	774	3.47013	2.02527	1.34454	30.2268	34.3362	23.931	9.34601e-21	3.45378	up
Salix_babylonica_newGene_511	542	461	514	2025	1958	2013	17.4019	14.6779	15.3387	56.2265	55.031	55.7117	7.55724e-171	2.03357	up
Salix_babylonica_newGene_510	128	127	160	595	600	700	7.08806	8.56107	8.84541	31.0828	32.5379	34.5232	5.30606e-63	2.22501	up
EVM0006662	133	111	127	247	373	305	2.13984	1.84081	1.91764	3.73551	5.70999	4.61049	1.58109e-13	1.348	up
EVM0006669	29	52	47	56	116	121	0.86681	1.6273	1.34418	1.58676	3.34361	3.46358	0.000550724	1.16395	up
EVM0004293	210	192	210	550	570	556	4.07682	3.86398	3.82314	10.0532	10.5498	10.1551	8.78676e-36	1.49741	up
EVM0003017	535	516	643	178	163	146	13.5902	13.5762	15.2968	4.24253	3.92032	3.4667	5.42541e-38	-1.71796	down
EVM0051571	109	69	124	54	42	40	2.52039	1.65109	2.69728	1.17443	0.920391	0.869526	0.000563684	-1.02739	down
EVM0004747	67	46	60	18	13	28	1.60091	1.14789	1.35523	0.409754	0.298273	0.622222	0.000471569	-1.35387	down
EVM0028164	175	184	204	1133	897	1045	2.99681	3.26635	3.28699	18.2922	14.6641	16.8736	6.9901e-103	2.48585	up
EVM0028160	28	41	22	67	76	53	3.31142	5.18505	2.44205	7.60111	8.79663	6.04353	0.00293061	1.06605	up
EVM0052212	23	27	15	45	58	44	1.4107	1.69992	0.811288	2.54818	3.33575	2.48757	0.00506953	1.10987	up
EVM0016223	147	148	144	334	336	421	3.47134	3.6246	3.1837	7.40535	7.54328	9.33268	7.7859e-18	1.34778	up
EVM0009122	119	126	172	455	386	449	2.11694	2.32977	2.88847	7.65084	6.56765	7.5526	1.80521e-27	1.66564	up
EVM0057067	20	18	33	53	60	66	0.427626	0.392054	0.648574	1.04912	1.21794	1.3173	0.000373764	1.28751	up
EVM0057061	84	89	67	174	169	147	1.65393	1.82008	1.24202	3.23752	3.18879	2.73132	2.63552e-06	1.04953	up
EVM0017572	58	83	75	193	128	185	0.996234	1.46759	1.21065	3.11727	2.09268	2.9898	2.30073e-07	1.23786	up
EVM0028839	317	283	308	83	74	84	8.76144	8.09102	7.98241	2.15168	1.9242	2.16319	2.12753e-25	-1.82033	down
Salix_babylonica_newGene_2973	9	5	25	161	156	169	0.100114	0.056424	0.272792	1.90142	1.88804	2.11019	6.46492e-27	3.44705	up
EVM0017041	182	201	192	64	60	67	5.20258	5.97349	5.1666	1.70872	1.62885	1.79348	1.28112e-12	-1.49243	down
EVM0026479	53	59	90	400	441	378	2.07822	2.42301	3.32617	14.9179	16.6675	14.1027	1.31525e-47	2.60105	up
EVM0010214	12	6	5	333	328	290	0.431584	0.218402	0.136927	11.3867	11.3869	9.91039	4.55705e-63	5.06312	up
EVM0018750	104	100	97	35	48	42	3.40622	3.38565	2.96172	1.06151	1.49573	1.29216	3.73642e-05	-1.15502	down
EVM0020731	19	19	29	49	72	56	0.961983	0.9921	1.3961	2.35932	3.51218	2.72564	0.000243966	1.34381	up
EVM0045187	71	74	107	21	50	32	4.34466	4.75153	6.21144	1.20179	2.92517	1.84587	0.000873867	-1.13949	down
EVM0050304	295	338	418	852	790	878	4.88656	5.8009	6.49272	13.269	12.4584	13.6678	2.1443e-32	1.31182	up
EVM0035461	366	387	360	861	741	833	6.98818	7.65221	6.44118	15.4402	13.4698	14.9357	6.59702e-29	1.17622	up
EVM0057129	459	433	429	961	940	939	5.82868	5.70284	5.10052	11.4633	11.357	11.1917	1.86642e-36	1.15429	up
EVM0019489	609	487	696	1342	1239	1247	27.4032	22.7066	29.3685	56.7327	53.056	52.7302	2.22626e-35	1.15109	up
EVM0029712	89	82	93	32	37	37	3.27644	3.11985	3.1992	1.10225	1.26922	1.24822	4.89565e-05	-1.19254	down
EVM0009056	27	16	33	239	212	247	0.78942	0.484166	0.903986	6.68206	6.00343	6.90247	5.86518e-38	3.1338	up
EVM0015862	3709	3593	3946	1253	1306	1259	65.4568	65.727	65.277	20.7632	21.9145	20.8487	1.66668e-193	-1.49839	down
EVM0035198	67	106	104	7	13	12	2.11015	3.47005	3.09264	0.193123	0.367865	0.358527	5.5966e-14	-2.77067	down
EVM0035192	114	98	107	327	378	306	3.11215	2.76575	2.71806	8.38428	9.79879	7.8236	2.50157e-24	1.69201	up
EVM0031082	531	422	463	1073	1099	968	8.90126	7.32333	7.27503	16.8924	17.5331	15.2369	1.38545e-33	1.19909	up
EVM0004068	266	244	259	41	58	52	12.0199	11.4526	10.9946	1.7389	2.4702	2.19756	1.08056e-27	-2.22976	down
EVM0001670	6496	6453	7591	2806	2914	2874	137.689	141.785	150.808	55.8452	58.7327	57.1644	5.22283e-161	-1.19597	down
EVM0001675	201	157	183	1070	960	1042	4.71706	3.81883	4.02396	23.6815	21.5136	23.0467	1.28832e-118	2.54359	up
EVM0057087	12	14	16	154	126	167	0.446396	0.560304	0.589483	5.74533	4.77529	6.23514	3.05251e-27	3.25521	up
EVM0048513	158	109	149	325	353	327	4.15241	2.97015	3.64962	8.00096	8.81126	8.06843	5.26157e-16	1.31141	up
EVM0032640	584	552	601	1144	1170	1148	7.79193	7.64467	7.52352	14.342	14.858	14.3917	6.04062e-40	1.04856	up
EVM0044238	23	28	24	113	153	153	1.15797	1.45294	1.13229	5.31334	7.31783	7.18763	5.1499e-18	2.40823	up
EVM0039859	123	122	154	28	52	45	2.77931	2.87183	3.26772	0.583607	1.10623	0.957029	1.22576e-08	-1.53987	down
EVM0000104	160	139	153	422	498	556	2.48447	2.23155	2.22818	6.1737	7.37176	8.13185	3.9321e-33	1.74094	up
EVM0033596	320	295	345	659	752	642	8.21989	7.85801	8.30212	15.9208	18.3989	15.5052	4.3212e-25	1.14689	up
EVM0049755	1420	1242	1402	6238	6343	6423	33.0551	29.9625	30.5979	136.395	140.46	140.379	0	2.28022	up
EVM0049751	67	39	50	21	24	24	1.00333	0.605073	0.708936	0.298187	0.337892	0.327175	0.00826718	-1.01926	down
EVM0044582	1807	1590	1831	863	847	697	20.0317	18.2651	19.024	8.98401	8.92083	7.24878	4.8366e-37	-1.05536	down
EVM0009705	296	288	323	1809	1946	1918	4.05475	4.09041	4.14811	23.3049	25.3976	24.7051	3.07634e-243	2.69169	up
EVM0009708	383	301	354	726	740	694	7.1157	5.78598	6.15335	12.6603	13.0814	12.1028	1.27471e-24	1.10769	up
EVM0049612	41	38	53	11	4	25	0.892959	0.853072	1.08092	0.221586	0.067038	0.495614	0.00293993	-1.41758	down
EVM0057089	66	70	76	7	29	28	2.91724	3.19144	3.14192	0.292493	1.20575	1.13637	0.000119699	-1.508	down
EVM0048058	77	80	80	21	25	17	3.59443	3.87364	3.52084	0.88511	1.10015	0.746169	1.93636e-07	-1.72493	down
EVM0002616	97	68	77	33	17	23	0.90349	0.658258	0.673844	0.284306	0.142443	0.200826	5.31827e-06	-1.54979	down
EVM0002615	2570	2723	2691	8829	8214	8593	14.9531	16.419	14.6766	48.2357	45.4482	46.9326	0	1.73668	up
EVM0052059	275	359	387	123	105	125	4.81807	6.51708	6.36048	2.02424	1.74638	2.05613	9.44289e-17	-1.44627	down
EVM0006264	154	123	158	822	738	744	3.84939	3.17998	3.69779	19.3343	17.5932	17.4909	6.87911e-88	2.44064	up
Salix_babylonica_newGene_2596	236	211	257	948	998	911	4.68295	4.34801	4.79745	17.7217	18.8882	17.0141	3.52546e-89	2.066	up
Salix_babylonica_newGene_2599	73	47	56	118	175	105	2.07633	1.39256	1.50649	3.15972	4.76452	2.81584	1.60551e-05	1.18038	up
EVM0005349	104	108	149	495	507	543	4.08639	4.42467	5.4995	18.4154	19.0958	20.182	4.55706e-49	2.12982	up
EVM0053014	25	14	15	54	57	65	0.555325	0.313792	0.318989	1.1418	1.2258	1.37279	2.00026e-05	1.60221	up
EVM0047869	908	912	791	266	277	254	7.35061	7.65012	6.0008	2.0171	2.13041	1.92587	8.31249e-46	-1.64473	down
EVM0052964	6	3	22	45	35	46	0.143934	0.082286	0.544625	1.13343	0.904609	1.16838	0.00032682	1.7622	up
EVM0041424	114	116	119	55	36	40	1.00533	1.0602	0.98134	0.448099	0.301183	0.331044	1.44872e-06	-1.29681	down
Salix_babylonica_newGene_1438	20	19	20	39	41	49	1.03881	1.01623	0.960178	1.9908	2.10289	2.1833	0.00719097	1.07227	up
EVM0010404	113	99	115	224	322	291	3.10191	2.81316	2.95667	5.76139	8.39128	7.48985	6.69874e-14	1.38451	up
Salix_babylonica_newGene_1439	141	200	211	484	423	456	4.7849	7.24911	6.83568	16.2721	14.3469	14.9102	6.56729e-19	1.34255	up
EVM0001339	439	461	479	1121	1288	1339	10.5318	11.4787	10.776	25.2932	29.4213	30.1811	2.95558e-60	1.4915	up
EVM0000098	72	70	81	37	16	6	1.11419	1.12497	1.18036	0.532127	0.234918	0.083359	6.68822e-05	-1.65138	down
EVM0002972	482	521	456	228	209	213	7.61262	8.52092	6.75457	3.36956	3.13435	3.14924	3.60877e-16	-1.10043	down
EVM0042055	381	401	391	926	1060	1080	6.82463	7.43924	6.56586	15.5867	18.0696	18.1597	7.66001e-49	1.43335	up
EVM0032574	2729	2694	2894	1306	1141	1118	64.055	65.5618	63.6831	28.7823	25.4607	24.6175	7.35463e-74	-1.16155	down
EVM0015373	85	69	79	26	26	35	1.7304	1.46689	1.503	0.500701	0.491725	0.660169	6.53035e-05	-1.27828	down
EVM0032570	723	634	681	1311	1327	1338	9.08948	8.25519	8.01574	15.4753	15.8647	15.7809	1.10366e-39	1.01756	up
EVM0032579	102	100	120	963	972	928	2.12855	2.15541	2.33548	18.9129	19.3411	18.2266	1.05776e-154	3.18124	up
EVM0055116	5	25	12	122	106	98	0.203295	1.09817	0.481556	4.95278	4.3511	4.00673	3.01903e-14	2.73749	up
EVM0011160	1923	2113	2021	590	506	508	13.2405	15.0796	13.0405	3.81446	3.30767	3.28275	7.48798e-110	-1.85347	down
EVM0028280	400	377	439	177	129	165	5.48918	5.3708	5.64349	2.27368	1.67492	2.12617	7.75185e-18	-1.2912	down
EVM0003203	35	8	36	82	73	65	0.502926	0.118418	0.481674	1.10576	1.00191	0.880535	0.000288029	1.40554	up
EVM0020818	62	46	53	137	140	122	2.77674	2.16195	2.2296	5.83327	6.01178	5.17404	6.63524e-08	1.31762	up
EVM0056498	126	115	116	2257	2429	2619	2.6224	2.48465	2.26747	44.2906	48.2682	51.3715	0	4.38201	up
EVM0023162	1091	1102	1347	4390	4724	4274	32.9365	34.4864	38.134	124.496	135.666	121.154	1.07847e-232	1.97468	up
EVM0039081	6	5	9	33	37	55	0.238301	0.206669	0.336548	1.23137	1.39607	2.03301	8.54852e-07	2.28964	up
EVM0018970	1263	1164	1427	2485	2620	2629	29.1969	27.8699	30.911	53.9248	57.5956	57.0465	1.82e-71	1.0622	up
EVM0018979	3478	3299	3476	1636	1571	1566	48.2236	47.4068	45.1667	21.2857	20.7117	20.3759	1.6038e-90	-1.04431	down
EVM0027888	890	822	911	400	400	316	31.6446	30.3039	30.3625	13.3559	13.4979	10.5371	8.54664e-28	-1.16607	down
EVM0024433	734	792	832	198	208	263	21.8127	24.3855	23.1795	5.50817	5.86382	7.33688	7.1158e-48	-1.74461	down
EVM0027264	6526	6164	6684	3150	2974	2971	103.768	101.585	99.6178	47.0227	44.9525	44.3304	4.12973e-141	-1.03231	down
EVM0019738	424	381	408	171	140	160	6.56984	6.11317	5.93069	2.48307	2.05447	2.31854	5.08135e-19	-1.29064	down
EVM0019731	9423	9553	10498	3520	3728	3871	200.398	210.598	209.268	70.2924	75.3768	77.2558	1.67212e-250	-1.34713	down
EVM0013158	44	26	28	101	79	73	0.913843	0.563846	0.544562	1.99244	1.57236	1.45156	3.1878e-05	1.33487	up
EVM0049458	47	11	37	309	303	240	0.622703	0.151498	0.466383	3.92559	3.88812	3.03764	1.67729e-09	2.75588	up
EVM0023997	551	527	616	1861	1848	1727	5.40203	5.35308	5.66194	17.1348	17.229	15.8955	8.66612e-123	1.73509	up
EVM0011440	235	227	211	533	602	576	5.26276	5.27371	4.42365	11.2164	12.8189	12.1262	4.39153e-29	1.38785	up
EVM0045088	620	529	640	2551	2465	2458	13.5962	12.0128	13.1544	52.5662	51.4392	50.6153	1.74367e-218	2.11562	up
EVM0034295	138	108	130	386	430	341	1.60393	1.29593	1.41595	4.21093	4.75451	3.72551	2.62894e-25	1.65396	up
EVM0034290	681	679	726	1496	1732	1683	9.55771	9.87947	9.55563	19.7195	23.1214	22.1769	1.27057e-62	1.28785	up
EVM0035521	1920	1959	2170	547	518	511	51.0954	54.0437	54.1423	13.665	13.0895	12.7591	6.27038e-149	-1.87585	down
EVM0022646	9447	8654	10140	19967	18171	18869	132.429	125.741	133.234	262.815	242.221	248.271	1.09257e-192	1.07159	up
EVM0022643	67	129	73	15	15	23	1.39171	2.80072	1.42669	0.290941	0.290538	0.445384	1.07129e-08	-2.09637	down
EVM0045978	228	245	272	817	680	887	11.8617	13.2025	13.2752	40.008	33.7005	43.4358	1.34621e-46	1.71994	up
EVM0024778	30	40	26	220	206	238	0.995905	1.38461	0.811925	6.92431	6.57504	7.4848	1.64996e-31	2.73968	up
EVM0024772	134	122	194	337	362	384	5.12938	4.84403	6.99437	12.1765	13.2471	13.8583	1.17836e-15	1.30912	up
EVM0024776	89	68	96	253	233	308	2.36823	1.88655	2.39314	6.37172	5.94257	7.74446	2.67791e-18	1.67094	up
EVM0034430	60	59	56	129	148	99	2.05864	2.1151	1.81618	4.18775	4.87257	3.2134	1.41574e-05	1.11385	up
EVM0046878	131	166	179	361	354	308	1.83756	2.41405	2.34721	4.75545	4.72254	4.06151	9.15652e-13	1.14398	up
EVM0034322	109	115	160	356	331	284	1.87929	2.05478	2.5815	5.76243	5.41618	4.59477	1.75842e-15	1.37513	up
EVM0007504	202	106	144	49	43	40	10.1036	5.49001	6.77143	2.30007	2.01997	1.85741	2.42517e-09	-1.63489	down
EVM0055355	4164	3866	4405	14359	14236	14623	60.6515	58.3724	60.1487	196.4	197.193	199.933	0	1.85443	up
EVM0000801	2808	2822	3065	1143	1096	1311	40.5224	42.217	41.4664	15.487	15.0343	17.76	7.62168e-83	-1.23179	down
EVM0000802	454	474	530	221	215	243	15.3856	16.6642	16.835	7.02363	6.93435	7.73287	3.48526e-16	-1.03389	down
EVM0039950	30	31	40	145	148	106	1.08795	1.1604	1.35863	4.92372	5.09042	3.59858	6.19251e-13	1.94753	up
EVM0039957	85	88	98	363	391	349	2.73283	2.91912	2.94734	10.9806	11.977	10.554	4.31739e-37	2.04898	up
EVM0030722	180	130	144	665	724	612	6.55766	4.91901	4.92513	22.7976	25.152	20.9952	2.84811e-57	2.17153	up
EVM0032383	32	36	23	71	71	47	1.87641	2.14236	1.22995	3.90446	3.97393	2.55866	0.00434559	1.02111	up
EVM0045385	158	180	209	418	392	431	2.19287	2.58853	2.73115	5.4611	5.19493	5.63605	2.83187e-18	1.22569	up
EVM0045386	0	0	0	262	175	275	0	0	0	6.66849	4.50955	6.99446	9.864e-42	6.67816	up
EVM0044475	41	16	25	61	66	62	1.16623	0.468151	0.658711	1.63392	1.77165	1.64729	0.00162309	1.16118	up
EVM0044477	27	23	30	470	504	416	0.70107	0.604332	0.72727	11.5558	12.5629	10.219	3.57836e-87	4.06064	up
EVM0000370	80	60	43	31	19	29	2.75735	2.1351	1.39098	1.00283	0.60519	0.938011	0.00521279	-1.06271	down
EVM0033381	134	120	172	74	51	69	3.4847	3.23318	4.21102	1.79841	1.24618	1.67468	2.56732e-05	-1.03336	down
EVM0033385	52	72	55	244	210	248	0.86875	1.24766	0.861765	3.85418	3.3573	3.92195	4.2727e-21	1.96807	up
EVM0031894	377	353	392	728	812	763	3.95307	3.8326	3.84879	7.17103	8.10338	7.51023	1.13405e-27	1.08867	up
EVM0031899	636	616	663	2989	2836	3062	4.47151	4.4845	4.36701	19.7389	18.9663	20.2101	1.48252e-291	2.26617	up
EVM0009513	218	199	258	103	87	103	5.19235	4.93431	5.77982	2.2929	1.96007	2.31197	3.36997e-09	-1.11817	down
EVM0009517	360	366	390	1623	1564	1594	3.30627	3.48999	3.35918	14.0211	13.68	13.7619	6.77456e-161	2.14779	up
EVM0003777	557	481	656	214	236	203	23.0557	20.6588	25.4828	8.30226	9.26662	7.86686	2.24241e-23	-1.29889	down
EVM0003776	641	666	627	1676	1602	1756	12.9451	13.9326	11.8665	31.7709	30.746	33.2855	5.82318e-77	1.42991	up
EVM0003773	284	358	349	84	154	143	5.23871	6.85517	6.04151	1.44853	2.69317	2.47979	8.53979e-11	-1.29114	down
EVM0052773	376	377	467	157	184	195	8.08519	8.40985	9.40982	3.15444	3.75865	3.9314	2.48828e-14	-1.11144	down
EVM0012446	85	55	73	328	306	364	5.36036	3.53387	4.29266	19.4046	18.3483	21.5554	1.8743e-34	2.23807	up
EVM0012445	10	6	26	91	74	85	0.402649	0.257168	0.985828	3.5067	2.87874	3.30118	2.99791e-10	2.39129	up
EVM0020498	198	204	224	418	498	455	4.2411	4.53287	4.49789	8.42331	10.1505	9.15976	8.37674e-19	1.17609	up
EVM0022871	1315	1214	1418	636	539	599	23.7577	22.7298	24.0151	10.7794	9.26097	10.1458	1.13797e-39	-1.0901	down
EVM0006337	15	21	8	51	41	58	0.420113	0.619491	0.207158	1.40541	1.14977	1.60833	0.000124283	1.60692	up
EVM0006331	81	60	76	184	176	151	1.62346	1.24887	1.42692	3.47567	3.3578	2.83376	8.01945e-09	1.25769	up
EVM0006332	429	444	423	5193	5383	5297	12.3615	13.2397	11.4275	140.561	147.56	143.328	0	3.66242	up
EVM0006339	5	8	13	61	50	52	0.045886	0.094094	0.139406	0.646973	0.535705	0.553234	1.48328e-08	2.38016	up
EVM0047125	326	245	435	631	679	678	5.24803	4.07307	6.56384	9.53552	10.3892	10.245	5.71776e-14	1.0371	up
EVM0046292	0	0	4	36	47	48	0	0	0.111504	1.11749	1.49553	1.52397	5.85029e-12	3.69869	up
EVM0052572	424	416	390	43	36	51	8.80991	8.95694	7.58828	0.833008	0.711003	0.990136	6.53413e-61	-3.11323	down
Salix_babylonica_newGene_4812	394	571	587	1991	1658	1720	5.18013	9.12663	8.03935	26.6485	22.9119	23.0999	8.5432e-22	1.80651	up
Salix_babylonica_newGene_10683	49	22	15	62	80	56	1.48027	0.658462	0.415233	1.85097	2.26637	1.56054	0.00447136	1.13321	up
EVM0053199	82	51	60	685	775	602	7.96682	5.1282	5.48626	62.7456	71.8704	55.1284	1.37129e-95	3.41417	up
EVM0053196	749	724	730	216	228	210	28.9874	29.014	26.4632	7.84197	8.38457	7.61867	1.97205e-50	-1.68217	down
EVM0053194	755	779	880	356	295	363	10.5664	11.3065	11.544	4.67666	3.91583	4.7703	2.62296e-28	-1.18436	down
EVM0026002	268	238	272	60	91	37	12.0347	11.0808	11.4146	2.51792	3.84858	1.55338	3.20034e-16	-1.91915	down
EVM0041212	62	39	62	231	219	181	0.923683	0.602971	0.87398	3.27288	3.13605	2.55385	1.76378e-18	1.95169	up
EVM0041214	719	795	823	352	376	363	23.53	26.9556	25.2425	10.8123	11.7033	11.1511	8.06682e-24	-1.03508	down
Salix_babylonica_newGene_4102	323	281	311	124	104	92	3.77618	5.12669	4.12802	1.47287	1.27323	0.767234	1.22912e-16	-1.43048	down
EVM0004236	61	57	58	138	128	140	2.93349	2.84415	2.61447	6.22017	5.86614	6.31186	1.80073e-07	1.22031	up
EVM0051268	863	800	937	395	338	399	7.03028	6.75361	7.15734	3.0178	2.61492	3.05144	5.24394e-30	-1.13367	down
EVM0051260	916	862	1086	374	316	399	21.8231	21.2715	24.2436	8.35187	7.15519	8.92222	1.85579e-36	-1.32528	down
EVM0023705	1229	1302	1440	2810	2591	2716	18.3983	20.2074	20.2193	39.5209	36.9092	38.1811	2.31844e-73	1.08716	up
EVM0038263	671	633	718	242	284	249	7.38179	7.21302	7.39815	2.49254	2.96223	2.56939	2.43048e-31	-1.31424	down
EVM0035097	45	33	52	87	107	106	0.798263	0.602618	0.865957	1.46915	1.82475	1.7899	1.6436e-05	1.20873	up
EVM0035095	60	69	55	324	265	250	3.01872	3.60167	2.60008	15.4831	12.7922	11.9347	7.65045e-28	2.18551	up
EVM0024577	369	399	352	1592	1612	1579	6.61238	7.40986	5.9111	26.845	27.521	26.6091	8.08065e-137	2.13914	up
EVM0024575	238	233	296	980	927	801	5.08809	5.14294	5.92239	19.6626	18.8456	16.0665	2.03445e-60	1.86515	up
EVM0020400	1212	1097	1295	106	82	55	24.8451	23.3141	24.889	2.02925	1.59338	1.04741	1.2435e-57	-3.69526	down
EVM0028671	630	632	733	274	263	270	15.8873	16.5157	17.3118	6.47976	6.30678	6.3766	2.96163e-29	-1.23713	down
EVM0051482	672	519	663	1268	1200	1273	14.9102	11.9271	13.8005	26.4291	25.3309	26.5289	3.12299e-34	1.06745	up
EVM0051481	768	596	832	1403	1292	1564	20.8438	16.7607	21.1645	35.7784	33.3575	39.8617	1.05089e-26	1.01146	up
EVM0005902	99	126	106	340	353	366	1.24622	1.63869	1.24557	4.02089	4.22815	4.33513	1.19788e-25	1.70296	up
EVM0056281	296	285	292	1638	1615	1425	11.3325	11.3132	10.4633	58.9416	58.8392	51.2479	6.96101e-159	2.46563	up
EVM0056288	272	190	259	2038	2176	2104	9.89189	7.14088	8.84423	69.7211	75.3793	71.9465	4.24512e-269	3.17421	up
EVM0007924	918	943	1005	376	390	505	17.5687	18.7168	18.0387	6.75542	7.09239	9.06209	7.497e-25	-1.10822	down
EVM0024929	874	768	972	270	305	273	6.34651	5.78261	6.61622	1.83539	2.10541	1.85881	3.00045e-48	-1.55214	down
Salix_babylonica_newGene_7365	53	52	64	149	176	178	1.4148	1.30244	1.58475	3.78557	4.16246	4.17392	1.42954e-12	1.58199	up
EVM0026947	571	588	653	255	236	248	9.44107	10.0679	10.1185	3.95535	3.70547	3.8384	2.11317e-26	-1.22539	down
EVM0026940	147	148	231	54	45	36	3.83886	4.02309	5.66773	1.3277	1.1196	0.888316	6.9117e-13	-1.81841	down
Salix_babylonica_newGene_5674	8	8	6	47	81	42	0.275315	0.320228	0.193545	1.72579	2.99235	1.45468	2.71248e-09	2.59661	up
EVM0013342	652	744	776	281	255	276	10.6459	12.59	11.882	4.3052	3.95423	4.21945	7.88091e-33	-1.35132	down
EVM0022063	465	470	445	147	162	149	8.76801	9.20272	7.86684	2.60283	2.90369	2.63475	2.36117e-27	-1.51719	down
EVM0022060	66	63	132	513	411	375	1.16823	1.16214	2.20431	8.59937	6.96862	6.27803	5.94452e-30	2.32159	up
EVM0030546	139	109	119	382	344	394	6.23445	5.0423	4.99054	16.0688	14.6466	16.5544	7.90491e-26	1.64101	up
EVM0004264	51	87	84	356	359	347	1.3021	2.29326	2.01815	8.56367	8.73606	8.34883	1.61454e-34	2.26433	up
EVM0012842	19	25	14	79	45	71	0.797729	1.10161	0.551119	3.17799	1.81633	2.87863	1.52575e-05	1.63326	up
EVM0036351	555	571	545	85	58	101	13.8896	14.812	12.7771	1.99051	1.36993	2.35463	7.28949e-60	-2.67419	down
EVM0036352	296	247	319	554	540	592	5.24969	4.53653	5.30344	9.24603	9.11436	9.87605	3.84189e-18	1.01911	up
EVM0039465	223	221	222	57	69	45	2.54751	2.61504	2.37827	0.612482	0.740951	0.477263	3.30599e-18	-1.85013	down
EVM0034289	764	801	844	1632	1647	1626	15.3466	16.6866	15.8974	30.7955	31.4849	30.672	4.08539e-55	1.07994	up
EVM0017116	164	125	119	456	480	415	3.00627	2.3717	2.03358	7.83686	8.36622	7.13407	1.01189e-29	1.75572	up
EVM0044675	663	626	677	291	333	298	64.0509	62.6879	61.2984	26.4238	30.5557	26.9639	7.62119e-21	-1.02703	down
EVM0043022	406	378	487	118	142	115	8.63573	8.32849	9.69546	2.34673	2.87214	2.29539	7.02271e-28	-1.67432	down
EVM0044502	1291	1257	1427	3232	3347	3501	19.4284	19.6212	20.1349	45.6959	47.9233	49.4743	7.9725e-151	1.39824	up
EVM0027637	6	8	19	83	96	84	0.333632	0.497522	1.08465	4.77961	5.63766	4.85585	5.56629e-14	2.77539	up
EVM0038707	362	316	317	80	80	108	6.23368	5.64507	5.10869	1.2916	1.30498	1.73755	4.55986e-24	-1.80043	down
EVM0038702	192	175	212	91	68	90	4.03374	3.79819	4.16457	1.78199	1.35473	1.7745	4.26705e-08	-1.12824	down
EVM0037822	762	725	823	143	138	175	13.4779	13.3038	13.6468	2.36654	2.30865	2.89316	2.77094e-77	-2.26094	down
EVM0027639	8	12	9	44	42	57	0.270307	0.433432	0.298436	1.46086	1.39849	1.87759	1.15144e-06	2.06625	up
EVM0008956	309	314	290	111	111	101	6.69856	7.06559	5.89982	2.25134	2.2826	2.0552	4.21374e-17	-1.41871	down
EVM0008952	421	430	462	192	191	207	11.9939	12.6729	12.3314	5.11736	5.16079	5.52419	1.68778e-16	-1.08488	down
EVM0045887	674	661	742	1827	1782	1989	18.4325	18.7496	19.0268	46.9485	46.383	51.1109	1.56311e-97	1.48367	up
EVM0031759	62	67	56	126	175	142	1.11814	1.26913	0.948424	2.15513	3.04723	2.43622	1.37123e-07	1.26729	up
EVM0039567	215	195	233	485	584	470	6.0734	5.70937	6.18874	12.8976	15.7112	12.4816	1.53817e-22	1.30398	up
EVM0036391	434	436	454	153	157	143	16.1313	16.8322	15.8191	5.33165	5.54945	4.96887	1.5977e-26	-1.47235	down
EVM0045265	589	576	687	2898	2805	2967	6.71879	6.80675	7.34823	31.0511	30.4321	31.7796	2.14958e-282	2.27998	up
EVM0009238	11	20	27	69	45	56	0.313581	0.618914	0.744616	1.93128	1.26825	1.54561	0.00019554	1.45847	up
EVM0001749	11	5	17	57	49	73	0.310789	0.145308	0.437941	1.49595	1.30856	1.93216	6.29728e-08	2.22128	up
EVM0030483	157	145	162	68	77	63	3.38059	3.24807	3.2749	1.37591	1.57047	1.2676	1.56243e-06	-1.06652	down
EVM0009498	1403	1390	1601	3049	2828	3086	17.5845	18.0527	18.8064	35.8861	33.7065	36.3022	4.98708e-83	1.08494	up
EVM0009497	95	130	186	49	31	96	6.6279	9.33911	12.1349	3.20664	2.02863	6.28304	0.00117166	-1.08335	down
EVM0009490	91	54	50	13	28	26	1.30844	0.80125	0.677377	0.169182	0.374848	0.352516	0.000559088	-1.34719	down
EVM0040010	6286	5979	6695	1205	1003	1150	67.2541	66.3049	67.1377	12.0996	10.1978	11.5449	0	-2.43462	down
EVM0004214	199	286	201	992	1089	1144	3.4637	5.16247	3.28672	16.2587	18.0676	18.7405	1.59733e-68	2.25905	up
EVM0004212	576	494	634	1302	1333	1178	9.95897	8.8469	10.2656	21.1368	21.9132	19.1089	9.4112e-44	1.21671	up
EVM0029877	100	60	62	38	34	28	1.20242	0.748564	0.699652	0.421204	0.378217	0.315128	0.00293061	-1.01903	down
Salix_babylonica_newGene_10837	64	30	68	25	4	17	1.1889	0.578308	1.18286	0.425394	0.056736	0.297858	0.00128702	-1.50025	down
EVM0015720	1068	977	1034	529	537	404	8.48757	8.0451	7.69838	3.94255	4.05526	3.01464	5.0326e-21	-1.00201	down
EVM0015726	22	15	35	116	97	103	0.974865	0.664757	1.42422	4.80549	4.06384	4.25951	2.85092e-11	2.06431	up
EVM0003632	874	905	983	1779	1872	1931	14.0608	15.0953	14.8274	26.8865	28.6533	29.1765	1.11269e-57	1.06978	up
EVM0003639	614	678	818	140	124	173	16.9869	19.4372	21.2116	3.61645	3.2469	4.46987	2.57007e-55	-2.18402	down
EVM0007749	11	13	10	567	551	578	0.304127	0.401863	0.2606	16.1463	15.8852	16.4647	9.15977e-105	5.4434	up
EVM0012189	515	572	626	273	204	274	11.0229	12.6974	12.5539	5.47555	4.14078	5.49211	5.66108e-17	-1.11932	down
EVM0003984	243	174	183	98	73	70	3.81304	2.82727	2.68584	1.43531	1.08022	1.03196	4.31949e-08	-1.22135	down
EVM0007290	2916	2961	3311	8423	9268	9204	73.2416	77.0835	77.954	198.653	221.378	217.001	5.88507e-291	1.60584	up
EVM0052296	1261	1215	1455	3107	3077	3131	24.9382	24.9082	26.9738	57.7248	57.8937	58.1479	4.10567e-126	1.30155	up
Salix_babylonica_newGene_7166	272	243	285	102	96	82	3.32765	3.09055	3.17493	1.24389	1.24031	1.13208	1.65911e-15	-1.42615	down
EVM0048343	23	11	23	101	79	89	0.853561	0.386792	0.781844	3.53073	2.79013	3.08882	1.38018e-10	2.13562	up
EVM0048344	20	19	39	68	43	57	0.329622	0.322306	0.608104	1.07513	0.67851	0.892705	0.00534324	1.07214	up
EVM0002588	31	13	35	76	65	59	0.886027	0.370502	0.949182	2.09008	1.78729	1.60193	0.000380406	1.29451	up
EVM0052433	45	23	16	182	171	174	2.10751	1.11268	0.66852	8.06467	7.677	7.69343	1.15275e-19	2.55986	up
EVM0005580	102	100	111	234	232	241	2.31759	2.35274	2.35789	5.00367	5.02356	5.1519	6.60153e-12	1.20996	up
EVM0012153	564	538	522	1202	1125	1157	12.3962	12.2575	10.7624	24.8341	23.5343	23.8967	3.11373e-41	1.15157	up
EVM0054559	311	313	363	129	116	151	4.56833	4.76814	5.00824	1.77899	1.6237	2.0772	1.3507e-14	-1.23867	down
EVM0054557	0	0	6	49	57	47	0	0	0.129784	1.13908	1.3579	1.0944	0.000303717	2.38886	up
EVM0054554	42	40	64	108	89	98	2.53834	2.51064	3.66588	6.17189	5.14729	5.59701	0.000255894	1.02857	up
EVM0009974	25	14	28	63	64	37	0.745395	0.436149	0.795613	1.79108	1.8374	1.05851	0.00174041	1.23018	up
EVM0022304	11	19	19	40	62	34	0.207972	0.383342	0.345916	0.730304	1.13859	0.620789	0.001405	1.35739	up
EVM0019406	591	581	636	1705	1590	1635	11.2071	11.4163	11.2935	30.3688	28.6715	29.1098	5.76668e-95	1.49999	up
EVM0011679	317	300	344	119	132	182	8.5868	8.43178	8.72069	3.01284	3.39438	4.62343	5.17005e-10	-1.07239	down
EVM0011678	198	206	272	114	79	81	3.94169	4.25633	5.08857	2.13374	1.49314	1.50174	6.25009e-09	-1.20766	down
EVM0011672	980	1037	970	376	343	401	7.15823	7.85251	6.64004	2.57532	2.38003	2.74927	3.37375e-41	-1.35206	down
EVM0050070	10	22	5	240	210	234	0.23229	0.556046	0.11462	5.51702	4.89625	5.39131	1.64055e-41	3.99569	up
EVM0050071	28	34	19	89	105	116	0.586621	0.73682	0.362258	1.75409	2.10064	2.28091	1.17074e-09	1.86539	up
EVM0051383	69	69	68	11	17	11	1.50502	1.55471	1.37202	0.225431	0.352827	0.225349	9.51218e-09	-2.13013	down
EVM0025546	17205	16677	18652	40997	44751	43997	477.295	479.561	485.025	1067.91	1180.51	1145.62	0	1.3618	up
EVM0025542	153	131	127	83	57	52	3.32226	2.96249	2.58675	1.69949	1.18351	1.05103	8.35519e-05	-1.00244	down
EVM0021654	450	435	478	96	126	135	14.3031	14.3529	14.2607	2.84833	3.79575	4.00697	2.35859e-34	-1.84788	down
EVM0038093	123	95	138	36	74	29	1.68507	1.34399	1.7789	0.456365	0.96051	0.368287	0.00012466	-1.21362	down
EVM0011094	61	70	69	15	26	9	0.42625	0.509428	0.451839	0.097662	0.173167	0.058205	4.79897e-06	-1.75682	down
EVM0029799	815	776	713	329	358	361	9.21785	9.10427	7.5645	3.49483	3.84426	3.83009	3.12234e-22	-1.07414	down
Salix_babylonica_newGene_1727	48	48	38	15	11	23	3.05856	3.20595	2.26553	0.899585	0.674389	1.37319	0.00323406	-1.24589	down
EVM0033325	33	19	23	67	75	45	1.17018	0.703072	0.748775	2.27517	2.57804	1.52774	0.000601796	1.26284	up
EVM0029255	0	3	5	63	74	76	0	0.103003	0.160548	2.05727	2.45012	2.47546	1.72698e-17	3.93701	up
EVM0050929	270	260	346	133	63	123	5.9653	5.95244	7.16214	2.75196	1.3102	2.54408	5.19443e-10	-1.35491	down
EVM0038519	167	210	244	91	78	91	11.1383	14.4916	15.2255	5.66218	4.93735	5.69309	1.96303e-08	-1.16502	down
EVM0023496	79	68	76	1339	1240	1166	2.0713	1.84359	1.85918	33.0514	30.9867	28.7642	4.36027e-220	4.08305	up
EVM0023499	889	839	1020	460	394	438	13.5554	13.2503	14.5745	6.58086	5.703	6.2641	4.66572e-26	-1.0229	down
EVM0027972	143	117	142	30	20	43	3.1049	2.63303	2.87339	0.592448	0.405251	0.859294	6.79669e-12	-1.94758	down
EVM0027979	595	622	643	2521	2320	2220	15.4018	16.7045	15.604	61.3611	57.1676	54.01	2e-164	1.97518	up
EVM0045063	67	45	46	199	208	200	1.10874	0.759366	0.699948	3.09163	3.27689	3.10948	1.62603e-18	1.93611	up
EVM0049698	113	91	111	10	16	2	4.22015	3.4893	3.87297	0.340713	0.56734	0.069942	1.73293e-16	-3.09058	down
EVM0049693	267	225	222	59	107	87	2.8047	2.45028	2.18736	0.579028	1.06835	0.85211	9.50379e-11	-1.39967	down
EVM0040250	148	138	192	364	415	347	3.45447	3.34258	4.19747	7.9772	9.22588	7.6022	1.12734e-16	1.27918	up
EVM0033352	152	107	129	11	24	26	6.47422	4.74887	5.17189	0.441005	0.970658	1.03856	3.14916e-15	-2.44501	down
EVM0054311	20	17	20	81	60	64	0.508619	0.439695	0.463626	1.9365	1.43616	1.51789	4.98637e-07	1.75611	up
EVM0044008	269	258	231	68	71	64	6.49827	6.45909	5.24116	1.53631	1.61373	1.44104	3.70914e-20	-1.8019	down
EVM0034985	189	162	244	2263	2409	2214	3.73217	3.32422	4.51814	42.1153	45.4186	41.1922	0	3.57393	up
EVM0002347	1271	1246	1415	4697	4671	4722	19.1896	19.4974	20.023	66.6041	67.0769	66.9258	0	1.89704	up
EVM0043782	145	82	104	347	353	358	1.06869	0.628526	0.722118	2.41437	2.48216	2.48933	2.93488e-21	1.69961	up
EVM0037981	2886	2597	2969	5641	5597	5621	41.0334	38.2675	39.5643	75.3197	75.6788	75.0233	4.70917e-145	1.05344	up
EVM0047575	1527	1330	1504	2841	2812	2796	51.8609	46.821	47.8682	90.589	90.8168	89.1293	1.79686e-73	1.01027	up
EVM0044189	224	239	296	649	564	608	8.83156	9.75725	10.9489	24.045	21.1385	22.502	6.80962e-27	1.31037	up
EVM0013606	17	6	18	70	90	103	0.698323	0.255608	0.684667	2.69456	3.51535	3.95381	4.39474e-12	2.50447	up
EVM0032443	214	237	227	543	523	495	7.21087	8.29695	7.1806	17.224	16.7871	15.6833	1.65923e-23	1.24693	up
EVM0032442	228	206	191	18	24	22	4.11572	3.86167	3.23386	0.303329	0.410673	0.362548	4.55294e-33	-3.09008	down
EVM0042124	123	131	139	47	57	73	7.4342	8.18838	7.87589	2.65502	3.26233	4.14052	2.62334e-05	-1.05299	down
EVM0054713	1345	1302	1535	613	655	600	48.697	48.8562	52.1123	20.8185	22.538	20.3683	1.46821e-44	-1.09888	down
EVM0039244	32	23	15	75	100	49	0.806056	0.593256	0.340811	1.75441	2.39675	1.14761	2.47929e-05	1.57625	up
EVM0038527	47	42	52	515	462	517	1.18431	1.09071	1.22977	12.3366	11.2076	12.376	5.27549e-87	3.39698	up
EVM0010553	10	15	15	85	136	104	0.443319	0.688709	0.634344	3.75031	6.08406	4.5805	3.99314e-17	2.84107	up
EVM0055448	24	15	16	253	284	273	0.479144	0.31943	0.309099	4.91687	5.60275	5.31814	4.87452e-52	3.77291	up
EVM0031876	188	152	148	628	595	619	9.34716	7.82083	6.91272	29.4227	28.2673	29.0058	1.13662e-50	1.95069	up
EVM0031871	1421	1498	1499	3245	3279	3374	51.516	56.2973	50.9576	110.5	113.06	114.836	6.52064e-112	1.21779	up
EVM0002017	1046	1075	1042	279	300	269	65.6236	69.8596	61.2622	16.3808	17.8741	15.8074	5.10721e-75	-1.83182	down
EVM0014351	68	62	66	18	15	24	4.03029	3.78572	3.64148	1.00386	0.845941	1.33236	9.05597e-06	-1.58589	down
EVM0014353	51	57	54	110	139	101	2.62783	3.0269	2.59984	5.30481	6.79927	4.88254	1.68448e-05	1.12014	up
EVM0000460	3	11	6	127	75	91	0.038569	0.213219	0.106287	2.29307	1.36515	1.64074	1.63509e-18	3.47419	up
EVM0042438	1661	1605	1628	514	658	637	45.6365	45.6962	41.9139	13.2361	17.1741	16.4283	5.95933e-55	-1.37301	down
EVM0000469	3546	3658	3534	1402	1414	1298	29.6215	31.6656	27.6698	10.9919	11.231	10.1736	2.84973e-105	-1.3256	down
EVM0041165	142	135	154	57	38	43	3.47805	3.44199	3.53658	1.30617	0.86801	0.971796	8.67691e-10	-1.52339	down
EVM0031357	829	754	827	1559	1585	1660	9.99585	9.43217	9.34977	17.6691	18.184	18.7977	2.9245e-51	1.04955	up
EVM0041169	139	124	196	25	40	26	3.34727	3.07734	4.42051	0.545995	0.893876	0.568615	6.27766e-15	-2.15609	down
EVM0044945	93	70	132	44	24	25	2.45086	1.90947	3.26903	1.08684	0.599678	0.61126	5.98847e-06	-1.48852	down
EVM0041188	36	12	19	88	102	99	0.906636	0.312561	0.434735	2.11435	2.47689	2.3574	3.04173e-09	2.00673	up
EVM0006707	314	281	354	134	126	114	14.7563	13.6872	15.5933	5.87876	5.63445	4.99836	7.12622e-15	-1.26176	down
EVM0006706	225	203	215	1075	915	924	8.79445	8.23321	7.85511	39.5057	34.0443	33.9163	2.35039e-90	2.22	up
EVM0014688	6	9	6	565	612	647	0.115007	0.213781	0.129215	12.1998	13.3678	13.9488	1.97133e-99	6.09171	up
EVM0051638	136	108	113	799	872	788	4.13459	3.38682	3.21656	22.8992	25.2917	22.5637	1.79941e-108	2.81158	up
EVM0014682	91	48	74	12	19	24	1.80686	0.981677	1.37814	0.221701	0.347073	0.438955	4.77934e-06	-1.7197	down
EVM0015557	289	307	302	721	794	670	6.02087	6.62929	5.89512	14.1162	15.7534	13.1269	1.75913e-32	1.32885	up
EVM0008739	49	19	23	207	222	244	1.61234	0.645478	0.692124	6.44117	6.98994	7.58429	5.11679e-27	2.81087	up
EVM0026796	1259	1296	1352	3372	3245	3522	20.3046	21.6615	20.426	51.053	49.7559	53.3032	1.39257e-151	1.43001	up
EVM0022195	93	122	95	402	352	397	1.44182	1.97245	1.38542	5.88674	5.20864	5.80736	1.27395e-30	1.9113	up
EVM0012028	50	61	44	109	140	129	0.905122	1.13295	0.741883	1.85668	2.40795	2.18951	7.31235e-07	1.28282	up
EVM0032392	54	39	41	14	6	21	2.2854	1.70105	1.63948	0.546439	0.222613	0.815854	0.00123683	-1.44254	down
EVM0012027	64	50	48	96	110	134	5.94784	4.78991	4.16638	8.45124	9.80796	11.7808	5.75749e-05	1.07611	up
EVM0003861	15	29	23	387	425	355	0.511175	0.999286	0.710064	12.4097	13.7887	11.3489	5.87584e-72	4.03632	up
EVM0003869	33	50	33	156	168	178	0.583135	0.91291	0.545037	2.59125	2.8283	2.96125	6.06002e-17	2.07883	up
EVM0024922	165	137	157	72	63	68	3.67132	3.14227	3.26133	1.49758	1.32402	1.40774	1.28183e-06	-1.08498	down
EVM0026530	66	80	71	172	151	177	1.26392	1.57448	1.26149	3.07789	2.73697	3.16971	1.85049e-08	1.22247	up
EVM0054452	71	76	91	25	39	18	1.94991	2.16864	2.36222	0.650124	1.00156	0.465691	5.50103e-05	-1.37066	down
EVM0018652	2	0	4	33	36	38	0.05663	0	0.08951	0.885527	1.00282	1.02664	3.6085e-09	3.16575	up
EVM0010463	46	40	48	163	174	132	0.853855	0.772575	0.847059	2.89206	3.11663	2.33059	9.47478e-14	1.79798	up
Salix_babylonica_newGene_3252	30	13	20	123	130	122	0.676124	0.300779	0.420567	2.60549	2.78891	2.58743	1.30289e-16	2.47746	up
EVM0010791	795	772	894	183	183	212	8.30428	8.36632	8.75796	1.7923	1.81884	2.07641	4.05853e-72	-2.01493	down
EVM0050226	224	191	283	1038	1022	1015	6.10914	5.40944	7.2454	26.6848	26.596	26.0666	9.92871e-92	2.185	up
EVM0022539	171	161	178	447	374	434	2.94682	2.86869	2.87114	7.2355	6.13442	7.02714	1.52654e-21	1.34004	up
EVM0055534	31	18	35	57	65	71	0.543287	0.331681	0.577438	0.962286	1.10641	1.20486	0.000764977	1.17245	up
EVM0019219	323	280	314	149	97	121	7.58023	6.80386	6.89724	3.28246	2.15644	2.66338	2.90563e-12	-1.23878	down
EVM0035834	688	601	566	306	277	257	9.62181	8.71725	7.42565	4.02226	3.68637	3.37146	3.36847e-17	-1.07731	down
EVM0015949	1199	1168	1257	437	448	505	26.9012	27.1571	26.4361	9.20586	9.55906	10.6361	1.6473e-53	-1.3191	down
EVM0035831	113	133	99	56	50	36	9.09057	11.1603	7.4961	4.24986	3.78496	2.66865	3.01538e-05	-1.17122	down
EVM0035830	15	11	29	79	65	70	0.100634	0.075218	0.182205	0.499167	0.415899	0.439982	3.67195e-07	1.8554	up
EVM0038357	16	17	13	159	113	165	0.754742	0.844811	0.550741	7.27653	5.23377	7.5415	2.46547e-24	3.09476	up
EVM0038356	49	50	47	113	120	132	1.81681	1.90679	1.62126	3.92109	4.20108	4.58752	1.34793e-07	1.32394	up
EVM0057021	85	90	92	676	579	591	2.8927	3.20176	2.93037	21.7904	18.8742	19.0391	6.9604e-85	2.80861	up
EVM0028561	703	590	729	257	277	264	19.4369	16.9079	18.8915	6.66705	7.28214	6.84779	3.56128e-29	-1.27106	down
Salix_babylonica_newGene_1112	0	0	0	43	56	46	0	0	0	1.20742	1.58138	1.28614	8.16973e-16	4.59539	up
EVM0023282	5577	5433	5949	26701	25033	25444	115.418	116.546	115.399	518.899	492.673	494.289	0	2.24259	up
EVM0024483	181	217	203	839	859	812	3.55978	4.42887	3.74495	15.5309	16.1126	15.0229	1.81668e-77	2.10107	up
EVM0020399	28	51	81	110	119	163	1.05958	2.01504	2.89206	3.94551	4.30965	5.8467	2.60833e-05	1.28246	up
EVM0039480	200	186	209	597	619	653	9.81842	9.44853	9.62248	27.6024	28.9662	30.1584	4.1071e-47	1.69426	up
EVM0046937	85	67	69	37	22	31	2.85101	2.31184	2.1745	1.15745	0.679492	0.976152	0.000525914	-1.15712	down
EVM0022884	341	379	385	926	1024	937	4.47929	5.15635	4.74176	11.4211	12.7928	11.5563	5.88504e-49	1.43387	up
EVM0022881	28	26	27	63	50	52	0.450768	0.436188	0.404227	0.961497	0.781728	0.790161	0.00491308	1.00245	up
EVM0020024	478	447	502	89	82	88	10.4537	10.1325	10.2897	1.81814	1.70288	1.79264	5.1761e-56	-2.36883	down
EVM0052667	158	182	146	1377	1369	1398	2.8451	3.39511	2.45193	23.2827	23.4287	23.6179	1.68294e-195	3.12431	up
EVM0034638	1582	1514	1684	289	305	377	45.8171	45.4246	45.7077	7.85696	8.38536	10.235	7.32927e-132	-2.22974	down
EVM0025590	139	187	203	357	400	293	2.86069	3.9817	3.90296	6.89413	7.81226	5.65347	2.46499e-09	1.0293	up
EVM0000662	66	80	68	458	440	540	1.25988	1.57969	1.21377	8.20547	7.99139	9.68127	2.06706e-62	2.75344	up
EVM0015836	10	20	16	76	63	75	0.482708	1.01018	0.760976	3.58128	2.99863	3.56247	1.009e-08	2.07548	up
EVM0005175	2795	2638	3303	5707	5861	5644	78.4273	76.71	86.8661	150.365	156.372	148.639	5.83027e-101	1.03744	up
EVM0037410	1189	1040	1289	4621	4624	4674	36.539	33.1327	37.1092	133.354	135.119	134.815	0	2.04025	up
EVM0037416	1355	1290	1353	214	193	209	22.0312	21.7468	20.6184	3.261	2.9801	3.17816	3.89049e-163	-2.62561	down
EVM0033307	151	59	123	34	30	29	18.9159	7.61238	14.3832	3.8989	3.52884	3.3988	6.38745e-07	-1.6504	down
EVM0021421	14	16	33	91	74	85	0.183702	0.208365	0.403217	1.1343	0.935389	1.05605	3.17426e-08	1.90008	up
EVM0034823	281	244	295	112	101	114	3.34435	3.00796	3.29245	1.25264	1.14262	1.27056	3.59087e-13	-1.24407	down
EVM0034828	112	110	104	32	35	42	2.43749	2.47946	2.12932	0.648672	0.715721	0.853148	1.54061e-07	-1.4534	down
EVM0044446	314	388	476	17	15	22	5.10456	6.52978	7.2527	0.259209	0.229145	0.333525	3.14151e-66	-4.20702	down
EVM0040867	246	189	244	561	529	548	6.42284	5.12514	5.97135	13.8016	13.166	13.4657	3.8515e-26	1.31731	up
EVM0031812	1063	907	1038	346	426	449	11.4826	10.1571	10.5142	3.50425	4.37793	4.54669	2.15093e-32	-1.23414	down
EVM0008248	179	186	182	877	819	760	6.79172	7.30577	6.4806	31.339	29.6195	27.1381	8.18647e-81	2.20423	up
EVM0008244	99	67	62	231	213	293	0.665352	0.463993	0.389502	1.46505	1.37244	1.86102	4.46658e-15	1.69486	up
EVM0032890	54	93	75	18	32	22	0.840513	1.50506	1.10107	0.259709	0.466777	0.317406	5.78804e-05	-1.44508	down
EVM0032895	1263	1222	1362	599	604	629	37.314	37.4253	37.7178	16.6162	16.96	17.4251	1.28471e-39	-1.00848	down
EVM0045306	523	515	550	2853	2795	2636	17.3328	17.683	17.096	88.888	88.1976	82.0769	1.44089e-288	2.43377	up
EVM0057347	131	135	118	37	46	31	5.42709	5.8148	4.58779	1.41182	1.79743	1.19767	1.48034e-09	-1.62145	down
EVM0052649	165	130	192	954	958	947	3.86399	3.15107	4.21252	20.9858	21.3509	20.8377	4.84506e-114	2.5927	up
EVM0008567	9	3	3	184	174	233	0.22992	0.079264	0.071757	4.39004	4.20937	5.57373	3.84035e-41	4.82313	up
EVM0052640	88	106	80	43	33	42	0.845755	1.06031	0.724706	0.386688	0.304187	0.38132	0.000235644	-1.10232	down
EVM0052643	237	204	275	650	592	565	5.52121	4.92375	6.01051	14.2607	13.152	12.4046	1.94844e-29	1.3835	up
EVM0046217	286	327	339	40	72	88	8.40693	9.97474	9.33155	1.08404	2.00283	2.42083	1.35633e-23	-2.13093	down
EVM0026082	111	131	111	1407	1416	1476	3.55703	4.3412	3.32234	42.4881	43.3106	44.5688	3.99166e-242	3.63358	up
EVM0016837	6	0	3	34	34	33	0.080606	0	0.039056	0.441033	0.443943	0.420381	2.67833e-07	2.73751	up
Salix_babylonica_newGene_4186	22	16	8	526	473	445	0.537558	0.3883	0.186239	12.4607	11.2556	10.5389	4.33225e-90	4.82716	up
EVM0001277	283	247	286	686	672	701	8.87437	8.00751	8.39138	20.1809	20.0353	20.6332	6.09029e-38	1.3835	up
Salix_babylonica_newGene_4188	1994	1809	2051	5207	5744	5969	42.7885	40.2483	42.2484	104.957	117.243	135.778	1.97674e-203	1.58659	up
EVM0055870	51	36	37	203	184	186	1.8151	1.32611	1.23592	6.78966	6.24425	6.2304	2.17997e-21	2.18736	up
EVM0036401	70	84	79	212	172	152	9.47162	11.8537	10.1087	27.2109	22.3527	19.4997	2.82305e-08	1.22088	up
EVM0004909	354	266	296	130	135	162	11.4697	8.92086	8.98597	3.94085	4.14957	4.91823	2.75118e-09	-1.02533	down
Salix_babylonica_newGene_2804	205	149	213	326	386	387	12.2263	9.20759	11.9049	18.2821	21.9298	21.7161	1.0051e-10	1.00145	up
EVM0014525	100	60	110	400	446	389	1.3749	0.849091	1.41605	5.16022	5.83589	5.02338	1.12737e-36	2.2134	up
EVM0014522	33	52	45	87	113	119	0.609058	1.01055	0.783746	1.54502	2.03163	2.10663	6.62247e-06	1.28259	up
EVM0050754	72	80	120	228	218	154	1.31434	1.52339	2.07045	3.9425	3.81042	2.65366	3.12681e-07	1.1685	up
EVM0009386	496	422	522	114	181	193	8.50052	7.49235	8.3803	1.83608	2.94119	3.10085	2.56704e-19	-1.47605	down
EVM0050750	58	74	54	506	519	566	1.90801	2.54004	1.67582	15.7439	16.3711	17.6052	2.70066e-79	3.09494	up
EVM0003126	1066	1159	1152	3344	3089	3224	21.7495	24.5165	22.0296	64.1058	59.9547	61.7816	5.27103e-150	1.56852	up
EVM0056751	281	337	333	693	818	740	6.05911	7.53221	6.73026	14.0411	16.7736	14.9793	1.40427e-29	1.28902	up
EVM0052986	715	838	922	193	177	177	12.1259	14.726	14.6576	3.05886	2.84233	2.80719	1.12182e-66	-2.09914	down
Salix_babylonica_newGene_7676	136	163	144	57	52	60	3.76124	4.65576	3.69572	1.46761	1.34231	1.54902	5.27466e-08	-1.29051	down
Salix_babylonica_newGene_7677	884	875	1080	2037	1819	1970	10.6989	10.9753	12.2455	23.1457	20.9292	22.3731	2.46096e-51	1.09356	up
EVM0029948	307	302	298	703	797	665	6.35277	6.46772	5.78152	13.6588	15.6824	12.9173	1.23676e-30	1.30111	up
EVM0004630	1344	1273	1762	3738	3772	3763	20.472	20.0973	25.1699	53.4848	54.6588	53.8227	2.43197e-96	1.42268	up
EVM0014592	160	182	216	424	392	441	3.40026	4.01332	4.32444	8.49756	7.9559	8.83914	8.06162e-18	1.21576	up
EVM0052325	2189	2324	2455	731	682	685	62.3463	68.6143	65.5588	19.5341	18.4561	18.3091	3.6654e-132	-1.6694	down
EVM0002742	0	2	12	63	115	88	0	0.067873	0.368257	1.92948	3.56936	2.69292	0.00082718	2.22477	up
EVM0055416	1754	1761	1866	4299	3927	4131	14.4336	15.0185	14.3873	33.2172	30.7244	31.9046	2.22428e-137	1.25461	up
EVM0037459	5408	5117	6253	129	158	141	95.0649	93.2276	103.025	2.12374	2.62831	2.32064	0	-5.20715	down
EVM0005210	90	64	66	388	381	393	2.02042	1.49756	1.39386	8.20408	8.15849	8.32326	4.40873e-45	2.41112	up
EVM0041729	531	423	514	949	1017	933	7.87003	6.48602	7.13519	13.2019	14.3323	12.9762	1.53084e-27	1.03508	up
EVM0013555	5	14	15	70	63	45	0.348745	1.04929	1.01793	4.82619	4.39471	3.06892	1.47255e-07	2.16648	up
EVM0021557	99	62	84	18	28	23	5.07538	3.28464	4.04035	0.856005	1.34996	1.06961	1.14024e-06	-1.64021	down
EVM0021551	62	43	57	22	25	22	1.57541	1.14636	1.37617	0.532114	0.609962	0.528371	0.00388124	-1.0741	down
EVM0049241	275	240	254	513	465	566	4.96437	4.4808	4.29818	8.70484	7.97855	9.60502	1.10199e-16	1.05163	up
EVM0025077	3	2	0	54	58	39	0.137808	0.137233	0	3.47871	3.75839	2.46253	2.27212e-13	3.76895	up
EVM0010612	2992	2794	3155	923	939	880	61.2426	59.2824	60.5221	17.7369	18.2727	16.889	8.6122e-177	-1.64318	down
EVM0010613	240	173	227	1397	1452	1382	4.92989	3.6792	4.36629	26.9916	28.4218	26.6979	3.86147e-170	2.76658	up
EVM0039505	3623	3402	3670	151	126	209	62.7017	61.0411	59.5337	2.44249	2.05953	3.38461	8.16161e-119	-4.30388	down
EVM0018379	403	420	455	829	883	839	10.4553	11.3101	11.0597	20.207	21.8148	20.4502	6.59227e-29	1.04925	up
EVM0038831	86	76	106	530	515	574	1.50669	1.36988	1.73854	8.72934	8.58351	9.44514	1.84426e-70	2.61779	up
EVM0024383	170	194	169	82	96	68	5.70549	6.74124	5.31585	2.58558	3.0693	2.14266	2.74744e-06	-1.03063	down
EVM0034514	897	879	894	408	410	401	7.48689	7.61073	6.99365	3.19496	3.25495	3.14006	3.58716e-30	-1.06882	down
EVM0022760	4108	3846	4360	1896	1756	1788	72.4485	70.3078	72.0773	31.3929	29.4525	29.5952	1.81907e-117	-1.11846	down
EVM0025386	109	107	83	188	210	236	2.30506	2.33914	1.63366	3.72395	4.21991	4.67844	4.57526e-08	1.10783	up
EVM0025381	283	289	353	105	128	108	13.4556	14.245	15.7767	4.69095	5.80328	4.82893	1.13598e-15	-1.35457	down
EVM0029002	59	50	64	144	155	161	4.17405	3.62553	4.23664	9.52388	10.4198	10.6881	3.11526e-10	1.42391	up
EVM0034773	143	151	174	872	906	926	4.61875	5.05971	5.25016	26.4465	27.8505	28.1052	1.00542e-115	2.568	up
EVM0024107	89	73	99	37	40	38	1.06314	0.900654	1.10762	0.41817	0.454476	0.421106	0.000309685	-1.06288	down
EVM0019026	51	70	64	128	134	152	1.17252	1.68839	1.40134	2.80992	2.96934	3.33099	9.88377e-07	1.1747	up
EVM0019027	157	133	121	445	460	488	4.55135	3.99251	3.2907	12.1736	12.731	13.3483	1.80173e-34	1.79101	up
EVM0033929	74	87	54	436	404	343	4.5237	5.4815	3.09429	25.0696	23.4878	19.6976	1.1283e-38	2.45318	up
EVM0021233	365	327	435	149	144	128	11.1871	10.4047	12.5104	4.29036	4.19839	3.68569	3.71472e-18	-1.33853	down
EVM0033691	452	472	483	1007	915	976	10.431	11.2719	10.4354	21.8073	20.0742	21.131	9.80581e-34	1.09357	up
EVM0033694	673	593	648	1486	1372	1589	15.8116	14.4417	14.2634	32.7823	30.6458	35.0431	5.1761e-56	1.26825	up
EVM0001078	63	81	59	20	31	32	1.40116	1.8731	1.22406	0.418888	0.660968	0.661131	0.00108551	-1.14826	down
EVM0001079	1333	1137	1302	558	512	521	12.444	10.9955	11.392	4.89084	4.54317	4.55824	5.54463e-44	-1.18161	down
EVM0034378	272	287	291	109	77	73	6.66509	7.2711	6.67396	2.50071	1.77906	1.66418	1.16224e-17	-1.6204	down
EVM0039690	30	36	35	153	177	96	1.43433	1.78388	1.56576	6.86735	8.04459	4.29157	1.2947e-12	2.02274	up
EVM0039694	33	33	42	489	372	509	0.643072	0.673896	0.77115	9.18098	7.06922	9.54525	2.85686e-74	3.62639	up
EVM0041052	4236	4154	4560	9258	9745	9973	65.9593	67.0487	66.5507	135.35	144.293	145.754	5.9708e-245	1.21868	up
EVM0000038	11	28	40	255	209	205	0.309656	0.817309	1.04146	6.76529	5.61413	5.44164	2.05323e-28	2.99272	up
EVM0009412	83	65	97	30	39	34	1.8674	1.51459	2.06937	0.631678	0.824182	0.707152	0.000337803	-1.11751	down
EVM0001808	16	26	41	58	59	84	0.28428	0.493184	0.694662	1.00863	1.03564	1.45959	0.000803454	1.23111	up
Salix_babylonica_newGene_2355	539	484	431	139	163	180	24.4892	22.7963	18.3161	5.91606	7.00703	7.6715	1.69675e-23	-1.51755	down
EVM0004874	44	46	70	125	112	88	0.968882	1.03838	1.45564	2.60338	2.34965	1.81974	0.000193067	1.03722	up
Salix_babylonica_newGene_2358	60	39	94	12	30	27	3.57534	1.99244	4.44043	0.446165	1.4316	1.50704	0.00173712	-1.26791	down
Salix_babylonica_newGene_2359	209	243	315	1244	1092	1105	7.80632	10.4238	10.9171	51.6625	44.979	44.4017	8.15918e-86	2.20871	up
EVM0001804	725	670	769	269	201	236	11.0327	10.5674	10.9619	3.84339	2.8969	3.36811	1.48009e-38	-1.54346	down
EVM0002508	60	46	65	131	148	149	0.76153	0.610636	0.775515	1.56841	1.79143	1.78844	1.38371e-08	1.33737	up
EVM0002500	738	691	757	1157	2016	1734	12.4073	12.0442	11.9414	18.2711	32.2526	27.3844	7.8744e-07	1.18181	up
EVM0042636	221	171	211	77	98	82	4.44696	3.56661	3.96742	1.45167	1.86844	1.54574	2.47948e-08	-1.14084	down
EVM0053833	1845	1551	1558	155	160	159	14.9601	13.0369	11.8364	1.17822	1.23327	1.2051	1.98256e-202	-3.30455	down
EVM0047049	229	213	203	78	91	102	3.48809	3.35948	2.89376	1.10977	1.30627	1.45393	3.34355e-09	-1.16789	down
EVM0045095	644	539	706	1623	1651	1790	8.29595	7.19401	8.52981	19.6426	20.234	21.6502	1.75753e-77	1.47703	up
EVM0004233	493	493	507	1041	909	987	3.87151	4.0158	3.73132	7.67698	6.79065	7.27955	1.31837e-29	1.0275	up
EVM0018376	89	53	65	40	21	16	1.99236	1.22168	1.35931	0.837878	0.445109	0.319978	0.00108981	-1.24566	down
EVM0055196	31	24	25	120	122	90	0.349829	0.275683	0.261693	1.28334	1.32327	0.962905	1.11184e-11	1.99352	up
EVM0055197	180	138	142	360	417	361	5.90917	4.69005	4.37218	11.1173	13.0437	11.1531	1.0832e-17	1.34243	up
EVM0004904	7	6	14	81	133	138	0.190799	0.178851	0.388046	2.23327	3.73128	3.82749	5.4249e-21	3.41593	up
EVM0055938	48	55	41	185	198	153	1.84728	2.15994	1.4708	6.65742	7.24665	5.51075	1.28713e-15	1.88078	up
EVM0017358	108	124	116	444	490	422	4.55957	5.44392	4.59137	17.6864	19.8036	16.8166	1.31181e-40	1.98974	up
EVM0046029	27	15	6	99	134	115	0.741461	0.429458	0.153406	2.56755	3.49698	2.96828	2.15803e-14	2.66669	up
Salix_babylonica_newGene_8560	3	16	11	36	41	38	0.060821	0.504345	0.298917	1.01612	1.18481	1.06579	0.000413087	1.68532	up
EVM0031334	129	105	126	246	248	252	6.69365	5.64334	6.12722	12.033	12.3016	12.3067	2.12865e-10	1.09002	up
EVM0054086	147	163	195	500	633	578	2.31191	2.65821	2.8681	7.37223	9.46516	8.53188	1.63614e-38	1.79799	up
EVM0054335	150	167	189	392	330	436	1.60893	1.85739	1.90426	3.97148	3.37927	4.40839	1.01839e-15	1.23424	up
EVM0002882	8843	8370	9689	1763	1719	1765	367.984	361.019	377.931	68.8468	68.0052	68.9023	0	-2.29678	down
EVM0011014	151	195	197	2005	2009	2149	3.78616	5.07428	4.62681	47.3453	48.0507	50.7352	0	3.54157	up
EVM0051308	289	314	330	552	581	717	5.81563	6.54258	6.22079	10.4255	11.1218	13.5322	8.43993e-17	1.03436	up
Salix_babylonica_newGene_9216	186	284	237	1018	1056	1113	5.60722	8.86308	6.68935	28.8283	30.276	31.5209	1.70414e-72	2.20471	up
EVM0020528	1018	938	1092	2095	1894	2050	12.4024	11.8492	12.466	23.9636	21.9427	23.4408	3.13047e-57	1.0423	up
EVM0020520	867	918	1055	2070	2085	2029	20.7912	22.8171	23.7181	46.6181	47.5526	45.6864	1.67238e-69	1.17831	up
EVM0028737	218	237	226	97	90	87	7.93994	8.93656	7.73615	3.29644	3.11834	2.97897	6.25911e-11	-1.23064	down
EVM0009670	1628	1493	1466	7443	7281	7256	14.2668	13.5649	12.0479	61.2754	60.6993	59.7136	0	2.31264	up
Salix_babylonica_newGene_6465	4	15	7	33	39	38	0.148538	0.635436	0.226791	1.20525	1.52728	1.61416	0.000201048	1.78969	up
EVM0020294	86	119	82	27	10	52	1.53886	2.21707	1.38882	0.455166	0.170847	0.866017	0.000127298	-1.48781	down
EVM0047437	197	214	275	1643	1645	1855	4.29742	4.84611	5.63955	33.8027	34.273	38.1424	5.89664e-201	2.94804	up
EVM0012732	65	42	50	20	25	15	0.723368	0.481692	0.519337	0.211556	0.262601	0.153414	0.00217307	-1.20373	down
EVM0023364	64	70	79	36	23	19	2.1667	2.45131	2.48859	1.13737	0.731118	0.596234	0.0002006	-1.28774	down
EVM0023365	116	88	128	51	39	47	1.40521	1.09326	1.44879	0.571527	0.445135	0.528832	2.09554e-05	-1.15999	down
EVM0023368	42	35	41	86	87	86	0.882907	0.748084	0.800595	1.69548	1.74488	1.69605	8.29246e-05	1.13331	up
EVM0023369	952	995	929	2684	2324	2740	15.3754	16.6669	14.0725	40.7229	35.7009	41.5554	1.04784e-87	1.47912	up
EVM0018554	8	4	0	234	282	326	0.395892	0.206454	0	12.3116	15.0348	17.1159	5.72273e-53	5.53288	up
EVM0016295	200	163	186	3336	3334	3400	3.45443	2.91547	3.00989	54.337	54.9948	55.3561	0	4.23698	up
EVM0015670	51	53	63	268	295	320	1.69631	1.82662	1.95676	8.36161	9.33749	9.98526	1.66235e-36	2.40368	up
EVM0022105	14	16	30	48	53	48	1.05218	1.2544	2.11672	3.45796	3.82489	3.44707	0.00162909	1.2474	up
EVM0022101	1242	1204	1313	3561	3581	3705	9.43926	9.48442	9.35356	25.4113	25.8745	26.427	1.12104e-215	1.58397	up
EVM0011956	1291	1219	1324	2630	2831	2636	27.6871	27.0973	26.6214	52.9824	57.7422	53.0717	1.25082e-85	1.13388	up
EVM0011290	387	462	386	206	160	212	6.31109	7.82092	5.90386	3.15768	2.47796	3.23872	7.94174e-11	-1.02743	down
EVM0019602	93	90	126	197	209	201	4.88987	4.9401	6.25439	9.80148	10.5391	9.98616	1.72103e-07	1.01284	up
EVM0021453	58	55	70	527	561	521	1.55499	1.5407	1.76481	13.3748	14.4371	13.2266	8.28707e-88	3.14352	up
EVM0010008	272	279	277	112	91	155	4.59091	4.89095	4.38615	1.76638	1.46239	2.45996	4.51915e-09	-1.12877	down
EVM0010003	181	159	134	88	62	65	3.78855	3.46725	2.63175	1.72806	1.2351	1.27126	1.333e-05	-1.05017	down
EVM0057416	560	610	543	1680	1690	1719	12.2925	13.8877	11.1684	34.6662	35.3049	35.4434	9.5473e-91	1.61874	up
EVM0044086	49	47	58	241	211	233	1.28982	1.30359	1.43397	6.03876	5.3527	5.84789	1.08662e-25	2.15251	up
EVM0044087	62	47	61	571	526	523	2.39978	1.89591	2.21416	20.9872	19.5719	19.2305	8.13988e-90	3.25475	up
EVM0044088	664	686	713	273	329	361	21.2584	22.7544	21.3866	8.20561	10.0118	10.8274	6.94981e-19	-1.03379	down
EVM0037909	937	1012	993	156	160	157	42.3572	47.4503	42.1127	6.62476	6.86221	6.62899	4.71975e-114	-2.55993	down
EVM0018238	156	169	198	67	35	68	2.81623	3.16459	3.35487	1.13419	0.591281	1.14363	1.55477e-09	-1.50226	down
EVM0018230	472	427	511	984	1176	1096	4.58284	4.3005	4.6526	8.98107	10.8737	10.0024	3.28187e-41	1.25966	up
EVM0032998	307	395	330	733	775	784	13.063	17.4677	13.1992	29.3553	31.4413	31.3911	1.58531e-24	1.19417	up
EVM0032993	161	148	173	352	348	325	2.48657	2.37604	2.50605	5.1268	5.12707	4.72553	1.24583e-14	1.13218	up
EVM0024179	116	98	107	52	48	38	1.87137	1.62714	1.60577	0.781203	0.725101	0.567211	4.51187e-05	-1.1087	down
EVM0035430	61	59	51	117	141	93	1.989	1.99676	1.57961	3.60341	4.4122	2.85547	8.76083e-05	1.046	up
EVM0024177	55	34	56	6	17	13	0.760633	0.486936	0.725048	0.075376	0.220259	0.161436	9.79525e-05	-1.70108	down
EVM0016529	387	344	405	127	153	154	7.05254	6.49196	6.91886	2.15985	2.64295	2.63007	2.01942e-18	-1.31068	down
EVM0008109	348	402	401	77	90	92	20.4546	24.5309	22.0884	4.22167	5.02807	5.06633	2.85735e-35	-2.0587	down
EVM0033713	380	388	436	149	173	190	11.3973	12.0608	12.2385	4.19511	4.92433	5.32388	1.05415e-15	-1.16014	down
EVM0046620	45	35	48	82	102	82	1.6477	1.34094	1.66056	2.8229	3.57867	2.82072	0.0002576	1.06064	up
EVM0041392	2091	1867	2348	5512	5462	5892	89.3492	82.6924	94.0356	221.184	221.941	236.333	7.82241e-189	1.477	up
EVM0036292	166	82	167	34	28	35	1.82373	0.934475	1.7239	0.349139	0.289136	0.352793	1.35572e-10	-1.91405	down
EVM0039197	979	937	1118	314	381	341	19.8672	19.7248	21.271	5.97074	7.34803	6.49247	1.67543e-50	-1.48113	down
EVM0052307	96	56	84	211	220	215	2.79215	1.6865	2.2868	5.76394	6.09492	5.87301	1.20072e-12	1.47338	up
EVM0002763	387	383	383	1403	1535	1558	11.8741	12.1772	11.005	40.4233	44.8156	44.892	4.35462e-125	2.01045	up
EVM0006786	49	44	66	141	150	147	1.08045	1.01256	1.35547	2.935	3.16756	3.0483	5.32185e-10	1.47132	up
EVM0006781	395	357	384	151	144	132	6.27147	5.87625	5.71026	2.23782	2.16107	1.96178	1.71527e-19	-1.33569	down
EVM0006780	24002	23299	25119	5899	5772	5617	267.193	268.848	262.101	61.656	61.098	58.6876	0	-2.00796	down
EVM0051857	5	21	18	80	78	84	0.085652	0.465953	0.354318	1.58885	1.57812	1.67782	1.0031e-09	2.28031	up
EVM0051856	347	305	423	2794	2839	2774	12.1369	11.0608	13.8808	91.8507	94.5448	91.162	0	3.01683	up
EVM0003579	402	411	392	871	752	907	3.97314	4.21291	3.63017	8.08834	7.07734	8.41951	1.39097e-26	1.11751	up
EVM0007663	494	473	514	49	45	46	7.96076	7.90087	7.75965	0.737189	0.684134	0.688807	1.24822e-81	-3.28102	down
EVM0047239	4487	4242	5017	942	813	901	149.68	146.68	156.881	29.4989	25.7622	28.2032	0	-2.30727	down
EVM0036573	28	39	34	50	91	77	1.63708	2.42665	1.87598	2.79092	5.19426	4.37042	0.0015124	1.08355	up
EVM0040133	181	153	158	69	67	65	2.24874	1.96959	1.83415	0.803571	0.790676	0.754225	5.24665e-08	-1.19858	down
EVM0054980	1060	1045	1031	3663	3471	3518	21.2945	21.7521	19.4154	69.1022	66.3084	66.3293	1.3946e-221	1.81649	up
EVM0054983	16	12	21	91	79	130	1.07645	0.807459	1.28397	5.80412	5.05317	8.27167	1.94344e-13	2.47391	up
EVM0027191	0	0	2	50	77	79	0	0	0.051964	1.35183	2.09543	2.1245	5.82627e-19	4.66098	up
EVM0016721	3879	3928	4279	429	419	451	79.557	83.4927	82.2616	8.259	8.15886	8.67269	0	-3.15198	down
EVM0001967	12209	11304	13351	5750	5193	5496	342.308	328.498	350.865	151.354	138.426	144.632	7.77878e-173	-1.10461	down
EVM0001962	323	326	331	714	698	665	8.01826	8.3897	7.68519	16.6332	16.4714	15.493	3.08006e-27	1.13264	up
EVM0027440	21	37	11	45	65	49	1.00242	1.89125	0.475201	2.05268	3.04951	2.22313	0.0091871	1.10658	up
EVM0006750	597	548	588	1222	1188	1263	7.26006	6.90907	6.69624	13.9465	13.7367	14.4133	2.02029e-46	1.13639	up
Salix_babylonica_newGene_7976	0	0	0	47	63	51	0	0	0	2.08453	2.86234	2.26161	4.81603e-17	4.73685	up
Salix_babylonica_newGene_7979	234	196	266	111	130	80	6.86807	5.96594	7.29956	3.05967	3.61438	2.18915	5.74173e-07	-1.02695	down
EVM0020879	126	101	129	50	26	28	2.03422	1.68407	1.95359	0.753538	0.399338	0.411064	3.12247e-08	-1.62203	down
EVM0057722	48	34	59	125	101	131	1.38084	1.01843	1.57634	3.39597	2.75833	3.54999	5.58892e-07	1.34214	up
EVM0013778	188	154	174	435	534	493	3.53592	3.00496	3.06671	7.72004	9.5881	8.73408	1.7449e-28	1.54139	up
EVM0017095	83	77	51	227	167	195	1.23734	1.19202	0.70901	3.2012	2.39268	2.7483	1.87362e-10	1.47944	up
EVM0013771	62	62	75	158	109	128	0.68848	0.707948	0.773108	1.6432	1.1517	1.33327	3.92747e-05	1.01099	up
EVM0019528	167	149	161	62	91	63	3.07758	2.85252	2.78201	1.07731	1.59035	1.08603	5.68378e-06	-1.05025	down
EVM0055769	58	67	50	950	926	1024	1.69029	2.02666	1.35936	26.1931	25.8615	28.2368	3.79055e-174	4.04989	up
EVM0019523	159	154	129	86	53	66	2.36018	2.36495	1.78999	1.19866	0.739129	0.918726	4.40673e-05	-1.01717	down
EVM0026316	174	197	207	73	80	82	4.21189	4.94643	4.69553	1.65208	1.83853	1.85196	2.77164e-09	-1.20964	down
EVM0026317	67	23	44	353	315	269	1.3434	0.468	0.83282	6.73344	6.08069	5.13171	2.92043e-31	2.76224	up
EVM0019293	3873	3713	4086	1372	1302	1551	41.2767	41.016	40.823	13.7243	13.1884	15.5117	5.68532e-132	-1.40551	down
EVM0019292	66	79	81	118	133	206	1.72223	2.12729	1.98098	2.88142	3.28249	5.03437	4.74616e-05	1.03072	up
EVM0021044	1961	1767	2106	1082	782	917	17.4574	16.3127	17.5796	9.04013	6.62212	7.65928	4.07897e-29	-1.0044	down
EVM0029694	166	172	188	426	522	480	5.39519	5.81313	5.74458	13.058	16.1892	14.6909	3.27673e-27	1.48116	up
EVM0055427	682	642	718	1429	1281	1269	17.1959	16.7927	16.9848	33.8641	30.7327	30.0412	2.11351e-37	1.0166	up
EVM0055428	229	190	222	92	89	85	7.41945	6.37961	6.74705	2.80027	2.72396	2.58154	7.35593e-10	-1.18281	down
EVM0007807	96	93	84	173	203	195	2.82664	2.85509	2.32615	4.80234	5.70339	5.41748	5.38781e-08	1.09198	up
EVM0021952	43	39	55	117	120	118	0.635339	0.603415	0.766888	1.64511	1.71096	1.65061	7.66395e-08	1.37722	up
EVM0050842	963	930	980	451	504	420	26.9382	26.9704	25.6934	11.848	13.3914	11.0173	1.03215e-25	-1.00008	down
EVM0050845	393	368	335	1694	1449	1466	9.8089	9.51719	7.83628	39.7618	34.4459	34.3866	1.58112e-106	2.1144	up
EVM0005912	151	178	137	690	627	718	1.91305	2.342	1.63164	8.23442	7.58549	8.57469	2.69076e-58	2.15429	up
Salix_babylonica_newGene_1195	26	18	26	54	66	48	0.670403	0.474208	0.634469	1.30783	1.59605	1.14386	0.000882159	1.21689	up
EVM0005239	81	87	62	215	212	180	1.43224	1.58406	1.02877	3.55846	3.56928	2.97621	3.98582e-11	1.41067	up
EVM0035383	598	520	575	1088	1085	1108	19.7316	17.7667	17.7691	33.7132	34.0513	34.3253	9.99409e-34	1.00783	up
EVM0035381	15	15	16	183	142	154	0.432262	0.418372	0.432255	4.94116	3.88701	4.14444	5.19207e-29	3.24185	up
EVM0020316	12	9	16	97	60	91	0.259836	0.197878	0.325096	1.96056	1.2322	1.84862	2.78454e-12	2.55275	up
EVM0020317	37	45	42	162	134	145	0.702915	0.891975	0.746577	2.89492	2.42794	2.59621	1.59368e-13	1.81404	up
EVM0009746	91	121	88	29	26	42	2.59306	3.56714	2.34356	0.770413	0.696634	1.11348	1.52738e-06	-1.48595	down
EVM0003420	88	96	102	748	795	639	1.56584	1.78408	1.70582	12.5898	13.5503	10.7485	6.23821e-97	2.9511	up
EVM0023036	758	753	914	1594	1612	1526	20.2789	20.8872	22.9182	40.07	41.0395	38.3316	2.07049e-43	1.02087	up
EVM0040906	43	31	71	135	82	134	1.293	0.959504	2.00506	3.83282	2.34815	3.78748	3.15186e-05	1.26918	up
EVM0014072	25	30	30	58	60	91	0.949234	1.16874	1.05638	2.06413	2.14583	3.23049	0.000225198	1.25766	up
EVM0039229	7	0	2	51	41	37	0.203574	0	0.059888	1.52297	1.22338	1.09423	2.32624e-09	3.06385	up
EVM0039408	5	3	9	51	85	59	0.397597	0.21855	0.686957	4.14995	7.0193	4.79815	1.21347e-12	3.08602	up
EVM0021866	910	905	1001	2253	2164	2168	17.2551	17.7969	17.7897	40.1325	39.03	38.6006	2.11717e-96	1.28055	up
EVM0021864	511	493	583	1104	1061	940	17.8932	17.8854	19.1248	36.287	35.3159	30.8934	2.78991e-28	1.02233	up
EVM0049954	64	83	74	17	18	18	1.79408	2.42881	1.94663	0.428203	0.486789	0.459873	1.05351e-07	-1.8491	down
EVM0017324	142	187	169	373	375	375	3.08049	4.20708	3.4399	7.61146	7.74988	7.65652	1.06145e-15	1.21091	up
EVM0037108	46	53	34	7	22	13	0.971782	1.16571	0.681022	0.127839	0.445224	0.247491	0.00181411	-1.40533	down
EVM0052911	717	676	859	1625	1546	1502	44.9617	43.968	50.5225	95.6972	92.224	88.4327	7.02386e-47	1.10957	up
EVM0040358	2633	2611	2792	5789	5635	5884	33.7592	34.7093	33.5556	69.7042	68.7107	70.8278	7.49559e-183	1.16306	up
EVM0045655	575	392	608	179	154	220	10.2009	7.20492	10.1183	2.97216	2.60007	3.66068	1.35094e-18	-1.42292	down
EVM0056606	181	178	221	1021	1102	1088	3.07562	3.14872	3.53322	16.3717	17.8932	17.4473	2.52571e-128	2.51067	up
EVM0044291	52	62	37	251	255	213	1.05558	1.29097	0.700808	4.78397	4.93445	4.05247	1.04872e-23	2.22878	up
EVM0044290	386	387	478	2375	2474	2491	14.405	14.9712	16.7178	83.3374	87.9211	87.3931	1.59583e-277	2.60318	up
EVM0044299	54	54	81	191	200	200	1.06465	1.11255	1.50591	3.57662	3.81132	3.75365	7.02192e-15	1.65886	up
Salix_babylonica_newGene_11061	107	105	143	304	304	344	1.81457	1.83836	2.28373	4.85612	4.91164	5.491	1.17445e-18	1.45885	up
Salix_babylonica_newGene_11063	18	36	25	319	317	296	0.584598	1.20326	0.74498	9.74216	9.79197	9.03557	2.27788e-53	3.49074	up
EVM0009844	451	455	423	1025	1058	1116	4.57445	4.78289	4.02386	9.77124	10.2177	10.6415	2.15494e-46	1.31523	up
EVM0042868	763	665	791	1328	1390	1588	12.0849	10.9196	11.7525	19.7587	20.95	23.6194	3.38999e-34	1.01075	up
EVM0048778	71	91	86	24	18	5	1.70744	2.27796	1.94682	0.542275	0.397492	0.092091	3.38796e-08	-2.11427	down
EVM0036830	327	283	353	1127	1007	1072	4.68849	4.19759	4.74737	15.1779	13.7355	14.4365	3.46162e-77	1.7841	up
EVM0021280	17	28	12	171	176	182	0.588406	1.06124	0.413187	5.87348	6.13122	6.28001	3.98412e-28	3.09018	up
EVM0042249	244	214	238	58	73	86	2.71422	2.47349	2.48592	0.602977	0.765982	0.896133	3.61549e-15	-1.58274	down
EVM0042241	32	34	46	1162	1244	1241	1.06229	1.18147	1.44454	36.6679	39.7453	39.1374	2.4071e-223	5.00082	up
EVM0042242	12	20	34	107	174	40	0.368296	0.642714	1.01873	3.22281	5.32668	1.20573	0.00197649	1.78106	up
EVM0054610	41	38	34	241	276	212	6.11894	5.87602	4.71601	34.0076	39.4495	29.9045	6.98021e-33	2.65706	up
EVM0054611	105	110	91	311	392	319	1.93501	2.09977	1.57017	5.40591	6.8932	5.541	6.06366e-24	1.75932	up
EVM0054613	547	474	571	1205	1070	1126	5.88703	5.28796	5.76094	12.1783	10.9446	11.3714	8.54132e-40	1.14876	up
EVM0054619	155	210	194	74	92	91	4.04663	5.68718	4.74774	1.80471	2.28085	2.21658	1.74504e-06	-1.03613	down
EVM0036835	86	63	95	169	228	175	0.761214	0.579657	0.793141	1.41176	1.93412	1.46398	9.06565e-09	1.25435	up
EVM0041744	27	21	20	56	63	55	0.42253	0.329347	0.285631	0.823986	0.942595	0.800843	0.000284688	1.29981	up
EVM0055569	124	79	85	227	196	207	5.80604	3.83806	3.7303	10.0039	8.74238	9.10739	3.64357e-08	1.15402	up
EVM0000500	136	114	171	59	41	45	3.05058	2.65557	3.58693	1.24333	0.866738	0.935539	3.58745e-08	-1.4137	down
EVM0031626	138	140	167	64	66	49	2.43884	2.563	2.76518	1.05757	1.10662	0.806436	2.77259e-07	-1.21114	down
EVM0037753	165	212	256	884	931	1018	5.95984	7.95109	8.69578	30.1143	32.1187	34.6761	3.2531e-73	2.20085	up
EVM0009302	212	217	211	530	470	558	6.74706	7.13597	6.28225	15.8279	14.2331	16.668	3.85317e-25	1.32548	up
EVM0014338	3229	3043	3415	876	807	851	63.1857	61.7211	62.6417	16.0855	15.0066	15.6284	2.09155e-233	-1.87244	down
EVM0029472	33	23	43	190	176	184	1.76816	1.26893	2.14504	9.57054	8.97766	9.28265	1.51886e-23	2.43939	up
EVM0015617	16	26	24	90	84	98	0.252413	0.432385	0.360531	1.38086	1.30031	1.50459	5.89003e-10	1.96282	up
EVM0015611	980	905	1022	1973	1756	1922	20.7992	19.9006	20.3137	39.3197	35.4387	38.2846	1.22421e-50	1.01415	up
EVM0004503	111	135	82	10	22	29	3.21251	4.06037	2.23072	0.271657	0.595262	0.784786	2.32916e-10	-2.19394	down
EVM0004504	143	129	133	631	605	632	5.19116	4.85141	4.52263	21.5263	20.8864	21.5413	2.08761e-69	2.2389	up
EVM0012968	605	503	735	241	260	204	10.1618	8.74971	11.5624	3.79298	4.15348	3.21746	1.41197e-21	-1.30668	down
EVM0043877	675	459	684	201	242	264	11.6364	8.19871	11.0476	3.24091	3.95926	4.26277	2.58407e-18	-1.28222	down
EVM0030454	409	412	585	1085	1120	1185	6.46892	6.76562	8.68711	16.13	16.8659	17.6153	2.54265e-37	1.32358	up
EVM0008164	101	86	101	388	476	497	2.52762	2.24942	2.37733	9.1754	11.4016	11.7739	3.77209e-46	2.26166	up
EVM0023663	0	0	3	475	444	399	0	0	0.041512	9.82995	9.30096	8.25064	1.76578e-62	7.05989	up
Salix_babylonica_newGene_7018	152	153	147	282	295	311	5.1167	5.22918	4.67745	8.6835	9.29667	9.82743	1.02455e-10	1.0144	up
EVM0012343	8124	7751	8948	19700	19106	19658	107.055	105.868	110.519	243.746	239.399	243.133	0	1.294	up
EVM0056133	291	288	256	710	660	601	36.9505	37.7854	30.4495	84.6554	79.5964	71.6085	3.1167e-26	1.28181	up
EVM0019876	7046	6477	7919	2804	2743	2810	106.304	101.299	111.996	39.712	39.3447	39.7957	6.46756e-191	-1.29764	down
EVM0019873	105	140	136	27	57	48	0.928601	1.27582	1.12782	0.219736	0.478727	0.390573	1.10588e-06	-1.39836	down
EVM0017298	63	63	63	149	114	146	2.43336	2.55101	2.29671	5.4562	4.23886	5.34298	2.10797e-06	1.12968	up
EVM0007360	7449	7302	8261	3447	3004	3179	112.935	114.741	117.385	49.0575	43.3014	45.237	3.8765e-149	-1.19657	down
EVM0007367	23	15	27	44	69	41	0.878523	0.589422	1.00413	1.638	2.61369	1.52396	0.00276488	1.18518	up
Salix_babylonica_newGene_6949	118	148	121	52	62	41	1.36108	1.61214	1.5295	0.496521	0.774012	0.404607	4.10454e-06	-1.21366	down
EVM0017448	95	70	92	35	38	15	2.12819	1.62898	1.93749	0.729659	0.801739	0.301846	5.83364e-05	-1.3764	down
EVM0017449	335	350	368	716	769	842	7.42564	8.05227	7.64878	14.9178	16.2359	17.5489	2.43335e-30	1.19281	up
Salix_babylonica_newGene_3249	268	362	206	615	556	591	6.03365	8.1502	3.74691	13.0714	12.1338	12.5594	0.000125588	1.06749	up
EVM0027760	2244	2052	2183	1011	941	967	9.55815	9.06031	8.71597	4.04065	3.80839	3.86659	1.15936e-63	-1.09035	down
EVM0027764	962	941	1073	2222	2031	2123	6.8518	6.94642	7.16617	14.8675	13.7602	14.1983	2.81486e-73	1.15482	up
EVM0013929	155	146	160	35	15	35	10.0559	9.86146	9.75483	2.08755	0.90113	2.09498	5.50705e-16	-2.26156	down
EVM0013920	3160	3126	3775	9061	8595	8332	114.59	117.486	128.329	308.554	296.399	283.631	1.81055e-203	1.42718	up
Salix_babylonica_newGene_1255	47	71	65	190	138	134	0.484611	0.765603	0.633794	1.85895	1.36571	1.30983	7.98475e-08	1.33866	up
EVM0018044	759	781	953	161	158	183	29.7972	31.7995	35.0864	5.90466	5.88714	6.72739	4.77645e-77	-2.23105	down
EVM0014932	205	184	240	744	687	726	3.28711	3.05781	3.60584	11.2199	10.4875	10.9302	5.02907e-57	1.82269	up
EVM0010694	191	159	158	352	395	416	2.67896	2.31494	2.08114	4.64874	5.28842	5.50047	1.52863e-16	1.2333	up
EVM0014936	84	79	95	333	288	316	1.45314	1.41322	1.5415	5.44897	4.76355	5.16889	2.69823e-28	1.88404	up
EVM0010699	1422	1407	1716	548	651	634	50.7966	52.1161	57.4657	18.364	22.1033	21.2497	3.82902e-48	-1.24405	down
EVM0020681	101	108	167	46	41	32	3.88294	4.30293	5.99193	1.6536	1.49976	1.12744	7.99557e-08	-1.51421	down
EVM0022277	0	0	0	71	68	82	0	0	0	2.11617	2.05677	2.42372	2.29939e-21	5.1756	up
EVM0019313	1080	1049	1070	505	539	383	15.0854	15.1862	14.0124	6.61614	7.16261	5.01647	1.7858e-23	-1.09928	down
EVM0019315	204	113	155	64	80	70	3.79746	2.16845	2.70776	1.10856	1.40541	1.2242	3.68582e-05	-1.03992	down
EVM0021556	33	70	45	14	10	14	0.877685	1.94703	1.13226	0.354119	0.255819	0.352641	0.000108849	-1.67845	down
EVM0050042	12	15	10	73	61	36	0.645827	0.787821	0.504684	3.67643	3.12209	1.80096	1.30162e-06	1.99625	up
EVM0051720	1068	1201	1327	2338	2450	2390	39.4797	46.0361	45.9983	81.1733	86.1539	82.9602	4.71511e-56	1.05266	up
EVM0023658	188	182	179	63	58	77	6.43813	6.48229	5.75862	2.02924	1.87999	2.47414	1.68894e-10	-1.3755	down
EVM0038163	404	355	519	166	241	176	6.88626	6.28599	8.30329	2.65606	3.90037	2.82209	2.40658e-10	-1.04989	down
EVM0028680	437	430	436	797	865	905	6.64828	6.78146	6.22267	11.3902	12.5241	12.9243	9.71482e-27	1.02866	up
EVM0051729	21	25	25	141	88	87	0.252181	0.315589	0.285306	1.61781	1.01837	0.992169	5.75686e-11	2.0683	up
EVM0051728	37	18	12	55	55	49	0.593686	0.298426	0.177768	0.820217	0.832994	0.735534	0.00488054	1.16233	up
EVM0028350	107	67	87	223	228	298	2.82476	1.82456	2.15781	5.56181	5.74717	7.44296	5.95634e-14	1.53801	up
EVM0029020	168	208	222	61	95	108	3.35948	4.30637	4.17458	1.13694	1.796	2.02066	1.68709e-06	-1.08736	down
Salix_babylonica_newGene_6005	26	31	10	155	190	164	0.524681	0.636067	0.180934	2.9326	3.64992	3.11077	1.16365e-21	2.8011	up
EVM0035027	528	408	410	130	165	162	10.6987	8.57163	7.78718	2.47043	3.16592	3.07793	1.48594e-20	-1.47925	down
EVM0035022	21	25	20	309	266	294	0.551795	0.670633	0.485155	7.66288	6.67814	7.27338	1.41656e-54	3.63606	up
EVM0035028	35	45	35	121	92	66	0.62397	0.832388	0.582522	2.01433	1.54858	1.10429	7.14394e-05	1.25153	up
EVM0018868	9909	9348	10053	2989	2760	2852	102.081	99.8151	97.0724	28.9096	27.0285	27.5702	0	-1.70983	down
EVM0020104	653	579	724	250	241	290	28.1967	25.9166	29.2973	10.1177	9.86557	11.732	1.55195e-26	-1.25356	down
EVM0039610	604	665	692	4315	4127	4003	15.2048	17.3444	16.3268	102	98.7941	94.5972	0	2.71681	up
EVM0032738	336	296	362	140	134	166	8.71391	7.94225	8.78891	3.39539	3.28798	4.02472	2.43929e-12	-1.09947	down
EVM0007428	76	77	62	526	543	584	1.9627	2.06061	1.48532	12.8064	13.3945	14.2119	1.12634e-80	2.95035	up
EVM0033466	12	18	10	59	88	102	0.265967	0.410717	0.209772	1.24325	1.88087	2.15538	3.19012e-11	2.4416	up
EVM0033467	128	112	169	53	48	41	3.30877	3.02191	4.10385	1.27749	1.18536	0.977827	4.49436e-08	-1.40221	down
EVM0033463	1366	1413	1578	361	323	347	24.3537	26.122	26.3765	6.03165	5.47584	5.80057	3.62272e-119	-2.01115	down
EVM0045447	48	63	62	906	960	1100	1.81437	2.47262	2.1884	32.5143	34.9051	39.4555	3.58632e-169	4.09696	up
EVM0045441	692	740	753	329	296	338	26.1823	29.0426	26.7084	11.6778	10.6315	11.9972	1.7414e-25	-1.11758	down
EVM0034355	67	55	73	390	397	403	1.09675	0.931807	1.12014	6.06002	6.23869	6.26413	3.79573e-55	2.62057	up
EVM0008485	133	172	210	83	45	88	2.09213	2.80384	3.09941	1.21535	0.66705	1.29948	9.79831e-06	-1.14501	down
EVM0008486	345	320	411	812	905	791	12.6105	12.1349	14.115	27.9279	31.5029	27.177	5.69355e-34	1.27279	up
EVM0008487	495	477	522	191	205	266	9.58094	9.58583	9.47691	3.4604	3.76644	4.83519	1.09291e-15	-1.104	down
EVM0044318	37	33	25	92	105	81	1.84634	1.70253	1.15189	4.37956	5.07162	3.85772	6.37319e-07	1.51015	up
EVM0044319	38	47	43	113	146	140	1.45719	1.86139	1.53345	4.0721	5.31587	5.05336	2.07284e-10	1.62607	up
EVM0040678	55	68	109	142	125	205	2.34379	3.0376	4.38488	5.74003	5.12095	8.30032	8.9037e-05	1.04402	up
EVM0040670	22	22	27	150	197	222	0.645243	0.649064	0.732224	4.18243	5.56264	6.19817	1.31738e-28	2.92055	up
EVM0035927	173	152	174	95	67	69	7.104	6.47116	6.70609	3.66445	2.61961	2.63917	4.66074e-06	-1.02123	down
EVM0035925	1504	1543	1614	2991	2931	3109	30.5459	32.4743	30.7231	57.0441	56.605	59.2595	1.7554e-80	1.00945	up
EVM0035928	723	789	840	189	202	187	7.15957	8.10103	7.79733	1.75847	1.89773	1.7347	9.26761e-65	-1.9505	down
EVM0043095	67	63	49	123	133	155	2.03858	1.98484	1.40865	3.53972	3.87318	4.46136	9.92543e-07	1.20505	up
EVM0043322	852	921	1036	367	430	396	21.6566	24.2515	24.6717	8.75108	10.3779	9.42922	3.04275e-31	-1.16916	down
EVM0053658	35	22	34	126	105	123	0.751047	0.490613	0.67341	2.56349	2.15855	2.48935	6.84398e-12	1.91973	up
EVM0046319	150	169	114	497	521	543	1.58788	1.85133	1.1295	4.94884	5.2544	5.39779	2.78012e-34	1.87192	up
EVM0046317	151	135	109	52	49	36	3.43141	3.17512	2.32339	1.10768	1.0566	0.754706	1.51431e-07	-1.40976	down
EVM0048923	728	775	990	387	425	361	9.44144	10.4169	12.0305	4.7019	5.24161	4.38657	4.28005e-19	-1.01746	down
EVM0026167	147	129	173	1203	995	1269	3.47816	3.15875	3.83532	26.73	22.3951	28.191	7.11195e-136	2.98058	up
EVM0026166	155	84	158	28	14	32	2.99802	1.6827	2.8679	0.498021	0.248766	0.578333	6.17983e-12	-2.19997	down
EVM0041466	5	10	5	207	120	181	0.142912	0.327824	0.130593	6.75898	3.96528	5.91174	3.93935e-33	4.27486	up
EVM0054003	17	46	14	62	45	75	0.315849	0.914583	0.238382	1.11341	0.824829	1.34356	0.00774726	1.13446	up
EVM0005025	578	495	660	1447	1445	1457	10.1574	9.01424	10.8761	23.8934	24.1689	24.0544	3.91598e-65	1.38247	up
EVM0032976	68	68	74	266	277	269	1.35377	1.41235	1.39652	5.03277	5.30668	5.0885	3.06968e-27	1.96657	up
EVM0053388	1626	1498	1927	3835	3486	3658	25.2066	24.0838	28.0079	55.8411	51.4022	53.2486	4.74317e-86	1.1783	up
EVM0030836	244	227	226	112	71	132	2.31224	2.22447	2.00592	0.996118	0.638181	1.17229	6.06735e-07	-1.06142	down
EVM0017939	803	769	896	2244	2215	2209	14.8473	14.7487	15.5301	38.9802	38.9678	38.3597	1.6385e-125	1.48902	up
EVM0044814	139	148	152	367	405	510	3.28502	3.60652	3.35211	8.13628	9.09224	11.2976	6.55399e-24	1.57764	up
EVM0002801	2	2	4	49	67	69	0.150676	0.080187	0.277727	3.48559	4.7699	4.90899	2.41454e-15	3.73886	up
EVM0045830	68	37	36	105	83	101	1.24457	0.707302	0.609151	1.80821	1.45635	1.7442	0.000839844	1.02845	up
EVM0050654	89	100	123	224	229	270	2.15655	2.50963	2.78407	5.10022	5.28146	6.14416	2.24054e-11	1.2451	up
EVM0051520	1105	1155	1152	488	579	503	31.1415	33.7367	30.4158	12.9123	15.5062	13.2935	9.51718e-31	-1.05799	down
EVM0029243	27	4	20	493	428	477	0.702222	0.108996	0.499703	12.426	10.9289	12.0137	1.58022e-15	3.92877	up
EVM0009112	823	879	927	295	311	319	78.807	87.2858	83.2654	26.4832	28.2649	28.6912	1.48031e-46	-1.44046	down
EVM0028115	129	107	95	251	310	274	3.12992	2.68766	2.16285	5.7169	7.16176	6.25066	1.16934e-13	1.3603	up
EVM0015793	6974	6764	7095	18263	16913	17442	67.5053	67.8665	64.3774	165.993	155.681	158.474	0	1.3925	up
EVM0053801	48	56	56	19	31	22	0.831796	0.996581	0.904972	0.305886	0.496467	0.342805	0.00774843	-1.00334	down
EVM0002390	444	443	496	1457	1526	1482	10.0701	10.4175	10.5599	31.0746	32.9577	31.5904	1.6815e-110	1.74233	up
EVM0004166	19	46	49	118	113	123	1.06731	2.67868	2.57542	6.25786	6.05669	6.50575	9.97625e-08	1.59805	up
EVM0054209	44	53	48	108	107	112	0.638483	0.799025	0.646984	1.47003	1.48689	1.53276	6.27139e-06	1.17782	up
EVM0027358	382	442	546	99	112	115	7.49969	9.00879	10.0521	1.81741	2.08644	2.1098	7.20807e-35	-1.97714	down
EVM0022185	171	206	233	32	28	43	10.5185	13.0938	13.3932	1.80984	1.63004	2.46601	2.31141e-23	-2.412	down
EVM0022181	723	583	831	2086	1954	2171	10.0651	8.40736	10.8451	27.2761	25.8721	28.3692	9.28997e-85	1.59438	up
EVM0027351	17	21	18	51	57	37	1.51046	1.90503	1.48677	4.24852	4.80946	3.04281	0.00110713	1.28983	up
EVM0013061	112	99	85	18	3	22	2.15856	1.97869	1.54482	0.310521	0.05502	0.388377	8.64591e-11	-2.46506	down
EVM0026409	258	288	311	670	480	511	14.489	16.7969	16.3861	35.42	25.6864	27.0247	9.75397e-13	1.00053	up
EVM0049528	18	31	27	331	219	329	0.648128	1.16637	0.924831	11.5169	7.70371	11.4621	5.23331e-44	3.44051	up
EVM0016740	66	43	55	143	172	174	1.01052	0.678089	0.786582	2.06139	2.51142	2.50207	1.73994e-11	1.57869	up
EVM0030037	70	69	61	280	264	306	2.60385	2.67821	2.14974	9.86787	9.43321	10.7716	2.72334e-29	2.09457	up
EVM0013714	46	59	57	380	385	386	0.894466	1.19882	1.04668	7.0296	7.20917	7.13502	2.1915e-57	2.82687	up
EVM0054439	4	6	5	78	48	82	0.273806	0.429511	0.316576	5.3296	3.3257	5.59105	1.92027e-14	3.30714	up
EVM0011279	520	602	575	122	139	120	15.4901	18.5705	16.0623	3.40896	3.9185	3.34616	5.03189e-49	-2.07294	down
EVM0020765	121	105	176	350	309	311	1.71364	1.53871	2.3438	4.6789	4.17612	4.15316	6.23031e-14	1.31083	up
EVM0050352	202	151	167	54	54	78	4.14078	3.21639	3.22086	1.02449	1.04536	1.48764	4.45021e-09	-1.37815	down
EVM0001944	264	205	269	1238	1096	1148	6.322	5.0883	6.04802	27.894	25.0077	25.857	6.13952e-110	2.28255	up
EVM0036620	1641	1563	1934	4403	4481	4630	9.41565	9.29566	10.4011	23.7275	24.4543	24.9414	1.89952e-174	1.45268	up
EVM0028254	366	325	400	2324	2325	2484	15.5194	14.2579	15.8813	92.604	93.8445	98.9549	1.24598e-300	2.75789	up
Salix_babylonica_newGene_8476	4	4	3	114	137	140	0.112049	0.14187	0.083231	3.8414	4.67459	4.71617	3.17052e-30	4.54589	up
EVM0042380	408	331	382	782	768	852	12.2672	10.317	10.7687	22.0781	21.966	24.0486	6.23157e-29	1.14975	up
EVM0034545	1486	1351	1587	455	467	492	18.2538	17.202	18.2703	5.23851	5.44766	5.66503	3.52233e-88	-1.58019	down
EVM0034549	1724	1641	1756	3335	3365	3344	20.029	19.7626	19.1206	36.3887	37.1895	36.48	6.18825e-98	1.02767	up
EVM0021178	29	32	30	259	265	217	3.09965	3.51407	3.04325	26.4204	27.3615	22.0597	3.91374e-39	2.97743	up
EVM0035494	392	415	471	946	914	1013	4.08612	4.47638	4.60095	9.25612	9.0535	9.90751	6.4046e-39	1.22035	up
EVM0033798	80	76	99	285	339	339	1.25597	1.23819	1.46531	4.24874	5.11714	5.03957	8.69227e-29	1.93904	up
EVM0031324	269	298	268	126	146	118	2.83738	3.26479	2.65195	1.24605	1.46817	1.16831	3.74233e-09	-1.0247	down
EVM0031323	40	39	92	137	116	101	0.83313	0.830998	1.81232	2.69378	2.31775	1.98101	0.000505889	1.06178	up
EVM0031499	880	802	967	253	300	256	11.0379	10.4266	11.376	2.9796	3.57218	3.00884	2.06294e-53	-1.63939	down
EVM0031498	202	172	174	94	66	85	7.29971	6.45136	5.89536	3.18388	2.26377	2.86871	6.59799e-07	-1.07465	down
EVM0036563	144	163	153	321	302	341	1.01338	1.18965	1.00676	2.12071	2.0238	2.25596	8.76777e-13	1.10622	up
EVM0036565	48	54	54	21	19	29	1.66647	1.95196	1.74174	0.667709	0.625639	0.931036	0.00660314	-1.0264	down
EVM0046848	15	8	11	61	46	42	0.283516	0.164668	0.201713	1.13029	0.861195	0.778022	3.46457e-06	1.9366	up
EVM0039792	513	404	579	173	206	154	13.6558	11.1435	14.4527	4.30579	5.19902	3.84107	8.63967e-21	-1.40527	down
EVM0032670	338	305	314	1470	1311	1446	6.55283	6.13764	5.70607	26.8127	24.2093	26.3583	3.441e-130	2.18823	up
EVM0032677	258	210	214	511	621	574	4.88011	4.10733	3.78442	9.07354	11.1591	10.1969	4.05005e-25	1.36402	up
EVM0000287	4563	4142	4517	1393	1352	1479	99.935	94.0126	92.7119	28.635	28.1466	30.3903	8.13077e-206	-1.58616	down
EVM0000284	140	114	116	31	16	35	1.38671	1.16767	1.07334	0.285464	0.145874	0.322274	2.1343e-11	-1.99754	down
EVM0045763	24	12	14	49	40	65	0.869586	0.451686	0.47668	1.65734	1.37158	2.18643	0.000224554	1.50187	up
EVM0041861	220	133	223	441	450	493	3.90712	2.44809	3.71974	7.37459	7.62647	8.24787	7.18735e-17	1.30793	up
EVM0009753	50	55	47	215	170	169	1.36063	1.55034	1.18819	5.50514	4.39442	4.32018	3.37004e-16	1.85731	up
EVM0040196	1462	1501	1713	725	629	623	20.8709	22.2207	22.9289	9.72045	8.53262	8.34511	8.73239e-48	-1.17801	down
EVM0043424	366	314	365	67	89	97	19.4513	17.318	18.2136	3.33636	4.50168	4.80398	6.42819e-29	-1.94922	down
EVM0034954	16	13	17	71	100	78	0.692775	0.595019	0.688964	2.99595	4.29722	3.31773	2.29649e-11	2.3003	up
Salix_babylonica_newGene_2251	183	199	194	90	88	91	15.8204	17.8501	15.7606	7.32179	7.20382	7.41453	2.61483e-07	-1.01818	down
EVM0048064	154	165	218	775	689	778	3.18636	3.53052	4.24083	15.1051	13.5879	15.1572	5.74244e-64	2.10152	up
EVM0048060	640	634	703	1321	1353	1593	6.13791	6.29841	6.31957	11.9031	12.344	14.3482	3.70642e-43	1.16233	up
EVM0040733	1313	1308	1378	552	570	554	43.5014	44.9341	42.8044	17.1746	17.9576	17.2189	3.2088e-53	-1.19288	down
EVM0040731	308	241	253	499	517	547	3.03614	2.46162	2.34067	4.61583	4.84864	5.06268	3.47435e-15	1.00872	up
EVM0008084	213	129	171	403	376	378	6.69561	4.17598	5.0386	11.8858	11.2337	11.1446	9.7734e-14	1.21279	up
EVM0002620	383	341	429	17	22	28	11.8811	10.9692	12.4617	0.494827	0.641799	0.810232	5.7774e-69	-3.90984	down
EVM0006533	315	304	323	128	120	163	5.41002	5.40786	5.19222	2.05469	1.94507	2.61434	1.02003e-11	-1.121	down
Salix_babylonica_newGene_1293	40	23	44	90	91	74	2.71963	1.65089	2.84041	5.88022	5.97756	4.82886	7.06242e-05	1.24042	up
EVM0048687	47	34	47	106	92	110	1.24331	0.94086	1.17911	2.67349	2.32868	2.75937	3.96164e-06	1.26614	up
EVM0055745	186	189	174	712	718	830	3.33179	3.50287	2.91425	11.982	12.2467	13.9709	2.27351e-66	2.07694	up
Salix_babylonica_newGene_10912	39	39	48	6	27	7	0.662735	0.498759	0.774935	0.068343	0.402948	0.079485	0.0056046	-1.34894	down
EVM0017010	475	334	408	1013	1049	927	3.51994	2.5626	2.83366	7.05885	7.40453	6.45392	1.50199e-34	1.34516	up
EVM0041450	464	397	455	1426	1169	1337	7.8347	6.94992	7.2075	22.6431	18.7844	21.208	4.56026e-68	1.62809	up
EVM0026394	1548	1470	1853	550	565	532	34.4557	33.9291	38.6835	11.4968	11.9507	11.1151	2.26994e-76	-1.49711	down
EVM0026393	207	143	181	369	456	464	4.08708	2.91197	3.34483	6.83803	8.57541	8.6134	1.62949e-17	1.31858	up
EVM0033483	115	84	83	213	213	189	3.17489	2.40443	2.1521	5.52821	5.61526	4.9075	1.64169e-08	1.15084	up
EVM0010241	751	645	780	232	357	267	6.68246	5.94792	6.50494	1.93755	3.02102	2.22577	4.79747e-21	-1.27128	down
EVM0010248	158	150	167	649	647	728	6.97501	6.8756	6.89346	26.9543	27.2132	30.1847	3.70613e-68	2.12843	up
EVM0050595	45	51	55	11	25	25	1.99073	2.32228	2.27179	0.437148	1.02587	1.01621	0.00527244	-1.12683	down
EVM0028926	291	209	212	79	97	89	5.15801	3.8463	3.52759	1.31507	1.63281	1.46971	8.49614e-11	-1.33464	down
EVM0014099	335	317	379	73	65	59	8.05064	7.90255	8.53846	1.63483	1.48291	1.32549	4.34967e-38	-2.28115	down
EVM0029165	837	703	848	376	318	386	22.6127	19.6908	21.4758	9.52352	8.16125	9.79024	1.50841e-23	-1.07781	down
EVM0015327	1185	1112	1179	2601	2566	2462	22.6226	21.997	21.1002	46.6374	46.5914	44.1171	4.58399e-91	1.18877	up
EVM0005305	22	23	20	56	87	102	1.1877	1.26911	0.992281	2.86281	4.5408	5.24685	1.07681e-07	1.81973	up
EVM0023139	190	170	222	65	98	85	3.32649	3.08257	3.62891	1.06844	1.63042	1.39575	1.00446e-07	-1.13696	down
EVM0023137	65	116	90	30	40	40	2.02055	3.73073	2.61484	0.857575	1.17049	1.1676	0.000263977	-1.17184	down
EVM0023136	53	59	63	9	28	25	1.27396	1.48418	1.43613	0.183305	0.645575	0.569754	0.00111399	-1.29824	down
EVM0023135	587	624	628	223	189	144	20.2342	22.2886	20.2771	7.20289	6.17983	4.65026	5.42916e-31	-1.64754	down
EVM0018989	135	175	161	73	78	66	1.72266	2.31881	1.92701	0.87089	0.939045	0.780305	6.50414e-06	-1.0297	down
EVM0049706	161	227	228	53	83	75	5.6566	8.24484	7.50383	1.72678	2.74596	2.4506	3.25963e-10	-1.44035	down
EVM0013180	18	34	31	57	58	59	0.643393	1.25779	1.04717	1.92125	1.97139	2.0032	0.00424797	1.03623	up
EVM0013188	93	83	74	18	55	33	2.7618	2.54269	2.04782	0.501808	1.54305	0.916948	0.00220028	-1.09364	down
EVM0053923	36	20	23	89	129	123	0.950571	0.546008	0.567569	2.21016	3.22528	3.04337	2.2529e-11	2.03704	up
EVM0053929	2443	2239	2758	989	1003	1085	11.7484	11.1572	12.4325	4.46493	4.58442	4.89676	4.54817e-78	-1.2105	down
EVM0032907	97	35	3	1027	688	986	4.964	1.85309	0.113083	49.7908	33.7955	47.7942	0.000719209	2.24889	up
EVM0017759	94	74	119	38	42	37	2.37917	1.92499	2.81922	0.897164	1.00164	0.862845	7.09156e-05	-1.16552	down
EVM0049480	10	5	3	41	51	43	0.207684	0.091672	0.056368	0.839093	1.0541	0.882257	7.34559e-08	2.49715	up
EVM0010765	69	61	71	246	195	224	1.26618	1.1484	1.21412	4.24227	3.40573	3.86695	5.13641e-18	1.73895	up
EVM0043199	34	24	26	53	77	43	0.364387	0.270059	0.267025	0.540825	0.798487	0.436883	0.00672925	1.01006	up
EVM0025493	62	80	82	286	384	229	1.37634	1.84835	1.72456	6.02455	8.2027	4.8268	3.95703e-21	2.00391	up
EVM0025497	17	13	17	457	414	438	0.791518	0.649438	0.756676	20.8113	19.1168	19.9398	2.47233e-87	4.67194	up
EVM0042572	56	75	86	231	185	250	0.95525	1.32655	1.38719	3.73549	3.0302	4.04846	1.47406e-14	1.62932	up
EVM0042577	985	1004	1116	260	304	275	10.7389	11.344	11.4035	2.66128	3.14815	2.80909	3.99568e-75	-1.81794	down
EVM0042575	30	28	37	61	82	84	0.56563	0.557866	0.66648	1.09389	1.48203	1.5049	0.000107557	1.23576	up
EVM0042578	111	136	111	63	40	54	1.37631	1.75808	1.28969	0.733596	0.474696	0.630126	5.85542e-05	-1.08743	down
EVM0035516	146	147	150	59	45	75	9.67652	10.0588	9.29391	3.64899	2.80153	4.65776	7.08047e-07	-1.20667	down
EVM0035510	382	402	472	187	144	125	16.5795	18.0841	19.2066	7.59409	5.9089	5.08334	7.21475e-18	-1.3792	down
EVM0022618	37	39	71	109	90	135	0.774595	0.836887	1.38182	2.13223	1.78616	2.65297	5.2315e-05	1.18608	up
EVM0022611	15	11	15	78	73	81	0.600492	0.423702	0.566392	2.94198	2.77867	3.07018	1.87657e-11	2.35048	up
EVM0022612	138	189	217	33	21	33	4.61772	6.58628	6.8228	1.0415	0.664822	1.01685	2.44405e-20	-2.46483	down
EVM0051417	6520	6091	6866	2187	1901	2428	251.75	243.778	248.5	79.2605	69.7692	87.9924	8.09297e-55	-1.51279	down
EVM0051416	219	216	246	4292	4032	4305	4.19665	4.29324	4.41978	77.3703	73.6161	77.5819	0	4.25587	up
EVM0042001	434	441	530	201	167	224	10.5732	11.1319	12.097	4.59894	3.86029	5.11465	8.07117e-17	-1.17279	down
EVM0032526	0	2	0	69	89	72	0	0.096187	0	3.06418	4.04106	3.22902	5.19003e-21	4.83267	up
Salix_babylonica_newGene_7491	1153	1075	1345	544	445	489	23.7156	22.9276	25.9287	10.4966	8.69229	9.42735	4.28742e-38	-1.20624	down
Salix_babylonica_newGene_8993	0	2	0	84	71	67	0	0.056849	0	2.7384	2.37341	2.18932	1.65256e-20	4.78619	up
EVM0041121	320	365	389	165	173	136	5.33979	6.31923	6.09429	2.58187	2.73987	2.12635	1.92745e-12	-1.10489	down
EVM0001181	16	18	34	204	245	227	0.427493	0.483891	0.863086	5.18517	6.32961	5.78496	1.15833e-36	3.23052	up
EVM0001458	416	316	362	1843	1793	1737	5.98682	4.70812	4.87705	24.9084	24.5386	23.4619	5.91214e-160	2.34269	up
EVM0001457	378	384	333	728	709	721	8.14653	8.58641	6.73236	14.7463	14.554	14.6035	8.13969e-21	1.02492	up
EVM0000588	2093	1871	2192	10345	9632	9973	15.0905	13.9833	14.8095	70.0345	66.0425	67.496	0	2.3386	up
EVM0006868	1119	1280	1356	398	291	289	32.7621	38.8293	37.2034	10.9305	8.09268	7.9408	4.03457e-60	-1.86745	down
EVM0015127	0	2	23	676	643	856	0	0.20136	2.55292	75.1412	72.4176	95.1267	0.00213196	2.05371	up
EVM0015121	22	50	38	100	126	123	0.65902	1.56015	1.08487	2.86131	3.6456	3.49934	5.23576e-08	1.62232	up
EVM0012476	218	236	167	467	585	470	5.40249	6.06779	3.87139	10.896	13.8171	10.9568	4.95571e-17	1.32303	up
EVM0012478	366	375	379	164	151	168	2.41914	2.56953	2.34971	1.0176	0.945316	1.04293	2.59275e-15	-1.14227	down
EVM0033001	271	256	325	574	494	616	6.81226	6.65465	7.63755	13.5337	11.7967	14.5256	1.22542e-16	1.03296	up
EVM0033006	70	64	42	16	36	19	1.09451	1.04129	0.613291	0.230294	0.531524	0.269658	0.00452337	-1.13823	down
EVM0041672	115	123	174	31	16	42	2.87301	3.17186	4.05839	0.726697	0.365476	0.971677	2.15858e-11	-2.02168	down
EVM0003741	344	350	411	25	34	48	10.2244	10.7843	11.4676	0.671083	0.938256	1.33776	1.6446e-54	-3.21613	down
EVM0053814	53	66	89	157	197	186	2.49644	3.25682	3.94219	7.00627	8.89286	8.30123	7.04383e-10	1.39315	up
Salix_babylonica_newGene_9133	17	13	23	40	39	52	0.85531	0.701628	1.09768	1.93073	1.94084	2.54508	0.00272875	1.22826	up
EVM0048235	6685	6521	7726	2255	2146	2155	122.98	124.35	133.232	38.9452	37.5287	37.2129	7.11775e-275	-1.61298	down
EVM0048234	350	333	379	129	139	116	7.4407	7.33748	7.56584	2.57187	2.81096	2.30047	2.01463e-19	-1.38784	down
EVM0030509	258	282	320	108	148	141	8.08417	9.16191	9.40412	3.18044	4.38643	4.13555	3.13886e-09	-1.03667	down
EVM0004835	117	128	127	1808	1740	1806	2.39887	2.72042	2.4327	34.9534	34.0615	34.8867	0	3.87854	up
Salix_babylonica_newGene_3797	172	126	130	344	380	366	7.38174	5.62709	6.66077	13.8216	15.5806	14.8084	5.92204e-18	1.38239	up
EVM0052540	673	700	719	1368	1452	1551	15.3766	16.5699	15.4115	29.3619	31.5576	33.2765	4.43819e-47	1.1155	up
EVM0016573	10	9	19	131	134	105	0.486302	0.45523	0.857236	6.1036	6.3368	4.9164	1.83395e-21	3.10433	up
EVM0053493	490	456	528	191	234	236	20.8808	20.149	21.1057	7.62931	9.46544	9.41987	7.58357e-17	-1.08673	down
EVM0053490	4225	4271	4779	9077	8742	8903	65.5256	68.6599	69.4774	132.186	128.933	129.599	4.0858e-187	1.06677	up
EVM0053497	1057	1151	1352	302	339	390	20.3653	23.0058	24.4342	5.46817	6.21099	7.04598	7.36482e-60	-1.71619	down
EVM0016578	308	259	319	1180	1012	1022	4.41693	3.85532	4.29219	15.9192	13.8326	13.7839	2.12616e-77	1.90555	up
EVM0047463	957	818	972	338	370	411	11.4935	10.1919	10.9445	3.80574	4.22165	4.62649	1.11075e-33	-1.22874	down
EVM0057447	35	20	31	119	123	106	0.749823	0.439751	0.631231	2.42281	2.52986	2.15574	5.03342e-12	1.96953	up
EVM0045806	423	446	409	128	118	171	13.3573	14.5988	12.0843	3.79198	3.52627	5.05784	6.04946e-22	-1.53721	down
EVM0010167	1161	985	1206	294	281	329	26.1342	22.9795	25.4595	6.19811	6.0018	6.935	8.33538e-76	-1.81969	down
EVM0026051	42	28	42	1769	1652	1533	0.645013	0.446798	0.610825	25.8913	24.4832	22.4301	7.66486e-272	5.43817	up
EVM0017226	39	34	39	68	76	92	1.23684	1.14198	1.1805	2.05306	2.33146	2.77798	0.000465836	1.07001	up
EVM0017222	51	50	44	211	200	262	2.23987	2.28345	1.78699	8.74116	8.42192	10.8917	4.38806e-24	2.19998	up
EVM0007872	562	524	650	238	250	230	44.9934	43.4134	48.7564	17.8338	19.0022	17.2531	8.40575e-24	-1.20242	down
EVM0050140	63	47	59	138	123	142	2.01535	1.5453	1.77416	4.16405	3.76869	4.29127	1.34702e-07	1.26643	up
EVM0021720	8	15	22	87	93	86	0.267602	0.541859	0.769759	3.04481	3.27338	3.0028	3.14139e-12	2.41592	up
EVM0035757	10	11	9	77	83	46	0.197221	0.215539	0.169076	1.46478	1.59624	0.859653	1.87777e-10	2.52744	up
EVM0035750	50	50	37	102	114	109	0.439047	0.458207	0.306235	0.845261	0.96232	0.901864	4.62481e-06	1.24033	up
EVM0035752	4461	3847	4597	2054	1980	1923	103.65	92.6556	100.109	44.8068	43.7336	41.925	9.92511e-89	-1.05394	down
EVM0035759	331	264	294	1271	1276	1231	10.4885	8.65825	8.73939	37.8495	38.4874	36.6488	1.02251e-113	2.1329	up
EVM0051233	8612	8521	9105	19586	18876	18833	326.942	335.34	324	698.195	681.444	671.105	0	1.18349	up
EVM0024520	36	48	76	12	13	16	3.34066	4.6024	6.59798	1.0341	1.14514	1.31601	4.88382e-05	-1.68478	down
EVM0028604	1252	1122	1409	576	633	555	28.5068	26.4723	30.0538	12.2987	13.6899	11.8568	6.7472e-33	-1.03503	down
EVM0005058	86	66	76	288	300	304	0.79905	0.63439	0.664105	2.53591	2.67253	2.67531	5.43822e-29	1.98516	up
EVM0057516	13734	12982	14855	33658	30820	31558	223.079	218.582	226.169	513.334	476.04	481.13	0	1.2659	up
EVM0052954	87	64	85	23	34	39	4.04688	3.08576	3.69512	0.974597	1.47768	1.70661	0.00036656	-1.15862	down
EVM0013222	127	133	88	405	415	425	2.19064	2.36814	1.42277	6.55237	6.80537	6.88175	2.33214e-28	1.85534	up
EVM0013227	13	14	36	44	46	67	0.285798	0.318765	0.753222	0.929769	0.989741	1.42961	0.00301213	1.24089	up
EVM0026936	398	424	448	1076	1077	1178	8.7149	9.62088	9.1811	22.1099	22.4222	24.1985	3.56738e-59	1.44111	up
EVM0049852	100	101	115	282	348	287	2.20641	2.3154	2.38531	5.86393	7.33943	5.96094	5.66277e-20	1.5665	up
EVM0022034	28	39	24	107	72	148	0.388439	0.554419	0.305327	1.39736	0.945917	1.92692	5.31141e-08	1.76575	up
EVM0022036	310	346	291	675	776	816	5.37987	6.24015	4.73314	11.0175	12.8312	13.3192	7.8352e-28	1.30083	up
EVM0044644	1624	1605	1715	505	494	500	47.4433	48.6156	46.9857	13.8493	13.7075	13.7107	2.63319e-110	-1.65843	down
EVM0030064	353	328	441	137	123	159	3.7614	3.62866	4.41505	1.36941	1.24001	1.59281	4.15111e-17	-1.33791	down
EVM0030063	1172	1267	1258	321	357	406	32.5402	36.4418	32.7282	8.34844	9.40747	10.5709	3.39263e-68	-1.70392	down
EVM0049141	95	96	102	198	250	226	1.37258	1.44766	1.3803	2.70492	3.45392	3.08089	6.12435e-11	1.23192	up
Salix_babylonica_newGene_11307	53	55	43	14	31	14	1.01824	1.74471	0.671841	0.291138	0.627837	0.22079	0.00499252	-1.16621	down
EVM0012192	223	271	362	1033	1022	1010	2.16363	2.7301	3.30065	9.43508	9.45921	9.2245	7.02655e-58	1.88565	up
EVM0043017	83	52	50	175	173	159	5.55925	3.59213	3.15076	11.0873	11.0763	10.0226	1.0385e-09	1.45622	up
EVM0047935	1086	1143	1138	142	126	106	17.7719	19.3823	17.4577	2.1686	1.94786	1.62353	1.86913e-149	-3.08578	down
EVM0008900	416	333	420	2090	2140	2106	22.3559	18.5357	21.13	105.542	109.402	106.288	2.68723e-228	2.48804	up
EVM0048430	19	35	56	369	360	246	0.495552	0.984845	1.42288	9.47774	9.35344	6.30888	5.3807e-14	2.8924	up
EVM0036058	59	46	59	118	109	110	1.02828	0.826345	0.966794	1.9375	1.80734	1.80954	3.17869e-05	1.05656	up
EVM0036059	172	148	189	2793	2850	3029	2.96323	2.63083	3.04958	45.2566	46.7691	49.0791	0	4.12922	up
EVM0041629	1270	1160	1383	2684	2443	2645	26.8293	25.4013	27.4036	53.2674	49.1045	52.4772	9.45158e-73	1.08397	up
EVM0039554	98	92	108	202	167	223	2.81724	2.7273	2.90572	5.44736	4.55383	6.00971	2.60099e-07	1.02372	up
EVM0038994	3205	3121	3493	1111	1401	1229	58.5453	59.0984	59.8055	19.0525	24.3247	21.0598	1.17503e-84	-1.32969	down
EVM0035720	358	291	399	114	102	156	9.33048	7.85449	9.7494	2.79081	2.52687	3.80577	2.00708e-15	-1.40504	down
EVM0049938	1751	1661	1929	3981	4024	3896	22.4832	22.1064	23.226	48.0105	49.1497	46.9692	1.84973e-141	1.21302	up
EVM0055358	160	136	182	399	403	374	5.01783	4.42151	5.33546	11.7478	12.0037	11.0072	1.41824e-20	1.34199	up
EVM0055357	966	1068	1114	383	287	240	22.2252	25.4647	24.0256	8.25824	6.27774	5.17355	4.90049e-41	-1.71486	down
EVM0040970	68	59	51	20	32	25	5.32752	4.75514	3.7545	1.46595	2.31989	1.82513	0.00351411	-1.06422	down
EVM0033369	136	183	167	59	87	80	1.54308	2.15803	1.78632	0.622792	0.94003	0.853953	1.76179e-05	-1.015	down
EVM0031709	2484	2252	2529	1079	905	1118	29.9674	28.1634	28.597	12.2147	10.3762	12.6597	1.21225e-59	-1.16616	down
EVM0020280	945	982	1208	4762	4746	4794	29.1884	31.4658	34.9838	138.23	139.5	139.098	0	2.24491	up
EVM0049450	1124	955	1133	285	299	325	18.2483	16.0738	17.249	4.34193	4.60578	4.95137	2.90757e-71	-1.75136	down
EVM0014449	108	135	108	607	589	527	3.7395	4.8438	3.48693	19.7472	19.4139	17.1301	2.91039e-57	2.31764	up
EVM0015717	62	36	52	96	155	93	1.92046	1.15508	1.51149	2.79565	4.5745	2.70173	5.30747e-05	1.19304	up
EVM0012848	391	413	430	166	155	227	9.35449	10.2589	9.64325	3.7206	3.5179	5.10166	1.42809e-12	-1.09844	down
EVM0035333	114	126	85	49	34	51	17.3515	19.926	12.1491	6.9318	4.93376	7.26483	6.85774e-05	-1.16669	down
EVM0029825	84	106	96	46	47	35	1.98243	2.61674	2.1374	1.02208	1.04647	0.763061	0.00028911	-1.04975	down
EVM0046709	38	42	35	12	9	6	0.640869	0.731063	0.551803	0.190051	0.143397	0.091542	0.000144691	-1.74774	down
EVM0053885	218	251	217	98	74	67	4.2259	5.05434	3.94987	1.79053	1.36865	1.21134	5.91885e-12	-1.42833	down
EVM0007791	2562	2608	2641	6061	5929	6690	18.4133	19.4306	17.7942	40.9143	40.5326	45.14	1.99253e-154	1.3119	up
EVM0012154	89	108	99	215	221	212	1.93731	2.44944	2.02311	4.4234	4.60186	4.34896	7.29535e-10	1.16012	up
EVM0012156	62	82	72	30	14	36	0.918925	1.25774	1.00123	0.415792	0.187208	0.491948	0.000458251	-1.26953	down
EVM0007244	293	257	282	734	761	722	3.72656	3.38148	3.36099	8.76324	9.19655	8.61847	2.68651e-43	1.46124	up
EVM0048379	130	99	81	304	363	332	4.00339	3.13475	2.32877	8.78173	10.6339	9.60814	3.3067e-20	1.7036	up
EVM0048372	1278	1314	1569	222	204	252	35.8094	38.1726	41.2154	5.82711	5.42634	6.61902	1.91959e-139	-2.54102	down
EVM0048376	1255	1094	1169	4089	4202	3945	32.9897	29.801	28.804	100.918	105.027	97.3301	4.21223e-231	1.85173	up
EVM0047344	2260	2262	2392	7317	6921	7178	26.2714	27.2535	26.0626	79.8734	76.5168	78.3298	0	1.68653	up
EVM0028888	156	150	209	1236	1032	1189	1.58798	1.58397	1.99504	11.8426	10.018	11.3875	3.19689e-129	2.78378	up
EVM0004070	223	134	154	712	762	732	4.72761	2.9445	3.05328	14.1757	15.3781	14.5816	1.24128e-50	2.13902	up
EVM0046966	241	171	188	583	670	559	9.15375	6.73646	6.68827	20.8404	24.2625	19.9621	8.82761e-32	1.63177	up
EVM0026488	74	43	54	18	18	34	1.43188	0.861869	0.987421	0.317313	0.32866	0.623382	0.0045868	-1.11632	down
Salix_babylonica_newGene_8358	13	3	13	34	39	40	0.572262	0.118439	0.565057	1.49367	1.74211	1.78198	0.00025725	1.72664	up
EVM0056920	509	506	602	230	206	315	10.4837	10.8037	11.6296	4.44121	4.0388	6.08577	9.75672e-13	-1.0341	down
EVM0016434	152	185	238	69	93	84	3.10527	3.91166	4.5519	1.3095	1.79501	1.60779	4.02125e-07	-1.12781	down
EVM0017387	1079	1036	1078	2128	2237	2155	30.5341	30.3813	28.5888	56.5555	60.2141	57.2582	1.95684e-69	1.08434	up
EVM0017384	20	30	25	78	41	57	0.540863	0.828007	0.620613	1.99142	1.0635	1.44771	0.0019051	1.17315	up
EVM0054567	201	170	236	53	71	46	2.78607	2.4346	3.0602	0.689591	0.930802	0.594096	2.55486e-14	-1.71628	down
EVM0054562	65	78	73	24	19	19	2.78943	3.49548	2.93441	0.95457	0.772281	0.767681	2.26843e-06	-1.61627	down
EVM0018729	115	152	152	372	335	356	2.00607	2.75719	2.4888	6.12202	5.58456	5.84751	3.17573e-18	1.37808	up
EVM0055005	86	119	80	57	44	28	2.52265	3.6428	2.19421	1.58161	1.22133	0.763672	0.001521	-1.02663	down
EVM0035125	12	24	12	5203	5309	5369	0.232645	0.482373	0.216977	96.9726	100.211	100.046	0	8.20257	up
EVM0019455	49	44	44	94	88	92	0.80279	0.757783	0.679327	1.46893	1.39225	1.43697	0.000286317	1.00796	up
EVM0019456	378	325	388	104	78	105	12.2971	10.9653	11.8381	3.17619	2.41392	3.18349	4.99028e-28	-1.83447	down
EVM0014126	107	128	133	34	49	56	1.76861	2.20532	2.0696	0.531156	0.772875	0.875089	1.6545e-06	-1.28825	down
EVM0034633	451	471	440	896	943	924	8.85281	9.59774	8.09747	16.5333	17.6335	17.0395	5.77355e-30	1.06984	up
EVM0015839	169	164	147	766	682	714	3.11599	3.13203	2.54802	13.3084	11.9991	12.4142	5.5313e-71	2.2045	up
EVM0021686	35	36	47	430	464	409	1.44584	1.5472	1.8662	17.1366	18.7352	16.2812	3.86448e-76	3.44408	up
EVM0029451	72	59	73	179	179	210	4.68357	3.95131	4.44138	10.9504	11.0995	12.8992	7.79163e-13	1.49449	up
EVM0057192	341	307	356	829	959	932	3.79248	3.53531	3.71196	8.65241	10.1376	9.7288	1.43874e-49	1.48682	up
EVM0032028	901	833	1020	415	414	452	15.1913	14.5712	16.1244	6.56083	6.6411	7.15566	3.39602e-28	-1.03861	down
EVM0022604	1902	1579	1910	506	507	482	30.0581	25.8586	28.2886	7.4999	7.60485	7.14191	1.29449e-109	-1.78348	down
EVM0035274	782	698	907	1453	1604	1575	30.8274	28.5251	33.4925	53.7755	60.1204	58.2824	4.14576e-38	1.01329	up
EVM0027948	136	131	150	325	286	320	3.64663	3.63987	3.76937	8.2053	7.33138	8.09493	1.66741e-14	1.19874	up
EVM0039710	210	146	230	539	475	573	3.18161	2.30324	3.27204	7.69594	6.86041	8.18035	1.00682e-24	1.48041	up
EVM0029224	190	172	178	596	600	599	5.49645	5.14541	4.81783	16.1774	16.4841	16.2559	1.8447e-48	1.77312	up
EVM0022522	11	26	13	75	116	115	0.464438	1.13885	0.515736	3.04466	4.77273	4.64028	2.45354e-12	2.44418	up
EVM0000171	42	60	49	32	16	16	2.18129	3.22227	2.37812	1.55477	0.777469	0.76746	0.00917949	-1.06648	down
EVM0045093	40	39	90	156	125	150	1.20691	1.19607	2.54079	4.42705	3.59023	4.2467	1.56867e-06	1.3536	up
EVM0037655	609	627	724	1360	1366	1320	8.16546	8.70916	9.10437	17.1318	17.4283	16.6124	5.90222e-46	1.10048	up
EVM0033548	35	21	19	59	66	78	1.55859	0.95986	0.79676	2.51094	2.83648	3.34546	0.000100558	1.37478	up
EVM0028515	136	137	121	350	350	406	4.31996	4.51725	3.62086	10.4877	10.6155	12.1602	1.85223e-22	1.51972	up
EVM0010925	53	48	59	31	15	18	1.42654	1.33768	1.4923	0.776536	0.376193	0.455265	0.00336286	-1.14535	down
EVM0046056	27	46	36	232	241	262	0.449941	0.801113	0.574956	3.70944	3.91218	4.18845	1.2867e-33	2.71502	up
EVM0010928	69	90	89	259	269	237	1.42127	1.92314	1.72629	5.04342	5.29972	4.61507	2.02513e-18	1.64484	up
EVM0044050	42	40	72	290	253	271	2.26999	2.23317	3.6867	15.0236	13.2651	14.0269	4.99701e-30	2.39637	up
EVM0044057	45	51	49	16	15	16	1.92928	2.25589	1.95191	0.644691	0.605041	0.624909	0.00035534	-1.4149	down
EVM0008000	156	154	159	477	484	496	2.5561	2.61201	2.43495	7.35538	7.55009	7.65039	3.15926e-37	1.6738	up
EVM0008007	153	143	123	374	334	347	1.89703	1.8364	1.4254	4.35704	3.93857	4.03502	5.94268e-18	1.36457	up
EVM0049582	446	387	503	56	65	45	22.0454	19.8258	23.3233	2.59188	3.04717	2.06785	1.38622e-59	-2.88672	down
EVM0025218	69	86	80	311	303	278	0.873634	1.13485	0.953466	3.72528	3.6675	3.32755	2.66172e-27	1.94003	up
EVM0043203	261	291	313	788	741	775	3.64559	4.22326	4.10076	10.37	9.87037	10.1869	1.49747e-43	1.46079	up
EVM0031161	239	210	186	76	71	79	3.85603	3.51253	2.81345	1.14406	1.08534	1.19233	1.40813e-11	-1.39901	down
EVM0052005	12	23	22	159	201	170	0.295253	0.609225	0.532345	3.84779	4.93277	4.11315	6.06132e-29	3.10459	up
EVM0057237	147	146	150	533	444	531	3.78321	3.88385	3.62533	12.9237	10.8972	12.8685	1.18827e-38	1.80162	up
EVM0005319	143	139	126	57	62	51	2.32365	2.3352	1.91945	0.870473	0.961249	0.778639	1.5731e-06	-1.16547	down
Salix_babylonica_newGene_3124	74	67	84	237	282	172	3.2087	3.01352	3.49526	9.80515	11.7877	7.10669	7.55804e-14	1.62974	up
EVM0048608	0	0	0	55	58	33	0	0	0	3.00309	3.22686	1.82051	1.57243e-15	4.56961	up
EVM0055618	120	147	166	839	938	874	3.0326	3.85106	3.93251	19.9551	22.6022	20.7749	3.21307e-105	2.64742	up
EVM0056672	1409	1234	1486	519	585	534	16.4759	14.9571	16.2903	5.6996	6.5019	5.8515	1.12029e-52	-1.26865	down
EVM0036242	45	56	74	30	22	23	0.491185	0.626771	0.756901	0.30007	0.220759	0.233319	0.00381717	-1.06584	down
EVM0002929	71	69	80	325	377	373	1.67496	1.68511	1.76421	7.19656	8.46062	8.25504	1.02027e-41	2.30353	up
EVM0002925	765	704	838	215	237	285	16.6965	15.906	17.1383	4.39017	4.89806	5.82752	1.33432e-41	-1.57359	down
EVM0050067	113	127	186	459	525	439	0.844833	0.986798	1.30745	3.23876	3.74604	3.09596	9.61932e-29	1.77479	up
EVM0010828	394	427	506	1011	825	837	5.68752	6.39103	6.83814	13.707	11.3168	11.3359	2.00774e-22	1.0622	up
EVM0010820	108	115	76	350	318	388	1.66927	1.85166	1.09934	5.12422	4.70327	5.67858	1.06837e-23	1.83069	up
EVM0000438	81	75	88	338	311	352	1.19721	1.13876	1.20923	4.69895	4.37134	4.89329	2.09825e-34	2.05704	up
EVM0003312	701	719	875	325	334	281	5.69326	6.05137	6.65998	2.47228	2.57335	2.14188	3.0025e-27	-1.21734	down
EVM0009018	809	696	807	188	196	220	21.8867	19.4938	20.4454	4.77317	5.02666	5.58407	4.64869e-59	-1.86225	down
Salix_babylonica_newGene_5438	40	22	41	171	139	125	2.67026	1.5275	2.58111	10.8785	8.96895	7.96376	5.22516e-14	2.04118	up
Salix_babylonica_newGene_5435	337	303	362	1493	1499	1605	9.93216	9.25221	9.98462	41.3507	42.0311	44.4403	1.57403e-158	2.24632	up
EVM0044931	8	11	16	253	240	199	0.282778	0.379879	0.500931	8.40252	8.05576	6.60609	6.04039e-46	4.11142	up
EVM0044932	59	75	58	205	159	181	2.16922	2.84701	2.00422	7.08139	5.55415	6.26897	1.62046e-11	1.50906	up
EVM0052809	159	178	191	514	584	568	3.48024	4.05328	3.93498	10.6193	12.2197	11.7244	1.24384e-39	1.69751	up
EVM0056586	389	357	406	181	133	137	15.1241	14.3617	14.801	6.57722	4.89229	4.97339	2.3301e-16	-1.27491	down
EVM0045530	92	128	96	340	373	391	1.41636	2.0461	1.37782	4.92514	5.47933	5.66521	1.95705e-26	1.82237	up
EVM0004434	599	543	688	1249	1187	1219	9.03803	8.48531	9.73152	17.6977	17.03	17.2675	5.36331e-38	1.05377	up
EVM0004437	34	75	41	162	183	153	0.743747	1.69342	0.842302	3.32958	3.81722	3.14683	4.47621e-10	1.69518	up
EVM0002106	1093	954	1128	3345	3248	3148	18.919	17.1055	18.2883	54.3589	53.4479	51.1377	5.36468e-184	1.67267	up
EVM0033087	179	188	259	449	435	413	3.47752	3.79713	4.72743	8.21439	8.04883	7.55425	1.7137e-14	1.09933	up
EVM0011883	2249	2150	2358	4765	4569	4687	23.1217	22.9125	22.7259	46.0077	44.6823	45.2442	1.5083e-145	1.10961	up
EVM0034571	1243	1105	1296	584	584	576	26.9339	24.8113	26.3156	11.8726	12.031	11.71	1.31731e-35	-1.00006	down
EVM0007164	546	587	653	1158	1183	1280	5.05704	5.64203	5.67252	10.0822	10.4279	11.1442	1.86234e-37	1.07305	up
EVM0005459	587	555	594	320	261	241	12.3023	12.0387	11.6522	6.28652	5.19646	4.72598	1.05161e-15	-1.01098	down
EVM0013105	65	65	55	29	29	24	3.46836	3.55344	2.7209	1.41625	1.44389	1.19888	0.0028315	-1.04001	down
EVM0043345	1357	1441	1577	580	674	613	8.22565	9.05679	8.96382	3.30226	3.88663	3.48884	1.4707e-45	-1.16535	down
EVM0026561	36	6	33	64	65	69	0.72352	0.126037	0.625001	1.22741	1.25906	1.30668	0.00146626	1.31685	up
EVM0026566	2841	2861	3249	1169	1136	1130	95.2624	99.4537	102.116	36.7814	36.2241	35.5427	2.22957e-119	-1.32025	down
EVM0018684	18	5	37	988	951	861	0.347831	0.100023	0.672189	17.989	17.5361	15.6668	1.94939e-18	4.45137	up
EVM0018682	65	60	67	220	163	173	2.35003	2.22826	2.24432	7.47399	5.58934	5.8617	1.63805e-12	1.5445	up
EVM0010451	77	69	67	9	15	7	3.46342	3.2293	2.81291	0.380928	0.602613	0.26726	2.30049e-10	-2.44692	down
EVM0010457	76	63	57	143	133	129	1.42412	1.21994	0.994285	2.52225	2.38422	2.28213	8.04819e-06	1.06418	up
EVM0007049	315	375	394	1559	1443	1609	9.25433	11.4232	10.8632	43.0795	40.3847	44.4664	1.94198e-125	2.13504	up
EVM0013811	137	128	144	1611	1602	1672	4.29777	4.15282	4.24359	47.6013	47.9281	49.3618	6.67335e-288	3.61269	up
EVM0048106	223	175	186	409	405	486	8.1518	6.60854	6.36007	14.0066	14.0495	16.6521	1.61911e-16	1.19503	up
EVM0004290	201	264	181	110	70	90	4.08233	5.56675	3.44695	2.09125	1.34538	1.71217	3.347e-07	-1.1717	down
EVM0035846	136	170	164	58	54	56	4.73274	6.13189	5.35879	1.88599	1.76891	1.80592	2.91109e-09	-1.38069	down
EVM0011413	391	354	413	971	916	867	10.7148	10.0506	10.5931	24.9785	23.8449	22.2821	3.36988e-42	1.30123	up
EVM0050252	46	46	54	103	96	119	1.36325	1.41974	1.52297	2.897	2.7438	3.35556	1.82891e-05	1.13202	up
EVM0047905	104	67	95	222	195	186	4.16624	2.78201	3.56799	8.39302	7.46259	7.03913	5.51209e-09	1.20911	up
EVM0038945	1387	1482	1516	309	341	297	15.106	16.7411	15.4797	3.15438	3.53028	3.0299	1.57452e-124	-2.14305	down
EVM0038942	2072	1924	2198	644	696	640	33.454	32.2069	33.2756	9.75804	10.6795	9.69241	7.21195e-118	-1.58189	down
EVM0029643	11051	7195	11937	2812	2426	2671	882.533	595.616	893.604	210.849	184.198	200.173	2.22624e-22	-1.82446	down
EVM0024230	867	919	1021	1860	1785	1824	7.51903	8.26589	8.29889	15.1559	14.7244	14.8521	1.89283e-51	1.01762	up
EVM0024314	368	359	498	1356	1433	1535	9.21551	9.3323	11.7038	31.9291	34.1643	36.1306	1.61868e-85	1.87045	up
Salix_babylonica_newGene_5375	21	35	39	84	100	89	0.547808	0.955948	0.961683	2.09894	2.52595	2.22155	1.3345e-06	1.4889	up
EVM0022690	184	188	162	85	80	72	3.99622	4.23409	3.28719	1.7257	1.65611	1.46262	3.73718e-07	-1.08758	down
EVM0019220	215	187	253	714	626	632	5.05195	4.57116	5.59273	15.8057	14.047	13.9845	3.75148e-41	1.63561	up
EVM0015971	5	12	29	153	122	126	0.095308	0.224925	0.517608	2.78061	2.23834	2.2891	9.70034e-18	2.93968	up
EVM0038241	284	314	264	610	570	608	9.48828	10.8941	8.28083	19.172	18.1502	19.0897	1.76357e-19	1.09586	up
EVM0038364	70	96	117	26	46	45	1.08361	1.53981	1.68578	0.366449	0.673255	0.64369	0.000319477	-1.14012	down
EVM0034469	232	269	262	106	100	128	5.28574	6.3561	5.59741	2.25709	2.16633	2.72654	9.65484e-10	-1.11347	down
EVM0033850	108	94	65	24	11	28	1.79941	1.62902	1.01186	0.36779	0.16853	0.434671	1.91291e-07	-1.86674	down
EVM0014885	138	120	141	52	60	37	6.08301	5.47259	5.83178	2.14144	2.49827	1.52403	3.57321e-07	-1.30638	down
EVM0021344	149	139	128	73	59	50	5.79982	5.62401	4.67923	2.65646	2.17641	1.82969	8.59084e-06	-1.09642	down
EVM0013289	3378	3464	3966	1677	1606	1717	62.643	66.5905	68.9461	29.1939	28.3111	29.8837	3.5911e-84	-1.05127	down
EVM0035338	46	20	23	110	92	130	0.944156	0.4174	0.440381	2.13014	1.79425	2.50344	8.15269e-09	1.82913	up
EVM0014888	206	214	210	443	415	385	3.80773	4.1133	3.6531	7.71116	7.32342	6.70154	4.43845e-14	1.02501	up
EVM0001106	9	2	9	86	76	66	0.22887	0.027175	0.213091	2.0592	1.83204	1.55796	1.00878e-14	3.14741	up
EVM0001103	348	410	357	990	983	1069	3.39344	4.15149	3.26704	9.07793	9.12614	9.80469	5.90651e-49	1.49223	up
EVM0024685	473	449	473	239	200	194	20.9369	20.5738	19.6129	9.92826	8.38319	8.03691	1.15931e-15	-1.07088	down
EVM0036737	4022	4045	4481	1640	1752	1639	70.1951	73.1726	73.299	26.8634	29.0727	26.8503	4.40912e-139	-1.25822	down
EVM0032023	680	763	798	2081	2178	2235	17.8868	20.8071	19.6564	51.388	54.4857	55.1918	8.81849e-114	1.58726	up
EVM0020730	68	76	38	17	8	16	2.76068	3.23053	1.45006	0.640233	0.288412	0.583819	7.34128e-06	-1.86623	down
EVM0045682	937	983	1132	391	397	494	47.6938	51.8703	53.9963	18.6772	19.2131	23.5921	1.43593e-30	-1.1847	down
EVM0045686	831	743	911	5382	5329	5349	23.3564	21.6335	23.9889	142.041	142.431	141.135	0	2.74659	up
EVM0038086	482	470	531	2109	2054	1952	7.93048	8.02221	8.19046	32.6154	32.1581	30.1793	2.85745e-183	2.09518	up
EVM0030773	155	192	198	500	543	472	5.417	6.94755	6.50299	16.4304	18.0822	15.5288	1.93338e-28	1.51453	up
EVM0034853	77	39	65	18	29	34	2.19402	1.12598	1.71695	0.461633	0.781081	0.896252	0.0091946	-1.0015	down
EVM0045539	25	25	12	52	40	52	0.569301	0.611808	0.246591	1.14525	0.885565	1.1507	0.00544589	1.13403	up
EVM0002472	229	228	270	801	852	1009	3.42354	3.53415	3.77586	11.259	12.1246	14.1701	5.12731e-63	1.91503	up
EVM0009568	485	551	576	1119	1079	1112	20.737	24.4125	23.1001	44.9447	43.9078	44.6487	5.06416e-36	1.09011	up
EVM0026784	416	420	372	2550	2460	2607	9.1064	9.52758	7.63435	52.4608	51.2524	53.6136	8.56206e-275	2.70141	up
EVM0030190	2513	2177	2667	997	907	1056	46.9556	42.1764	46.7215	17.4863	16.1176	18.5138	2.408e-73	-1.25007	down
EVM0045346	3309	3337	3614	1518	1330	1365	86.4162	90.3215	88.4524	37.2046	33.006	33.4513	3.52488e-100	-1.22378	down
EVM0041767	119	99	93	41	33	35	1.61454	1.39278	1.18263	0.521896	0.41645	0.444327	1.24043e-06	-1.38479	down
EVM0032840	111	133	160	37	38	44	2.92506	3.62862	3.95576	0.904177	0.936953	1.07777	4.12188e-10	-1.63033	down
EVM0051594	301	288	340	1596	1739	1702	6.57843	6.52765	6.95217	32.7609	36.1523	34.9264	4.87868e-193	2.48629	up
EVM0044433	109	120	134	36	50	66	2.69491	3.08255	3.10912	0.832188	1.17361	1.51721	2.56679e-05	-1.14473	down
EVM0002470	808	784	849	365	327	334	19.1759	19.2891	18.8889	8.11511	7.37096	7.4256	8.91078e-33	-1.18539	down
EVM0006360	2684	2684	2906	1273	1235	1295	28.5184	29.5638	28.9389	12.7003	12.4792	12.9169	1.624e-83	-1.06181	down
EVM0047172	17	34	25	1596	1483	1490	0.309759	0.631858	0.42588	27.3385	25.7294	25.5165	2.30963e-242	5.84176	up
EVM0048813	175	139	223	77	77	85	2.64479	2.1797	3.16099	1.08587	1.11098	1.20178	1.25143e-06	-1.07056	down
EVM0048811	50	52	31	128	116	133	2.04108	2.20218	1.18732	4.89853	4.49815	5.07364	4.40443e-08	1.48126	up
EVM0048815	459	519	509	84	122	99	8.31534	9.74081	8.64592	1.42557	2.08793	1.67407	3.30336e-44	-2.19411	down
EVM0048819	640	709	682	1944	1893	1972	6.30245	7.23048	6.29115	17.972	17.7287	18.2292	1.22015e-104	1.56675	up
EVM0021003	38	51	72	3	3	5	1.313	1.80524	2.32708	0.064908	0.065734	0.129769	4.91859e-11	-3.13019	down
EVM0047797	563	567	598	210	201	280	13.67	14.2587	13.5963	4.76921	4.63664	6.36827	4.82015e-21	-1.25194	down
EVM0053279	113	78	136	411	455	425	2.25981	1.61106	2.54803	7.72068	8.65966	7.99017	5.81539e-35	2.01051	up
EVM0053270	578	635	625	257	240	186	9.86817	11.2443	9.99848	4.11918	3.88489	2.98096	1.99619e-24	-1.35657	down
EVM0041245	304	277	287	68	57	73	6.40714	6.04061	5.67669	1.34231	1.12604	1.44116	1.3938e-27	-2.02984	down
EVM0055843	106	86	137	790	811	719	1.8165	1.5271	2.21434	12.8082	13.315	11.6504	1.09711e-97	2.84607	up
Salix_babylonica_newGene_1525	33	39	34	13	10	13	0.864877	1.25471	1.07813	0.321952	0.242878	0.335806	0.0037437	-1.31035	down
EVM0030271	551	562	567	1326	1254	1131	22.9713	24.2939	22.1373	51.9323	49.7303	44.2705	4.23851e-42	1.19429	up
EVM0009399	1435	1415	1625	2802	2822	3037	16.759	17.1279	17.7781	30.7224	31.3316	33.2826	1.65366e-73	1.00923	up
EVM0050725	16	22	11	108	62	75	0.289747	0.412051	0.185966	1.83187	1.05966	1.26167	3.24082e-09	2.16057	up
EVM0037318	228	237	353	1255	1181	1057	4.41961	4.74686	6.41266	22.8336	21.7709	19.2362	9.05326e-72	2.13868	up
EVM0050729	1920	1747	2008	866	859	862	25.1704	23.7433	24.6715	10.6618	10.698	10.6072	8.74324e-61	-1.07182	down
EVM0011257	55	55	58	212	217	251	1.99875	2.06112	1.96346	7.30418	7.57269	8.643	3.03938e-23	2.01931	up
EVM0014572	98	55	80	334	317	338	1.20927	0.698435	0.925942	3.88149	3.72827	3.91734	1.15234e-29	2.09852	up
EVM0014575	615	625	752	1458	1296	1339	14.3322	15.1095	16.4398	31.9188	28.7332	29.2928	4.76694e-40	1.09395	up
EVM0029951	89	89	99	326	236	308	1.14134	1.18519	1.19193	3.94957	2.89172	3.73218	9.39808e-20	1.67245	up
EVM0009601	113	103	129	1049	1068	1229	13.5929	12.8806	14.5489	119.275	123.021	139.772	9.74199e-169	3.30564	up
EVM0017670	56	59	68	275	215	224	0.760563	0.82573	0.864106	3.52212	2.79778	2.86942	3.54635e-22	1.9696	up
EVM0011365	169	212	151	913	898	947	4.16292	5.42442	3.47617	21.1487	21.074	21.9371	3.84656e-82	2.40144	up
EVM0040203	275	204	248	968	892	885	5.3099	4.08776	4.48824	17.6052	16.4263	16.0944	1.77656e-70	1.96017	up
EVM0002736	1386	1445	1556	3518	3150	3390	17.9851	19.4347	18.9333	42.8754	38.8776	41.3039	2.36372e-106	1.25203	up
EVM0047795	22	29	27	63	72	64	0.665053	0.915746	0.772123	1.81379	2.08481	1.84227	9.82988e-05	1.30962	up
EVM0016329	84	107	131	210	344	305	2.33545	3.06647	3.41498	5.49062	9.10897	7.9767	4.779e-12	1.43675	up
EVM0044712	34	9	17	62	66	70	0.828921	0.229792	0.392028	1.43053	1.54281	1.61048	4.14091e-05	1.60754	up
EVM0008282	455	424	591	953	920	964	8.33372	8.05158	10.158	16.4219	16.0564	16.6023	6.87134e-24	1.00453	up
EVM0031609	2076	2100	2527	4910	4572	5679	87.7655	91.9926	100.144	194.896	183.804	225.333	5.94057e-31	1.2284	up
EVM0054856	1006	965	1151	233	255	321	17.5454	17.4507	18.8154	3.80813	4.21623	5.24842	8.02829e-65	-1.87439	down
EVM0024860	858	880	968	483	303	428	13.5417	14.3957	14.3237	7.15459	4.54835	6.34071	1.38926e-17	-1.08767	down
EVM0024861	98	103	116	45	63	39	1.06208	1.15149	1.17804	0.454324	0.647461	0.394825	0.000338184	-1.00089	down
EVM0024869	265	194	202	454	444	396	9.33133	7.06701	6.67314	15.0144	14.901	13.1136	9.06405e-12	1.01182	up
EVM0031605	516	472	488	1099	876	1086	14.8351	14.0398	13.129	29.6431	23.9339	29.2939	3.09813e-27	1.10134	up
Salix_babylonica_newGene_9939	412	338	407	807	816	868	9.5183	7.95505	8.65527	17.3429	17.8536	22.4249	1.49683e-31	1.15796	up
EVM0017493	1259	1328	1458	472	465	469	32.8561	35.9353	35.6738	11.5667	11.5449	11.4828	3.03167e-70	-1.46007	down
EVM0017492	1373	1292	1669	229	239	265	27.5005	26.8324	31.3391	4.30872	4.54282	4.96831	6.45249e-139	-2.48668	down
EVM0017490	806	751	876	1828	1979	1976	12.7347	12.3032	12.9713	27.126	29.742	29.3025	7.19739e-83	1.30404	up
EVM0010646	388	394	478	212	193	151	10.1077	10.6564	11.6831	5.19673	4.77755	3.69757	3.78177e-13	-1.10359	down
EVM0021560	279	286	281	123	67	129	5.14922	5.46355	4.85079	2.13155	1.15939	2.22446	1.96909e-10	-1.31676	down
EVM0036237	311	348	353	143	114	132	12.4927	14.4804	13.2699	5.37033	4.33547	4.95698	5.40622e-16	-1.30166	down
EVM0045050	374	381	338	1273	1239	1344	5.29363	5.59187	4.4805	16.9427	16.6902	17.8771	3.61901e-90	1.86304	up
EVM0023845	39	33	41	272	227	274	1.34045	1.17575	1.32593	8.89637	7.50891	8.94684	1.15242e-37	2.74795	up
EVM0041799	21	31	43	82	87	103	0.747636	1.13468	1.46148	2.77787	3.01247	3.51544	2.0016e-06	1.48422	up
EVM0018349	132	97	92	374	287	351	2.34538	1.78016	1.53089	6.24245	4.84922	5.85564	3.10479e-20	1.67554	up
EVM0042327	1998	1870	1973	772	817	888	26.7226	25.9244	24.736	9.68547	10.3816	11.1388	4.60846e-63	-1.1772	down
EVM0022719	83	45	99	247	180	198	1.95808	1.08736	2.18324	5.45606	4.02429	4.3828	5.27468e-10	1.47551	up
EVM0049093	2661	2537	2845	680	719	734	31.1019	30.7375	31.1744	7.46106	7.98456	8.05262	6.55939e-198	-1.85209	down
EVM0024006	127	146	154	361	424	415	1.37241	1.6395	1.56348	3.67096	4.36752	4.22615	1.35288e-24	1.5266	up
EVM0024000	208	200	198	400	374	453	4.37013	4.35074	3.90941	7.90994	7.49045	8.95946	2.78522e-14	1.06059	up
Salix_babylonica_newGene_7167	187	115	178	71	57	45	2.88632	1.86813	2.61478	0.854566	0.702585	0.5519	1.24109e-07	-1.35182	down
EVM0034384	282	287	260	527	576	544	4.77687	5.0349	4.12076	8.37731	9.26902	8.63896	1.10106e-17	1.03574	up
EVM0025208	604	580	641	1734	1491	1528	5.94186	5.90601	5.90702	16.012	13.9496	14.1076	1.99886e-71	1.43308	up
EVM0031253	214	156	167	514	540	479	5.3618	4.03496	3.92622	12.113	12.8788	11.2686	6.269e-28	1.55054	up
EVM0031258	71	66	81	284	296	271	1.15642	1.11345	1.24143	4.38032	4.61925	4.17331	2.94365e-28	1.98256	up
EVM0039005	980	857	957	449	454	377	9.43389	8.54673	8.63142	4.05069	4.15391	3.39873	5.43095e-26	-1.06112	down
EVM0031780	103	58	109	25	27	20	1.91607	1.11169	1.90653	0.437471	0.472606	0.343765	3.18964e-07	-1.70886	down
EVM0031785	19	5	18	54	43	37	0.670427	0.185842	0.578777	1.79991	1.45184	1.2354	0.000624389	1.52082	up
EVM0001714	199	201	188	59	82	73	2.74791	2.87631	2.42844	0.756733	1.06994	0.940682	1.15743e-10	-1.36451	down
EVM0032786	319	329	309	140	124	127	5.65386	6.05868	5.13453	2.33471	2.07956	2.11383	3.54217e-14	-1.21671	down
EVM0032781	107	103	125	1130	1324	1181	16.0154	16.0509	17.5104	159.669	189.49	166.805	4.20531e-188	3.46685	up
EVM0041000	715	468	568	152	133	143	36.3419	24.6267	27.0253	7.25644	6.38845	6.78837	1.26843e-35	-1.94334	down
EVM0037366	108	83	121	288	211	234	2.73658	2.17564	2.8865	6.86533	5.0926	5.58589	8.12633e-11	1.26418	up
EVM0006947	259	174	234	46	55	56	7.41639	5.14572	6.27485	1.21701	1.48967	1.48351	7.78505e-19	-1.96291	down
EVM0006948	24	37	24	283	273	263	0.926955	1.50554	0.854611	10.5136	10.2694	9.77723	3.36719e-45	3.208	up
EVM0036940	92	99	108	480	335	353	3.30779	3.67871	3.64578	16.306	11.4949	11.9761	2.14579e-29	1.98392	up
EVM0036941	1979	2098	2222	4720	4615	4733	38.2158	42.0143	40.2321	85.619	84.7781	85.8092	1.44975e-148	1.21492	up
EVM0044562	48	97	59	6	19	3	1.75729	3.67372	2.00822	0.206937	0.659447	0.103431	1.2119e-07	-2.4056	down
EVM0044568	80	54	76	405	359	370	2.11706	1.4628	1.86753	10.097	9.06297	9.20287	5.67637e-45	2.44455	up
EVM0008531	2288	2120	2449	4432	4366	4534	23.5981	22.6591	23.6722	42.9255	42.824	43.8935	5.05889e-118	1.01659	up
EVM0000045	21	22	47	3762	3754	3734	0.391247	0.42561	0.816207	65.9766	66.68	65.4612	0	6.9121	up
EVM0005840	552	490	595	1367	1430	1351	7.6	7.00074	7.69013	17.6922	18.7481	17.4769	2.01154e-69	1.39519	up
EVM0052685	31	24	57	84	82	59	0.393556	0.316468	0.676897	0.999512	0.990413	0.69739	0.00389158	1.00248	up
EVM0033122	2208	2102	2329	5309	5239	5103	42.5001	41.9379	42.007	95.9446	95.8863	92.1902	2.52813e-200	1.29378	up
EVM0008398	70	73	53	170	191	139	2.12518	2.2921	1.48438	4.84841	5.50728	3.96726	1.01444e-08	1.35481	up
EVM0043512	50	47	40	91	129	75	6.4694	6.31186	4.78626	11.0553	15.9314	9.14154	0.000246159	1.09886	up
EVM0043516	93	73	58	262	230	290	2.46319	2.00759	1.44357	6.5502	5.81735	7.24123	1.32776e-18	1.80644	up
EVM0007715	1071	888	1142	461	476	427	28.3976	24.4117	28.385	11.4832	11.9937	10.6247	4.69331e-31	-1.1174	down
EVM0055841	6	4	12	80	97	67	0.135158	0.11189	0.292393	2.01641	2.49068	1.69312	2.33094e-15	3.13965	up
EVM0002537	67	41	44	14	25	20	0.506671	0.323082	0.314282	0.095589	0.179468	0.137862	0.00364258	-1.17806	down
EVM0002535	99	86	104	360	472	443	2.52997	2.27277	2.49197	8.71066	11.5533	10.7064	2.48167e-40	2.16302	up
EVM0006445	5	2	16	42	60	52	0.149536	0.066133	0.559488	1.47354	2.0992	1.81031	2.80734e-07	2.38818	up
EVM0040267	42	49	65	964	884	735	1.06834	1.29934	1.56524	23.3552	21.692	17.8014	3.66911e-135	4.03786	up
EVM0004977	23710	25027	27066	8980	9653	8836	966.296	1057.24	1033.95	343.608	374.068	337.988	1.04362e-279	-1.40508	down
EVM0004979	29	39	43	113	49	79	0.577209	0.82164	0.814735	2.16337	0.947376	1.4959	0.00171603	1.09177	up
EVM0052469	238	267	267	78	93	65	4.27487	4.96762	4.4835	1.31398	1.579	1.0886	8.421e-17	-1.61391	down
EVM0052468	1125	899	1155	470	372	514	31.7834	26.3358	30.5743	12.4651	9.97518	13.6266	3.52438e-25	-1.15995	down
EVM0006195	113	106	97	419	455	463	5.1849	5.0241	4.17787	18.0912	19.9171	19.9893	1.49627e-44	2.10541	up
EVM0008496	484	529	474	1949	1771	1863	9.46285	10.7267	8.6869	35.8313	32.9609	34.2347	1.20899e-126	1.95501	up
EVM0046071	135	101	138	41	33	37	6.05531	4.6751	5.79999	1.68709	1.37242	1.54276	1.64027e-09	-1.61499	down
EVM0032648	177	183	187	1003	917	923	6.48041	6.95441	6.42746	34.6552	32.0839	31.8653	2.62957e-110	2.41656	up
EVM0002231	314	339	435	188	130	159	6.56723	7.36066	8.53672	3.68848	2.58722	3.12412	5.86182e-11	-1.10823	down
EVM0053337	539	592	544	1438	1542	1550	6.98253	7.95573	6.61276	17.507	19.0209	18.8635	4.27038e-72	1.4839	up
EVM0057654	1638	1529	1723	417	452	467	34.601	33.4769	34.1117	8.25818	9.06551	9.25106	1.39962e-118	-1.80661	down
EVM0037468	182	230	222	451	499	519	5.57962	7.31121	6.37322	13.0125	14.5824	14.9639	2.4798e-20	1.25372	up
EVM0056119	170	181	152	402	318	358	1.38661	1.53494	1.16311	3.08991	2.47629	2.74954	7.93172e-13	1.13524	up
Salix_babylonica_newGene_8681	4	11	0	65	54	38	0.230612	0.747167	0	3.99115	3.38512	2.35803	0.00328953	1.94878	up
EVM0055652	71	76	122	172	199	195	1.83656	2.05503	2.96941	4.1937	4.91811	4.76816	4.72455e-07	1.10544	up
EVM0050028	490	428	458	195	236	186	3.19217	2.88907	2.79487	1.19289	1.46039	1.13384	6.09905e-15	-1.08654	down
EVM0024159	2032	2168	2235	6489	6359	6614	28.0299	31.0061	28.8965	84.0596	83.4253	85.6581	2.45756e-302	1.65144	up
EVM0010331	82	40	60	172	144	167	0.971252	0.491265	0.661477	1.91441	1.62047	1.85997	1.54924e-08	1.41183	up
EVM0051374	58	37	65	216	206	204	1.23836	0.803866	1.30335	4.34527	4.18309	4.08692	1.8215e-19	1.96975	up
EVM0020551	226	241	283	1336	1274	1400	8.71693	9.63245	10.2344	48.4295	46.762	50.7295	5.20695e-150	2.46318	up
Salix_babylonica_newGene_5814	49	46	73	24	22	26	3.09833	3.08123	4.3817	1.58592	1.44816	1.70296	0.00414611	-1.06249	down
Salix_babylonica_newGene_5818	18	14	17	50	51	73	0.438565	0.324969	0.397403	1.21107	1.20211	1.75082	6.09381e-06	1.71199	up
EVM0028795	320	377	455	84	58	60	11.8622	14.4683	15.7913	2.90131	2.0305	2.06875	6.231e-37	-2.39463	down
EVM0028490	71	75	55	829	853	797	2.63296	2.86406	1.90787	28.9896	30.189	27.8548	7.96947e-140	3.62931	up
EVM0003342	171	134	149	52	72	46	2.93199	2.38205	2.39383	0.82796	1.16497	0.738184	1.16363e-07	-1.30818	down
EVM0056537	338	333	374	86	74	116	6.10878	6.23837	6.33779	1.45272	1.27135	1.96094	2.97415e-25	-1.82649	down
EVM0052857	1190	1096	1273	4563	4812	5074	33.0574	31.5668	33.1378	119.045	127.159	132.336	0	2.07618	up
Salix_babylonica_newGene_863	52	49	43	244	255	207	1.45471	1.51963	1.32635	8.10599	7.628	6.58293	7.38418e-27	2.28072	up
EVM0025603	127	92	53	311	467	411	2.38921	1.78842	0.939121	5.51246	8.39664	7.28873	2.97174e-07	1.96499	up
EVM0056985	1260	1205	1370	2752	2690	2748	13.6253	13.5102	13.8889	27.9542	27.6675	27.9	5.60014e-101	1.15091	up
EVM0003177	213	191	252	104	102	91	4.27247	3.9665	4.73738	1.95468	1.93054	1.70531	2.74264e-08	-1.05784	down
EVM0045015	603	553	704	314	297	253	4.83431	4.59516	5.29814	2.36534	2.26593	1.90021	1.57392e-17	-1.03541	down
EVM0013523	213	180	211	60	31	49	5.38603	4.71847	5.00526	1.4157	0.745722	1.16597	6.05768e-17	-1.97745	down
EVM0049065	9575	9279	10593	42036	38144	38670	311.542	312.928	323.07	1284.21	1180.14	1180.96	0	2.07013	up
EVM0049060	114	136	153	21	21	37	2.95349	3.67802	3.73657	0.509788	0.518756	0.902701	5.75414e-14	-2.16884	down
EVM0009935	46	34	68	121	111	117	1.14025	0.870638	1.57449	2.83384	2.63417	2.72927	4.615e-06	1.24614	up
EVM0042482	753	854	803	3082	3149	3261	28.3406	33.3252	28.3271	108.936	112.718	115.226	4.73296e-212	2.02763	up
EVM0033737	126	111	144	39	40	37	2.77007	2.54087	2.96468	0.808329	0.826735	0.761565	9.27634e-10	-1.58505	down
EVM0047501	890	949	1055	5064	5015	5198	12.7704	14.1174	14.191	68.2805	68.4903	70.0598	0	2.45411	up
EVM0047503	8406	8135	8854	2490	2371	2472	243.438	244.205	240.34	67.6947	65.2922	67.1716	0	-1.73286	down
EVM0046670	98	108	107	263	251	270	3.14021	3.59287	3.20945	7.91536	7.64156	8.13307	3.91304e-15	1.35553	up
EVM0046673	773	790	858	8893	8361	7949	16.1212	17.0729	16.7789	174.31	165.95	155.732	0	3.43156	up
EVM0046676	429	445	502	1891	1842	1935	13.6665	14.7092	14.9933	56.6514	55.8883	57.9405	1.82942e-175	2.09326	up
EVM0023731	237	241	278	986	821	934	4.13222	4.36447	4.53782	16.1736	13.6287	15.3027	4.33022e-69	1.90246	up
EVM0039214	806	653	817	2305	2253	2253	19.2932	16.2102	18.3387	51.8451	51.3113	50.6494	1.71632e-123	1.63593	up
EVM0057267	1460	1380	1350	704	580	600	14.654	14.3549	12.6919	6.62848	5.53144	5.64437	6.3067e-34	-1.0922	down
EVM0033741	597	691	712	2102	2070	2023	14.8165	17.7715	16.5443	48.9938	48.8471	47.1246	8.34951e-117	1.68258	up
EVM0033743	136	135	174	78	61	44	3.45303	3.54941	4.13594	1.84995	1.47606	1.05115	3.12641e-06	-1.17301	down
EVM0049147	26	16	19	60	64	76	1.05115	0.672773	0.714412	2.33699	2.54041	2.99561	3.69415e-06	1.63083	up
EVM0007938	169	110	153	319	366	364	1.99915	1.34507	1.69643	3.56111	4.12999	4.06187	1.40149e-15	1.31772	up
EVM0031426	204	160	187	479	528	601	6.23383	5.06658	5.34293	13.7522	15.3466	17.2466	5.60585e-31	1.58407	up
EVM0031427	22	44	26	101	84	71	0.384335	0.815187	0.433399	1.68265	1.4264	1.18706	2.16751e-05	1.41941	up
EVM0005271	112	126	110	32	48	22	2.4675	2.87583	2.26888	0.65495	1.00736	0.438092	5.98292e-08	-1.61962	down
EVM0031428	408	362	375	1740	1828	1805	9.97921	9.16455	8.58099	39.9428	42.5049	41.4375	3.30385e-180	2.27799	up
EVM0031429	6	9	23	119	92	142	0.071781	0.112099	0.278833	1.47787	1.15259	1.75927	1.89706e-17	3.00239	up
EVM0009603	14512	13520	14666	4392	3930	4312	426.134	411.529	403.659	121.094	109.712	118.845	0	-1.69787	down
EVM0001696	86	90	83	37	44	26	4.23766	4.59788	3.8578	1.69066	2.07512	1.20044	0.000201959	-1.14971	down
EVM0047545	467	505	499	204	209	223	10.7599	12.0743	10.7774	4.41388	4.57282	4.81903	5.10829e-19	-1.14204	down
EVM0009094	889	790	905	5365	5212	5358	10.9598	10.0948	10.4626	62.1563	61.1532	62.0473	0	2.6783	up
EVM0001520	97	130	139	336	374	381	1.28278	1.78436	1.7255	4.18703	4.71632	4.73873	6.2342e-23	1.60642	up
EVM0015051	158	152	171	337	365	314	6.25756	6.24267	6.33959	12.5616	13.7894	11.6936	6.8233e-14	1.12165	up
EVM0015058	126	162	136	74	40	65	2.08449	2.77831	2.1016	1.14604	0.625516	1.00941	1.60197e-05	-1.14165	down
EVM0022283	11	8	6	332	241	307	0.222477	0.151541	0.114091	6.30633	4.63271	5.82762	2.23182e-57	4.84556	up
EVM0030467	131	111	181	612	637	578	3.25178	2.8524	4.2079	14.2752	15.0372	13.4776	3.81289e-52	2.14683	up
EVM0030309	13	33	19	80	60	72	0.114479	0.320907	0.162271	0.705159	0.536792	0.634595	1.40324e-05	1.60179	up
EVM0053663	283	300	296	1087	1106	991	12.0063	13.2137	11.7769	43.3606	44.7022	39.5196	3.71567e-83	1.90176	up
EVM0003588	32	31	46	133	78	94	0.87329	0.892605	1.20681	3.49676	2.06887	2.46494	1.5731e-06	1.4589	up
EVM0056334	5	8	5	1430	1340	1447	0.106605	0.186052	0.110025	34.148	32.414	34.5484	1.24924e-150	7.42619	up
EVM0015581	96	88	91	12	19	12	1.60169	1.52197	1.41548	0.188627	0.299245	0.187929	1.00019e-12	-2.41862	down
EVM0018878	1028	875	1045	409	398	526	11.7698	10.3815	11.2056	4.39683	4.32916	5.65124	1.06565e-23	-1.07858	down
EVM0002189	892	821	1026	2385	2243	2526	14.6686	13.9974	15.8225	36.8375	35.0899	39.0018	1.9222e-100	1.44068	up
EVM0026872	2554	2396	2777	5049	5055	5001	74.651	72.5779	76.0714	138.56	140.481	137.199	8.36564e-132	1.02471	up
EVM0048523	43	60	42	111	147	148	0.737023	1.07397	0.675	1.79408	2.40449	2.39432	1.96857e-08	1.4709	up
EVM0048527	231	211	223	615	644	553	5.81812	5.5008	5.25685	14.5441	15.4383	13.0696	1.26736e-34	1.48965	up
EVM0038523	37	30	27	84	103	65	0.527944	0.435172	0.361108	1.12653	1.40273	0.877287	1.51851e-05	1.38465	up
EVM0004764	4234	4162	4397	1635	1608	1624	46.0557	46.9258	44.8369	16.6941	16.6317	16.5737	1.33771e-176	-1.33525	down
EVM0056808	93	94	101	412	439	428	3.52368	3.67763	3.59252	14.6729	15.8382	15.2508	2.33564e-47	2.17648	up
EVM0016774	83	77	73	167	152	139	1.46125	1.40272	1.20206	2.78121	2.55344	2.3131	5.87076e-06	1.00068	up
EVM0013722	74	65	90	173	210	199	1.8761	1.70823	2.13746	4.14325	5.0989	4.76571	3.10972e-11	1.36998	up
EVM0013724	41	62	75	6	7	11	0.62712	0.982149	1.07543	0.072067	0.087465	0.158279	6.9134e-09	-2.46918	down
EVM0054404	215	237	216	636	632	691	4.3335	4.93632	4.06657	12.0419	12.1109	13.076	1.93853e-41	1.59298	up
EVM0056186	196	192	243	74	57	98	5.30917	5.39323	6.14842	1.86926	1.44525	2.49228	4.12e-10	-1.36111	down
Salix_babylonica_newGene_4478	77	58	74	24	17	27	2.92647	2.42466	2.72906	0.888834	0.593545	0.9767	3.05462e-05	-1.44384	down
EVM0032475	164	187	181	608	543	643	1.70075	2.01012	1.75981	5.92793	5.35896	6.26483	3.24597e-44	1.79062	up
EVM0013893	48	83	54	12	5	14	0.95407	1.72769	1.00663	0.225472	0.094597	0.265299	1.41982e-07	-2.22201	down
EVM0013896	1146	1006	1102	2135	2103	2058	11.4326	10.4095	10.3035	20.0115	19.9583	19.2767	1.66977e-56	1.00729	up
EVM0034173	96	84	94	224	315	252	2.31762	2.08828	2.1124	5.07728	7.23872	5.6998	4.90753e-16	1.55141	up
Salix_babylonica_newGene_3839	139	154	168	1132	1070	1139	7.13843	6.79311	8.40599	47.279	46.7694	49.7225	2.49377e-160	2.89367	up
EVM0011493	177	179	216	89	72	102	10.5976	11.1485	12.1735	4.99911	4.09343	5.71117	6.74767e-07	-1.03388	down
EVM0021031	317	376	425	30	59	56	7.31945	9.001	9.2009	0.643861	1.27718	1.2069	7.08343e-42	-2.80707	down
EVM0021039	154	152	210	851	899	929	4.77272	4.8724	6.11761	24.8428	26.5622	27.0981	1.79477e-95	2.41596	up
EVM0043244	267	286	321	1043	968	1056	2.84478	3.15753	3.21304	10.4593	9.82495	10.5848	5.60263e-81	1.85803	up
EVM0004605	57	64	58	20	19	27	2.37853	2.76243	2.2766	0.774716	0.745963	1.03032	0.000416273	-1.27483	down
EVM0030147	204	170	157	68	93	56	3.14505	2.72554	2.26416	0.984255	1.36206	0.800091	5.24887e-07	-1.19367	down
Salix_babylonica_newGene_6646	61	75	160	49	39	41	1.94883	2.43812	4.93334	1.49494	1.10206	1.30029	0.00233495	-1.04476	down
EVM0038220	184	180	219	79	70	95	6.28411	6.34574	7.00704	2.51646	2.27061	3.02943	1.54284e-08	-1.16608	down
EVM0023760	851	835	922	18764	19299	19096	29.1428	29.6291	29.5841	603.675	628.795	614.121	0	4.50723	up
EVM0027866	1047	1077	1158	134	172	149	25.0055	26.6866	25.946	3.00712	3.89	3.33323	1.69382e-135	-2.77034	down
EVM0023182	8	9	13	93	109	82	0.221802	0.257606	0.356722	2.57865	3.0605	2.2776	2.66945e-17	3.01311	up
EVM0039450	158	115	136	768	659	901	2.59204	1.95615	2.0835	11.8595	10.2986	13.9029	6.56767e-72	2.5334	up
EVM0000638	197	150	188	530	587	496	13.5981	10.7307	12.1726	34.513	38.694	32.2592	1.78208e-33	1.63263	up
EVM0041596	23	25	28	230	248	232	1.90148	2.13789	2.11455	17.8926	19.5605	18.0367	1.33382e-41	3.16287	up
EVM0002444	2477	2596	2613	5565	5200	5465	10.8518	11.7876	10.7278	22.8915	21.664	22.4724	1.11616e-127	1.13304	up
EVM0030410	295	295	259	603	626	563	8.41401	8.72817	6.93405	16.1565	16.9951	15.0846	2.07888e-20	1.12176	up
EVM0039985	39	32	26	86	82	79	1.86332	1.55741	1.13893	3.85619	3.74499	3.5414	1.97061e-05	1.31964	up
EVM0037463	78	51	63	215	183	172	1.25373	0.851267	0.951686	3.26905	2.81186	2.61496	1.00885e-12	1.57871	up
EVM0037467	191	164	181	516	434	446	9.86785	8.7872	8.76479	25.1514	21.4261	21.7384	4.85966e-25	1.42162	up
EVM0040135	38	36	40	12	6	19	1.71282	1.68057	1.69719	0.507724	0.256948	0.777656	0.0033558	-1.35399	down
EVM0049924	28	36	37	433	478	562	1.45391	1.95591	1.83025	21.629	24.1585	28.0524	1.4502e-85	3.8244	up
EVM0049928	1643	1680	1930	727	765	859	29.2208	30.9587	32.167	12.1287	12.9246	14.3297	1.33184e-46	-1.09703	down
EVM0036362	293	252	308	653	674	628	6.12164	5.45145	6.03344	12.8299	13.3972	12.3185	1.39694e-29	1.24641	up
EVM0035820	157	144	134	42	15	49	2.45728	2.33357	1.96096	0.609243	0.221963	0.718561	8.08448e-10	-1.86721	down
EVM0004649	107	126	143	24	34	43	2.36784	2.89864	2.98359	0.501477	0.715141	0.897385	5.30901e-10	-1.7458	down
EVM0024645	1018	1057	1035	2122	1985	1896	14.4987	15.6049	13.8172	28.3787	26.8846	25.3405	2.21355e-46	1.00172	up
EVM0040387	501	429	463	2390	2350	2488	7.64952	6.77858	6.62571	34.2731	34.1305	35.6656	1.9082e-251	2.42464	up
EVM0023627	46	52	81	166	161	151	1.01459	1.18912	1.67731	3.44046	3.36795	3.12652	1.92948e-09	1.42965	up
EVM0005588	42	18	21	83	127	64	0.972311	0.434492	0.452887	1.82764	2.83435	1.40476	3.67131e-06	1.66623	up
EVM0053268	159	142	202	63	40	46	0.75563	0.699445	0.902555	0.281292	0.179374	0.205195	2.5628e-11	-1.62865	down
EVM0036205	101	97	113	45	44	39	9.58772	9.60228	10.1008	4.00678	3.93383	3.47939	1.65648e-05	-1.16729	down
EVM0009873	52	74	88	13	33	30	0.57374	0.854789	0.918091	0.136785	0.347674	0.310765	0.000449462	-1.30979	down
EVM0009875	28	30	20	69	54	43	0.487319	0.535797	0.325568	1.12095	0.889695	0.696244	0.00549892	1.04455	up
EVM0030110	813	709	884	408	357	316	29.6611	26.8271	30.2285	13.9829	12.3946	10.8249	2.97913e-22	-1.08512	down
EVM0030116	583	510	548	217	208	222	9.51092	8.62921	8.37789	3.32003	3.21646	3.40166	4.7745e-25	-1.27345	down
EVM0038855	632	496	714	1165	1263	1201	17.1649	13.9576	18.1828	29.7298	32.6478	30.6447	7.97047e-28	1.03497	up
EVM0022256	120	94	108	237	217	176	3.09919	2.49117	2.59529	5.72768	5.32197	4.26119	4.68383e-07	1.00251	up
EVM0000197	35	31	28	102	85	78	4.1973	3.92542	3.19504	11.6955	9.8861	8.93221	1.41832e-06	1.46191	up
EVM0044604	275	251	303	994	888	849	2.32939	2.20661	2.41221	7.93251	7.17472	6.76562	5.82464e-63	1.76678	up
EVM0043125	78	54	43	139	163	153	2.2383	1.59698	1.14639	3.77936	4.49298	4.14806	5.17304e-08	1.37473	up
EVM0043122	122	117	172	353	421	351	5.39504	5.377	7.15021	14.6992	17.7181	14.6086	6.91085e-20	1.49069	up
EVM0042832	1094	972	1186	357	327	411	21.3884	19.7033	21.7323	6.55173	6.06462	7.5286	3.94851e-52	-1.50154	down
EVM0008837	36	42	30	104	103	102	0.535708	0.642134	0.413289	1.46095	1.47609	1.43537	1.25362e-07	1.49084	up
EVM0044713	385	374	413	1429	1384	1450	4.58174	4.61958	4.60638	15.9923	15.6808	16.2172	4.4569e-124	1.91275	up
EVM0048722	9	9	6	37	48	62	0.214035	0.21359	0.133498	0.82662	1.08115	1.38872	1.29652e-07	2.30977	up
EVM0047714	41	10	18	92	108	122	1.3192	0.316033	0.544324	2.8072	3.34477	3.74583	2.99629e-09	2.09492	up
EVM0047281	44	59	115	227	385	265	1.20335	1.6641	2.97387	5.8629	10.1025	6.85378	5.98235e-06	1.85469	up
EVM0048892	138	97	221	315	280	302	4.40177	3.20672	6.61037	9.44804	8.48168	9.0281	9.14743e-07	1.02052	up
EVM0048891	87	96	116	282	306	189	1.5361	1.77097	1.9228	4.71842	5.18138	3.15288	1.69258e-11	1.40032	up
EVM0048895	1661	1745	1840	581	748	711	26.7355	29.119	27.7685	8.76973	11.4397	10.7454	6.03197e-52	-1.2994	down
EVM0048894	326	333	454	1476	1363	1382	9.3272	9.87627	12.1549	39.6462	37.0927	37.1199	1.7561e-93	1.97317	up
EVM0053141	567	534	586	1113	1137	1239	8.87358	8.66188	8.59319	16.3626	16.933	18.206	1.12648e-40	1.10119	up
EVM0001224	220	229	187	1434	1691	1552	5.67178	6.1387	4.53258	34.834	41.6068	37.6889	3.59605e-169	2.91176	up
EVM0041712	62	39	98	19	9	47	1.20636	0.787622	1.79482	0.343312	0.155697	0.862101	0.00977598	-1.16796	down
EVM0030946	38	32	71	141	154	163	1.01085	0.856877	1.76368	3.51838	3.89127	4.06407	1.5156e-10	1.69135	up
EVM0055455	52	37	62	133	131	135	1.30277	0.967069	1.48285	3.18764	3.17327	3.21573	1.5377e-08	1.40918	up
EVM0036471	156	166	198	638	583	557	2.23807	2.46523	2.65624	8.60214	7.9689	7.50507	2.33118e-45	1.81401	up
EVM0013573	9	4	13	96	71	74	0.25251	0.130868	0.361732	2.83618	2.12514	2.16324	3.3832e-14	2.93366	up
EVM0014288	50	53	42	124	119	139	0.823756	0.908652	0.651404	1.92141	1.87961	2.15876	3.38206e-08	1.39327	up
EVM0008610	204	199	259	894	838	981	3.62045	3.66596	4.31124	14.932	14.1692	16.3801	3.58324e-77	2.07834	up
EVM0057262	16	22	30	60	60	35	0.19307	0.272793	0.339637	0.687882	0.692107	0.401959	0.00434095	1.13329	up
EVM0037708	26	30	17	79	62	51	0.329468	0.394785	0.208447	0.967851	0.761391	0.622572	0.000285406	1.32504	up
EVM0037703	159	127	126	36	32	37	7.16182	5.91099	5.31487	1.49184	1.34471	1.55264	3.21994e-12	-1.83278	down
EVM0021926	154	151	215	1251	1355	1216	4.03409	4.11893	5.30772	30.9333	33.9392	30.071	2.35564e-155	2.91636	up
EVM0043825	183	140	192	684	662	664	3.63872	2.88643	3.58833	12.8231	12.5726	12.4428	1.04311e-59	2.00539	up
EVM0043828	0	4	7	35	41	62	0	0.162635	0.239211	1.34645	1.59844	2.37888	2.97997e-09	2.9751	up
EVM0003555	188	193	239	121	93	73	11.5969	12.3961	13.8427	7.00191	5.48356	4.2478	2.00794e-06	-1.02083	down
EVM0009687	814	901	862	3124	3148	3155	6.07238	6.96762	6.02447	21.887	22.3361	22.0979	7.36593e-211	1.92225	up
EVM0012938	505	433	588	1065	973	940	6.46457	5.74372	7.05365	12.8055	11.8442	11.301	1.65981e-25	1.02012	up
EVM0012931	6608	6682	7158	2900	3058	3054	82.9652	86.9476	84.2338	34.1774	36.4974	35.986	1.31915e-169	-1.12343	down
EVM0012937	19	9	11	35	54	55	0.674386	0.339463	0.351394	1.18801	1.87859	1.87978	5.52142e-05	1.71227	up
EVM0056102	445	399	462	199	175	206	9.27867	8.61691	9.0206	3.89641	3.46501	4.02378	3.42971e-16	-1.10003	down
EVM0002220	672	534	625	1517	1533	1632	15.1577	12.4856	13.222	32.1375	32.9044	34.5652	1.82378e-67	1.40684	up
EVM0002225	4224	4114	4811	532	583	603	141.352	142.716	150.89	16.6992	18.5234	18.9144	0	-2.86994	down
EVM0028062	818	772	866	2374	2355	2403	10.4281	10.2008	10.3406	28.4179	28.5535	28.7586	5.92911e-153	1.59238	up
EVM0008153	448	415	379	1719	1596	1592	7.66409	7.35015	6.07091	27.6151	25.9648	25.5671	1.09621e-117	2.02707	up
EVM0003799	469	499	479	212	166	201	13.2976	14.6573	12.7204	5.62352	4.45876	5.32991	1.02323e-19	-1.25137	down
EVM0003794	157	144	199	873	813	946	2.39776	2.28397	2.85196	12.5545	11.8425	13.6023	1.71843e-93	2.43448	up
EVM0005792	525	470	466	1619	1732	1557	8.49802	7.88913	7.07071	24.638	26.697	23.6891	1.61111e-101	1.79632	up
EVM0007332	755	743	864	3528	3482	3560	14.8433	15.1396	15.9368	65.1859	65.1598	65.7529	0	2.21605	up
EVM0033946	30	10	24	267	244	219	0.48022	0.166285	0.360469	4.12301	3.80665	3.36745	1.34283e-39	3.41313	up
EVM0053422	181	104	150	493	562	517	4.47894	2.67753	3.47617	11.4917	13.267	12.0445	2.0062e-33	1.88443	up
EVM0047864	226	206	269	62	83	63	5.7915	5.45328	6.44442	1.48806	2.02131	1.51191	4.44653e-16	-1.64732	down
EVM0053427	5	17	31	58	53	64	0.067125	0.245266	0.399154	0.753917	0.692717	0.83508	0.00021311	1.58264	up
EVM0005244	3057	2917	3307	7571	7161	6840	77.014	76.1816	78.1151	179.126	171.585	161.774	2.67561e-182	1.27386	up
EVM0005246	36	37	13	684	759	752	1.17757	1.24703	0.401857	21.166	23.8013	23.2685	6.18109e-31	4.26181	up
EVM0005242	17	28	29	202	167	146	0.658149	1.0898	1.03884	7.33289	6.15364	5.31408	8.0722e-24	2.71965	up
EVM0017143	1680	1619	1788	4647	4150	4440	10.5946	10.5845	10.5658	27.518	24.8909	26.2832	3.69318e-171	1.43514	up
EVM0013911	1244	1241	1253	519	528	492	95.0262	98.2296	89.7053	37.1752	38.3497	35.2392	1.30996e-48	-1.21856	down
EVM0011330	261	350	346	701	743	730	9.15866	12.7223	11.3787	23.116	24.8077	24.046	3.7124e-25	1.22947	up
EVM0018034	14119	14271	15295	29616	27378	28281	164.465	172.311	166.997	323.925	303.255	309.211	1.51348e-227	1.02174	up
EVM0038148	4185	3999	4577	9750	9404	9549	58.2771	57.7205	59.7414	127.478	124.527	124.81	3.47061e-277	1.22716	up
EVM0017604	201	215	208	590	619	619	2.33641	2.60149	2.26907	6.46891	6.87009	6.77951	3.15689e-41	1.5925	up
EVM0022241	934	911	896	2338	2344	2361	6.77507	6.85174	6.0926	15.9266	16.1736	16.0782	1.63405e-110	1.41391	up
EVM0022244	54	47	36	584	639	621	0.927357	0.841542	0.583649	9.54339	10.5667	10.1451	2.05577e-108	3.73432	up
EVM0038864	238	211	209	459	507	502	10.7325	9.82413	8.80737	19.4377	21.7212	21.2561	1.35286e-20	1.20106	up
EVM0025028	8316	7926	8730	3770	3900	4244	278.606	275.228	274.148	118.588	124.233	133.44	1.9712e-133	-1.00891	down
EVM0022795	29	10	21	42	57	49	0.617087	0.217777	0.422802	0.833875	1.15265	0.986614	0.0029446	1.22414	up
EVM0041422	593	582	590	210	229	215	18.9839	19.3114	17.701	6.2903	6.95133	6.45012	3.10792e-30	-1.36359	down
EVM0011511	228	186	167	553	469	521	4.21563	3.57319	2.89691	9.61832	8.27153	9.05844	9.40104e-24	1.44418	up
EVM0011513	97	121	136	515	530	469	3.41056	4.41549	4.50816	17.1033	17.7971	15.5418	2.16269e-47	2.12576	up
EVM0011514	58	63	72	18	13	22	2.15885	2.42842	2.50708	0.61421	0.451608	0.765314	5.72865e-06	-1.653	down
EVM0034706	47	25	19	165	178	208	1.48605	0.805724	0.554317	4.88919	5.33211	6.16175	4.17424e-20	2.51956	up
EVM0025685	737	690	825	15413	15085	15221	14.6522	14.2114	15.3711	287.841	285.3	284.158	0	4.39679	up
EVM0019073	203	194	246	65	90	110	2.19709	2.18137	2.4998	0.657744	0.928103	1.11577	2.42177e-08	-1.18498	down
EVM0025977	208	138	218	1641	1610	1603	8.87658	6.09897	8.68514	65.7484	65.3222	64.2149	3.389e-204	3.14497	up
EVM0023533	1737	1831	1974	387	351	420	83.7028	91.4933	89.1609	17.4992	16.0574	19.0017	1.45059e-155	-2.19167	down
EVM0035079	445	420	434	181	162	156	7.28392	7.13141	6.66166	2.77953	2.5139	2.3959	4.66579e-21	-1.30762	down
EVM0001020	65	62	45	247	304	328	1.58852	1.58872	1.02747	5.72983	7.15411	7.60734	3.59096e-30	2.34032	up
EVM0001022	151	129	150	62	43	74	3.34046	2.96794	3.12332	1.27622	0.893457	1.54449	3.00547e-06	-1.16143	down
EVM0018856	456	511	622	1552	1503	1845	12.4323	14.4193	15.889	39.7186	38.9635	47.2089	1.62479e-67	1.67445	up
EVM0018852	41	63	79	138	146	90	1.57382	2.52222	2.85306	4.99042	5.35413	3.26482	0.000258049	1.04144	up
EVM0018859	51	46	55	25	16	24	1.69535	1.58267	1.74426	0.776919	0.515511	0.757015	0.0054741	-1.06445	down
EVM0008346	359	417	456	1082	1267	1217	5.85442	7.0525	6.97814	16.5888	19.6669	18.6495	7.16088e-59	1.58187	up
EVM0020133	332	298	324	763	484	610	5.9	5.48243	5.38459	12.7207	8.17276	10.1734	3.41493e-12	1.00517	up
EVM0036678	2227	1982	2250	425	318	351	45.7579	42.2041	43.3306	8.18563	6.19658	6.76187	3.23798e-179	-2.49106	down
EVM0032703	4	5	11	53	41	37	0.145088	0.191231	0.382046	1.96027	1.53574	1.36227	3.60745e-07	2.35467	up
EVM0000774	328	335	282	75	55	73	10.3515	10.9541	8.32068	2.21927	1.62418	2.14221	4.20468e-28	-2.11532	down
EVM0044878	337	372	523	146	180	165	5.55335	6.36178	8.07653	2.26146	2.81526	2.55484	7.68417e-14	-1.24148	down
EVM0031949	1979	2181	2199	26447	25087	24411	50.3802	57.5563	52.4703	632.325	607.44	583.418	0	3.63057	up
EVM0045476	721	701	820	348	333	384	6.93333	6.9868	7.3958	3.14105	3.04382	3.46644	1.83495e-22	-1.00823	down
EVM0008312	77	68	74	5	8	14	5.21298	4.77206	4.71887	0.319994	0.461037	0.85727	1.68035e-11	-2.64511	down
EVM0042649	2596	2597	2776	789	699	742	17.2106	17.8466	17.2507	4.9105	4.404	4.61683	8.79225e-170	-1.77533	down
EVM0047034	114	124	147	19	37	19	3.43354	3.8577	4.15356	0.527108	1.04649	0.516513	3.90298e-13	-2.16601	down
EVM0047038	1513	1444	1592	453	415	553	20.9764	20.7525	20.6986	5.89788	5.46665	7.19858	1.71165e-70	-1.61274	down
EVM0041187	3	6	13	61	49	59	0.062405	0.148061	0.302212	1.46972	1.20544	1.42248	2.05577e-09	2.60469	up
EVM0016607	13	10	7	33	55	67	0.627233	0.504795	0.320685	1.50635	2.57924	3.09354	1.08579e-06	2.11056	up
EVM0046430	530	639	675	154	185	182	42.9465	53.6416	51.2478	11.6518	14.2393	13.8482	3.85948e-38	-1.74539	down
EVM0048910	55	53	45	9	11	9	0.721731	0.719199	0.552947	0.111415	0.132074	0.111291	7.19153e-07	-2.06948	down
Salix_babylonica_newGene_3054	222	195	263	1437	1291	1430	6.49207	5.5523	6.81086	36.9616	33.6579	36.7547	9.98033e-162	2.65589	up
EVM0052179	85	101	104	197	192	208	1.2777	1.58074	1.46912	2.80221	2.75938	2.94703	2.68005e-08	1.07393	up
EVM0052170	771	712	837	339	273	403	14.9277	14.2839	15.1942	6.15913	5.02321	7.32862	2.81609e-20	-1.12368	down
EVM0005481	6	6	5	51	43	48	0.150604	0.186912	0.134691	1.41588	1.23148	1.3444	3.21186e-09	2.65932	up
EVM0057520	35	57	48	799	466	813	0.94452	1.60559	1.23161	20.6623	12.2007	20.9987	2.51737e-30	3.66878	up
EVM0049287	898	889	1021	1978	1919	1919	47.3618	48.6094	50.5267	98.0342	96.3362	95.0626	7.83134e-67	1.10634	up
EVM0047211	1892	1785	1921	671	719	808	37.8473	36.9931	36.0045	12.5916	13.6663	15.156	3.45172e-67	-1.28711	down
EVM0049286	2708	2501	2708	7777	7393	7663	19.4583	18.6288	18.2402	52.4683	50.5175	51.6801	0	1.58392	up
EVM0041699	206	244	248	47	80	35	8.46375	10.4005	9.56788	1.79152	3.11123	1.32859	6.41834e-16	-1.97142	down
EVM0047964	30	17	21	46	45	57	0.674963	0.401147	0.439738	0.971914	0.971819	1.20382	0.00562352	1.0736	up
EVM0047962	1216	1321	1497	2988	2803	2986	34.7949	39.1665	40.1379	80.2964	76.2704	80.1943	4.74008e-81	1.17736	up
EVM0028214	17	11	8	39	73	73	0.174893	0.113672	0.075741	0.381117	0.719696	0.708337	1.87978e-07	2.13877	up
EVM0008728	12	5	19	72	71	83	0.60452	0.258349	0.95129	3.59583	3.59821	4.14758	1.00611e-10	2.4539	up
EVM0038751	4624	4407	5082	17229	17041	17834	46.9385	46.3754	48.355	164.239	164.517	169.942	0	1.94179	up
EVM0055967	75	45	82	248	256	210	1.13234	0.70321	1.16057	3.5321	3.70416	2.99567	6.34637e-18	1.83226	up
EVM0022713	6461	6113	6905	3257	3019	3063	118.449	116.171	118.659	56.0518	52.6189	52.701	3.70482e-131	-1.00105	down
EVM0055963	1085	1101	1308	3714	3799	3838	15.0399	15.8253	16.9961	48.3651	50.1002	49.9573	1.19994e-221	1.75574	up
EVM0054385	115	153	115	398	316	324	1.78768	2.4652	1.67417	5.80121	4.66664	4.72639	1.19952e-16	1.46133	up
EVM0045868	86	37	71	161	141	174	0.971985	0.43498	0.745258	1.71343	1.51323	1.84724	5.24697e-07	1.30246	up
EVM0045866	33	17	2	150	166	175	0.932585	0.485556	0.052582	4.01439	4.50201	4.69544	0.000811895	2.12147	up
Salix_babylonica_newGene_4906	9	38	35	257	219	328	0.2324	1.00068	0.850809	6.29073	5.42617	8.02552	8.75115e-09	2.78014	up
EVM0055388	423	446	408	1112	1233	1247	5.39318	5.90283	4.88361	13.3362	14.98	14.948	9.49619e-62	1.53845	up
EVM0055380	43	35	58	98	71	107	0.866133	0.72513	1.10214	1.85217	1.36028	2.02918	0.000589854	1.02757	up
EVM0055385	1849	1927	2083	168	165	172	38.1339	41.199	40.2624	3.23712	3.23018	3.32255	1.72426e-302	-3.45904	down
EVM0010911	25	24	23	92	63	54	1.42244	1.37346	1.23412	4.94027	3.40467	2.87273	2.62366e-05	1.47173	up
EVM0056608	96	88	115	44	42	43	1.58256	1.5107	1.7779	0.680186	0.652298	0.662773	6.72645e-05	-1.09911	down
EVM0015295	84	99	71	13	24	16	0.585433	0.717458	0.464015	0.082952	0.158379	0.104452	5.77427e-09	-2.03432	down
EVM0009160	173	143	119	567	525	540	3.10114	2.65455	1.99036	9.57643	8.97431	9.11126	8.3822e-40	1.9342	up
Salix_babylonica_newGene_2040	38	39	44	168	199	198	1.05041	1.1169	1.14794	4.42778	5.32301	5.22236	4.41143e-22	2.20497	up
EVM0029899	364	291	417	811	875	843	11.5342	9.56681	12.407	24.1738	26.4091	25.1196	2.46983e-33	1.29088	up
EVM0029890	1240	1185	1373	521	557	592	24.5869	24.3688	25.5299	9.69802	10.4909	11.0093	5.07644e-43	-1.12185	down
EVM0002073	60	36	72	219	218	169	0.871261	0.536017	0.981121	3.00652	3.01933	2.31749	3.43883e-15	1.85011	up
EVM0016242	2	15	26	387	408	457	0.05573	0.412452	0.652967	10.1015	10.7877	11.9467	9.01391e-10	3.51442	up
EVM0024943	419	469	442	196	200	186	7.26521	8.4195	7.18498	3.17685	3.29426	3.0249	2.14616e-16	-1.12392	down
EVM0008497	4	5	6	107	95	83	0.108435	0.141537	0.148694	2.72667	2.46471	2.12846	1.7144e-21	3.7906	up
EVM0013037	15	19	14	117	149	91	0.486532	0.657529	0.441802	3.71629	4.81237	2.89111	1.79884e-17	2.74309	up
EVM0017591	131	113	128	199	278	265	3.26009	2.91319	2.99892	4.6675	6.61056	6.21337	3.20633e-08	1.03194	up
EVM0013754	100	86	76	201	267	237	1.93327	1.72281	1.38338	3.66622	4.93185	4.31042	5.51615e-13	1.44534	up
EVM0013758	374	325	403	809	825	837	8.34331	7.52961	8.43525	16.9734	17.5314	17.5562	9.70118e-36	1.21717	up
EVM0017628	78	83	66	133	181	183	1.24026	1.36253	0.973841	1.97945	2.72666	2.71805	6.32306e-07	1.14512	up
EVM0020758	223	205	234	403	445	463	11.6528	11.1217	11.462	19.8409	22.1568	22.7519	2.37585e-15	1.03305	up
EVM0020752	213	198	182	364	464	391	3.57383	3.4412	2.86224	5.74459	7.42288	6.16767	6.1863e-13	1.07943	up
EVM0055700	200	184	219	94	89	81	3.37579	3.22712	3.46406	1.48127	1.43284	1.28577	1.54825e-08	-1.10576	down
EVM0011309	94	79	88	427	493	465	10.0265	8.76088	8.80247	43.0845	50.3646	46.863	9.18666e-56	2.42776	up
EVM0005410	115	99	133	30	22	30	4.61151	4.09878	4.98755	1.12787	0.834859	1.13124	2.37095e-11	-1.91372	down
EVM0022451	46	44	51	361	435	393	0.922801	0.915602	0.960139	6.79811	8.31588	7.41391	1.57004e-62	3.06543	up
EVM0005411	1541	1515	1683	3639	3634	3732	101.471	103.403	103.905	225.078	227.63	230.796	1.377e-153	1.27168	up
EVM0029153	62	64	65	32	26	29	1.12187	1.20594	1.09668	0.546991	0.443277	0.482846	0.0029079	-1.00563	down
EVM0016662	109	52	99	31	37	24	5.73957	2.80727	4.87227	1.49335	1.82511	1.17221	9.80464e-05	-1.32957	down
EVM0034511	329	318	316	1056	1026	1010	3.96961	3.98462	3.57593	11.9777	11.7913	11.4542	8.99892e-76	1.72962	up
EVM0034510	922	913	1074	2392	2490	2596	19.9094	20.442	21.739	48.5093	51.1302	52.621	4.57305e-114	1.4176	up
EVM0012602	69	102	81	22	26	34	1.60587	2.46211	1.77566	0.469796	0.58017	0.73438	8.66404e-06	-1.46287	down
EVM0023473	246	207	219	108	99	91	4.50779	3.92654	3.75419	1.86112	1.72178	1.55768	8.28237e-09	-1.09184	down
EVM0039162	0	0	0	61	126	95	0	0	0	1.99393	4.16058	3.09608	6.36667e-24	5.43051	up
EVM0039296	75	56	80	22	38	34	2.01613	1.57293	2.01792	0.555707	0.960402	0.846069	0.00253569	-1.0285	down
EVM0001612	13	8	11	38	44	57	0.620008	0.407612	0.479021	1.76067	2.06678	2.64617	6.76507e-06	1.91419	up
EVM0001611	89	57	71	360	357	386	2.45442	1.63816	1.8514	9.3971	9.44696	10.0793	4.68099e-41	2.35626	up
EVM0046894	20	53	50	93	115	72	0.445771	1.23205	1.03767	1.96316	2.46682	1.51636	0.000702641	1.1571	up
EVM0041329	196	175	197	38	26	45	16.2335	15.0383	15.3208	2.93707	1.99462	3.44762	1.6168e-20	-2.23697	down
EVM0041326	1313	1353	1449	2958	2982	2836	26.3008	28.0974	27.2159	55.6632	56.8207	53.3433	1.75649e-95	1.14814	up
EVM0041320	96	175	121	56	71	51	1.41072	2.68946	1.67194	0.773019	0.998054	0.708938	0.000274136	-1.03723	down
EVM0036829	89	111	123	30	39	24	4.3168	5.57403	5.62243	1.33385	1.76851	1.05576	2.96114e-08	-1.64088	down
Salix_babylonica_newGene_3461	12	28	23	63	44	54	0.703298	1.7957	1.32519	3.70945	2.5927	3.15763	0.00126772	1.27229	up
EVM0037192	60	51	32	162	157	154	1.09834	0.972936	0.554199	2.80756	2.74849	2.66161	1.84044e-11	1.70378	up
EVM0008651	1144	965	1223	7466	6942	6538	21.57	18.8712	21.6183	132.282	124.547	115.781	0	2.70639	up
EVM0035843	871	806	973	427	398	380	9.07533	8.70832	9.5112	4.17927	3.93836	3.71925	2.01035e-28	-1.07078	down
EVM0044591	71	83	72	327	312	358	1.1696	1.4333	1.11953	5.10463	4.93527	5.58765	7.36295e-35	2.153	up
EVM0046771	240	176	224	632	697	652	6.06012	4.59725	5.30263	15.0181	16.7748	15.4918	3.60736e-42	1.67339	up
EVM0009762	1805	1621	1961	7631	7109	7536	32.5679	30.3215	33.1667	129.34	122.01	127.682	0	2.10437	up
EVM0009761	8	13	21	39	35	46	0.114456	0.189064	0.271367	0.520008	0.477005	0.617955	0.00170211	1.38468	up
EVM0033244	281	205	297	564	503	581	5.27277	3.97514	5.21688	9.92667	8.96225	10.2298	1.16229e-17	1.12315	up
EVM0033246	636	514	720	273	320	290	11.6078	9.72148	12.328	4.66675	5.54598	4.9604	6.0686e-16	-1.01014	down
EVM0009769	84	76	86	27	32	37	1.93509	1.81778	1.84996	0.568069	0.69885	0.802156	6.88618e-05	-1.22493	down
EVM0051829	64	49	49	8	20	21	1.0988	0.872963	0.785253	0.123124	0.311389	0.326097	0.000259291	-1.49287	down
Salix_babylonica_newGene_2286	83	57	54	10	16	26	3.33408	2.04807	1.62746	0.29744	0.46844	0.775958	2.2551e-05	-1.6636	down
Salix_babylonica_newGene_1882	8	0	5	87	87	99	0.125116	0	0.063213	1.3661	1.38027	1.55274	3.33775e-20	3.85124	up
EVM0012500	671	661	771	114	127	128	20.0451	20.4763	21.5759	3.18965	3.59025	3.56414	8.49805e-81	-2.42591	down
EVM0011833	62	60	107	30	13	21	1.24146	1.25069	2.01874	0.565067	0.248785	0.394089	1.2184e-05	-1.61656	down
EVM0002670	95	81	69	187	178	194	2.30527	2.03461	1.58151	4.28523	4.13818	4.43637	8.02544e-09	1.21012	up
EVM0002673	89	100	83	21	28	38	1.78106	2.07247	1.54931	0.385859	0.523582	0.710894	2.3609e-06	-1.49336	down
EVM0002676	7200	6914	7789	15834	15125	15460	65.0734	64.7721	65.9872	134.373	129.989	131.152	0	1.14129	up
EVM0006561	83	74	183	732	676	732	2.12308	1.95206	4.38499	17.6099	16.4697	17.5995	6.7055e-13	2.51093	up
EVM0056885	219	195	235	70	95	72	12.3301	11.3911	12.3962	3.69587	5.07637	3.78627	1.62197e-11	-1.35832	down
EVM0027169	126	134	181	53	62	57	1.74231	1.91755	2.34433	0.687912	0.809017	0.739451	2.15496e-07	-1.24966	down
Salix_babylonica_newGene_3627	21	24	28	61	58	63	0.687789	0.794301	0.858903	1.88709	1.8303	1.94154	0.000230161	1.27595	up
Salix_babylonica_newGene_9878	110	114	124	35	29	35	1.19951	1.29142	1.26857	0.358071	0.300698	0.35746	8.06742e-10	-1.67376	down
EVM0054953	259	220	216	429	462	508	9.12331	8.03304	7.14572	14.1954	15.4749	16.829	8.48645e-15	1.0526	up
Salix_babylonica_newGene_10940	11	11	21	73	55	57	0.207295	0.297906	0.498968	1.6939	1.20516	1.41588	3.17013e-07	1.96113	up
EVM0053079	415	460	426	102	124	138	33.5947	38.5847	32.3484	7.73578	9.5029	10.4781	2.32892e-29	-1.75578	down
EVM0054440	71	68	84	46	24	31	2.51082	2.51678	2.78785	1.52978	0.807693	1.04052	0.00247039	-1.01122	down
EVM0057752	652	637	714	1565	1517	1465	11.6674	11.8036	11.97	26.2913	25.8048	24.6039	2.76341e-64	1.23691	up
EVM0017021	43	47	39	167	230	222	0.582544	0.662186	0.500289	2.1478	2.98777	2.84982	3.87292e-22	2.23694	up
EVM0026340	43	45	55	23	17	18	0.777973	0.83869	0.940889	0.392063	0.290251	0.304791	0.00419987	-1.12565	down
Salix_babylonica_newGene_8475	0	2	9	66	85	77	0	0.07986	0.322806	2.35273	3.08193	2.75067	1.3593e-16	3.72634	up
EVM0015345	70	62	65	26	21	16	1.2798	1.17308	1.11352	0.435421	0.361002	0.274548	3.5518e-05	-1.46321	down
Salix_babylonica_newGene_1410	384	424	464	981	1058	1061	20.548	23.508	23.2366	49.2602	53.8137	53.2527	2.13889e-47	1.33599	up
EVM0035675	214	178	199	392	451	505	5.36153	4.60409	4.65968	9.20938	10.7379	11.8728	4.16864e-18	1.23134	up
EVM0050834	876	760	924	322	337	325	9.30826	8.36088	9.19589	3.211	3.39548	3.2368	4.95841e-39	-1.31133	down
EVM0032569	44	34	61	260	333	297	1.74042	1.38776	2.29916	9.8214	12.7165	11.1915	3.403e-37	2.66455	up
EVM0010898	198	167	173	73	66	77	9.84622	8.60858	8.06984	3.38141	3.12939	3.58181	8.48883e-09	-1.22553	down
EVM0010897	2939	2578	2826	866	926	849	41.6935	37.915	37.5724	11.5336	12.4839	11.3033	3.87866e-133	-1.59747	down
EVM0015934	42	33	40	18	14	7	1.19679	0.981685	1.05509	0.47137	0.356792	0.171371	0.0040359	-1.30474	down
EVM0028590	7	5	6	89	47	79	0.249311	0.147669	0.199857	2.96709	1.56067	2.62882	7.37373e-14	3.1586	up
EVM0028597	154	144	182	509	496	540	6.21144	6.02341	6.88749	19.3336	19.069	20.5	1.20391e-39	1.72714	up
EVM0046178	16	17	10	273	231	246	0.234509	0.252407	0.130902	3.88063	3.32888	3.48982	2.13231e-49	3.97095	up
EVM0023104	99	66	88	30	43	35	4.5838	3.17394	3.82813	1.28055	1.87657	1.50995	0.000437364	-1.09929	down
Salix_babylonica_newGene_7511	27	29	25	43	65	68	0.644729	0.714147	0.567074	0.969324	1.48828	1.54503	0.00269167	1.0823	up
EVM0022859	87	73	85	12	18	28	2.674	2.32459	2.44708	0.344421	0.515877	0.785223	7.80592e-08	-1.86386	down
EVM0041154	128	106	120	49	30	44	1.65684	1.42571	1.46541	0.597008	0.370164	0.531955	3.07989e-07	-1.39971	down
EVM0004129	19	19	11	117	137	116	0.428228	0.447814	0.225986	2.48868	2.97003	2.4725	2.48399e-19	2.77832	up
EVM0032420	62	69	67	217	237	232	2.9834	3.43094	3.04977	9.85291	10.9289	10.5423	2.56826e-20	1.80438	up
EVM0035905	45	34	39	146	168	178	1.63929	1.26739	1.31404	4.99199	5.80074	6.09733	2.58476e-17	2.03882	up
EVM0013206	66	74	81	220	238	246	1.66343	1.94912	1.92299	5.25707	5.77643	5.87713	8.48748e-19	1.68978	up
EVM0020334	32	16	16	232	204	154	0.739456	0.385381	0.345304	5.11703	4.54058	3.39824	6.48013e-28	3.08755	up
Salix_babylonica_newGene_2997	229	311	259	537	645	568	8.39504	11.8466	8.91727	18.5089	22.5497	19.6049	2.17417e-17	1.17055	up
EVM0043657	204	174	197	79	94	74	3.85749	3.40693	3.50125	1.4029	1.68357	1.31389	3.48038e-08	-1.13091	down
EVM0043658	169	232	195	676	646	728	4.54763	6.48156	4.91702	17.1364	16.5826	18.4474	7.54447e-44	1.81599	up
EVM0050983	1310	1495	1526	296	287	283	87.9088	103.999	95.987	18.6518	18.3066	17.8204	5.30774e-126	-2.25253	down
EVM0044151	802	763	929	192	159	231	13.3879	13.2124	14.5383	3.01127	2.52501	3.60937	1.53641e-59	-2.01971	down
EVM0025192	1828	1790	1832	226	239	287	17.7476	18.0186	16.6731	2.05716	2.20599	2.61369	1.69545e-206	-2.78645	down
EVM0025191	286	278	391	980	1051	926	16.1082	16.2215	20.6721	51.9389	56.399	49.0661	4.15981e-53	1.68025	up
EVM0025441	118	152	176	47	65	67	2.17164	2.90135	3.03253	0.798594	1.12785	1.15796	1.15793e-06	-1.21009	down
EVM0025448	1351	1319	1220	622	644	588	22.4608	22.7362	19.0191	9.70696	10.1833	9.17744	8.02186e-30	-1.00965	down
EVM0035443	192	164	227	66	70	85	3.73519	3.31215	4.14378	1.19993	1.29531	1.55547	7.90127e-10	-1.30068	down
EVM0035541	68	95	54	44	17	16	1.16184	1.69442	0.869189	0.710622	0.274173	0.25315	0.00110127	-1.30575	down
EVM0042216	79	72	89	29	49	32	1.72561	1.63075	1.82716	0.590089	1.01865	0.642955	0.00169347	-1.00103	down
EVM0042215	128	106	142	50	50	34	3.86297	3.31121	4.03208	1.42603	1.44245	0.948364	2.56572e-07	-1.36473	down
EVM0035447	40	30	49	9	12	20	2.1063	1.62165	2.42972	0.443203	0.612718	0.998572	0.00420784	-1.2863	down
EVM0000869	518	483	533	91	96	101	10.5682	10.2098	10.1889	1.73257	1.85035	1.93198	2.29565e-58	-2.32383	down
EVM0012962	84	90	92	194	230	192	2.64167	2.9393	2.72128	5.74131	6.89004	5.66712	2.59099e-10	1.23884	up
EVM0046448	99	87	61	41	33	38	1.77235	1.61348	1.01185	0.685935	0.552821	0.630713	0.00147673	-1.02487	down
EVM0046445	715	735	854	1642	1557	1656	12.7527	13.5886	14.2827	27.5076	26.4209	27.7395	6.62745e-55	1.1305	up
EVM0040840	338	215	294	115	129	90	8.07797	5.33188	6.57848	2.57296	2.91461	2.00009	3.85767e-10	-1.24958	down
EVM0040843	129	119	173	57	70	42	2.16279	2.07087	2.72079	0.892372	1.10861	0.657284	3.44296e-06	-1.20121	down
EVM0031673	48	69	90	16	24	36	0.78555	1.1837	1.39897	0.2495	0.365728	0.560673	0.000732684	-1.26461	down
EVM0041153	220	278	279	516	538	454	3.50174	4.59418	4.16922	7.73131	8.17082	6.80296	1.05748e-13	1.00253	up
EVM0045363	44	63	69	248	266	238	0.888091	1.3225	1.29885	4.71779	5.11933	4.50999	6.6543e-25	2.0969	up
EVM0037789	87	90	96	20	18	6	2.23967	2.39651	2.31511	0.48761	0.42343	0.146229	3.9503e-11	-2.35554	down
EVM0009354	3	17	8	67	78	55	0.073424	0.443243	0.175011	1.59075	1.87509	1.29674	2.38475e-09	2.52329	up
EVM0036786	208	239	197	71	64	106	7.92558	9.4545	7.0373	2.53889	2.29883	3.80132	2.46638e-09	-1.32536	down
EVM0015154	17	25	23	246	250	276	0.290149	0.439557	0.364745	4.00011	4.1104	4.48914	1.28216e-47	3.48615	up
EVM0015155	133	123	116	311	354	304	6.50745	6.22172	5.32287	14.3066	16.4994	13.9853	4.26267e-18	1.41306	up
EVM0005075	28	35	24	116	67	98	0.34029	0.44622	0.272629	1.33792	0.774418	1.12672	4.00099e-07	1.62856	up
EVM0006835	21	39	35	104	56	69	0.383075	0.739092	0.598268	1.79539	0.972293	1.18588	0.000505527	1.22479	up
EVM0030254	431	323	400	153	189	195	13.002	10.1189	11.3238	4.32031	5.42555	5.52154	4.18232e-11	-1.02884	down
EVM0030258	691	712	812	294	350	354	18.4418	19.688	20.2935	7.34834	8.88182	8.86021	4.44146e-23	-1.08327	down
EVM0029993	50	42	25	95	105	117	0.662848	0.577287	0.309614	1.18449	1.3178	1.45557	2.55173e-06	1.40453	up
EVM0009507	259	251	274	3099	3562	3014	24.336	24.4447	24.1354	273.816	318.75	266.242	0	3.66665	up
EVM0012311	3303	3103	3659	1544	1396	1596	115.538	112.515	119.96	50.6879	46.4095	52.4075	9.90706e-81	-1.08846	down
EVM0003716	214	154	191	447	460	389	4.83925	3.60333	4.05066	9.49764	9.89968	8.26245	1.29974e-17	1.25552	up
EVM0007006	132	120	144	322	388	352	2.51558	2.36751	2.56134	5.75713	7.03095	6.29915	4.44781e-21	1.46012	up
Salix_babylonica_newGene_7062	28	29	36	104	97	85	1.65099	1.79861	2.03102	5.87288	5.55586	4.77294	5.3515e-08	1.5908	up
EVM0048201	795	797	951	2234	2157	2111	24.8465	25.8294	27.857	65.6105	64.156	61.9748	9.09859e-99	1.40984	up
EVM0047459	108	70	67	276	286	303	1.66348	1.11281	0.96458	4.01129	4.22128	4.40858	1.03508e-20	1.82907	up
Salix_babylonica_newGene_8637	41	32	42	82	94	70	1.10717	0.893543	1.06966	2.11795	2.45987	1.79626	0.00029971	1.09446	up
Salix_babylonica_newGene_3298	70	86	89	29	22	38	0.960679	1.23845	1.2278	0.44009	0.270869	0.564956	4.69492e-05	-1.31469	down
EVM0005714	64	64	52	175	200	176	1.46646	1.52069	1.11429	3.81557	4.41104	3.83207	1.38376e-13	1.61779	up
EVM0001872	172	167	199	41	36	46	5.9743	6.04068	6.4997	1.32287	1.16283	1.4874	6.55255e-18	-1.99854	down
EVM0029606	226	218	218	613	574	683	6.6157	6.63259	5.98087	16.8941	16.0225	18.8116	3.04047e-37	1.5398	up
EVM0020969	2728	2688	3075	5864	5794	5962	66.2594	67.6614	70.0071	133.724	133.816	135.91	1.60042e-165	1.11068	up
EVM0020964	65	80	45	282	212	294	2.37532	3.02208	1.54796	9.73676	7.39838	10.1411	1.25757e-19	2.03214	up
EVM0014942	246	272	294	928	893	953	5.17551	5.93857	5.80269	18.3768	17.9048	18.8612	1.09807e-72	1.81832	up
EVM0014943	2887	2750	2973	8270	8125	8005	48.6109	47.9935	46.9231	130.754	130.098	126.519	0	1.55902	up
EVM0014946	231	213	319	81	121	142	9.53386	9.11672	12.3755	3.11361	4.75373	5.48828	6.75343e-07	-1.05564	down
EVM0026068	640	715	792	1551	1534	1521	8.52982	9.8766	9.89424	19.429	19.4645	19.0496	6.67081e-51	1.15529	up
EVM0026062	0	0	2	72	84	91	0	0	0.079647	3.06071	3.5967	3.87231	3.00889e-22	4.94112	up
EVM0026061	171	231	203	88	69	86	5.35497	7.49491	5.96239	2.57976	2.03796	2.52558	1.01683e-08	-1.22697	down
EVM0013997	252	203	360	149	109	102	14.408	11.9843	19.2749	7.98107	5.91967	5.46811	3.08313e-07	-1.08047	down
EVM0034034	496	535	555	107	200	105	23.3003	26.0571	24.479	4.6947	8.93646	4.6346	4.57035e-09	-1.7768	down
EVM0007821	1216	1102	1159	2570	2626	2680	64.6915	60.81	57.8081	128.473	132.906	133.917	5.10734e-97	1.23378	up
EVM0019345	119	115	157	31	42	52	3.51877	3.50979	4.34352	0.847489	1.16538	1.44228	1.91892e-08	-1.51183	down
EVM0011591	2173	2207	2301	5304	5245	4763	75.4348	79.3876	74.8505	172.881	173.143	155.186	3.05202e-129	1.25162	up
EVM0011596	60	50	62	17	17	20	1.26856	1.11235	1.23385	0.337436	0.331602	0.394719	6.93448e-05	-1.47297	down
EVM0034787	31	31	48	9	10	19	0.506071	0.532885	0.737581	0.126966	0.144898	0.293055	0.00622244	-1.26961	down
EVM0034789	165	144	143	585	536	449	4.07613	3.69376	3.29995	13.6076	12.6292	10.4267	6.26009e-36	1.82782	up
EVM0034137	60	86	57	20	2	15	1.36032	2.03614	1.20722	0.425532	0.037447	0.31745	1.72062e-06	-2.09472	down
Salix_babylonica_newGene_1626	155	181	112	38	26	35	6.97542	8.11724	4.2086	1.32087	1.01068	1.2869	9.5789e-13	-2.02187	down
EVM0051422	1673	1715	1800	4450	4272	4495	24.4975	26.0362	24.7143	61.2035	59.499	61.8016	4.38236e-191	1.40424	up
EVM0029380	142	83	127	46	44	52	6.55495	3.9769	5.52308	1.99278	1.90214	2.25591	1.83215e-05	-1.18931	down
EVM0051790	4	2	4	107	116	117	0.115426	0.067342	0.121691	3.28807	3.61162	3.59393	3.94087e-27	4.4388	up
EVM0051791	8412	8233	8404	3417	3197	3428	52.3787	53.1394	49.0493	19.9736	18.9284	20.0295	3.11799e-199	-1.26116	down
EVM0023606	29	34	28	327	299	333	0.706038	0.863678	0.635244	7.51792	6.9732	7.6639	1.09948e-56	3.35109	up
EVM0022954	82	44	65	14	12	16	1.87577	1.0403	1.4036	0.302369	0.263223	0.346428	8.37548e-07	-1.91333	down
EVM0034131	1931	1777	2110	5320	4918	5324	26.0202	24.8179	26.6584	67.3331	63.041	67.3605	1.78952e-205	1.47626	up
Salix_babylonica_newGene_7306	4	0	0	74	96	64	0.311851	0	0	6.30057	8.28898	5.4599	5.07894e-20	4.52226	up
Salix_babylonica_newGene_7307	22	12	32	63	67	67	3.12658	1.77397	4.19809	8.4232	9.08423	9.01471	3.20509e-05	1.51072	up
EVM0024837	182	158	166	486	458	472	4.46276	4.03406	3.83463	11.248	10.7291	10.9099	2.0525e-30	1.52435	up
EVM0039666	174	143	167	45	62	89	1.6095	1.36367	1.44732	0.386971	0.544271	0.77276	1.61021e-06	-1.19925	down
EVM0039668	390	318	391	143	156	176	13.0089	10.9831	12.2154	4.45909	4.93745	5.5002	9.13639e-14	-1.13441	down
EVM0033431	168	115	131	397	459	472	4.88375	3.47761	3.57106	10.894	12.7429	12.9337	7.02271e-28	1.71197	up
EVM0049803	243	324	256	117	143	130	3.03713	4.1966	3.00268	1.37237	1.69962	1.52833	9.00662e-08	-1.004	down
EVM0049802	210	168	252	468	466	439	3.22309	2.67005	3.63078	6.75949	6.81192	6.33367	2.89477e-17	1.17265	up
EVM0049807	937	1050	1189	169	222	193	21.5339	25.033	25.6246	3.62925	4.83593	4.15641	7.17571e-91	-2.36302	down
EVM0053844	253	256	324	787	811	796	4.36432	4.58153	5.24123	12.7697	13.3371	12.9252	3.33048e-49	1.57193	up
EVM0004250	34	19	38	93	114	26	1.32943	0.741769	1.38712	3.41294	4.24123	0.921724	0.00274006	1.26834	up
EVM0013254	336	411	372	800	795	902	5.303	6.72635	5.49735	11.8578	11.942	13.3744	3.98734e-28	1.20338	up
EVM0054392	76	101	103	465	391	376	1.27194	1.75375	1.61026	7.31545	6.22453	5.90937	6.71771e-38	2.15565	up
EVM0044344	40	35	52	148	157	166	1.29911	1.19026	1.6113	4.59044	4.94244	5.14066	4.12942e-15	1.88134	up
EVM0050547	94	84	99	33	24	19	1.34709	1.25449	1.33665	0.440383	0.324258	0.245591	6.64001e-08	-1.69362	down
EVM0042978	513	447	544	1187	1226	1340	4.95204	4.47849	4.92583	10.7695	11.2703	12.1526	6.22685e-58	1.37192	up
EVM0037843	1459	1430	1588	3898	3850	3900	13.8594	14.0759	14.1333	34.7671	34.7782	34.773	2.39332e-198	1.43546	up
EVM0037844	549	597	626	264	271	261	11.8517	13.3756	12.6824	5.34152	5.56613	5.29507	5.90713e-21	-1.08806	down
EVM0048442	47	33	35	127	139	289	2.10358	1.53133	1.48983	5.40644	5.97537	12.3182	2.23593e-13	2.19052	up
EVM0035998	653	727	740	275	269	228	14.8933	17.1736	15.822	5.87252	5.81525	4.8796	3.77249e-32	-1.38821	down
EVM0047617	66	60	58	21	29	26	1.67428	1.5623	1.36789	0.5011	0.702016	0.603161	0.00129001	-1.12996	down
EVM0053622	25	4	15	45	34	56	0.815404	0.13874	0.447293	1.41016	1.06608	1.74956	0.00201984	1.44443	up
EVM0053629	289	310	338	850	864	778	5.94252	6.60183	6.51366	16.4191	16.9013	15.0331	2.72168e-45	1.4595	up
EVM0054070	128	119	139	245	272	257	3.66885	3.51782	3.72487	6.59829	7.39824	6.89668	4.10581e-10	1.04452	up
EVM0036081	24	22	30	59	60	70	0.557886	0.521628	0.653158	1.30434	1.34969	1.55064	0.000190557	1.27665	up
EVM0036082	55	75	56	32	32	15	6.29481	8.85364	6.01057	3.42645	3.38433	1.5337	0.00428866	-1.08207	down
EVM0041614	76	85	95	508	448	487	1.48684	1.7368	1.75018	9.39978	8.40318	9.0213	6.89269e-61	2.51467	up
EVM0039500	283	311	321	597	604	587	11.9017	13.5496	12.6563	23.5769	24.1835	23.1656	7.30963e-20	1.01581	up
EVM0036335	74	94	106	182	193	211	2.40864	3.1983	3.24983	5.61775	6.03876	6.50532	2.71306e-08	1.12663	up
EVM0036333	113	76	106	295	329	296	2.89758	2.02123	2.53477	7.11433	8.03636	7.14508	2.39098e-21	1.66837	up
EVM0055301	529	387	424	217	195	221	4.79468	3.63555	3.59819	1.84006	1.67656	1.87639	9.48207e-12	-1.0114	down
EVM0055307	2005	2086	2556	705	695	703	59.7989	64.5041	71.4577	19.7432	19.7127	19.6826	4.87941e-98	-1.59373	down
EVM0055309	193	212	210	85	100	97	29.0184	33.052	29.5703	11.9715	14.2662	13.5757	7.72156e-08	-1.0444	down
EVM0038306	19	39	29	86	56	52	0.582365	1.23372	0.840079	2.49963	1.64393	1.51585	0.00286609	1.10896	up
EVM0031739	282	334	366	136	128	120	6.586	8.07408	8.00942	2.97052	2.83811	2.63217	8.71571e-15	-1.27433	down
EVM0031731	25	58	26	90	89	73	0.648266	1.58957	0.641432	2.23458	2.23109	1.80629	0.000934684	1.15928	up
EVM0014430	855	766	813	195	193	229	20.204	18.7567	17.997	4.31597	4.33298	5.06471	7.07222e-63	-1.90737	down
EVM0014431	64	90	101	261	229	257	0.487923	0.710086	0.715306	1.8662	1.65995	1.83484	7.99287e-16	1.5711	up
EVM0010990	88	52	100	229	230	316	1.68728	1.03508	1.80421	4.1266	4.20916	5.7066	4.23509e-15	1.7038	up
EVM0037069	53	66	99	242	237	193	0.810519	1.05008	1.42787	3.49425	3.46131	2.78443	8.9501e-14	1.63775	up
EVM0009250	354	448	440	196	184	180	11.996	15.728	13.9935	6.22	5.90688	5.71247	3.03169e-13	-1.07822	down
EVM0009259	23	26	33	50	54	67	2.04001	2.42368	2.76397	4.29852	4.70305	5.75622	0.0036576	1.03618	up
EVM0006642	2454	2394	2594	1110	1182	1205	64.568	65.2896	63.9683	27.4122	29.5722	29.7447	4.50068e-70	-1.0298	down
EVM0007343	239	206	239	129	87	94	4.5803	4.08366	4.28041	2.31705	1.56974	1.68639	8.91516e-08	-1.05737	down
EVM0029812	418	441	515	1337	1214	1359	4.59636	5.02596	5.31067	13.8274	12.7128	14.0486	2.46449e-71	1.56009	up
EVM0029815	156	187	194	378	384	286	5.72253	7.12538	6.67437	13.0535	13.4431	9.86433	1.01387e-09	1.00583	up
EVM0012294	14	20	7	59	76	47	0.801166	1.17822	0.341792	3.17949	4.12638	2.49973	1.63262e-06	1.95277	up
EVM0012295	24	22	20	45	68	48	0.754351	0.710471	0.587367	1.31975	2.02396	1.41204	0.00114247	1.22564	up
EVM0019968	200	221	222	99	87	89	2.2367	2.57017	2.33377	1.04282	0.925107	0.936254	2.41578e-09	-1.14277	down
EVM0019967	1455	1538	1578	284	356	279	55.6077	60.9283	56.5402	10.1759	12.9454	9.99488	9.65777e-120	-2.24392	down
EVM0005696	159	151	142	65	58	66	1.57506	1.54525	1.31723	0.602929	0.545925	0.607978	3.4975e-07	-1.16513	down
EVM0002363	170	161	185	391	393	434	6.44965	6.34636	6.58652	13.9408	14.1978	15.5019	1.34073e-20	1.282	up
Salix_babylonica_newGene_3319	188	163	174	57	62	45	3.99657	3.58395	3.45064	1.12604	1.24945	0.882459	4.5408e-12	-1.56895	down
EVM0012126	73	77	116	34	28	32	1.41519	1.55128	2.12586	0.623094	0.507942	0.587058	1.58517e-05	-1.34939	down
EVM0012127	667	583	645	230	205	201	15.441	13.9839	14.002	4.99601	4.50387	4.36113	5.5989e-36	-1.50343	down
EVM0021950	146	145	182	17	56	28	3.29171	3.38557	3.84731	0.35392	1.19547	0.579062	1.90965e-11	-2.03684	down
EVM0021955	113	90	101	451	446	445	1.06704	0.875245	0.889945	4.00841	4.00968	3.94637	5.61555e-48	2.16869	up
EVM0017518	129	161	160	616	618	633	5.00999	6.48868	5.8388	22.597	22.9699	23.2122	2.026e-59	2.08731	up
EVM0017515	332	373	274	98	86	96	3.70949	4.32504	2.8767	1.02433	0.906959	1.00069	4.7324e-20	-1.71736	down
EVM0017512	361	341	333	1168	1099	1268	8.32531	8.14269	7.20592	25.3339	24.1389	27.4843	6.24848e-82	1.81727	up
EVM0028857	47	85	86	35	18	17	1.38217	2.58651	2.36694	0.969605	0.494263	0.46623	0.000142534	-1.43909	down
EVM0028859	39	16	16	238	217	262	1.19314	0.507089	0.440999	6.84664	6.31695	7.52955	1.44264e-34	3.23358	up
EVM0021484	12	10	6	446	536	485	0.427136	0.372971	0.20459	15.5378	18.8916	16.8658	4.05826e-89	5.45721	up
EVM0010568	7353	7377	7830	15580	14459	14916	110.151	114.544	109.945	219.163	205.972	209.746	2.62366e-208	1.05115	up
EVM0027501	32	53	48	6	3	27	1.0634	1.83308	1.49566	0.186201	0.081368	0.825201	0.0034869	-1.50682	down
EVM0022367	36	32	39	7	16	13	0.682749	0.621621	0.682312	0.124168	0.271188	0.217112	0.00452672	-1.30823	down
EVM0022369	46	42	55	107	99	101	5.81507	5.42801	6.45253	12.6741	11.88	12.0213	2.84771e-05	1.11344	up
EVM0022368	225	184	228	63	53	68	3.04884	2.58936	2.89452	0.791027	0.677655	0.862302	6.0481e-16	-1.68474	down
EVM0010281	74	62	80	13	26	37	4.91753	4.24822	4.98222	0.775888	1.62984	2.27232	0.000265182	-1.32878	down
EVM0011384	7	4	3	56	43	52	0.175198	0.098593	0.047508	1.32598	1.023	1.22956	1.71606e-10	2.93161	up
EVM0051058	96	69	86	15	14	9	4.55433	3.40054	3.80597	0.654822	0.615678	0.378034	1.03719e-11	-2.43376	down
EVM0051051	90	68	60	280	283	261	1.96851	1.54669	1.21936	5.75968	5.90578	5.36067	3.09761e-23	1.92569	up
EVM0051054	57	32	43	20	17	18	1.26707	0.747845	0.895381	0.41966	0.359344	0.380647	0.00964924	-1.07775	down
EVM0034593	48	53	67	211	216	227	0.848988	0.974524	1.11982	3.55529	3.69401	3.82555	1.53362e-21	1.96607	up
EVM0034595	127	109	129	327	354	309	6.14229	5.4296	5.83875	14.8404	16.2718	14.0195	1.35854e-20	1.47492	up
EVM0021101	938	916	952	272	347	311	13.8811	14.0471	13.2057	3.77036	4.87705	4.31788	3.59691e-48	-1.52571	down
EVM0021103	866	793	903	402	378	349	12.6669	12.0115	12.3711	5.51582	5.24942	4.78303	7.48664e-30	-1.11674	down
EVM0021936	1172	1254	1398	193	108	147	39.4724	43.7744	44.1273	6.07275	3.44247	4.62223	1.37483e-39	-2.9368	down
EVM0028466	48	57	59	142	166	148	1.06702	1.33048	1.23572	2.98933	3.54855	3.1268	1.59156e-10	1.48172	up
EVM0031523	325	345	332	140	116	158	8.40119	9.2548	8.03652	3.38121	2.84231	3.82585	1.80116e-13	-1.20029	down
EVM0023305	0	0	0	186	176	131	0	0	0	4.94048	4.73083	3.49332	1.41115e-34	6.22004	up
EVM0035244	72	100	98	47	30	32	1.46406	2.11565	1.87748	0.896755	0.568891	0.599319	0.000152032	-1.17892	down
EVM0035248	439	480	518	172	202	202	8.54795	9.68024	9.44651	3.1307	3.72898	3.68583	1.74043e-20	-1.24692	down
EVM0020271	11	3	5	47	57	49	0.429306	0.121931	0.183849	1.73587	2.12648	1.7791	5.3827e-09	2.62071	up
EVM0020273	821	706	860	1595	1639	1678	21.4797	19.1423	21.0809	39.2062	40.7788	41.2257	2.68516e-53	1.09685	up
EVM0020275	24	19	26	90	93	92	1.10937	0.92507	1.12715	4.00362	4.18779	4.09577	3.05082e-10	1.93081	up
EVM0020276	200	136	159	67	74	77	2.18403	1.54205	1.62796	0.687472	0.767835	0.782133	2.03449e-06	-1.08962	down
EVM0032629	190	174	202	534	559	560	2.64095	2.50044	2.63269	6.96558	7.3866	7.30183	1.23864e-38	1.58955	up
EVM0032624	433	445	507	900	973	1055	6.95469	7.39595	7.6201	13.5633	14.8534	15.9023	3.68225e-33	1.13209	up
EVM0032623	23	24	29	279	227	233	0.882884	0.942529	1.02061	10.0695	8.29856	8.40412	4.58903e-42	3.2163	up
EVM0032190	342	301	422	130	128	145	9.4522	8.62898	10.9575	3.35889	3.37193	3.76507	1.90918e-16	-1.31806	down
EVM0000123	147	170	188	651	621	670	5.7698	6.95361	6.93407	24.1153	23.2947	24.8076	6.71383e-58	1.98185	up
EVM0037669	144	211	242	38	47	33	5.30172	8.08915	8.36755	1.29664	1.65057	1.12489	5.12494e-18	-2.18459	down
EVM0033579	179	172	219	846	819	846	5.41851	5.40235	6.2107	24.0841	23.6002	24.073	1.08209e-86	2.18179	up
EVM0043944	59	52	46	15	17	17	3.0739	2.80232	2.23295	0.729724	0.79719	0.815008	0.000151344	-1.47158	down
EVM0045738	319	308	380	170	148	151	4.06029	4.06631	4.54329	2.02486	1.79485	1.79927	2.08956e-11	-1.0271	down
EVM0049639	34	54	50	121	111	105	0.920693	1.54806	1.2853	3.14381	2.91596	2.73271	2.26992e-06	1.28363	up
EVM0049635	69	49	43	87	136	136	2.81356	2.04713	1.62022	3.31724	5.27352	5.19857	5.04737e-05	1.15139	up
EVM0052978	223	151	216	98	79	80	8.92767	6.27035	8.10539	3.68364	2.98852	2.99906	2.76484e-07	-1.10507	down
EVM0009980	10006	9711	10194	4072	3889	3822	92.9379	93.4897	88.7484	35.5055	34.346	33.3122	7.63354e-253	-1.28585	down
EVM0040764	133	138	162	299	294	335	5.93926	6.38007	6.78199	12.4992	12.4756	14.0213	3.92496e-13	1.14099	up
EVM0040763	311	254	283	121	110	109	3.09517	2.61503	2.63489	1.12711	1.03956	1.01192	5.13936e-13	-1.23791	down
Salix_babylonica_newGene_2208	327	318	366	87	136	122	14.2066	14.8517	15.0508	3.58043	5.54014	5.00214	3.71236e-17	-1.46398	down
EVM0031157	14	29	3	196	158	175	0.129292	0.296103	0.018645	1.82644	1.49332	1.6296	1.80122e-05	2.52694	up
EVM0031154	140	104	134	791	819	848	3.5552	2.73503	3.17387	18.8777	19.8106	20.2294	5.45003e-109	2.73299	up
EVM0015404	83	41	97	221	170	286	1.66183	0.853871	1.82512	4.16447	3.2407	5.39229	1.68763e-10	1.61554	up
EVM0057207	12	6	7	76	81	78	0.473718	0.253177	0.247681	2.89614	3.15236	2.99596	1.0375e-14	2.95221	up
EVM0057202	47	36	51	115	71	109	1.86294	1.44022	1.879	4.26963	2.67597	4.04894	0.000111591	1.13702	up
EVM0049752	16	30	5	48	74	42	0.577178	1.12094	0.135364	1.60251	2.52327	1.41555	0.00122393	1.48376	up
EVM0004713	1397	1419	1416	3438	2995	3443	26.0269	27.4061	24.7336	60.156	53.0639	60.2196	2.42212e-91	1.27523	up
EVM0043483	323	271	276	101	121	115	9.66013	8.39334	7.75483	2.82824	3.43985	3.23388	1.37046e-13	-1.28768	down
EVM0036274	313	264	332	5817	5789	6171	20.5913	17.9903	20.5028	359.82	362.687	381.574	0	4.33616	up
EVM0014041	80	79	110	50	25	35	7.10264	7.29178	9.20884	4.1842	2.09947	2.91703	0.000296515	-1.15225	down
EVM0041409	988	1013	1231	4403	4527	3743	40.2283	42.7745	47.0008	168.459	175.432	143.173	2.03071e-170	2.02498	up
EVM0010541	317	296	326	1308	1547	1476	8.28463	8.02433	7.99058	32.1036	38.4606	36.217	3.02425e-131	2.25095	up
EVM0050971	1419	1410	1457	3534	3580	3567	20.2088	20.813	19.4535	47.2611	48.4923	47.6844	1.49974e-162	1.37203	up
EVM0002730	138	82	129	231	266	334	3.08038	1.89885	2.70442	4.85867	5.66718	7.02205	2.03118e-10	1.28065	up
EVM0010810	287	240	336	74	90	107	6.38101	5.51949	7.00124	1.54307	1.89547	2.22673	7.07337e-17	-1.57303	down
EVM0014044	10155	9277	10690	3630	3264	3487	227.611	215.519	224.577	76.3809	69.5586	73.3453	1.04359e-284	-1.47656	down
EVM0050524	169	156	208	37	36	39	10.329	9.90271	11.8946	2.12088	2.07851	2.19719	7.37876e-19	-2.10931	down
EVM0051694	1118	1019	1120	395	385	434	27.4096	25.8819	25.7284	9.08291	8.97422	9.96793	1.03487e-51	-1.35927	down
EVM0051693	333	366	366	847	859	877	13.4843	15.3517	13.8757	32.2091	33.0909	33.3435	2.72278e-42	1.32677	up
EVM0014662	952	926	999	3491	3414	3244	20.8723	21.0353	20.5264	71.8892	71.1791	66.7742	8.61139e-237	1.87256	up
EVM0014669	641	558	680	5404	5829	5824	11.8119	10.6538	11.7527	93.5564	102.199	100.797	0	3.23438	up
EVM0029135	416	370	417	85	102	146	25.7438	23.7028	24.1458	4.89577	5.99857	8.47046	5.40352e-24	-1.76117	down
EVM0018958	36	42	32	210	204	206	0.575024	0.684789	0.474013	3.17134	3.11272	3.1024	1.99357e-27	2.46335	up
EVM0015532	3	0	0	100	70	88	0.110195	0	0	3.44416	2.43297	3.01159	2.42587e-22	4.82183	up
EVM0015530	116	103	111	29	43	51	3.38642	3.12129	3.05602	0.791338	1.19988	1.40127	3.83784e-06	-1.3008	down
EVM0015531	15	10	34	59	77	185	0.362083	0.253002	0.799971	1.39722	1.86008	4.40609	0.000622195	1.92929	up
EVM0015537	5	0	4	158	134	176	0.093226	0	0.065537	3.45209	2.95303	3.84477	1.25766e-34	4.96934	up
EVM0012625	547	443	482	246	241	211	5.87516	4.93008	4.85839	2.47863	2.46479	2.12783	6.43905e-14	-1.00773	down
EVM0028767	90	109	107	275	311	278	1.6101	2.02271	1.80835	4.6463	5.33686	4.70604	1.19073e-18	1.52507	up
EVM0002134	92	85	128	47	32	60	1.34171	1.27051	1.74605	0.638653	0.433655	0.812655	0.000713376	-1.01352	down
EVM0002135	4	18	2	119	115	110	0.166412	0.792059	0.072686	4.71353	4.63384	4.35267	7.66037e-06	2.67184	up
EVM0022346	557	558	550	251	201	242	10.1889	10.5693	9.43199	4.31009	3.49023	4.14052	3.95703e-21	-1.19493	down
EVM0027203	382	357	408	74	70	92	7.96753	7.71487	7.97543	1.43819	1.37206	1.79479	3.70137e-39	-2.18313	down
EVM0024939	429	318	412	974	992	925	16.4168	12.6338	14.801	35.0424	36.1398	33.2491	8.39026e-41	1.36965	up
EVM0016187	240	164	192	2287	1938	2086	11.4662	8.10654	8.60624	102.896	88.2964	93.7852	1.36545e-247	3.43884	up
EVM0051502	12	9	16	59	57	67	0.318476	0.228887	0.385859	1.47815	1.46094	1.68637	2.30852e-08	2.13776	up
EVM0013173	49	65	99	17	31	22	6.39477	8.78205	12.2194	2.02506	3.78673	2.68645	0.000144325	-1.40695	down
EVM0013179	147	140	182	39	47	54	5.53803	5.43691	6.40311	1.3511	1.68324	1.89877	1.76794e-11	-1.62164	down
EVM0017892	1309	1267	1431	318	340	342	27.4923	27.5932	28.1865	6.26721	6.78917	6.73961	4.01196e-112	-1.93486	down
EVM0027154	52	47	91	346	312	354	1.22017	1.14401	1.99294	7.64843	6.9744	7.80537	1.88581e-34	2.41678	up
EVM0049383	270	225	356	82	75	89	5.6126	4.83701	6.93037	1.58636	1.46611	1.72101	4.79553e-18	-1.68421	down
EVM0018100	53	29	27	81	80	87	0.762217	0.433529	0.362632	1.08603	1.09266	1.17408	0.00035335	1.16102	up
EVM0020893	63	50	28	98	109	120	2.60565	2.14724	1.07161	3.8205	4.3113	4.6931	7.8221e-05	1.19137	up
EVM0042521	67	59	87	137	176	156	0.923096	0.836976	1.12284	1.7708	2.31163	2.02234	3.51291e-07	1.16351	up
EVM0042522	119	179	111	290	312	234	2.6416	4.12915	2.32039	6.06853	6.62022	4.8938	4.38237e-07	1.05141	up
EVM0038912	93	94	76	218	196	222	2.37231	2.48514	1.81036	5.25916	4.78905	5.3466	5.91949e-11	1.2949	up
EVM0029676	364	373	388	709	818	727	8.92234	9.48111	8.90082	16.328	19.0807	16.7338	5.42416e-24	1.05266	up
EVM0022661	91	80	70	307	328	296	2.06327	1.88803	1.48159	6.55863	7.11018	6.32585	3.30441e-28	1.96396	up
EVM0022663	332	350	389	945	1003	825	6.92864	7.58157	7.6188	18.535	19.9261	16.1746	7.64296e-42	1.42129	up
EVM0022666	76	100	82	25	32	23	1.95748	2.67683	1.98851	0.602381	0.774232	0.555252	1.70766e-06	-1.53142	down
EVM0024790	0	0	0	52	79	71	0	0	0	1.85668	2.87096	2.55707	7.88942e-20	5.03333	up
EVM0037497	390	381	338	1065	1064	1095	3.75912	3.80334	3.05335	9.64554	9.75709	9.91066	3.25425e-60	1.58449	up
EVM0003480	164	180	158	453	400	376	2.1958	2.5103	1.98797	5.71285	5.11173	4.73913	3.16385e-19	1.32793	up
EVM0001153	583	570	630	250	265	311	14.334	14.5363	14.5211	5.76476	6.19244	7.18012	1.14307e-18	-1.04328	down
EVM0013009	166	122	193	421	369	341	7.78627	5.9203	8.46589	18.5475	16.4273	14.9823	3.77386e-15	1.27606	up
EVM0001489	105	121	150	345	347	400	3.20383	3.83502	4.31143	9.93269	10.1186	11.5234	1.18583e-22	1.57221	up
EVM0034607	367	469	507	1324	1334	1341	4.34413	5.75848	5.63297	14.7435	15.049	14.9326	2.83695e-64	1.62287	up
EVM0036702	1689	1600	1762	10941	10822	11335	66.905	65.7228	65.4425	407.107	407.826	421.633	0	2.76729	up
EVM0038589	119	120	161	443	431	405	3.76025	3.94779	4.79125	13.1838	13.0105	12.0575	5.60585e-31	1.7141	up
EVM0030708	107	61	113	309	323	303	1.81913	1.08288	1.80587	4.96712	5.26133	4.86829	1.12627e-20	1.75849	up
EVM0030355	28	40	40	165	132	142	0.855852	1.26291	1.14638	4.76907	3.8622	4.11647	9.16381e-15	1.99237	up
EVM0000350	495	467	569	157	126	143	9.2478	9.04488	9.95538	2.75133	2.22255	2.50073	4.33007e-37	-1.76381	down
EVM0000355	160	156	158	372	337	340	2.16176	2.17955	2.00631	4.73047	4.33612	4.32726	7.67387e-16	1.18656	up
EVM0005165	2065	2191	2453	5361	5469	5313	33.9659	37.364	37.8217	82.8187	85.5588	82.0452	1.41055e-167	1.32337	up
EVM0051903	17	23	17	158	209	170	0.417556	0.57663	0.37894	3.69479	4.9589	3.98561	8.26307e-30	3.12314	up
EVM0009516	29	28	47	85	73	88	1.01937	1.04206	1.59035	2.88022	2.49655	2.99322	7.94631e-05	1.22986	up
EVM0051908	6	15	16	42	53	53	0.136015	0.348829	0.338485	0.904181	1.14606	1.1341	1.54316e-05	1.81812	up
EVM0033055	116	81	59	251	279	296	3.84532	2.77399	1.84442	7.85042	8.85241	9.26929	3.06172e-15	1.69039	up
EVM0033052	12	0	3	64	67	86	0.095436	0	0.015118	0.475944	0.508737	0.644787	0.000804094	2.20312	up
EVM0044457	2662	2503	2940	639	558	583	52.8457	51.49	54.7091	11.8997	10.5316	10.8461	5.61288e-215	-2.12137	down
EVM0044455	738	611	670	262	249	389	42.7094	36.6669	36.3647	14.2295	13.7097	21.1271	4.13404e-14	-1.09505	down
EVM0048175	100	76	83	34	27	31	1.92863	1.50405	1.48749	0.607107	0.489069	0.562221	1.13181e-05	-1.35244	down
EVM0048179	2	0	0	53	69	105	0.040393	0	0	1.43725	1.89599	2.85769	7.29929e-20	4.7597	up
EVM0012425	134	109	100	37	46	59	5.67044	4.78371	3.98105	1.44858	1.83727	2.32024	3.13668e-05	-1.16187	down
EVM0042883	144	112	177	303	362	306	4.58096	3.68225	5.25728	9.05551	10.943	9.12303	1.22611e-12	1.20719	up
EVM0047107	221	255	232	645	583	555	2.15284	2.57478	2.11356	5.9042	5.40824	5.0771	4.34015e-28	1.3741	up
EVM0048823	1533	1409	1664	595	699	711	20.5282	19.5597	20.8825	7.47278	8.902	8.93257	5.08643e-45	-1.13606	down
Salix_babylonica_newGene_5226	36	33	13	171	189	185	1.19191	1.13733	0.397964	5.33893	5.96553	5.7463	1.62856e-21	2.63889	up
EVM0016891	671	718	808	273	303	312	10.5718	11.7324	11.9379	4.03728	4.54247	4.61507	1.8129e-29	-1.23884	down
EVM0016894	715	689	824	316	317	310	16.2376	16.2173	17.5296	6.73594	6.82791	6.59749	1.40634e-29	-1.17274	down
EVM0053244	17	57	42	77	85	88	0.581722	2.03749	1.3429	2.47084	2.77864	2.82602	0.00276089	1.07068	up
EVM0053243	151	150	121	348	418	390	2.07598	2.13302	1.55996	4.49407	5.46997	5.03194	1.31977e-20	1.48287	up
EVM0046769	977	965	1066	1966	1941	2029	16.666	17.0483	17.0324	31.4762	31.4738	32.4749	2.96655e-63	1.03612	up
EVM0046762	200	164	173	72	60	76	4.39237	3.75103	3.56191	1.48701	1.25188	1.57178	4.49075e-09	-1.27407	down
EVM0054146	11	23	49	58	75	88	0.868782	1.90816	3.7224	4.42064	5.75984	6.68413	0.000684189	1.34248	up
EVM0019987	886	897	909	251	271	296	21.1105	22.163	20.3084	5.6182	6.12848	6.62011	4.42807e-57	-1.651	down
EVM0010135	2	3	7	74	110	123	0.038142	0.061238	0.112504	1.3779	2.0811	2.30617	1.62407e-22	4.08564	up
EVM0010133	6	5	0	92	69	55	0.294048	0.236605	0	4.28851	3.25951	2.5423	1.55829e-15	3.6273	up
EVM0005899	544	649	692	1525	1343	1378	7.6751	9.48807	9.16015	20.2207	18.0295	18.2588	1.87338e-42	1.22319	up
EVM0035705	329	323	396	133	182	111	6.49273	6.60505	7.32331	2.46373	3.41252	2.05153	8.67189e-12	-1.21337	down
EVM0051243	61	68	75	30	22	41	1.48167	1.72779	1.72908	0.690193	0.505206	0.941669	0.00359042	-1.00114	down
EVM0024552	31	18	37	95	79	74	0.569046	0.344314	0.640204	1.66208	1.38604	1.2819	4.30353e-06	1.48971	up
EVM0028657	51	50	31	139	94	106	0.924742	0.937784	0.528139	2.40672	1.6454	1.83422	4.45347e-06	1.3364	up
EVM0012988	238	233	265	505	627	554	4.77482	4.83328	4.98474	9.50687	11.9688	10.4261	3.07826e-23	1.24224	up
EVM0012982	147	122	116	436	432	435	2.39253	2.06785	1.77178	6.69684	6.71325	6.67391	1.08794e-33	1.78921	up
EVM0032298	3	14	4	63	71	35	0.126206	0.614404	0.126582	2.63452	3.01841	1.47167	3.81725e-08	2.56746	up
EVM0005923	48	57	67	281	310	279	0.818658	1.01337	1.07485	4.52439	5.049	4.48438	1.49463e-34	2.34162	up
EVM0023021	327	298	347	1708	1838	1897	7.17226	6.76199	7.14231	35.2116	38.3805	39.1049	7.37625e-209	2.5327	up
EVM0003454	51	59	53	482	482	503	1.80916	2.18084	1.76976	16.1634	16.3767	16.8712	1.80668e-81	3.1682	up
EVM0031332	174	118	172	46	22	35	3.36747	2.36539	3.10489	0.835858	0.391652	0.629298	5.0461e-13	-2.00494	down
EVM0046481	18	29	19	50	65	35	0.284944	0.474239	0.281916	0.735941	0.969543	0.50902	0.00596999	1.11322	up
EVM0026771	39	28	29	52	76	69	1.60686	1.18496	1.13876	2.02575	3.04418	2.70494	0.00284498	1.01822	up
EVM0027060	218	199	255	655	487	583	10.076	9.48991	11.0245	28.4001	21.402	25.2692	2.89446e-25	1.40402	up
EVM0002420	222	166	176	362	417	364	2.28736	1.76706	1.69535	3.49533	4.08568	3.51533	4.73222e-12	1.06039	up
EVM0054802	131	132	144	32	73	49	6.69186	7.00425	6.90055	1.54336	3.55174	2.331	3.85331e-06	-1.28067	down
EVM0022048	238	149	213	119	79	79	6.92098	4.48181	5.81419	3.23867	2.16422	2.14031	1.09117e-05	-1.01933	down
EVM0011337	252	193	190	9	15	23	6.6995	5.31872	4.74119	0.222841	0.362773	0.565679	6.60701e-34	-3.49279	down
EVM0006338	12	21	38	401	398	356	0.598016	1.071	1.76885	19.0728	19.1993	16.9178	6.3691e-66	3.94246	up
EVM0040223	1135	1106	1227	2889	2827	2767	18.0593	18.2451	18.2984	43.1751	42.7737	41.3325	1.14128e-130	1.34598	up
EVM0021539	58	64	82	242	233	195	1.34228	1.55204	1.80036	5.32478	5.17763	4.28127	3.49995e-17	1.72947	up
EVM0044767	191	179	186	499	499	552	7.96977	7.74661	7.26055	19.5996	19.8202	21.6475	6.54904e-33	1.52013	up
EVM0020250	634	616	761	259	328	315	12.1855	12.27	13.7183	4.67746	5.99957	5.67725	6.34936e-20	-1.08666	down
EVM0004525	139	165	154	498	415	451	2.49418	3.07082	2.60168	8.43056	7.11853	7.63784	8.83515e-29	1.60852	up
EVM0043041	79	65	83	173	155	200	0.77957	0.661224	0.7659	1.61387	1.46117	1.86137	6.098e-09	1.24151	up
EVM0049197	7	0	0	81	95	117	0.222717	0	0	2.61138	3.10232	3.7622	0.00445207	1.91619	up
EVM0039723	79	102	112	2225	2164	2273	1.08117	1.45263	1.43169	28.7031	28.2799	29.3106	0	4.53159	up
EVM0025326	1265	1504	1356	289	281	273	25.4505	31.3759	25.579	5.44996	5.37452	5.14753	2.12545e-103	-2.22156	down
EVM0018318	377	354	418	82	108	125	6.03136	5.87395	6.26806	1.22631	1.63254	1.86474	1.36276e-26	-1.77626	down
EVM0042318	516	498	601	258	247	260	11.5346	11.543	12.5929	5.40692	5.23269	5.44049	2.44761e-17	-1.00932	down
EVM0032587	288	267	265	99	114	108	7.11014	6.83391	6.14514	2.28355	2.66852	2.49394	2.09056e-13	-1.27313	down
EVM0046561	2153	2012	2263	906	842	878	10.9109	10.5669	10.7497	4.30776	4.05718	4.17347	1.88459e-84	-1.23013	down
EVM0027006	131	123	120	49	39	31	4.69915	4.57193	4.00759	1.61949	1.3306	1.04205	1.34034e-08	-1.52451	down
EVM0040925	456	300	405	153	166	198	15.9061	10.8455	13.2461	4.99666	5.48293	6.47001	9.93207e-11	-1.08769	down
EVM0040924	503	524	529	1201	1182	1089	9.11496	9.85575	8.9996	20.4614	20.3949	18.5419	9.24692e-45	1.20906	up
EVM0040920	0	0	0	74	82	82	0	0	0	1.7064	1.93585	1.90554	1.67218e-22	5.27922	up
EVM0039585	15	5	6	70	50	58	0.380703	0.118832	0.146756	1.70602	1.22082	1.41349	4.9222e-09	2.47667	up
EVM0045205	1065	1001	1039	446	402	432	20.8772	20.3524	19.1026	8.20167	7.49616	7.94074	5.26255e-41	-1.21554	down
EVM0001720	407	478	513	884	994	907	9.77732	11.902	11.5361	19.9429	22.7138	20.4581	2.08475e-25	1.04578	up
EVM0001728	387	430	464	931	899	1036	9.03751	10.4168	10.1583	20.4286	19.9941	22.7274	1.32635e-35	1.21207	up
EVM0006972	766	733	787	3439	3596	3707	16.7741	16.6416	16.1639	70.7525	74.9423	76.2568	0	2.2849	up
EVM0036915	86	106	122	1339	1237	1394	1.2463	1.58284	1.65834	18.2691	17.0994	19.0248	2.82644e-216	3.68534	up
EVM0032207	79	70	46	140	201	206	3.50335	3.20897	1.88845	5.8097	8.44729	8.54248	2.8592e-09	1.47817	up
EVM0008561	215	198	216	75	90	94	2.79225	2.6608	2.62896	0.912435	1.10166	1.13658	9.24606e-10	-1.19419	down
EVM0009999	818	882	930	437	394	426	38.6613	43.1843	41.2092	19.3847	17.6769	18.8857	3.88366e-25	-1.00195	down
EVM0008692	79	42	64	39	17	19	1.36269	0.735406	1.03671	0.624344	0.272522	0.305253	0.00477302	-1.12197	down
EVM0012216	143	169	186	48	40	53	2.23168	2.724	2.71104	0.697388	0.588007	0.768517	7.7306e-13	-1.69982	down
EVM0012217	252	268	328	2805	2655	2819	11.1322	12.2963	13.5919	116.65	111.786	117.165	0	3.33329	up
EVM0003611	2720	2551	3038	7068	6890	7425	42.0564	40.8806	44.0387	102.622	101.313	107.768	5.20633e-244	1.42123	up
EVM0003612	68	50	86	22	23	17	1.08607	0.815023	1.27764	0.315745	0.335514	0.253037	2.25275e-05	-1.51813	down
EVM0010685	68	59	80	129	136	171	1.70907	1.5302	1.90461	3.06009	3.26999	4.06222	2.5784e-06	1.09796	up
Salix_babylonica_newGene_6812	66	30	50	12	23	24	1.7047	0.89984	1.20113	0.287714	0.564381	0.61325	0.00957948	-1.10709	down
Salix_babylonica_newGene_7143	30	24	36	60	70	97	0.915693	0.738379	1.0278	1.7268	2.0411	2.80735	8.5235e-05	1.30224	up
EVM0005614	6	2	2	84	48	75	0.154027	0.053041	0.048124	2.02388	1.15655	1.78621	1.33084e-15	3.67302	up
EVM0002274	516	503	550	970	992	1086	9.74716	9.85666	9.74592	17.2224	17.8371	19.2632	2.74439e-31	1.0108	up
EVM0052410	353	321	362	112	133	99	6.2935	5.93956	6.06088	1.87849	2.24862	1.65856	2.88409e-20	-1.50619	down
EVM0016466	43	42	68	196	175	192	0.52252	0.523336	0.780682	2.26097	2.04225	2.21645	1.35744e-16	1.87953	up
EVM0002272	182	157	160	24	38	53	8.59638	7.69111	7.05733	1.03845	1.70805	2.34455	8.00523e-14	-1.97053	down
EVM0046043	226	183	223	99	100	99	3.86114	3.24844	3.5743	1.59191	1.6263	1.57899	1.31567e-07	-1.00291	down
EVM0046046	97	82	86	198	224	206	1.83275	1.60393	1.5193	3.53024	4.05256	3.67253	4.53857e-11	1.27184	up
EVM0046044	566	584	675	227	222	281	6.57816	7.0388	7.35818	2.47615	2.44977	3.06256	8.94399e-24	-1.25097	down
EVM0027580	3092	3296	3267	8421	8174	8059	20.5714	22.7332	20.3729	52.6104	51.7159	50.3264	4.74333e-224	1.40684	up
EVM0026182	359	369	424	1028	1066	1031	4.13422	4.3995	4.57527	11.114	11.67	11.1487	3.36292e-61	1.49075	up
EVM0057622	884	921	1137	2848	2751	2717	22.0096	23.7788	26.5471	66.6259	65.1914	63.5512	2.15023e-118	1.55495	up
EVM0013658	360	293	377	67	76	72	24.6374	20.7854	24.2302	4.28533	4.93611	4.60658	1.76473e-34	-2.15587	down
EVM0010301	70	72	88	25	22	30	1.9043	2.01633	2.23315	0.618032	0.551858	0.758115	1.28724e-05	-1.41916	down
EVM0010305	824	741	894	2043	1464	1774	18.2092	16.9558	18.5048	42.3816	30.7492	36.7838	5.82723e-33	1.15532	up
EVM0011653	905	858	922	2994	3175	3357	34.5935	33.9788	33.0302	107.501	115.437	120.486	5.53275e-212	1.87981	up
EVM0050019	3068	2950	3326	6166	6208	6112	47.2754	47.1287	48.0439	89.2268	90.9703	88.4162	2.94372e-163	1.04174	up
EVM0050014	84	69	98	40	33	31	2.59272	2.2095	2.83261	1.15082	0.953429	0.888871	0.000204585	-1.1399	down
Salix_babylonica_newGene_8505	66	65	72	41	22	28	1.66681	1.7299	2.12398	1.07969	0.539229	0.596143	0.00298915	-1.02245	down
EVM0034667	394	402	453	197	175	191	7.11086	7.52187	7.65099	3.33057	2.99314	3.23153	2.51241e-15	-1.07857	down
EVM0025526	34	48	25	158	189	138	1.10775	1.64714	0.760798	4.91638	5.94056	4.28653	3.97425e-15	2.12378	up
EVM0014179	45	94	59	199	176	193	0.542209	1.17261	0.659903	2.24668	2.01887	2.18578	1.22883e-09	1.50862	up
EVM0025520	186	193	206	592	718	702	5.2061	5.6178	5.40421	15.6139	19.176	18.5068	2.63179e-49	1.82178	up
EVM0034668	108	114	134	329	329	291	1.35744	1.49001	1.58131	3.89398	3.94767	3.44393	4.46177e-19	1.44966	up
Salix_babylonica_newGene_5170	194	205	169	82	119	39	2.47368	3.00586	2.03099	1.10173	1.45933	0.538785	7.50874e-05	-1.13084	down
EVM0029405	5979	5710	6533	2842	2885	2752	63.2344	62.6	64.7654	28.2246	29.013	27.3208	1.68589e-142	-1.04376	down
EVM0029407	96	66	119	518	454	470	2.6607	1.88891	3.07884	13.5112	11.9893	12.2487	3.88794e-48	2.38181	up
EVM0021188	139	98	141	280	320	280	3.13642	2.28452	2.99374	5.94447	6.88123	5.94921	3.23351e-13	1.25718	up
EVM0037934	38	66	53	400	441	458	0.354253	0.63674	0.463319	3.5023	3.91266	4.01236	8.74324e-61	3.03431	up
EVM0015229	20	9	26	97	105	81	1.31949	0.616169	1.62313	6.17793	6.72865	5.16958	3.02805e-11	2.24844	up
EVM0050908	774	807	928	391	380	416	12.338	13.3387	13.873	5.85388	5.76324	6.21598	1.03974e-24	-1.01465	down
EVM0050909	35	44	45	8	17	8	0.657071	0.861695	0.797376	0.13166	0.291183	0.12563	0.000358365	-1.60566	down
EVM0050907	371	342	474	1459	1370	1455	8.57918	8.19505	10.2734	31.7352	30.1687	31.6361	7.17599e-98	1.90307	up
EVM0024692	462	406	512	157	173	168	24.3107	22.1529	25.2899	7.7383	8.64991	8.29848	2.29815e-24	-1.39343	down
EVM0020588	48	27	35	430	374	332	0.856516	0.497615	0.58271	7.22981	6.35921	5.56622	7.07654e-58	3.32983	up
EVM0020583	399	447	420	1217	1110	1105	10.6464	12.3677	10.512	30.5325	28.2128	27.718	2.68685e-57	1.48616	up
EVM0020581	298	331	306	799	715	726	2.89399	3.34221	2.7862	7.30831	6.62199	6.63623	9.96535e-33	1.30581	up
EVM0020580	28	25	22	119	159	175	1.35869	1.21898	0.976541	5.44965	7.36189	7.97245	8.35057e-20	2.51646	up
EVM0028752	89	140	120	290	310	337	3.67304	5.99159	4.64187	11.3009	12.2143	13.1449	1.45147e-15	1.44848	up
EVM0028759	2210	2095	2271	325	344	306	44.1246	43.3477	42.4951	6.09075	6.51259	5.73177	1.35415e-264	-2.68566	down
EVM0056505	78	101	92	1647	1465	1386	1.62095	2.18825	1.79322	32.3916	29.1963	27.2539	2.7294e-239	4.06903	up
EVM0056503	393	421	462	870	922	950	8.30252	9.21651	9.14537	17.2714	18.5396	18.8475	7.88013e-35	1.15517	up
EVM0012179	71	64	96	25	21	29	1.50318	1.3946	1.89816	0.497427	0.41858	0.559423	1.20798e-05	-1.45223	down
EVM0029372	405	368	406	165	164	174	14.1201	13.3081	13.259	5.38888	5.43089	5.69227	1.20578e-16	-1.15707	down
Salix_babylonica_newGene_7463	33	40	14	52	85	61	0.451336	0.360043	0.233661	0.445626	0.743269	0.494205	0.0043604	1.11459	up
EVM0039744	50	115	153	33	40	38	0.609368	1.46558	1.76688	0.37863	0.458056	0.434767	0.000110262	-1.34481	down
EVM0007882	22	18	27	59	53	50	0.31324	0.273541	0.37192	0.808171	0.73599	0.683909	0.00081686	1.22687	up
EVM0018539	185	183	209	636	613	567	5.6859	5.83598	6.02729	18.4176	17.9883	16.4231	2.28527e-44	1.69681	up
EVM0018538	228	202	234	72	50	62	6.06964	5.56101	5.83179	1.79899	1.25336	1.54736	3.83434e-17	-1.74425	down
EVM0009419	2198	2247	2490	776	729	887	31.7804	33.6797	33.7484	10.5356	10.0107	12.0341	6.19354e-93	-1.47291	down
EVM0016147	259	199	245	133	104	82	3.0118	2.39461	2.67695	1.44778	1.14806	0.895026	2.90289e-07	-1.05245	down
EVM0030358	689	640	737	1418	1265	1486	8.89913	8.56637	8.92322	17.2115	15.5438	18.0314	3.21977e-40	1.06681	up
EVM0013516	3515	3516	3840	1676	1677	1806	65.2645	67.664	66.8333	29.2161	29.6028	31.4734	1.26555e-90	-1.01598	down
EVM0040276	477	509	524	1082	985	1076	6.52326	7.21601	6.7178	13.8858	12.8069	13.8112	2.46422e-36	1.109	up
EVM0007889	134	125	106	423	418	456	2.74188	2.64404	2.01894	8.13034	8.12836	8.74823	1.52008e-34	1.85568	up
EVM0006386	464	498	538	1387	1430	1383	8.6646	9.63639	9.41358	24.3136	25.3904	24.2324	1.01934e-82	1.53708	up
EVM0049015	262	301	282	1235	1371	1274	6.35586	7.58485	6.41466	28.2064	31.6972	29.0736	6.41738e-120	2.24161	up
EVM0049011	227	204	226	434	461	495	5.51875	5.14401	5.15653	9.93116	10.682	11.3162	1.38985e-18	1.12714	up
Salix_babylonica_newGene_7640	364	318	377	1111	1089	1181	11.7041	8.24758	9.24811	28.9091	31.7406	34.7638	2.11674e-81	1.72433	up
EVM0001600	2878	2836	2787	1429	1192	1338	54.0099	55.1564	49.0274	25.1701	21.2592	23.5581	1.53434e-52	-1.04409	down
EVM0001602	35	55	39	116	74	146	1.1583	1.90208	1.20219	3.65022	2.33846	4.59784	1.28197e-05	1.34668	up
EVM0009908	218	141	155	489	450	526	4.14447	2.78	2.75459	8.7234	8.13426	9.39243	2.89781e-23	1.54367	up
EVM0009909	1338	1448	1581	2826	2924	2790	113.706	127.563	125.981	225.517	236.335	222.563	9.6324e-68	1.02351	up
EVM0009901	903	774	981	417	362	377	7.84525	6.97001	7.99176	3.3962	2.9844	3.07206	8.01118e-29	-1.13328	down
EVM0034308	27	37	32	378	405	395	1.23368	1.76573	1.37385	16.4764	17.8755	17.2047	5.15677e-72	3.57683	up
EVM0037963	134	139	141	64	41	41	2.20765	2.36532	2.18149	0.983638	0.631544	0.634864	6.12672e-08	-1.3883	down
EVM0037962	137	164	189	379	382	369	4.4501	5.51905	5.75205	11.5568	11.8156	11.2496	4.73365e-17	1.24742	up
EVM0037969	0	0	0	146	89	105	0	0	0	7.3829	4.571	5.28953	1.69457e-27	5.71415	up
Salix_babylonica_newGene_5457	80	101	139	575	615	640	2.48514	3.24831	4.04446	16.9238	18.3187	18.8251	5.2202e-64	2.53982	up
EVM0032430	370	318	465	113	88	88	4.39103	3.91141	5.16816	1.25113	0.992283	0.976262	1.1074e-27	-1.89514	down
EVM0032469	1417	1211	1334	416	344	447	9.2866	8.22231	8.19509	2.55734	2.14026	2.74652	8.43891e-64	-1.64759	down
EVM0053705	46	56	57	104	106	137	1.83194	2.29381	2.11662	3.8825	3.99738	5.10789	1.36192e-05	1.13397	up
EVM0047557	496	341	454	1064	1076	1136	9.72151	6.91859	8.32924	19.5835	20.0514	20.9027	1.30555e-40	1.39385	up
EVM0054733	42	34	43	0	0	6	0.613715	0.514431	0.589538	0	0	0.081466	0.00394326	-1.95102	down
EVM0016516	1722	1749	2026	686	824	731	72.0191	75.8162	79.4347	26.9415	32.7626	28.6964	2.47286e-55	-1.23028	down
EVM0047881	38	50	28	429	475	412	1.2413	1.70072	0.86541	13.2809	14.9102	12.7573	7.46598e-70	3.46598	up
EVM0047882	4	8	4	138	134	102	0.072331	0.149948	0.067685	2.33593	2.28715	1.72948	3.1899e-27	4.10037	up
EVM0055438	1803	1647	1800	4480	4124	4428	30.4319	28.8102	28.4876	71.0261	66.2113	70.1672	2.84507e-163	1.36698	up
EVM0041481	850	694	888	294	273	264	22.4954	19.0512	22.03	7.30298	6.85238	6.56309	1.14104e-40	-1.47703	down
EVM0055464	76	85	119	43	24	45	1.46464	1.71354	2.1725	0.777772	0.435484	0.817043	0.000190809	-1.18259	down
EVM0007949	30	26	14	60	37	58	0.460255	0.419588	0.207429	0.883824	0.554257	0.857312	0.0077	1.07648	up
EVM0008111	856	862	953	383	364	330	13.8092	14.4147	14.4118	5.79505	5.57307	4.99741	1.50171e-36	-1.24433	down
EVM0031479	92	102	100	11	10	22	1.32574	1.5252	1.34333	0.144145	0.130542	0.287571	2.67534e-13	-2.50448	down
EVM0001391	29	41	62	1303	1198	1215	1.3948	2.05347	2.82167	59.9733	55.8112	55.9131	1.61362e-217	4.80022	up
EVM0007497	275	242	292	811	789	907	4.37125	3.98696	4.35655	12.1215	11.944	13.5518	2.5086e-56	1.67839	up
EVM0037144	61	73	69	216	167	235	1.41349	1.74219	1.49113	4.72258	3.68863	5.12372	5.59258e-14	1.61334	up
EVM0037149	60	76	69	675	722	654	9.62321	12.7173	10.4481	102.671	111.246	99.5077	6.60332e-112	3.33085	up
EVM0056892	1489	1459	1675	676	630	619	34.5077	35.043	36.3893	14.6997	13.886	13.469	9.41179e-58	-1.20074	down
EVM0044967	92	114	120	40	42	33	1.15395	1.48775	1.40945	0.465629	0.491844	0.379542	7.73009e-07	-1.37611	down
EVM0014378	1202	1243	1260	2590	2672	2607	23.9972	25.7312	23.5839	48.5834	50.747	48.8804	5.88438e-87	1.14096	up
EVM0014372	58	65	60	107	146	122	1.57876	1.84538	1.55119	2.76082	3.82401	3.14662	2.63613e-05	1.04994	up
EVM0023683	136	109	91	48	40	30	2.92052	2.43091	1.8392	0.960039	0.807973	0.602466	2.55432e-06	-1.37972	down
EVM0006729	198	223	177	452	356	359	4.33512	5.0533	3.62125	9.30148	7.39876	7.37239	3.62847e-10	1.0012	up
EVM0006727	1038	861	1099	3335	3192	3427	15.3545	13.1982	15.2414	46.3392	44.9094	47.5994	2.06593e-182	1.78675	up
EVM0006724	386	374	464	1058	1068	1057	2.80717	2.81638	3.15995	7.22757	7.38369	7.21817	3.72177e-57	1.43131	up
EVM0006721	701	787	755	271	296	336	10.6746	12.4331	10.7864	3.86957	4.2904	4.80783	2.20419e-27	-1.24715	down
EVM0004373	69	71	43	358	383	380	1.08804	1.16205	0.634363	5.35312	5.80773	5.6741	3.40405e-43	2.60398	up
EVM0051616	38	44	33	15	15	14	1.02043	1.25495	0.841779	0.384902	0.390324	0.337873	0.00657527	-1.18016	down
EVM0035099	93	95	78	22	41	29	1.46152	1.55771	1.15235	0.314646	0.614807	0.422252	1.5055e-05	-1.38556	down
EVM0003801	484	506	629	143	154	187	3.1254	3.38231	3.80425	0.864479	0.94416	1.13265	1.38898e-31	-1.66006	down
EVM0007135	160	152	155	334	332	359	2.9642	2.9061	2.69223	5.79763	5.85083	6.23677	1.78644e-15	1.17455	up
EVM0057128	86	102	97	48	26	25	2.45171	3.00858	2.5995	1.26913	0.694362	0.666909	1.31705e-05	-1.3789	down
EVM0028959	42	42	30	123	103	93	0.864563	0.896438	0.5791	2.37563	2.01391	1.79837	3.30647e-07	1.45863	up
EVM0028953	312	346	358	154	142	167	9.15085	10.5076	9.82932	4.22972	3.95583	4.57366	4.43455e-12	-1.06154	down
EVM0005355	1717	1460	1760	660	642	624	35.0321	30.8595	33.6478	12.6328	12.443	11.9327	4.36007e-64	-1.29368	down
Salix_babylonica_newGene_4989	8	4	4	33	42	40	0.50777	0.212377	0.159341	1.60827	2.43327	1.96688	5.45287e-07	2.40979	up
EVM0017781	469	592	572	1085	1125	982	7.83297	10.2656	8.95625	17.0359	17.8861	15.4205	2.11304e-23	1.01659	up
EVM0024821	328	291	339	2045	1917	1799	5.3033	4.86581	5.13922	31.0676	29.5017	27.3291	4.17801e-215	2.63483	up
EVM0056831	24	24	15	458	506	559	0.367932	0.381164	0.213438	6.58654	7.37318	8.0332	1.2144e-95	4.50163	up
EVM0016788	33	67	37	13	20	21	0.964217	2.00715	0.999319	0.347784	0.544029	0.568954	0.0085801	-1.14767	down
EVM0006268	1047	1003	1122	415	388	400	24.1689	23.9954	24.2823	8.99575	8.51403	8.66859	7.02269e-52	-1.33395	down
EVM0006269	563	580	684	2047	1967	2019	11.4206	12.1824	13.0012	38.975	37.9286	38.4295	3.41871e-138	1.77678	up
EVM0016781	900	924	980	366	356	380	34.0709	36.2641	34.7708	12.9835	12.8068	13.4999	9.08663e-43	-1.28299	down
[truncated: 3,867 more rows]

## Sheet: WSYL-CK1_WSYL-CK2_WSYLCK3_vs_W
Table S4-2 Transcriptome comparison between WSYL-CK and WSYL-12h
#ID	WSYL-CK1_Count	WSYL-CK2_Count	WSYL-CK3_Count	WSYL-12h1_Count	WSYL-12h2_Count	WSYL-12h3_Count	WSYL-CK1_FPKM	WSYL-CK2_FPKM	WSYL-CK3_FPKM	WSYL-12h1_FPKM	WSYL-12h2_FPKM	WSYL-12h3_FPKM	FDR	log2FC	regulated
EVM0041346	41	70	58	20	19	15	1.24027	2.23906	1.66039	0.609467	0.619735	0.47332	0.000463119	-1.3634	down
EVM0005267	2220	2298	2475	7705	7010	6766	29.7633	31.9403	31.1062	102.314	99.2898	93.9721	0	1.73525	up
EVM0029341	19	10	21	101	166	107	0.523106	0.286762	0.549209	2.78979	4.89575	3.09117	1.09589e-17	2.78236	up
EVM0001584	327	326	358	748	668	689	2.49361	2.5798	2.56302	5.65627	5.39008	5.45005	2.62974e-30	1.16829	up
EVM0036800	225	178	139	25	36	30	6.95852	5.70004	4.0044	0.760649	1.15491	0.939233	1.73143e-17	-2.31948	down
EVM0040121	126	113	157	44	54	66	3.77318	3.49575	4.40419	1.29922	1.68949	2.04452	2.7665e-05	-1.09001	down
EVM0000188	94	113	85	339	360	394	2.45788	3.08541	2.09538	8.83902	10.0176	10.7515	1.90964e-30	1.97653	up
EVM0000184	976	1045	1175	109	120	116	13.565	15.0594	15.312	1.49527	1.76009	1.66089	2.97482e-141	-3.05595	down
EVM0000957	549	570	642	242	251	298	20.274	21.8222	22.2572	8.82999	9.79193	11.4066	5.14565e-16	-1.02052	down
EVM0008786	212	207	193	69	71	55	2.79017	2.82203	2.37104	0.897162	0.981632	0.746014	2.34265e-12	-1.4838	down
EVM0041835	1376	1479	1542	5997	5380	5683	13.7639	15.3408	14.4581	59.4163	56.8578	58.8942	0	2.07089	up
EVM0033262	66	70	57	351	335	414	2.80079	3.07703	2.25709	14.7438	15.0178	18.2031	2.81721e-45	2.56318	up
EVM0012565	73	58	86	35	22	24	0.553387	0.45948	0.618647	0.264166	0.175957	0.185456	0.000433976	-1.19569	down
EVM0012563	1427	1285	1576	599	562	563	20.6881	19.3002	21.4098	8.59769	8.59979	8.44323	9.21822e-51	-1.18725	down
EVM0051801	312	323	273	60	35	34	16.2327	17.4569	13.3439	3.09054	1.92196	1.83561	7.43229e-33	-2.60806	down
EVM0043471	1	7	7	86	81	70	0.037696	0.27221	0.212	3.19631	3.22232	2.70877	1.12057e-17	3.49012	up
EVM0002699	127	130	115	18	6	12	4.60165	4.87667	3.91196	0.643765	0.217526	0.421403	3.33089e-19	-2.97058	down
EVM0002691	98	110	69	188	249	124	4.01792	4.67811	2.63612	7.67844	10.8559	5.29822	5.05044e-05	1.0755	up
EVM0048581	80	64	82	22	17	33	2.62563	2.16527	2.50414	0.715185	0.568766	1.10763	5.0044e-05	-1.3966	down
EVM0054970	23	13	13	124	124	131	0.511839	0.301851	0.273383	2.74906	2.9521	3.03985	4.71104e-21	2.84914	up
EVM0054975	113	92	92	41	36	38	4.54692	3.85367	3.48846	1.63679	1.52527	1.56445	3.69442e-05	-1.18032	down
EVM0051727	54	49	56	20	10	4	1.04865	0.977097	1.01031	0.369938	0.189914	0.060431	3.17193e-05	-1.80414	down
EVM0016714	6419	6266	6957	2666	2559	2734	107.173	108.446	108.875	44.0617	45.1165	47.2644	3.18701e-174	-1.18116	down
EVM0016719	17	17	28	79	91	83	1.59284	1.67541	2.42732	7.45254	9.11663	8.21	9.71642e-10	1.98501	up
EVM0026815	225	294	283	108	105	135	5.42984	7.34994	6.40084	2.55854	2.67616	3.3747	2.79512e-08	-1.05781	down
EVM0001914	199	218	223	451	421	472	4.58582	5.21652	4.8112	10.3175	10.2739	11.2928	3.16036e-19	1.17494	up
EVM0001910	217	168	198	83	93	85	5.0851	4.08582	4.34432	1.92207	2.30111	2.05279	1.05028e-06	-1.0067	down
Salix_babylonica_newGene_9890	81	124	75	21	29	30	2.3167	3.70805	2.01316	0.581406	0.858276	0.8866	3.13698e-06	-1.55675	down
EVM0057772	418	419	508	148	240	195	7.6348	7.92388	8.69498	2.6662	4.62102	3.67824	3.67955e-10	-1.05597	down
EVM0057770	24	22	33	53	47	59	0.788118	0.761931	1.0412	1.78895	1.69019	2.05609	0.00456347	1.03186	up
EVM0057771	70	81	82	188	222	215	1.51622	1.81924	1.68151	4.07278	5.11484	4.86191	9.85768e-14	1.50002	up
EVM0013746	140	97	82	25	2	17	4.02124	2.89469	2.20526	0.700775	0.045319	0.48643	0.00195831	-1.83233	down
EVM0013741	52	50	29	112	102	103	1.00786	1.02031	0.519611	2.17258	2.12034	2.08881	6.04377e-06	1.30327	up
EVM0013748	46	43	58	115	105	71	0.605638	0.590032	0.726347	1.5133	1.47668	0.974876	0.000298328	1.04319	up
EVM0055738	64	78	93	262	193	232	0.832367	1.05175	1.12725	3.36885	2.64086	3.11259	8.70599e-16	1.61734	up
EVM0055733	852	789	901	1670	1583	1510	18.6701	17.9177	18.4991	36.2317	36.6369	34.2615	1.5878e-49	1.02249	up
EVM0042107	51	82	48	155	136	140	0.495714	0.8202	0.435701	1.49073	1.39467	1.40104	4.44723e-07	1.29674	up
EVM0042104	26	32	20	197	134	150	0.643555	0.82592	0.467242	4.87397	3.52993	3.86421	1.67938e-21	2.57922	up
EVM0015990	2300	2192	2286	96	123	94	61.1116	60.3834	56.9474	2.52043	3.44055	2.57991	0	-4.27991	down
EVM0015999	93	89	100	191	214	242	2.83972	2.83063	2.87202	5.78278	6.91802	7.68719	4.0622e-11	1.28548	up
EVM0042103	17	14	36	67	62	80	0.500775	0.434812	1.01166	1.99097	1.96135	2.47859	9.82222e-06	1.6033	up
EVM0053704	94	113	86	295	249	276	2.56344	3.17665	2.17473	7.94309	7.16074	7.77452	1.24512e-17	1.55924	up
EVM0013932	39	41	67	347	309	324	1.96794	2.17749	3.21039	17.7535	16.8196	17.3027	1.03053e-45	2.77812	up
EVM0017292	61	59	63	28	21	27	3.83319	3.82814	3.69315	1.73396	1.35053	1.76098	0.00272056	-1.05291	down
EVM0047550	497	377	466	1546	1457	1415	9.57843	7.53383	8.42295	29.5034	29.6605	28.2452	1.80468e-97	1.83155	up
Salix_babylonica_newGene_5393	19	21	35	66	83	81	0.511057	0.574049	0.883923	1.78536	2.39538	2.29018	1.52518e-06	1.60474	up
EVM0014028	293	287	275	553	544	536	6.8248	6.93653	5.99452	12.7507	13.3755	12.9245	5.16121e-19	1.04131	up
EVM0046688	66	56	61	133	130	121	0.763556	0.666814	0.663959	1.53051	1.59679	1.46094	1.47766e-06	1.14204	up
EVM0035604	110	105	144	249	260	231	2.04905	2.0302	2.52244	4.61311	5.15048	4.47748	1.55972e-10	1.14171	up
EVM0035602	142	152	199	68	57	85	3.18573	3.55604	4.19614	1.51329	1.35265	1.97051	6.8889e-06	-1.06398	down
EVM0038387	509	490	549	1004	1042	1054	4.83377	4.81804	4.88483	9.44299	10.4471	10.3625	1.6408e-37	1.11719	up
Salix_babylonica_newGene_5973	59	37	43	166	134	194	1.55596	0.976776	1.04809	4.34946	3.67638	5.29167	9.11448e-14	1.85908	up
EVM0054201	123	129	106	26	19	36	1.28562	1.39643	1.03914	0.263707	0.209499	0.382994	1.91152e-10	-1.89552	down
EVM0040120	469	472	448	99	97	82	4.48315	4.67395	4.01089	0.935519	0.979391	0.807074	4.49941e-44	-2.16451	down
EVM0016051	1196	1036	1151	487	464	490	27.9451	25.093	25.2131	11.2612	11.443	11.8387	5.20428e-36	-1.10489	down
EVM0040329	286	328	318	57	63	58	11.5826	13.7623	12.0754	2.24918	2.68484	2.39839	1.11672e-31	-2.20933	down
EVM0013267	153	153	155	36	46	35	6.26513	6.49019	5.9797	1.44793	1.99993	1.47965	8.77683e-13	-1.77357	down
EVM0040320	1259	1109	1262	16855	15726	16196	12.8756	11.7542	12.0972	170.735	169.921	171.611	0	3.86374	up
EVM0042119	16	6	5	153	137	151	0.392188	0.142851	0.108553	3.86459	3.67542	3.98248	3.48909e-30	3.76774	up
EVM0044137	136	125	106	33	26	30	4.43769	4.22675	3.22683	1.0598	0.881417	1.01674	1.06225e-10	-1.81732	down
EVM0024878	442	507	434	203	166	184	5.76817	6.86217	5.32027	2.62698	2.28939	2.48758	2.46441e-16	-1.19055	down
EVM0042027	142	111	111	37	29	43	1.79716	1.4506	1.31948	0.46132	0.383846	0.561713	3.71996e-08	-1.53154	down
EVM0009814	37	39	47	88	110	111	4.40603	4.77979	5.17935	10.3585	13.8452	13.7437	7.39527e-07	1.37444	up
EVM0028283	37	38	49	143	117	102	0.517827	0.54866	0.641068	1.97097	1.7247	1.47195	2.06238e-09	1.58092	up
Salix_babylonica_newGene_7683	123	94	97	35	64	35	3.46347	2.44258	1.92444	0.790815	1.73527	0.739212	0.00086465	-1.032	down
EVM0025420	117	116	147	68	49	44	3.83459	3.92233	4.50103	2.20032	1.69697	1.47504	3.75969e-05	-1.0681	down
EVM0042233	197	184	230	495	503	501	2.67219	2.59187	2.92003	6.6554	7.20843	7.05388	2.098e-28	1.40097	up
EVM0047779	2109	1849	2255	831	787	814	62.9584	57.2317	63.1207	24.5674	24.8199	25.1521	2.56616e-71	-1.22698	down
EVM0022935	469	393	422	135	167	200	6.50728	5.65292	5.48607	1.85509	2.4447	2.8699	1.08683e-13	-1.20856	down
EVM0017757	2775	2791	3143	7208	6190	6267	68.3433	71.2388	72.5485	175.778	161.003	159.852	2.51686e-171	1.29185	up
EVM0033880	3493	3388	3884	470	498	507	61.9814	62.3115	64.6022	8.2527	9.31808	9.31344	0	-2.73687	down
EVM0000239	843	841	992	288	263	244	13.2519	13.709	14.6258	4.48147	4.3598	3.96377	1.69139e-53	-1.61703	down
EVM0000888	261	286	323	122	93	151	3.7578	4.25759	4.35927	1.73264	1.41028	2.24939	4.90899e-09	-1.1006	down
EVM0000883	154	132	127	295	268	239	4.05521	3.60106	3.13508	7.69045	7.44356	6.51845	9.86001e-10	1.0513	up
EVM0001285	79	49	66	1243	1243	1228	1.88462	1.21512	1.47419	29.5843	31.5484	30.5653	5.99438e-231	4.3209	up
EVM0055288	66	63	77	29	25	34	1.63882	1.61049	1.78055	0.704099	0.652036	0.873427	0.00226377	-1.02081	down
EVM0009783	151	184	183	89	55	66	3.68052	4.65325	4.16979	2.1315	1.40456	1.64771	7.28054e-07	-1.14449	down
EVM0015038	580	595	578	227	223	216	6.65627	7.07987	6.22108	2.57698	2.70593	2.56026	1.68251e-25	-1.26481	down
EVM0009375	144	114	182	52	38	27	6.99483	5.71016	8.25558	2.46555	1.9174	1.32087	6.95395e-10	-1.68982	down
EVM0015173	91	85	62	44	24	28	3.18768	3.10443	2.04838	1.51262	0.893894	1.01289	0.00109939	-1.10852	down
EVM0006812	29	32	27	97	104	76	0.660639	0.761104	0.571734	2.20213	2.52134	1.80928	3.98648e-08	1.65321	up
EVM0001397	114	115	99	222	212	190	3.03171	3.1723	2.47977	5.87135	5.98048	5.2524	9.7401e-08	1.01693	up
EVM0014595	155	157	201	405	368	355	5.12262	5.38929	6.24009	13.276	12.8505	12.1678	1.46182e-17	1.23932	up
EVM0014591	450	383	493	192	160	180	18.4061	16.2587	18.8991	7.76646	6.91498	7.60572	4.11307e-17	-1.17904	down
EVM0009593	58	77	83	14	12	11	2.93978	4.08954	3.98811	0.666926	0.631496	0.578379	3.37689e-09	-2.17968	down
EVM0030239	117	127	162	1250	1172	1221	2.82806	3.18833	3.68435	30.1511	30.1492	30.8056	5.76411e-193	3.25729	up
EVM0030233	829	820	857	193	206	193	22.5687	23.1331	21.8795	5.18242	5.91399	5.4277	8.04265e-69	-1.94398	down
EVM0008427	409	496	541	149	182	125	4.51168	5.67995	5.59758	1.62521	2.12241	1.42411	3.94517e-21	-1.51383	down
EVM0008428	37	41	49	148	129	125	0.389043	0.446128	0.487755	1.55379	1.44675	1.37631	7.16977e-12	1.70179	up
EVM0007631	272	218	233	80	77	76	2.92593	2.42657	2.34262	0.847256	0.867663	0.837417	3.28716e-14	-1.4734	down
EVM0007490	415	472	508	132	109	114	5.21428	6.14547	5.98347	1.63355	1.43807	1.47835	1.8668e-34	-1.82538	down
EVM0056273	206	199	186	48	57	29	4.29779	4.29843	3.63827	0.978031	1.25614	0.627198	1.73083e-15	-1.93516	down
Salix_babylonica_newGene_347	164	158	170	89	53	59	1.73449	1.73535	1.68982	0.933033	0.59369	0.639034	1.35374e-06	-1.13238	down
EVM0022964	421	427	527	212	144	162	14.6754	15.4386	17.211	7.3052	5.27525	5.85225	2.94999e-17	-1.2687	down
EVM0057507	331	339	433	128	156	140	17.4611	18.5475	21.4318	6.66404	8.68594	7.64906	3.09599e-14	-1.22982	down
EVM0002240	93	47	67	0	0	0	1.3793	0.716883	0.924725	0	0	0	7.73156e-19	-4.67355	down
EVM0056162	130	116	136	28	37	29	2.27699	2.09596	2.22679	0.478099	0.669653	0.526896	3.64432e-11	-1.7959	down
EVM0049229	279	402	398	1270	1120	1137	8.29306	12.3993	11.1073	37.416	35.214	35.0448	1.00594e-58	1.80936	up
Salix_babylonica_newGene_10579	7	11	5	82	61	100	0.160951	0.658151	0.679414	3.096	1.71026	3.0621	2.52374e-15	3.06633	up
EVM0017177	63	38	58	13	28	20	1.45279	0.892678	1.24978	0.279101	0.685867	0.46451	0.00658737	-1.10514	down
EVM0053443	228	181	252	74	70	37	5.81156	4.77945	6.03559	1.85628	1.88522	0.977575	1.07063e-12	-1.67593	down
EVM0014968	2165	1915	2214	872	949	844	43.416	39.7919	41.6177	17.3029	20.093	17.5113	4.9998e-54	-1.11357	down
EVM0014969	322	289	312	3157	2823	2903	7.99223	7.44771	7.25545	77.7655	74.1567	74.7967	0	3.37208	up
EVM0052849	0	8	10	65	57	51	0	0.151548	0.172223	1.17271	1.0971	0.953707	2.80624e-10	2.80266	up
EVM0004638	8	0	0	272	250	220	0.232978	0	0	7.83503	7.68318	6.63334	0.00796362	1.64543	up
Salix_babylonica_newGene_180	68	49	55	10	3	23	1.79845	1.30181	1.38157	0.242485	0.080609	0.622313	5.88591e-05	-1.79874	down
EVM0025623	213	164	206	60	43	67	3.36122	2.66971	3.03419	0.930207	0.706941	1.085	2.09358e-12	-1.59515	down
EVM0025624	61	74	80	21	23	14	0.717355	0.897239	0.886997	0.246254	0.279965	0.161241	4.74118e-06	-1.60834	down
EVM0021757	73	57	67	162	206	154	1.50924	1.21589	1.29928	3.35364	4.54309	3.32203	7.20155e-11	1.473	up
EVM0035017	561	536	660	1223	1257	1278	16.5461	16.3782	18.2431	35.7141	39.1479	39.0429	1.8441e-47	1.21371	up
EVM0035011	1411	1472	1452	621	632	635	33.4801	36.2126	32.3129	14.5863	15.8359	15.6002	3.60551e-41	-1.07541	down
EVM0035010	468	465	537	1001	924	966	8.00517	8.24691	8.60825	16.9589	16.7057	17.1256	1.1837e-35	1.09022	up
EVM0051772	203	221	271	42	33	22	4.3438	4.88543	5.4239	0.887539	0.7427	0.465818	1.80919e-27	-2.60215	down
EVM0056203	256	310	293	51	72	70	3.25734	4.09606	3.49704	0.636699	0.959583	0.921294	1.22688e-22	-1.97191	down
EVM0020158	158	149	151	55	56	61	5.76274	5.63993	5.16799	1.9579	2.1338	2.2813	6.79965e-08	-1.24493	down
EVM0020154	358	320	346	56	74	83	8.52891	7.89572	7.734	1.30681	1.84122	2.03338	1.05984e-29	-2.08824	down
EVM0006589	384	349	334	159	152	155	7.21447	6.79519	5.88321	2.95478	3.01934	3.00179	4.87299e-12	-1.06001	down
EVM0000711	106	57	112	12	15	15	5.92943	3.28714	5.86598	0.640289	0.847681	0.847147	9.55345e-11	-2.31888	down
EVM0000714	12	10	4	60	45	55	0.537131	0.493138	0.178852	2.82646	2.26118	2.68319	2.54026e-08	2.33575	up
EVM0000717	189	167	166	38	29	33	4.9518	4.55006	4.09645	0.989692	0.793119	0.876881	1.11157e-18	-2.16546	down
EVM0039646	483	510	518	1701	1675	1580	13.188	14.4523	13.2791	46.0704	48.3879	44.7559	3.63594e-124	1.82472	up
EVM0039644	336	305	317	114	83	141	2.63058	2.4746	2.32389	0.883807	0.684359	1.14336	2.76292e-13	-1.35108	down
EVM0039645	4072	4005	4591	8413	8215	8253	98.2212	100.13	103.796	200.932	209.263	206.165	2.15587e-185	1.09396	up
EVM0039642	101	134	89	40	40	45	2.55011	3.52154	2.12362	0.992107	1.06243	1.1714	4.72012e-05	-1.18758	down
EVM0037569	137	124	197	46	33	36	7.9125	7.39626	10.6837	2.63609	1.99153	2.15537	1.319e-11	-1.77407	down
EVM0045147	6425	8526	7199	1524	1343	1602	467.061	642.515	490.56	109.687	103.109	120.561	1.00555e-39	-2.15211	down
EVM0037563	64	59	42	8	2	10	0.905236	0.863599	0.551654	0.113143	0.030171	0.147553	4.17841e-08	-2.44234	down
EVM0033418	2065	1732	2184	716	753	700	43.3228	37.6707	42.9547	14.864	16.683	15.2027	1.23355e-66	-1.334	down
EVM0033412	206	256	247	509	505	482	1.93467	2.49986	2.18128	4.75058	5.02849	4.69949	7.55066e-20	1.18134	up
EVM0049790	169	126	167	1926	1605	1695	4.61757	3.56484	4.27367	52.2917	46.4826	48.1375	7.69681e-273	3.59088	up
EVM0040514	155	133	169	395	410	353	2.524	2.24344	2.58348	6.39598	7.08591	5.97207	1.56673e-22	1.4407	up
EVM0027671	857	788	892	303	277	294	8.66151	8.25187	8.44749	3.02403	2.95434	3.07165	2.66514e-44	-1.40672	down
EVM0031923	85	33	44	212	262	237	1.12993	0.444243	0.5487	2.80291	3.69327	3.28022	2.64606e-17	2.14855	up
EVM0042915	57	40	57	19	18	8	1.24548	0.896235	1.17173	0.41457	0.403257	0.176087	0.000450688	-1.44566	down
EVM0044361	56	55	65	369	429	446	0.965314	0.995052	1.06181	6.36238	7.90731	8.05658	2.56292e-59	2.8755	up
EVM0056550	319	277	311	111	90	64	11.6674	10.4739	10.6482	3.99153	3.47115	2.40047	1.93005e-17	-1.61468	down
EVM0048467	94	113	111	39	40	33	5.98163	7.47042	6.63682	2.40631	2.67911	2.1324	2.99347e-06	-1.30984	down
Salix_babylonica_newGene_6133	79	86	97	35	34	21	1.85285	2.09583	2.15401	0.782073	0.828704	0.503522	2.61135e-05	-1.32216	down
EVM0032522	846	773	892	2673	2777	2987	21.6819	20.5191	21.4052	67.8061	75.1349	79.2651	2.68716e-161	1.8643	up
EVM0054059	77	83	105	182	173	144	1.97338	2.18706	2.52096	4.61477	4.67212	3.82337	2.99232e-06	1.00197	up
EVM0054052	234	154	218	446	493	515	12.1134	8.25895	10.5767	22.9272	27.0216	27.6951	3.97824e-20	1.36607	up
EVM0046585	53	51	53	18	6	5	1.35715	1.33489	1.25204	0.447022	0.153472	0.132928	5.85908e-06	-1.97563	down
EVM0046584	447	432	418	1665	1561	1500	15.3256	15.3493	13.4522	56.5974	56.598	53.3276	2.15321e-130	1.97331	up
EVM0030804	590	643	695	124	212	155	14.5879	16.4902	16.1128	3.02679	5.52728	3.95161	6.90883e-30	-1.81257	down
EVM0002830	89	84	86	183	193	154	1.54798	1.51502	1.40527	3.18056	3.57361	2.79178	6.93861e-08	1.11755	up
EVM0036318	75	30	54	19	22	15	1.08317	0.446123	0.72807	0.259671	0.32976	0.222754	0.00383839	-1.20741	down
EVM0005454	108	96	95	46	10	25	4.22659	3.88617	3.47007	1.75417	0.402489	1.01539	6.77376e-06	-1.61193	down
EVM0049140	36	47	53	179	143	200	3.19032	4.36477	4.42474	15.8995	13.5521	18.592	1.6675e-16	1.97292	up
EVM0024836	101	106	60	19	21	6	3.12392	3.3945	1.73263	0.564055	0.684398	0.180719	1.88923e-08	-2.15239	down
EVM0049149	824	818	851	183	165	181	23.7708	24.4675	23.0366	5.21448	5.02155	5.38627	1.97514e-77	-2.09793	down
EVM0006997	106	60	44	607	1256	885	3.47013	2.02527	1.34454	19.7875	43.6759	30.1886	1.1698e-13	3.22078	up
EVM0006991	66	68	100	165	165	140	2.72298	2.91036	3.8877	6.76475	7.21638	6.01643	1.49417e-06	1.09096	up
Salix_babylonica_newGene_511	542	461	514	1451	1611	1516	17.4019	14.6779	15.3387	39.9981	46.5822	42.9147	5.23547e-87	1.706	up
Salix_babylonica_newGene_510	128	127	160	427	433	430	7.08806	8.56107	8.84541	21.9413	24.2734	24.1492	6.30416e-34	1.73275	up
EVM0006662	133	111	127	221	238	258	2.13984	1.84081	1.91764	3.5225	4.03768	4.29674	4.31145e-09	1.0489	up
EVM0006668	1558	990	1422	3430	2628	3232	27.4638	18.0906	23.482	59.8543	48.9211	58.9907	1.16193e-11	1.31232	up
EVM0004291	20	24	29	31	62	76	0.590166	0.741608	0.815111	0.909477	1.97538	2.35606	0.00280439	1.19252	up
EVM0004292	211	270	246	113	72	105	4.06199	5.38842	4.43324	2.1393	1.44715	2.08649	9.51517e-09	-1.17674	down
EVM0003017	535	516	643	130	142	144	13.5902	13.5762	15.2968	3.26718	3.80054	3.77151	9.49093e-43	-1.87537	down
EVM0004745	573	406	604	1364	1007	1229	6.78253	4.97919	6.70554	16.0012	12.6001	15.0786	7.85189e-30	1.29473	up
EVM0028160	28	41	22	88	79	90	3.31142	5.18505	2.44205	10.5758	10.1577	11.407	2.86997e-06	1.48918	up
EVM0052215	171	163	170	70	64	50	3.66792	3.62307	3.42435	1.47094	1.43214	1.0989	1.02522e-08	-1.28821	down
EVM0052212	23	27	15	41	49	72	1.4107	1.69992	0.811288	2.47657	3.14019	4.56425	0.00124824	1.27275	up
EVM0012109	1611	1527	1684	2955	2890	3043	51.0377	50.1541	50.0013	92.7106	96.6929	99.8547	2.77753e-77	1.00071	up
EVM0007218	318	325	264	144	140	108	23.8774	25.3495	18.6279	10.7348	11.0654	8.37883	3.7613e-09	-1.07168	down
EVM0013745	101	149	137	413	399	269	1.81654	2.78355	2.31419	7.3728	7.58871	5.01772	2.59386e-16	1.55566	up
EVM0013059	481	562	524	210	231	240	4.80194	5.81682	4.90044	2.07553	2.42957	2.47294	2.41003e-15	-1.06932	down
Salix_babylonica_newGene_2973	9	5	25	105	110	150	0.100114	0.056424	0.272792	1.35695	1.5736	1.93024	9.27827e-18	3.02663	up
EVM0017041	182	201	192	43	13	49	5.20258	5.97349	5.1666	1.19751	0.390364	1.44738	2.30001e-14	-2.1951	down
Salix_babylonica_newGene_8300	1850	2600	3077	4571	4570	5133	83.4092	118.818	125.89	214.254	220.597	241.515	7.23718e-07	1.01737	up
EVM0026470	66	73	100	129	149	206	1.5853	1.81455	2.26511	3.07478	3.81216	5.15472	8.62821e-06	1.09855	up
EVM0017689	4	0	2	35	30	30	0.068506	0	0.042808	0.770037	0.713474	0.705678	2.99351e-08	2.91915	up
EVM0026479	53	59	90	181	191	216	2.07822	2.42301	3.32617	7.12427	8.01461	8.86611	4.34698e-13	1.60961	up
EVM0018750	104	100	97	9	10	4	3.40622	3.38565	2.96172	0.279646	0.333989	0.11224	3.36801e-18	-3.18735	down
EVM0020731	19	19	29	59	62	34	0.961983	0.9921	1.3961	3.02412	3.39812	1.80468	0.00231697	1.19086	up
EVM0045187	71	74	107	30	29	22	4.34466	4.75153	6.21144	1.82717	1.83672	1.36537	1.57321e-05	-1.39823	down
EVM0022381	17	31	26	44	44	65	0.486774	0.904599	0.683081	1.23303	1.33781	1.92504	0.00743966	1.04467	up
EVM0019489	609	487	696	1232	1166	1194	27.4032	22.7066	29.3685	54.9423	55.4557	55.68	7.72366e-34	1.12051	up
EVM0029719	802	778	792	284	294	335	6.1445	6.18148	5.6914	2.15602	2.37805	2.65908	7.78693e-30	-1.2465	down
EVM0009056	27	16	33	180	140	160	0.78942	0.484166	0.903986	5.30155	4.3977	4.93803	7.39533e-23	2.62997	up
EVM0026360	99	70	107	20	40	19	3.50635	2.56358	3.57143	0.688992	1.5005	0.70251	6.87865e-06	-1.5309	down
EVM0015862	3709	3593	3946	1546	1486	1560	65.4568	65.727	65.277	27.0124	27.6825	28.501	7.37244e-122	-1.1701	down
EVM0025813	79	90	95	33	30	20	1.60942	1.91008	1.80743	0.652512	0.648253	0.404925	4.70731e-06	-1.44091	down
EVM0039018	82	63	79	18	30	41	2.48124	1.97042	2.2337	0.525345	0.939466	1.28777	0.00180567	-1.09948	down
EVM0004068	266	244	259	5	15	12	12.0199	11.4526	10.9946	0.224002	0.689988	0.541512	1.70283e-47	-4.15904	down
EVM0035224	1701	1714	1970	681	787	836	75.5357	78.9107	81.9819	29.9345	36.8729	38.4472	7.28286e-37	-1.09479	down
EVM0035227	208	172	195	75	68	68	4.15459	3.55254	3.65593	1.48358	1.41685	1.40094	6.45017e-10	-1.28586	down
EVM0001675	201	157	183	1130	1055	1094	4.71706	3.81883	4.02396	26.3762	26.2706	26.7167	6.26711e-145	2.69707	up
EVM0057087	12	14	16	71	91	86	0.446396	0.560304	0.589483	2.78568	3.83601	3.5303	1.1582e-12	2.43826	up
EVM0044238	23	28	24	195	173	218	1.15797	1.45294	1.13229	9.70752	9.18008	11.3639	4.56005e-32	2.93587	up
EVM0039857	434	442	527	156	206	168	11.627	12.289	13.2424	4.12962	5.8187	4.65277	2.06853e-17	-1.25906	down
EVM0057083	107	94	106	259	257	208	2.89815	2.64667	2.68567	6.96141	7.38649	5.83999	4.46519e-13	1.32484	up
EVM0000104	160	139	153	373	328	364	2.48447	2.23155	2.22818	5.7472	5.39801	5.86151	1.60915e-19	1.33413	up
EVM0037686	162	203	190	63	75	87	3.19072	4.14725	3.51383	1.2265	1.56502	1.76667	3.28375e-07	-1.14091	down
EVM0033593	158	165	126	53	20	53	1.62412	1.75716	1.21447	0.536225	0.210799	0.558437	4.42307e-08	-1.61694	down
EVM0033596	320	295	345	1281	1184	1270	8.21989	7.85801	8.30212	32.6267	32.1668	33.828	2.02147e-121	2.06851	up
EVM0049755	1420	1242	1402	6768	6498	6631	33.0551	29.9625	30.5979	156.04	159.8	159.915	0	2.40806	up
EVM0043968	70	96	76	304	257	216	1.76795	2.50858	1.80521	7.62943	6.89009	5.66428	3.35999e-18	1.74236	up
EVM0044582	1807	1590	1831	792	750	797	20.0317	18.2651	19.024	8.68821	8.78247	9.15077	4.57814e-48	-1.03574	down
EVM0009705	296	288	323	1582	1478	1481	4.05475	4.09041	4.14811	21.4959	21.4142	21.0523	4.01059e-186	2.43098	up
EVM0009708	383	301	354	656	605	688	7.1157	5.78598	6.15335	12.071	11.8758	13.2309	3.23214e-19	1.02008	up
EVM0034901	285	300	360	1092	807	883	6.08726	6.65711	7.21736	23.1479	18.2259	19.5767	5.14405e-49	1.66003	up
EVM0057089	66	70	76	27	33	29	2.91724	3.19144	3.14192	1.18884	1.51926	1.31952	0.00147443	-1.04625	down
EVM0048058	77	80	80	36	22	39	3.59443	3.87364	3.52084	1.65911	1.09173	1.90208	0.000783267	-1.08834	down
EVM0008074	316	377	355	106	105	119	9.1711	11.3572	9.66357	3.03945	3.19548	3.55608	9.14012e-20	-1.51766	down
EVM0008076	6350	5585	6570	2750	2463	2740	103.894	94.7136	100.746	44.5468	42.5402	46.4162	2.64397e-115	-1.09568	down
EVM0002615	2570	2723	2691	6302	5924	5953	14.9531	16.419	14.6766	36.3045	36.4037	35.8699	7.09814e-179	1.30298	up
EVM0052051	1969	1854	2329	649	714	731	40.405	39.431	44.8018	13.1827	15.4687	15.5159	4.02044e-70	-1.42311	down
EVM0006264	154	123	158	316	371	289	3.84939	3.17998	3.69779	7.84508	9.82367	7.49322	2.77183e-14	1.26441	up
Salix_babylonica_newGene_2595	90	79	105	23	35	55	3.72651	3.36526	4.06806	0.925246	1.49307	2.35458	0.0013829	-1.06071	down
Salix_babylonica_newGene_2596	236	211	257	600	491	583	4.68295	4.34801	4.79745	11.8223	10.3267	12.0241	4.58454e-28	1.35451	up
Salix_babylonica_newGene_2599	73	47	56	175	190	185	2.07633	1.39256	1.50649	4.95989	5.75451	5.49902	2.41922e-14	1.70143	up
Salix_babylonica_newGene_10923	865	924	1082	386	423	444	24.9149	27.5852	29.1889	11.0003	12.8597	13.2216	2.00846e-24	-1.06408	down
EVM0041002	3769	3326	4046	1502	1567	1643	110.671	101.234	111.359	43.6428	48.5806	49.9459	3.69878e-75	-1.11499	down
Salix_babylonica_newGene_8144	44	25	47	74	80	93	0.596599	0.354714	0.607897	1.00049	1.16201	1.31995	0.000287161	1.13683	up
EVM0047869	908	912	791	262	211	226	7.35061	7.65012	6.0008	2.0955	1.80188	1.88851	7.79787e-49	-1.76887	down
EVM0054473	141	147	143	286	291	230	1.32035	1.4267	1.25482	2.66548	2.88718	2.24134	4.54112e-09	1.00186	up
EVM0027324	42	76	46	5	4	5	0.529941	0.996738	0.536554	0.05276	0.045527	0.053706	8.5401e-10	-2.80017	down
EVM0054799	136	113	127	254	260	263	2.79804	2.41595	2.46212	5.20571	5.68605	5.62062	1.38978e-11	1.1444	up
EVM0016978	897	854	918	1989	1892	1913	35.142	34.6539	33.717	77.1463	78.2666	77.6104	3.1886e-84	1.23415	up
EVM0004125	98	93	137	20	28	60	2.24825	2.22651	2.96389	0.456038	0.665026	1.41956	8.57119e-05	-1.3454	down
EVM0032574	2729	2694	2894	1309	1133	1343	64.055	65.5618	63.6831	30.4175	28.0918	32.6413	1.98145e-59	-1.01387	down
EVM0015373	85	69	79	22	20	5	1.7304	1.46689	1.503	0.435669	0.421242	0.106412	3.4101e-07	-1.94704	down
EVM0041073	211	250	242	5	5	13	11.3759	13.9944	12.2407	0.227841	0.28546	0.704759	3.46892e-44	-4.40221	down
EVM0032579	102	100	120	3077	2774	2885	2.12855	2.15541	2.33548	63.7642	61.2967	62.5334	0	4.84648	up
EVM0011160	1923	2113	2021	479	436	493	13.2405	15.0796	13.0405	3.25951	3.16985	3.51042	5.05834e-128	-1.97784	down
Salix_babylonica_newGene_2969	43	21	25	107	102	93	2.17878	1.09656	1.15625	5.37519	5.45029	4.88389	1.00706e-08	1.75145	up
Salix_babylonica_newGene_2968	96	89	118	341	378	419	4.38695	4.22064	5.085	15.4987	18.3748	19.9583	3.08695e-33	1.99307	up
EVM0014601	128	109	115	240	206	227	4.48807	3.94581	3.7666	8.3331	7.62931	8.24115	1.06882e-08	1.02911	up
EVM0014604	4184	3845	4146	914	852	799	98.0693	93.436	91.1092	21.1944	21.0756	19.3867	3.15691e-299	-2.1228	down
EVM0028280	400	377	439	169	171	164	5.48918	5.3708	5.64349	2.28763	2.4747	2.32487	5.22792e-16	-1.13302	down
EVM0056498	126	115	116	376	397	398	2.6224	2.48465	2.26747	7.76154	8.75067	8.61376	9.36422e-33	1.80294	up
EVM0023162	1091	1102	1347	4155	3848	4079	32.9365	34.4864	38.134	124.252	122.734	127.576	2.51977e-235	1.88816	up
EVM0018978	545	649	582	1254	1178	1357	19.8172	24.463	19.8297	45.1641	45.2499	51.1258	1.66088e-36	1.2022	up
EVM0027886	1288	1232	1495	2464	2705	2782	43.6402	43.2753	47.5001	82.6723	96.7983	97.6528	5.80311e-55	1.10604	up
EVM0034351	403	345	354	667	720	668	8.47725	7.53136	6.98132	13.9176	16.0144	14.5838	1.22011e-19	1.00991	up
EVM0024433	734	792	832	206	200	255	21.8127	24.3855	23.1795	6.06002	6.27495	7.84914	8.55774e-45	-1.69596	down
EVM0027264	6526	6164	6684	1212	1210	1389	103.768	101.585	99.6178	19.0649	20.318	22.8592	0	-2.22003	down
EVM0013158	44	26	28	101	110	93	0.913843	0.563846	0.544562	2.10239	2.4439	2.02606	2.70972e-08	1.64113	up
EVM0049458	47	11	37	119	139	104	0.622703	0.151498	0.466383	1.58139	1.9723	1.45534	1.08645e-08	1.89258	up
EVM0025132	2679	2543	2696	1152	1068	1177	42.003	41.3305	39.6229	17.8822	17.6698	19.1086	3.78832e-75	-1.09877	down
EVM0023990	1449	1621	1862	675	550	650	22.3351	25.8937	26.9085	10.2969	8.94914	10.38	1.05924e-45	-1.26778	down
EVM0011440	235	227	211	441	484	444	5.26276	5.27371	4.42365	9.77829	11.4613	10.3137	4.11307e-17	1.1285	up
EVM0045088	620	529	640	1437	1151	1204	13.5962	12.0128	13.1544	31.2075	26.6564	27.3459	5.72142e-42	1.19575	up
EVM0007469	135	121	195	469	433	419	2.02325	1.87971	2.73167	6.96156	6.86133	6.50946	5.64674e-27	1.6472	up
EVM0034295	138	108	130	381	369	341	1.60393	1.29593	1.41595	4.38951	4.53098	4.10343	2.86998e-26	1.62881	up
EVM0034290	681	679	726	1888	1642	1742	9.55771	9.87947	9.55563	26.2509	24.3505	25.3285	7.45904e-95	1.45076	up
EVM0034291	117	88	99	35	40	22	5.28534	4.10015	4.19273	1.56772	1.88654	1.01451	2.88987e-06	-1.42606	down
EVM0035521	1920	1959	2170	966	912	817	51.0954	54.0437	54.1423	25.4496	25.619	22.5169	1.97837e-50	-1.04302	down
EVM0022643	67	129	73	14	22	39	1.39171	2.80072	1.42669	0.282923	0.469134	0.826017	4.81765e-05	-1.54456	down
EVM0045978	228	245	272	81	46	71	11.8617	13.2025	13.2752	4.17298	2.51086	3.78797	8.10803e-17	-1.73791	down
EVM0024778	30	40	26	205	216	266	0.995905	1.38461	0.811925	6.80121	7.64865	9.21595	3.52031e-32	2.82619	up
EVM0014024	8	15	19	38	55	44	0.087896	0.173074	0.190221	0.411887	0.647539	0.502367	0.000149645	1.59046	up
EVM0014149	992	932	1048	393	348	363	17.9887	17.5152	17.813	7.05018	6.65978	6.80677	1.80339e-45	-1.30096	down
EVM0046878	131	166	179	749	639	716	1.83756	2.41405	2.34721	10.4199	9.47565	10.4091	9.01433e-69	2.23569	up
EVM0034322	109	115	160	686	641	695	1.87929	2.05478	2.5815	11.7134	11.6709	12.4095	4.5725e-77	2.48635	up
EVM0007504	202	106	144	25	31	34	10.1036	5.49001	6.77143	1.1998	1.62401	1.72147	1.24109e-12	-2.06329	down
EVM0000801	2808	2822	3065	1005	971	1024	40.5224	42.217	41.4664	14.3549	14.789	15.2945	2.55818e-129	-1.4115	down
EVM0000802	454	474	530	212	222	213	15.3856	16.6642	16.835	7.10301	7.93036	7.47989	7.64593e-16	-1.03825	down
EVM0039950	30	31	40	151	123	209	1.08795	1.1604	1.35863	5.42725	4.69583	7.85305	4.8291e-17	2.25139	up
EVM0039957	85	88	98	230	226	204	2.73283	2.91912	2.94734	7.31666	7.67267	6.79978	2.16952e-13	1.36922	up
EVM0015924	639	692	807	112	168	143	9.31108	10.4458	11.0231	1.6135	2.58281	2.15608	1.94632e-50	-2.17651	down
EVM0037273	361	287	410	165	143	165	9.65573	7.94249	10.2622	4.37005	4.03895	4.5685	1.96238e-10	-1.01856	down
EVM0030722	180	130	144	403	310	330	6.55766	4.91901	4.92513	14.5645	11.9693	12.4925	3.59596e-15	1.29075	up
EVM0032386	85	80	101	281	213	246	2.86436	2.81124	3.21449	9.45762	7.66111	8.67356	6.25945e-17	1.55522	up
EVM0032385	379	331	347	121	154	176	9.40167	8.50327	8.07307	2.97612	4.03751	4.52091	2.2163e-10	-1.08326	down
EVM0045385	158	180	209	460	313	344	2.19287	2.58853	2.73115	6.3502	4.60241	4.95524	4.25014e-12	1.12499	up
EVM0044477	27	23	30	360	364	362	0.70107	0.604332	0.72727	9.32848	10.0669	9.81229	4.61077e-72	3.75265	up
EVM0044473	239	236	249	123	82	86	5.60184	5.73563	5.48662	2.85074	2.01318	2.08698	1.37333e-09	-1.16857	down
EVM0049447	95	89	79	45	40	16	3.10783	3.04576	2.43167	1.45601	1.37528	0.533228	0.000710279	-1.16479	down
EVM0000375	57	79	50	5	15	3	2.65454	3.80786	2.15441	0.230302	0.727747	0.096618	4.55722e-08	-2.4205	down
EVM0000370	80	60	43	23	7	13	2.75735	2.1351	1.39098	0.786404	0.255267	0.430986	3.59252e-05	-1.72332	down
EVM0033385	52	72	55	145	118	122	0.86875	1.24766	0.861765	2.42105	2.08599	2.12091	3.19149e-06	1.16394	up
EVM0051924	405	427	473	154	170	124	10.6365	11.636	11.6542	4.00112	4.70388	3.36574	2.10971e-20	-1.39797	down
EVM0031893	84	70	70	6	12	19	1.66241	1.4404	1.28529	0.117807	0.243173	0.388327	1.09446e-08	-2.18743	down
EVM0007725	8	13	8	33	41	44	0.279667	0.475926	0.248067	1.12402	1.52031	1.60925	4.2907e-05	1.81019	up
EVM0003777	557	481	656	169	176	172	23.0557	20.6588	25.4828	6.91664	7.68977	7.34629	2.85719e-31	-1.56601	down
EVM0003776	641	666	627	2296	1966	2124	12.9451	13.9326	11.8665	45.9039	41.9176	44.4131	6.30273e-137	1.83218	up
EVM0003773	284	358	349	131	129	103	5.23871	6.85517	6.04151	2.39354	2.50739	1.97211	5.00161e-14	-1.30279	down
EVM0034591	255	216	264	79	73	55	12.6316	11.0542	12.2624	3.86612	3.81243	2.8205	9.63677e-17	-1.65803	down
EVM0044680	122	131	88	270	233	228	3.84261	4.26805	2.58599	8.43455	7.74836	7.44747	2.12245e-09	1.17723	up
EVM0052773	376	377	467	95	66	89	8.08519	8.40985	9.40982	2.01218	1.48207	1.98126	4.70077e-36	-2.1202	down
EVM0038338	155	151	106	48	47	75	4.50712	4.54186	2.88252	1.36178	1.43578	2.24138	7.92519e-05	-1.10098	down
EVM0022871	1315	1214	1418	282	265	247	23.7577	22.7298	24.0151	5.03361	5.03948	4.60458	3.11029e-123	-2.17892	down
EVM0002421	503	484	539	128	107	139	14.5268	14.4661	14.5763	3.64332	3.24627	4.14921	4.18218e-40	-1.8804	down
EVM0032811	131	147	163	484	492	411	3.07394	3.5728	3.60028	11.3078	12.2467	10.0314	5.16037e-34	1.74667	up
EVM0006331	81	60	76	19	13	51	1.62346	1.24887	1.42692	0.376201	0.269728	1.04997	0.00630062	-1.11411	down
EVM0006332	429	444	423	1551	1244	1389	12.3615	13.2397	11.4275	44.2448	37.8658	41.4496	1.10224e-88	1.79554	up
EVM0006339	5	8	13	33	29	35	0.045886	0.094094	0.139406	0.369922	0.347088	0.41077	0.000420248	1.66753	up
EVM0009266	161	196	207	416	368	362	2.4068	3.02813	2.89943	6.16543	5.81196	5.60377	7.96562e-15	1.12427	up
EVM0046292	0	0	4	191	161	125	0	0	0.111504	6.39305	5.75718	4.3637	1.63864e-36	5.45013	up
EVM0052572	424	416	390	13	14	16	8.80991	8.95694	7.58828	0.263922	0.294537	0.340814	1.95881e-74	-4.48938	down
Salix_babylonica_newGene_3454	1412	1440	1630	680	698	579	56.9267	60.1731	61.618	27.1343	29.7091	24.1671	3.51843e-37	-1.06904	down
EVM0053199	82	51	60	513	551	548	7.96682	5.1282	5.48626	49.496	56.7093	55.3124	4.83907e-79	3.11766	up
EVM0053196	749	724	730	253	238	233	28.9874	29.014	26.4632	9.68322	9.71538	9.32199	1.40931e-40	-1.47413	down
EVM0053194	755	779	880	273	264	325	10.5664	11.3065	11.544	3.78199	3.89782	4.70337	4.03106e-33	-1.35124	down
EVM0001818	273	242	297	92	104	90	5.27001	4.83738	5.36294	1.75172	2.11643	1.79396	4.65061e-14	-1.35025	down
EVM0026002	268	238	272	40	19	17	12.0347	11.0808	11.4146	1.76577	0.88273	0.76766	1.1764e-35	-3.08725	down
EVM0017256	14	18	13	73	50	76	0.33201	0.420288	0.282288	1.7199	1.25586	1.86822	3.40904e-08	2.02302	up
EVM0017252	203	186	282	85	53	77	6.22035	5.90613	8.09254	2.56952	1.71158	2.44128	3.29536e-11	-1.4651	down
EVM0041217	1182	953	1252	510	432	518	50.8342	42.5054	50.4734	21.7114	19.6022	23.0403	9.98868e-28	-1.08378	down
EVM0041214	719	795	823	278	329	339	23.53	26.9556	25.2425	8.99428	11.3691	11.4692	1.02707e-23	-1.17125	down
Salix_babylonica_newGene_4102	323	281	311	119	102	73	3.77618	5.12669	4.12802	1.04581	1.57995	1.50518	8.05413e-16	-1.4834	down
EVM0054160	1606	1645	1924	726	624	650	39.4726	41.9213	44.3466	17.6617	16.2009	16.5475	1.68662e-59	-1.24586	down
EVM0011284	302	266	276	581	561	559	5.67374	5.19013	4.86368	10.8204	11.1527	10.8964	2.69838e-22	1.1192	up
EVM0024577	369	399	352	716	761	762	6.61238	7.40986	5.9111	12.717	14.4187	14.1558	1.05142e-23	1.10746	up
EVM0020400	1212	1097	1295	45	43	52	24.8451	23.3141	24.889	0.906545	0.91504	1.09688	2.38381e-205	-4.48896	down
Salix_babylonica_newGene_6501	653	722	782	273	295	207	6.60884	7.87017	7.54613	3.21772	3.65143	2.17992	4.5707e-25	-1.33993	down
EVM0051482	672	519	663	1519	1419	1491	14.9102	11.9271	13.8005	33.3892	33.2644	34.2936	9.70674e-61	1.37116	up
EVM0005905	127	114	193	26	27	45	2.88403	2.67936	4.1118	0.581345	0.643469	1.05691	7.16035e-11	-1.88843	down
EVM0056281	296	285	292	755	587	691	11.3325	11.3132	10.4633	28.6316	23.7608	27.4126	8.60392e-31	1.32322	up
EVM0024929	874	768	972	377	456	332	6.34651	5.78261	6.61622	2.70545	3.49329	2.49372	4.19426e-18	-1.03059	down
EVM0040028	324	316	298	692	637	534	2.96282	2.99586	2.55491	6.2674	6.16031	5.0621	3.00682e-19	1.09393	up
EVM0013342	652	744	776	213	164	204	10.6459	12.59	11.882	3.44604	2.8146	3.43954	3.92448e-45	-1.76409	down
EVM0022063	465	470	445	21	16	8	8.76801	9.20272	7.86684	0.386515	0.318959	0.147127	4.91945e-81	-4.59647	down
EVM0022060	66	63	132	322	250	315	1.16823	1.16214	2.20431	5.68778	4.71534	5.82605	3.76851e-17	1.82928	up
EVM0030546	139	109	119	397	318	382	6.23445	5.0423	4.99054	17.5886	15.06	17.7214	1.80515e-25	1.66565	up
EVM0004264	51	87	84	2386	1880	2149	1.3021	2.29326	2.01815	60.5816	50.9164	57.0634	1.66197e-119	4.80429	up
EVM0012845	729	652	711	340	319	284	6.8027	6.3108	6.21698	3.13525	3.1413	2.74397	1.21374e-20	-1.02176	down
EVM0012842	19	25	14	74	67	72	0.797729	1.10161	0.551119	3.15882	3.0431	3.21464	1.79146e-07	1.80825	up
EVM0004086	38	37	34	13	2	15	0.380473	0.388658	0.317503	0.131863	0.020869	0.159011	0.00399662	-1.42159	down
EVM0036351	555	571	545	173	159	145	13.8896	14.812	12.7771	4.26862	4.195	3.75693	2.94743e-36	-1.67026	down
EVM0036352	296	247	319	667	685	641	5.24969	4.53653	5.30344	11.7349	12.8545	11.8011	7.83867e-32	1.3199	up
EVM0039465	223	221	222	27	11	26	2.54751	2.61504	2.37827	0.300002	0.129103	0.299311	1.38866e-32	-3.09235	down
EVM0017118	730	719	838	1657	1768	1618	7.3525	7.51588	7.92	16.5371	18.8259	16.8901	2.53549e-62	1.2579	up
EVM0044671	3603	3416	3806	176	194	183	60.0859	59.062	59.5044	2.89516	3.41194	3.15922	0	-4.14984	down
EVM0044675	663	626	677	211	218	239	64.0509	62.6879	61.2984	20.1227	22.1941	23.9191	1.01788e-33	-1.42207	down
EVM0043022	406	378	487	64	86	124	8.63573	8.32849	9.69546	1.34072	1.91381	2.71609	4.29908e-26	-2.02811	down
EVM0044502	1291	1257	1427	2866	2552	2588	19.4284	19.6212	20.1349	42.7229	40.575	40.3547	4.19818e-90	1.12707	up
EVM0037821	106	149	160	300	272	314	1.42317	2.08531	2.02491	4.00662	3.86958	4.38365	1.24383e-11	1.18796	up
EVM0037822	762	725	823	139	110	144	13.4779	13.3038	13.6468	2.43265	2.04133	2.63556	1.19523e-81	-2.40673	down
EVM0008958	70	76	56	14	10	27	0.8602	0.9601	0.645966	0.169151	0.12772	0.343214	1.89505e-05	-1.66003	down
EVM0008956	309	314	290	78	55	70	6.69856	7.06559	5.89982	1.65844	1.25796	1.55412	2.18229e-26	-2.00088	down
EVM0030883	352	368	385	783	676	738	6.75397	7.30364	6.91338	14.8722	13.6827	14.6641	2.13035e-27	1.10144	up
EVM0046002	105	88	79	16	20	25	2.13695	1.85458	1.50322	0.315275	0.425259	0.515822	1.29761e-08	-1.87174	down
EVM0033611	4	0	10	36	44	41	0.063732	0	0.148746	0.565044	0.724419	0.671239	2.67856e-07	2.53871	up
EVM0033617	60	41	39	99	96	104	1.57182	1.1135	0.960777	2.60065	2.67392	2.84342	4.72549e-05	1.14555	up
EVM0031287	79	83	104	33	36	28	1.73337	1.87733	2.145	0.705294	0.8321	0.634361	4.24411e-05	-1.24502	down
EVM0055369	42	42	32	67	84	90	1.14541	1.19367	0.824899	1.83107	2.43432	2.55997	0.000434815	1.09492	up
EVM0039567	215	195	233	533	493	600	6.0734	5.70937	6.18874	14.931	14.7307	17.5987	2.55031e-29	1.44261	up
EVM0036391	434	436	454	155	139	136	16.1313	16.8322	15.8191	5.69476	5.46499	5.21844	3.7184e-26	-1.48275	down
EVM0045262	12	18	14	102	118	99	0.402954	0.607914	0.442026	3.41844	4.19238	3.46121	1.05001e-17	2.73669	up
EVM0045260	35	31	42	11	13	12	0.907262	0.839433	1.04129	0.28747	0.364633	0.322756	0.00547947	-1.24523	down
EVM0030483	157	145	162	89	62	51	3.38059	3.24807	3.2749	1.89758	1.41373	1.12223	1.51195e-05	-1.04134	down
EVM0006916	1135	1088	1158	412	497	505	34.4629	34.2572	32.9593	12.3865	15.943	15.8864	1.21967e-29	-1.12713	down
EVM0036930	655	576	674	1930	1802	1743	10.9657	9.99686	10.5747	32.0236	31.8869	30.2463	1.6499e-117	1.63712	up
EVM0036937	121	103	106	3	9	14	17.908	15.7499	14.7101	0.299894	1.31714	2.02057	3.62001e-18	-3.15257	down
EVM0032223	391	312	442	871	775	820	3.59962	2.97792	3.81442	7.9481	7.54239	7.83066	1.42078e-30	1.21983	up
EVM0009498	1403	1390	1601	3195	2866	3010	17.5845	18.0527	18.8064	39.6476	37.9342	39.0755	1.34663e-102	1.16337	up
EVM0040010	6286	5979	6695	19	17	20	67.2541	66.3049	67.1377	0.199922	0.191132	0.218948	0	-8.06235	down
EVM0004214	199	286	201	1108	1241	931	3.4637	5.16247	3.28672	19.1479	22.8849	16.8328	5.9108e-22	2.27086	up
EVM0004213	412	407	473	94	151	103	11.0443	11.3106	11.9128	2.494	4.2572	2.84365	2.78672e-23	-1.72714	down
EVM0003634	46	31	76	88	121	104	0.823818	0.572297	1.26365	1.56307	2.27887	1.92431	0.000364911	1.0951	up
EVM0003639	614	678	818	176	229	191	16.9869	19.4372	21.2116	4.80762	6.67903	5.46637	8.65517e-35	-1.6751	down
EVM0007749	11	13	10	1183	1206	1192	0.304127	0.401863	0.2606	35.548	38.636	37.4605	1.16072e-174	6.52791	up
EVM0003989	2171	2065	2206	941	844	982	37.2856	36.7661	35.5149	15.9979	15.3112	17.4617	5.57701e-59	-1.0963	down
EVM0007290	2916	2961	3311	7743	7552	7766	73.2416	77.0835	77.954	192.56	200.338	202.036	1.30431e-272	1.44677	up
EVM0053328	856	906	873	1890	1649	1638	11.3833	12.4902	10.8848	24.8851	23.1698	22.568	2.98877e-49	1.08628	up
EVM0048343	23	11	23	122	95	93	0.853561	0.386792	0.781844	4.50394	3.73913	3.59151	7.45174e-14	2.36711	up
EVM0047371	838	755	901	341	323	318	10.656	9.95953	10.7471	4.29461	4.33989	4.18359	7.86237e-34	-1.21446	down
EVM0004987	635	535	676	1266	1186	1204	6.86121	5.99345	6.84957	13.5469	13.5394	13.4867	3.13378e-41	1.10222	up
EVM0053520	205	155	239	478	408	494	6.76607	5.31735	7.42381	15.6724	14.2796	16.9585	3.3977e-19	1.30806	up
EVM0014768	31	54	38	93	81	88	0.488178	0.887536	0.55577	1.46249	1.34621	1.43586	0.000218445	1.12573	up
EVM0054554	42	40	64	114	113	116	2.53834	2.51064	3.66588	6.90278	7.31379	7.33536	9.40357e-07	1.29233	up
EVM0027564	364	371	405	134	192	182	9.98494	10.5449	10.4189	3.64332	5.56803	5.16031	4.7756e-10	-1.02161	down
EVM0009974	25	14	28	108	91	101	0.745395	0.436149	0.795613	3.26428	2.91512	3.17848	4.73127e-12	2.12364	up
EVM0019408	38	51	57	21	14	19	1.36399	1.92616	1.91874	0.727804	0.508993	0.714203	0.0035945	-1.16737	down
EVM0019401	174	145	208	80	76	71	5.80116	5.00766	6.51283	2.64409	2.67545	2.45397	1.25764e-06	-1.05467	down
EVM0011679	317	300	344	80	84	80	8.5868	8.43178	8.72069	2.1378	2.39865	2.24106	3.14706e-26	-1.81594	down
EVM0050074	952	894	946	1920	1753	1757	29.779	28.9603	27.7346	59.4535	57.9073	56.8986	1.07076e-60	1.07486	up
EVM0050076	167	135	153	404	338	342	4.77875	3.98279	4.09088	11.4438	10.2153	10.1244	3.21001e-19	1.34803	up
EVM0050070	10	22	5	45	64	61	0.23229	0.556046	0.11462	1.07778	1.65335	1.54477	4.20466e-06	1.96992	up
EVM0050071	28	34	19	78	112	112	0.586621	0.73682	0.362258	1.61171	2.48153	2.44379	3.89459e-09	1.86409	up
EVM0051383	69	69	68	13	18	20	1.50502	1.55471	1.37202	0.259472	0.412127	0.434077	1.68017e-06	-1.71143	down
EVM0025544	366	397	498	165	105	106	7.4216	8.34899	9.47595	3.31236	2.24219	2.21079	4.11176e-20	-1.59208	down
EVM0025894	7911	7555	7900	2806	2484	2519	100.967	99.9421	94.5052	35.4497	33.4717	33.2942	2.68137e-261	-1.46142	down
EVM0029255	0	3	5	39	46	50	0	0.103003	0.160548	1.33729	1.67093	1.78493	4.00241e-11	3.21628	up
EVM0035112	80	80	119	37	33	41	2.4564	2.56696	3.43952	1.11635	1.07806	1.29785	0.000187546	-1.12716	down
EVM0050929	270	260	346	78	90	65	5.9653	5.95244	7.16214	1.7056	2.09022	1.47413	8.6721e-20	-1.73771	down
EVM0042904	41	49	68	108	100	104	1.10177	1.37549	1.73428	2.90421	2.85957	2.92134	0.000105014	1.05038	up
EVM0028123	125	71	104	225	176	226	3.79386	2.23872	2.94967	6.76505	5.66236	7.10126	8.744e-08	1.14674	up
EVM0038519	167	210	244	36	37	43	11.1383	14.4916	15.2255	2.33412	2.58595	2.93952	1.42416e-20	-2.20075	down
EVM0023496	79	68	76	232	214	229	2.0713	1.84359	1.85918	6.01956	5.93888	6.22253	1.69416e-18	1.67199	up
EVM0023499	889	839	1020	392	436	392	13.5554	13.2503	14.5745	5.90845	7.01157	6.18232	2.45378e-25	-1.04041	down
EVM0027972	143	117	142	42	24	42	3.1049	2.63303	2.87339	0.8835	0.546142	0.944455	6.04739e-10	-1.6816	down
EVM0027979	595	622	643	2108	1893	1962	15.4018	16.7045	15.604	54.0904	51.8227	52.6494	7.53351e-148	1.79275	up
EVM0045063	67	45	46	556	507	568	1.10874	0.759366	0.699948	9.12067	8.86609	9.74002	7.55758e-91	3.41077	up
EVM0049698	113	91	111	5	12	12	4.22015	3.4893	3.87297	0.181607	0.467163	0.458394	3.40633e-17	-2.97577	down
EVM0040250	148	138	192	561	531	422	3.45447	3.34258	4.19747	12.9835	13.0937	10.202	1.62679e-32	1.75704	up
EVM0033352	152	107	129	8	13	15	6.47422	4.74887	5.17189	0.303366	0.577164	0.643383	2.14445e-20	-3.02143	down
EVM0044008	269	258	231	39	41	45	6.49827	6.45909	5.24116	0.932341	1.03658	1.12338	1.12637e-28	-2.39637	down
EVM0044002	20	20	23	127	137	144	0.514118	0.525918	0.552157	3.27174	3.78097	3.88605	1.57176e-21	2.6494	up
EVM0022829	549	489	526	140	142	151	13.3457	12.3072	11.9691	3.36518	3.62034	3.77651	2.16705e-36	-1.7092	down
EVM0034985	189	162	244	1880	1805	1893	3.73217	3.32422	4.51814	36.8943	37.7953	38.8631	1.40711e-266	3.32946	up
EVM0043787	203	196	216	83	85	80	5.66893	5.67203	5.66794	2.28737	2.51414	2.30116	3.40799e-09	-1.15747	down
EVM0043782	145	82	104	476	383	405	1.06869	0.628526	0.722118	3.4917	2.99716	3.10195	9.78434e-31	2.00522	up
EVM0047575	1527	1330	1504	2998	3016	3059	51.8609	46.821	47.8682	100.807	108.173	107.588	5.87863e-92	1.17513	up
EVM0048630	1181	1079	1183	343	310	260	14.6299	13.8509	13.7273	4.19764	4.05422	3.33402	9.22109e-72	-1.78337	down
EVM0032442	228	206	191	103	64	34	4.11572	3.86167	3.23386	1.83451	1.20731	0.625815	7.37521e-08	-1.45021	down
EVM0042124	123	131	139	48	58	58	7.4342	8.18838	7.87589	2.87741	3.6935	3.5876	1.09477e-05	-1.09019	down
EVM0054713	1345	1302	1535	533	477	498	48.697	48.8562	52.1123	19.102	18.2372	18.6718	1.76221e-62	-1.34427	down
EVM0036212	4215	4182	4712	1734	1516	1652	71.2041	73.2333	74.6031	28.9958	27.0349	28.8913	3.04589e-147	-1.29688	down
EVM0039244	32	23	15	90	68	109	0.806056	0.593256	0.340811	2.24447	1.79885	2.82601	2.92049e-08	1.86887	up
EVM0038527	47	42	52	416	411	444	1.18431	1.09071	1.22977	10.4961	11.0676	11.7232	1.5498e-73	3.2152	up
EVM0055448	24	15	16	1757	1782	1563	0.479144	0.31943	0.309099	36.1048	39.0658	33.6113	3.17725e-241	6.4509	up
EVM0031876	188	152	148	593	537	569	9.34716	7.82083	6.91272	29.3315	28.3185	29.3909	7.65736e-46	1.89194	up
EVM0010550	161	141	191	77	74	69	6.55786	5.96757	7.3121	3.0818	3.15149	2.9087	5.03219e-06	-1.00557	down
EVM0002017	1046	1075	1042	218	260	175	65.6236	69.8596	61.2622	13.5393	17.2084	11.3143	6.80262e-69	-2.13378	down
EVM0034800	706	649	803	354	293	322	8.94048	8.52652	9.53512	4.443	3.91746	4.22197	3.97711e-21	-1.02546	down
EVM0014351	68	62	66	29	15	7	4.03029	3.78572	3.64148	1.66734	0.902797	0.431779	5.02751e-05	-1.61537	down
EVM0014353	51	57	54	9	3	6	2.62783	3.0269	2.59984	0.457002	0.160184	0.320589	4.40505e-09	-2.56082	down
EVM0000460	3	11	6	51	54	75	0.038569	0.213219	0.106287	0.966103	1.08465	1.49415	6.90554e-11	2.77566	up
EVM0042438	1661	1605	1628	734	665	764	45.6365	45.6962	41.9139	19.9622	19.2772	21.7266	3.35725e-43	-1.05522	down
EVM0000469	3546	3658	3534	1680	1638	1520	29.6215	31.6656	27.6698	13.8908	14.4413	13.1432	1.78348e-67	-1.03033	down
EVM0030528	2964	3034	2978	1296	1160	1245	67.0951	71.1929	63.1783	29.0321	27.7274	29.1723	2.77522e-81	-1.15789	down
EVM0041169	139	124	196	19	23	10	3.34727	3.07734	4.42051	0.438406	0.58203	0.229613	4.40156e-20	-2.7943	down
EVM0044945	93	70	132	34	46	37	2.45086	1.90947	3.26903	0.889721	1.27609	0.994492	0.0003072	-1.12021	down
EVM0044949	117	74	90	485	321	348	2.01634	1.32893	1.44991	8.3312	5.87884	6.23863	4.96715e-29	2.0964	up
EVM0012458	2036	1925	2134	890	827	759	39.7781	38.9837	39.0848	17.2206	17.066	15.3589	4.34358e-68	-1.1763	down
EVM0014688	6	9	6	274	263	272	0.115007	0.213781	0.129215	6.23182	6.36757	6.47527	1.01468e-58	4.94468	up
EVM0051638	136	108	113	607	582	569	4.13459	3.38682	3.21656	18.3453	18.7467	17.9763	4.11875e-69	2.38555	up
EVM0003282	81	79	86	31	27	19	1.50768	1.5155	1.5035	0.569037	0.518574	0.358167	7.2896e-06	-1.44194	down
EVM0003281	18	21	15	60	32	37	0.729261	0.889598	0.57884	2.53498	1.44321	1.62879	0.00446886	1.19135	up
EVM0008739	49	19	23	67	77	73	1.61234	0.645478	0.692124	2.18334	2.66316	2.4786	0.000536327	1.24854	up
EVM0010965	289	256	293	92	85	71	6.46603	5.94567	6.14396	2.02927	1.99508	1.63372	1.22136e-18	-1.59782	down
EVM0036101	38	39	47	8	11	15	0.827555	0.858244	0.945418	0.17252	0.23002	0.334603	0.000673875	-1.48835	down
EVM0006175	200	183	223	59	71	57	2.89638	2.74975	3.03048	0.842674	1.08863	0.84756	6.26848e-13	-1.5216	down
EVM0032392	54	39	41	14	24	6	2.2854	1.70105	1.63948	0.577332	1.04717	0.265657	0.00546138	-1.26081	down
EVM0003862	145	119	109	46	46	50	2.71675	2.30222	1.90973	0.84889	0.893283	0.970734	3.97685e-06	-1.21424	down
EVM0003861	15	29	23	542	494	543	0.511175	0.999286	0.710064	18.3265	17.7822	19.1805	4.97331e-105	4.51766	up
EVM0007157	37	45	64	188	147	222	0.501705	0.638448	0.822723	2.56836	2.15105	3.18406	7.71907e-16	1.9651	up
EVM0057104	2989	3099	3069	1359	1245	1260	38.0693	40.9124	36.6336	17.1368	16.7388	16.619	5.56344e-82	-1.12453	down
EVM0057101	217	207	233	66	46	30	3.82347	3.79053	3.85703	1.14366	0.845508	0.544411	1.18217e-17	-2.00889	down
EVM0028978	200	241	285	86	110	73	5.66017	7.05992	7.56325	2.40501	3.2753	2.12981	1.40673e-09	-1.26714	down
EVM0054457	55	41	39	12	19	17	1.04001	0.788088	0.686065	0.224644	0.372701	0.328321	0.00422614	-1.19867	down
EVM0018651	168	179	202	45	89	90	2.57232	2.84957	2.91064	0.682724	1.43549	1.42245	1.13316e-05	-1.11202	down
EVM0010463	46	40	48	191	147	205	0.853855	0.772575	0.847059	3.57523	2.92049	4.0066	9.95636e-19	2.05232	up
EVM0014822	252	185	283	528	460	469	9.1236	6.93225	9.5927	18.9061	17.5605	17.585	2.76898e-16	1.12515	up
EVM0013845	152	156	120	43	46	45	2.10331	2.2411	1.55753	0.590236	0.667391	0.639089	6.57398e-09	-1.48715	down
EVM0010795	4145	3825	4363	291	314	336	66.4066	63.5202	65.5173	4.61153	5.29758	5.56699	0	-3.57718	down
EVM0010791	795	772	894	229	296	252	8.30428	8.36632	8.75796	2.36559	3.26644	2.7274	2.51451e-38	-1.52347	down
EVM0050226	224	191	283	1108	1085	1114	6.10914	5.40944	7.2454	30.0191	31.3662	31.5793	1.89707e-108	2.34886	up
EVM0040279	119	134	149	43	46	72	3.08537	3.60382	3.62256	1.09293	1.23917	1.93643	1.98011e-05	-1.13717	down
EVM0022530	242	308	302	817	684	730	2.97545	3.91601	3.47442	9.94621	8.87107	9.28483	1.53067e-37	1.49059	up
EVM0022539	171	161	178	419	403	394	2.94682	2.86869	2.87114	7.15753	7.34169	7.04206	2.44676e-23	1.35506	up
EVM0055534	31	18	35	51	63	95	0.543287	0.331681	0.577438	0.911504	1.19426	1.77251	0.0002809	1.31334	up
EVM0019219	323	280	314	66	69	70	7.58023	6.80386	6.89724	1.51108	1.70209	1.70134	4.54381e-28	-1.99067	down
EVM0019213	643	581	660	307	268	244	12.8618	12.0447	12.3715	6.06285	5.65464	5.04997	2.52871e-20	-1.07244	down
EVM0015940	225	241	260	105	99	96	6.75902	7.51993	7.33019	3.11453	3.14769	2.99163	4.55783e-10	-1.12865	down
EVM0015944	170	123	190	69	74	63	6.53955	4.8805	6.8533	2.59933	2.98759	2.50219	6.05466e-06	-1.06073	down
EVM0035834	688	601	566	276	239	196	9.62181	8.71725	7.42565	3.81557	3.52595	2.83815	1.01872e-19	-1.25187	down
EVM0035831	113	133	99	23	29	25	9.09057	11.1603	7.4961	1.82064	2.42935	2.0366	1.25354e-10	-1.91335	down
EVM0057021	85	90	92	496	397	489	2.8927	3.20176	2.93037	16.848	14.3908	17.3563	2.31701e-55	2.4441	up
EVM0029611	2286	2245	2808	496	441	467	53.3428	54.2994	61.4333	11.4538	10.8493	11.2703	3.40525e-184	-2.25343	down
EVM0028561	703	590	729	326	195	227	19.4369	16.9079	18.8915	8.91962	5.67849	6.48957	7.51966e-20	-1.29923	down
EVM0021371	65	73	54	27	18	15	1.69526	1.95269	1.30149	0.697268	0.495238	0.391806	0.000126957	-1.41519	down
Salix_babylonica_newGene_1112	0	0	0	43	59	45	0	0	0	1.25319	1.87172	1.38105	1.22613e-16	4.44514	up
EVM0023281	8526	8163	9453	2780	2408	2490	147.912	146.785	153.713	47.7387	44.1104	44.7256	0	-1.64548	down
EVM0035300	138	134	185	431	367	401	5.10271	5.14852	6.42906	15.8662	14.4007	15.4448	1.13868e-23	1.48967	up
EVM0024483	181	217	203	409	383	335	3.55978	4.42887	3.74495	7.97136	7.97628	6.83499	6.99153e-12	1.00799	up
EVM0001134	526	482	516	1278	1349	1254	22.1143	20.9941	20.3062	53.2104	59.8965	54.5787	1.31616e-67	1.46148	up
EVM0039480	200	186	209	508	501	490	9.81842	9.44853	9.62248	24.7648	26.0555	24.9638	7.79286e-31	1.43715	up
EVM0022884	341	379	385	119	113	122	4.47929	5.15635	4.74176	1.54532	1.56731	1.64784	9.62696e-22	-1.49627	down
EVM0022881	28	26	27	65	55	72	0.450768	0.436188	0.404227	1.05187	0.951932	1.21728	0.000189603	1.2549	up
EVM0020024	478	447	502	10	20	15	10.4537	10.1325	10.2897	0.213802	0.456507	0.329437	8.42382e-86	-4.64423	down
EVM0025598	19	26	12	86	63	47	0.271734	0.405282	0.169048	1.28129	1.00404	0.733658	9.56326e-06	1.68	up
EVM0032078	297	286	346	110	125	122	13.6742	13.6237	14.9428	5.01608	6.06178	5.80205	1.18092e-13	-1.23119	down
EVM0032079	868	821	926	293	351	275	25.6465	25.1432	25.6324	8.548	10.9405	8.40796	3.01553e-35	-1.37386	down
EVM0052667	158	182	146	557	532	498	2.8451	3.39511	2.45193	9.92298	10.1072	9.27208	7.14746e-39	1.79685	up
EVM0019180	254	202	242	108	92	76	8.07609	6.6521	7.21195	3.37988	3.07199	2.49019	1.43082e-09	-1.18648	down
EVM0034638	1582	1514	1684	463	401	457	45.8171	45.4246	45.7077	13.2747	12.2605	13.7021	7.57739e-105	-1.72765	down
EVM0038598	139	157	149	74	49	51	2.02332	2.36951	2.02771	1.06977	0.749864	0.771875	9.92152e-07	-1.19025	down
EVM0025590	139	187	203	1880	1796	1873	2.86069	3.9817	3.90296	38.3058	39.0467	39.9235	1.66161e-273	3.4857	up
EVM0037410	1189	1040	1289	4306	3892	3703	36.539	33.1327	37.1092	131.011	126.316	117.844	7.35389e-224	1.87406	up
EVM0037416	1355	1290	1353	97	48	73	22.0312	21.7468	20.6184	1.54747	0.819624	1.22399	3.73206e-196	-4.02472	down
EVM0044448	51	39	43	2	10	4	1.15514	0.901171	0.906898	0.032011	0.229218	0.085441	7.26596e-07	-2.35162	down
EVM0033307	151	59	123	17	11	13	18.9159	7.61238	14.3832	2.03572	1.33198	1.64374	9.86653e-13	-2.59077	down
EVM0033043	784	715	729	244	230	246	7.92869	7.49757	6.91021	2.43678	2.45234	2.57272	1.60078e-40	-1.4973	down
EVM0034823	281	244	295	149	76	141	3.34435	3.00796	3.29245	1.75482	0.953858	1.73012	1.10321e-06	-1.01577	down
EVM0057499	255	249	271	15	15	14	5.2995	5.3628	5.27869	0.289817	0.32756	0.289735	6.20265e-48	-3.79884	down
EVM0041038	82	66	52	148	156	140	2.51321	2.10788	1.48698	4.52594	5.08453	4.47503	4.31158e-07	1.21458	up
EVM0044446	314	388	476	17	32	31	5.10456	6.52978	7.2527	0.263077	0.536945	0.509087	3.26958e-55	-3.59795	down
EVM0044447	460	463	507	230	202	209	8.89957	9.29412	9.20681	4.40152	4.12956	4.18637	6.8892e-16	-1.0265	down
EVM0038592	554	423	559	289	152	231	14.6491	11.5891	13.8654	7.56822	4.23383	6.3115	7.27043e-10	-1.05383	down
EVM0031812	1063	907	1038	326	351	354	11.4826	10.1571	10.5142	3.48097	3.99622	3.95893	1.72971e-45	-1.4125	down
EVM0031815	307	282	283	128	69	81	6.29638	5.97596	5.42884	2.5892	1.49003	1.71089	8.48366e-14	-1.49354	down
EVM0045306	523	515	550	2059	1924	1984	17.3328	17.683	17.096	67.6443	67.426	68.1562	2.38755e-186	2.02193	up
EVM0057347	131	135	118	47	48	48	5.42709	5.8148	4.58779	1.89839	2.08305	2.03733	9.02696e-07	-1.24903	down
EVM0046217	286	327	339	144	134	72	8.40693	9.97474	9.33155	4.16936	4.14096	2.19455	3.21062e-10	-1.28774	down
EVM0026082	111	131	111	1793	1691	1757	3.55703	4.3412	3.32234	57.1031	57.4229	58.5386	0	3.97716	up
EVM0026084	515	456	543	229	207	191	9.35144	8.57183	9.23867	4.10431	3.96246	3.57554	6.98112e-19	-1.13788	down
Salix_babylonica_newGene_4186	22	16	8	122	105	63	0.537558	0.3883	0.186239	3.02093	2.78228	1.63346	5.4519e-12	2.47969	up
EVM0001277	283	247	286	838	758	781	8.87437	8.00751	8.39138	26.0173	25.1142	25.3659	1.83755e-57	1.64925	up
EVM0055872	2309	2440	2672	5483	4784	5148	32.5851	35.692	35.3368	76.6044	71.2852	75.2264	6.1601e-126	1.17163	up
EVM0055878	59	49	55	23	15	31	1.72366	1.46606	1.50804	0.665293	0.440577	0.933162	0.00906201	-1.0073	down
EVM0036401	70	84	79	206	201	219	9.47162	11.8537	10.1087	27.8821	28.9712	31.0152	2.81912e-14	1.50093	up
Salix_babylonica_newGene_2406	82	62	94	20	16	20	3.32469	2.59953	3.56855	0.774818	0.654509	0.834926	1.39775e-07	-1.79218	down
EVM0040539	51	43	57	16	6	16	1.55949	1.37713	1.64758	0.481962	0.196168	0.509015	0.000108302	-1.62215	down
EVM0054441	38	24	43	83	64	75	1.27119	0.817859	1.35221	2.78056	2.29404	2.62591	0.000497721	1.11846	up
EVM0009386	496	422	522	196	149	140	8.50052	7.49235	8.3803	3.32516	2.69034	2.48178	7.47765e-23	-1.42882	down
EVM0003126	1066	1159	1152	2096	2017	2167	21.7495	24.5165	22.0296	42.3581	43.4851	45.8057	5.3671e-51	1.01052	up
EVM0051407	35	27	37	77	63	74	1.06881	0.869663	1.05807	2.37834	2.0486	2.3948	0.00029567	1.1474	up
EVM0005988	2670	2522	2905	7176	6687	6751	41.1219	40.2694	41.9366	109.434	108.784	107.693	0	1.46693	up
EVM0028012	75	76	56	26	28	24	1.24339	1.29971	0.866259	0.426477	0.478132	0.409764	0.000581265	-1.18691	down
EVM0001219	101	73	81	28	41	30	2.24805	1.67559	1.69047	0.609555	0.962874	0.693472	0.000293982	-1.15405	down
EVM0052328	2310	2265	2639	6014	5246	6109	35.0552	35.6225	37.5277	90.3595	84.0694	96.0125	1.77869e-152	1.38539	up
EVM0052321	131	147	179	50	67	74	7.62372	8.85531	9.73041	2.87324	4.08237	4.45191	1.01277e-05	-1.08439	down
EVM0052325	2189	2324	2455	493	485	475	62.3463	68.6143	65.5588	13.8824	14.5788	13.992	2.42089e-189	-2.13371	down
EVM0027054	226	221	266	14	26	4	7.90076	8.01954	8.71132	0.484308	0.946363	0.108816	6.33067e-10	-3.03609	down
EVM0027057	142	130	145	61	45	51	6.85039	6.4951	6.52877	2.90019	2.27248	2.5406	3.23575e-07	-1.23813	down
EVM0024811	443	439	375	114	139	139	14.1229	14.5283	11.2049	3.60315	4.68023	4.5974	5.44863e-21	-1.53312	down
EVM0037459	5408	5117	6253	159	95	135	95.0649	93.2276	103.025	2.75993	1.75039	2.44562	2.486e-228	-5.20645	down
EVM0005210	90	64	66	311	234	254	2.02042	1.49756	1.39386	6.93508	5.56203	5.93163	1.92819e-22	1.91909	up
EVM0005214	142	195	137	338	332	340	1.8617	2.64938	1.68648	4.39623	4.60473	4.61742	6.70694e-12	1.17912	up
EVM0041729	531	423	514	1053	883	810	7.87003	6.48602	7.13519	15.4448	13.8173	12.4264	5.09127e-22	1.01403	up
EVM0054869	730	653	867	4667	4725	5026	30.1976	28.0077	33.6123	191.249	206.548	215.428	0	2.79506	up
EVM0013555	5	14	15	59	38	49	0.348745	1.04929	1.01793	4.33083	2.97129	3.71481	7.32158e-06	1.90399	up
EVM0021551	62	43	57	24	22	18	1.57541	1.14636	1.37617	0.606684	0.595239	0.476576	0.0037288	-1.09767	down
EVM0049243	1351	1202	1304	248	253	252	19.4094	17.8893	17.5579	3.52731	3.82608	3.74847	1.5681e-119	-2.22149	down
EVM0033502	55	81	90	201	146	154	2.64261	4.05372	4.06019	9.64747	7.46894	7.73074	1.71193e-07	1.2172	up
EVM0023894	1019	1004	1093	2010	2014	2080	28.0315	28.6359	28.183	54.7648	58.5387	59.2745	3.6973e-65	1.08753	up
EVM0010612	2992	2794	3155	910	772	930	61.2426	59.2824	60.5221	18.4314	16.6682	19.7039	4.74351e-143	-1.65032	down
EVM0010613	240	173	227	1093	947	1079	4.92989	3.6792	4.36629	22.2693	20.5829	22.9936	3.07572e-103	2.3839	up
EVM0039505	3623	3402	3670	212	136	134	62.7017	61.0411	59.5337	3.6189	2.47948	2.39224	6.39251e-143	-4.26502	down
EVM0011561	573	619	699	196	177	173	13.067	14.6241	14.933	4.42079	4.24595	4.06937	4.12121e-40	-1.6529	down
EVM0020601	277	340	293	638	585	558	6.10643	7.76602	6.05502	13.9128	13.6237	12.7318	2.6465e-18	1.07216	up
EVM0020603	472	412	469	1058	951	980	5.75985	5.21143	5.36933	12.7865	12.266	12.3931	1.52077e-45	1.25575	up
EVM0038833	219	173	179	45	25	52	2.24526	1.83748	1.72525	0.453715	0.267824	0.553478	2.15417e-15	-2.0099	down
EVM0042373	153	136	185	531	501	520	2.67814	2.47333	3.04097	9.23659	9.29856	9.47192	1.87958e-42	1.81028	up
EVM0024388	1691	1691	1729	833	740	765	29.7598	30.846	28.5199	14.5012	13.7395	13.9431	3.54691e-46	-1.00687	down
EVM0025389	299	241	306	95	132	148	6.15636	5.13298	5.90563	1.92141	2.853	3.13612	1.41457e-07	-1.01897	down
EVM0025386	109	107	83	318	274	273	2.30506	2.33914	1.63366	6.65625	6.10429	5.96837	3.45211e-19	1.607	up
EVM0029002	59	50	64	126	112	115	4.17405	3.62553	4.23664	8.78207	8.32232	8.3946	7.50327e-06	1.10173	up
EVM0033925	1432	1335	1582	354	334	323	51.8559	50.101	53.7105	12.6969	12.7724	12.1165	1.83791e-117	-1.9729	down
EVM0033694	673	593	648	1698	1443	1575	15.8116	14.4417	14.2634	39.4895	35.7944	38.3029	3.21135e-75	1.41306	up
EVM0039071	984	1042	1066	239	188	240	58.7777	64.5709	59.6962	14.1453	11.8272	14.8561	6.49124e-82	-2.07696	down
EVM0001070	1224	1021	1144	449	436	336	12.2276	10.5678	10.7102	4.43265	4.59503	3.47176	1.63142e-36	-1.34255	down
EVM0001079	1333	1137	1302	534	578	535	12.444	10.9955	11.392	4.93204	5.69838	5.16696	4.56915e-34	-1.06775	down
EVM0034378	272	287	291	96	80	76	6.66509	7.2711	6.67396	2.31599	2.06624	1.90546	5.16954e-19	-1.59873	down
EVM0039696	624	570	663	1314	1098	1201	12.141	11.5012	12.0853	25.3199	22.5718	24.2071	3.97903e-39	1.07416	up
EVM0005500	1005	955	1157	2033	1865	1928	9.13778	9.00135	9.8639	18.3058	17.9064	18.1548	3.13925e-56	1.02044	up
EVM0037598	37	51	42	16	7	9	0.357118	0.513459	0.383673	0.148993	0.065579	0.083521	0.00022941	-1.62725	down
EVM0000038	11	28	40	69	73	56	0.309656	0.817309	1.04146	1.9343	2.15576	1.63376	0.000653477	1.30178	up
EVM0044539	36	36	82	10	18	26	3.3419	3.44923	7.08218	0.869995	1.74984	2.49762	0.0085465	-1.17205	down
EVM0009412	83	65	97	32	19	18	1.8674	1.51459	2.06937	0.714831	0.446692	0.421308	3.51332e-06	-1.5656	down
EVM0043543	1284	1299	1369	127	145	122	59.1603	62.0468	59.1318	5.76526	7.03649	5.80778	2.83434e-185	-3.17739	down
EVM0043547	244	279	344	95	108	99	3.79501	4.49772	5.015	1.46372	1.76898	1.5935	1.08216e-13	-1.36295	down
Salix_babylonica_newGene_2359	209	243	315	3188	3356	3054	7.80632	10.4238	10.9171	134.833	155.122	133.665	2.09186e-138	3.70811	up
EVM0001804	725	670	769	245	295	295	11.0327	10.5674	10.9619	3.6804	4.73824	4.64247	3.48813e-26	-1.23791	down
EVM0028687	93	96	121	50	25	30	3.63129	3.85555	4.42411	1.92106	1.02908	1.19246	8.30442e-06	-1.35129	down
EVM0053833	1845	1551	1558	227	169	163	14.9601	13.0369	11.8364	1.8202	1.43909	1.36885	4.16958e-157	-3.00405	down
EVM0047045	96	114	128	237	272	230	4.1824	5.15638	5.23216	10.2824	12.5857	10.4472	2.89346e-11	1.22129	up
EVM0018376	89	53	65	30	19	22	1.99236	1.22168	1.35931	0.656602	0.428496	0.513442	0.000293873	-1.29703	down
EVM0055197	180	138	142	677	657	688	5.90917	4.69005	4.37218	22.0811	22.8312	23.4544	6.10001e-67	2.22728	up
EVM0004904	7	6	14	92	86	71	0.190799	0.178851	0.388046	2.69459	2.68442	2.15985	1.4367e-15	2.95417	up
EVM0004901	1559	1516	1815	740	666	750	45.1319	45.4994	49.247	21.2153	20.3413	22.4796	8.50909e-44	-1.05543	down
EVM0055934	133	39	159	37	39	28	6.45494	1.94901	7.23045	1.76396	1.99975	1.37551	0.000261185	-1.3736	down
EVM0017358	108	124	116	412	388	406	4.55957	5.44392	4.59137	17.3344	17.3738	17.8598	3.40036e-36	1.87944	up
Salix_babylonica_newGene_8560	3	16	11	38	48	39	0.060821	0.504345	0.298917	1.14311	1.52905	1.19991	8.36663e-05	1.80868	up
EVM0054081	647	560	547	178	154	199	8.91503	7.99613	7.06334	2.42758	2.2401	2.84026	3.84818e-30	-1.58401	down
EVM0051424	87	78	63	136	163	157	2.07519	1.9488	1.41809	3.23332	4.12805	3.9174	3.92899e-06	1.07585	up
EVM0002882	8843	8370	9689	1965	1817	2025	367.984	361.019	377.931	80.9548	79.8365	87.2447	0	-2.08771	down
EVM0011013	299	223	278	476	548	475	5.79146	4.47148	5.05761	9.14103	11.2214	9.54228	6.39498e-14	1.01614	up
EVM0011014	151	195	197	609	523	500	3.78616	5.07428	4.62681	15.1512	13.8793	13.0046	5.80684e-35	1.68151	up
EVM0052394	1634	1670	2003	544	588	567	26.7548	28.3435	30.7432	8.81313	10.1604	9.61658	3.75809e-75	-1.51209	down
EVM0024639	48	72	69	32	8	34	0.867033	1.34736	1.17802	0.57533	0.135614	0.638963	0.0088984	-1.09176	down
EVM0024638	251	193	202	66	51	35	2.57785	2.05283	1.94357	0.664275	0.544583	0.367465	7.76879e-16	-1.89259	down
EVM0028737	218	237	226	40	35	46	7.93994	8.93656	7.73615	1.44245	1.34521	1.73097	3.66154e-25	-2.28825	down
EVM0028739	1412	1349	1602	192	187	183	52.0306	51.52	55.317	6.9801	7.2658	6.96383	5.82203e-184	-2.81489	down
EVM0009670	1628	1493	1466	7192	6176	6522	14.2668	13.5649	12.0479	62.4334	57.181	59.2183	0	2.22772	up
EVM0047437	197	214	275	1479	1561	1491	4.29742	4.84611	5.63955	32.0878	36.1285	33.8347	8.41275e-177	2.82608	up
EVM0023368	42	35	41	73	74	89	0.882907	0.748084	0.800595	1.5221	1.63645	1.94161	0.000487546	1.05238	up
EVM0052828	58	55	54	24	15	12	1.08041	1.05359	0.938018	0.441695	0.276514	0.231528	0.000234453	-1.42424	down
EVM0018559	2080	1938	2169	930	866	820	26.8929	25.9793	26.2901	11.9009	11.823	10.9736	2.56958e-66	-1.11871	down
EVM0018554	8	4	0	87	59	68	0.395892	0.206454	0	4.8295	3.44117	3.92909	9.44561e-16	3.50522	up
EVM0016295	200	163	186	7983	7393	7438	3.45443	2.91547	3.00989	137.102	135.442	133.633	0	5.47469	up
EVM0022105	14	16	30	39	51	62	1.05218	1.2544	2.11672	2.95145	4.08913	4.91249	0.00115067	1.30501	up
EVM0022100	269	318	343	67	65	58	8.9435	10.9696	10.7065	2.18406	2.26155	1.9728	2.98031e-29	-2.11405	down
EVM0011956	1291	1219	1324	2988	3097	2857	27.6871	27.0973	26.6214	63.4589	70.155	63.4651	2.28381e-115	1.33892	up
EVM0015676	132	153	136	78	38	42	2.39432	2.87722	2.31543	1.4032	0.716387	0.78631	6.54319e-06	-1.23753	down
EVM0011290	387	462	386	136	179	120	6.31109	7.82092	5.90386	2.1861	3.08256	2.02206	6.513e-15	-1.35788	down
EVM0021453	58	55	70	803	729	771	1.55499	1.5407	1.76481	21.5252	20.8265	21.6179	2.50842e-145	3.71401	up
EVM0044739	324	311	277	137	114	144	4.50472	4.48691	3.61193	1.87848	1.66322	2.07381	5.45128e-10	-1.06926	down
EVM0044737	254	248	204	107	78	123	5.54366	5.60884	4.18046	2.29834	1.79321	2.78337	5.33766e-07	-1.05077	down
EVM0010008	272	279	277	145	153	72	4.59091	4.89095	4.38615	2.41848	2.7318	1.24895	4.89657e-06	-1.01046	down
EVM0010003	181	159	134	55	58	62	3.78855	3.46725	2.63175	1.14563	1.27069	1.33212	1.36245e-07	-1.26744	down
EVM0043703	779	717	707	2078	1709	1860	11.6095	11.074	9.87523	30.6737	26.9073	28.7096	6.8946e-80	1.46746	up
EVM0044087	62	47	61	295	330	329	2.39978	1.89591	2.21416	11.432	13.621	13.3313	7.81574e-42	2.54301	up
EVM0038663	284	311	297	47	63	59	3.91847	4.45674	3.84452	0.638293	0.913127	0.840619	1.82014e-29	-2.21412	down
EVM0001638	90	56	82	185	180	195	2.71631	1.7507	2.30709	5.5527	5.75965	6.11734	1.42431e-10	1.37354	up
EVM0018238	156	169	198	54	60	56	2.81623	3.16459	3.35487	0.95429	1.13131	1.04957	1.17742e-10	-1.44403	down
EVM0018239	71	98	77	33	20	41	4.34042	6.19207	4.40126	2.00244	1.23391	2.57092	0.000507805	-1.17449	down
EVM0018230	472	427	511	2040	1835	1803	4.58284	4.3005	4.6526	19.6375	18.8442	18.156	4.80834e-177	2.12081	up
EVM0024174	337	325	378	139	150	170	6.94964	6.94839	7.31818	2.83849	3.26491	3.63029	2.55174e-11	-1.03884	down
EVM0016529	387	344	405	144	181	148	7.05254	6.49196	6.91886	2.59131	3.47587	2.78827	4.06077e-13	-1.12095	down
EVM0008109	348	402	401	140	108	122	20.4546	24.5309	22.0884	8.14605	6.69252	7.43129	3.17103e-21	-1.49331	down
EVM0033714	1825	1909	2104	4184	3911	4056	24.2895	26.3366	26.2561	55.161	54.9876	55.9277	5.66484e-126	1.1755	up
EVM0046620	45	35	48	116	96	127	1.6477	1.34094	1.66056	4.21216	3.71916	4.85294	5.78651e-08	1.44901	up
EVM0036292	166	82	167	46	48	77	1.82373	0.934475	1.7239	0.499674	0.550282	0.869848	0.000357632	-1.07447	down
EVM0039196	16	19	28	62	64	63	0.407346	0.508547	0.661604	1.58072	1.74944	1.68558	9.83484e-06	1.55554	up
EVM0046642	623	633	667	304	235	275	23.9224	25.1831	24.0152	11.5548	9.53052	10.9221	1.23951e-21	-1.112	down
EVM0004173	113	103	102	41	20	16	2.04502	1.93016	1.73221	0.738143	0.382948	0.298906	2.91964e-08	-1.78778	down
EVM0002763	387	383	383	975	889	959	11.8741	12.1772	11.005	29.6193	28.8257	30.4896	4.73065e-51	1.40104	up
EVM0032143	98	82	149	40	52	42	1.56372	1.36588	2.23831	0.635718	0.869415	0.699142	0.000212377	-1.09273	down
EVM0006786	49	44	66	200	201	165	1.08045	1.01256	1.35547	4.3902	4.70805	3.79527	2.53031e-17	1.88442	up
EVM0006781	395	357	384	46	30	51	6.27147	5.87625	5.71026	0.710707	0.503024	0.838278	9.56198e-52	-2.95474	down
EVM0006780	24002	23299	25119	216	141	184	267.193	268.848	262.101	2.37604	1.65016	2.11159	0	-6.88872	down
EVM0006782	130	159	149	44	52	74	1.86961	2.37603	2.01622	0.629307	0.790318	1.10478	4.42569e-06	-1.1862	down
EVM0004318	79	105	94	238	211	229	1.95241	2.67892	2.1713	5.84007	5.4982	5.86741	8.59439e-13	1.36588	up
EVM0047065	942	895	1015	55	85	80	24.0846	23.7216	24.3361	1.37021	2.2792	2.10336	9.26422e-138	-3.51917	down
EVM0000200	75	119	106	48	34	33	1.52382	2.52893	2.01928	0.969441	0.734859	0.692853	9.57166e-05	-1.1885	down
EVM0051857	5	21	18	46	37	36	0.085652	0.465953	0.354318	0.969972	0.834105	0.797734	0.0041079	1.31084	up
EVM0051856	347	305	423	2429	2253	2270	12.1369	11.0608	13.8808	84.2099	83.3152	82.3341	1.64086e-277	2.80241	up
EVM0003579	402	411	392	1484	1319	1401	3.97314	4.21291	3.63017	14.5347	13.7843	14.3623	4.90297e-113	1.90971	up
EVM0007663	494	473	514	39	24	30	7.96076	7.90087	7.75965	0.61646	0.405712	0.496589	1.62617e-84	-3.76351	down
EVM0007662	2871	2774	3214	1247	1329	1286	81.1196	81.2574	85.1198	34.884	39.6483	37.6331	6.04376e-71	-1.07249	down
EVM0007665	55	89	45	144	164	121	1.56715	2.62969	1.19571	4.07992	4.96398	3.5933	9.35708e-06	1.22181	up
EVM0007667	47	57	48	19	13	21	1.63366	2.08096	1.56335	0.633334	0.456783	0.747589	0.0015446	-1.24996	down
EVM0047239	4487	4242	5017	1653	1586	1718	149.68	146.68	156.881	54.5801	55.8717	59.3441	9.71303e-150	-1.34686	down
EVM0048578	1058	937	1190	497	493	450	13.8923	12.7448	14.6447	6.45702	6.83725	6.12052	6.66796e-28	-1.01602	down
EVM0056852	47	50	41	24	10	19	0.686645	0.757659	0.564411	0.349081	0.139848	0.274494	0.00783435	-1.11574	down
EVM0016729	322	208	356	134	111	150	16.054	10.7323	16.6499	6.59701	5.84289	7.73987	3.49852e-07	-1.00972	down
EVM0016721	3879	3928	4279	430	422	415	79.557	83.4927	82.2616	8.72437	9.13553	8.81279	0	-3.12427	down
EVM0026825	280	312	359	142	96	130	7.07062	8.16999	8.50705	3.53155	2.54903	3.39622	3.01418e-12	-1.22381	down
EVM0001968	1137	1004	1126	474	390	421	26.4562	24.2149	24.5431	10.9008	9.57271	10.1465	1.65715e-40	-1.22008	down
EVM0006750	597	548	588	1270	1228	1188	7.26006	6.90907	6.69624	15.2833	15.7636	14.9555	8.99585e-52	1.20267	up
EVM0020871	219	188	223	50	78	85	11.1891	9.9677	10.6948	2.5006	4.18585	4.49257	6.51028e-10	-1.3857	down
EVM0020879	126	101	129	37	53	43	2.03422	1.68407	1.95359	0.586462	0.898374	0.717442	5.75853e-06	-1.22752	down
EVM0033771	232	207	219	607	590	606	2.45212	2.26884	2.17021	6.36547	6.5999	6.64433	2.34198e-40	1.55798	up
EVM0055769	58	67	50	182	193	209	1.69029	2.02666	1.35936	5.27791	5.98304	6.34635	2.66001e-16	1.78998	up
EVM0019523	159	154	129	41	42	49	2.36018	2.36495	1.78999	0.603234	0.650795	0.754356	7.22001e-10	-1.55263	down
EVM0026316	174	197	207	46	43	49	4.21189	4.94643	4.69553	1.09676	1.08085	1.21766	5.71393e-17	-1.87458	down
EVM0034122	281	253	338	728	623	715	5.97109	5.57898	6.7417	15.3456	14.0161	15.7761	1.60138e-32	1.35364	up
EVM0019293	3873	3713	4086	1297	1197	1137	41.2767	41.016	40.823	13.6817	13.4687	12.5484	1.25015e-195	-1.5621	down
EVM0019292	66	79	81	163	200	157	1.72223	2.12729	1.98098	4.21415	5.50453	4.23051	5.36237e-09	1.27889	up
EVM0021044	1961	1767	2106	555	660	569	17.4574	16.3127	17.5796	4.88985	6.20604	5.24639	2.57645e-80	-1.5775	down
EVM0011190	531	480	640	232	254	157	17.8571	16.7442	20.1856	7.73428	9.03074	5.44388	6.83884e-15	-1.21475	down
EVM0055428	229	190	222	81	85	73	7.41945	6.37961	6.74705	2.59791	2.91085	2.45506	1.82573e-10	-1.26551	down
EVM0005239	81	87	62	204	238	155	1.43224	1.58406	1.02877	3.57352	4.44545	2.82543	4.46051e-10	1.43368	up
EVM0035381	15	15	16	61	45	30	0.432262	0.418372	0.432255	1.72274	1.3459	0.891308	0.000411847	1.46362	up
EVM0024402	1067	1011	1203	451	371	377	23.7608	23.3428	25.1168	9.93825	8.71802	8.69842	6.26076e-46	-1.32403	down
EVM0020316	12	9	16	248	174	233	0.259836	0.197878	0.325096	5.31145	3.97048	5.21347	5.22787e-44	3.98042	up
EVM0020317	37	45	42	153	116	113	0.702915	0.891975	0.746577	2.89491	2.34036	2.23547	1.81336e-10	1.65214	up
EVM0009746	91	121	88	29	23	42	2.59306	3.56714	2.34356	0.802535	0.678665	1.22697	4.61303e-06	-1.44901	down
EVM0003420	88	96	102	837	536	670	1.56584	1.78408	1.70582	14.848	10.1316	12.4266	1.55053e-76	2.89645	up
EVM0037108	46	53	34	14	5	22	0.971782	1.16571	0.681022	0.294747	0.09515	0.474954	0.00366328	-1.33913	down
EVM0052911	717	676	859	1797	1655	1769	44.9617	43.968	50.5225	111.62	109.662	114.898	1.53337e-72	1.33002	up
EVM0052913	181	208	195	69	91	88	2.85785	3.39784	2.88378	1.07465	1.51577	1.43661	4.21651e-07	-1.07953	down
EVM0045655	575	392	608	119	166	159	10.2009	7.20492	10.1183	2.08093	3.10328	2.92406	1.77533e-22	-1.65992	down
EVM0045653	1184	1094	1309	518	533	537	20.0205	19.1817	20.7581	8.67528	9.51865	9.40447	5.16408e-35	-1.04753	down
EVM0056606	181	178	221	652	579	627	3.07562	3.14872	3.53322	11.0171	10.445	11.0905	1.55072e-49	1.78146	up
EVM0044290	386	387	478	1260	1180	1338	14.405	14.9712	16.7178	46.6013	46.5671	51.7673	6.49255e-78	1.70634	up
EVM0044299	54	54	81	185	169	196	1.06465	1.11255	1.50591	3.66066	3.5617	4.04929	2.25946e-13	1.60789	up
EVM0028058	144	220	176	402	350	441	2.15914	3.42502	2.47251	5.98419	5.56198	6.868	2.6609e-13	1.23248	up
EVM0025411	214	238	255	447	447	446	6.40639	7.3747	7.16076	13.2567	14.1379	13.8462	1.01978e-15	1.03067	up
EVM0048778	71	91	86	31	23	26	1.70744	2.27796	1.94682	0.734638	0.581654	0.63273	1.09597e-05	-1.40572	down
EVM0048774	967	924	954	326	287	365	8.49515	8.41574	7.85974	2.82859	2.66218	3.3216	1.65257e-41	-1.41046	down
EVM0048775	1937	1995	2125	937	755	735	32.7227	34.9261	33.642	15.6642	13.4691	12.845	1.17761e-55	-1.19736	down
EVM0036830	327	283	353	826	812	800	4.68849	4.19759	4.74737	11.7247	12.2947	11.8761	6.59387e-47	1.45119	up
EVM0021280	17	28	12	50	55	80	0.588406	1.06124	0.413187	1.81442	2.1308	3.04608	3.81745e-05	1.60375	up
EVM0042249	244	214	238	68	72	75	2.71422	2.47349	2.48592	0.746821	0.847951	0.860579	4.19206e-15	-1.53018	down
EVM0042241	32	34	46	929	869	943	1.06229	1.18147	1.44454	30.8954	30.8309	32.7948	2.83429e-179	4.63761	up
EVM0042242	12	20	34	75	71	87	0.368296	0.642714	1.01873	2.37152	2.39763	2.90771	4.35472e-07	1.77049	up
EVM0054610	41	38	34	149	137	148	6.11894	5.87602	4.71601	22.2125	21.718	22.9738	1.60069e-15	1.9653	up
EVM0054616	325	267	308	671	591	614	6.45609	5.47788	5.72597	13.1798	12.3879	12.6135	1.85746e-25	1.16826	up
EVM0054617	78	58	84	33	32	22	3.64893	2.82751	3.67321	1.51675	1.57417	1.07018	0.000835513	-1.1204	down
EVM0039364	184	149	137	729	828	714	2.19221	1.83562	1.52655	8.62088	10.4419	8.83087	5.55616e-69	2.35948	up
EVM0041743	313	279	315	685	549	566	5.95521	5.50229	5.60471	12.895	11.0201	11.155	3.51968e-21	1.09577	up
EVM0023009	33	34	36	17	7	11	3.27749	3.52596	3.43178	1.72086	0.710105	1.16321	0.00910994	-1.21585	down
EVM0000503	65	57	62	26	34	14	1.93554	1.74136	1.72132	0.748254	1.04701	0.424011	0.00430904	-1.07638	down
EVM0032169	21	25	17	40	54	43	1.08603	1.31739	0.804433	2.03169	2.91684	2.25981	0.00551708	1.1018	up
EVM0031626	138	140	167	32	52	26	2.43884	2.563	2.76518	0.55799	0.962072	0.476326	6.47527e-11	-1.78609	down
EVM0002657	331	307	304	804	760	845	6.90606	6.65074	5.95206	16.6332	16.7591	18.2713	3.97867e-44	1.46135	up
EVM0037753	165	212	256	1386	1432	1431	5.95984	7.95109	8.69578	49.7929	54.9002	53.7995	1.4648e-152	2.84491	up
EVM0009305	73	70	55	161	144	159	1.98942	1.97858	1.4205	4.39513	4.18642	4.53652	1.40469e-08	1.29337	up
EVM0009302	212	217	211	612	577	545	6.74706	7.13597	6.28225	19.2898	19.3904	17.9674	1.14937e-37	1.53924	up
EVM0009308	308	288	316	619	612	546	6.77937	6.5747	6.52416	13.5055	14.239	12.4577	1.55277e-21	1.07229	up
EVM0029472	33	23	43	152	128	120	1.76816	1.26893	2.14504	8.04112	7.24513	6.66211	4.75677e-14	2.02348	up
EVM0015617	16	26	24	52	42	41	0.252413	0.432385	0.360531	0.843462	0.711752	0.682343	0.00950043	1.02492	up
EVM0004503	111	135	82	20	48	44	3.21251	4.06037	2.23072	0.569411	1.47532	1.3255	8.5054e-05	-1.31756	down
EVM0004504	143	129	133	268	264	290	5.19116	4.85141	4.52263	9.61013	10.123	10.9065	1.10213e-11	1.11893	up
EVM0030454	409	412	585	1212	1225	1136	6.46892	6.76562	8.68711	19.0088	20.4899	18.6347	2.31569e-45	1.45966	up
EVM0008164	101	86	101	221	185	184	2.52762	2.24942	2.37733	5.51504	4.91378	4.78825	6.47349e-09	1.12297	up
EVM0001340	800	779	930	352	299	381	14.9121	15.0485	16.2561	6.4907	5.88687	7.36152	1.83757e-26	-1.15046	down
EVM0020667	150	118	142	77	47	48	2.7393	2.22899	2.42966	1.38414	0.905597	0.904825	2.51239e-05	-1.08562	down
EVM0023663	0	0	3	59	52	50	0	0	0.041512	1.2691	1.20684	1.14161	4.67488e-16	4.0719	up
EVM0012349	1132	1036	1153	253	209	245	24.2001	22.9558	23.1029	5.33827	4.71907	5.4146	2.26907e-97	-2.0969	down
EVM0019876	7046	6477	7919	2643	2370	2409	106.304	101.299	111.996	39.4709	37.7594	37.6299	6.09164e-204	-1.40691	down
EVM0002924	28	49	62	120	101	101	0.475282	0.87808	1.01387	2.05999	1.84932	1.82079	1.53345e-05	1.2549	up
EVM0007367	23	15	27	86	106	107	0.878523	0.589422	1.00413	3.36635	4.4529	4.40711	3.611e-12	2.15951	up
EVM0053415	1914	1775	2061	640	646	704	30.4654	29.287	30.7518	10.0831	10.8552	11.6015	1.63842e-81	-1.40318	down
EVM0017448	95	70	92	12	16	10	2.12819	1.62898	1.93749	0.263472	0.377089	0.220283	1.70319e-11	-2.37462	down
EVM0013928	361	370	444	183	170	150	6.92566	7.36107	7.99129	3.47865	3.44028	2.9687	1.58165e-13	-1.08591	down
EVM0013921	347	328	344	152	136	146	9.08629	8.89082	8.43243	3.94115	3.76268	3.94074	5.32012e-13	-1.09468	down
EVM0013920	3160	3126	3775	9571	8369	9470	114.59	117.486	128.329	343.682	320.524	355.672	1.0462e-224	1.56445	up
EVM0020937	644	592	650	1334	1245	1330	8.69691	8.28835	8.23043	17.8507	17.7646	18.6161	5.48505e-52	1.16622	up
Salix_babylonica_newGene_1255	47	71	65	137	110	172	0.484611	0.765603	0.633794	1.41338	1.20947	1.86448	1.3864e-06	1.25045	up
EVM0014937	38	55	44	95	105	85	1.61705	2.42655	1.74226	4.00584	4.75007	3.73455	0.000111006	1.10673	up
EVM0022278	24	14	44	62	58	52	0.582868	0.35152	1.0082	1.49756	1.5105	1.31031	0.00535474	1.07974	up
EVM0020683	64	41	69	4	20	14	1.31359	0.856053	1.32992	0.081702	0.415318	0.292672	5.21632e-05	-1.75389	down
EVM0022277	0	0	0	65	73	59	0	0	0	2.03674	2.42571	1.93653	7.53669e-21	4.86126	up
EVM0019313	1080	1049	1070	374	468	401	15.0854	15.1862	14.0124	5.16445	6.90652	5.79475	1.44976e-32	-1.23279	down
EVM0019318	875	947	1094	1903	1852	1951	34.1638	38.3252	40.0167	73.5293	76.3523	78.8834	4.8086e-51	1.08612	up
EVM0021556	33	70	45	4	3	7	0.877685	1.94703	1.13226	0.106331	0.056898	0.19176	2.64959e-08	-2.63127	down
EVM0050042	12	15	10	57	62	74	0.645827	0.787821	0.504684	2.98792	3.51399	4.12609	3.02066e-09	2.22319	up
EVM0051720	1068	1201	1327	4181	4035	4078	39.4797	46.0361	45.9983	153.102	157.617	156.214	4.86969e-226	1.88928	up
EVM0023656	24	9	26	51	63	48	0.708299	0.277447	0.729467	1.52313	2.01508	1.50538	0.000380794	1.40841	up
EVM0051724	5508	4990	5660	2290	2126	2335	57.3964	53.8987	55.2826	23.6203	23.3947	25.1891	2.50996e-129	-1.13671	down
EVM0051729	21	25	25	89	69	59	0.252181	0.315589	0.285306	1.06769	0.88047	0.746863	2.00826e-06	1.58564	up
EVM0051728	37	18	12	61	54	60	0.593686	0.298426	0.177768	0.966712	0.902052	0.993911	0.000802668	1.32734	up
EVM0029083	193	176	187	343	340	363	4.92377	4.66304	4.49219	8.68053	9.19512	9.628	1.42034e-12	1.01678	up
EVM0029087	195	167	195	45	74	56	7.64728	6.78861	7.16579	1.71226	3.05168	2.25409	1.99994e-10	-1.48371	down
EVM0028350	107	67	87	288	286	261	2.82476	1.82456	2.15781	7.58685	8.02192	7.1771	7.1252e-21	1.75292	up
EVM0035027	528	408	410	54	59	59	10.6987	8.57163	7.78718	1.06476	1.24703	1.2368	4.83934e-52	-2.77745	down
EVM0035022	21	25	20	122	104	107	0.551795	0.670633	0.485155	3.19181	2.88843	2.92518	4.07348e-15	2.29057	up
EVM0035023	386	444	432	193	186	165	10.1601	12.1173	10.6701	5.0293	5.16903	4.48068	4.90064e-14	-1.08049	down
EVM0018868	9909	9348	10053	80	54	44	102.081	99.8151	97.0724	0.812764	0.57805	0.466373	0	-7.17458	down
EVM0039610	604	665	692	5138	4919	5129	15.2048	17.3444	16.3268	128.069	130.793	133.746	0	3.06541	up
EVM0032738	336	296	362	47	28	37	8.71391	7.94225	8.78891	1.198	0.766694	0.988163	3.62234e-46	-2.93291	down
EVM0037512	368	318	362	912	863	950	6.44132	5.77756	5.94468	15.8427	15.9948	17.2624	1.96918e-52	1.48869	up
EVM0033466	12	18	10	81	79	101	0.265967	0.410717	0.209772	1.79286	1.88068	2.35622	1.92914e-13	2.55095	up
EVM0033463	1366	1413	1578	269	309	279	24.3537	26.122	26.3765	4.73519	5.80321	5.14413	2.39715e-122	-2.2093	down
EVM0044823	2	0	2	31	48	46	0.049148	0	0.045454	0.751953	1.23717	1.15931	5.01609e-12	3.55596	up
EVM0045447	48	63	62	1111	1004	936	1.81437	2.47262	2.1884	42.0609	40.5463	37.0595	9.49118e-190	4.19231	up
EVM0008485	133	172	210	62	76	62	2.09213	2.80384	3.09941	0.962577	1.25905	0.995717	5.54616e-07	-1.18994	down
EVM0008486	345	320	411	705	678	792	12.6105	12.1349	14.115	25.5482	26.2187	30.0398	3.19539e-24	1.12876	up
EVM0008487	495	477	522	179	178	224	9.58094	9.58583	9.47691	3.42242	3.64453	4.47866	3.55267e-19	-1.22452	down
EVM0044318	37	33	25	73	63	59	1.84634	1.70253	1.15189	3.67581	3.35091	3.10534	0.00159733	1.06081	up
EVM0044319	38	47	43	242	191	181	1.45719	1.86139	1.53345	9.20441	7.75461	7.19966	2.87363e-24	2.28631	up
EVM0040678	55	68	109	173	160	169	2.34379	3.0376	4.38488	7.38694	7.28601	7.55568	5.03548e-07	1.19227	up
EVM0040670	22	22	27	94	73	80	0.645243	0.649064	0.732224	2.7504	2.27733	2.44901	1.58062e-08	1.77676	up
EVM0035928	723	789	840	318	253	265	7.15957	8.10103	7.79733	3.11499	2.64023	2.71358	2.1142e-34	-1.36229	down
EVM0043093	10222	9631	11149	4348	4140	4177	128.893	125.887	131.776	54.2789	55.1272	54.5474	2.58257e-246	-1.16942	down
EVM0043096	16	12	25	52	52	81	0.579761	0.44941	0.901286	1.97968	2.10724	3.22283	5.63782e-06	1.72503	up
EVM0043095	67	63	49	123	160	125	2.03858	1.98484	1.40865	3.74813	5.18822	3.97533	7.92377e-07	1.24769	up
EVM0008982	88	59	107	21	41	38	4.87032	3.38849	5.55298	1.12143	2.3835	2.14233	0.00125599	-1.10914	down
EVM0057575	6	7	4	76	38	72	0.165165	0.207079	0.08938	2.1911	1.14713	2.16547	4.33407e-12	2.98057	up
EVM0057576	79	71	108	180	211	189	1.8087	1.68457	2.31875	4.1049	5.13154	4.49452	1.9064e-09	1.25629	up
Salix_babylonica_newGene_10891	387	257	415	128	113	121	8.18539	5.62633	8.21743	2.67932	2.50483	2.64555	1.00375e-14	-1.38954	down
EVM0046319	150	169	114	269	301	273	1.58788	1.85133	1.1295	2.82271	3.36147	2.99268	2.00614e-08	1.04853	up
EVM0046317	151	135	109	46	50	52	3.43141	3.17512	2.32339	1.02136	1.18584	1.21671	2.25274e-06	-1.23799	down
Salix_babylonica_newGene_8457	38	48	53	96	96	90	1.64071	2.14077	2.13024	4.09901	4.38712	4.00436	0.000100226	1.08087	up
EVM0048928	277	326	283	564	578	557	3.49265	4.26657	3.34337	7.0563	7.70681	7.28544	1.75638e-17	1.04495	up
EVM0026167	147	129	173	687	550	662	3.47816	3.15875	3.83532	16.0879	13.7482	16.2278	1.76635e-60	2.17258	up
EVM0026166	155	84	158	11	3	0	2.99802	1.6827	2.8679	0.211183	0.058875	0	3.42014e-05	-2.52017	down
EVM0047952	2048	1881	2089	662	612	539	65.8108	62.6445	62.9205	21.0342	20.7632	17.9164	1.10653e-102	-1.60514	down
EVM0032976	68	68	74	197	221	238	1.35377	1.41235	1.39652	3.91608	4.69898	4.95415	1.15872e-17	1.71397	up
EVM0021406	74	53	72	0	2	0	2.22953	1.64409	2.04063	0	0.064352	0	1.15265e-17	-4.30864	down
EVM0030832	595	637	630	232	239	216	14.3113	15.899	14.2188	5.52696	6.05653	5.37184	1.24974e-27	-1.30613	down
EVM0030836	244	227	226	109	118	65	2.31224	2.22447	2.00592	1.02398	1.1788	0.634487	3.12651e-07	-1.10112	down
EVM0023804	84	90	127	32	19	37	4.64158	5.16333	6.60459	1.7268	1.08615	2.10602	1.17751e-06	-1.53133	down
EVM0017939	803	769	896	1691	1443	1531	14.8473	14.7487	15.5301	30.9756	28.1986	29.3342	1.21562e-46	1.03415	up
EVM0044814	139	148	152	594	516	605	3.28502	3.60652	3.35211	13.8921	12.8787	14.7872	2.33924e-55	2.05781	up
EVM0045835	240	272	316	98	78	109	7.37529	8.64683	9.10199	2.97098	2.51244	3.45572	1.97897e-13	-1.38163	down
EVM0023501	1668	1675	1909	405	451	425	45.7343	47.6146	49.0774	10.9938	13.0631	12.0727	3.4173e-118	-1.90362	down
EVM0025315	1018	958	1066	315	325	336	25.1004	24.497	24.6499	7.68042	8.46209	8.58149	1.26441e-56	-1.50885	down
EVM0051520	1105	1155	1152	285	265	265	31.1415	33.7367	30.4158	7.93267	7.8793	7.71838	3.21832e-89	-1.93443	down
EVM0014779	918	859	982	202	196	176	127.275	123.444	127.599	27.6428	28.6342	25.2681	5.39712e-86	-2.12587	down
EVM0014774	275	210	277	680	470	573	2.79768	2.20994	2.63848	6.86405	5.04987	6.04934	2.52022e-20	1.2776	up
EVM0014773	53	41	38	83	80	95	0.708389	0.565944	0.469867	1.09388	1.12982	1.30479	0.00053267	1.02051	up
Salix_babylonica_newGene_1098	1073	990	1142	464	483	472	49.4654	47.2907	49.3419	21.1783	23.4948	22.5299	9.89921e-33	-1.04778	down
EVM0029243	27	4	20	927	801	818	0.702222	0.108996	0.499703	24.6596	22.7194	22.7405	7.71052e-22	4.53988	up
EVM0009112	823	879	927	441	369	372	78.807	87.2858	83.2654	41.7572	37.2705	36.9115	5.24515e-25	-1.02817	down
EVM0029249	151	190	181	43	38	55	2.52694	3.31246	2.84568	0.704334	0.667306	0.942834	5.50167e-13	-1.74402	down
EVM0028115	129	107	95	42	19	17	3.12992	2.68766	2.16285	0.999108	0.485568	0.425628	2.38367e-08	-1.8223	down
EVM0028117	295	271	301	686	542	672	10.1976	9.70653	9.7574	23.5269	19.8308	24.132	7.61416e-26	1.23761	up
EVM0008647	2308	2221	2499	975	842	881	45.5528	45.435	46.2285	19.0522	17.5427	18.0104	4.22512e-90	-1.2582	down
EVM0002024	29	20	58	88	46	90	0.988222	0.725275	1.90111	3.02964	1.68546	3.24685	0.00428084	1.08048	up
EVM0002025	498	506	518	946	871	1016	11.0684	11.6518	10.7905	20.8168	20.4383	23.3908	4.18462e-27	1.00901	up
EVM0027358	382	442	546	159	144	106	7.49969	9.00879	10.0521	3.09044	2.9826	2.15253	1.0673e-21	-1.59	down
EVM0022185	171	206	233	49	41	40	10.5185	13.0938	13.3932	2.94443	2.65458	2.50983	6.3599e-19	-2.02864	down
EVM0022181	723	583	831	1768	1654	1489	10.0651	8.40736	10.8451	24.3709	24.3179	21.4629	2.06061e-49	1.31627	up
EVM0022182	177	182	188	443	398	422	6.1061	6.50532	6.08376	15.1707	14.5219	15.1039	1.27947e-22	1.30856	up
EVM0019686	273	243	253	125	97	92	5.15121	4.75641	4.46902	2.33682	1.92584	1.7892	3.69543e-10	-1.14841	down
EVM0013061	112	99	85	23	27	12	2.15856	1.97869	1.54482	0.430009	0.553241	0.227966	2.96297e-09	-1.96309	down
EVM0026405	456	384	489	1296	1174	1271	9.46449	8.2751	9.51792	26.6615	25.7665	27.3654	2.364e-76	1.60565	up
EVM0049528	18	31	27	318	252	234	0.648128	1.16637	0.924831	11.6516	9.84405	8.99171	1.013e-45	3.36398	up
EVM0049529	1522	1407	1730	669	550	575	19.9289	19.0953	21.2347	8.67521	7.60825	7.79867	1.81948e-53	-1.25026	down
EVM0056569	696	742	758	1531	1542	1398	14.533	16.0618	14.8313	31.6511	34.0112	30.2235	2.4915e-49	1.13994	up
EVM0030031	374	248	298	139	123	152	4.78464	3.28094	3.57084	1.75938	1.65978	2.01347	4.27907e-08	-1.00718	down
EVM0011686	289	261	294	612	624	671	8.7444	8.1865	8.3525	18.3522	19.9578	21.0659	5.70907e-30	1.28544	up
EVM0020766	22	37	30	182	172	173	0.49131	0.871843	0.643854	4.135	4.15911	4.10045	1.26266e-24	2.55532	up
EVM0050352	202	151	167	57	60	51	4.14078	3.21639	3.22086	1.16096	1.29481	1.07729	3.04061e-10	-1.45233	down
EVM0050355	1419	1458	1539	478	587	566	30.5518	32.5499	31.0663	10.1905	13.3444	12.6205	3.0805e-45	-1.30635	down
EVM0036620	1641	1563	1934	3827	3461	3518	9.41565	9.29566	10.4011	21.7426	20.9752	20.9115	1.09633e-105	1.19134	up
EVM0028254	366	325	400	1854	1639	1818	15.5194	14.2579	15.8813	77.9202	73.433	79.8872	5.62328e-190	2.39211	up
EVM0029768	47	53	79	227	164	241	1.31408	1.54113	2.06061	6.3242	4.8528	7.01522	3.15158e-16	1.86837	up
EVM0029765	1023	859	1114	432	423	416	44.4201	38.6741	45.3478	18.5529	19.3663	18.677	3.72922e-30	-1.10625	down
Salix_babylonica_newGene_8476	4	4	3	47	54	59	0.112049	0.14187	0.083231	1.66117	2.04401	2.17533	7.06826e-13	3.23023	up
EVM0019108	34	52	65	13	8	10	0.47094	0.755268	0.86066	0.17471	0.11494	0.133512	1.39822e-05	-1.85401	down
EVM0025848	1637	1520	1809	767	635	632	14.2245	13.6886	14.7312	6.59647	5.82475	5.67985	1.42242e-50	-1.16295	down
EVM0034545	1486	1351	1587	685	678	604	18.2538	17.202	18.2703	8.32936	8.7931	7.67747	1.20314e-40	-1.04354	down
EVM0034549	1724	1641	1756	4276	4106	4114	20.029	19.7626	19.1206	49.1962	50.398	49.5127	1.71552e-197	1.40426	up
EVM0031324	269	298	268	108	123	101	2.83738	3.26479	2.65195	1.12388	1.36919	1.09953	3.76588e-11	-1.18535	down
EVM0031323	40	39	92	168	124	140	0.83313	0.830998	1.81232	3.48281	2.74282	3.04218	1.07645e-06	1.38423	up
EVM0031495	571	483	571	141	139	166	11.8173	10.3643	11.0756	2.87902	3.02148	3.55698	9.47488e-36	-1.71892	down
EVM0031499	880	802	967	224	232	211	11.0379	10.4266	11.376	2.78229	3.07277	2.73483	4.78617e-66	-1.85136	down
EVM0031498	202	172	174	70	76	80	7.29971	6.45136	5.89536	2.50164	2.88358	2.99532	1.56742e-07	-1.12112	down
EVM0001629	48	49	55	122	125	118	8.38814	8.76384	9.02406	21.0489	23.1776	21.4693	7.692e-08	1.32507	up
EVM0046840	1550	1410	1702	198	231	207	31.5299	29.7276	32.4614	3.97618	4.95918	4.35835	3.73291e-173	-2.73108	down
EVM0041313	619	604	666	346	247	233	9.75326	9.86667	9.84421	5.4025	4.10903	3.79091	3.10227e-16	-1.06464	down
EVM0039865	153	155	155	304	256	318	3.47214	3.63088	3.28179	6.82043	6.13593	7.47942	2.23665e-10	1.02195	up
EVM0000287	4563	4142	4517	455	405	532	99.935	94.0126	92.7119	9.86501	9.3577	12.048	0	-3.11566	down
EVM0000284	140	114	116	52	27	28	1.38671	1.16767	1.07334	0.503098	0.273771	0.278845	5.16984e-08	-1.57692	down
EVM0045767	81	42	76	30	21	23	0.789017	0.425175	0.696387	0.285544	0.217575	0.22478	0.00129414	-1.18036	down
EVM0040195	1982	1775	2010	783	727	776	46.1118	42.809	43.8289	18.0313	17.8607	18.6974	6.49097e-70	-1.21053	down
EVM0033239	1523	1579	1717	694	650	736	23.0869	24.8254	24.4109	10.4178	10.3986	11.5594	6.45264e-46	-1.08726	down
EVM0049647	11046	11388	12638	3582	3343	3379	157.433	168.231	168.827	50.5342	50.3081	49.8733	0	-1.64518	down
EVM0043424	366	314	365	111	153	172	19.4513	17.318	18.2136	5.821	8.56855	9.46904	3.36538e-10	-1.11028	down
EVM0034954	16	13	17	60	61	51	0.692775	0.595019	0.688964	2.66361	2.91495	2.36087	9.71095e-07	1.81393	up
Salix_babylonica_newGene_2251	183	199	194	47	38	43	15.8204	17.8501	15.7606	3.96586	3.4295	3.85324	2.81319e-18	-1.9751	down
EVM0048066	2911	2995	3251	15	12	24	77.2967	82.4273	80.9115	0.38021	0.318005	0.65452	6.83358e-302	-7.1442	down
EVM0048064	154	165	218	1019	911	924	3.18636	3.53052	4.24083	20.9453	19.9712	19.8609	1.00083e-107	2.50725	up
EVM0040733	1313	1308	1378	395	400	361	43.5014	44.9341	42.8044	12.953	13.9994	12.3683	3.24289e-83	-1.66193	down
EVM0008084	213	129	171	396	333	384	6.69561	4.17598	5.0386	12.3133	11.0528	12.4977	3.26198e-13	1.21339	up
EVM0002620	383	341	429	60	38	47	11.8811	10.9692	12.4617	1.83214	1.22889	1.50428	9.31311e-50	-2.7942	down
EVM0048688	150	96	154	257	300	289	2.82504	1.87793	2.71353	4.79612	5.98823	5.65951	1.69453e-10	1.17953	up
EVM0048682	459	428	490	77	53	59	14.3457	13.8747	14.3785	2.37541	1.73942	1.89624	4.97231e-58	-2.68877	down
EVM0006288	484	516	562	124	113	195	6.331	7.00173	6.89578	1.60007	1.56004	2.64216	1.75538e-23	-1.69558	down
EVM0055745	186	189	174	1239	1050	1141	3.33179	3.50287	2.91425	21.9976	19.8911	21.1935	6.56842e-149	2.73687	up
EVM0019544	187	229	225	440	456	372	1.67629	2.1326	1.88831	3.91083	4.32503	3.45892	5.2784e-14	1.08649	up
EVM0026332	149	132	219	57	71	65	5.78345	5.30279	7.96513	2.16693	2.88333	2.59688	1.05716e-06	-1.18995	down
EVM0057178	270	220	326	500	518	496	4.96697	4.20172	5.62534	9.11023	10.0692	9.45516	2.00179e-14	1.00515	up
EVM0026395	474	454	518	205	229	203	3.57945	3.55021	3.66407	1.53086	1.82255	1.58222	9.23607e-16	-1.04772	down
EVM0054270	76	102	71	22	12	43	2.51052	3.48102	2.18594	0.719924	0.412246	1.46911	0.000191078	-1.41611	down
EVM0010248	158	150	167	332	325	349	6.97501	6.8756	6.89346	14.5234	15.157	15.9776	1.12906e-15	1.18459	up
EVM0028926	291	209	212	76	58	36	5.15801	3.8463	3.52759	1.32408	1.07549	0.648316	7.62141e-15	-1.87019	down
EVM0029165	837	703	848	288	350	329	22.6127	19.6908	21.4758	7.69804	9.98398	9.18479	2.42172e-24	-1.16867	down
EVM0012678	12	12	20	78	55	57	0.437585	0.463099	0.664591	2.84086	2.12536	2.199	7.58322e-08	1.99497	up
EVM0023139	190	170	222	79	74	68	3.32649	3.08257	3.62891	1.36172	1.36139	1.21595	2.42671e-09	-1.23551	down
EVM0023136	53	59	63	22	26	19	1.27396	1.48418	1.43613	0.516129	0.653543	0.477083	0.00160285	-1.14741	down
EVM0023135	587	624	628	268	249	216	20.2342	22.2886	20.2771	9.12101	9.05339	7.68058	3.72759e-23	-1.19681	down
EVM0018989	135	175	161	59	45	62	1.72266	2.31881	1.92701	0.740626	0.600668	0.816034	3.76235e-08	-1.33102	down
EVM0018982	51	33	67	14	12	9	3.31853	2.19907	4.1032	0.857472	0.825637	0.580024	5.31962e-05	-1.70773	down
EVM0011808	67	76	86	40	33	27	4.22565	4.9673	5.05013	2.48992	2.13753	1.7288	0.00182936	-1.00155	down
EVM0049706	161	227	228	75	110	61	5.6566	8.24484	7.50383	2.60322	4.07449	2.21879	1.90184e-06	-1.15253	down
EVM0013188	93	83	74	46	19	26	2.7618	2.54269	2.04782	1.33784	0.58448	0.7702	0.000273878	-1.24102	down
EVM0027254	232	194	261	446	399	436	5.24518	4.52978	5.5266	9.99622	9.52087	10.2125	4.29011e-14	1.00844	up
EVM0016006	85	75	99	30	35	36	1.59929	1.45137	1.73358	0.547426	0.686482	0.683189	0.000149583	-1.15353	down
EVM0053923	36	20	23	247	261	280	0.950571	0.546008	0.567569	6.47438	7.2961	7.6626	7.64514e-45	3.29301	up
EVM0032907	97	35	3	503	468	517	4.964	1.85309	0.113083	25.7236	25.4973	27.6385	0.0057696	1.75665	up
EVM0042572	56	75	86	430	428	404	0.95525	1.32655	1.38719	7.3427	7.79003	7.20732	1.06231e-54	2.60537	up
EVM0042577	985	1004	1116	369	266	246	10.7389	11.344	11.4035	3.98487	3.06128	2.77735	9.30261e-49	-1.68459	down
EVM0042575	30	28	37	242	183	221	0.56563	0.557866	0.66648	4.60637	3.71514	4.39935	8.71315e-33	2.76626	up
EVM0035512	74	38	52	21	15	27	1.22593	0.645684	0.800567	0.333142	0.259174	0.452835	0.00542763	-1.11712	down
EVM0022618	37	39	71	95	126	104	0.774595	0.836887	1.38182	1.96585	2.78513	2.24876	3.7475e-05	1.2024	up
EVM0022612	138	189	217	29	21	18	4.61772	6.58628	6.8228	0.961716	0.717547	0.60374	8.04716e-23	-2.71162	down
EVM0051417	6520	6091	6866	2171	1893	2066	251.75	243.778	248.5	82.978	77.1704	82.593	2.41343e-271	-1.54597	down
EVM0051416	219	216	246	4618	4013	4247	4.19665	4.29324	4.41978	87.7812	81.369	84.4428	0	4.34197	up
EVM0042001	434	441	530	109	115	169	10.5732	11.1319	12.097	2.61605	2.93749	4.24322	7.7087e-24	-1.67812	down
EVM0032526	0	2	0	97	89	85	0	0.096187	0	4.59407	4.46955	4.20386	2.28761e-25	4.96269	up
Salix_babylonica_newGene_8993	0	2	0	253	224	215	0	0.056849	0	8.91391	8.26735	7.85592	5.33971e-47	6.24181	up
EVM0041126	34	42	47	14	13	17	1.92387	2.51372	2.516	0.752798	0.757694	0.973807	0.00542438	-1.18496	down
EVM0001187	139	113	134	25	52	54	5.15827	4.35267	4.65923	0.917154	2.03527	2.06101	3.91649e-06	-1.34334	down
EVM0001452	372	433	396	1088	1058	1050	4.7058	5.67665	4.69577	13.6403	14.146	13.7674	1.80574e-57	1.51933	up
EVM0001457	378	384	333	1060	866	978	8.14653	8.58641	6.73236	22.669	19.7357	21.86	2.56166e-46	1.50884	up
EVM0006867	61	71	71	33	9	27	0.701524	0.848631	0.771907	0.367946	0.110103	0.315661	0.000811294	-1.29306	down
EVM0030262	504	575	560	276	190	261	16.375	19.3677	17.0661	8.87282	6.50923	8.76875	8.72164e-14	-1.04314	down
EVM0012476	218	236	167	766	759	669	5.40249	6.06779	3.87139	18.8492	19.9128	17.2198	8.79455e-45	1.90737	up
EVM0012475	120	103	113	25	44	21	2.28454	2.03503	2.01488	0.464563	0.879841	0.412496	6.70423e-08	-1.65371	down
EVM0030802	2994	2896	3078	1362	1254	1381	71.0159	71.1996	68.4516	31.9833	31.4188	33.9311	1.06983e-77	-1.04425	down
EVM0015693	1108	1039	1141	517	390	380	14.3643	13.9615	13.8655	6.62889	5.3281	5.09315	2.27279e-34	-1.2276	down
EVM0033006	70	64	42	23	26	19	1.09451	1.04129	0.613291	0.352522	0.425463	0.30472	0.00292611	-1.13318	down
EVM0041672	115	123	174	51	34	55	2.87301	3.17186	4.05839	1.24598	0.878316	1.41526	4.01633e-07	-1.35977	down
EVM0003741	344	350	411	124	115	104	10.2244	10.7843	11.4676	3.65056	3.60804	3.17933	1.16184e-22	-1.53876	down
EVM0047060	291	256	244	39	26	52	6.27107	5.71036	4.92195	0.828439	0.587432	1.14473	2.38071e-28	-2.53554	down
EVM0053819	1163	1046	1178	432	515	505	18.3905	17.1386	17.4553	6.75236	8.59159	8.26706	2.86973e-29	-1.09138	down
EVM0048235	6685	6521	7726	3010	2884	2904	122.98	124.35	133.232	54.8273	56.0253	55.3214	4.33551e-148	-1.1271	down
EVM0030508	325	242	343	64	75	58	14.438	11.1327	14.2595	2.81223	3.48237	2.66322	5.26944e-25	-2.02265	down
EVM0004835	117	128	127	1249	1286	1126	2.39887	2.72042	2.4327	25.4567	27.9484	24.0104	1.78241e-193	3.38494	up
EVM0052495	23	15	18	79	68	57	1.058	0.732842	0.771086	3.6679	3.35582	2.74394	2.63684e-07	1.80043	up
EVM0016573	10	9	19	93	74	47	0.486302	0.45523	0.857236	4.55663	3.87553	2.41615	1.94108e-09	2.30933	up
EVM0053493	490	456	528	138	158	137	20.8808	20.149	21.1057	5.81682	7.11007	6.01276	1.82301e-31	-1.6216	down
EVM0053497	1057	1151	1352	472	525	498	20.3653	23.0058	24.4342	9.00984	10.6895	9.94375	1.1021e-30	-1.12035	down
EVM0016578	308	259	319	611	547	494	4.41693	3.85532	4.29219	8.68436	8.28991	7.34195	6.4937e-17	1.00828	up
EVM0047469	47	60	56	142	202	207	2.02289	2.70493	2.27851	6.14771	9.33874	9.37875	4.93642e-14	1.80174	up
EVM0010167	1161	985	1206	504	464	540	26.1342	22.9795	25.4595	11.2361	11.0158	12.5776	1.94464e-28	-1.02396	down
EVM0041581	215	213	236	842	876	712	5.35019	5.49979	5.49936	20.7927	23.0711	18.4037	1.10033e-64	1.97224	up
EVM0026051	42	28	42	3064	2918	3293	0.645013	0.446798	0.610825	47.3013	48.0521	53.1811	0	6.38626	up
EVM0017225	187	174	263	393	450	411	7.45032	7.16556	9.79882	15.5178	18.9491	16.9495	2.4701e-13	1.11638	up
EVM0007872	562	524	650	133	137	130	44.9934	43.4134	48.7564	10.5109	11.5005	10.7244	9.13299e-49	-1.96812	down
EVM0025654	67	45	86	28	18	13	0.843088	0.581371	1.01534	0.346235	0.228219	0.165037	0.000142364	-1.45027	down
EVM0025656	93	91	69	14	18	20	1.52597	1.54464	1.0646	0.228092	0.312836	0.340095	9.47085e-09	-1.97195	down
EVM0035752	4461	3847	4597	1801	1570	1424	103.65	92.6556	100.109	41.4282	38.5215	34.2545	5.75777e-95	-1.30485	down
EVM0051233	8612	8521	9105	21780	20021	21221	326.942	335.34	324	818.703	802.719	834.377	0	1.38246	up
EVM0024520	36	48	76	19	18	21	3.34066	4.6024	6.59798	1.72341	1.6778	1.98833	0.00322594	-1.18217	down
EVM0057514	452	437	463	1241	1088	1056	6.56293	6.56853	6.30096	17.8351	16.68	15.8657	1.35251e-60	1.43385	up
Salix_babylonica_newGene_7353	77	70	67	28	17	27	2.25379	2.17357	1.8736	0.745016	0.60713	0.879508	9.63723e-05	-1.33535	down
EVM0013222	127	133	88	381	280	347	2.19064	2.36814	1.42277	6.49283	5.09204	6.18877	1.08048e-17	1.60125	up
EVM0013226	35	51	66	119	103	111	0.576443	0.869522	1.01386	1.92956	1.79262	1.88497	1.35746e-05	1.18882	up
EVM0013227	13	14	36	61	60	46	0.285798	0.318765	0.753222	1.35498	1.42579	1.06448	0.000662923	1.36243	up
EVM0049852	100	101	115	300	291	302	2.20641	2.3154	2.38531	6.57613	6.81462	6.91953	3.73881e-22	1.58786	up
EVM0013370	1695	1578	1675	675	501	476	13.2786	12.8135	12.3051	5.23615	4.14538	3.86249	4.29617e-54	-1.45786	down
EVM0022039	289	248	326	91	78	64	5.61267	5.00665	5.942	1.75172	1.60083	1.28001	4.62434e-20	-1.72193	down
EVM0022034	28	39	24	268	171	266	0.388439	0.554419	0.305327	3.68339	2.51566	3.83707	4.98322e-31	2.91377	up
EVM0022036	310	346	291	828	726	711	5.37987	6.24015	4.73314	14.256	13.3392	12.8165	6.92959e-33	1.35927	up
EVM0016638	89	92	82	37	33	34	2.53415	2.71874	2.18305	1.04526	0.985775	0.995131	0.000126948	-1.14699	down
EVM0044644	1624	1605	1715	781	690	734	47.4433	48.6156	46.9857	22.5976	21.2771	22.21	1.76465e-49	-1.04236	down
EVM0030064	353	328	441	92	139	169	3.7614	3.62866	4.41505	0.971774	1.56749	1.86783	1.05957e-11	-1.32037	down
Salix_babylonica_newGene_11307	53	55	43	25	20	13	1.01824	1.74471	0.671841	0.720514	0.356136	0.221152	0.00473772	-1.12879	down
EVM0047935	1086	1143	1138	317	231	247	17.7719	19.3823	17.4577	5.12252	3.97928	4.17189	3.2142e-75	-1.95083	down
EVM0042942	108	111	92	215	211	261	3.78398	4.01889	3.02332	7.47463	7.81757	9.46916	2.62735e-10	1.22659	up
EVM0042941	302	277	340	607	529	628	7.60995	7.24214	8.03033	15.1621	14.0785	16.4133	1.36906e-19	1.05171	up
EVM0008900	416	333	420	2400	2152	2211	22.3559	18.5357	21.13	127.766	122.222	123.149	1.22502e-261	2.64127	up
EVM0007281	15	8	18	55	40	33	0.254314	0.130831	0.304109	0.968421	0.745365	0.612619	0.000370463	1.52273	up
EVM0042051	283	351	305	81	105	136	5.42371	6.95405	5.47642	1.53241	2.11486	2.69591	4.63297e-12	-1.38305	down
EVM0046536	610	739	699	277	296	313	15.4399	19.3726	16.5688	6.93027	7.88962	8.20649	1.86649e-18	-1.07806	down
EVM0036059	172	148	189	1572	1442	1478	2.96323	2.63083	3.04958	26.8586	26.2776	26.4226	2.77771e-245	3.23933	up
EVM0041629	1270	1160	1383	3359	3308	3247	26.8293	25.4013	27.4036	70.2989	73.8312	71.0776	9.65364e-167	1.49685	up
Salix_babylonica_newGene_2388	71	84	136	182	178	203	1.85172	2.19392	3.46992	5.26385	5.1749	5.32502	4.50538e-06	1.04288	up
EVM0039557	138	111	80	322	304	364	1.51654	1.26984	0.823003	3.51217	3.54459	4.1516	5.27669e-18	1.65746	up
EVM0039552	922	922	1014	451	430	415	22.215	23.0138	22.8989	10.7603	10.9459	10.3398	3.44673e-29	-1.01499	down
EVM0038994	3205	3121	3493	1487	1289	1436	58.5453	59.0984	59.8055	26.8917	24.8592	27.1555	1.38971e-89	-1.09905	down
EVM0033629	64	73	68	16	25	22	2.27101	2.70139	2.26895	0.567316	0.914115	0.811039	4.39132e-05	-1.43843	down
EVM0035720	358	291	399	136	131	172	9.33048	7.85449	9.7494	3.49737	3.58967	4.64725	4.06632e-11	-1.10744	down
EVM0041082	20	10	4	34	32	44	0.638742	0.332287	0.120921	1.05931	1.06895	1.44441	0.00202919	1.48206	up
EVM0041086	365	339	369	114	153	142	2.21171	2.13287	2.09914	0.683263	0.979049	0.889114	2.29901e-14	-1.24399	down
EVM0040970	68	59	51	19	20	16	5.32752	4.75514	3.7545	1.40984	1.63502	1.28346	0.000133754	-1.42011	down
EVM0033369	136	183	167	74	56	58	1.54308	2.15803	1.78632	0.826714	0.668782	0.680305	3.29992e-07	-1.20682	down
EVM0031709	2484	2252	2529	1029	921	934	29.9674	28.1634	28.597	12.2864	11.7235	11.6713	3.42082e-86	-1.21005	down
EVM0031708	309	306	336	152	114	135	5.82623	5.963	5.92328	2.82391	2.25115	2.63538	6.67388e-12	-1.10719	down
EVM0009260	2660	2626	2893	987	933	948	90.055	92.1445	91.7974	33.0733	33.3615	33.2357	4.05288e-127	-1.38843	down
EVM0020280	945	982	1208	2405	2238	2444	29.1884	31.4658	34.9838	73.6031	73.0586	78.221	3.07588e-75	1.2944	up
EVM0049450	1124	955	1133	299	273	255	18.2483	16.0738	17.249	4.80488	4.66954	4.28714	5.4348e-74	-1.82344	down
EVM0014449	108	135	108	294	241	294	3.7395	4.8438	3.48693	10.082	8.78942	10.544	1.8627e-13	1.32233	up
EVM0015713	55	96	86	176	160	141	0.967222	1.76088	1.41828	3.08087	2.98358	2.57987	6.42905e-06	1.08016	up
EVM0015717	62	36	52	12	2	14	1.92046	1.15508	1.51149	0.359106	0.06581	0.4338	2.87337e-05	-1.91436	down
EVM0048477	26	42	56	163	106	151	1.24047	2.04211	2.48416	7.69242	5.33404	7.48699	1.79333e-10	1.7735	up
EVM0030545	363	349	356	87	97	76	9.5579	9.51893	8.77524	2.26615	2.68713	2.05346	8.85143e-29	-1.87874	down
EVM0004263	348	326	360	751	614	780	15.5467	15.1037	15.065	33.2485	28.9857	36.1227	3.74938e-25	1.161	up
EVM0012848	391	413	430	137	169	167	9.35449	10.2589	9.64325	3.23301	4.26024	4.12246	1.45329e-16	-1.24097	down
EVM0029825	84	106	96	47	32	36	1.98243	2.61674	2.1374	1.10393	0.784937	0.8721	0.000134059	-1.12871	down
EVM0046709	38	42	35	13	6	8	0.640869	0.731063	0.551803	0.206914	0.089673	0.130576	0.000293102	-1.65715	down
EVM0006481	27	16	16	43	47	43	1.04099	0.622457	0.5874	1.68502	1.94429	1.74746	0.00452181	1.1444	up
EVM0002313	2209	2284	2624	5525	5487	5574	19.7631	21.1754	22.0041	48.9384	51.8378	51.6414	1.20466e-165	1.34003	up
EVM0012156	62	82	72	226	167	151	0.918925	1.25774	1.00123	3.32624	2.62086	2.31608	7.03473e-10	1.3918	up
EVM0003953	146	74	84	33	23	23	3.83616	2.00028	2.0692	0.837434	0.62554	0.608669	5.35484e-07	-1.67799	down
EVM0004295	94	77	74	20	32	16	1.51889	1.28655	1.11896	0.319087	0.538714	0.269378	4.34906e-06	-1.57848	down
EVM0007244	293	257	282	744	772	772	3.72656	3.38148	3.36099	9.36455	10.3678	10.1595	1.1629e-48	1.56709	up
EVM0048379	130	99	81	473	487	544	4.00339	3.13475	2.32877	14.428	15.8665	17.3582	1.6879e-45	2.34654	up
EVM0048376	1255	1094	1169	2826	2804	2985	32.9897	29.801	28.804	73.5521	77.8324	81.2523	3.94944e-107	1.40796	up
EVM0047348	312	265	268	102	128	137	7.12198	6.26878	5.72922	2.28859	3.08386	3.23428	9.10688e-09	-1.05606	down
EVM0047342	76	51	61	31	17	27	1.1114	0.777224	0.836854	0.445717	0.256438	0.396089	0.00269955	-1.09785	down
EVM0047341	66	60	78	18	18	19	4.0019	3.81052	4.47592	1.07592	1.1109	1.16403	4.69624e-06	-1.60628	down
EVM0028889	48	50	58	15	15	12	0.780221	0.834026	0.875053	0.233141	0.257647	0.197234	6.73023e-05	-1.56733	down
EVM0017529	112	110	86	287	203	296	2.29039	2.34249	1.63804	5.82356	4.40074	6.29181	1.06356e-12	1.42145	up
EVM0051572	848	701	916	209	239	254	23.5256	20.1668	23.8221	5.72421	6.98923	7.28859	1.86167e-43	-1.66841	down
EVM0026484	154	192	204	372	321	390	1.7545	2.26252	2.17143	4.19156	3.85884	4.59902	2.21694e-12	1.07859	up
EVM0026488	74	43	54	12	31	12	1.43188	0.861869	0.987421	0.213538	0.635676	0.241912	0.00191404	-1.31082	down
Salix_babylonica_newGene_8358	13	3	13	64	76	75	0.572262	0.118439	0.565057	2.99922	3.77299	3.64754	1.14665e-11	2.64618	up
EVM0042012	1563	1509	1751	2915	3094	2945	50.5798	50.6267	53.1061	93.3976	105.75	98.7109	1.5449e-66	1.01247	up
EVM0017387	1079	1036	1078	2219	2204	2439	30.5341	30.3813	28.5888	62.1857	65.8993	71.508	5.47562e-72	1.21966	up
EVM0054567	201	170	236	63	76	46	2.78607	2.4346	3.0602	0.859504	1.11163	0.656639	1.72869e-11	-1.52907	down
EVM0054562	65	78	73	9	40	27	2.78943	3.49548	2.93441	0.375219	1.83001	1.19967	0.00237478	-1.21828	down
EVM0027534	52	24	77	106	89	116	1.103	0.515795	1.51944	2.2115	1.98104	2.54084	0.000839145	1.07684	up
EVM0035125	12	24	12	9464	8793	9181	0.232645	0.482373	0.216977	186.018	184.342	188.765	0	9.00145	up
Salix_babylonica_newGene_7802	60	46	88	16	29	36	1.58501	1.17923	1.98903	0.388056	0.805274	0.851267	0.00923369	-1.00681	down
EVM0030122	83	88	97	22	41	35	1.28866	1.41894	1.40493	0.326163	0.660205	0.563594	0.000103231	-1.23083	down
EVM0014123	253	209	237	546	549	619	2.66954	2.28014	2.34089	5.69841	6.12056	6.76516	5.37695e-29	1.39929	up
EVM0014126	107	128	133	34	21	48	1.76861	2.20532	2.0696	0.560189	0.36969	0.818147	5.05743e-08	-1.60917	down
EVM0015838	263	317	333	137	105	95	5.4398	6.78677	6.46359	2.80821	2.29411	2.03529	7.57954e-13	-1.29085	down
EVM0021686	35	36	47	204	192	241	1.44584	1.5472	1.8662	8.54412	8.61745	10.5974	1.34004e-27	2.45739	up
EVM0029451	72	59	73	135	125	146	4.68357	3.95131	4.44138	8.68991	8.59866	9.85453	3.57519e-06	1.07323	up
EVM0051007	66	67	71	32	22	31	1.05135	1.10214	1.06068	0.506405	0.361513	0.511156	0.00170607	-1.05689	down
EVM0051002	195	251	258	41	64	73	2.9492	3.94629	3.67009	0.615014	1.02438	1.13554	8.71478e-15	-1.78632	down
EVM0057192	341	307	356	995	926	956	3.79248	3.53531	3.71196	10.9488	10.8697	11.0078	2.51551e-68	1.62864	up
EVM0022604	1902	1579	1910	717	611	689	30.0581	25.8586	28.2886	11.2124	10.1838	11.2653	3.66818e-60	-1.29181	down
EVM0035274	782	698	907	1538	1447	1573	30.8274	28.5251	33.4925	60.0405	60.2515	64.2157	1.8514e-41	1.05158	up
EVM0020221	279	329	344	123	109	134	3.91591	4.77864	4.51334	1.70521	1.6071	1.9397	2.65716e-13	-1.23403	down
EVM0039711	4018	3671	4142	7642	7086	7155	100.762	95.4263	97.3528	189.753	187.662	185.832	4.00566e-164	1.00613	up
EVM0029224	190	172	178	411	285	398	5.49645	5.14541	4.81783	11.7513	8.6888	11.9138	4.09666e-12	1.1135	up
EVM0022522	11	26	13	169	197	200	0.464438	1.13885	0.515736	7.22617	8.99086	8.95651	1.95575e-32	3.38222	up
EVM0000171	42	60	49	21	25	14	2.18129	3.22227	2.37812	1.03746	1.36442	0.717858	0.00703054	-1.08059	down
EVM0037653	41	39	45	16	6	13	0.659824	0.646989	0.670773	0.254687	0.096744	0.205338	0.00087124	-1.4693	down
EVM0045093	40	39	90	183	181	154	1.20691	1.19607	2.54079	5.47577	5.77794	4.82765	3.45507e-10	1.66038	up
EVM0037657	109	77	118	16	31	30	4.21665	3.09388	4.28193	0.609025	1.25397	1.17084	1.20806e-07	-1.70627	down
EVM0037655	609	627	724	1569	1512	1475	8.16546	8.70916	9.10437	20.8436	21.4198	20.4924	7.77703e-71	1.33235	up
EVM0010928	69	90	89	217	168	183	1.42127	1.92314	1.72629	4.44963	3.66453	3.9186	9.74452e-10	1.27121	up
EVM0043932	820	749	774	346	296	370	15.0181	14.2244	13.2887	6.27979	5.7206	7.01172	5.6498e-23	-1.08348	down
EVM0044050	42	40	72	349	395	442	2.26999	2.23317	3.6867	19.0469	23.0007	25.2581	2.16027e-51	2.98334	up
EVM0057612	27	15	17	32	43	63	0.888619	0.488575	0.523955	1.0369	1.48867	2.16163	0.00496096	1.18158	up
EVM0049582	446	387	503	199	175	193	22.0454	19.8258	23.3233	9.71682	9.14157	9.88756	1.52326e-15	-1.0989	down
EVM0025218	69	86	80	162	154	139	0.873634	1.13485	0.953466	2.04028	2.0741	1.82466	2.86778e-06	1.03412	up
EVM0031161	239	210	186	72	67	88	3.85603	3.51253	2.81345	1.13656	1.13307	1.46418	6.10342e-10	-1.32312	down
EVM0052005	12	23	22	211	160	137	0.295253	0.609225	0.532345	5.39185	4.35468	3.66122	6.49939e-27	3.06136	up
EVM0057233	52	53	44	16	22	15	1.40497	1.48151	1.11452	0.425943	0.621032	0.416043	0.00214002	-1.21956	down
Salix_babylonica_newGene_4470	7	9	20	38	33	45	0.363024	0.473134	0.975159	1.95795	1.8038	2.43617	0.000636312	1.53882	up
Salix_babylonica_newGene_8117	100	99	116	25	34	43	1.79369	1.83988	1.95406	0.439179	0.647811	0.803489	1.73963e-06	-1.40763	down
EVM0046185	83	81	64	228	253	228	1.94797	1.9802	1.41023	5.32843	6.30842	5.56799	7.84324e-18	1.70333	up
EVM0054762	0	2	2	287	235	242	0	0.051143	0.046248	6.99262	6.11774	6.17854	7.17151e-51	6.12333	up
EVM0055618	120	147	166	334	319	339	3.0326	3.85106	3.93251	8.35902	8.52867	8.88229	3.00674e-16	1.29348	up
EVM0056672	1409	1234	1486	501	520	481	16.4759	14.9571	16.2903	5.79095	6.41249	5.81464	2.06753e-56	-1.3297	down
EVM0001341	102	98	150	26	18	14	3.31043	3.28546	4.56653	0.827458	0.615358	0.464656	4.20612e-13	-2.28174	down
EVM0002929	71	69	80	886	815	860	1.67496	1.68511	1.76421	20.6962	20.2998	21.0166	2.90928e-159	3.61111	up
EVM0002925	765	704	838	299	315	281	16.6965	15.906	17.1383	6.45517	7.24587	6.34651	6.35962e-31	-1.23357	down
EVM0026228	1913	1772	2096	99	146	105	60.247	57.831	61.8674	3.08675	4.85038	3.40367	1.8954e-266	-3.88544	down
EVM0036039	35	32	57	88	81	100	0.773582	0.736654	1.18702	1.91903	1.88438	2.30037	9.84868e-05	1.16807	up
EVM0021977	40	34	38	94	103	88	0.457465	0.400581	0.40644	1.07733	1.25484	1.05145	9.08681e-07	1.38513	up
EVM0021976	420	457	521	139	135	145	17.1378	19.3153	19.9206	5.60445	5.80135	6.09765	9.20631e-29	-1.59256	down
EVM0055493	31	20	30	52	72	37	1.20742	0.790584	1.09815	2.05206	3.02154	1.50056	0.00924853	1.00472	up
EVM0055498	42	27	28	174	138	121	1.03895	0.681924	0.648753	4.33089	3.65314	3.1294	1.20532e-15	2.14956	up
EVM0010828	394	427	506	892	841	860	5.68752	6.39103	6.83814	12.7423	12.8222	12.85	1.57741e-28	1.08048	up
EVM0000438	81	75	88	355	352	339	1.19721	1.13876	1.20923	5.20708	5.49701	5.19373	4.51384e-40	2.17637	up
EVM0000432	138	127	174	313	343	363	5.35418	5.10462	6.33569	12.0259	14.0815	14.6241	1.88053e-16	1.31606	up
EVM0017579	502	571	524	174	158	141	8.25775	9.75376	8.08373	2.82394	2.74744	2.40147	4.89294e-31	-1.61654	down
EVM0009018	809	696	807	48	32	23	21.8867	19.4938	20.4454	1.25913	0.885856	0.620541	1.31487e-126	-4.26264	down
Salix_babylonica_newGene_5435	337	303	362	682	624	623	9.93216	9.25221	9.98462	19.8955	19.417	19.0154	1.67245e-23	1.05688	up
EVM0025555	199	205	183	457	470	399	1.81682	1.93176	1.56533	4.12758	4.53114	3.76859	8.58349e-20	1.27435	up
EVM0004437	34	75	41	112	87	115	0.743747	1.69342	0.842302	2.43652	2.01399	2.60253	0.000490521	1.09246	up
EVM0033083	660	601	645	1271	1337	1329	15.9837	15.0963	14.6523	30.5051	34.2303	33.3594	1.38336e-46	1.16178	up
EVM0050395	206	173	200	9	14	20	10.9328	9.52134	9.95792	0.447023	0.732652	1.08749	2.79279e-32	-3.38889	down
EVM0034571	1243	1105	1296	479	445	425	26.9339	24.8113	26.3156	10.2721	10.1643	9.52733	2.4295e-52	-1.30601	down
EVM0028929	12	4	4	37	38	39	0.219128	0.075754	0.068389	0.666286	0.723289	0.725735	5.47658e-06	2.13901	up
EVM0013106	561	535	575	2000	1042	1139	21.8743	21.6202	20.9892	77.2077	42.8922	45.9883	1.77802e-06	1.35008	up
Salix_babylonica_newGene_9025	241	261	290	575	442	526	9.2745	11.5144	11.5227	24.1154	19.6744	23.2471	7.82824e-17	1.06752	up
EVM0018684	18	5	37	845	772	754	0.347831	0.100023	0.672189	16.2325	15.8032	15.1503	2.29975e-17	4.17268	up
EVM0018682	65	60	67	192	211	170	2.35003	2.22826	2.24432	6.8705	8.03914	6.36702	6.16773e-15	1.64358	up
EVM0010451	77	69	67	0	0	4	3.46342	3.2293	2.81291	0	0	0.159941	1.33531e-17	-4.11415	down
EVM0010457	76	63	57	120	143	138	1.42412	1.21994	0.994285	2.23226	2.83057	2.68083	5.73555e-06	1.10484	up
EVM0010458	65	63	74	29	24	27	0.735244	0.741256	0.788107	0.322101	0.277849	0.309267	0.000845499	-1.12112	down
EVM0007049	315	375	394	714	662	643	9.25433	11.4232	10.8632	20.7987	20.5637	19.5819	6.69173e-20	1.00742	up
EVM0013811	137	128	144	2403	2179	2442	4.29777	4.15282	4.24359	74.8641	72.3878	79.5654	0	4.19277	up
EVM0004290	201	264	181	98	52	87	4.08233	5.56675	3.44695	1.9591	1.10468	1.81675	1.18182e-07	-1.28557	down
EVM0011413	391	354	413	963	957	961	10.7148	10.0506	10.5931	26.1279	27.6725	27.2607	1.25072e-54	1.4274	up
EVM0038945	1387	1482	1516	112	116	53	15.106	16.7411	15.4797	1.19776	1.32472	0.594689	1.4185e-34	-3.58939	down
EVM0038942	2072	1924	2198	412	413	439	33.454	32.2069	33.2756	6.58489	7.03867	7.33157	1.83353e-181	-2.16239	down
EVM0025148	872	951	884	1913	1824	1829	19.938	22.5466	18.9412	43.3324	44.0732	43.3257	1.42992e-57	1.15271	up
EVM0029643	11051	7195	11937	2911	2660	2572	882.533	595.616	893.604	230.114	224.299	212.724	1.44337e-21	-1.7207	down
EVM0024230	867	919	1021	2284	2176	2115	7.51903	8.26589	8.29889	19.6197	19.9425	19.0043	6.05308e-96	1.34399	up
EVM0024239	922	828	944	1865	1672	1949	13.7266	12.7793	13.1615	27.4818	26.2851	30.0443	6.63336e-56	1.14188	up
Salix_babylonica_newGene_5375	21	35	39	99	84	55	0.547808	0.955948	0.961683	2.60383	2.34289	1.49483	8.85887e-05	1.32497	up
EVM0022690	184	188	162	51	59	58	3.99622	4.23409	3.28719	1.0952	1.35445	1.29354	5.07785e-11	-1.49323	down
EVM0022694	136	121	130	45	46	70	1.14803	1.05821	1.02774	0.373493	0.402089	0.612136	3.48904e-05	-1.08874	down
EVM0022698	2017	1846	1962	4580	4342	5585	114.308	108.399	104.232	256.99	259.833	327.818	5.95298e-29	1.41995	up
EVM0019220	215	187	253	825	673	592	5.05195	4.57116	5.59273	19.2653	16.7584	14.4539	7.52719e-42	1.77123	up
EVM0015971	5	12	29	121	123	113	0.095308	0.224925	0.517608	2.3125	2.50696	2.25881	5.46311e-16	2.7965	up
EVM0034469	232	269	262	96	98	92	5.28574	6.3561	5.59741	2.16245	2.34446	2.16963	4.78461e-12	-1.26612	down
EVM0035599	1018	714	941	3132	2753	2856	27.3016	19.8337	23.644	83.1615	77.9842	79.3157	3.14368e-113	1.8217	up
EVM0014885	138	120	141	26	30	21	6.08301	5.47259	5.83178	1.11226	1.36208	0.920697	1.73353e-14	-2.12164	down
EVM0031340	266	313	351	590	545	642	12.7994	15.6055	15.8224	28.1055	27.6806	31.957	2.29283e-17	1.04388	up
EVM0014888	206	214	210	431	421	483	3.80773	4.1133	3.6531	7.90834	8.2397	9.27228	1.03221e-18	1.18703	up
EVM0001108	61	66	65	165	137	162	1.95519	2.19715	1.96143	5.27734	4.67956	5.43445	1.69189e-09	1.3411	up
EVM0046967	1138	1118	1188	416	333	376	17.2903	17.6194	16.9259	6.26219	5.33975	5.90665	2.77255e-59	-1.48718	down
EVM0024685	473	449	473	27	32	38	20.9369	20.5738	19.6129	1.15608	1.47034	1.72745	7.12839e-78	-3.61785	down
EVM0039904	379	442	462	836	765	789	11.7174	14.1651	13.3999	25.5851	24.9999	25.2611	1.14069e-23	1.00906	up
EVM0020730	68	76	38	3	5	5	2.76068	3.23053	1.45006	0.120755	0.213351	0.182616	4.14624e-11	-3.00072	down
EVM0057010	21	25	33	47	47	72	0.517816	0.63763	0.754745	1.15677	1.2193	1.85677	0.0036529	1.08319	up
EVM0045686	831	743	911	4952	4865	4960	23.3564	21.6335	23.9889	137.821	144.43	144.379	0	2.68793	up
EVM0030773	155	192	198	420	411	391	5.417	6.94755	6.50299	14.5729	15.2176	14.1975	6.04585e-19	1.26565	up
EVM0031822	117	101	92	26	34	44	6.09678	5.40965	4.45518	1.30777	1.82426	2.3576	5.99091e-06	-1.36142	down
EVM0034853	77	39	65	9	18	8	2.19402	1.12598	1.71695	0.226401	0.530354	0.235123	3.51174e-06	-1.93328	down
EVM0045539	25	25	12	113	78	68	0.569301	0.611808	0.246591	2.63506	1.93047	1.66649	1.34353e-08	1.96801	up
EVM0002472	229	228	270	1757	1300	1368	3.42354	3.53415	3.77586	26.0431	20.5525	21.2069	1.37425e-143	2.69988	up
EVM0009569	176	181	170	54	57	83	2.97553	3.1678	2.68848	0.896071	1.00668	1.44683	5.18031e-08	-1.27112	down
EVM0044484	98	79	89	56	23	25	1.69116	1.41853	1.44364	0.952664	0.416478	0.448218	0.00073195	-1.14652	down
EVM0026784	416	420	372	129	157	129	9.1064	9.52758	7.63435	2.77942	3.6181	2.90779	2.02692e-18	-1.3974	down
EVM0030198	1241	1290	1372	404	380	411	22.1036	23.8213	22.9036	7.12324	7.13262	7.57249	2.60318e-75	-1.57931	down
EVM0030190	2513	2177	2667	996	911	1004	46.9556	42.1764	46.7215	18.4166	17.9642	19.4185	8.23716e-74	-1.2118	down
EVM0045346	3309	3337	3614	827	701	836	86.4162	90.3215	88.4524	21.3685	19.3318	22.6012	3.4682e-218	-1.9927	down
EVM0041767	119	99	93	25	56	36	1.61454	1.39278	1.18263	0.333548	0.802324	0.498197	0.000171524	-1.1946	down
EVM0019996	33	40	56	9	3	0	0.693342	0.873943	1.10594	0.176259	0.065444	0	4.9346e-07	-2.53449	down
EVM0032840	111	133	160	23	30	18	2.92506	3.62862	3.95576	0.601136	0.834647	0.481224	1.51438e-14	-2.2313	down
EVM0051594	301	288	340	2280	2099	1925	6.57843	6.52765	6.95217	49.3681	48.4785	43.5939	4.77576e-266	2.86767	up
EVM0044433	109	120	134	58	56	45	2.69491	3.08255	3.10912	1.41382	1.46444	1.15364	6.74163e-05	-1.02268	down
EVM0002475	919	897	1049	1965	1984	1990	12.8103	12.9586	13.7049	27.1155	29.2114	28.7265	3.14207e-70	1.16988	up
EVM0002470	808	784	849	182	203	177	19.1759	19.2891	18.8889	4.26699	5.07202	4.33418	1.80695e-67	-1.97879	down
EVM0032848	218	178	145	106	73	64	4.82671	4.07194	2.99423	2.31963	1.69801	1.45189	4.19388e-05	-1.00335	down
EVM0047172	17	34	25	174	158	134	0.309759	0.631858	0.42588	3.13539	3.03818	2.52897	6.82757e-21	2.57222	up
EVM0048813	175	139	223	69	84	76	2.64479	2.1797	3.16099	1.02874	1.33749	1.18965	3.42964e-06	-1.06	down
EVM0048811	50	52	31	234	200	256	2.04108	2.20218	1.18732	9.45369	8.60536	10.8153	1.83273e-25	2.38878	up
EVM0057374	672	659	741	180	186	187	9.28537	9.43916	9.60647	2.45537	2.7121	2.67162	5.03735e-51	-1.76618	down
EVM0005128	61	45	45	14	14	22	4.85361	3.72677	3.33899	1.07359	1.11024	1.76433	0.00124919	-1.30159	down
EVM0047797	563	567	598	218	170	236	13.67	14.2587	13.5963	5.22435	4.33587	5.92154	3.73102e-24	-1.33425	down
EVM0053279	113	78	136	705	660	701	2.25981	1.61106	2.54803	13.9968	13.9606	14.5428	2.25714e-84	2.74299	up
EVM0053270	578	635	625	262	247	273	9.86817	11.2443	9.99848	4.42558	4.45102	4.83027	1.22654e-20	-1.10338	down
EVM0041245	304	277	287	65	92	43	6.40714	6.04061	5.67669	1.34935	2.04897	0.937855	9.67374e-19	-1.92656	down
EVM0055843	106	86	137	267	242	272	1.8165	1.5271	2.21434	4.56511	4.39928	4.85193	2.00956e-13	1.33996	up
Salix_babylonica_newGene_1529	226	157	203	47	52	39	4.49137	4.15442	4.16229	1.01827	1.08656	0.944877	9.22069e-16	-1.88365	down
EVM0017805	387	390	365	88	87	79	8.498	8.86744	7.50896	1.89963	2.00073	1.78503	8.23715e-34	-2.01004	down
EVM0017807	544	538	639	1857	1474	1488	29.8247	30.5813	32.8642	100.92	85.4662	84.5738	1.95447e-76	1.59508	up
EVM0045944	957	865	1099	383	317	363	19.2427	18.022	20.7163	7.6175	6.7336	7.554	1.56113e-39	-1.32671	down
EVM0045945	100	58	80	9	3	6	14.7236	8.92411	11.0029	1.31718	0.394096	0.836522	5.57872e-14	-3.08106	down
EVM0037318	228	237	353	1030	1060	938	4.41961	4.74686	6.41266	19.7561	21.7032	18.8366	2.88461e-61	1.99282	up
EVM0050729	1920	1747	2008	747	694	769	25.1704	23.7433	24.6715	9.68912	9.59964	10.4371	1.22261e-69	-1.2353	down
EVM0051961	63	57	71	18	17	14	1.64961	1.55001	1.73252	0.465912	0.458275	0.369555	4.92325e-06	-1.65968	down
EVM0014572	98	55	80	156	146	210	1.20927	0.698435	0.925942	1.90196	1.89757	2.68368	6.87976e-07	1.20806	up
EVM0014575	615	625	752	1626	1532	1631	14.3322	15.1095	16.4398	37.5329	37.7135	39.3776	1.52332e-73	1.38136	up
EVM0014275	862	944	958	250	256	266	26.5892	30.1828	27.6811	7.61651	8.33245	8.4912	2.91385e-58	-1.70632	down
EVM0009601	113	103	129	500	522	522	13.5929	12.8806	14.5489	59.9507	66.732	65.5015	5.18496e-58	2.2514	up
EVM0000344	821	755	817	333	338	352	8.53231	8.13268	7.95878	3.42574	3.70769	3.78693	3.74984e-27	-1.09735	down
EVM0017670	56	59	68	244	229	292	0.760563	0.82573	0.864106	3.29471	3.30202	4.12963	1.60075e-26	2.121	up
EVM0011365	169	212	151	709	726	789	4.16292	5.42442	3.47617	17.3265	18.9206	20.165	2.02441e-55	2.14825	up
EVM0040203	275	204	248	1053	897	1009	5.3099	4.08776	4.48824	20.1855	18.3522	20.2419	7.24833e-85	2.12578	up
EVM0005126	40	21	29	81	61	69	0.499953	0.26861	0.338382	1.00397	0.808079	0.893711	0.000225911	1.24046	up
EVM0004607	79	79	111	164	183	211	4.93629	5.08247	6.487	10.1448	12.0668	13.635	9.28901e-08	1.14221	up
EVM0002731	173	168	175	66	83	53	3.89181	3.93304	3.69754	1.4595	1.96033	1.21903	2.20333e-07	-1.18687	down
EVM0016329	84	107	131	236	220	207	2.33545	3.06647	3.41498	6.49619	6.45933	5.96938	4.94625e-09	1.1331	up
EVM0008282	455	424	591	1059	1054	1019	8.33372	8.05158	10.158	19.2303	20.4155	19.3529	5.91522e-35	1.20757	up
EVM0054856	1006	965	1151	385	340	306	17.5454	17.4507	18.8154	6.63621	6.26653	5.53074	2.27549e-50	-1.4676	down
EVM0054850	415	454	425	175	180	147	13.4882	15.2867	12.9347	5.63259	6.17742	4.95144	3.92899e-17	-1.22983	down
EVM0024861	98	103	116	27	35	19	1.06208	1.15149	1.17804	0.283117	0.39492	0.211895	1.21965e-08	-1.7217	down
EVM0031605	516	472	488	1934	1431	1738	14.8351	14.0398	13.129	55.0472	43.436	51.7228	2.70314e-93	1.89321	up
EVM0017493	1259	1328	1458	30	30	38	32.8561	35.9353	35.6738	0.769667	0.822975	1.01614	7.61446e-218	-5.13783	down
EVM0010643	222	204	229	55	41	40	6.45587	6.15333	6.24985	1.56678	1.24022	1.2054	1.1403e-21	-2.07476	down
EVM0049232	103	53	86	35	36	22	2.21115	1.18083	1.72957	0.734516	0.797989	0.476731	0.000873083	-1.15096	down
EVM0036237	311	348	353	132	137	147	12.4927	14.4804	13.2699	5.21503	5.81008	6.10344	5.28792e-13	-1.14191	down
EVM0023845	39	33	41	110	109	93	1.34045	1.17575	1.32593	3.76809	4.01059	3.3421	3.99747e-08	1.50085	up
EVM0041799	21	31	43	382	529	413	0.747636	1.13468	1.46148	13.7803	20.3707	15.5878	2.75587e-68	3.78537	up
EVM0044536	1307	1214	1542	4018	3682	3860	21.8341	21.0232	24.1473	66.4503	64.9577	66.7813	5.01321e-183	1.62676	up
EVM0018349	132	97	92	284	239	323	2.34538	1.78016	1.53089	4.994	4.49464	5.94311	1.64905e-14	1.47437	up
EVM0023410	42	48	67	116	88	135	1.78397	2.08915	2.64199	4.87167	3.91749	5.915	2.2838e-05	1.16877	up
EVM0022719	83	45	99	244	238	258	1.95808	1.08736	2.18324	5.68379	5.9317	6.29989	2.06773e-16	1.77224	up
EVM0022716	309	290	336	137	122	119	5.09487	4.94249	5.18885	2.22071	2.11607	2.0297	2.98832e-13	-1.16497	down
EVM0049093	2661	2537	2845	1233	1193	1140	31.1019	30.7375	31.1744	14.2659	14.7206	13.797	4.17801e-77	-1.05065	down
EVM0024007	111	119	144	71	34	34	2.04046	2.26451	2.47602	1.28366	0.657812	0.647478	2.30326e-05	-1.23627	down
EVM0024000	208	200	198	360	421	360	4.37013	4.35074	3.90941	7.49982	9.36097	7.84214	3.11593e-12	1.01776	up
EVM0034386	96	59	83	156	158	183	3.71844	2.35263	3.02443	5.98027	6.4618	7.36649	4.4609e-07	1.14391	up
EVM0025208	604	580	641	1736	1686	1717	5.94186	5.90601	5.90702	16.9087	17.5192	17.4918	1.64672e-114	1.60799	up
EVM0031253	214	156	167	373	304	328	5.3618	4.03496	3.92622	9.2664	8.05087	8.50174	4.49945e-10	1.0024	up
EVM0031256	191	226	197	88	96	81	5.14714	6.33241	4.99505	2.35159	2.73086	2.24693	2.05799e-07	-1.06358	down
EVM0031258	71	66	81	162	147	183	1.15642	1.11345	1.24143	2.62233	2.53458	3.10441	7.4291e-09	1.25316	up
EVM0039004	2121	2071	2325	890	870	825	31.3678	31.7506	32.237	13.0302	13.5805	12.6318	3.12006e-80	-1.20992	down
EVM0039331	115	127	132	528	432	461	2.44357	2.78812	2.61423	11.0961	9.68545	10.1264	2.7318e-45	2.01237	up
EVM0031780	103	58	109	16	29	7	1.91607	1.11169	1.90653	0.286675	0.565412	0.124781	2.52149e-07	-1.98546	down
EVM0032781	107	103	125	509	476	504	16.0154	16.0509	17.5104	75.8944	75.6451	78.5767	1.75836e-57	2.24	up
EVM0041000	715	468	568	106	97	145	36.3419	24.6267	27.0253	5.32731	5.18315	7.62879	1.26243e-35	-2.1596	down
EVM0036940	92	99	108	461	346	428	3.30779	3.67871	3.64578	16.4814	13.2212	16.022	3.45025e-40	2.1226	up
EVM0036941	1979	2098	2222	6083	5575	5546	38.2158	42.0143	40.2321	116.352	113.739	110.951	1.98148e-254	1.56591	up
EVM0037091	42	62	51	21	26	16	1.05512	1.62165	1.20767	0.524794	0.688648	0.402257	0.00749577	-1.05555	down
EVM0044562	48	97	59	24	25	11	1.75729	3.67372	2.00822	0.859728	0.968736	0.413891	0.000225573	-1.46621	down
EVM0044560	86	104	87	25	12	26	1.91533	2.39803	1.8105	0.543687	0.278701	0.585677	2.56999e-08	-1.8563	down
EVM0008533	47	44	38	15	13	11	1.56506	1.50471	1.182	0.472571	0.453144	0.37727	0.000928854	-1.3994	down
EVM0000045	21	22	47	1048	826	907	0.391247	0.42561	0.816207	19.3708	16.2753	17.5381	1.13375e-70	4.78294	up
EVM0005840	552	490	595	1745	1470	1658	7.6	7.00074	7.69013	23.8238	21.4084	23.6765	7.56585e-100	1.68589	up
EVM0033122	2208	2102	2329	4575	4033	4401	42.5001	41.9379	42.007	87.177	81.9821	87.7218	2.40433e-118	1.08799	up
EVM0043512	50	47	40	119	102	115	6.4694	6.31186	4.78626	15.2911	13.9652	15.4863	3.18516e-07	1.34043	up
EVM0043516	93	73	58	368	352	344	2.46319	2.00759	1.44357	9.70286	9.88594	9.47782	5.1205e-37	2.30522	up
EVM0055841	6	4	12	74	98	56	0.135158	0.11189	0.292393	1.97233	2.79066	1.56078	5.24958e-14	3.02392	up
Salix_babylonica_newGene_6824	47	38	44	18	18	15	1.71778	1.50844	1.82091	0.656536	0.743869	0.55647	0.00894545	-1.07517	down
EVM0040266	179	184	198	77	65	66	7.60376	8.09897	7.8755	3.22243	2.89786	2.90174	1.04134e-09	-1.27245	down
EVM0040267	42	49	65	143	97	103	1.06834	1.29934	1.56524	3.63548	2.63501	2.75361	1.04041e-05	1.19128	up
EVM0004979	29	39	43	111	133	114	0.577209	0.82164	0.814735	2.22908	2.8561	2.39432	2.17455e-10	1.71551	up
EVM0052469	238	267	267	60	62	102	4.27487	4.96762	4.4835	1.06713	1.16671	1.8844	7.70603e-14	-1.60776	down
EVM0006195	113	106	97	688	620	677	5.1849	5.0241	4.17787	31.3539	30.125	32.2566	2.9614e-92	2.73121	up
EVM0046071	135	101	138	20	10	21	6.05531	4.6751	5.79999	0.868458	0.458899	0.938469	3.91161e-16	-2.54391	down
EVM0005082	124	94	104	60	40	34	2.53192	1.9852	1.98731	1.21313	0.85446	0.707025	0.000177662	-1.08457	down
EVM0057654	1638	1529	1723	84	91	97	34.601	33.4769	34.1117	1.74823	2.02074	2.12143	1.9693e-271	-4.00736	down
EVM0057650	144	119	168	46	43	66	3.0451	2.59791	3.33017	0.946724	0.962475	1.4295	5.34104e-07	-1.28624	down
EVM0055657	796	745	781	360	339	335	8.10146	7.86022	7.45356	3.62847	3.64106	3.52942	7.07428e-25	-1.0407	down
EVM0026261	78	61	88	20	25	25	1.76113	1.4363	1.87131	0.448331	0.599736	0.583393	1.70806e-05	-1.44195	down
EVM0050020	37	40	54	89	81	95	1.0517	1.20529	1.45791	2.56381	2.47831	2.86721	0.000190656	1.0752	up
EVM0050028	490	428	458	189	149	157	3.19217	2.88907	2.79487	1.21446	1.02001	1.05557	1.67285e-21	-1.33848	down
EVM0024159	2032	2168	2235	5161	4733	4723	28.0299	31.0061	28.8965	70.4958	68.9624	67.4897	4.3471e-162	1.29976	up
EVM0025513	175	145	195	27	8	23	2.96294	2.55155	3.097	0.446888	0.143454	0.403391	5.01578e-22	-2.82852	down
EVM0010335	271	255	323	113	107	113	8.83463	8.59516	9.85811	3.64892	3.6841	3.81369	2.04597e-12	-1.20176	down
EVM0035142	1910	1774	1994	824	826	730	20.5817	19.8134	20.1464	8.78424	9.39434	8.14447	1.01754e-57	-1.12986	down
EVM0020551	226	241	283	2340	2437	2304	8.71693	9.63245	10.2344	89.4432	99.3483	92.1408	0	3.34306	up
EVM0020559	576	472	541	224	161	173	12.7069	10.7872	11.1778	4.88223	3.73316	3.93591	7.90302e-23	-1.37303	down
EVM0036885	194	197	223	475	458	471	1.94104	2.04269	2.09009	4.71896	4.85342	4.89269	1.30621e-24	1.2987	up
Salix_babylonica_newGene_5814	49	46	73	17	15	9	3.09833	3.08123	4.3817	1.0216	1.07857	0.610014	2.77446e-05	-1.67741	down
Salix_babylonica_newGene_5818	18	14	17	45	39	70	0.438565	0.324969	0.397403	1.11686	1.10564	1.8643	8.2859e-05	1.56541	up
EVM0028490	71	75	55	1041	1024	1131	2.63296	2.86406	1.90787	38.3735	40.2478	43.613	1.82711e-187	4.04882	up
EVM0056537	338	333	374	154	140	151	6.10878	6.23837	6.33779	2.76189	2.66802	2.83382	2.44572e-13	-1.0938	down
Salix_babylonica_newGene_863	52	49	43	104	140	147	1.45471	1.51963	1.32635	3.46362	4.89244	4.66107	1.40665e-08	1.48538	up
EVM0025603	127	92	53	408	369	304	2.38921	1.78842	0.939121	7.63117	7.37221	5.9497	1.49187e-07	1.89133	up
EVM0003177	213	191	252	30	37	38	4.27247	3.9665	4.73738	0.580125	0.781074	0.789411	1.14716e-25	-2.41617	down
EVM0013523	213	180	211	24	36	64	5.38603	4.71847	5.00526	0.589341	0.946288	1.66095	2.99279e-14	-2.04038	down
EVM0049065	9575	9279	10593	58044	53899	58480	311.542	312.928	323.07	1869.83	1852	1970.57	0	2.65189	up
EVM0049060	114	136	153	44	47	76	2.95349	3.67802	3.73657	1.11884	1.29297	2.03088	6.20652e-05	-1.08801	down
EVM0028694	277	247	352	667	687	526	5.44965	5.03768	6.49713	13.0108	14.2877	10.7257	1.11799e-19	1.21064	up
EVM0038659	76	84	100	170	189	204	1.31554	1.51072	1.62654	2.93678	3.4852	3.68793	5.53562e-09	1.20162	up
EVM0018387	1439	1325	1521	3192	2906	3173	15.1386	14.445	14.9944	33.2404	32.28	34.5657	7.88142e-113	1.23106	up
EVM0042482	753	854	803	1778	1696	1685	28.3406	33.3252	28.3271	66.2438	67.424	65.6949	4.15712e-58	1.21041	up
EVM0033737	126	111	144	46	45	19	2.77007	2.54087	2.96468	0.993456	1.04255	0.433815	1.24644e-07	-1.56503	down
EVM0047501	890	949	1055	2015	1789	1872	12.7704	14.1174	14.191	28.6517	27.1231	27.8367	8.11252e-58	1.08765	up
EVM0047503	8406	8135	8854	2008	1756	1982	243.438	244.205	240.34	57.5715	53.6788	59.436	0	-2.02194	down
EVM0046670	98	108	107	500	556	647	3.14021	3.59287	3.20945	15.865	18.8196	21.4859	4.12093e-61	2.52081	up
EVM0046673	773	790	858	5935	5192	5830	16.1212	17.0729	16.7789	122.648	114.459	126.027	0	2.92055	up
EVM0046676	429	445	502	2611	2488	2584	13.6665	14.7092	14.9933	82.49	83.83	85.3711	0	2.59255	up
EVM0023731	237	241	278	2803	2736	2696	4.13222	4.36447	4.53782	48.4807	50.4758	48.7801	0	3.55017	up
EVM0034336	515	412	499	167	150	134	5.38567	4.46701	4.88815	1.7226	1.65408	1.44875	4.42323e-26	-1.51735	down
EVM0033743	136	135	174	7	7	10	3.45303	3.54941	4.13594	0.151268	0.179095	0.237344	1.84192e-28	-3.70193	down
EVM0033742	65	66	73	24	21	33	4.47539	4.66623	4.71051	1.58123	1.51327	2.33891	0.000720377	-1.16167	down
EVM0007348	74	84	85	12	32	21	2.02151	2.39322	2.17713	0.306131	0.926771	0.570432	5.78513e-06	-1.60935	down
EVM0053439	375	313	404	800	728	859	21.0497	18.2097	21.2349	44.4501	43.1803	49.9283	5.75291e-31	1.24028	up
EVM0031427	22	44	26	119	134	110	0.384335	0.815187	0.433399	2.09066	2.52718	2.03344	2.85536e-11	1.9574	up
EVM0031423	249	254	223	467	484	461	5.56367	5.87936	4.65698	10.3301	11.4086	10.6567	5.22878e-16	1.06371	up
EVM0031428	408	362	375	730	663	737	9.97921	9.16455	8.58099	17.6678	17.1079	18.6561	5.84366e-22	1.0061	up
EVM0031429	6	9	23	43	29	33	0.071781	0.112099	0.278833	0.560945	0.402024	0.450944	0.00549161	1.32554	up
EVM0009603	14512	13520	14666	4035	3548	3700	426.134	411.529	403.659	117.285	110.01	112.496	0	-1.79972	down
EVM0001692	914	827	858	337	350	365	15.2495	14.2936	13.4132	5.56491	6.15385	6.29363	1.86858e-30	-1.17599	down
EVM0001690	148	148	136	297	327	260	1.28536	1.33097	1.10718	2.56211	3.0075	2.34927	1.79752e-11	1.12812	up
EVM0009094	889	790	905	3615	3252	3455	10.9598	10.0948	10.4626	44.1613	42.3755	44.141	2.14294e-298	2.11265	up
EVM0001524	5762	5147	5954	2649	2333	2456	97.0812	89.8913	94.022	44.183	41.5093	42.8495	3.82765e-119	-1.0593	down
EVM0001527	381	382	432	182	153	159	28.7162	29.8383	30.5075	13.5273	12.1458	12.3937	1.14529e-15	-1.13844	down
EVM0001520	97	130	139	288	280	229	1.28278	1.78436	1.7255	3.78194	3.91748	3.13785	4.10299e-11	1.21239	up
EVM0015051	158	152	171	688	679	606	6.25756	6.24267	6.33959	27.0534	28.4615	24.9072	9.13896e-68	2.13237	up
EVM0030467	131	111	181	886	703	703	3.25178	2.8524	4.2079	21.7948	18.4548	18.0986	4.07925e-74	2.52357	up
EVM0053663	283	300	296	556	532	569	12.0063	13.2137	11.7769	23.376	23.8479	25.0365	7.57737e-19	1.02347	up
EVM0012584	207	230	256	57	61	58	2.38725	2.74541	2.76689	0.650833	0.74222	0.683013	1.18211e-18	-1.79884	down
EVM0012583	146	131	116	47	49	68	2.37368	2.20959	1.76248	0.754287	0.84068	1.13471	3.41417e-05	-1.0884	down
EVM0003586	300	308	275	100	139	108	9.18239	9.75707	7.89724	3.02508	4.47525	3.40795	9.70957e-11	-1.19808	down
EVM0028452	43	55	45	19	5	25	1.55502	2.06188	1.51839	0.68177	0.193954	0.92567	0.00654582	-1.2248	down
EVM0012056	103	138	116	52	57	28	1.82793	2.55927	1.94175	0.90848	1.07348	0.517902	5.20993e-05	-1.19083	down
EVM0002189	892	821	1026	3336	3239	3415	14.6686	13.9974	15.8225	54.3433	56.2808	58.1915	1.77225e-232	1.98386	up
EVM0048523	43	60	42	7	10	20	0.737023	1.07397	0.675	0.108753	0.173667	0.351366	0.000320981	-1.57989	down
EVM0048527	231	211	223	514	472	471	5.81812	5.5008	5.25685	12.8173	12.5641	12.2989	1.74871e-23	1.23632	up
EVM0048524	214	164	178	58	71	61	2.97024	2.362	2.3144	0.796515	1.0342	0.87896	7.47736e-10	-1.37661	down
EVM0004764	4234	4162	4397	1783	1575	1588	46.0557	46.9258	44.8369	19.1998	18.0931	17.8823	8.29649e-142	-1.25059	down
EVM0056808	93	94	101	550	443	505	3.52368	3.67763	3.59252	20.6803	17.7477	19.8578	3.17657e-62	2.45601	up
EVM0016770	1126	907	1109	3192	3272	3343	25.8182	21.5503	23.8359	72.4723	79.2258	79.4008	1.25865e-155	1.75905	up
EVM0016774	83	77	73	278	223	252	1.46125	1.40272	1.20206	4.87716	4.18183	4.62029	5.47065e-21	1.76144	up
EVM0016778	266	266	317	119	123	89	2.85072	2.95279	3.18118	1.25638	1.38628	0.989492	1.60673e-11	-1.20901	down
EVM0013724	41	62	75	3	4	0	0.62712	0.982149	1.07543	0.045433	0.048676	0	4.56578e-13	-3.47566	down
EVM0054404	215	237	216	633	553	535	4.3335	4.93632	4.06657	12.6356	11.7738	11.1711	3.09867e-32	1.46434	up
EVM0018603	259	205	334	729	621	770	4.83635	3.96571	5.84919	13.5044	12.2565	14.9188	8.05563e-30	1.51566	up
EVM0040303	157	198	230	370	387	334	5.44699	7.1318	7.50932	12.7718	14.2473	12.0521	1.28935e-10	1.00397	up
EVM0056186	196	192	243	64	76	60	5.30917	5.39323	6.14842	1.69525	2.15676	1.66033	1.34695e-12	-1.48443	down
Salix_babylonica_newGene_4478	77	58	74	24	27	20	2.92647	2.42466	2.72906	0.878269	1.04935	0.749882	0.000123096	-1.31472	down
EVM0032475	164	187	181	413	384	414	1.70075	2.01012	1.75981	4.24633	4.2084	4.44925	2.68542e-20	1.28658	up
EVM0013893	48	83	54	7	19	7	0.95407	1.72769	1.00663	0.139255	0.40512	0.146223	2.12039e-06	-2.02449	down
EVM0011491	170	155	204	66	66	65	8.76806	8.2982	9.90084	3.37496	3.59668	3.46024	7.02401e-09	-1.25758	down
EVM0021031	317	376	425	146	106	99	7.31945	9.001	9.2009	3.32707	2.56699	2.36492	1.44783e-18	-1.52022	down
EVM0021039	154	152	210	380	369	374	4.77272	4.8724	6.11761	11.6728	12.0884	12.0431	1.45929e-16	1.22647	up
EVM0043244	267	286	321	885	735	978	2.84478	3.15753	3.21304	9.36094	8.28766	10.8154	1.30698e-46	1.67471	up
EVM0004605	57	64	58	20	18	17	2.37853	2.76243	2.2766	0.820976	0.757978	0.700454	8.9928e-05	-1.43241	down
EVM0038220	184	180	219	70	72	99	6.28411	6.34574	7.00704	2.34364	2.57611	3.50032	2.40735e-07	-1.11278	down
EVM0028514	198	157	230	16	9	10	9.09306	7.487	9.90918	0.718621	0.410963	0.468815	2.69115e-34	-3.65277	down
EVM0023760	851	835	922	6260	5872	6658	29.1428	29.6291	29.5841	212.362	212.455	236.23	0	2.96244	up
EVM0027866	1047	1077	1158	309	350	287	25.0055	26.6866	25.946	7.29974	8.83388	7.10086	1.93617e-61	-1.66126	down
EVM0016323	56	51	46	18	9	24	0.620778	0.575973	0.46893	0.197257	0.100604	0.270885	0.00167627	-1.29166	down
EVM0023183	52	40	83	119	131	141	1.15325	0.935349	1.75089	2.65653	3.10078	3.28829	3.90761e-06	1.22865	up
EVM0039450	158	115	136	525	500	499	2.59204	1.95615	2.0835	8.54421	8.67159	8.49502	5.1954e-46	1.98877	up
EVM0000631	60	50	72	120	113	118	0.740145	0.640606	0.829093	1.46908	1.47319	1.5051	3.501e-05	1.02631	up
EVM0000638	197	150	188	434	400	426	13.5981	10.7307	12.1726	29.755	29.2375	30.5331	9.50077e-22	1.33783	up
EVM0002444	2477	2596	2613	4868	4575	4747	10.8518	11.7876	10.7278	21.1153	21.1652	21.5398	3.42427e-101	1.00136	up
EVM0037463	78	51	63	480	435	443	1.25373	0.851267	0.951686	7.70111	7.44242	7.42108	9.90724e-67	2.88009	up
EVM0040135	38	36	40	6	6	2	1.71282	1.68057	1.69719	0.269935	0.248252	0.094119	1.80068e-06	-2.30922	down
EVM0049924	28	36	37	611	555	580	1.45391	1.95591	1.83025	32.1559	31.1817	31.9709	7.65565e-117	4.12521	up
EVM0030829	39	60	84	23	24	23	0.842659	1.3556	1.7288	0.501085	0.557032	0.523327	0.00294234	-1.13155	down
EVM0035820	157	144	134	31	16	19	2.45728	2.33357	1.96096	0.477823	0.24992	0.307866	1.57005e-17	-2.44439	down
EVM0004649	107	126	143	9	7	5	2.36784	2.89864	2.98359	0.188553	0.160076	0.11473	3.11666e-24	-3.6064	down
EVM0024645	1018	1057	1035	2552	2366	2436	14.4987	15.6049	13.8172	35.9864	35.5951	35.9335	4.60447e-107	1.35563	up
EVM0036205	101	97	113	29	48	42	9.58772	9.60228	10.1008	2.68781	4.82496	4.16797	4.55632e-05	-1.18491	down
EVM0009873	52	74	88	26	22	26	0.57374	0.854789	0.918091	0.28869	0.25992	0.298293	0.000203628	-1.28921	down
EVM0030110	813	709	884	235	276	294	29.6611	26.8271	30.2285	8.49317	10.6164	11.1163	3.52442e-34	-1.43964	down
EVM0030119	4020	3633	4281	1550	1572	1544	96.9638	90.845	96.7993	37.0031	40.0235	38.5565	1.52627e-120	-1.23032	down
EVM0044264	112	128	116	227	270	257	1.90184	2.25329	1.84844	3.81007	4.84146	4.51858	8.68201e-11	1.17471	up
EVM0043122	122	117	172	327	322	309	5.39504	5.377	7.15021	14.3185	15.0468	14.1497	9.27909e-16	1.31995	up
EVM0042832	1094	972	1186	230	319	291	21.3884	19.7033	21.7323	4.44907	6.57389	5.8849	8.20614e-54	-1.80813	down
EVM0054661	16	24	19	71	113	94	0.251058	0.387051	0.272534	1.09999	1.87258	1.53373	6.82797e-11	2.16044	up
EVM0048721	65	49	75	11	29	19	1.57648	1.22015	1.68791	0.259069	0.741144	0.454037	0.000423766	-1.37373	down
EVM0048722	9	9	6	121	82	119	0.214035	0.21359	0.133498	2.84875	2.06642	2.92453	4.6341e-22	3.44434	up
EVM0030822	3452	3542	3725	10755	9808	10278	41.8734	44.5285	42.3572	129.167	125.648	129.12	0	1.64183	up
EVM0047715	1816	1729	2038	3685	3463	3612	50.9148	50.2347	53.5534	102.273	102.521	104.856	3.09519e-102	1.06581	up
EVM0047714	41	10	18	159	140	153	1.3192	0.316033	0.544324	5.15004	4.82282	5.16961	7.12158e-17	2.61563	up
EVM0048891	87	96	116	229	411	222	1.5361	1.77097	1.9228	4.03509	7.71959	4.08947	6.04932e-12	1.59292	up
EVM0048895	1661	1745	1840	373	441	468	26.7355	29.119	27.7685	5.93448	7.48538	7.79252	7.88604e-95	-1.89879	down
EVM0048894	326	333	454	1639	1923	1915	9.3272	9.87627	12.1549	46.4356	58.1137	56.7405	5.88479e-120	2.40704	up
EVM0001839	44	39	46	18	11	14	1.02574	0.938287	1.00884	0.414245	0.272414	0.33945	0.00223092	-1.28124	down
EVM0054667	970	892	1083	191	303	273	17.0878	16.2988	17.88	3.33131	5.62693	4.97168	5.56807e-40	-1.78838	down
EVM0001224	220	229	187	472	383	423	5.67178	6.1387	4.53258	12.0735	10.4442	11.3126	2.16415e-14	1.10314	up
EVM0041712	62	39	98	29	21	31	1.20636	0.787622	1.79482	0.559877	0.427613	0.63029	0.00619877	-1.0461	down
EVM0030946	38	32	71	138	112	174	1.01085	0.856877	1.76368	3.62126	3.13657	4.79059	1.04148e-08	1.62031	up
EVM0030944	15	24	14	60	58	52	0.276544	0.460198	0.226896	1.08533	1.12435	0.991744	1.97167e-05	1.60396	up
EVM0036479	67	63	76	18	30	22	1.02904	1.00111	1.09733	0.26371	0.487983	0.33749	0.00018467	-1.30599	down
EVM0055593	251	274	284	114	91	141	4.96518	5.62779	5.25828	2.22313	1.88918	2.87654	9.77513e-09	-1.07897	down
EVM0014288	50	53	42	143	155	126	0.823756	0.908652	0.651404	2.34103	2.72158	2.15669	9.49255e-11	1.59116	up
EVM0014285	183	179	169	31	20	37	2.12073	2.14419	1.83813	0.347217	0.2391	0.444246	7.03206e-20	-2.3527	down
EVM0037703	159	127	126	59	53	38	7.16182	5.91099	5.31487	2.59476	2.49856	1.769	7.95663e-07	-1.27858	down
EVM0037707	662	617	794	187	233	212	22.4378	21.6596	25.201	6.25913	8.33958	7.42717	1.63461e-34	-1.56855	down
EVM0021926	154	151	215	1610	1530	1641	4.03409	4.11893	5.30772	41.9961	42.563	44.7718	3.41174e-231	3.29816	up
EVM0043825	183	140	192	721	800	706	3.63872	2.88643	3.58833	14.2555	16.8767	14.5934	8.65356e-69	2.21031	up
EVM0003555	188	193	239	85	92	96	11.5969	12.3961	13.8427	5.21792	5.99434	6.102	2.35334e-07	-1.02988	down
EVM0009687	814	901	862	4382	3860	3969	6.07238	6.96762	6.02447	32.3732	30.4122	30.6724	0	2.35481	up
EVM0009688	6588	6365	6885	2015	1776	1860	67.8905	67.9875	66.5012	20.5583	19.3167	19.8497	0	-1.69059	down
EVM0010865	429	425	502	862	855	895	7.97625	8.19355	8.75746	15.8899	16.8169	17.2627	1.66135e-29	1.061	up
EVM0015627	591	575	624	206	238	262	15.7876	15.9256	15.6371	5.44197	6.72037	7.23939	2.29142e-21	-1.20564	down
EVM0056102	445	399	462	61	135	94	9.27867	8.61691	9.0206	1.25263	2.96548	2.0318	9.35351e-23	-1.97997	down
EVM0002225	4224	4114	4811	662	607	595	141.352	142.716	150.89	21.9289	21.4512	20.5895	0	-2.6905	down
EVM0028062	818	772	866	3681	3302	3176	10.4281	10.2008	10.3406	46.4662	44.4642	41.9384	4.90737e-287	2.16161	up
EVM0008153	448	415	379	817	716	798	7.66409	7.35015	6.07091	13.8277	12.935	14.1392	2.6993e-21	1.01569	up
EVM0028067	1224	1178	1443	2773	2792	2729	34.7368	34.6628	38.3774	77.9177	83.6982	80.2372	3.19085e-91	1.22845	up
EVM0028069	81	125	51	36	35	36	2.13125	3.39872	1.2599	0.928463	0.964145	0.981605	0.00311303	-1.06033	down
EVM0003799	469	499	479	235	174	188	13.2976	14.6573	12.7204	6.5744	5.18506	5.49358	1.25346e-16	-1.14679	down
EVM0005793	279	336	390	43	55	57	5.00048	6.24339	6.56604	0.759758	1.03811	1.0515	1.52284e-35	-2.49444	down
EVM0005792	525	470	466	1079	1084	1021	8.49802	7.88913	7.07071	17.3164	18.5444	17.1358	2.0119e-41	1.2348	up
Salix_babylonica_newGene_3216	485	449	528	195	172	163	16.0274	14.7526	14.7873	5.76652	5.27066	5.17161	1.09167e-23	-1.32674	down
EVM0007332	755	743	864	5408	5033	4980	14.8433	15.1396	15.9368	105.369	104.596	101.497	0	2.82128	up
EVM0007330	3489	3176	3690	1730	1490	1508	73.6579	69.4962	73.0142	36.1505	33.207	32.9552	5.68394e-76	-1.0092	down
EVM0053429	61	49	64	108	115	109	2.72654	2.27645	2.6921	4.82084	5.44881	5.07664	6.86384e-05	1.00926	up
EVM0033946	30	10	24	151	187	139	0.48022	0.166285	0.360469	2.4523	3.23692	2.36189	5.52692e-22	2.82353	up
EVM0047864	226	206	269	46	48	75	5.7915	5.45328	6.44442	1.16785	1.29695	1.98327	7.21179e-17	-1.85587	down
EVM0005244	3057	2917	3307	7628	7213	8051	77.014	76.1816	78.1151	190.302	191.953	210.095	1.32851e-216	1.42137	up
EVM0005246	36	37	13	347	331	356	1.17757	1.24703	0.401857	11.3027	11.5119	12.1403	3.35595e-18	3.26539	up
EVM0005242	17	28	29	122	119	98	0.658149	1.0898	1.03884	4.64935	4.86818	3.90122	1.71721e-13	2.1637	up
EVM0017410	158	97	113	25	55	30	1.3202	0.839133	0.880982	0.201808	0.482371	0.257015	2.32789e-06	-1.49691	down
EVM0013918	387	366	367	157	143	174	7.8413	7.68637	6.97879	3.1385	3.0584	3.64855	2.14007e-13	-1.10413	down
EVM0017604	201	215	208	863	813	917	2.33641	2.60149	2.26907	9.97712	10.0181	11.0891	1.22105e-84	2.15403	up
EVM0022244	54	47	36	358	329	285	0.927357	0.841542	0.583649	6.15432	6.03839	5.1305	3.94565e-46	2.85196	up
EVM0022249	440	424	401	26	23	48	9.13089	9.11859	7.81046	0.520503	0.499263	1.03005	1.66237e-59	-3.46136	down
EVM0025028	8316	7926	8730	2800	3073	2833	278.606	275.228	274.148	92.8563	108.722	98.2694	5.985e-188	-1.3962	down
EVM0022795	29	10	21	60	66	54	0.617087	0.217777	0.422802	1.26351	1.49708	1.18893	5.93262e-05	1.52864	up
EVM0011511	228	186	167	485	485	491	4.21563	3.57319	2.89691	8.89494	9.49501	9.42451	1.08355e-23	1.4262	up
EVM0034704	73	94	68	27	11	25	2.76779	3.69123	2.40025	0.98668	0.421557	0.965587	6.6673e-06	-1.62096	down
EVM0025685	737	690	825	46184	43335	45265	14.6522	14.2114	15.3711	909.506	910.266	932.439	0	6.0165	up
EVM0019073	203	194	246	84	119	85	2.19709	2.18137	2.4998	0.898054	1.35478	0.953116	1.68155e-06	-1.00089	down
EVM0038131	97	67	98	205	143	161	1.91881	1.36416	1.81818	4.01503	2.98298	3.30292	2.98021e-06	1.04069	up
EVM0038135	38	52	52	114	80	89	0.756352	1.06037	0.968793	2.2399	1.68697	1.83353	0.000249775	1.0476	up
EVM0025977	208	138	218	1258	1225	1191	8.87658	6.09897	8.68514	53.1282	55.1977	52.6441	4.62499e-139	2.80117	up
EVM0025971	209	149	217	72	105	66	4.51109	3.33135	4.37473	1.53221	2.38998	1.46828	5.21136e-06	-1.07127	down
EVM0025978	30	4	28	56	43	59	0.926319	0.109925	0.801912	1.71108	1.39824	1.91054	0.00480169	1.26681	up
EVM0029075	158	172	187	396	301	413	1.90236	2.14265	2.11104	4.73232	3.84123	5.16046	1.99552e-14	1.19921	up
EVM0054957	131	179	225	78	55	90	5.22518	7.42875	8.42125	3.06351	2.3248	3.73586	1.18981e-05	-1.09082	down
EVM0018852	41	63	79	127	119	108	1.57382	2.52222	2.85306	4.87209	4.86191	4.30773	0.000135563	1.02206	up
EVM0018859	51	46	55	18	28	15	1.69535	1.58267	1.74426	0.573334	1.00209	0.504467	0.0073115	-1.06268	down
EVM0020134	59	73	94	33	27	36	1.60988	2.0708	2.42214	0.872788	0.773819	1.02197	0.00188555	-1.02868	down
EVM0036678	2227	1982	2250	159	183	164	45.7579	42.2041	43.3306	3.21602	3.95774	3.47172	0	-3.52933	down
EVM0032703	4	5	11	74	49	46	0.145088	0.191231	0.382046	2.875	2.02898	1.8574	3.02798e-10	2.69929	up
EVM0000774	328	335	282	126	114	71	10.3515	10.9541	8.32068	3.92573	3.78073	2.31088	2.69539e-13	-1.44928	down
EVM0049889	1054	914	883	2108	1786	1818	16.411	14.7477	12.8871	32.4866	29.3569	29.3135	1.09223e-42	1.11247	up
EVM0031949	1979	2181	2199	28605	26497	28727	50.3802	57.5563	52.4703	721.157	712.527	757.562	0	3.83441	up
EVM0045472	4799	4469	4872	9843	9158	9574	64.2543	62.0255	61.144	130.475	129.488	132.755	5.84563e-235	1.13351	up
EVM0041996	929	860	924	273	287	282	24.4234	23.4174	22.7475	7.08373	7.95989	7.65913	7.09391e-53	-1.55572	down
EVM0049779	946	1011	1074	383	401	443	37.098	41.1138	39.4757	14.8443	16.5849	17.9692	1.09879e-32	-1.1752	down
EVM0008310	255	189	256	23	38	27	5.03862	3.87588	4.74911	0.437789	0.784645	0.54952	4.52641e-29	-2.73366	down
EVM0008312	77	68	74	7	24	14	5.21298	4.77206	4.71887	0.444493	1.68194	0.963781	6.25182e-07	-1.90981	down
EVM0042649	2596	2597	2776	821	717	756	17.2106	17.8466	17.2507	5.38609	5.01466	5.18872	6.80625e-159	-1.67306	down
EVM0035914	2345	2191	2533	4580	4373	4187	32.0721	31.0583	32.4774	62.0252	63.1683	59.3115	2.14593e-108	1.01342	up
EVM0047038	1513	1444	1592	558	521	566	20.9764	20.7525	20.6986	7.6551	7.6215	8.11701	1.22814e-69	-1.34168	down
EVM0016607	13	10	7	171	165	181	0.627233	0.504795	0.320685	8.37675	8.64363	9.29149	3.59051e-37	3.89691	up
EVM0046430	530	639	675	190	179	176	42.9465	53.6416	51.2478	15.1756	15.2442	14.7161	9.43809e-35	-1.61821	down
Salix_babylonica_newGene_3054	222	195	263	791	633	686	6.49207	5.5523	6.81086	21.3406	18.2952	19.3073	8.67978e-48	1.73577	up
EVM0052179	85	101	104	346	278	336	1.2777	1.58074	1.46912	5.19103	4.43846	5.2617	3.68078e-26	1.80518	up
EVM0052170	771	712	837	188	236	198	14.9277	14.2839	15.1942	3.59671	4.8204	3.97303	4.11397e-48	-1.75639	down
EVM0052176	830	704	856	1624	1529	1581	51.1218	44.9628	49.4172	99.0962	99.5143	100.903	2.86876e-52	1.10311	up
EVM0052175	1490	1477	1565	3365	3341	3354	39.9893	41.0949	39.3627	89.4434	94.7051	93.2341	2.47151e-131	1.26788	up
EVM0057520	35	57	48	880	166	611	0.94452	1.60559	1.23161	23.9974	4.81554	17.4127	2.6031e-07	2.71508	up
EVM0047211	1892	1785	1921	604	580	546	37.8473	36.9931	36.0045	11.9451	12.2416	11.2989	7.63226e-106	-1.56886	down
EVM0041697	196	171	168	66	53	82	1.96995	1.77532	1.58318	0.652656	0.562922	0.844901	4.93209e-08	-1.24706	down
EVM0041699	206	244	248	73	34	32	8.46375	10.4005	9.56788	2.96245	1.47802	1.32293	2.09109e-17	-2.11561	down
EVM0047966	319	320	317	135	99	117	7.47758	7.77547	6.97094	3.12582	2.43438	2.8294	4.92549e-15	-1.3035	down
EVM0047962	1216	1321	1497	3854	3728	3569	34.7949	39.1665	40.1379	109.188	112.659	105.787	4.7202e-161	1.58368	up
EVM0028216	90	52	64	14	15	18	0.740883	0.440261	0.495905	0.108659	0.12671	0.154198	1.46758e-06	-1.79723	down
EVM0049587	147	131	129	267	309	222	1.35106	1.24882	1.10751	2.42976	3.01048	2.12044	5.32191e-09	1.06521	up
EVM0055963	1085	1101	1308	3564	3512	3630	15.0399	15.8253	16.9961	48.9349	51.4399	52.1379	1.37303e-193	1.73323	up
EVM0054385	115	153	115	412	340	330	1.78768	2.4652	1.67417	6.33079	5.57295	5.30342	1.31572e-20	1.57618	up
EVM0002856	98	112	144	49	30	18	1.19954	1.4265	1.66501	0.596253	0.38898	0.228673	2.09779e-07	-1.62565	down
EVM0055388	423	446	408	1055	1045	1047	5.39318	5.90283	4.88361	13.3356	14.0928	13.8517	6.55096e-52	1.40988	up
EVM0055382	596	505	647	1104	1018	1175	10.1409	8.89737	10.3093	18.602	18.2845	20.7013	1.14414e-29	1.03182	up
EVM0055385	1849	1927	2083	437	416	447	38.1339	41.199	40.2624	8.90563	9.05655	9.53762	6.4095e-156	-2.04312	down
EVM0010916	42	31	58	19	17	14	0.995315	0.755848	1.27627	0.428678	0.411438	0.320388	0.00916604	-1.10277	down
EVM0010910	7	19	13	55	30	59	0.242253	0.675517	0.421022	1.88286	1.08062	2.10584	8.50845e-05	1.70381	up
EVM0014747	1779	1774	2022	5566	5103	5225	34.8989	36.0584	37.1738	108.112	105.72	106.148	2.03561e-288	1.62915	up
EVM0005858	83	97	61	36	21	37	3.78575	4.58511	2.59384	1.62189	1.00552	1.73863	0.000799653	-1.14989	down
EVM0056608	96	88	115	38	38	22	1.58256	1.5107	1.7779	0.615729	0.655666	0.365877	4.15362e-06	-1.39005	down
EVM0015295	84	99	71	15	12	15	0.585433	0.717458	0.464015	0.102317	0.083748	0.107751	1.61638e-10	-2.24618	down
EVM0023338	568	562	639	1211	1146	1034	9.95176	10.1965	10.4987	21.0076	21.2013	18.7615	2.33213e-35	1.0532	up
EVM0023333	1793	1725	2262	5235	4717	4745	27.3458	27.2783	32.3396	79.0604	75.9859	74.9597	4.57959e-135	1.46525	up
EVM0008591	33	33	25	71	51	65	0.338163	0.349295	0.243558	0.731769	0.562327	0.70169	0.00205999	1.05757	up
Salix_babylonica_newGene_570	628	666	702	1313	1183	1326	14.119	15.526	14.7822	29.2233	28.0945	30.8839	3.44562e-39	1.05141	up
Salix_babylonica_newGene_7766	75	71	96	150	133	175	3.20762	3.16687	3.89215	6.3932	6.0843	7.82271	7.86044e-06	1.0077	up
Salix_babylonica_newGene_2040	38	39	44	316	279	298	1.05041	1.1169	1.14794	8.80888	8.29102	8.69469	6.09787e-49	2.91333	up
EVM0029890	1240	1185	1373	323	310	258	24.5869	24.3688	25.5299	6.3317	6.4905	5.29317	1.52102e-93	-1.95794	down
EVM0029897	1224	1166	1327	463	509	559	24.2786	23.9627	24.6668	9.07563	10.6547	11.4811	9.69481e-36	-1.14965	down
EVM0055117	287	354	368	147	129	154	3.34706	4.28839	4.02699	1.69505	1.59196	1.86064	3.40879e-11	-1.0901	down
EVM0002073	60	36	72	284	251	273	0.871261	0.536017	0.981121	4.10227	3.87394	4.13111	3.44535e-29	2.31549	up
EVM0002071	208	224	204	80	90	62	3.98485	4.45176	3.66015	1.5151	1.81526	1.21522	6.49592e-10	-1.29594	down
EVM0016242	2	15	26	348	322	255	0.05573	0.412452	0.652967	9.59476	9.46292	7.34698	3.76424e-08	3.06986	up
EVM0016246	162	92	120	38	68	51	5.51577	3.26017	3.82162	1.27326	2.44113	1.79687	0.000381293	-1.05592	down
EVM0053148	2648	2648	2928	5879	5176	5348	27.6593	28.6674	28.6751	60.8124	57.108	57.8662	4.42851e-145	1.11354	up
EVM0027360	453	432	523	141	149	188	9.93222	9.81425	10.7653	3.05695	3.43436	4.26228	1.58068e-21	-1.41158	down
EVM0008495	190	240	226	385	467	395	5.52149	7.20491	6.14934	11.0554	14.3204	11.8785	8.3651e-12	1.03034	up
EVM0017628	78	83	66	290	228	219	1.24026	1.36253	0.973841	4.56356	3.82178	3.60146	6.76956e-19	1.75878	up
EVM0042195	550	533	556	1238	1243	1195	7.41877	7.44808	7.02713	16.5262	17.6991	16.6891	1.90799e-56	1.27884	up
EVM0044047	64	54	90	16	18	26	2.14428	1.90068	2.83824	0.529281	0.644754	0.887749	3.5601e-05	-1.5014	down
EVM0020758	223	205	234	539	508	633	11.6528	11.1217	11.462	27.9846	28.0883	34.3801	4.70105e-29	1.44711	up
EVM0020752	213	198	182	435	407	394	3.57383	3.4412	2.86224	7.24791	7.23139	6.86725	5.65779e-17	1.15989	up
EVM0011309	94	79	88	439	453	473	10.0265	8.76088	8.80247	46.7419	51.3876	52.6047	9.36842e-58	2.46359	up
EVM0011303	1146	1115	1122	271	305	294	21.2733	21.4526	19.5292	4.97567	5.97244	5.6408	2.337e-75	-1.826	down
EVM0032920	73	73	104	19	39	22	2.03458	2.10567	2.72551	0.521759	1.14977	0.615072	6.05516e-05	-1.38205	down
EVM0005410	115	99	133	28	50	16	4.61151	4.09878	4.98755	1.09102	2.10818	0.66396	7.61063e-07	-1.61748	down
EVM0022451	46	44	51	96	90	140	0.922801	0.915602	0.960139	1.90635	1.89961	2.91027	6.77582e-06	1.25868	up
EVM0016662	109	52	99	15	26	33	5.73957	2.80727	4.87227	0.75511	1.42316	1.75522	3.00934e-05	-1.51536	down
EVM0034511	329	318	316	671	593	633	3.96961	3.98462	3.57593	8.02169	7.55817	7.92164	1.49325e-23	1.08627	up
EVM0034510	922	913	1074	2644	2452	2654	19.9094	20.442	21.739	56.5316	55.9291	59.3759	4.1689e-134	1.53045	up
EVM0003202	125	164	204	381	346	351	1.29845	1.77101	1.99245	3.93775	3.81431	3.79512	4.97676e-14	1.22729	up
EVM0001611	89	57	71	314	369	290	2.45442	1.63816	1.8514	8.64363	10.8258	8.33677	2.69624e-31	2.22515	up
EVM0001618	62	55	53	17	16	19	1.03267	0.955008	0.82953	0.269796	0.277261	0.320318	0.000138803	-1.42824	down
EVM0041329	196	175	197	0	4	0	16.2335	15.0383	15.3208	0	0.347138	0	1.97946e-38	-5.50491	down
EVM0041326	1313	1353	1449	3290	2950	3032	26.3008	28.0974	27.2159	65.2699	62.4183	62.9267	1.0058e-125	1.28803	up
EVM0041320	96	175	121	37	31	34	1.41072	2.68946	1.67194	0.532503	0.483874	0.520941	7.11924e-09	-1.71441	down
EVM0032112	20	42	47	105	102	103	0.335232	0.720318	0.741284	1.74334	1.79745	1.78055	4.80725e-07	1.52209	up
EVM0032110	31	31	15	53	42	69	0.53963	0.560071	0.240191	0.903352	0.771869	1.24093	0.00654033	1.07028	up
EVM0026526	1925	1956	1989	4715	4210	4173	17.2658	18.1879	16.7232	41.8816	39.8857	38.7704	1.62541e-143	1.27307	up
EVM0008651	1144	965	1223	4907	4623	4868	21.57	18.8712	21.6183	91.6745	92.1214	95.1207	0	2.22833	up
EVM0035843	871	806	973	415	367	287	9.07533	8.70832	9.5112	4.28154	4.03217	3.08969	6.51173e-25	-1.17873	down
EVM0046771	240	176	224	496	424	452	6.06012	4.59725	5.30263	12.4357	11.3394	11.8394	1.00322e-18	1.20407	up
EVM0009762	1805	1621	1961	8342	7728	7839	32.5679	30.3215	33.1667	149.076	147.309	146.537	0	2.26786	up
EVM0033246	636	514	720	256	297	272	11.6078	9.72148	12.328	4.61764	5.71518	5.14236	9.17565e-16	-1.0412	down
EVM0009769	84	76	86	8	15	27	1.93509	1.81778	1.84996	0.172864	0.365506	0.639736	1.27798e-07	-1.94509	down
EVM0051829	64	49	49	10	11	10	1.0988	0.872963	0.785253	0.167204	0.199139	0.177274	1.19196e-06	-1.97286	down
EVM0052426	988	989	1082	2990	2564	2600	14.6079	15.1508	14.9953	43.7612	40.0271	39.8065	2.24654e-137	1.5285	up
Salix_babylonica_newGene_2286	83	57	54	20	27	6	3.33408	2.04807	1.62746	0.610527	0.891854	0.188311	0.000228081	-1.52923	down
EVM0012505	938	1016	1218	149	181	103	28.4702	31.9943	34.6576	4.47558	5.79491	3.23277	2.70281e-28	-2.63074	down
EVM0012500	671	661	771	248	218	247	20.0451	20.4763	21.5759	7.32367	6.86077	7.62924	1.64548e-36	-1.42621	down
EVM0011833	62	60	107	25	15	14	1.24146	1.25069	2.01874	0.499799	0.317414	0.29091	1.55937e-06	-1.76079	down
EVM0002673	89	100	83	19	43	7	1.78106	2.07247	1.54931	0.362938	0.913514	0.142098	4.01863e-05	-1.63586	down
EVM0027882	330	386	357	60	48	67	8.13098	9.86607	8.25975	1.4469	1.24115	1.68902	1.55712e-38	-2.43402	down
EVM0006561	83	74	183	1290	1332	1304	2.12308	1.95206	4.38499	32.7527	36.0657	34.6188	1.81093e-22	3.33029	up
EVM0011835	36	56	39	7	12	4	0.692815	1.12534	0.710036	0.115758	0.246942	0.078571	1.91028e-05	-1.97583	down
EVM0056885	219	195	235	81	74	98	12.3301	11.3911	12.3962	4.48434	4.36278	5.70198	1.59283e-09	-1.20207	down
EVM0027169	126	134	181	52	51	70	1.74231	1.91755	2.34433	0.712215	0.743692	1.00282	2.9967e-06	-1.16989	down
Salix_babylonica_newGene_3627	21	24	28	114	111	88	0.687789	0.794301	0.858903	3.80472	3.93727	3.05358	2.10301e-12	2.0744	up
EVM0054958	111	84	79	164	186	184	3.20108	2.50111	2.13847	4.70974	5.6938	5.53212	1.28312e-06	1.04695	up
Salix_babylonica_newGene_10940	11	11	21	42	71	72	0.207295	0.297906	0.498968	0.970609	1.81163	1.93022	5.1173e-07	1.97315	up
EVM0053079	415	460	426	55	78	95	33.5947	38.5847	32.3484	4.38187	6.66608	7.95546	4.56636e-37	-2.33143	down
EVM0053070	52	77	39	15	20	23	0.544948	0.834237	0.385569	0.155823	0.212065	0.250123	0.00191027	-1.25728	down
EVM0057752	652	637	714	3094	2622	2647	11.6674	11.8036	11.97	54.823	49.5561	49.0618	1.20958e-233	2.17304	up
EVM0026695	75	100	118	28	17	22	1.2873	1.7832	1.90899	0.478009	0.304428	0.394985	7.94843e-09	-1.85446	down
EVM0017021	43	47	39	198	185	145	0.582544	0.662186	0.500289	2.67818	2.67703	2.05522	3.35443e-18	2.05825	up
EVM0026340	43	45	55	0	0	0	0.777973	0.83869	0.940889	0	0	0	8.19732e-15	-4.22474	down
EVM0038447	70	70	67	156	140	141	1.28831	1.34349	1.1618	2.86025	2.74119	2.70668	2.17387e-07	1.15348	up
Salix_babylonica_newGene_8472	141	171	160	45	22	28	1.8279	2.30185	1.94785	0.575569	0.293877	0.378227	1.48746e-14	-2.08097	down
EVM0027430	75	64	52	20	31	15	1.79066	1.59253	1.15534	0.460491	0.7817	0.371654	0.000759265	-1.27159	down
EVM0017366	76	91	64	27	22	40	2.83842	3.51181	2.22125	0.993787	0.867949	1.53083	0.000763205	-1.15924	down
EVM0010270	152	129	174	50	66	59	7.5423	6.65905	8.1228	2.42643	3.47138	3.01229	5.45835e-07	-1.20092	down
EVM0035670	509	486	610	170	192	173	8.21996	8.13422	9.23154	2.70308	3.27336	2.88258	5.11139e-27	-1.44157	down
EVM0050835	123	168	149	344	296	324	1.34582	1.90902	1.53169	3.73828	3.43047	3.68222	1.0419e-13	1.2231	up
EVM0032569	44	34	61	667	667	702	1.74042	1.38776	2.29916	26.5324	28.342	29.2194	1.09397e-124	3.91379	up
EVM0010898	198	167	173	56	48	61	9.84622	8.60858	8.06984	2.72955	2.48156	3.11417	1.09924e-11	-1.52872	down
EVM0010897	2939	2578	2826	857	766	841	41.6935	37.915	37.5724	12.0378	11.4717	12.3502	6.46843e-138	-1.63517	down
EVM0040658	749	756	845	1765	1492	1715	13.9573	14.6002	14.7622	32.5769	29.3685	33.1143	7.46182e-58	1.1955	up
EVM0046178	16	17	10	227	175	260	0.234509	0.252407	0.130902	3.40172	2.79333	4.08398	1.43774e-41	3.79933	up
EVM0022859	87	73	85	10	11	15	2.674	2.32459	2.44708	0.276496	0.328073	0.478044	2.42512e-11	-2.37868	down
EVM0032420	62	69	67	273	237	284	2.9834	3.43094	3.04977	13.0976	12.1116	14.2735	9.86706e-28	2.06522	up
EVM0053912	245	280	319	23	35	23	8.62143	10.2054	10.5143	0.799664	1.29306	0.826011	8.66154e-41	-3.12043	down
EVM0013206	66	74	81	282	236	238	1.66343	1.94912	1.92299	7.10777	6.36341	6.2752	7.63309e-23	1.84355	up
EVM0019758	473	438	484	207	184	163	22.2193	21.2932	21.2951	9.62513	9.11811	7.91048	6.97197e-19	-1.19778	down
EVM0043654	992	870	1005	2283	2147	2182	37.3929	33.9742	35.5024	85.2006	85.4319	85.1559	4.30073e-100	1.32215	up
EVM0043652	165	144	170	329	315	269	3.1042	2.81763	2.99996	6.15077	6.28198	5.26059	5.20425e-11	1.03242	up
EVM0034237	627	545	600	124	123	137	13.8055	12.4374	12.3804	2.70284	2.8386	3.11128	2.54114e-52	-2.0575	down
EVM0025193	5347	5283	5930	11063	9739	10092	41.6248	42.6352	43.2729	85.274	80.0694	81.3686	8.51177e-176	1.01797	up
EVM0025192	1828	1790	1832	292	286	285	17.7476	18.0186	16.6731	2.80177	2.92705	2.86586	1.68282e-199	-2.52682	down
EVM0025191	286	278	391	767	728	674	16.1082	16.2215	20.6721	42.8561	43.3673	39.414	1.54281e-28	1.2945	up
EVM0042219	67	47	72	14	20	25	1.34952	0.980587	1.36665	0.273533	0.423876	0.508832	0.000257909	-1.37073	down
EVM0042215	128	106	142	22	15	12	3.86297	3.31121	4.03208	0.641406	0.466575	0.370133	2.49313e-17	-2.61032	down
EVM0031020	78	88	80	198	161	157	1.53193	1.78634	1.46623	3.84196	3.34511	3.1861	5.52342e-08	1.14629	up
EVM0000869	518	483	533	158	220	123	10.5682	10.2098	10.1889	3.18411	4.72667	2.59417	3.25234e-18	-1.46091	down
EVM0045363	44	63	69	214	161	167	0.888091	1.3225	1.29885	4.28986	3.4259	3.50168	2.40795e-13	1.67344	up
EVM0037787	717	654	739	190	151	166	10.4089	9.83363	10.0575	2.72285	2.3059	2.48163	7.67568e-57	-1.91746	down
EVM0037789	87	90	96	26	39	26	2.23967	2.39651	2.31511	0.666353	1.06138	0.688774	1.01943e-05	-1.36221	down
EVM0036786	208	239	197	27	38	25	7.92558	9.4545	7.0373	1.02169	1.49817	0.986962	8.53901e-26	-2.59554	down
EVM0036787	1770	1741	2099	320	353	340	64.7559	66.0474	71.9919	11.5964	13.6432	12.8513	4.61267e-161	-2.33292	down
EVM0036784	53	56	65	24	22	26	5.70677	6.26553	6.52586	2.57929	2.49603	2.86892	0.00349279	-1.04963	down
EVM0014206	2741	2643	3106	822	765	807	43.9717	43.946	46.7079	13.0455	12.9552	13.3966	6.18745e-166	-1.70019	down
EVM0015154	17	25	23	161	161	126	0.290149	0.439557	0.364745	2.74976	2.9441	2.25741	4.826e-23	2.73131	up
EVM0005075	28	35	24	97	74	71	0.34029	0.44622	0.272629	1.18013	0.957678	0.896267	3.94559e-06	1.46916	up
EVM0057552	60	76	75	10	26	30	1.45059	1.89298	1.69143	0.218129	0.639528	0.735931	0.000266138	-1.38605	down
EVM0030780	228	197	198	545	612	529	4.267	3.81096	3.47318	10.102	12.1008	10.258	7.73054e-32	1.53685	up
EVM0032325	136	126	147	40	43	36	2.88373	2.76381	2.9132	0.835803	0.953131	0.787896	3.8393e-10	-1.58233	down
EVM0029993	50	42	25	87	94	123	0.662848	0.577287	0.309614	1.14413	1.3178	1.68499	7.37614e-06	1.38893	up
EVM0008392	546	596	641	1502	1237	1245	5.78562	6.54154	6.36106	15.7624	13.8395	13.6638	7.55219e-49	1.27041	up
EVM0007961	256	190	275	71	61	50	4.42631	3.39626	4.45818	1.21737	1.11574	0.881889	1.85895e-17	-1.8016	down
EVM0003716	214	154	191	381	334	390	4.83925	3.60333	4.05066	8.53973	7.99331	9.1439	7.50293e-13	1.08584	up
EVM0007006	132	120	144	412	377	398	2.51558	2.36751	2.56134	7.76726	7.59003	7.85557	3.06696e-31	1.67837	up
Salix_babylonica_newGene_6915	421	317	490	142	182	183	10.0678	7.83671	10.9845	3.34063	4.58052	4.52421	3.76199e-11	-1.1225	down
Salix_babylonica_newGene_7062	28	29	36	121	123	139	1.65099	1.79861	2.03102	7.15749	7.80212	8.63554	1.19786e-14	2.05075	up
Salix_babylonica_newGene_7061	17	11	8	59	39	60	0.952941	0.581771	0.38534	3.23068	2.26337	3.4373	1.74613e-06	1.95204	up
EVM0047454	2515	2381	2610	1132	1167	1050	47.0779	46.2054	45.7973	20.9776	23.0642	20.3579	2.50134e-63	-1.04097	down
EVM0047452	484	478	524	76	88	102	6.12341	6.26725	6.22229	0.942667	1.16504	1.32934	1.82141e-50	-2.31741	down
EVM0047459	108	70	67	505	449	444	1.66348	1.11281	0.96458	7.74966	7.35306	7.12661	1.46876e-51	2.57154	up
EVM0005715	170	153	169	12	33	51	2.00526	1.86269	1.87186	0.135246	0.40991	0.62158	4.73225e-11	-2.06151	down
EVM0005714	64	64	52	668	649	681	1.46646	1.52069	1.11429	15.3623	15.9147	16.3968	8.95648e-119	3.52719	up
EVM0001870	92	80	110	35	34	26	2.41379	2.16978	2.70876	0.908654	0.927126	0.697244	6.44926e-06	-1.35335	down
EVM0029606	226	218	218	47	92	78	6.6157	6.63259	5.98087	1.35154	2.83358	2.35002	7.16921e-10	-1.42645	down
EVM0020965	187	158	193	60	95	72	6.33803	5.56259	6.15101	1.99962	3.41143	2.50969	2.75076e-06	-1.07711	down
EVM0055890	58	60	74	26	4	18	1.28593	1.39087	1.55192	0.572211	0.071061	0.394901	8.82018e-05	-1.63901	down
EVM0055892	306	294	321	794	684	664	7.25947	7.25146	7.13956	18.6987	17.1684	16.3644	1.77783e-35	1.32471	up
EVM0026068	640	715	792	1957	1802	1743	8.52982	9.8766	9.89424	25.8441	25.3809	24.0859	1.28002e-85	1.47118	up
EVM0026062	0	0	2	46	59	56	0	0	0.079647	2.05859	2.81132	2.61879	1.34582e-16	4.22238	up
EVM0013998	531	482	676	249	230	210	20.4124	19.1949	24.367	9.46344	9.30456	8.35732	4.40733e-18	-1.15445	down
EVM0034034	496	535	555	92	78	92	23.3003	26.0571	24.479	4.25172	3.85512	4.48249	1.19754e-59	-2.4377	down
EVM0019347	117	145	185	68	33	65	1.36352	1.74593	2.01909	0.78387	0.405108	0.779182	6.85771e-06	-1.24001	down
EVM0011591	2173	2207	2301	6174	5562	6350	75.4348	79.3876	74.8505	212.204	203.878	228.272	6.11648e-211	1.55271	up
EVM0034783	16	19	14	44	42	34	0.319174	0.389704	0.262341	0.898555	0.919711	0.714817	0.0030808	1.23117	up
EVM0029567	548	558	666	205	183	205	10.0083	10.5517	11.403	3.70715	3.51619	3.87681	8.43796e-31	-1.44112	down
EVM0034137	60	86	57	0	3	0	1.36032	2.03614	1.20722	0	0.068498	0	5.81031e-17	-4.15907	down
Salix_babylonica_newGene_1626	155	181	112	23	37	28	6.97542	8.11724	4.2086	0.981466	1.68485	1.19784	8.27251e-13	-2.09095	down
EVM0051422	1673	1715	1800	3256	3037	3305	24.4975	26.0362	24.7143	47.2082	46.9705	50.1323	5.4379e-78	1.00476	up
EVM0029382	26	27	23	59	39	83	0.732674	0.806837	0.600886	1.67618	1.19239	2.47666	0.000993145	1.23172	up
EVM0029380	142	83	127	22	53	39	6.55495	3.9769	5.52308	0.970103	2.58004	1.87222	1.6501e-05	-1.38208	down
EVM0051790	4	2	4	97	90	97	0.115426	0.067342	0.121691	3.16477	3.10121	3.30723	4.17512e-24	4.14944	up
EVM0028382	648	637	822	368	303	231	9.9602	10.1543	11.8466	5.59593	4.92027	3.67946	2.56595e-15	-1.08885	down
EVM0039666	174	143	167	51	19	50	1.6095	1.36367	1.44732	0.464058	0.182649	0.476289	1.78621e-10	-1.7872	down
EVM0039668	390	318	391	60	57	60	13.0089	10.9831	12.2154	1.97268	2.00682	2.04168	1.49224e-42	-2.45185	down
EVM0033431	168	115	131	441	409	479	4.88375	3.47761	3.57106	12.744	12.6225	14.4923	3.85084e-30	1.77072	up
EVM0024497	1183	1023	1331	510	510	461	38.0532	34.1115	40.126	16.2158	17.3171	15.3325	4.41818e-34	-1.12552	down
EVM0053844	253	256	324	649	804	710	4.36432	4.58153	5.24123	11.105	14.6825	12.7073	2.39265e-32	1.48551	up
EVM0013254	336	411	372	1355	1239	1103	5.303	6.72635	5.49735	21.1899	20.662	18.0373	3.22672e-72	1.82577	up
EVM0040530	275	303	219	99	90	128	4.16961	4.76694	3.12165	1.4797	1.4383	2.00691	1.17011e-08	-1.1807	down
EVM0054392	76	101	103	369	330	317	1.27194	1.75375	1.61026	6.11749	5.82528	5.48929	3.04999e-30	1.9356	up
EVM0044344	40	35	52	83	80	82	1.29911	1.19026	1.6113	2.6934	2.76702	2.81174	0.000622244	1.00946	up
EVM0036341	345	277	315	105	89	85	3.66974	3.04959	3.13897	1.10206	0.990746	0.928175	8.05543e-20	-1.59288	down
EVM0039497	97	58	90	17	39	21	1.97651	1.21832	1.7128	0.344692	0.837367	0.443238	0.000114401	-1.39193	down
EVM0046606	72	69	96	34	10	18	2.50086	2.51332	3.15639	1.17712	0.370851	0.654828	9.5312e-06	-1.63588	down
EVM0031055	2312	2327	2388	5836	5456	5358	54.5084	56.8627	52.7843	136.27	135.868	130.844	1.02032e-211	1.36099	up
EVM0031053	487	545	533	235	239	223	8.09841	9.38636	8.30452	3.86692	4.18728	3.83687	3.54674e-16	-1.03642	down
EVM0037844	549	597	626	253	217	228	11.8517	13.3756	12.6824	5.40637	4.94005	5.08877	7.01e-24	-1.21301	down
EVM0035992	257	240	351	103	137	122	11.0035	10.6659	14.1234	4.35963	6.17153	5.42272	1.96776e-08	-1.07026	down
EVM0048446	539	473	505	241	227	210	13.2938	12.0785	11.6695	5.87788	5.89769	5.34054	5.23068e-16	-1.03118	down
EVM0035998	653	727	740	162	177	178	14.8933	17.1736	15.822	3.65719	4.26049	4.1895	1.66666e-52	-1.89386	down
EVM0047611	29	34	40	94	82	61	0.665047	0.82187	0.874471	2.16874	2.01994	1.47476	9.36378e-05	1.22912	up
EVM0032502	14	18	25	55	53	58	0.233022	0.316272	0.392598	0.92361	0.939276	1.00922	5.20864e-05	1.4992	up
EVM0040488	1673	1556	1791	3774	3541	3525	13.7847	13.2843	13.8308	30.7868	30.8111	30.0748	6.48638e-141	1.22883	up
EVM0036081	24	22	30	52	74	83	0.557886	0.521628	0.653158	1.21394	1.8453	2.03603	2.37314e-05	1.45274	up
EVM0036088	51	55	49	156	95	123	1.17512	1.29231	1.04788	3.546	2.30574	2.91753	5.45197e-07	1.31444	up
EVM0010871	41	51	59	14	12	14	1.2161	1.57859	1.67248	0.419087	0.383599	0.437002	8.97264e-05	-1.57684	down
EVM0041614	76	85	95	195	123	181	1.48684	1.7368	1.75018	3.8104	2.5601	3.69621	4.89926e-06	1.04071	up
EVM0041611	8023	7982	8508	3497	3624	3568	131.472	135.571	130.678	56.7261	62.6994	60.5463	3.2329e-145	-1.07554	down
EVM0030862	246	235	218	92	76	110	3.22529	3.1883	2.67984	1.19077	1.05033	1.49059	3.28212e-09	-1.17967	down
EVM0039509	503	413	491	217	208	204	6.71043	5.71693	6.14328	2.87062	2.92356	2.81898	7.52613e-15	-1.02755	down
EVM0036333	113	76	106	209	219	273	2.89758	2.02123	2.53477	5.32022	5.94743	7.27156	3.64868e-11	1.33412	up
EVM0055300	383	391	470	843	710	808	11.846	12.5385	13.6494	25.8571	23.2437	25.9247	3.82611e-24	1.03701	up
EVM0055309	193	212	210	60	64	47	29.0184	33.052	29.5703	8.82713	10.0382	7.21721	9.41048e-15	-1.6696	down
EVM0055308	104	81	122	37	37	43	2.87764	2.31705	3.17408	0.991102	1.08277	1.22725	3.24889e-05	-1.19213	down
EVM0031731	25	58	26	164	116	214	0.648266	1.58957	0.641432	4.30098	3.23014	5.87275	5.32411e-12	2.12101	up
EVM0014430	855	766	813	131	169	147	20.204	18.7567	17.997	3.05573	4.20739	3.59195	2.93604e-73	-2.29562	down
EVM0010990	88	52	100	184	164	160	1.68728	1.03508	1.80421	3.50842	3.33066	3.17782	4.58336e-07	1.1634	up
EVM0007592	46	67	49	8	16	7	0.361674	0.552698	0.367172	0.058176	0.130371	0.053909	4.66425e-06	-1.94428	down
EVM0037069	53	66	99	419	414	383	0.810519	1.05008	1.42787	6.38221	6.72097	6.0915	7.9359e-46	2.54233	up
EVM0009255	1360	1334	1436	206	199	163	15.1025	15.364	14.9561	2.26185	2.32672	1.87433	9.11396e-163	-2.7225	down
EVM0015475	1258	1033	1512	460	445	446	21.6053	18.3874	24.3418	7.81518	8.07146	7.92873	7.02152e-40	-1.35654	down
EVM0029812	418	441	515	1419	1211	1197	4.59636	5.02596	5.31067	15.4791	14.0914	13.6507	3.94274e-71	1.58782	up
EVM0028142	23	22	24	57	64	85	0.291074	0.294805	0.290779	0.730356	0.864362	1.14105	5.69902e-06	1.555	up
EVM0000467	6454	6409	7047	2913	2905	2913	110.803	114.046	113.401	49.505	52.6716	51.7917	5.22247e-149	-1.06729	down
EVM0019968	200	221	222	80	83	70	2.2367	2.57017	2.33377	0.885223	0.982687	0.809965	5.05836e-11	-1.30759	down
EVM0019967	1455	1538	1578	344	290	295	55.6077	60.9283	56.5402	12.9904	11.7005	11.6505	1.58602e-131	-2.16846	down
Salix_babylonica_newGene_10253	44	53	38	14	18	19	1.00814	1.24831	0.798419	0.317142	0.555686	0.448448	0.00621495	-1.13335	down
EVM0002363	170	161	185	337	385	371	6.44965	6.34636	6.58652	12.687	15.4511	14.5844	8.13516e-16	1.18714	up
EVM0012128	516	492	574	40	71	56	13.8162	13.6559	14.4062	1.05259	1.99356	1.53645	5.29563e-67	-3.04508	down
EVM0012127	667	583	645	321	265	243	15.441	13.9839	14.002	7.35686	6.47196	5.81669	9.73739e-19	-1.06405	down
EVM0007273	262	239	316	546	558	546	4.43829	4.19528	5.02606	9.18413	9.99843	9.60224	7.83193e-21	1.12609	up
EVM0021950	146	145	182	15	37	32	3.29171	3.38557	3.84731	0.322414	0.866308	0.737227	7.42988e-15	-2.21682	down
EVM0021955	113	90	101	784	718	789	1.06704	0.875245	0.889945	7.34532	7.17248	7.73144	4.28385e-117	2.99481	up
EVM0017518	129	161	160	891	771	895	5.00999	6.48868	5.8388	34.4685	31.8078	36.2183	5.1494e-101	2.59566	up
EVM0017519	103	73	121	35	37	49	2.63061	1.94335	2.90435	0.878297	0.991444	1.28269	0.000281776	-1.09302	down
EVM0017515	332	373	274	42	34	36	3.70949	4.32504	2.8767	0.461102	0.402133	0.411766	2.00652e-40	-2.90738	down
EVM0028852	1226	1203	1301	2464	2296	2372	23.8898	24.2974	23.7639	47.554	47.2567	47.8826	9.80596e-78	1.05219	up
EVM0028859	39	16	16	55	73	58	1.19314	0.507089	0.440999	1.66603	2.35106	1.84355	0.000514941	1.34614	up
EVM0021487	97	93	70	295	231	317	1.98465	1.96816	1.34596	6.01793	5.01126	6.77044	3.60354e-19	1.7586	up
EVM0010569	127	169	190	24	64	28	2.82046	3.88813	3.94915	0.514759	1.48022	0.642169	4.2726e-09	-1.80056	down
EVM0022368	225	184	228	26	34	47	3.04884	2.58936	2.89452	0.347288	0.485298	0.652295	3.38413e-22	-2.34015	down
EVM0034357	67	78	56	153	186	167	1.23239	1.48398	0.963453	2.8006	3.64082	3.19994	1.31784e-09	1.39369	up
EVM0010386	399	392	358	179	141	170	9.78175	9.96134	8.21097	4.32294	3.62917	4.29442	7.92915e-13	-1.09626	down
EVM0010281	74	62	80	19	21	24	4.91753	4.24822	4.98222	1.20013	1.46725	1.65785	1.14875e-05	-1.49269	down
EVM0011389	14	0	3	84	54	79	0.327039	0	0.065453	1.94195	1.32857	1.90594	0.00524661	1.77635	up
EVM0015808	408	340	417	183	172	124	13.0573	11.2511	12.4996	5.76906	5.8141	4.10113	1.26774e-12	-1.14062	down
EVM0051058	96	69	86	12	4	10	4.55433	3.40054	3.80597	0.537302	0.201501	0.485621	3.23722e-13	-2.77603	down
EVM0051054	57	32	43	13	11	22	1.26707	0.747845	0.895381	0.28397	0.262079	0.503191	0.00578507	-1.2055	down
EVM0034593	48	53	67	296	272	223	0.848988	0.974524	1.11982	5.27667	5.16407	4.14483	1.14292e-29	2.28388	up
EVM0034595	127	109	129	233	224	247	6.14229	5.4296	5.83875	11.1299	11.4545	12.3858	2.31912e-09	1.04609	up
EVM0021109	88	102	107	149	223	188	1.01417	1.20822	1.14798	1.69983	2.70617	2.23561	4.95715e-06	1.00552	up
EVM0021101	938	916	952	265	323	233	13.8811	14.0471	13.2057	3.87008	5.03589	3.5692	7.19713e-45	-1.63595	down
EVM0021102	40	38	34	8	0	6	0.316979	0.309639	0.253026	0.057203	0	0.049402	1.00912e-05	-2.23372	down
EVM0021103	866	793	903	398	312	403	12.6669	12.0115	12.3711	5.75983	4.814	6.10328	3.64446e-24	-1.07481	down
EVM0055784	460	409	519	186	140	230	7.05698	6.50307	7.4649	2.82826	2.26084	3.64724	2.37365e-13	-1.17554	down
EVM0021106	1065	985	1222	465	505	478	19.6262	18.8245	21.1082	8.48023	9.82141	9.12031	1.42636e-29	-1.04577	down
EVM0021107	444	412	493	115	127	115	10.25	9.87279	10.6805	2.62273	3.08987	2.74024	2.16765e-33	-1.76666	down
EVM0021936	1172	1254	1398	145	154	120	39.4724	43.7744	44.1273	4.81058	5.47163	4.16529	1.83843e-158	-3.03963	down
EVM0028466	48	57	59	119	105	144	1.06702	1.33048	1.23572	2.65608	2.48914	3.3592	1.45282e-06	1.22721	up
EVM0023300	117	117	127	42	47	45	4.56208	4.71878	4.6458	1.59861	1.93164	1.81775	1.36324e-06	-1.24689	down
EVM0023303	395	391	372	190	176	155	11.3668	11.6714	10.0324	5.41626	5.34869	4.61157	4.39913e-12	-1.02013	down
EVM0035241	243	263	259	681	542	583	8.38318	9.38547	8.35963	23.2583	19.7282	20.8376	5.57491e-29	1.34096	up
EVM0035248	439	480	518	112	125	101	8.54795	9.68024	9.44651	2.15884	2.56277	2.0198	3.41222e-38	-1.9345	down
EVM0020275	24	19	26	48	38	53	1.10937	0.92507	1.12715	2.22976	1.86365	2.57717	0.008354	1.01745	up
EVM0020276	200	136	159	55	27	27	2.18403	1.54205	1.62796	0.587555	0.305655	0.299534	2.20964e-12	-1.95185	down
EVM0032623	23	24	29	198	145	181	0.882884	0.942529	1.02061	7.532	5.88042	7.2079	4.55689e-27	2.75737	up
EVM0001346	14	10	15	40	33	67	0.185794	0.136742	0.187848	0.535289	0.472486	0.950321	6.45854e-05	1.6968	up
EVM0032191	133	133	127	73	42	50	2.07693	2.13822	1.859	1.12622	0.683041	0.800787	2.87689e-05	-1.0873	down
EVM0032190	342	301	422	154	150	120	9.4522	8.62898	10.9575	4.20353	4.39074	3.44395	7.78761e-13	-1.18115	down
EVM0000128	96	102	107	32	24	23	3.3995	3.76523	3.56652	1.10437	0.893908	0.829509	7.70372e-09	-1.71338	down
EVM0000123	147	170	188	733	633	778	5.7698	6.95361	6.93407	28.6173	26.3616	31.7975	5.42565e-66	2.17944	up
EVM0037669	144	211	242	45	57	37	5.30172	8.08915	8.36755	1.64705	2.18831	1.40693	6.20722e-14	-1.88608	down
EVM0043945	125	121	100	311	392	320	2.72043	2.71483	2.02719	6.69277	9.00299	7.20554	1.00158e-20	1.64455	up
EVM0045738	319	308	380	39	26	13	4.06029	4.06631	4.54329	0.484724	0.344534	0.168539	3.26787e-48	-3.41955	down
EVM0049639	34	54	50	136	120	93	0.920693	1.54806	1.2853	3.72801	3.50451	2.65035	6.13151e-07	1.37502	up
Salix_babylonica_newGene_4649	50	50	72	4	27	22	1.12424	1.23866	1.62096	0.068368	0.649504	0.532829	0.00312836	-1.32496	down
EVM0004027	1045	1089	1077	410	306	405	12.9636	14.0043	12.5299	5.03457	3.99852	5.20063	3.77308e-40	-1.39093	down
EVM0009980	10006	9711	10194	2430	2197	2325	92.9379	93.4897	88.7484	22.345	21.5423	22.3645	0	-1.98442	down
EVM0009981	336	319	394	653	654	707	54.3679	53.4941	59.8521	104.793	111.936	118.677	2.70663e-22	1.05505	up
EVM0040764	133	138	162	345	287	375	5.93926	6.38007	6.78199	15.2415	13.5223	17.3264	2.82849e-16	1.31341	up
EVM0040767	194	154	191	312	391	344	5.62436	4.6197	5.18496	8.96548	12.0105	10.3495	2.21403e-11	1.06355	up
EVM0008054	242	284	309	92	111	56	4.08361	4.96119	4.88721	1.53144	1.97033	0.96523	1.70351e-12	-1.51547	down
Salix_babylonica_newGene_2208	327	318	366	121	118	85	14.2066	14.8517	15.0508	5.31868	5.38991	3.922	1.97252e-18	-1.48972	down
EVM0031159	6874	6502	7614	2831	2918	2757	184.859	181.224	191.931	75.371	82.867	76.7678	1.33919e-152	-1.17922	down
EVM0031157	14	29	3	107	82	146	0.129292	0.296103	0.018645	1.04689	0.852827	1.49839	0.000976967	1.94424	up
EVM0031154	140	104	134	224	307	220	3.5552	2.73503	3.17387	5.6181	8.2289	5.78926	3.78565e-08	1.08607	up
EVM0015404	83	41	97	204	194	219	1.66183	0.853871	1.82512	4.04866	4.10016	4.55134	5.18864e-11	1.54745	up
Salix_babylonica_newGene_6090	14	17	16	39	39	42	0.422548	0.450345	0.467762	1.12588	1.13994	1.3418	0.00174969	1.2905	up
EVM0052033	98	100	131	0	0	0	2.20694	2.31813	2.77101	0	0	0	7.44358e-27	-5.35042	down
EVM0047807	119	146	120	218	272	297	2.58837	3.30229	2.46034	4.71832	6.28007	6.71768	5.62822e-09	1.12103	up
EVM0004716	4094	4013	4446	1526	1411	1467	56.2349	57.1463	57.2458	20.75	20.463	20.8695	1.46418e-182	-1.38883	down
EVM0004717	105	84	70	27	36	30	3.44194	2.87612	2.16358	0.8639	1.24405	1.02383	8.90983e-05	-1.26078	down
EVM0004713	1397	1419	1416	2860	2523	2877	26.0269	27.4061	24.7336	52.7621	49.6522	55.5265	5.6358e-68	1.07947	up
EVM0043483	323	271	276	35	38	34	9.66013	8.39334	7.75483	1.02099	1.17556	1.029	2.44949e-39	-2.80365	down
EVM0014041	80	79	110	28	33	11	7.10264	7.29178	9.20884	2.46962	3.03043	1.00975	3.71827e-06	-1.61655	down
EVM0041409	988	1013	1231	7218	6356	7257	40.2283	42.7745	47.0008	291.228	273.545	306.273	0	2.80246	up
EVM0010541	317	296	326	2742	2771	2765	8.28463	8.02433	7.99058	71.0131	76.5455	74.9045	0	3.24749	up
EVM0050971	1419	1410	1457	639	607	667	20.2088	20.813	19.4535	9.00164	9.12964	9.83732	6.85022e-41	-1.04011	down
EVM0002730	138	82	129	651	613	698	3.08038	1.89885	2.70442	14.4578	14.5107	16.2195	5.52268e-69	2.57294	up
EVM0010810	287	240	336	36	34	28	6.38101	5.51949	7.00124	0.776825	0.793566	0.631208	8.09016e-40	-2.90292	down
EVM0007410	200	179	201	410	406	401	3.29119	3.0476	3.10639	6.68971	7.05719	6.84073	1.84129e-18	1.17442	up
EVM0014044	10155	9277	10690	2295	2187	2145	227.611	215.519	224.577	50.9088	51.7633	49.7736	0	-2.0613	down
EVM0051694	1118	1019	1120	384	410	415	27.4096	25.8819	25.7284	9.306	10.599	10.5231	3.19029e-45	-1.30045	down
EVM0051693	333	366	366	1062	1069	979	13.4843	15.3517	13.8757	42.632	45.7382	41.0922	1.28252e-67	1.654	up
EVM0014662	952	926	999	2205	2005	2106	20.8723	21.0353	20.5264	47.8606	46.4385	47.8316	5.88286e-92	1.25014	up
EVM0014669	641	558	680	5157	5106	5239	11.8119	10.6538	11.7527	94.1418	99.4352	100.039	0	3.15835	up
EVM0009046	733	611	685	1400	1283	1384	13.6581	11.7985	11.9577	25.8317	25.2462	26.6981	4.02038e-44	1.11761	up
EVM0029135	416	370	417	161	154	154	25.7438	23.7028	24.1458	9.81818	10.0144	9.8252	8.04329e-18	-1.22077	down
EVM0018958	36	42	32	76	82	92	0.575024	0.684789	0.474013	1.20565	1.38196	1.52605	5.68878e-05	1.21771	up
EVM0015531	15	10	34	135	120	137	0.362083	0.253002	0.799971	3.38148	3.21596	3.59941	2.84135e-17	2.64648	up
EVM0002134	92	85	128	44	31	34	1.34171	1.27051	1.74605	0.630744	0.477362	0.513058	1.37432e-05	-1.27809	down
EVM0002135	4	18	2	145	156	155	0.166412	0.792059	0.072686	6.06523	6.95444	6.7884	5.96658e-07	2.8378	up
EVM0039348	230	260	280	484	488	468	5.09146	5.9699	5.81395	10.6238	11.4454	10.7453	6.15737e-16	1.01225	up
EVM0027203	382	357	408	100	93	89	7.96753	7.71487	7.97543	2.06132	2.02848	1.91404	2.60047e-32	-1.86878	down
EVM0027373	108	116	101	28	38	42	2.14216	2.39526	1.88149	0.536373	0.799046	0.850174	1.55919e-06	-1.38277	down
EVM0016187	240	164	192	536	502	499	11.4662	8.10654	8.60624	25.389	25.3592	24.7329	5.45661e-26	1.46551	up
EVM0016185	2142	2025	2230	4182	3803	4005	21.6956	21.2564	21.174	41.9387	40.6775	42.0074	2.92811e-111	1.02425	up
EVM0013173	49	65	99	10	12	19	6.39477	8.78205	12.2194	1.26554	1.61521	2.5293	3.73717e-07	-1.97986	down
EVM0013179	147	140	182	38	49	35	5.53803	5.43691	6.40311	1.38661	1.91105	1.35491	3.91906e-12	-1.73379	down
EVM0027154	52	47	91	215	173	186	1.22017	1.14401	1.99294	5.0075	4.28126	4.52615	1.138e-12	1.65435	up
EVM0049383	270	225	356	90	49	68	5.6126	4.83701	6.93037	1.84683	1.07606	1.44785	8.78287e-18	-1.8516	down
EVM0024323	321	259	332	73	49	63	7.14024	5.9644	6.92899	1.58914	1.13556	1.43939	4.38612e-28	-2.12099	down
EVM0018100	53	29	27	200	197	209	0.762217	0.433529	0.362632	2.85944	2.99888	3.11885	1.03245e-23	2.47335	up
EVM0038912	93	94	76	542	461	422	2.37231	2.48514	1.81036	13.7902	12.5167	11.2421	5.11971e-55	2.50249	up
EVM0029676	364	373	388	1134	1077	981	8.92234	9.48111	8.90082	27.5395	27.8945	24.9162	1.96633e-68	1.61299	up
EVM0024799	1549	1659	1849	131	121	126	22.4877	24.9612	25.1606	1.87999	1.84619	1.88791	2.64737e-249	-3.59045	down
EVM0033389	84	96	78	31	25	11	0.662521	0.787502	0.580885	0.244541	0.209354	0.090789	1.66785e-06	-1.67031	down
EVM0034413	152	127	140	292	295	324	6.38425	5.52477	5.49741	12.1232	13.0664	14.1056	3.23764e-14	1.21852	up
EVM0023221	531	475	567	219	236	218	4.5903	4.25449	4.59279	1.87116	2.153	1.9519	3.69508e-18	-1.08987	down
EVM0039393	57	39	57	171	153	119	0.481015	0.34165	0.452201	1.43692	1.37524	1.04413	1.60016e-10	1.58137	up
EVM0039394	1494	1404	1592	699	677	649	61.7573	60.1321	61.6779	28.5786	29.5219	27.7538	1.6058e-44	-1.02427	down
EVM0013006	82	47	55	19	13	18	0.853872	0.504078	0.537243	0.19511	0.138691	0.195543	4.63961e-05	-1.5682	down
EVM0001158	8	42	23	52	55	64	0.145482	0.89521	0.434556	1.04466	1.19586	1.35184	0.00726248	1.15991	up
EVM0003485	24	11	19	37	47	36	0.612436	0.267384	0.444517	0.920813	1.26182	0.95488	0.0088133	1.11606	up
EVM0036702	1689	1600	1762	7848	7456	7676	66.905	65.7228	65.4425	307.909	312.036	315.019	0	2.30293	up
EVM0038589	119	120	161	259	227	264	3.76025	3.94779	4.79125	8.12608	7.58075	8.66601	1.02862e-08	1.00772	up
EVM0000681	923	866	952	301	414	376	22.6631	22.0406	21.8961	7.29538	10.7264	9.5609	4.45529e-24	-1.19263	down
EVM0021693	168	159	187	410	381	395	3.93124	3.87324	4.12467	9.52948	9.44388	9.61793	1.59112e-21	1.30887	up
EVM0030355	28	40	40	97	90	62	0.855852	1.26291	1.14638	2.94984	2.90817	1.97791	9.15488e-05	1.23017	up
EVM0000350	495	467	569	229	153	117	9.2478	9.04488	9.95538	4.23754	3.01708	2.26397	7.29753e-18	-1.46993	down
EVM0000356	200	214	222	1035	1003	955	9.7731	10.8573	10.203	50.2303	51.929	48.4511	3.23793e-115	2.33545	up
EVM0051905	526	408	469	213	205	173	5.98503	4.81388	5.00323	2.39596	2.45739	2.03074	7.5529e-15	-1.11123	down
EVM0051903	17	23	17	160	116	220	0.417556	0.57663	0.37894	3.95805	3.04429	5.69495	9.01054e-24	3.0081	up
EVM0051902	136	142	178	43	62	70	2.64753	2.85651	3.24048	0.813828	1.26243	1.4	1.8647e-06	-1.19798	down
EVM0051908	6	15	16	37	32	40	0.136015	0.348829	0.338485	0.821487	0.773073	0.932703	0.00167421	1.4213	up
EVM0033055	116	81	59	284	258	297	3.84532	2.77399	1.84442	9.36805	9.08252	10.2456	7.44425e-17	1.76566	up
EVM0033052	12	0	3	253	264	307	0.095436	0	0.015118	2.00395	2.23144	2.54501	4.55435e-07	3.02704	up
EVM0044457	2662	2503	2940	428	372	493	52.8457	51.49	54.7091	8.39736	7.78804	10.117	3.00684e-214	-2.51438	down
EVM0044456	116	129	119	341	316	319	1.53621	1.77204	1.48782	4.50384	4.44977	4.39875	9.42251e-22	1.51215	up
EVM0044450	137	124	105	35	22	28	2.70149	2.52145	1.92536	0.684104	0.455041	0.568239	8.59802e-11	-1.87163	down
EVM0017634	333	296	355	106	99	95	4.77926	4.40344	4.77937	1.50686	1.49168	1.40318	2.08846e-21	-1.56122	down
EVM0017632	661	605	674	144	135	126	7.09488	6.72335	6.77972	1.52957	1.52346	1.39656	5.85364e-62	-2.11459	down
EVM0048175	100	76	83	8	13	17	1.92863	1.50405	1.48749	0.148945	0.253304	0.329477	2.99913e-11	-2.37748	down
EVM0012425	134	109	100	27	22	20	5.67044	4.78371	3.98105	1.10295	0.955878	0.859925	8.26279e-12	-2.04997	down
EVM0012421	779	720	733	381	298	327	5.95582	5.70237	5.24832	2.87789	2.39923	2.58643	1.21137e-20	-1.02461	down
EVM0032836	619	704	672	215	179	249	19.8701	23.4216	20.2407	6.83893	6.07499	8.28812	1.6164e-29	-1.49687	down
EVM0048823	1533	1409	1664	549	520	510	20.5282	19.5597	20.8825	7.26963	7.35294	7.06251	1.60491e-75	-1.41715	down
EVM0016891	671	718	808	334	254	302	10.5718	11.7324	11.9379	5.20919	4.2182	4.91564	1.95971e-24	-1.17366	down
EVM0053244	17	57	42	146	157	142	0.581722	2.03749	1.3429	4.96879	5.70585	5.03649	1.40068e-10	1.91793	up
EVM0046769	977	965	1066	2370	2050	2033	16.666	17.0483	17.0324	40.02	36.9208	35.9085	2.68317e-78	1.21589	up
EVM0046766	251	232	244	515	459	478	7.98272	7.61923	7.27617	16.2076	15.4045	15.7248	1.61725e-19	1.10436	up
EVM0019987	886	897	909	235	207	167	21.1105	22.163	20.3084	5.53509	5.21244	4.12243	2.17006e-66	-2.00706	down
EVM0010135	2	3	7	38	38	76	0.038142	0.061238	0.112504	0.751684	0.786138	1.57352	2.1881e-10	3.00424	up
EVM0005899	544	649	692	1788	1605	1593	7.6751	9.48807	9.16015	25.0021	23.9389	23.3032	2.42435e-75	1.51453	up
EVM0035705	329	323	396	129	136	199	6.49273	6.60505	7.32331	2.50774	2.81921	4.07153	1.00835e-08	-1.02638	down
EVM0051243	61	68	75	8	16	8	1.48167	1.72779	1.72908	0.19492	0.401759	0.190275	7.63347e-09	-2.24155	down
EVM0020425	84	88	84	19	32	15	1.99003	2.15658	1.86695	0.444495	0.790859	0.368908	7.41866e-07	-1.67798	down
EVM0020429	299	315	307	141	132	113	6.00297	6.55136	5.77212	2.80603	2.78337	2.3352	1.27429e-11	-1.1158	down
EVM0028657	51	50	31	131	80	79	0.924742	0.937784	0.528139	2.38654	1.54471	1.4937	0.000222889	1.15456	up
EVM0012988	238	233	265	574	504	476	4.77482	4.83328	4.98474	11.3978	10.6799	9.89664	2.79796e-22	1.18432	up
EVM0023021	327	298	347	2931	2760	2627	7.17226	6.76199	7.14231	63.7236	64.0087	59.7519	0	3.20429	up
EVM0003454	51	59	53	334	340	306	1.80916	2.18084	1.76976	11.808	12.7986	11.3089	2.96166e-46	2.63664	up
EVM0003459	314	250	371	593	603	605	7.56953	6.23492	8.37936	14.1574	15.3484	15.1084	7.22846e-18	1.05996	up
EVM0031332	174	118	172	26	28	47	3.36747	2.36539	3.10489	0.496451	0.555451	0.937838	2.2406e-12	-1.9523	down
EVM0026771	39	28	29	68	104	82	1.60686	1.18496	1.13876	2.81062	4.59633	3.53822	8.38098e-06	1.41683	up
EVM0054802	131	132	144	59	39	57	6.69186	7.00425	6.90055	2.96221	2.10893	3.02965	1.12138e-06	-1.21918	down
EVM0016664	632	635	600	152	215	188	10.6267	11.0643	9.45555	2.51992	3.80529	3.27429	1.53046e-29	-1.60502	down
EVM0011337	252	193	190	54	42	33	6.6995	5.31872	4.74119	1.42464	1.15594	0.884022	1.29943e-18	-2.09321	down
EVM0006338	12	21	38	218	261	223	0.598016	1.071	1.76885	10.9277	13.9482	11.6763	3.90702e-35	3.25039	up
EVM0010676	830	748	854	228	314	242	17.7974	16.6209	17.1681	4.84323	7.10863	5.36707	1.45005e-32	-1.49156	down
EVM0010675	114	104	191	371	563	604	4.51806	4.28628	7.10834	14.6067	23.6316	24.8526	2.46996e-09	1.89661	up
EVM0040223	1135	1106	1227	4030	3655	3819	18.0593	18.2451	18.2984	63.4991	61.4269	62.9412	8.22083e-286	1.84593	up
EVM0021539	58	64	82	5	27	7	1.34228	1.55204	1.80036	0.115903	0.667318	0.161542	1.17005e-05	-1.91022	down
EVM0044768	48	68	75	14	25	27	0.850508	1.26008	1.24429	0.236733	0.457311	0.491925	0.000797038	-1.26322	down
EVM0025098	389	371	353	903	815	781	5.76984	5.69809	4.91267	13.2659	12.7666	12.0092	5.45118e-36	1.27366	up
EVM0049198	19	9	14	50	37	57	0.744386	0.381824	0.503434	1.99842	1.56988	2.3838	5.38672e-05	1.6564	up
EVM0025324	145	133	158	78	72	40	0.921128	0.87033	0.936998	0.490216	0.477866	0.261157	6.74965e-05	-1.03016	down
EVM0039723	79	102	112	2154	2170	2105	1.08117	1.45263	1.43169	29.3095	31.4861	29.9602	0	4.53644	up
EVM0018318	377	354	418	28	8	33	6.03136	5.87395	6.26806	0.441281	0.133032	0.542188	6.85481e-17	-3.39414	down
EVM0042314	742	626	748	228	258	237	8.75434	7.65874	8.27506	2.65587	3.2057	2.89344	3.53925e-33	-1.41191	down
EVM0041286	72	97	81	30	23	25	2.77932	3.86467	2.91569	1.14915	0.909078	1.00267	7.04215e-06	-1.44965	down
EVM0033670	4685	4530	5411	2103	1946	2001	59.1863	59.3257	64.0827	26.3035	25.9543	26.1716	9.54892e-123	-1.14999	down
EVM0037359	1084	925	1127	474	478	481	16.2598	14.3833	15.8476	7.0347	7.56233	7.46948	5.35776e-28	-1.00141	down
EVM0027006	131	123	120	28	22	34	4.69915	4.57193	4.00759	0.990672	0.82164	1.23727	8.14741e-12	-1.91774	down
EVM0040925	456	300	405	234	140	149	15.9061	10.8455	13.2461	8.06783	5.14864	5.35428	8.45717e-08	-1.00883	down
EVM0039580	62	49	83	159	117	115	1.33782	1.10326	1.67219	3.41632	2.67115	2.57593	1.98496e-05	1.08336	up
EVM0039584	43	35	45	77	70	90	0.608568	0.514299	0.59016	1.07896	1.03931	1.3121	0.000869952	1.00304	up
EVM0005480	34	22	32	93	79	70	0.60515	0.400193	0.53118	1.66018	1.50673	1.29207	2.88728e-06	1.46769	up
EVM0045205	1065	1001	1039	372	402	397	20.8772	20.3524	19.1026	7.21636	8.31719	8.05841	2.05265e-41	-1.27827	down
EVM0001720	407	478	513	934	989	934	9.77732	11.902	11.5361	22.2082	25.0965	23.2402	1.19159e-30	1.14416	up
EVM0006972	766	733	787	3829	3671	3690	16.7741	16.6416	16.1639	83.0848	84.9518	83.7529	0	2.40554	up
[truncated: 3,639 more rows]

## Sheet: WSYL-CK_vs_W
Table S4-3 Transcriptome comparison between WSYL-CK and WSYL-24h
[truncated: 7,257 more rows]

## Sheet: WSYL-CKvs_W
Table S4-4 Transcriptome comparison between WSYL-CK and WSYL-48h
[truncated: 5,307 more rows]
