# Supplementary material for: Comparative transcriptomic analysis reveals potential mechanisms for high tolerance to submergence in arbor willows
Source: PeerJ. 2022 Feb 3;10:e12881. doi: 10.7717/peerj.12881 (PMC8818271; doi:10.7717/peerj.12881)
Supplement: Supplemental Information 3 [file peerj-10-12881-s003.zip › Table S6 C Category 5 comparisons.xlsx]

## Sheet: WR-CK1_WR-CK2_WR-CK3_vs_WSYL-CK
Table S5-1 Transcriptome comparison between WR-CK and WSYL-CK
#ID	WR-CK1_Count	WR-CK2_Count	WR-CK3_Count	WSYL-CK1_Count	WSYL-CK2_Count	WSYL-CK3_Count	WR-CK1_FPKM	WR-CK2_FPKM	WR-CK3_FPKM	WSYL-CK1_FPKM	WSYL-CK2_FPKM	WSYL-CK3_FPKM	FDR	log2FC	regulated
EVM0005966	122	117	99	12	20	25	1.99701	2.06418	1.88715	0.211451	0.377002	0.431028	9.27497e-14	-2.18988	down
EVM0029344	128	124	140	17	10	16	1.7789	1.85907	2.28484	0.251323	0.150452	0.230984	9.89962e-21	-2.72201	down
EVM0011313	38	36	33	78	69	89	2.90362	2.92425	2.94238	6.706	6.16635	7.15733	0.000563545	1.02324	up
EVM0003497	40	71	55	192	144	196	1.10392	2.11611	1.75808	5.95281	4.61984	5.70604	1.88703e-10	1.54926	up
EVM0040121	361	313	248	126	113	157	9.68072	9.01371	7.74517	3.77318	3.49575	4.40419	5.7978e-11	-1.13892	down
EVM0000188	11	18	13	94	113	85	0.24076	0.446026	0.338406	2.45788	3.08541	2.09538	8.92924e-14	2.35664	up
EVM0055521	4012	3252	3526	1501	1435	1584	21.4864	18.7493	22.019	8.99836	8.91603	8.90195	3.32215e-71	-1.22023	down
EVM0025652	208	192	196	85	64	90	5.17164	5.15731	5.68749	2.3545	1.84271	2.33768	2.85776e-09	-1.21993	down
EVM0008786	50	35	51	212	207	193	0.587451	0.433601	0.691989	2.79017	2.82203	2.37104	1.71144e-19	2.03069	up
EVM0015036	28	12	5	45	48	48	0.588682	0.2634	0.100629	1.04017	1.16499	1.05311	0.00173259	1.25823	up
EVM0033262	199	294	160	66	70	57	7.53736	11.9949	7.04838	2.80079	3.07703	2.25709	2.28621e-11	-1.58199	down
EVM0033260	4	0	0	62	61	39	0.047348	0	0	1.07812	1.11356	0.635022	4.38176e-14	3.07188	up
EVM0012565	266	223	208	73	58	86	1.82078	1.64394	1.65572	0.553387	0.45948	0.618647	4.42478e-15	-1.56223	down
EVM0051801	21	30	40	312	323	273	0.956924	1.49797	2.15965	16.2327	17.4569	13.3439	1.51262e-41	3.06831	up
EVM0027146	85	83	83	209	186	236	2.74471	2.90524	3.12263	7.60102	7.00922	8.05387	7.3852e-11	1.27881	up
EVM0052720	42	37	43	14	15	12	0.304285	0.290572	0.363786	0.113014	0.127952	0.091831	0.00229602	-1.18117	down
EVM0052729	276	332	228	86	64	87	10.322	13.3709	9.93742	3.56564	2.74057	3.40966	6.12829e-18	-1.69168	down
EVM0016719	62	60	58	17	17	28	5.2993	5.46109	5.77675	1.59284	1.67541	2.42732	0.000262402	-1.25105	down
EVM0016718	146	85	88	49	34	37	4.47866	2.79682	3.16104	1.68331	1.21774	1.17607	3.40082e-05	-1.20508	down
EVM0026816	886	773	740	2052	2271	2494	31.0048	29.0954	30.1891	80.3988	92.2258	91.5812	2.89082e-86	1.52169	up
EVM0026815	117	51	77	225	294	283	2.50304	1.17945	1.91845	5.42984	7.34994	6.40084	7.92661e-13	1.61832	up
EVM0001910	63	44	73	217	168	198	1.31844	0.990496	1.76632	5.0851	4.08582	4.34432	6.99891e-12	1.58152	up
EVM0046152	10	8	3	33	31	54	0.127713	0.114359	0.044406	0.502353	0.488448	0.763157	2.16136e-05	1.735	up
Salix_babylonica_newGene_9890	414	394	347	81	124	75	10.6659	10.9289	10.4426	2.3167	3.70805	2.01316	5.04832e-24	-1.902	down
Salix_babylonica_newGene_9893	112	108	105	32	38	33	1.0068	1.04466	1.09756	0.319165	0.390876	0.30857	7.96649e-08	-1.45385	down
EVM0057773	19	25	19	170	214	226	0.496215	0.704735	0.580929	5.13273	6.6849	6.38403	2.0793e-32	2.96879	up
EVM0017044	218	212	132	663	673	724	4.85831	5.08579	3.42785	16.5458	17.4007	16.917	4.30279e-42	1.8583	up
EVM0017048	309	283	200	564	553	618	5.03962	4.96404	3.79677	10.2901	10.4593	10.5673	3.8918e-18	1.13781	up
EVM0017049	141	102	155	22	20	16	1.98034	1.53631	2.53738	0.338282	0.3227	0.235554	2.22241e-16	-2.38116	down
EVM0055738	12	0	10	64	78	93	0.136122	0	0.134431	0.832367	1.05175	1.12725	0.00386301	1.31614	up
EVM0010215	116	72	82	176	230	191	2.28622	1.51416	1.89254	3.9002	5.27661	3.95893	5.84075e-07	1.10344	up
EVM0042107	14	15	29	51	82	48	0.121174	0.136928	0.286324	0.495714	0.8202	0.435701	0.000506804	1.29642	up
EVM0042106	115	134	97	62	45	29	1.21046	1.51227	1.18331	0.730078	0.542626	0.3103	7.25317e-05	-1.15268	down
EVM0026361	317	346	277	99	77	113	8.99936	10.6021	9.16692	3.13697	2.52676	3.37368	1.8673e-19	-1.60168	down
Salix_babylonica_newGene_8419	13	33	47	187	164	217	0.915463	1.88807	2.71695	6.16917	7.75669	8.75734	1.49608e-15	2.27158	up
Salix_babylonica_newGene_8418	0	0	0	79	80	85	0	0	0	1.35804	1.42046	1.3939	5.20018e-26	4.13086	up
Salix_babylonica_newGene_8415	8	8	5	36	32	64	0.098082	0.105505	0.063777	0.525173	0.487179	0.882389	2.28406e-06	1.88101	up
EVM0015990	5700	5415	5047	2300	2192	2286	135.3	138.374	139.693	61.1116	60.3834	56.9474	3.82977e-130	-1.22106	down
EVM0015992	6684	6304	5324	2706	2742	2963	148.67	150.943	138.084	67.3655	70.7652	69.159	8.11012e-98	-1.08751	down
EVM0042103	69	80	75	17	14	36	1.85346	2.30113	2.32895	0.500775	0.434812	1.01166	2.43092e-05	-1.42883	down
EVM0007979	27	28	33	88	60	70	0.437602	0.479434	0.628956	1.60401	1.1224	1.18636	0.000385271	1.13339	up
EVM0013932	161	192	149	39	41	67	7.40902	9.514	7.97161	1.96794	2.17749	3.21039	4.83467e-11	-1.60061	down
Salix_babylonica_newGene_1436	582	624	445	17	29	33	17.0318	19.6847	15.1989	0.541331	0.961483	0.990617	4.3783e-91	-4.07317	down
Salix_babylonica_newGene_5392	21	13	11	47	49	49	0.540207	0.354025	0.334709	1.41155	1.5018	1.37703	0.000236429	1.35591	up
EVM0050812	2718	2540	2320	936	1129	1099	100.338	100.958	99.8789	38.6585	48.3592	42.5783	3.07804e-56	-1.21941	down
EVM0049169	146	144	106	13	24	21	1.68921	1.79732	1.42107	0.165751	0.310471	0.246088	4.76872e-17	-2.382	down
EVM0038384	987	910	876	115	249	237	67.2985	66.808	69.6696	8.77969	19.6923	16.9195	4.22637e-10	-1.87488	down
EVM0038386	124	206	188	0	0	2	1.56085	2.7957	2.76631	0	0	0.017866	6.01713e-41	-4.83921	down
Salix_babylonica_newGene_5972	75	50	51	0	0	0	0.921731	0.659461	0.73372	0	0	0	1.45011e-18	-3.58849	down
EVM0020323	1011	847	886	452	365	454	18.0993	16.3056	18.4865	9.05634	7.56632	8.52081	5.77167e-24	-1.0679	down
EVM0020322	191	216	150	80	61	62	4.86582	5.93648	4.44394	2.28222	1.7891	1.64752	3.1271e-09	-1.32278	down
EVM0023389	104	56	65	195	178	154	1.6643	0.951484	1.20601	3.50102	3.30622	2.59349	9.77722e-07	1.16842	up
EVM0056411	43	49	43	130	92	83	0.499814	0.622574	0.591512	1.71499	1.26017	1.02477	0.00018536	1.06802	up
EVM0054201	408	429	423	123	129	106	3.83144	4.33601	4.62943	1.28562	1.39643	1.03914	9.18244e-27	-1.72164	down
EVM0018467	586	416	453	223	167	242	4.28309	3.27018	3.8563	1.82432	1.41251	1.85572	1.12514e-13	-1.13797	down
EVM0042119	60	52	46	16	6	5	1.3539	1.26206	1.20631	0.392188	0.142851	0.108553	1.66747e-06	-1.84542	down
EVM0045663	87	102	64	12	5	13	0.967911	1.22044	0.821831	0.148905	0.063945	0.14495	1.06875e-12	-2.42801	down
EVM0024878	2273	2083	1839	442	507	434	26.5506	26.1926	25.0534	5.76817	6.86217	5.32027	8.90826e-124	-2.10486	down
EVM0034210	788	853	742	316	260	318	21.4365	24.9687	23.528	9.60586	8.19856	9.0661	2.26363e-33	-1.36482	down
EVM0028283	6	11	10	37	38	49	0.074952	0.142446	0.144861	0.517827	0.54866	0.641068	4.23751e-05	1.61177	up
Salix_babylonica_newGene_7683	0	0	0	123	94	97	0	0	0	3.46347	2.44258	1.92444	2.03534e-31	4.45948	up
EVM0025427	510	511	465	110	92	84	7.15201	7.71481	7.60229	1.72386	1.49545	1.23667	2.39138e-48	-2.26515	down
EVM0025428	434	460	360	775	879	845	12.5349	14.2766	12.1088	25.0313	29.4498	25.5939	7.53334e-20	1.00891	up
EVM0048746	43	67	61	17	12	19	1.34608	2.30212	2.25294	0.603464	0.422473	0.63808	6.09602e-05	-1.44572	down
EVM0048741	293	312	237	2243	2333	2635	9.13101	10.4773	8.59936	78.3605	84.4865	86.2828	2.11561e-272	3.0912	up
EVM0042235	28	17	32	112	96	146	1.73063	1.0832	2.32241	7.83701	6.95401	9.57546	2.83302e-11	1.92602	up
EVM0047779	1207	846	975	2109	1849	2255	32.1809	24.2886	30.323	62.9584	57.2317	63.1207	9.55539e-30	1.05136	up
EVM0022935	68	143	128	469	393	422	0.843473	1.90026	1.84039	6.50728	5.65292	5.48607	1.46021e-18	1.81279	up
Salix_babylonica_newGene_9704	209	200	162	65	82	84	5.19415	5.45969	5.57448	2.24028	2.3561	1.99679	1.24515e-08	-1.19553	down
EVM0047271	36	44	23	98	115	158	1.23979	1.62138	0.895381	3.75429	4.5753	5.691	3.256e-09	1.65607	up
EVM0033885	126	135	145	338	332	392	1.64041	1.89437	2.21029	4.93404	5.023	5.36723	4.36492e-17	1.35492	up
EVM0000888	153	107	127	261	286	323	1.96418	1.4785	1.89252	3.7578	4.25759	4.35927	9.31671e-11	1.1443	up
EVM0001285	322	307	234	79	49	66	6.91627	7.08604	5.84404	1.88462	1.21512	1.47419	8.73302e-24	-1.99814	down
EVM0001281	24	16	23	59	54	72	0.249653	0.171454	0.280739	0.68818	0.653406	0.7862	0.000117578	1.30296	up
EVM0057271	130	99	99	27	24	41	1.82366	1.49399	1.62101	0.422561	0.386505	0.593221	1.57333e-08	-1.59418	down
EVM0055280	92	134	77	210	247	238	6.19504	9.79191	6.09645	15.9632	19.4007	16.9132	4.43265e-08	1.15353	up
EVM0057275	57	46	45	11	6	14	3.49129	3.054	3.21684	0.754605	0.359457	0.867671	7.59956e-06	-1.68924	down
EVM0031652	352	350	300	107	155	131	15.9894	17.1205	15.9075	5.40932	8.16184	6.2512	3.72141e-13	-1.26197	down
EVM0037765	13	23	26	66	95	80	0.310295	0.577831	0.738627	1.77885	2.67601	2.03315	7.54661e-07	1.63537	up
EVM0015177	610	534	560	232	255	301	11.4652	10.8098	12.2753	4.876	5.55431	5.935	1.00953e-16	-1.0637	down
Salix_babylonica_newGene_3982	166	130	166	11	27	17	1.43984	1.62972	1.88041	0.092649	0.27205	0.160814	3.2554e-20	-2.6343	down
EVM0003520	489	488	361	214	180	222	11.1779	12.0119	9.62026	5.47703	4.76948	5.32227	2.53901e-13	-1.05682	down
EVM0006816	6	10	16	48	55	41	0.070657	0.12423	0.205985	0.62366	0.749391	0.502934	3.13005e-05	1.61553	up
EVM0014593	392	381	330	117	135	115	9.73367	10.1774	9.55003	3.24858	3.89069	2.97846	9.2629e-21	-1.49795	down
EVM0009592	59	41	32	25	9	10	2.8677	2.11669	1.80973	1.32916	0.499758	0.510633	0.00521547	-1.1336	down
EVM0009597	17	10	16	46	38	40	0.409606	0.266536	0.439745	1.27927	1.086	1.03917	0.00209219	1.18935	up
EVM0008420	249	280	292	87	97	131	3.41741	4.1311	4.67123	1.32387	1.53646	1.87513	2.61675e-11	-1.2949	down
EVM0052951	909	957	780	384	334	379	18.5485	21.0109	18.5593	8.75238	7.90395	8.10909	2.3192e-31	-1.22286	down
EVM0057507	196	153	149	331	339	433	9.21995	7.756	8.19702	17.4611	18.5475	21.4318	6.05559e-13	1.13395	up
EVM0012335	2295	2087	2058	654	621	759	56.1278	54.9266	58.6887	17.8955	17.6058	19.4759	2.65214e-105	-1.62488	down
EVM0012336	430	603	391	126	104	151	26.9566	40.7177	28.616	8.79648	7.53268	9.94437	1.53172e-24	-1.79528	down
EVM0011069	102	67	74	174	172	173	2.12785	1.5134	1.80542	4.0803	4.17631	3.80583	1.23301e-06	1.05522	up
EVM0005733	116	81	76	226	184	199	1.32588	0.999151	1.01155	2.89786	2.44487	2.39136	6.21134e-08	1.12198	up
EVM0005738	113	86	72	17	21	28	1.71152	1.39224	1.25978	0.286859	0.355932	0.436048	2.74233e-08	-1.71047	down
Salix_babylonica_newGene_2497	145	99	150	33	11	9	2.22115	2.06338	2.75284	0.364437	0.081767	0.078458	6.90332e-13	-2.35098	down
Salix_babylonica_newGene_6930	0	0	0	314	424	429	0	0	0	13.0178	17.9056	16.6883	1.51241e-75	6.21228	up
EVM0048265	198	200	174	437	390	336	2.86225	3.09918	2.93267	7.05755	6.54021	5.08648	1.45527e-10	1.01979	up
EVM0047438	72	67	45	8	23	13	1.91671	1.9081	1.38029	0.236777	0.701757	0.337862	1.9742e-05	-1.56915	down
EVM0047430	86	99	78	10	19	11	1.3799	1.70691	1.46638	0.180622	0.345111	0.185329	1.44018e-11	-2.20428	down
EVM0027755	62	58	65	128	164	125	0.752968	0.749205	0.91821	1.73623	2.31013	1.58565	8.41217e-06	1.10078	up
EVM0053440	431	408	401	160	147	137	5.26388	5.36328	5.71045	2.18115	2.07328	1.7545	5.2601e-21	-1.40706	down
EVM0053441	413	371	357	832	718	756	5.09108	4.92347	5.1292	11.4836	10.2816	9.78556	2.64078e-21	1.02694	up
EVM0034051	398	330	318	142	98	98	2.16377	1.93337	2.01529	0.864907	0.615261	0.556753	1.15137e-17	-1.52465	down
EVM0025623	106	100	64	213	164	206	1.49003	1.51682	1.04607	3.36122	2.66971	3.03419	5.4306e-07	1.07259	up
EVM0025624	365	366	378	61	74	80	3.85379	4.16939	4.6544	0.717355	0.897239	0.886997	5.36489e-37	-2.23713	down
Salix_babylonica_newGene_450	13	30	23	197	171	187	0.151509	0.379761	0.312558	2.63433	2.36836	2.35108	5.65309e-26	2.7531	up
EVM0038199	320	222	241	89	107	99	2.6615	1.9842	2.33471	0.828903	1.02711	0.86246	1.49563e-11	-1.30187	down
EVM0021283	577	586	554	1436	1388	1551	9.07125	9.9181	10.1586	25.2984	25.3493	25.6258	3.12696e-62	1.36124	up
EVM0035018	132	144	98	29	41	27	4.52105	5.31347	3.92115	1.11304	1.6334	0.959029	8.987e-10	-1.68895	down
EVM0035014	69	91	70	15	29	40	1.98996	2.82473	2.3499	0.477455	0.953679	1.19664	0.000360761	-1.19715	down
EVM0056206	68	65	46	16	15	20	3.62541	3.76398	2.86568	0.959468	0.938429	1.08188	2.91712e-05	-1.44689	down
EVM0020158	662	655	572	158	149	151	21.6049	22.9964	21.7612	5.76274	5.63993	5.16799	4.6909e-53	-1.96684	down
EVM0039647	153	103	97	0	0	0	6.5146	4.69636	4.7761	0	0	0	4.21043e-33	-4.55241	down
EVM0039642	26	37	30	101	134	89	0.575337	0.885784	0.795412	2.55011	3.52154	2.12362	4.82196e-08	1.59656	up
EVM0045147	3800	4029	2840	6425	8526	7199	246.773	281.601	215.024	467.061	642.515	490.56	2.63503e-08	1.04067	up
EVM0037565	116	116	112	46	47	58	3.24055	3.48814	3.64056	1.44043	1.50713	1.68887	3.30066e-05	-1.06044	down
EVM0049823	380	384	336	166	134	186	2.56529	2.7898	2.65108	1.2555	1.05129	1.31752	3.96931e-13	-1.11671	down
EVM0049790	20	59	30	169	126	167	0.479587	1.53611	0.85431	4.61757	3.56484	4.27367	2.54385e-10	1.83022	up
EVM0046429	82	80	103	39	27	27	3.31466	3.48398	4.86182	1.75026	1.26477	1.11545	2.55892e-05	-1.28793	down
EVM0031921	87	42	47	384	407	413	1.61782	0.824772	1.00564	8.02817	8.8066	8.0906	1.13748e-42	2.65361	up
EVM0044647	32	32	50	122	120	138	0.331191	0.356246	0.610109	1.43661	1.46087	1.52302	6.78255e-09	1.56142	up
EVM0048462	282	227	211	44	49	42	3.24216	2.80766	2.82158	0.557709	0.654281	0.498125	6.96562e-26	-2.22055	down
Salix_babylonica_newGene_3038	288	343	327	0	0	0	3.45234	4.2222	4.84998	0	0	0	9.42889e-67	-5.92817	down
Salix_babylonica_newGene_6133	219	218	188	79	86	97	4.63933	4.99007	4.66839	1.85285	2.09583	2.15401	2.9959e-09	-1.16149	down
EVM0026818	357	386	336	123	125	167	14.4494	16.8228	15.8543	5.54188	5.87262	7.06993	5.56988e-16	-1.30671	down
EVM0047982	538	602	389	167	147	185	21.7297	26.183	18.3208	7.51111	6.84883	7.83061	3.65323e-23	-1.53027	down
Salix_babylonica_newGene_8667	265	209	265	6	15	4	2.88662	1.6341	2.09586	0.036882	0.101378	0.022352	3.6393e-47	-4.12595	down
EVM0054059	187	220	159	77	83	105	4.27681	5.42625	4.24844	1.97338	2.18706	2.52096	2.63014e-06	-1.00273	down
EVM0046581	383	348	354	124	84	100	3.07671	3.01574	3.32261	1.11546	0.780214	0.84037	1.04776e-23	-1.71557	down
EVM0041674	33	43	46	96	118	95	0.985189	1.41881	1.64671	3.30219	4.19655	3.06608	2.09268e-05	1.20727	up
EVM0030804	244	279	217	590	643	695	5.38048	6.63697	5.57011	14.5879	16.4902	16.1128	2.68997e-28	1.37769	up
EVM0040980	83	80	72	213	164	186	1.01971	1.05414	1.02815	2.92892	2.34285	2.40582	6.93816e-09	1.20973	up
EVM0040983	150	144	128	361	325	260	2.85679	2.94529	2.84295	7.70905	7.18894	5.19667	1.98966e-10	1.14552	up
Salix_babylonica_newGene_3574	7	17	9	36	33	50	0.256309	0.666755	0.370654	1.4654	1.39562	1.91433	0.000770692	1.35453	up
EVM0036318	125	122	117	75	30	54	1.60347	1.68569	1.76296	1.08317	0.446123	0.72807	0.00025792	-1.04199	down
EVM0017947	55	48	53	6	4	3	1.08081	1.01647	1.23084	0.120775	0.09132	0.060885	1.6708e-10	-2.47516	down
EVM0055092	1075	909	961	321	395	385	17.3084	15.7514	18.0346	5.78731	7.36864	6.50459	3.27193e-35	-1.36708	down
EVM0005454	652	722	589	108	96	95	22.8316	27.214	24.072	4.22659	3.88617	3.47007	7.99626e-74	-2.60483	down
EVM0024836	266	259	217	101	106	60	7.37004	7.7438	7.02218	3.12392	3.3945	1.73263	7.99804e-10	-1.33743	down
Salix_babylonica_newGene_5743	135	38	41	0	0	0	6.82712	2.02413	2.40053	0	0	0	2.52278e-17	-3.50884	down
EVM0006998	77	75	50	3	0	0	1.74255	1.83181	1.30831	0.058597	0	0	1.69614e-18	-3.46851	down
EVM0006997	314	306	293	106	60	44	9.21638	9.66933	10.0538	3.47013	2.02527	1.34454	4.47712e-17	-1.92456	down
Salix_babylonica_newGene_6214	128	115	126	0	0	2	3.70251	3.3312	4.22595	0	0	0.033838	5.96233e-34	-4.46813	down
EVM0006668	3001	2680	2916	1558	990	1422	47.2475	45.4198	53.537	27.4638	18.0906	23.482	1.54061e-08	-1.04478	down
Salix_babylonica_newGene_3992	122	156	127	448	448	371	2.88889	3.86159	4.29293	9.77223	9.06898	7.61046	6.24249e-22	1.6082	up
EVM0007461	66	32	36	0	2	3	0.677922	0.354398	0.423407	0	0.024069	0.027134	1.45189e-10	-2.66731	down
Salix_babylonica_newGene_3998	1126	1249	1077	460	463	616	18.7532	22.1002	20.3502	7.32089	8.52278	11.1025	1.70534e-26	-1.12648	down
EVM0004746	133	95	106	41	37	31	2.58699	1.99656	2.40099	0.891792	0.817521	0.631436	3.00548e-07	-1.40709	down
EVM0004745	231	215	201	573	406	604	2.44418	2.43966	2.46966	6.78253	4.97919	6.70554	1.82354e-18	1.27389	up
EVM0004740	883	987	786	406	364	425	22.8598	27.5035	23.7296	11.7644	10.9175	11.5412	3.27735e-25	-1.10777	down
EVM0028164	584	545	442	175	184	204	8.96229	9.00517	7.91732	2.99681	3.26635	3.28699	5.33904e-26	-1.41212	down
EVM0016224	156	136	139	49	75	55	1.82226	1.71625	1.8944	0.640785	1.01395	0.671891	4.65214e-06	-1.1299	down
EVM0016223	381	294	322	147	148	144	8.03397	6.66846	7.90504	3.47134	3.6246	3.1837	9.16493e-12	-1.11074	down
EVM0016222	24	15	13	65	51	70	0.749742	0.499757	0.472219	2.31002	1.87321	2.33254	9.4994e-06	1.52353	up
Salix_babylonica_newGene_2021	51	69	40	17	19	17	1.64401	2.45121	1.38933	0.531679	0.679277	0.488605	0.000583991	-1.24566	down
EVM0019901	108	86	96	0	0	2	2.49823	2.12024	2.57678	0	0	0.048396	1.41312e-27	-4.12144	down
EVM0019904	19	13	17	251	284	239	0.139067	0.100705	0.147622	2.09739	2.46123	1.8714	5.5437e-48	3.60569	up
EVM0012103	143	131	110	67	37	65	2.73852	2.69233	2.44018	1.43255	0.817669	1.30493	5.37965e-05	-1.05083	down
EVM0003904	1212	1117	1130	390	441	445	14.7863	14.6721	16.075	5.3226	6.24486	5.68632	3.31516e-47	-1.39335	down
EVM0007211	112	98	105	12	28	12	2.329	2.19473	2.55406	0.279983	0.666649	0.241371	1.40908e-11	-2.14069	down
EVM0016487	173	197	194	19	33	26	3.44584	4.236	4.50837	0.40468	0.754723	0.530793	6.50612e-24	-2.54653	down
EVM0016488	129	130	117	294	274	311	3.34958	3.62667	3.54828	8.57575	8.2729	8.49669	2.14087e-13	1.20422	up
EVM0057062	122	135	93	23	16	17	2.10778	2.49352	1.86984	0.442711	0.318	0.306763	9.50174e-15	-2.25562	down
EVM0028839	94	76	58	317	283	308	2.30962	2.00186	1.65074	8.76144	8.09102	7.98241	6.32045e-26	1.92883	up
Salix_babylonica_newGene_8300	845	1170	735	1850	2600	3077	33.4534	48.6606	35.1644	83.4092	118.818	125.89	2.46277e-07	1.33629	up
EVM0020736	66	56	71	14	24	22	0.840972	0.766058	1.04951	0.189749	0.342726	0.286536	6.51977e-05	-1.36527	down
EVM0045187	7	4	4	71	74	107	0.373573	0.208703	0.249339	4.34466	4.75153	6.21144	3.78533e-18	3.07841	up
EVM0037522	0	0	0	175	157	154	0	0	0	2.0443	1.90171	1.68002	3.33771e-44	5.08092	up
EVM0026881	147	140	135	334	325	376	2.51878	2.58301	2.69027	6.42252	6.49117	6.78868	9.09012e-17	1.27585	up
EVM0050889	49	62	50	217	164	144	0.836742	1.1386	1.00681	4.18554	3.29203	2.60866	5.41879e-11	1.5866	up
EVM0029713	75	45	66	184	128	157	0.471896	0.303981	0.480406	1.29298	0.934689	1.03294	4.42345e-07	1.24332	up
EVM0005403	161	171	153	10	12	22	1.45596	1.66494	1.60847	0.095293	0.124045	0.200037	6.22938e-27	-2.9968	down
EVM0011366	52	53	42	149	138	176	1.31803	1.4342	1.24514	4.24053	4.07091	4.70155	2.50145e-11	1.5496	up
EVM0015860	30	56	30	280	264	285	0.298243	0.608658	0.353468	3.17238	3.10713	3.03442	2.86599e-33	2.65004	up
EVM0026710	52	48	51	0	0	0	1.04382	1.04152	1.21171	0	0	0	1.71052e-16	-3.40466	down
EVM0034570	132	108	127	242	255	327	1.24323	1.08751	1.396	2.55354	2.78505	3.22812	4.16252e-10	1.13362	up
EVM0025813	278	254	192	79	90	95	5.0788	5.00084	4.0955	1.60942	1.91008	1.80743	3.60583e-12	-1.34547	down
EVM0035198	27	39	33	67	106	104	0.750132	1.17602	1.06672	2.11015	3.47005	3.09264	1.84484e-05	1.30252	up
EVM0035190	100	63	88	0	0	0	2.86099	1.92796	2.92589	0	0	0	4.65664e-25	-4.075	down
EVM0037878	180	185	162	73	56	74	3.84483	4.2557	4.03611	1.74171	1.37744	1.64094	4.77032e-09	-1.26321	down
EVM0004068	126	143	109	266	244	259	5.09082	6.22366	5.13823	12.0199	11.4526	10.9946	1.15794e-08	1.00854	up
EVM0035227	84	68	74	208	172	195	1.49694	1.29112	1.5364	4.15459	3.55254	3.65593	4.27618e-10	1.2913	up
EVM0046879	29	32	23	127	111	141	0.30407	0.358983	0.28002	1.51115	1.36249	1.56651	1.26182e-13	1.96384	up
EVM0032649	116	117	107	33	23	13	1.62819	1.7686	1.74811	0.516508	0.374357	0.189968	8.84595e-11	-1.94536	down
EVM0033188	141	113	95	41	61	48	1.73716	1.48607	1.35249	0.553332	0.866427	0.614968	8.0359e-05	-1.06024	down
EVM0036889	12	8	2	95	56	79	0.328433	0.221516	0.060861	2.95587	1.80169	2.30615	8.75405e-13	2.58837	up
EVM0039857	2666	2383	2202	434	442	527	63.8685	61.4426	61.524	11.627	12.289	13.2424	4.99613e-201	-2.3218	down
EVM0000104	74	51	40	160	139	153	1.01695	0.755624	0.634293	2.48447	2.23155	2.22818	1.43453e-08	1.36815	up
EVM0037682	590	562	485	1379	1152	1435	5.97715	6.1312	5.73071	15.6444	13.5396	15.2558	5.91263e-47	1.28856	up
EVM0037686	840	967	822	162	203	190	14.8389	18.3982	16.939	3.19072	4.14725	3.51383	7.30158e-65	-2.16491	down
EVM0033593	390	305	292	158	165	126	3.58178	3.01132	3.12325	1.62412	1.75716	1.21447	1.86721e-09	-1.0517	down
EVM0049751	170	143	97	67	39	50	2.29425	2.07071	1.52212	1.00333	0.605073	0.708936	4.7944e-06	-1.21881	down
EVM0003058	35	38	23	56	106	86	0.358843	0.419829	0.276156	0.649115	1.27275	0.924671	0.000214666	1.19497	up
EVM0015267	22	19	13	38	39	52	0.48492	0.451093	0.339663	0.955549	1.03258	1.2387	0.00754493	1.01311	up
EVM0030482	113	97	127	273	308	226	4.20807	3.87301	5.51245	11.4351	13.3492	8.86985	1.91819e-09	1.21468	up
EVM0048058	10	21	18	77	80	80	0.421026	0.94874	0.882429	3.59443	3.87364	3.52084	8.23669e-09	1.89196	up
EVM0008075	57	99	68	14	23	21	2.57002	4.83736	3.55821	0.704856	1.20607	0.965561	3.42173e-06	-1.57634	down
EVM0002616	21	39	43	97	68	77	0.175069	0.343902	0.415878	0.90349	0.658258	0.673844	0.00135781	1.05126	up
Salix_babylonica_newGene_2599	287	346	227	73	47	56	7.35093	9.55705	6.76887	2.07633	1.39256	1.50649	8.95707e-24	-2.10962	down
Salix_babylonica_newGene_10923	2287	2154	2201	865	924	1082	58.8329	59.6455	66.022	24.9149	27.5852	29.1889	1.05926e-50	-1.17698	down
EVM0057261	959	788	750	291	280	296	20.7074	18.3193	18.8806	7.014	7.00545	6.6962	4.19792e-41	-1.46913	down
EVM0005349	466	447	377	104	108	149	16.4929	17.0096	15.5593	4.08639	4.42467	5.4995	7.32044e-29	-1.74708	down
Salix_babylonica_newGene_3026	30	24	10	577	599	599	0.526334	0.453368	0.210463	13.9921	15.4663	13.8774	8.75623e-110	4.50781	up
EVM0041002	1575	1516	1452	3769	3326	4046	41.3116	42.782	44.4031	110.671	101.234	111.359	4.92743e-103	1.31116	up
EVM0053016	101	102	80	414	343	412	2.28729	2.48688	2.11228	10.5321	9.02174	9.81792	8.98136e-35	1.99477	up
EVM0047867	55	37	34	16	16	9	0.59422	0.428844	0.428572	0.19341	0.197297	0.101464	0.00268514	-1.18342	down
EVM0047869	2403	1984	2197	908	912	791	17.3776	15.4466	18.5272	7.35061	7.65012	6.0008	1.06255e-43	-1.28793	down
Salix_babylonica_newGene_9813	54	52	30	0	5	10	1.26594	1.30673	0.827335	0	0.137306	0.23708	1.11493e-06	-2.02601	down
EVM0001992	91	58	89	32	29	44	1.89541	1.2899	2.15966	0.729776	0.689833	0.96321	0.0016076	-1.00017	down
EVM0052964	170	145	193	6	3	22	4.13077	3.78974	5.46237	0.143934	0.082286	0.544625	7.48254e-08	-2.3091	down
EVM0054795	124	147	104	263	233	270	5.01696	6.41224	4.87956	11.9502	10.9319	11.4666	2.13039e-08	1.0113	up
Salix_babylonica_newGene_1439	34	57	22	141	200	211	0.956638	1.76618	0.680288	4.7849	7.24911	6.83568	1.13552e-14	2.06628	up
EVM0000098	301	221	227	72	70	81	4.17986	3.30593	3.67711	1.11419	1.12497	1.18036	8.11202e-17	-1.62279	down
EVM0054249	1243	1236	1066	2309	2378	2794	35.481	37.9757	35.5082	73.823	78.8148	83.7372	2.03764e-55	1.09611	up
EVM0004125	31	35	15	98	93	137	0.637869	0.770264	0.35317	2.24825	2.22651	2.96389	2.19829e-09	1.77252	up
EVM0032574	1116	1017	1018	2729	2694	2894	23.3974	22.9515	24.8894	64.055	65.5618	63.6831	4.9012e-110	1.41873	up
EVM0055110	339	443	328	149	145	149	7.07075	9.9541	7.9895	3.47443	3.49588	3.26289	7.11428e-14	-1.24794	down
EVM0040665	58	50	45	18	24	18	1.65204	1.5365	1.47308	0.543636	0.778261	0.53894	0.0030646	-1.0644	down
EVM0024846	24	40	19	109	108	120	1.268	2.25874	1.17169	6.51731	6.67128	6.70756	4.5067e-10	1.79169	up
EVM0012600	250	254	227	630	536	595	7.18935	7.86355	7.61636	20.2948	17.8864	17.9779	8.85144e-25	1.26754	up
EVM0056498	347	266	296	126	115	116	6.47809	5.34146	6.42415	2.6224	2.48465	2.26747	2.65131e-13	-1.26353	down
Salix_babylonica_newGene_726	54	55	46	221	263	255	0.966799	1.0521	0.953577	4.45615	5.49392	4.80507	7.90594e-26	2.14208	up
EVM0002159	55	67	75	342	352	357	2.12242	2.76319	3.33215	14.7685	15.7327	14.4359	2.26995e-36	2.31385	up
EVM0041625	929	774	770	335	293	361	15.5555	13.9548	15.0296	6.28172	5.67801	6.34272	4.23705e-32	-1.27362	down
EVM0013152	3184	2940	2725	1164	1082	1216	66.6729	66.2625	66.5422	27.2739	26.275	26.7113	9.80392e-108	-1.31929	down
EVM0006486	878	829	748	1866	1734	2069	18.383	18.6845	18.2651	43.7746	42.1635	45.4872	7.9325e-65	1.22471	up
EVM0049458	119	87	106	47	11	37	1.43402	1.12982	1.49241	0.622703	0.151498	0.466383	1.95913e-05	-1.416	down
EVM0018121	919	676	653	239	254	257	17.936	14.1992	14.8595	5.22728	5.75051	5.26802	4.20446e-33	-1.51333	down
EVM0035529	186	146	152	370	298	371	1.00684	0.852229	0.962833	2.24721	1.87576	2.11444	5.369e-12	1.09002	up
EVM0035525	2500	2253	2138	546	512	555	14.0911	13.6675	14.0531	3.44249	3.34493	3.28246	4.66418e-175	-2.05075	down
EVM0035523	55	61	76	14	6	14	1.51855	1.80155	2.45545	0.420418	0.177598	0.38006	7.91364e-08	-1.93576	down
EVM0035521	1041	912	703	1920	1959	2170	24.7419	23.3256	19.4884	51.0954	54.0437	54.1423	8.02394e-46	1.2091	up
EVM0045978	12	20	20	228	245	272	0.513737	0.989111	1.06768	11.8617	13.2025	13.2752	1.64995e-45	3.4779	up
EVM0024772	65	49	84	134	122	194	2.22428	1.78836	3.36233	5.12938	4.84403	6.99437	3.80207e-05	1.07839	up
EVM0024776	679	699	574	89	68	96	16.2566	18.0102	16.0277	2.36823	1.88655	2.39314	9.94218e-83	-2.82784	down
EVM0014149	132	118	69	992	932	1048	2.12586	2.05037	1.30099	17.9887	17.5152	17.813	1.04315e-121	3.16682	up
EVM0024780	51	53	49	8	6	18	2.73997	3.08575	3.05406	0.478863	0.368172	1.00716	9.46216e-06	-1.68676	down
EVM0034430	151	195	135	60	59	56	4.65713	6.49563	4.84545	2.05864	2.1151	1.81618	2.32954e-08	-1.31594	down
EVM0007508	451	483	308	851	909	872	9.76951	11.2555	7.78583	20.6418	22.8633	19.8262	6.2439e-19	1.09671	up
EVM0033801	313	397	286	97	99	143	4.83281	6.59666	5.15241	1.66656	1.76826	2.32033	3.39985e-15	-1.45828	down
EVM0023205	324	302	371	122	137	129	3.63216	3.65287	4.84879	1.528	1.781	1.51329	3.00484e-13	-1.2821	down
EVM0034322	39	40	43	109	115	160	0.599716	0.647817	0.758874	1.87929	2.05478	2.5815	7.19174e-09	1.50533	up
EVM0021789	321	324	252	711	659	845	12.9318	14.0681	11.8136	32.0951	30.8481	35.7734	3.89823e-29	1.30539	up
EVM0005064	110	85	99	8	5	9	1.74844	1.4479	1.83596	0.13341	0.088182	0.138768	4.40217e-19	-2.96432	down
EVM0037276	4860	4256	3994	9062	8694	9515	60.7417	57.262	58.2141	126.807	126.108	124.801	1.59987e-136	1.0831	up
EVM0030726	47	50	37	95	107	97	3.16992	3.61284	2.88855	7.19931	8.39463	6.91471	8.68599e-05	1.06897	up
EVM0034490	955	1028	877	330	393	466	30.3599	35.1927	32.5249	11.729	14.4767	15.5364	1.10718e-26	-1.21935	down
EVM0005062	584	479	450	185	248	205	6.87791	6.07899	6.17577	2.44061	3.3836	2.52849	2.42262e-15	-1.17266	down
EVM0032387	127	139	86	34	45	41	2.65729	3.1255	2.08627	0.776328	1.0718	0.898479	7.44374e-07	-1.3515	down
EVM0000375	0	4	10	57	79	50	0	0.177024	0.467757	2.65454	3.80786	2.15441	2.41222e-10	2.51086	up
EVM0051927	230	215	184	761	695	763	7.63917	7.69923	7.11076	28.3466	26.8478	26.6723	1.22494e-55	1.81279	up
EVM0031893	23	17	38	84	70	70	0.404742	0.317665	0.766259	1.66241	1.4404	1.28529	0.000151485	1.27401	up
EVM0031899	1412	1419	1215	636	616	663	8.87011	9.59551	8.90201	4.47151	4.4845	4.36701	5.441e-37	-1.04073	down
EVM0031898	659	820	590	296	248	217	12.7517	17.0871	13.3197	6.41208	5.5644	4.3955	1.63767e-20	-1.36744	down
EVM0007725	137	132	154	8	13	8	4.32098	4.47954	5.66815	0.279667	0.475926	0.248067	1.86658e-26	-3.22064	down
EVM0003771	400	421	413	185	200	172	17.9203	20.2975	21.5878	9.25478	10.3863	8.05959	8.17013e-13	-1.08505	down
EVM0034591	78	75	100	255	216	264	3.41903	3.57179	5.13262	12.6316	11.0542	12.2624	2.27401e-13	1.46569	up
EVM0007069	35	32	33	0	0	0	0.968999	0.962968	1.07427	0	0	0	4.53949e-11	-2.82475	down
EVM0048150	0	0	0	93	85	57	0	0	0	1.79414	1.6969	1.02809	6.28331e-24	4.00427	up
EVM0012446	185	164	119	85	55	73	10.419	9.93407	7.80262	5.36036	3.53387	4.29266	2.18334e-05	-1.01542	down
EVM0027067	4	18	26	47	51	52	0.064836	0.303746	0.484748	0.849225	0.954495	0.884911	0.00365314	1.18779	up
EVM0006337	344	243	186	15	21	8	9.1558	6.95464	5.77176	0.420113	0.619491	0.207158	8.33565e-40	-3.57494	down
EVM0006332	145	170	96	429	444	423	3.71253	4.68788	2.87815	12.3615	13.2397	11.4275	2.03366e-22	1.62591	up
EVM0006333	98	105	111	34	46	18	1.05266	1.21609	1.3941	0.412201	0.577847	0.204827	6.00552e-06	-1.40703	down
EVM0009266	22	23	42	161	196	207	0.291317	0.324364	0.650706	2.4068	3.02813	2.89943	1.50581e-20	2.41971	up
EVM0047126	0	3	0	62	48	52	0	0.024927	0	0.579052	0.464715	0.45884	1.91813e-15	3.21281	up
EVM0052575	214	178	172	74	61	56	2.91185	2.59973	2.72863	1.11607	0.954	0.799724	5.1182e-11	-1.42597	down
EVM0052572	146	110	129	424	416	390	2.70113	2.18042	2.78077	8.80991	8.95694	7.58828	1.92409e-25	1.64491	up
EVM0053199	212	269	134	82	51	60	18.4432	25.1839	13.5812	7.96682	5.1282	5.48626	2.26519e-09	-1.48779	down
EVM0001818	1132	1052	996	273	242	297	19.5233	19.52	20.0163	5.27001	4.83738	5.36294	4.32633e-81	-1.91527	down
EVM0004860	303	325	288	697	650	755	7.30223	8.4273	8.09679	18.8219	18.1873	19.1058	5.20245e-27	1.20149	up
EVM0021667	0	0	0	243	227	268	0	0	0	7.06862	6.84457	7.29164	5.74341e-59	5.65279	up
EVM0026008	92	94	93	35	27	32	2.8059	3.08196	3.30652	1.16593	0.927001	1.02456	2.08451e-06	-1.36074	down
EVM0017252	78	96	76	203	186	282	2.12009	2.814	2.42588	6.22035	5.90613	8.09254	8.44031e-11	1.35372	up
EVM0007880	283	274	196	38	54	48	3.65038	3.80467	2.94686	0.544861	0.808514	0.649308	4.88842e-25	-2.22377	down
Salix_babylonica_newGene_4109	151	130	93	26	34	29	5.08668	4.12547	3.08466	0.933039	1.03283	0.863211	5.2306e-11	-1.79868	down
EVM0041212	193	183	193	62	39	62	2.59178	2.64664	3.03062	0.923683	0.602971	0.87398	2.05465e-13	-1.65258	down
Salix_babylonica_newGene_4102	12	2	14	323	281	311	0.093135	0.017071	0.123481	3.77618	5.12669	4.12802	6.66571e-62	4.41177	up
EVM0054160	870	800	837	1606	1645	1924	19.1068	18.9104	21.4323	39.4726	41.9213	44.3466	7.83574e-39	1.05871	up
Salix_babylonica_newGene_1571	58	70	81	25	24	22	1.12216	1.47134	1.82821	0.547146	0.54501	0.447617	9.12581e-05	-1.29049	down
Salix_babylonica_newGene_1576	56	46	43	2	0	2	2.42092	2.1451	2.16387	0.097164	0	0.091074	4.07456e-13	-2.95448	down
EVM0035729	58	42	44	16	8	17	1.2701	0.980656	1.11805	0.390672	0.189902	0.393553	0.00026074	-1.37774	down
Salix_babylonica_newGene_1680	29	26	35	181	157	163	0.470289	0.46098	0.767808	3.47865	3.09432	2.947	5.36579e-20	2.26398	up
Salix_babylonica_newGene_1685	94	103	99	227	202	241	0.675858	0.787417	0.816223	1.81121	1.67629	1.80001	1.71683e-09	1.14076	up
EVM0051261	38	50	30	16	3	19	1.13523	1.61331	1.048	0.517787	0.104403	0.569074	0.00745551	-1.13408	down
EVM0035095	310	343	225	60	69	55	14.0808	16.7674	11.8986	3.01872	3.60167	2.60008	9.90203e-25	-2.08143	down
EVM0020400	4817	4560	4208	1212	1097	1295	88.2508	89.916	89.8988	24.8451	23.3141	24.889	9.07606e-252	-1.87951	down
Salix_babylonica_newGene_6501	299	380	344	653	722	782	2.93077	4.08743	4.01288	6.60884	7.87017	7.54613	5.64456e-17	1.07188	up
EVM0051483	1307	1076	1215	337	342	399	15.7589	13.9652	17.0754	4.53702	4.77837	5.03669	9.2888e-60	-1.68845	down
EVM0005909	2590	2241	2339	761	627	681	25.4046	23.6572	26.749	8.35628	7.12783	7.00347	1.32273e-101	-1.74916	down
EVM0028099	12	12	6	53	59	45	0.277526	0.29855	0.158523	1.40197	1.6124	1.10859	6.93152e-07	1.84708	up
Salix_babylonica_newGene_680	178	183	181	0	0	0	1.73084	2.06262	2.1173	0	0	0	8.15565e-47	-5.18877	down
Salix_babylonica_newGene_7365	147	160	123	53	52	64	3.24279	3.79155	3.28122	1.4148	1.30244	1.58475	2.53834e-07	-1.21681	down
EVM0026947	339	283	232	571	588	653	4.99817	4.4904	3.98151	9.44107	10.0679	10.1185	1.09172e-18	1.09434	up
EVM0042535	153	129	143	281	313	284	2.33655	2.11865	2.54436	4.81197	5.54251	4.54758	1.37999e-09	1.03309	up
EVM0011456	87	116	54	26	15	22	2.89276	4.15018	2.08488	0.970488	0.580216	0.75198	6.21258e-07	-1.64998	down
EVM0013348	121	102	93	19	22	11	2.96146	2.69226	2.63837	0.496366	0.625321	0.282773	8.53518e-13	-2.17796	down
EVM0022063	1504	1210	1281	465	470	445	25.3785	21.9636	25.1988	8.76801	9.20272	7.86684	1.41489e-52	-1.48257	down
EVM0024892	190	293	238	60	42	43	2.49741	4.15726	3.66119	0.874897	0.628935	0.590861	2.18929e-19	-2.10471	down
EVM0024898	578	569	457	1065	1048	1132	7.14192	7.56988	6.57641	14.7293	15.024	14.6748	5.42732e-30	1.03475	up
EVM0004264	10	11	12	51	87	84	0.225686	0.264565	0.316697	1.3021	2.29326	2.01815	2.45355e-10	2.19623	up
EVM0040321	921	732	648	326	237	275	12.9458	11.0819	10.6187	5.12466	3.86266	4.05944	1.29881e-26	-1.38895	down
EVM0017118	233	286	222	730	719	838	2.09287	2.77016	2.32774	7.3525	7.51588	7.92	6.3072e-41	1.61601	up
EVM0044671	1639	1461	1380	3603	3416	3806	24.413	23.418	23.9729	60.0859	59.062	59.5044	3.62516e-120	1.29519	up
EVM0017115	936	797	732	1621	1619	1775	36.5391	33.4978	33.3414	70.8663	73.4016	72.7428	5.01924e-43	1.04626	up
EVM0043028	194	237	152	401	453	501	3.65601	4.81178	3.32876	8.45827	9.89998	9.9087	9.48178e-15	1.20444	up
EVM0043022	136	92	101	406	378	487	2.5773	1.87576	2.23246	8.63573	8.32849	9.69546	8.46851e-32	1.90167	up
EVM0038908	119	103	123	63	19	38	4.0384	3.74166	4.86695	2.37748	0.727533	1.35008	3.69794e-05	-1.29041	down
EVM0027637	84	68	48	6	8	19	4.61246	4.03731	3.08121	0.333632	0.497522	1.08465	6.45457e-08	-1.97536	down
EVM0023819	339	298	263	815	739	872	3.10658	2.93788	2.81055	8.36593	7.85793	8.39408	4.9495e-41	1.43558	up
EVM0038707	119	119	99	362	316	317	1.82725	1.96719	1.76059	6.23368	5.64507	5.10869	3.43274e-20	1.52982	up
EVM0038702	80	85	74	192	175	212	1.49207	1.71191	1.59896	4.03374	3.79819	4.16457	1.21622e-09	1.22688	up
EVM0037822	416	358	344	762	725	823	6.57784	6.08516	6.33495	13.4779	13.3038	13.6468	1.26094e-24	1.05899	up
EVM0037611	632	649	491	268	231	275	7.78743	8.60259	7.05412	3.6869	3.28983	3.55085	3.10886e-19	-1.13865	down
EVM0008958	25	22	14	70	76	56	0.27083	0.255878	0.177106	0.8602	0.9601	0.645966	1.27723e-05	1.46417	up
EVM0040494	38	19	36	60	48	112	0.473487	0.253246	0.525559	0.838624	0.68466	1.47039	0.00399705	1.02177	up
EVM0042086	54	74	57	151	146	177	1.38604	2.06132	1.72417	4.37524	4.3937	4.81064	3.04566e-08	1.27584	up
EVM0030888	71	54	49	163	152	159	1.06157	0.85547	0.844636	2.72662	2.6249	2.496	1.48164e-09	1.37106	up
EVM0030880	104	94	85	19	55	26	3.57247	3.48079	3.37955	0.72823	2.16697	0.917795	0.000228943	-1.22037	down
EVM0030886	38	37	47	5	7	4	0.60479	0.635213	0.882571	0.077215	0.118835	0.067952	8.90806e-07	-1.98226	down
Salix_babylonica_newGene_7896	46	38	57	0	0	0	1.624	1.26562	2.26372	0	0	0	4.64768e-15	-3.27142	down
EVM0031286	1079	943	775	288	221	327	14.7523	13.8784	12.3435	4.40817	3.49688	4.68413	1.51277e-43	-1.67718	down
EVM0055364	76	52	57	0	2	7	1.39153	1.01823	1.21199	0	0.028665	0.132384	2.78006e-13	-2.86442	down
EVM0031759	27	22	16	62	67	56	0.439694	0.374118	0.304752	1.11814	1.26913	0.948424	0.000140531	1.28498	up
EVM0040902	895	753	679	401	347	328	12.2458	11.0973	10.8386	6.14283	5.50029	4.70229	5.76015e-19	-1.05676	down
EVM0039568	50	60	31	109	127	154	1.09695	1.42172	0.798012	2.6956	3.25172	3.56123	3.48252e-07	1.3485	up
EVM0045262	39	44	35	12	18	14	1.15685	1.40789	1.2284	0.402954	0.607914	0.442026	0.00680495	-1.06185	down
EVM0009238	127	91	107	11	20	27	3.38797	2.60097	3.29853	0.313581	0.618914	0.744616	6.62077e-12	-2.09492	down
EVM0001749	54	65	42	11	5	17	1.36664	1.75913	1.23313	0.310789	0.145308	0.437941	6.46456e-06	-1.70912	down
EVM0006916	2392	2752	2636	1135	1088	1158	64.8967	80.3873	83.4181	34.4629	34.2572	32.9593	1.00609e-43	-1.16932	down
EVM0006910	107	111	111	31	50	19	4.47745	5.01797	5.44437	1.46144	2.42014	0.801167	2.93855e-06	-1.44033	down
EVM0004213	147	147	131	412	407	473	3.50779	3.77334	3.65476	11.0443	11.3106	11.9128	3.64482e-28	1.58167	up
EVM0008542	0	0	0	64	32	43	0	0	0	0.686064	0.357849	0.432159	9.73585e-15	3.24277	up
EVM0008547	366	336	321	1076	1035	1061	3.27485	3.23977	3.3474	10.7918	10.7622	9.9786	1.69199e-64	1.63917	up
EVM0029870	131	124	149	263	308	319	1.70404	1.73596	2.25232	3.82644	4.6467	4.35614	3.23386e-10	1.11062	up
Salix_babylonica_newGene_10837	20	17	10	64	30	68	0.333584	0.301406	0.194955	1.1889	0.578308	1.18286	0.000214584	1.39623	up
EVM0015721	275	344	241	109	50	60	9.27029	12.4913	9.4896	4.11073	1.94107	2.09972	1.22296e-14	-1.78974	down
Salix_babylonica_newGene_10184	74	99	75	20	44	37	1.76631	2.69009	2.02597	0.467938	1.05698	0.842899	0.000880646	-1.07807	down
EVM0003633	54	43	56	151	137	190	1.91979	1.61987	2.30385	5.98839	5.63357	7.07241	1.13164e-10	1.52643	up
EVM0003634	218	157	190	46	31	76	3.4938	2.70357	3.54398	0.823818	0.572297	1.26365	2.49628e-11	-1.69261	down
EVM0002322	48	36	46	135	94	92	0.834738	0.672274	0.928267	2.64498	1.91793	1.69923	2.71474e-05	1.18213	up
EVM0005679	50	39	46	119	74	117	0.76505	0.641459	0.822997	2.03436	1.31189	1.88279	0.000117397	1.08453	up
Salix_babylonica_newGene_7166	96	98	111	272	243	285	1.21446	1.21778	1.57846	3.32765	3.09055	3.17493	1.40583e-13	1.34494	up
EVM0007798	88	76	60	218	185	183	1.08912	1.0163	0.868223	3.03441	2.66814	2.39365	2.37641e-10	1.33368	up
EVM0048344	253	213	232	20	19	39	3.81429	3.45135	4.08261	0.329622	0.322306	0.608104	3.21817e-32	-2.85421	down
EVM0056954	452	384	477	59	62	83	4.43234	4.05369	5.45006	0.64399	0.697887	0.849296	1.40568e-45	-2.54022	down
EVM0016402	32	31	16	62	46	95	1.24543	1.27421	0.693505	2.70308	2.08091	3.87117	0.00103248	1.14107	up
EVM0006167	28	9	13	57	59	63	0.371785	0.124061	0.208404	0.874988	0.933417	0.908192	4.24e-05	1.48578	up
EVM0005580	301	260	277	102	100	111	6.12812	5.68934	6.56147	2.31759	2.35274	2.35789	1.84971e-14	-1.33528	down
EVM0013636	129	122	149	40	75	61	1.01236	1.02649	1.36061	0.344214	0.679244	0.502177	0.000107908	-1.04461	down
EVM0019406	293	263	291	591	581	636	4.95895	4.78999	5.73926	11.2071	11.4163	11.2935	8.84188e-20	1.09548	up
EVM0011676	29	16	16	96	116	155	0.567413	0.322704	0.370336	2.14221	2.6643	3.24129	1.44309e-14	2.25785	up
EVM0050073	143	127	109	47	49	65	3.19684	3.04817	2.82435	1.16624	1.24848	1.51549	9.16856e-06	-1.10366	down
EVM0014111	7	4	9	36	38	33	0.149339	0.093137	0.234516	0.95604	1.04437	0.820215	4.39465e-05	1.67555	up
EVM0025541	639	679	472	228	258	258	22.7339	25.9996	19.5469	9.07654	10.6297	9.60213	1.41859e-18	-1.20026	down
EVM0021654	101	81	80	450	435	478	2.87118	2.45197	2.62146	14.3031	14.3529	14.2607	3.29997e-51	2.32375	up
EVM0021659	9	18	17	92	71	82	0.067001	0.142913	0.144976	0.764009	0.606528	0.634269	5.18846e-10	2.04608	up
EVM0003463	6	8	0	92	86	112	0.313427	0.434217	0	5.63236	5.42012	6.37897	4.59158e-21	3.31124	up
EVM0033325	144	115	136	33	19	23	4.64685	3.98381	5.11845	1.17018	0.703072	0.748775	3.59658e-14	-2.0906	down
EVM0028881	262	327	237	661	695	708	4.86218	6.52743	5.12478	13.7347	14.9852	13.8068	1.79614e-25	1.31928	up
EVM0051036	66	66	46	129	140	116	1.74722	1.88045	1.43299	3.855	4.35678	3.2407	2.48635e-05	1.05266	up
EVM0056566	77	66	68	170	167	145	1.48098	1.35732	1.5124	3.67007	3.72609	2.91783	3.51708e-07	1.13873	up
EVM0038519	443	507	457	167	210	244	26.3551	32.524	31.753	11.1383	14.4916	15.2255	1.92432e-13	-1.12143	down
EVM0020212	140	118	129	274	263	269	3.61564	3.27777	3.86164	7.9125	7.87299	7.29544	1.28128e-09	1.04201	up
EVM0027971	542	639	517	173	176	213	8.26858	10.489	9.19522	2.95027	3.10996	3.40442	1.5511e-28	-1.52879	down
EVM0025424	96	87	76	272	313	267	2.77299	2.70027	2.57385	8.84986	10.5747	8.15204	1.71806e-19	1.66627	up
EVM0039767	1620	1756	1418	613	594	704	22.3501	26.0829	22.8058	9.46699	9.49974	10.1847	1.15559e-50	-1.28689	down
EVM0049698	1343	1220	998	113	91	111	44.8247	43.8247	38.8412	4.22015	3.4893	3.87297	3.47038e-165	-3.38811	down
EVM0004033	79	104	69	14	14	12	5.71244	8.03416	5.77426	1.10597	1.10246	0.845677	4.19863e-11	-2.15659	down
EVM0009962	167	180	128	69	47	57	2.2193	2.56674	1.98138	1.0262	0.712729	0.795012	3.06472e-08	-1.31237	down
Salix_babylonica_newGene_3495	8	12	15	42	42	40	0.144224	0.228961	0.316213	0.772143	0.841561	0.735962	0.00043043	1.37506	up
EVM0043782	19	21	21	145	82	104	0.122344	0.145183	0.158762	1.06869	0.628526	0.722118	2.91188e-12	2.10445	up
Salix_babylonica_newGene_10434	123	119	174	280	268	459	1.42587	2.00624	2.2405	4.09446	2.72711	5.25151	2.11791e-08	1.19571	up
Salix_babylonica_newGene_10437	75	63	59	129	102	200	1.79143	1.78577	1.63034	3.98925	2.50649	4.53391	5.52394e-05	1.042	up
EVM0047574	103	140	96	8	11	8	2.25631	3.31412	2.46193	0.183585	0.269162	0.166879	2.64415e-20	-2.95705	down
EVM0048635	444	464	448	846	944	916	5.54038	6.2444	6.52586	11.8409	13.6872	12.0084	1.76109e-21	1.00704	up
EVM0032443	639	525	566	214	237	227	19.2605	17.0531	19.8871	7.21087	8.29695	7.1806	3.70432e-23	-1.29079	down
EVM0032442	58	51	58	228	206	191	0.923465	0.870993	1.08687	4.11572	3.86167	3.23386	3.45993e-17	1.80229	up
EVM0042124	59	55	71	123	131	139	3.17431	3.17261	4.43385	7.4342	8.18838	7.87589	3.57401e-05	1.01548	up
Salix_babylonica_newGene_4448	56	59	36	139	150	163	1.353	1.04594	0.658923	2.63503	2.91468	2.82071	6.01664e-10	1.48161	up
EVM0054564	233	189	222	62	60	72	3.79518	3.3044	4.21741	1.1228	1.11926	1.21707	9.86721e-15	-1.60199	down
EVM0053094	170	112	119	48	39	56	2.73608	1.93664	2.22419	0.865317	0.719393	0.934213	2.50384e-07	-1.32078	down
Salix_babylonica_newGene_9674	30	28	14	326	278	402	1.00914	1.11953	0.112102	4.46794	6.22173	5.46516	2.0703e-55	3.52363	up
Salix_babylonica_newGene_9675	147	167	110	32	40	21	0.854531	1.04364	0.740533	0.202327	0.268294	0.127043	6.54102e-12	-1.89541	down
EVM0010551	285	248	237	76	69	70	6.54986	6.12203	6.36036	1.94538	1.82696	1.67544	8.15161e-20	-1.71693	down
EVM0014353	193	128	148	51	57	54	8.8888	6.34216	7.9212	2.62783	3.0269	2.59984	8.6395e-09	-1.37724	down
EVM0055190	64	74	48	8	16	28	1.89605	2.36882	1.65971	0.25777	0.540092	0.871899	0.000102964	-1.42612	down
EVM0000469	1776	1468	1470	3546	3658	3534	13.2488	11.7837	12.7854	29.6215	31.6656	27.6698	3.21533e-71	1.2114	up
EVM0044940	43	37	30	96	106	125	0.861757	0.800406	0.701435	2.18979	2.50732	2.6756	1.04299e-07	1.43248	up
EVM0056367	639	551	535	219	258	289	6.34277	5.88894	6.19677	2.42519	2.96602	3.00867	3.12468e-18	-1.1171	down
EVM0046424	7	6	5	83	74	68	0.171818	0.152757	0.147634	2.39932	2.23191	1.84346	2.05261e-15	2.8045	up
EVM0027342	63	79	54	0	0	0	1.32392	1.77134	1.30229	0	0	0	1.4747e-20	-3.74855	down
Salix_babylonica_newGene_10378	68	60	64	403	358	383	0.696508	0.655593	0.757696	4.64259	4.26563	4.12998	4.05428e-47	2.48648	up
EVM0003861	153	152	119	15	29	23	4.66027	4.97633	4.20015	0.511175	0.999286	0.710064	3.83954e-17	-2.31307	down
EVM0003866	75	108	86	154	193	218	1.84181	2.84739	2.46571	4.22298	5.5158	5.62007	5.43219e-06	1.01666	up
Salix_babylonica_newGene_8881	3	0	0	133	159	186	0.091285	0	0	4.60055	5.96161	6.25683	2.01146e-41	4.7677	up
EVM0026530	383	317	291	66	80	71	6.54141	5.83646	5.79092	1.26392	1.57448	1.26149	4.05392e-30	-2.05382	down
EVM0010461	51	34	38	229	279	238	0.857399	0.604107	0.743618	4.32389	5.45403	4.20093	3.88028e-29	2.44492	up
EVM0010795	19062	17623	15259	4145	3825	4363	272.792	271.485	254.639	66.4066	63.5202	65.5173	0	-2.03914	down
EVM0010791	462	412	293	795	772	894	4.31221	4.14072	3.19089	8.30428	8.36632	8.75796	2.08878e-20	1.08952	up
EVM0050226	94	114	95	224	191	283	2.29374	2.97779	2.68266	6.10914	5.40944	7.2454	5.7335e-09	1.15545	up
EVM0050228	127	74	117	9	3	9	1.33146	0.83183	1.43013	0.104757	0.024365	0.08813	3.88812e-19	-3.04917	down
EVM0040279	2129	2151	2188	119	134	149	49.5401	53.8797	59.3611	3.08537	3.60382	3.62256	3.00112e-291	-3.91781	down
Salix_babylonica_newGene_5668	66	46	40	295	350	256	0.63012	0.468421	0.544718	5.34726	6.7661	4.31995	3.02269e-30	2.43199	up
Salix_babylonica_newGene_5346	15	4	9	57	79	55	0.258044	0.058721	0.149862	1.18585	1.50544	0.908218	9.10829e-09	2.12479	up
EVM0019218	20	10	12	71	83	97	0.376547	0.211217	0.275335	1.55173	1.89491	1.98733	4.11606e-11	2.15116	up
EVM0035830	47	74	42	15	11	29	0.28281	0.474012	0.294051	0.100634	0.075218	0.182205	0.00147081	-1.20642	down
EVM0038350	367	297	300	859	833	879	3.35095	2.92187	3.19146	8.79685	8.83645	8.43757	1.28355e-41	1.42218	up
EVM0029612	70	83	98	21	21	21	3.11278	3.95359	5.0538	1.03165	1.06934	0.959523	1.24721e-07	-1.67131	down
EVM0023287	148	170	117	19	20	19	4.82362	5.99746	4.47451	0.661245	0.739258	0.644594	2.17016e-20	-2.52949	down
EVM0035300	26	30	17	138	134	185	0.85373	1.06904	0.646473	5.10271	5.14852	6.42906	2.28529e-19	2.37936	up
EVM0024487	35	68	50	6	5	6	1.62739	3.39422	2.68277	0.307192	0.271016	0.245403	1.6408e-08	-2.21137	down
EVM0022884	1243	1215	1031	341	379	385	14.5845	15.3488	14.1065	4.47929	5.15635	4.74176	1.18273e-62	-1.6069	down
EVM0022880	160	167	116	338	295	314	4.95794	5.55874	4.18206	11.7436	10.6333	10.2244	7.49127e-11	1.0857	up
EVM0038596	133	92	102	336	302	338	3.19051	2.36079	2.86126	9.03465	8.43263	8.5211	1.31942e-19	1.54104	up
EVM0034632	266	287	218	858	727	886	4.8862	5.66988	4.67544	17.6679	15.5204	17.1028	9.62448e-48	1.67489	up
EVM0036767	350	246	293	694	715	700	1.80582	1.36515	1.76352	4.00562	4.28089	3.78816	4.17539e-23	1.2483	up
EVM0036768	63	37	54	18	10	15	3.20931	2.01411	3.23837	1.00353	0.578818	0.807085	0.000163335	-1.40793	down
EVM0052667	421	406	408	158	182	146	6.76224	7.02577	7.64674	2.8451	3.39511	2.45193	2.38346e-16	-1.27144	down
EVM0025590	90	61	89	139	187	203	1.6438	1.19994	1.90127	2.86069	3.9817	3.90296	4.59111e-06	1.0748	up
EVM0021421	80	80	70	14	16	33	0.946453	1.01317	0.961564	0.183702	0.208365	0.403217	3.50339e-06	-1.5367	down
EVM0045561	105	114	110	33	37	27	4.31217	5.03925	5.28826	1.52091	1.76698	1.13131	2.98886e-08	-1.536	down
EVM0034828	66	32	29	112	110	104	1.27559	0.654943	0.643494	2.43749	2.47946	2.12932	2.24405e-05	1.23619	up
EVM0044446	172	168	112	314	388	476	2.49087	2.619	1.88867	5.10456	6.52978	7.2527	1.03034e-14	1.35221	up
EVM0040429	3	8	4	40	33	43	0.039483	0.109176	0.060225	0.589059	0.505927	0.586883	1.08067e-06	1.98846	up
EVM0031816	129	161	138	42	27	41	1.71886	2.32632	2.15116	0.623217	0.41809	0.565184	1.11648e-11	-1.74885	down
Salix_babylonica_newGene_3748	63	42	45	0	0	0	2.1959	1.584	1.83146	0	0	0	4.61039e-16	-3.3665	down
EVM0008248	1299	1478	1186	179	186	182	44.1571	54.0758	47.0143	6.79172	7.30577	6.4806	2.21302e-136	-2.77698	down
EVM0008246	49	42	56	6	12	19	1.13853	1.04763	1.51903	0.145442	0.301105	0.458714	0.000117272	-1.48654	down
EVM0008244	291	217	230	99	67	62	1.75592	1.40847	1.62173	0.665352	0.463993	0.389502	2.83676e-13	-1.55226	down
EVM0045306	1505	1391	1214	523	515	550	44.5975	44.3697	41.9353	17.3328	17.683	17.096	8.16516e-57	-1.32819	down
Salix_babylonica_newGene_1977	56	60	53	19	23	20	1.30526	1.65227	1.19978	0.407065	0.508566	0.448809	0.000720232	-1.16742	down
Salix_babylonica_newGene_10605	28	19	19	47	65	51	0.660177	0.467599	0.522627	1.2341	2.93119	1.25541	0.00194951	1.09649	up
Salix_babylonica_newGene_10602	10	5	12	616	583	579	0.2071	0.102231	0.298996	15.0262	14.7447	13.2431	1.41761e-111	5.41969	up
EVM0057341	75	87	78	22	32	8	1.4075	1.76916	1.70339	0.45909	0.69873	0.14776	1.40938e-05	-1.5315	down
EVM0057347	65	51	62	131	135	118	2.39857	2.0165	2.68978	5.42709	5.8148	4.58779	2.507e-05	1.043	up
EVM0008866	583	623	555	278	261	283	15.292	17.5892	16.9661	8.16341	7.93542	7.79046	3.11074e-18	-1.05175	down
EVM0052645	151	113	112	482	440	650	2.27104	1.82517	1.95808	8.13767	7.69304	10.2897	3.58246e-37	2.01211	up
EVM0046217	153	106	96	286	327	339	4.01194	2.99731	2.94102	8.40693	9.97474	9.33155	3.56525e-15	1.39434	up
EVM0016830	437	240	322	934	824	838	3.52598	2.0832	3.03405	8.44393	7.7256	7.10564	5.02923e-21	1.36959	up
Salix_babylonica_newGene_4187	0	0	0	173	252	232	0	0	0	1.0293	2.14707	1.48664	1.21575e-52	5.44119	up
EVM0001275	42	41	36	80	83	104	1.10978	1.18819	1.11876	2.39969	2.57668	2.92536	0.000191914	1.05767	up
Salix_babylonica_newGene_9006	171	149	154	31	39	46	4.3224	4.06437	4.53833	0.880323	1.12436	1.22343	3.5262e-14	-1.8311	down
EVM0036406	60	71	61	153	132	128	1.93836	2.49865	2.32726	5.62467	4.99716	4.4012	1.25843e-05	1.04361	up
EVM0041299	511	590	444	93	82	116	16.9762	21.1102	17.2132	3.44555	3.14104	4.02944	1.69602e-47	-2.29556	down
EVM0011202	938	937	800	423	432	401	17.1122	18.3938	17.0079	8.63514	9.14534	7.6766	6.04338e-24	-1.04352	down
EVM0050750	213	175	190	58	74	54	6.29127	5.57653	6.54221	1.90801	2.54004	1.67582	1.71868e-11	-1.48973	down
EVM0005989	181	121	106	349	347	349	4.92043	3.52543	3.34315	10.6068	10.9335	9.94947	8.42078e-15	1.33749	up
EVM0028012	607	585	459	75	76	56	9.02988	9.37447	7.9742	1.24339	1.29971	0.866259	3.18422e-66	-2.83795	down
EVM0052986	321	278	226	715	838	922	4.85933	4.52837	3.979	12.1259	14.726	14.6576	9.05209e-39	1.58282	up
EVM0052983	441	289	404	852	865	744	1.36305	0.96309	1.45602	2.95339	3.10654	2.41723	3.47403e-15	1.11634	up
EVM0052981	22	17	18	71	47	87	0.198184	0.165883	0.191519	0.739079	0.498862	0.844075	5.53351e-06	1.53341	up
EVM0011974	235	183	181	488	518	513	2.69002	2.25794	2.41257	6.26951	6.89467	6.18151	3.86246e-23	1.33927	up
Salix_babylonica_newGene_7672	16	31	16	56	47	78	0.864696	1.78769	1.00556	3.33354	2.94665	4.41541	0.000508949	1.24116	up
EVM0004587	68	62	33	112	137	111	1.27429	1.25826	0.710726	2.3741	3.00062	2.19893	9.94525e-05	1.06637	up
EVM0002292	19	43	33	80	75	98	0.155822	0.379351	0.321225	0.741582	0.720574	0.85703	0.000151851	1.21173	up
EVM0029948	115	123	100	307	302	298	2.11321	2.43221	2.15178	6.35277	6.46772	5.78152	1.08918e-16	1.39564	up
EVM0057801	353	320	302	112	74	93	6.13917	5.99032	6.11387	2.17064	1.49082	1.69252	1.03463e-21	-1.69715	down
EVM0004639	1317	1172	1154	563	504	576	18.6271	17.841	19.0354	8.90799	8.27288	8.54911	1.61074e-37	-1.11005	down
EVM0052324	335	314	286	871	735	773	2.88054	2.90761	2.86866	8.38516	7.34057	6.97734	1.94131e-33	1.35211	up
EVM0014598	488	347	438	194	191	197	3.72095	2.85284	3.89475	1.65505	1.68991	1.57764	8.91993e-12	-1.06489	down
EVM0045002	66	78	43	25	13	17	6.13182	7.89657	4.69367	2.59085	1.37624	1.6007	9.14568e-05	-1.38965	down
EVM0011328	296	302	256	76	42	84	4.38754	4.81391	4.4135	1.25865	0.722511	1.30116	4.05866e-21	-1.93192	down
Salix_babylonica_newGene_9942	18	3	3	68	36	83	0.690455	0.121812	0.091005	2.9262	1.8421	3.37283	1.91892e-07	2.08197	up
EVM0021557	8	6	5	99	62	84	0.32676	0.279221	0.267836	5.07538	3.28464	4.04035	3.85322e-16	2.85353	up
EVM0049241	685	604	547	275	240	254	11.059	10.4993	10.2916	4.96437	4.4808	4.29818	3.28616e-23	-1.19932	down
EVM0025074	151	165	142	50	75	69	2.81244	3.31578	3.09117	1.03528	1.61511	1.34355	2.46337e-06	-1.11684	down
EVM0025075	218	158	180	702	721	730	1.51492	1.17907	1.45447	5.4634	5.81903	5.32198	8.63337e-53	1.9372	up
Salix_babylonica_newGene_29	126	66	77	0	0	3	4.88891	2.74276	3.46657	0	0	0.12233	2.87327e-23	-3.82791	down
EVM0038832	319	291	286	551	564	683	3.6439	3.5741	3.8113	7.05065	7.47471	8.19694	4.20509e-17	1.00873	up
EVM0038833	1275	1076	1093	219	173	179	11.7145	10.6415	11.7123	2.24526	1.83748	1.72525	1.17804e-107	-2.51444	down
EVM0042370	44	38	26	132	95	110	1.08539	1.00761	0.725557	3.63393	2.7207	2.84887	6.10332e-08	1.4903	up
EVM0042374	313	278	243	569	646	551	5.00908	4.78612	4.52884	10.1862	12.0051	9.25394	1.03291e-16	1.09112	up
EVM0019393	302	277	223	155	104	114	3.60773	3.56351	3.09738	2.07276	1.43974	1.42018	1.01299e-07	-1.01741	down
EVM0034773	466	474	417	143	151	174	13.4457	14.726	14.0176	4.61875	5.05971	5.25016	3.72329e-25	-1.46671	down
EVM0033929	285	242	185	74	87	54	15.5569	14.2209	11.8074	4.5237	5.4815	3.09429	1.12961e-12	-1.5641	down
Salix_babylonica_newGene_1070	13	8	2	46	42	60	0.116186	0.075587	0.0906	0.481702	0.456805	0.583721	6.7694e-07	1.95058	up
EVM0025927	71	74	73	36	28	28	1.75771	1.9727	2.0881	0.980441	0.794179	0.722859	0.000797654	-1.05082	down
EVM0039079	381	325	258	0	0	0	7.883	7.2389	6.2178	0	0	0	4.82758e-67	-5.93316	down
EVM0039078	168	148	135	55	48	69	3.12377	2.96384	2.9249	1.13472	1.02303	1.34086	5.59144e-08	-1.26115	down
EVM0039071	3987	4441	3172	984	1042	1066	212.908	255.275	197.491	58.7777	64.5709	59.6962	8.08413e-113	-1.85693	down
EVM0001078	4	21	29	63	81	59	0.069635	0.451721	0.677086	1.40116	1.8731	1.22406	0.000266415	1.42405	up
EVM0039690	240	239	157	30	36	35	10.2578	11.0126	7.83952	1.43433	1.78388	1.56576	2.4336e-24	-2.39474	down
EVM0039694	113	117	104	33	33	42	2.01026	2.2481	2.15374	0.643072	0.673896	0.77115	6.66014e-08	-1.43872	down
EVM0037598	101	110	86	37	51	42	0.876874	1.03154	0.872094	0.357118	0.513459	0.383673	0.000216214	-1.03384	down
EVM0000038	123	168	105	11	28	40	3.10084	4.5761	3.07338	0.309656	0.817309	1.04146	2.29269e-10	-1.95664	down
EVM0057406	29	51	50	95	73	146	0.71053	1.35807	1.43065	2.61277	2.08749	3.79824	0.000403053	1.09776	up
EVM0041946	204	180	156	58	59	48	2.59125	2.46052	2.29861	0.813221	0.859943	0.632989	3.00585e-12	-1.55415	down
EVM0009412	5	3	3	83	65	97	0.100954	0.063347	0.047435	1.8674	1.51459	2.06937	1.97161e-19	3.26387	up
EVM0043549	174	203	188	59	44	45	3.12019	3.92851	3.92919	1.18463	0.912619	0.840751	1.0672e-14	-1.7628	down
EVM0028687	607	671	526	93	96	121	21.1666	25.2117	21.4182	3.63129	3.85555	4.42411	1.0263e-61	-2.4348	down
EVM0012274	21	18	14	128	114	124	0.604104	0.577673	0.490996	4.29626	3.96799	3.89009	3.44034e-18	2.4566	up
EVM0002508	194	136	156	60	46	65	2.21805	1.66959	2.07859	0.76153	0.610636	0.775515	6.16246e-09	-1.3643	down
EVM0045099	50	39	35	5	0	6	1.72632	1.42243	1.38155	0.168557	0	0.209975	1.092e-07	-2.1979	down
EVM0002504	14	17	16	62	50	57	0.340675	0.468649	0.483985	1.79624	1.48551	1.5447	1.68441e-05	1.50598	up
EVM0006475	41	48	39	8	16	20	0.512137	0.633723	0.560321	0.104582	0.223006	0.251288	0.00328112	-1.15245	down
EVM0047047	54	28	43	165	153	174	1.13346	0.628962	1.03963	3.88046	3.71475	3.83722	9.56608e-14	1.82533	up
EVM0046395	669	516	479	7	10	10	4.20607	3.49502	3.51483	0.049282	0.072899	0.062971	2.13706e-101	-5.2568	down
EVM0055196	92	70	66	31	24	25	0.935884	0.771227	0.784416	0.349829	0.275683	0.261693	5.33092e-05	-1.26458	down
Salix_babylonica_newGene_2688	914	849	814	167	184	130	7.15338	8.06405	8.19692	2.37002	2.48561	1.51066	8.24773e-68	-2.32568	down
Salix_babylonica_newGene_2689	37	41	36	0	1	6	0.708673	0.846264	0.808829	0	0.00084	0.111108	4.21172e-08	-2.31817	down
Salix_babylonica_newGene_2687	3068	3417	2682	1036	1086	1036	26.7912	30.6412	26.7668	10.5218	11.4388	12.045	9.11209e-80	-1.4933	down
EVM0055197	70	58	60	180	138	142	2.03151	1.83227	2.04686	5.90917	4.69005	4.37218	1.62006e-07	1.22009	up
Salix_babylonica_newGene_3558	366	410	290	0	0	0	9.60826	11.5696	8.85747	0	0	0	4.5674e-71	-6.06377	down
Salix_babylonica_newGene_2494	81	100	70	21	9	8	3.4376	4.01479	3.15801	0.850643	0.356771	0.305995	3.00759e-10	-2.15485	down
EVM0046029	103	87	72	27	15	6	2.54109	2.29855	2.05803	0.741461	0.429458	0.153406	3.14032e-08	-1.92051	down
EVM0010361	200	190	195	371	400	480	2.55307	2.60404	2.90894	5.30542	5.9243	6.43685	8.90426e-14	1.08605	up
EVM0002882	4099	3572	3239	8843	8370	9689	152.366	142.92	140.4	367.984	361.019	377.931	1.64297e-171	1.32696	up
EVM0025244	1179	1085	834	189	191	215	17.4475	17.2908	14.3978	3.12367	3.27332	3.32602	1.43153e-86	-2.30019	down
EVM0051308	1532	1404	1181	289	314	330	27.5451	27.1708	24.7489	5.81563	6.54258	6.22079	2.02441e-104	-2.08164	down
Salix_babylonica_newGene_9211	53	56	41	7	11	13	3.09996	3.48578	2.77865	0.431773	0.740464	0.760531	5.29324e-06	-1.70644	down
EVM0024638	601	549	535	251	193	202	5.51796	5.42435	5.73015	2.57785	2.05283	1.94357	1.17638e-22	-1.32002	down
EVM0024631	308	292	226	84	97	86	9.95327	10.1382	8.50903	3.01077	3.61821	2.91285	2.87275e-16	-1.5151	down
EVM0010943	1331	1064	955	433	377	459	14.0921	12.1188	11.7876	5.12261	4.62784	5.0891	4.52497e-39	-1.34787	down
EVM0006887	340	249	306	111	68	98	3.95228	3.12135	4.15304	1.43873	0.907857	1.18676	1.19038e-15	-1.57592	down
EVM0020294	10	6	5	86	119	82	0.159449	0.088353	0.084108	1.53886	2.21707	1.38882	1.88351e-18	2.98757	up
EVM0009677	2083	1996	1812	519	509	537	37.0999	38.2717	37.6253	10.3369	10.5151	10.0372	6.01641e-136	-1.8686	down
Salix_babylonica_newGene_5840	0	0	0	84	80	102	0	0	0	5.1172	5.03937	5.83454	8.81048e-28	4.2425	up
Salix_babylonica_newGene_6792	0	0	2	121	131	105	0	0	0.026956	2.21792	2.81022	1.85445	2.42485e-33	4.44365	up
EVM0005820	91	95	83	6	5	4	2.14035	2.39683	2.28877	0.133157	0.125268	0.082287	9.12423e-20	-3.15676	down
EVM0015242	69	86	57	21	26	24	3.43053	4.62146	3.29899	1.17257	1.50934	1.25993	6.28634e-05	-1.30222	down
EVM0012732	127	120	102	65	42	50	1.27446	1.29397	1.19137	0.723368	0.481692	0.519337	0.000102105	-1.01721	down
EVM0023363	1576	1350	1352	296	326	369	16.0937	14.8418	16.1007	3.38161	3.8622	3.95356	2.31595e-103	-2.05547	down
Salix_babylonica_newGene_3946	16	16	18	44	58	33	0.709755	0.429083	0.812762	1.70782	1.91664	1.09447	0.00308217	1.13461	up
EVM0022105	51	45	58	14	16	30	3.46434	3.32129	4.61961	1.05218	1.2544	2.11672	0.00391079	-1.07265	down
EVM0022103	45	34	41	13	7	16	1.05605	0.865506	1.11275	0.324186	0.174939	0.388599	0.00128926	-1.27713	down
EVM0042496	89	79	80	26	48	32	2.15985	2.08055	2.28185	0.708248	1.34929	0.808453	0.000988529	-1.02869	down
Salix_babylonica_newGene_11232	105	176	97	32	20	25	5.38784	9.18545	5.57438	1.52686	0.999775	1.19917	4.55613e-11	-1.95523	down
EVM0021452	152	189	148	70	48	81	3.53186	4.72821	3.99417	1.81783	1.27274	1.97566	6.45866e-07	-1.17824	down
EVM0012901	38	40	48	126	86	108	0.615653	0.70355	0.927672	2.33328	1.6531	1.86312	1.30251e-05	1.21196	up
EVM0044737	1854	1667	1632	254	248	204	36.2052	35.0554	37.1616	5.54366	5.60884	4.18046	1.0793e-165	-2.79336	down
EVM0057416	2085	2033	1660	560	610	543	40.9288	42.9629	38.003	12.2925	13.8877	11.1684	5.28629e-83	-1.70059	down
EVM0044088	214	232	175	664	686	713	6.12436	7.13699	5.8322	21.2584	22.7544	21.3866	4.15496e-45	1.7242	up
EVM0038660	329	269	289	40	39	48	2.67647	2.3559	2.7446	0.363364	0.363673	0.409142	8.81008e-39	-2.60911	down
EVM0037909	58	93	34	937	1012	993	2.31045	4.03466	1.60116	42.3572	47.4503	42.1127	8.33063e-29	3.39913	up
EVM0018238	385	344	371	156	169	198	6.22494	5.98283	6.9885	2.81623	3.16459	3.35487	3.87708e-11	-1.01565	down
EVM0018230	201	215	186	472	427	511	1.74544	2.00789	1.88059	4.58284	4.3005	4.6526	9.16872e-20	1.22093	up
EVM0024178	158	140	143	64	64	63	6.61541	6.29732	6.96493	2.96909	3.08246	2.75743	1.60399e-06	-1.09438	down
EVM0024174	1503	1451	1388	337	325	378	27.7398	28.8396	29.8852	6.94964	6.94839	7.31818	1.4795e-113	-2.01345	down
EVM0029925	316	326	280	623	618	701	10.0007	11.1265	10.3378	22.0953	22.7229	23.3012	1.005e-21	1.08161	up
EVM0030135	627	639	563	255	258	334	13.0137	14.2661	13.6197	5.92087	6.19053	7.2748	7.52947e-18	-1.06384	down
EVM0033712	97	108	58	37	35	41	1.17375	1.4024	0.81283	0.499842	0.484072	0.51517	0.000700378	-1.02984	down
EVM0033713	219	181	141	380	388	436	5.86487	5.19796	4.40615	11.3973	12.0608	12.2385	2.37098e-14	1.15059	up
EVM0046620	108	136	71	45	35	48	3.54644	4.80447	2.72083	1.6477	1.34094	1.66056	0.000117842	-1.11689	down
EVM0031415	193	154	175	28	32	11	6.68234	5.71541	7.05711	1.07542	1.28513	0.38144	3.18387e-19	-2.48847	down
EVM0004173	336	303	325	113	103	102	5.47062	5.30326	6.16976	2.04502	1.93016	1.73221	5.15608e-19	-1.50931	down
EVM0036876	62	66	77	28	24	14	0.976483	1.11473	1.4019	0.484212	0.437395	0.222042	0.000111228	-1.3225	down
EVM0000208	238	306	212	34	39	30	6.79701	9.43235	7.06476	1.07647	1.2878	0.894151	1.37727e-30	-2.61631	down
EVM0015009	742	653	683	250	201	249	6.16973	5.83953	6.62007	2.32633	1.93082	2.17282	1.44899e-35	-1.51287	down
EVM0007665	7	13	7	55	89	45	0.160914	0.334623	0.186382	1.56715	2.62969	1.19571	1.45148e-08	2.1237	up
Salix_babylonica_newGene_2527	20	42	48	72	100	90	0.240856	0.557648	0.691502	1.00187	1.45849	1.17602	0.00126123	1.06441	up
EVM0047239	753	688	700	4487	4242	5017	22.4245	22.0579	24.3094	149.68	146.68	156.881	0	2.69145	up
EVM0048572	61	65	32	9	15	6	2.72428	3.15254	1.65423	0.417636	0.785588	0.256541	8.9126e-06	-1.72236	down
EVM0048574	107	94	86	43	13	36	1.18496	1.11265	1.10833	0.524924	0.159008	0.418194	1.9342e-05	-1.37109	down
EVM0054988	64	52	66	16	5	35	1.97375	1.72783	2.37219	0.548199	0.176273	1.1063	0.00111934	-1.28028	down
EVM0054987	79	84	75	28	37	29	1.1408	1.31235	1.26438	0.454917	0.622147	0.437295	0.000194948	-1.13602	down
EVM0027191	50	46	32	0	0	2	1.2718	1.27064	0.945663	0	0	0.051964	2.61603e-12	-2.9273	down
EVM0016728	199	213	173	38	37	68	4.6995	5.40282	4.74692	0.97948	1.00067	1.67342	3.66534e-15	-1.84795	down
EVM0006203	93	139	114	202	271	263	1.9598	3.14843	2.80729	4.76709	6.64859	5.82016	5.3364e-07	1.04488	up
EVM0027449	10	27	32	284	205	161	0.131157	0.391638	0.504966	4.32792	3.23033	2.29555	2.10418e-08	2.24025	up
EVM0027446	111	88	52	34	23	50	2.71805	2.32789	1.47411	0.932565	0.652225	1.28538	0.00218884	-1.01231	down
EVM0027444	203	177	154	59	47	52	9.23997	8.68357	8.17647	3.01065	2.44082	2.46138	5.84397e-13	-1.60098	down
Salix_babylonica_newGene_7972	720	517	553	11	14	6	14.4529	11.7941	13.0424	0.517704	0.648706	0.266399	7.45698e-105	-5.2161	down
EVM0020875	482	480	454	197	200	214	9.02998	9.68147	9.91807	4.12983	4.34615	4.19136	2.65504e-18	-1.15755	down
EVM0013776	43	45	41	212	177	218	0.62407	0.703962	0.699401	3.47923	3.0022	3.35542	7.97536e-22	2.09686	up
EVM0017095	189	192	237	83	77	51	2.5345	2.77185	3.7117	1.23734	1.19202	0.70901	2.64476e-09	-1.40424	down
EVM0032806	93	99	94	284	303	357	1.77369	2.03329	2.09563	6.0915	6.72755	7.18384	4.47605e-22	1.67009	up
EVM0019295	58	54	54	5	19	5	0.987701	0.981972	1.06527	0.076301	0.372774	0.071519	4.73171e-06	-1.79092	down
EVM0007903	18	19	12	46	36	43	0.349513	0.396666	0.268734	1.00257	0.794411	0.876315	0.00476833	1.07759	up
Salix_babylonica_newGene_3374	101	142	97	39	48	35	2.3358	3.8989	2.44664	0.836153	1.47091	0.733942	4.57287e-06	-1.28306	down
EVM0007807	310	343	284	96	93	84	8.20803	9.77641	8.7574	2.82664	2.85509	2.32615	2.97647e-21	-1.6708	down
EVM0021952	164	145	170	43	39	55	2.18918	2.09004	2.65442	0.635339	0.603415	0.766888	6.42181e-12	-1.63842	down
EVM0050843	133	123	117	582	521	617	2.44733	2.42589	2.51515	12.0173	11.1391	11.9395	1.0993e-57	2.17118	up
EVM0050842	280	250	211	963	930	980	6.98588	6.71626	6.1255	26.9382	26.9704	25.6934	2.69291e-76	1.95432	up
EVM0035388	500	441	356	860	787	963	15.4088	14.6317	12.7826	29.7108	28.1714	31.1914	3.30569e-22	1.02319	up
EVM0024402	539	539	480	1067	1011	1203	10.7265	11.5397	11.1295	23.7608	23.3428	25.1168	8.05606e-34	1.08743	up
EVM0020316	55	74	45	12	9	16	1.04987	1.52479	1.006	0.259836	0.197878	0.325096	1.96369e-06	-1.72451	down
EVM0003420	209	207	192	88	96	102	3.3454	3.55494	3.5755	1.56584	1.78408	1.70582	2.41885e-07	-1.00657	down
EVM0053887	323	298	240	646	536	589	8.64412	8.59799	7.47747	19.366	16.6471	16.5598	6.22182e-17	1.04905	up
EVM0014072	109	78	55	25	30	30	3.67278	2.8505	2.15034	0.949234	1.16874	1.05638	8.76961e-05	-1.24783	down
EVM0039229	64	42	69	7	0	2	1.82594	1.27061	2.27101	0.203574	0	0.059888	6.84486e-12	-2.74153	down
EVM0018459	49	46	36	9	14	16	1.07321	1.07328	0.909483	0.214947	0.351873	0.371256	0.000631481	-1.31077	down
EVM0021862	952	828	922	363	287	365	7.62853	7.13918	8.61201	3.24835	2.66309	3.06768	4.89316e-33	-1.36497	down
EVM0049954	26	35	19	64	83	74	0.656985	0.944535	0.538793	1.79408	2.42881	1.94663	7.99199e-05	1.27119	up
EVM0017324	441	448	379	142	187	169	8.58006	9.37422	8.59019	3.08049	4.20708	3.4399	6.23993e-17	-1.27417	down
EVM0045650	90	114	85	17	9	13	0.707224	0.969308	0.783711	0.146177	0.080527	0.103045	8.73484e-14	-2.3762	down
EVM0030145	0	6	8	42	51	62	0	0.21477	0.319674	1.83043	2.26508	2.51987	7.86918e-09	2.31566	up
EVM0056606	106	79	66	181	178	221	1.60756	1.29698	1.16507	3.07562	3.14872	3.53322	2.84281e-08	1.16506	up
EVM0044293	19	12	13	144	164	161	0.945388	0.638577	0.746569	8.06237	9.5806	8.49163	9.87552e-28	3.01049	up
EVM0009843	696	708	649	307	291	261	17.0117	18.6263	18.4849	8.38637	8.25479	6.67748	3.50794e-23	-1.20226	down
EVM0042860	172	93	89	250	240	323	2.34849	1.3633	1.41001	3.82709	3.81174	4.62777	3.82414e-08	1.16021	up
EVM0025412	313	272	325	128	161	125	7.74238	7.23925	9.37357	3.52685	4.60411	3.24601	9.34955e-09	-1.05695	down
EVM0025413	33	28	14	209	208	217	0.856655	0.78026	0.424244	6.10245	6.26751	5.92949	2.50217e-31	2.82759	up
EVM0021280	94	74	59	17	28	12	3.07387	2.58235	2.25065	0.588406	1.06124	0.413187	3.36181e-06	-1.58498	down
EVM0042241	117	107	66	32	34	46	3.50078	3.44055	2.28728	1.06229	1.18147	1.44454	6.96975e-05	-1.17169	down
Salix_babylonica_newGene_2268	144	98	122	0	0	0	3.00767	2.12331	2.96469	0	0	0	3.35971e-34	-4.6094	down
EVM0047745	108	65	71	213	204	227	1.93349	1.24116	1.47058	4.27233	4.22932	4.26946	8.11642e-11	1.34688	up
EVM0036485	0	0	0	78	85	70	0	0	0	1.1128	1.26661	0.937273	1.01101e-24	4.04978	up
Salix_babylonica_newGene_9086	48	53	46	2	0	5	1.01538	1.27353	1.17667	0.034907	0	0.09772	1.70003e-11	-2.72096	down
Salix_babylonica_newGene_9085	80	46	72	0	0	0	1.59374	0.952543	1.92734	0	0	0	3.85486e-20	-3.72115	down
EVM0055565	96	66	45	21	13	15	4.74639	3.53075	2.61027	1.15153	0.743072	0.747718	3.03718e-06	-1.63216	down
EVM0055569	523	530	435	124	79	85	21.947	23.9664	21.2898	5.80604	3.83806	3.7303	1.58848e-41	-2.2434	down
Salix_babylonica_newGene_9089	1001	886	860	0	4	0	19.8049	18.8161	18.1136	0	0.174375	0	1.73539e-125	-7.03708	down
EVM0032168	235	161	186	89	70	105	4.89984	3.61124	4.53523	2.08457	1.68128	2.28593	1.51207e-06	-1.04354	down
EVM0040833	41	15	12	167	162	151	0.550888	0.208185	0.179373	2.54185	2.55332	2.1496	9.70427e-18	2.48363	up
EVM0052095	56	57	37	2	0	6	4.05517	4.44408	3.07526	0.081723	0	0.387398	7.87351e-11	-2.63677	down
EVM0037758	219	190	210	78	78	60	5.18582	4.84236	5.80444	2.06883	2.13986	1.4883	5.26926e-11	-1.3932	down
EVM0014338	1348	1004	934	3229	3043	3415	23.563	18.8906	19.0356	63.1857	61.7211	62.6417	1.06444e-90	1.57931	up
Salix_babylonica_newGene_326	49	80	68	33	32	17	0.539352	0.951126	0.884406	0.406731	0.414337	0.195456	0.00438579	-1.01169	down
EVM0023357	50	46	48	4	0	6	0.591661	0.589286	0.666214	0.046795	0	0.075336	6.56888e-10	-2.48834	down
Salix_babylonica_newGene_327	39	36	60	0	0	0	1.26104	0.860447	2.01695	0	0	0	3.89779e-14	-3.17982	down
EVM0015617	78	86	63	16	26	24	1.13277	1.35097	1.06408	0.252413	0.432385	0.360531	4.68198e-06	-1.47355	down
EVM0015616	267	187	207	102	96	103	4.44452	3.34751	4.02021	1.90354	1.84114	1.79566	1.25189e-07	-1.04459	down
EVM0004505	923	843	885	119	147	168	16.422	16.1417	18.3694	2.3678	3.03477	3.12972	1.16193e-86	-2.5252	down
EVM0012349	6541	6258	5749	1132	1036	1153	124.931	128.665	128.047	24.2001	22.9558	23.1029	0	-2.44454	down
Salix_babylonica_newGene_7018	78	76	28	152	153	147	2.72727	2.68307	1.17227	5.1167	5.22918	4.67745	8.18538e-06	1.21812	up
EVM0051774	23	21	37	76	111	94	0.453445	0.454554	0.863426	1.72287	2.61659	1.99402	8.53278e-07	1.54074	up
EVM0002215	82	60	54	145	153	160	0.458339	0.3563	0.350638	0.902292	0.993022	0.935194	3.2213e-07	1.16761	up
EVM0019873	52	47	66	105	140	136	0.40429	0.393452	0.603238	0.928601	1.27582	1.12782	2.25899e-05	1.10957	up
EVM0017298	171	168	130	63	63	63	5.9724	6.32079	5.31079	2.43336	2.55101	2.29671	1.43698e-07	-1.18718	down
EVM0007365	44	42	36	152	89	99	1.84595	1.87227	1.71985	7.14129	4.33488	4.35811	2.2572e-06	1.33479	up
EVM0017442	255	185	199	555	627	658	5.37041	4.20007	4.88629	13.1212	15.3549	14.5724	3.87292e-30	1.51709	up
EVM0017449	853	764	709	335	350	368	16.9154	16.3093	16.3838	7.42564	8.05227	7.64878	1.233e-25	-1.09667	down
Salix_babylonica_newGene_3249	611	1026	557	268	362	206	17.0036	32.938	21.1336	6.03365	8.1502	3.74691	0.00201439	-1.09876	down
EVM0049174	50	36	42	0	6	5	0.471821	0.359239	0.456773	0	0.061235	0.049856	6.60676e-08	-2.22796	down
EVM0016677	122	122	108	289	210	245	1.30353	1.4005	1.34211	3.4569	2.59945	2.74073	1.70373e-08	1.05372	up
EVM0027769	494	479	348	22	23	16	8.873	9.25733	7.28707	0.438838	0.468464	0.295296	7.42407e-78	-4.06079	down
EVM0027764	6405	5118	5229	962	941	1073	40.7763	35.0759	38.8198	6.8518	6.94642	7.16617	5.07408e-302	-2.44855	down
EVM0006017	455	544	374	218	193	209	20.1591	25.9536	19.3287	10.7968	9.89443	9.72209	7.12877e-13	-1.08154	down
EVM0013929	22	27	23	155	146	160	1.24932	1.67511	1.52148	10.0559	9.86146	9.75483	2.09318e-21	2.42702	up
Salix_babylonica_newGene_1255	26	22	18	47	71	65	0.238939	0.212877	0.194814	0.484611	0.765603	0.633794	0.000271018	1.24373	up
EVM0018044	375	265	273	759	781	953	13.1395	9.97683	11.1613	29.7972	31.7995	35.0864	1.29973e-32	1.44735	up
EVM0010694	534	463	448	191	159	158	6.71061	6.26073	6.55986	2.67896	2.31494	2.08114	5.56849e-24	-1.43508	down
EVM0014934	57	48	48	119	120	117	1.06608	0.970392	1.04271	2.50221	2.6031	2.30236	5.05965e-06	1.14011	up
EVM0014936	223	288	220	84	79	95	3.46849	4.81312	3.99527	1.45314	1.41322	1.5415	1.39083e-12	-1.39729	down
EVM0020683	0	0	0	64	41	69	0	0	0	1.31359	0.856053	1.32992	1.26403e-18	3.59689	up
EVM0028363	1241	1194	1143	550	542	601	9.88718	10.2345	10.6156	4.90407	5.00435	5.01966	3.64119e-34	-1.04293	down
EVM0023656	70	56	45	24	9	26	1.89336	1.62641	1.41668	0.708299	0.277447	0.729467	0.00113611	-1.19775	down
EVM0051724	2437	2123	2115	5508	4990	5660	22.6809	21.2715	22.9554	57.3964	53.8987	55.2826	5.44052e-132	1.29717	up
Salix_babylonica_newGene_5577	169	62	109	0	0	0	2.21602	1.32971	2.10989	0	0	0	1.42866e-28	-4.32503	down
Salix_babylonica_newGene_5576	630	452	552	0	0	0	3.91869	3.8979	4.34447	0	0	0	9.39324e-90	-6.6098	down
Salix_babylonica_newGene_5574	440	370	463	118	128	166	10.2133	9.22243	12.512	3.04817	3.44085	4.024	1.56001e-20	-1.54607	down
Salix_babylonica_newGene_6005	66	70	41	26	31	10	1.18314	1.35132	0.864704	0.524681	0.636067	0.180934	0.00546588	-1.05464	down
EVM0035028	117	116	94	35	45	35	1.85777	1.97763	1.74473	0.62397	0.832388	0.582522	1.25435e-06	-1.31603	down
EVM0057787	232	175	155	898	935	904	2.95381	2.39956	2.30799	12.8311	13.8572	12.116	1.26057e-77	2.2696	up
EVM0007428	14	5	7	76	77	62	0.320802	0.117142	0.183749	1.9627	2.06061	1.48532	1.54221e-11	2.39202	up
EVM0037512	108	97	74	368	318	362	1.69305	1.62676	1.34854	6.44132	5.77756	5.94468	1.83983e-28	1.86133	up
EVM0033462	173	116	133	279	332	270	2.55845	1.84534	2.28813	4.61066	5.68927	4.18991	1.83809e-08	1.04651	up
EVM0033463	676	743	495	1366	1413	1578	10.77	12.7407	9.19268	24.3537	26.122	26.3765	2.43616e-32	1.20091	up
EVM0034355	154	128	158	67	55	73	2.26525	2.03421	2.72041	1.09675	0.931807	1.12014	6.66993e-06	-1.06571	down
EVM0031914	2725	2053	2246	776	766	800	33.0162	26.772	31.7286	10.5192	10.7653	10.1664	4.16819e-73	-1.5384	down
EVM0031912	340	284	319	723	641	656	4.3919	3.94329	4.79334	10.4588	9.60669	8.88321	6.06238e-20	1.10324	up
EVM0035923	347	315	346	95	174	131	3.44328	3.3583	4.0021	1.04893	2.00363	1.35479	5.29809e-10	-1.23191	down
EVM0043094	21	14	9	50	39	43	0.2901	0.201536	0.140136	0.80348	0.635125	0.644752	0.00111149	1.24957	up
EVM0057576	36	33	26	79	71	108	0.731271	0.727532	0.622885	1.8087	1.68457	2.31875	1.85436e-05	1.27685	up
Salix_babylonica_newGene_10894	60	36	24	85	79	112	1.66727	1.14969	0.806802	2.95817	2.57876	3.54734	0.000484766	1.07581	up
Salix_babylonica_newGene_10891	912	925	798	387	257	415	15.4194	18.0173	16.7488	8.18539	5.62633	8.21743	3.28916e-23	-1.26406	down
Salix_babylonica_newGene_5433	38	46	29	110	96	84	1.64547	2.13751	1.44282	5.41696	4.87703	3.83597	1.87584e-05	1.23011	up
EVM0054005	19	15	4	59	54	52	0.522775	0.452604	0.13179	1.88994	1.77552	1.56197	1.18043e-05	1.65084	up
EVM0021406	344	347	347	74	53	72	9.3502	10.1431	10.9851	2.22953	1.64409	2.04063	2.19667e-35	-2.24703	down
EVM0030832	3198	3002	2467	595	637	630	68.8049	69.5223	61.8768	14.3113	15.899	14.2188	2.03895e-180	-2.16739	down
EVM0044814	464	516	357	139	148	152	9.78524	11.7106	8.77482	3.28502	3.60652	3.35211	1.11576e-22	-1.52005	down
EVM0023500	336	383	231	33	27	37	22.5624	27.729	18.1049	2.48271	2.05853	2.56544	4.6154e-42	-3.00975	down
EVM0050654	345	291	248	89	100	123	7.46745	6.79655	6.25999	2.15655	2.50963	2.78407	4.42478e-15	-1.40458	down
EVM0050657	302	334	231	71	67	79	5.92875	7.05676	5.28632	1.55466	1.51586	1.61805	1.29533e-22	-1.86325	down
EVM0051525	210	201	139	9	6	6	15.9514	16.4393	12.3197	0.706418	0.526051	0.452261	2.96701e-38	-3.88483	down
EVM0028114	16	14	4	89	99	62	0.415399	0.389521	0.128061	2.71816	3.14125	1.78142	3.94439e-11	2.30828	up
EVM0028115	830	982	790	129	107	95	18.0203	22.9552	20.0087	3.12992	2.68766	2.16285	9.8476e-90	-2.85764	down
EVM0028117	115	134	72	295	271	301	3.55841	4.43894	2.56904	10.1976	9.70653	9.7574	2.82493e-13	1.39262	up
Salix_babylonica_newGene_525	0	0	0	108	85	88	0	0	0	2.26893	1.84147	1.73016	7.24948e-29	4.31069	up
EVM0015799	496	611	528	221	276	196	21.5916	28.6713	26.8297	10.7805	13.9217	8.94525	3.52618e-13	-1.16491	down
Salix_babylonica_newGene_5395	0	7	0	625	636	679	0	0.073186	0	7.50961	7.93096	7.65754	0.00489987	1.18545	up
EVM0008643	13	6	12	108	148	164	0.262936	0.13187	0.280597	2.48081	3.51998	3.5193	2.78024e-25	3.16686	up
EVM0004166	341	260	288	19	46	49	17.2438	14.1691	16.9603	1.06731	2.67868	2.57542	2.74304e-31	-2.69258	down
EVM0004164	320	390	385	128	124	174	8.35998	10.9782	11.7256	3.72357	3.74974	4.76712	1.67845e-13	-1.2903	down
EVM0022185	52	56	51	171	206	233	2.84194	3.27145	3.23969	10.5185	13.0938	13.3932	3.8135e-17	1.8273	up
EVM0027354	139	123	77	262	268	346	3.59046	3.41345	2.32875	7.59983	8.05373	9.40227	2.94906e-12	1.33174	up
EVM0027351	126	160	106	17	21	18	10.0219	13.6701	9.80869	1.51046	1.90503	1.48677	2.74584e-17	-2.41146	down
EVM0024913	6938	7573	5452	2475	2216	2533	219.218	257.581	200.869	87.5448	81.2296	83.9879	3.35601e-88	-1.42517	down
EVM0013061	0	0	0	112	99	85	0	0	0	2.15856	1.97869	1.54482	6.25802e-30	4.37553	up
EVM0030031	748	665	621	374	248	298	8.54679	8.17414	8.26892	4.78464	3.28094	3.57084	4.11832e-16	-1.08824	down
EVM0013714	262	252	212	46	59	57	4.60323	4.77849	4.35373	0.894466	1.19882	1.04668	6.85664e-23	-2.00216	down
EVM0011680	144	187	142	32	59	72	2.96093	4.13979	3.41327	0.738037	1.40411	1.54881	2.35074e-07	-1.36381	down
EVM0020765	699	647	638	121	105	176	8.88773	8.86002	9.45477	1.71364	1.53871	2.3438	1.59936e-52	-2.21328	down
EVM0020768	271	178	203	525	516	535	1.22536	0.865493	1.06736	2.66151	2.71164	2.54268	3.52492e-19	1.26882	up
EVM0022403	335	283	286	28	23	19	3.83233	3.48391	3.81964	0.349477	0.300836	0.226293	1.12885e-51	-3.37048	down
EVM0019108	14	14	7	34	52	65	0.169136	0.182557	0.1017	0.47094	0.755268	0.86066	2.095e-05	1.6176	up
EVM0025842	138	125	84	0	0	0	6.35762	6.17386	4.51512	0	0	0	1.09664e-32	-4.52958	down
EVM0023440	162	143	81	31	23	31	5.15492	4.91439	3.01854	1.09139	0.838174	1.03124	5.04548e-11	-1.87381	down
EVM0031323	185	228	158	40	39	92	3.47438	4.59037	3.45632	0.83313	0.830998	1.81232	4.33447e-09	-1.54964	down
EVM0029196	29	24	32	85	53	78	0.432319	0.38602	0.546146	1.42057	0.921965	1.22485	0.000357037	1.15559	up
EVM0032433	44	38	36	9	14	17	0.600019	0.560843	0.569899	0.128404	0.216005	0.234823	0.00330559	-1.15776	down
Salix_babylonica_newGene_7910	188	191	137	59	44	48	2.1301	2.33189	1.80963	0.741478	0.573814	0.563659	5.36521e-12	-1.6021	down
EVM0001623	11	28	16	104	95	83	0.117958	0.326848	0.201228	1.2637	1.19386	0.948492	6.75835e-10	1.98493	up
EVM0001620	1136	1230	846	2240	1982	2139	43.9596	51.2231	38.1575	97.0314	88.9646	86.8418	9.94555e-29	1.00712	up
EVM0032670	923	752	799	338	305	314	16.0092	14.0378	16.15	6.55283	6.13764	5.70607	5.71425e-32	-1.31755	down
EVM0000284	51	49	67	140	114	116	0.448801	0.459122	0.685271	1.38671	1.16767	1.07334	5.21548e-05	1.05673	up
EVM0045767	235	186	124	81	42	76	2.06161	1.75179	1.26324	0.789017	0.425175	0.696387	4.03152e-07	-1.28735	down
EVM0033236	145	99	66	247	206	241	1.22454	0.899881	0.64695	2.33756	2.01969	2.13502	1.9477e-07	1.12742	up
EVM0034953	63	55	65	26	20	16	2.60131	2.4449	3.16813	1.17574	0.950658	0.699176	0.000251646	-1.26009	down
EVM0012538	146	124	138	25	23	18	1.34778	1.23242	1.48644	0.250789	0.240863	0.173923	3.25486e-17	-2.29539	down
EVM0002620	101	40	69	383	341	429	2.78147	1.17685	2.22406	11.8811	10.9692	12.4617	1.69924e-29	2.32837	up
EVM0001937	215	208	186	548	447	532	4.54724	4.72077	4.5744	12.9884	10.9743	11.8207	2.81574e-23	1.31914	up
EVM0006282	276	222	233	769	674	765	5.40311	4.67358	5.33018	16.8896	15.3213	15.7351	1.54241e-42	1.591	up
Salix_babylonica_newGene_3610	13	13	8	38	51	33	0.421027	0.46987	0.315346	1.42763	1.99169	1.18196	0.000394485	1.39684	up
EVM0055745	401	465	375	186	189	174	6.41645	8.0198	6.99649	3.33179	3.50287	2.91425	1.63042e-13	-1.11135	down
EVM0055747	111	93	84	289	195	219	2.41767	2.17617	2.14232	7.08271	4.93065	5.0279	1.14224e-09	1.24222	up
EVM0054908	86	104	96	446	478	499	1.12062	1.44758	1.4472	6.50012	7.21735	6.8114	1.51861e-47	2.25542	up
Salix_babylonica_newGene_4968	4	3	0	60	70	48	0.077107	0.053027	0	1.56132	1.95172	1.26902	1.32237e-14	3.02851	up
EVM0026645	430	576	388	79	81	75	19.2532	27.7877	20.2716	3.95264	4.16535	3.5016	7.02452e-42	-2.41833	down
EVM0017015	511	464	427	917	899	1028	5.1361	5.02842	5.00943	10.3274	10.4939	10.8576	1.52581e-28	1.03526	up
Salix_babylonica_newGene_8449	29	40	49	109	105	75	0.18531	0.269071	0.362397	0.776513	0.776736	0.498651	0.000200743	1.13738	up
EVM0026393	613	527	434	207	143	181	10.8296	10.0098	8.92483	4.08708	2.91197	3.34483	1.35986e-23	-1.48685	down
EVM0011711	820	807	805	279	406	414	14.753	15.6348	16.8985	5.6168	8.47662	7.81676	1.96528e-16	-1.09398	down
EVM0010240	57	85	37	156	149	161	3.56544	5.69072	2.65947	10.9236	10.8233	10.6012	4.75238e-07	1.28411	up
EVM0050595	0	10	2	45	51	55	0	0.426866	0.083093	1.99073	2.32228	2.27179	8.70485e-09	2.35368	up
EVM0050591	250	232	237	105	73	153	4.48827	4.48716	4.96301	2.10839	1.50592	2.87239	1.39295e-06	-1.0362	down
EVM0050590	111	140	88	325	320	340	1.52628	2.08134	1.40513	5.03013	5.13908	4.93478	6.6839e-18	1.50145	up
EVM0014099	29	14	9	335	317	379	0.617907	0.301642	0.223971	8.05064	7.90255	8.53846	3.77e-63	3.94747	up
EVM0014097	1622	1632	1506	3812	3701	3974	46.1726	50.0219	49.9989	121.525	122.294	118.753	1.89899e-116	1.29158	up
EVM0014092	361	329	306	76	25	21	3.99424	3.91859	3.94176	0.92986	0.312925	0.237808	1.1636e-06	-2.00401	down
EVM0014637	26	38	28	71	56	79	0.344518	0.544964	0.434692	1.05234	0.85389	1.10403	0.00182693	1.0084	up
EVM0035979	86	80	111	472	434	432	1.06708	1.06371	1.60266	6.56184	6.24558	5.62738	4.60781e-38	2.19503	up
EVM0015326	0	10	9	80	54	85	0	0.156301	0.148877	1.30427	0.907054	1.29738	0.0027325	1.36407	up
EVM0019816	104	88	91	0	0	0	2.38339	2.18229	2.43342	0	0	0	1.23171e-28	-4.2917	down
EVM0023137	0	0	0	65	116	90	0	0	0	2.02055	3.73073	2.61484	1.21528e-26	4.18688	up
EVM0023136	6	9	10	53	59	63	0.123719	0.210644	0.25301	1.27396	1.48418	1.43613	3.24735e-09	2.15501	up
EVM0018983	67	72	63	164	163	143	1.88754	2.19215	2.06289	5.19276	5.32753	4.23679	2.77454e-07	1.16017	up
EVM0013184	97	165	71	40	46	34	2.05847	3.79622	1.76465	0.955908	1.12187	0.747737	6.99237e-05	-1.23254	down
EVM0013189	216	248	165	65	57	73	2.91791	3.60813	2.5993	0.981009	0.885562	1.03624	4.44353e-13	-1.55019	down
EVM0016008	210	173	139	447	393	429	19.1355	16.9982	14.7958	45.7336	41.6121	41.1279	7.85378e-18	1.27529	up
EVM0016002	2034	1885	1687	726	659	852	23.376	23.3147	22.6007	9.32971	8.77786	10.2718	3.49429e-61	-1.2879	down
EVM0053929	451	358	398	2443	2239	2758	1.93434	1.65531	1.99286	11.7484	11.1572	12.4325	5.79391e-213	2.62107	up
Salix_babylonica_newGene_3031	119	69	95	0	0	0	2.96953	1.93443	2.7377	0	0	0	2.15344e-27	-4.2269	down
EVM0001378	373	204	299	78	60	61	9.23893	5.43055	8.6464	2.15131	1.70983	1.56552	7.47805e-19	-1.95473	down
EVM0010765	240	222	210	69	61	71	3.95051	3.91681	4.01981	1.26618	1.1484	1.21412	1.9139e-16	-1.61845	down
EVM0010760	104	94	94	47	38	32	1.44272	1.39976	1.5146	0.725725	0.614529	0.466995	5.30112e-05	-1.14311	down
EVM0044164	9	5	12	48	47	51	0.309134	0.177925	0.463982	1.85322	1.86182	1.81448	1.068e-06	1.85928	up
EVM0044162	68	64	34	149	111	113	2.78476	2.78986	1.61357	6.83054	5.27148	4.87395	6.27276e-05	1.08669	up
EVM0023969	737	641	609	349	269	331	14.4971	13.5559	13.9705	7.66444	6.13613	6.82021	1.13143e-17	-1.01798	down
EVM0042573	960	740	672	455	353	321	16.6728	13.8336	13.6004	8.83762	7.10327	5.83818	5.11999e-13	-1.00467	down
EVM0042577	397	288	329	985	1004	1116	3.86403	3.01745	3.73728	10.7389	11.344	11.4035	1.04916e-50	1.61518	up
EVM0018687	35	45	42	12	5	0	0.988106	1.39596	1.40331	0.360134	0.149946	0	3.91434e-05	-1.75793	down
Salix_babylonica_newGene_8665	66	39	42	0	0	0	0.853192	0.546943	0.637447	0	0	0	1.71343e-15	-3.31368	down
EVM0035512	22	30	10	74	38	52	0.319069	0.472104	0.164243	1.22593	0.645684	0.800567	0.00319314	1.12265	up
EVM0022618	0	0	0	37	39	71	0	0	0	0.774595	0.836887	1.38182	1.83066e-15	3.31494	up
EVM0022612	659	851	671	138	189	217	19.8093	27.5607	23.5104	4.61772	6.58628	6.8228	2.85435e-36	-1.91477	down
EVM0051417	3242	2288	2604	6520	6091	6866	111.828	84.9322	104.736	251.75	243.778	248.5	8.85354e-26	1.26273	up
EVM0027335	152	116	99	260	230	297	7.3712	6.03921	5.61938	14.1463	12.9739	15.176	2.99305e-09	1.08027	up
EVM0035376	15	33	21	128	116	150	0.355375	0.857421	0.589642	3.5408	3.30121	3.87094	7.29574e-15	2.20841	up
EVM0036150	48	28	52	162	138	132	1.89358	1.19728	2.3982	7.20523	6.35168	5.50772	1.34511e-09	1.59663	up
EVM0036159	663	585	548	32	17	56	6.74065	6.40097	6.49833	0.357731	0.197107	0.589288	9.5186e-26	-3.36011	down
EVM0001452	875	861	850	372	433	396	9.90118	10.4835	11.2088	4.7058	5.67665	4.69577	4.8625e-22	-1.06087	down
Salix_babylonica_newGene_4005	74	71	58	12	32	5	2.90552	3.04612	2.77195	0.425644	1.11349	0.129095	0.000138253	-1.48401	down
EVM0000583	106	82	65	173	188	202	4.50983	3.72389	3.20825	8.22851	9.27279	8.99104	1.21273e-07	1.11666	up
EVM0038691	135	65	41	193	176	205	5.901	3.05226	2.09342	9.43706	8.91479	9.40756	1.61598e-05	1.17136	up
EVM0006868	509	535	415	1119	1280	1356	13.3015	15.0576	12.6529	32.7621	38.8293	37.2034	1.38711e-43	1.37404	up
EVM0032354	140	147	125	42	40	41	6.02425	6.85274	6.27044	2.02308	1.97834	1.8484	1.81615e-10	-1.56453	down
EVM0045351	265	250	237	552	570	640	4.2945	4.36182	4.46601	10.0202	10.7109	10.8852	1.1332e-24	1.22928	up
EVM0012476	37	83	34	218	236	167	0.807844	1.96788	0.870847	5.40249	6.06779	3.87139	1.55902e-11	1.82311	up
EVM0012475	50	64	41	120	103	113	0.843645	1.17184	0.816474	2.28454	2.03503	2.01488	8.14813e-05	1.03686	up
EVM0012479	168	113	101	31	38	38	8.87286	6.43348	6.20465	1.78721	2.3085	2.06439	2.75695e-09	-1.60242	down
EVM0041676	303	367	263	149	141	151	4.93426	6.43935	4.99057	2.72076	2.67087	2.58173	3.35448e-09	-1.01028	down
EVM0033006	13	21	8	70	64	42	0.180292	0.306803	0.130454	1.09451	1.04129	0.613291	1.06426e-05	1.63012	up
EVM0041672	98	31	32	115	123	174	2.17568	0.731251	0.817648	2.87301	3.17186	4.05839	0.00014379	1.20215	up
Salix_babylonica_newGene_9133	106	132	47	17	13	23	4.94007	6.66016	2.53845	0.85531	0.701628	1.09768	1.56531e-08	-1.93014	down
EVM0004227	88	86	57	0	0	0	4.0963	4.32247	3.06849	0	0	0	1.38276e-23	-3.97107	down
EVM0048235	3105	2440	2399	6685	6521	7726	51.0129	43.1548	45.9728	122.98	124.35	133.232	9.26068e-117	1.41912	up
EVM0048234	1784	1633	1104	350	333	379	33.9357	33.4255	24.4747	7.4407	7.33748	7.56584	7.90499e-68	-2.01224	down
EVM0048232	15	0	10	54	40	52	0.158667	0	0.120082	0.658156	0.505503	0.597687	3.06447e-05	1.73054	up
EVM0030508	1018	1165	823	325	242	343	40.4123	49.8216	38.1091	14.438	11.1327	14.2595	5.47589e-40	-1.65916	down
EVM0030046	433	308	285	1600	1363	1500	2.90757	2.22173	2.22922	12.0276	10.6154	10.5672	1.76635e-87	2.12	up
EVM0023777	103	131	119	42	41	46	1.05804	1.45126	1.4274	0.479289	0.486472	0.494872	9.36921e-07	-1.29049	down
EVM0027096	239	181	146	52	92	101	2.60068	2.1239	1.85198	0.631917	1.16192	1.14729	1.10828e-05	-1.07467	down
EVM0004835	361	287	312	117	128	127	6.633	5.67132	6.69073	2.39887	2.72042	2.4327	1.34548e-14	-1.28615	down
Salix_babylonica_newGene_3797	4	2	25	172	126	130	0.121346	0.023086	1.06777	7.38174	5.62709	6.66077	0.00251718	1.36633	up
EVM0052496	314	277	247	118	97	124	8.0862	7.67592	7.41225	3.37988	2.8896	3.33178	1.64722e-12	-1.22352	down
EVM0053497	414	358	277	1057	1151	1352	7.12633	6.62157	5.55907	20.3653	23.0058	24.4342	3.88476e-58	1.76374	up
EVM0045806	144	163	146	423	446	409	4.04825	4.9482	4.77932	13.3573	14.5988	12.0843	1.49533e-22	1.47483	up
EVM0041581	79	88	71	215	213	236	1.75496	2.10357	1.82547	5.35019	5.49979	5.49936	1.68734e-13	1.42663	up
EVM0026056	286	275	204	95	103	100	3.59104	3.72001	2.98399	1.3389	1.49254	1.32139	1.40103e-11	-1.2602	down
EVM0050141	2620	2552	2307	879	915	1135	118.996	124.732	122.153	44.6854	48.1937	54.0893	2.43966e-69	-1.3172	down
EVM0011564	297	236	241	107	104	102	5.21399	4.45335	4.9191	2.09613	2.1189	1.87326	1.8828e-11	-1.21631	down
EVM0030044	1018	893	882	3323	3157	3438	17.5538	16.588	17.7466	64.185	63.2086	62.2552	7.68742e-196	1.84586	up
EVM0025656	452	521	429	93	91	69	6.64177	8.24417	7.3519	1.52597	1.54464	1.0646	2.39815e-43	-2.33612	down
Salix_babylonica_newGene_488	69	70	48	9	3	22	0.886349	0.976248	0.719008	0.127953	0.037241	0.296175	2.45675e-06	-1.81101	down
EVM0021720	62	59	43	8	15	22	2.05905	2.09921	1.66054	0.267602	0.541859	0.769759	0.000105515	-1.43396	down
Salix_babylonica_newGene_4124	83	75	74	363	408	370	2.22137	2.16385	2.32809	10.996	12.7951	10.5126	4.49737e-39	2.22903	up
EVM0035753	46	34	48	3	0	0	0.637043	0.512068	0.774869	0.047264	0	0	1.78234e-11	-2.81201	down
EVM0035759	781	690	493	331	264	294	22.1244	21.036	16.2579	10.4885	8.65825	8.73939	7.84123e-15	-1.07637	down
EVM0024520	2	3	4	36	48	76	0.141479	0.221225	0.311977	3.34066	4.6024	6.59798	1.17962e-11	2.70024	up
EVM0028604	613	626	520	1252	1122	1409	12.4582	13.6992	12.3193	28.5068	26.4723	30.0538	8.86949e-36	1.11766	up
Salix_babylonica_newGene_7688	132	109	116	25	55	45	0.89235	0.794803	0.915628	0.183735	0.433577	0.318863	4.02783e-06	-1.30951	down
Salix_babylonica_newGene_6083	84	43	48	13	12	16	1.47723	0.813632	0.977016	0.247499	0.243915	0.289132	1.03029e-05	-1.60721	down
Salix_babylonica_newGene_7358	2	0	0	52	62	56	0.018892	0	0	1.63425	2.64171	2.2726	3.28298e-17	3.39973	up
Salix_babylonica_newGene_908	62	66	51	21	28	7	0.973436	1.12256	0.927812	0.36349	0.506482	0.111209	0.000891437	-1.25884	down
EVM0049857	96	62	82	0	3	0	5.50279	3.80097	5.44498	0	0.15978	0	9.55857e-22	-3.70999	down
EVM0013372	160	156	135	38	37	55	7.23023	7.59334	7.09383	1.91822	1.9046	2.59993	2.18345e-11	-1.61881	down
EVM0016638	214	211	159	89	92	82	5.45366	5.78487	4.70716	2.53415	2.71874	2.18305	3.65369e-07	-1.05008	down
EVM0030063	626	513	537	1172	1267	1258	15.5209	13.6778	15.512	32.5402	36.4418	32.7282	2.00703e-35	1.1567	up
EVM0004098	113	125	90	250	308	244	3.82586	4.54533	3.53011	9.50224	12.1345	8.6801	6.45918e-11	1.25748	up
EVM0055098	150	134	120	284	255	288	3.70392	3.5705	3.46015	7.8802	7.34855	7.50751	8.47325e-10	1.02228	up
EVM0044392	22	11	15	67	49	62	0.632538	0.331071	0.517989	2.23967	1.67423	1.95129	1.18439e-05	1.54178	up
EVM0049141	440	387	394	95	96	102	5.71545	5.40738	5.96564	1.37258	1.44766	1.3803	7.4935e-36	-1.95922	down
EVM0012192	95	72	120	223	271	362	0.821369	0.673244	1.21539	2.16363	2.7301	3.30065	1.11673e-11	1.47876	up
EVM0043017	30	23	21	83	52	50	1.7807	1.43371	1.45415	5.55925	3.59213	3.15076	0.00123205	1.11947	up
EVM0047935	496	456	352	1086	1143	1138	7.24886	7.16244	5.99849	17.7719	19.3823	17.4577	3.63835e-43	1.38299	up
EVM0048430	115	148	111	19	35	56	2.78862	3.87673	3.15018	0.495552	0.984845	1.42288	3.37635e-07	-1.51771	down
Salix_babylonica_newGene_7153	12	12	4	63	59	62	0.12974	0.131177	0.044625	0.769087	0.745183	0.709561	4.64102e-09	2.12052	up
EVM0052284	83	89	90	206	208	167	0.677806	0.787775	0.864755	1.90464	1.98862	1.44377	2.36109e-07	1.10353	up
EVM0036050	400	286	302	158	105	179	6.88282	5.29326	6.06857	3.03919	2.08429	3.21962	5.26036e-09	-1.08203	down
Salix_babylonica_newGene_2388	33	14	16	71	84	136	0.729303	0.340103	0.414201	1.85172	2.19392	3.46992	1.37011e-08	1.85555	up
EVM0039550	115	102	64	182	235	256	3.00537	2.87755	1.95397	5.33286	7.14095	7.05108	1.34251e-08	1.21468	up
EVM0033360	64	78	74	162	195	150	0.842804	1.09656	1.13139	2.39352	2.98695	2.07008	4.63787e-07	1.16535	up
EVM0041086	1111	1023	936	365	339	369	6.02173	5.97123	5.91952	2.21171	2.13287	2.09914	1.61865e-53	-1.46839	down
EVM0040970	275	261	223	68	59	51	19.2654	19.6726	18.2728	5.32752	4.75514	3.7545	3.54513e-22	-1.93733	down
EVM0031708	860	740	576	309	306	336	14.4756	13.4058	11.3012	5.82623	5.963	5.92328	8.50561e-21	-1.13486	down
EVM0020663	138	124	97	33	51	50	4.08949	3.93371	3.33895	1.07928	1.72427	1.54271	2.95585e-06	-1.24642	down
EVM0004266	478	497	462	157	144	207	11.0145	12.3203	12.3981	4.04253	3.84642	4.98608	6.79648e-23	-1.43539	down
EVM0004269	36	22	39	77	73	75	1.11083	0.713148	1.39096	2.66008	2.61205	2.42315	0.000846994	1.05978	up
EVM0029820	80	87	57	22	17	34	3.77497	4.40502	3.09697	1.11487	0.913669	1.64417	4.5025e-05	-1.33697	down
Salix_babylonica_newGene_6248	118	151	116	23	25	26	3.08243	4.41084	3.54876	0.663085	0.754059	0.702037	2.50153e-14	-2.08098	down
EVM0006484	58	73	32	17	9	16	5.92763	8.03769	3.83111	1.89346	1.0807	1.66249	9.98783e-05	-1.47103	down
EVM0006481	67	51	42	27	16	16	2.34557	1.9232	1.73445	1.04099	0.622457	0.5874	0.00211149	-1.12095	down
EVM0038013	30	39	35	199	226	205	0.506996	0.713804	0.697807	3.84046	4.52275	3.70631	5.20179e-26	2.41465	up
Salix_babylonica_newGene_10200	0	0	0	142	165	116	0	0	0	3.02216	3.36831	2.42744	9.75157e-39	4.84538	up
EVM0012154	326	294	313	89	108	99	6.36906	6.18156	7.14255	1.93731	2.44944	2.02311	5.35968e-19	-1.55769	down
EVM0048372	409	402	379	1278	1314	1569	10.2399	10.8222	11.0677	35.8094	38.1726	41.2154	6.39147e-85	1.8074	up
EVM0047348	123	124	111	312	265	268	2.50308	2.71141	2.63219	7.12198	6.26878	5.72922	2.68804e-12	1.21445	up
EVM0021903	30	32	17	66	58	91	1.67758	1.94013	1.10861	4.16271	3.77703	5.38625	0.000155386	1.23991	up
EVM0047345	23	8	26	56	46	61	0.409534	0.139074	0.531563	1.13229	0.956195	1.15279	0.00158887	1.19261	up
EVM0056969	190	125	166	318	359	403	1.94064	1.37435	1.97163	3.63654	4.25084	4.31472	1.90418e-11	1.14468	up
EVM0056929	325	314	272	1317	1304	1469	5.88007	6.10653	5.74421	26.7164	27.4164	27.9167	1.92197e-124	2.16775	up
EVM0027681	0	0	0	214	219	248	0	0	0	6.43716	6.80706	6.97824	6.24201e-56	5.54421	up
EVM0016434	52	73	87	152	185	238	0.930745	1.42815	1.83738	3.10527	3.91166	4.5519	5.66519e-08	1.32378	up
EVM0017384	60	70	48	20	30	25	1.46294	1.8238	1.36073	0.540863	0.828007	0.620613	0.00350781	-1.00666	down
EVM0054562	5	0	2	65	78	73	0.182397	0	0.064098	2.78943	3.49548	2.93441	2.49275e-18	3.32107	up
EVM0018729	10	12	7	115	152	152	0.145848	0.197571	0.125761	2.00607	2.75719	2.4888	3.55554e-27	3.25872	up
Salix_babylonica_newGene_7807	31	21	31	689	620	575	0.299572	0.237948	0.370014	8.48432	8.72302	6.85289	2.4721e-109	4.26821	up
EVM0035125	53	33	43	12	24	12	0.93284	0.62502	0.873124	0.232645	0.482373	0.216977	0.00861828	-1.0457	down
Salix_babylonica_newGene_5189	212	255	123	461	487	390	2.9708	3.82458	2.08049	7.33976	7.82171	5.60276	7.91531e-10	1.16528	up
EVM0019451	297	280	282	533	611	621	5.8261	5.90717	6.44227	11.71	13.9072	12.7886	3.19079e-17	1.0429	up
EVM0019455	19	21	16	49	44	44	0.278684	0.327997	0.271956	0.80279	0.757783	0.679327	0.0039984	1.0573	up
EVM0045412	428	391	336	862	857	1054	3.97821	3.91802	3.6417	8.98509	9.25796	10.2934	7.92013e-35	1.27151	up
EVM0015839	412	429	426	169	164	147	6.809	7.63999	8.20462	3.11599	3.13203	2.54802	2.01723e-18	-1.32947	down
EVM0051006	1334	1041	1024	433	433	465	10.3278	8.67315	9.23958	3.75238	3.88749	3.77242	1.44316e-39	-1.30255	down
EVM0051002	671	553	501	195	251	258	9.10127	8.08038	7.92086	2.9492	3.94629	3.67009	3.52434e-19	-1.22687	down
EVM0038047	155	148	134	7	18	14	5.10908	5.26654	5.15821	0.257508	0.667421	0.467234	1.90937e-24	-2.9624	down
Salix_babylonica_newGene_1755	29	18	27	121	128	137	0.40267	0.18751	0.316851	2.00994	2.33514	1.69813	3.90097e-15	2.13264	up
EVM0014834	786	792	695	98	86	90	33.9117	36.8046	34.9866	4.72436	4.27007	4.04509	2.10009e-104	-2.94172	down
EVM0057098	374	291	262	115	123	154	6.15519	5.1571	5.03543	2.11473	2.3431	2.65142	2.61332e-11	-1.15953	down
Salix_babylonica_newGene_6766	135	79	96	28	32	30	3.85623	2.43462	3.20312	0.887756	1.0582	0.876381	1.70999e-07	-1.52571	down
EVM0020221	1637	1513	1308	279	329	344	20.5254	20.4123	19.1151	3.91591	4.77864	4.51334	5.86437e-114	-2.16754	down
EVM0039712	70	49	52	0	2	0	1.67996	1.24513	1.4417	0	0.055895	0	1.41234e-16	-3.34157	down
EVM0029226	43	58	48	190	139	135	1.16161	1.67451	1.50815	5.78382	4.37289	3.85848	1.32115e-09	1.51372	up
EVM0033549	28	37	17	114	136	196	1.9485	2.71326	1.30685	8.8923	10.9654	14.3355	9.2232e-15	2.16733	up
EVM0033545	403	364	341	776	687	891	10.8279	10.5276	10.6752	23.3376	21.401	25.1077	3.97143e-24	1.09392	up
EVM0051382	65	65	62	195	156	171	0.61909	0.660263	0.683974	2.08521	1.73143	1.71079	3.43498e-10	1.36962	up
EVM0007528	336	293	296	140	130	159	5.94966	5.58444	6.10943	2.7745	2.67332	2.9439	9.18602e-11	-1.04436	down
Salix_babylonica_newGene_6755	143	97	89	15	13	18	4.20476	3.07475	3.03546	0.493	0.441852	0.541753	5.15666e-15	-2.37728	down
EVM0024336	138	99	117	258	256	381	2.66119	2.06263	2.62864	5.60059	5.74671	7.75547	1.07374e-11	1.28992	up
Salix_babylonica_newGene_3371	245	260	215	81	98	105	4.71473	5.66165	5.31987	2.05565	2.67775	2.50376	4.37097e-11	-1.24838	down
EVM0049582	155	146	156	446	387	503	6.81852	6.91823	8.02199	22.0454	19.8258	23.3233	3.94329e-25	1.5202	up
EVM0040982	1923	1837	1735	4405	3764	4675	46.8514	48.1924	49.3096	120.187	106.461	119.561	1.36354e-93	1.24249	up
EVM0047582	7	0	2	34	36	49	0.203308	0	0.07693	1.24104	1.36574	1.71984	6.19606e-08	2.27019	up
Salix_babylonica_newGene_3128	62	54	31	0	0	0	2.66822	2.42858	1.5175	0	0	0	3.04612e-15	-3.29058	down
Salix_babylonica_newGene_3124	218	227	178	74	67	84	9.69983	10.4	9.01274	3.2087	3.01352	3.49526	1.67393e-11	-1.35835	down
EVM0048603	44	58	74	22	31	21	0.787618	1.13734	1.56349	0.447149	0.650652	0.398737	0.00557716	-1.00062	down
EVM0013886	895	952	820	1793	1835	1963	18.1728	20.8266	19.4161	40.7944	43.2713	41.8451	1.04075e-47	1.08611	up
EVM0005806	40	51	39	9	16	17	0.865705	1.19592	0.991443	0.202857	0.391605	0.370329	0.0015481	-1.22456	down
EVM0001341	374	388	365	102	98	150	10.8945	12.1621	12.3811	3.31043	3.28546	4.56653	2.5014e-21	-1.60026	down
EVM0002925	326	339	317	765	704	838	6.33828	7.11186	7.1964	16.6965	15.906	17.1383	2.63964e-30	1.23505	up
EVM0055492	388	361	314	165	129	160	7.52624	7.54311	7.11349	3.57944	2.90652	3.2582	8.6917e-14	-1.1587	down
EVM0057069	336	233	151	0	9	8	6.07288	4.54118	3.17329	0	0.176195	0.134318	1.48573e-06	-2.12654	down
EVM0010820	331	261	318	108	115	76	4.60194	3.89929	5.16008	1.66927	1.85166	1.09934	8.3988e-14	-1.4842	down
EVM0051647	76	55	41	186	201	238	1.4464	1.12104	0.898278	3.97038	4.44409	4.76509	1.08892e-15	1.76242	up
Salix_babylonica_newGene_5435	127	81	109	337	303	362	3.34651	2.28671	3.3329	9.93216	9.25221	9.98462	7.24978e-20	1.61053	up
Salix_babylonica_newGene_7757	41	15	15	118	188	165	0.341574	0.183252	0.293191	1.28531	8.19595	1.73558	8.24387e-16	2.38624	up
Salix_babylonica_newGene_6161	256	210	209	609	543	526	0.875859	0.772272	0.833675	2.33851	2.16128	1.8928	4.47316e-23	1.31223	up
Salix_babylonica_newGene_1225	265	254	197	0	6	8	11.1708	11.4878	9.66367	0	0.244645	0.341578	1.21637e-51	-4.58713	down
EVM0006771	73	69	36	166	113	147	1.62479	1.64217	0.917498	4.12097	2.90078	3.43096	6.75121e-06	1.17346	up
EVM0045530	55	21	26	92	128	96	0.757498	0.300147	0.418368	1.41636	2.0461	1.37782	4.28772e-06	1.43658	up
EVM0004437	22	12	8	34	75	41	0.418298	0.252756	0.182843	0.743747	1.69342	0.842302	0.000403584	1.40027	up
EVM0028256	51	66	47	19	23	26	1.56397	2.18501	1.68073	0.656045	0.813579	0.844467	0.00369018	-1.02192	down
EVM0016081	52	37	37	0	0	1	1.61337	1.22678	1.34779	0	0	0.026421	5.97894e-13	-3.0218	down
EVM0011880	168	123	170	61	53	59	2.64862	2.08809	3.12086	1.07952	0.969385	0.970321	1.16474e-07	-1.27719	down
EVM0007160	75	52	43	8	3	0	1.53801	1.14071	1.03337	0.182164	0.056244	0	1.5089e-10	-2.55934	down
EVM0028929	115	105	90	12	4	4	1.86065	1.83778	1.71171	0.219128	0.075754	0.068389	5.39192e-20	-3.08452	down
EVM0013104	38	52	44	0	0	0	1.26086	1.8537	1.68665	0	0	0	1.59287e-14	-3.21596	down
EVM0026561	202	227	187	36	6	33	3.68431	4.45396	3.98574	0.72352	0.126037	0.625001	6.51756e-06	-1.91573	down
EVM0049402	193	157	168	69	69	47	4.63981	4.05817	4.69407	1.83763	1.91389	1.17165	1.01682e-08	-1.3378	down
EVM0018680	310	250	297	568	607	619	2.24402	1.94504	2.50515	4.60851	5.10569	4.70867	4.32631e-17	1.06734	up
EVM0010450	72	55	67	120	116	190	1.64126	1.33973	1.77582	3.06153	3.06093	4.55091	3.31266e-05	1.04985	up
EVM0010456	2016	1471	1572	3787	3769	4008	23.4755	18.4369	21.3525	49.3814	50.942	48.9881	8.96376e-60	1.21442	up
EVM0010457	141	199	143	76	63	57	2.36743	3.59879	2.79109	1.42412	1.21994	0.994285	1.39925e-06	-1.16872	down
EVM0013817	66	71	63	173	122	172	1.93483	2.22172	2.13536	5.67225	4.142	5.29315	5.98069e-07	1.15264	up
EVM0050254	0	0	0	34	40	38	0	0	0	0.272365	0.334382	0.284043	1.11334e-12	3.01815	up
EVM0050251	64	42	48	3	1	0	0.868452	0.615038	0.763872	0.030825	0.015976	0	1.47774e-13	-3.00212	down
EVM0050252	232	214	254	46	46	54	6.25131	6.1867	7.96624	1.36325	1.41974	1.52297	1.01463e-22	-2.09013	down
EVM0025149	572	479	416	225	200	229	10.0364	9.04281	8.5082	4.40541	4.06098	4.20189	2.74867e-16	-1.10443	down
EVM0024239	385	437	369	922	828	944	5.11645	6.25631	5.7206	13.7266	12.7793	13.1615	4.36216e-30	1.18425	up
Salix_babylonica_newGene_5375	75	75	73	21	35	39	1.77708	1.90494	2.00586	0.547808	0.955948	0.961683	0.00118909	-1.0347	down
EVM0022698	6375	5535	5311	2017	1846	1962	322.73	301.609	313.552	114.308	108.399	104.232	3.39745e-172	-1.52751	down
EVM0015979	133	112	72	361	297	320	1.13882	1.0275	0.713936	3.46826	2.95501	2.87673	1.03506e-17	1.58298	up
EVM0035598	63	43	36	7	15	10	2.01697	1.46588	1.34305	0.216375	0.559706	0.338024	5.49149e-05	-1.56336	down
EVM0033856	175	125	171	63	59	50	1.70826	1.3154	1.94962	0.680384	0.662233	0.50842	8.68858e-08	-1.30507	down
EVM0033851	31	25	20	262	260	296	0.782858	0.657905	0.590859	7.41906	7.62629	7.87536	3.72865e-47	3.19114	up
EVM0033850	22	21	16	108	94	65	0.319852	0.324296	0.270666	1.79941	1.62902	1.01186	4.83373e-09	1.8616	up
EVM0013289	1943	1612	1728	3378	3464	3966	32.1935	28.7445	33.3825	62.643	66.5905	68.9461	3.76488e-55	1.05134	up
EVM0023279	71	114	70	259	215	200	1.51116	2.6191	1.73479	6.21834	5.35322	4.49871	2.12449e-09	1.33162	up
EVM0023270	198	157	134	375	284	326	5.64514	4.82529	4.44086	12.0025	9.40461	9.78999	3.00382e-09	1.00329	up
EVM0053517	64	32	47	0	2	10	0.759903	0.404621	0.644177	0	0.026219	0.120888	1.43971e-07	-2.20176	down
EVM0001103	884	834	825	348	410	357	7.71273	7.83654	8.3899	3.39344	4.15149	3.26704	5.0936e-24	-1.13937	down
EVM0036738	17	35	46	111	68	72	0.413788	0.921645	1.30769	3.02811	1.91832	1.84132	0.00125781	1.11971	up
EVM0036737	1869	1630	1547	4022	4045	4481	29.1382	27.3456	28.1102	70.1951	73.1726	73.299	1.20674e-127	1.33683	up
EVM0039904	202	233	180	379	442	462	5.56651	6.92689	5.78257	11.7174	14.1651	13.3999	8.30061e-13	1.05602	up
EVM0032021	110	151	66	324	339	354	2.19995	3.25034	1.5294	7.2756	7.88739	7.45879	6.0386e-15	1.57573	up
EVM0056053	193	156	179	413	341	488	4.90586	4.28055	5.30927	11.7863	10.1014	13.0627	6.83507e-15	1.21186	up
EVM0054185	28	38	24	141	141	131	0.369207	0.548309	0.368712	2.11601	2.18811	1.83406	2.1222e-14	1.99706	up
EVM0057010	89	70	63	21	25	33	1.97813	1.66051	1.627	0.517816	0.63763	0.754745	8.90896e-05	-1.24486	down
EVM0045686	2232	2460	1756	831	743	911	56.0399	66.4844	51.4092	23.3564	21.6335	23.9889	4.49409e-49	-1.33081	down
EVM0045534	228	179	196	78	67	69	1.86964	1.57417	1.87117	0.713977	0.638364	0.589223	3.64116e-11	-1.37551	down
EVM0026784	7290	6383	6212	416	420	372	142.714	134.506	141.806	9.1064	9.52758	7.63435	0	-3.98127	down
EVM0030195	127	93	167	9	0	7	1.44879	1.13455	2.22337	0.113094	0	0.080045	4.00587e-06	-2.04461	down
EVM0019996	350	235	214	33	40	56	6.59256	4.76863	4.68985	0.693342	0.873943	1.10594	2.35554e-26	-2.39538	down
EVM0032843	40	39	48	389	328	346	0.989569	1.02059	1.37571	10.8401	9.4665	9.02816	2.11217e-50	2.90959	up
EVM0008219	677	648	629	222	251	242	12.8351	13.225	13.9254	4.70742	5.51286	4.80771	9.24403e-31	-1.39328	down
EVM0002475	2378	2434	2192	919	897	1049	29.6183	32.633	31.8373	12.8103	12.9586	13.7049	8.92901e-73	-1.25607	down
EVM0044434	26	38	44	217	236	286	0.419713	0.684306	0.858551	4.05454	4.58123	5.01974	3.04137e-29	2.56386	up
EVM0006362	2145	2265	1769	777	737	804	38.4638	43.7149	36.9944	15.6013	15.3317	15.1297	3.81595e-67	-1.37229	down
EVM0036268	9188	9306	7848	16810	16748	18809	503.973	549.508	502.003	1032.31	1066.05	1082.64	2.2711e-121	1.01627	up
EVM0048815	279	218	203	459	519	509	4.51387	3.78551	3.82638	8.31534	9.74081	8.64592	1.64784e-15	1.09175	up
Salix_babylonica_newGene_3717	0	0	0	653	647	686	0	0	0	16.8872	17.4141	16.7745	3.33202e-104	6.95322	up
Salix_babylonica_newGene_3710	0	0	0	120	120	118	0	0	0	2.69909	2.80069	2.48572	2.03568e-35	4.66714	up
Salix_babylonica_newGene_3718	101	83	85	371	371	407	2.04648	1.93018	2.05329	8.67113	8.78353	8.71663	6.5471e-37	2.04229	up
EVM0021003	0	0	5	38	51	72	0	0	0.144017	1.313	1.80524	2.32708	0.00355628	1.27806	up
EVM0030534	406	417	366	16	18	17	15.9037	17.5486	16.722	0.690439	0.794478	0.686638	1.90355e-77	-4.14579	down
Salix_babylonica_newGene_8091	0	0	0	155	194	198	0	0	0	6.30442	8.16417	7.54773	1.40725e-47	5.22762	up
EVM0053279	275	213	222	113	78	136	4.91533	4.09562	4.63302	2.25981	1.61106	2.54803	3.41326e-07	-1.03458	down
EVM0041245	16	22	47	304	277	287	0.29936	0.446353	1.02369	6.40714	6.04061	5.67669	2.65286e-11	2.48955	up
EVM0041247	235	228	223	17	9	9	2.2606	2.36379	2.50099	0.174502	0.09961	0.090038	6.46532e-45	-3.74445	down
Salix_babylonica_newGene_154	187	141	104	60	30	54	5.25716	4.25505	3.40729	1.87615	0.972688	1.59465	3.1469e-07	-1.38501	down
Salix_babylonica_newGene_1523	105	74	66	23	20	24	0.659512	0.494636	0.478294	0.160744	0.143557	0.154673	6.16254e-07	-1.55979	down
EVM0045946	90	66	73	22	28	31	1.09862	0.864799	1.03281	0.291172	0.392889	0.394662	5.68904e-05	-1.25982	down
EVM0050724	0	0	0	44	55	48	0	0	0	0.993891	1.2729	1.00304	2.21307e-16	3.39691	up
EVM0050725	106	131	114	16	22	11	1.71243	2.27679	2.14339	0.289747	0.412051	0.185966	2.04797e-15	-2.39115	down
EVM0055263	335	312	298	724	578	766	7.59386	7.6247	7.88345	18.4213	15.2319	18.2636	1.02028e-21	1.13093	up
EVM0014573	86	124	129	57	41	28	1.1698	1.82635	2.05754	0.873803	0.647589	0.390485	5.67245e-05	-1.22069	down
EVM0014577	187	199	168	71	87	92	3.85888	4.4198	4.02861	1.64003	2.08565	1.97783	4.8396e-07	-1.05348	down
EVM0051092	693	691	559	162	119	160	9.28162	9.95535	8.72726	2.42727	1.84699	2.23929	1.0471e-51	-2.05489	down
EVM0040206	75	66	57	213	143	156	4.75228	4.56004	4.25066	15.2837	10.6399	10.4715	2.45554e-08	1.29555	up
EVM0017670	155	171	107	56	59	68	1.89081	2.24245	1.52433	0.760563	0.82573	0.864106	5.2611e-06	-1.10979	down
Salix_babylonica_newGene_982	75	82	88	16	7	20	1.3147	1.57902	1.85374	0.315283	0.140798	0.366942	1.18512e-09	-2.03638	down
Salix_babylonica_newGene_986	65	52	33	9	17	12	2.87663	2.45239	1.68252	0.446966	0.875692	0.543642	0.000119486	-1.46718	down
EVM0015863	0	0	0	55	44	56	0	0	0	3.17339	2.646	3.01013	2.9932e-17	3.4749	up
EVM0008283	49	54	58	9	0	2	2.59883	3.13087	3.62738	0.530333	0	0.108245	6.78853e-10	-2.49312	down
EVM0024860	441	421	345	858	880	968	6.22046	6.3852	5.67515	13.5417	14.3957	14.3237	4.61568e-32	1.17787	up
EVM0024862	3	6	9	58	32	45	0.097424	0.202507	0.340444	2.08501	1.18138	1.52135	5.89351e-07	2.00343	up
EVM0010023	29	58	27	57	128	77	0.248256	0.527983	0.264084	0.542686	1.27102	0.689647	0.0036052	1.0215	up
EVM0039751	814	815	664	228	212	253	18.1978	19.6035	17.3071	5.70485	5.49203	5.93551	1.97763e-47	-1.66547	down
EVM0017492	559	591	445	1373	1292	1669	9.99742	11.3802	9.27819	27.5005	26.8324	31.3391	5.6772e-51	1.44895	up
EVM0010643	1114	966	988	222	204	229	29.0394	27.1233	30.0398	6.45587	6.15333	6.24985	7.38537e-91	-2.16433	down
Salix_babylonica_newGene_11381	92	83	78	0	0	0	2.66847	2.4714	2.45662	0	0	0	3.85633e-26	-4.13697	down
EVM0044536	701	640	621	1307	1214	1542	10.4519	10.2658	10.7937	21.8341	21.0232	24.1473	9.29764e-35	1.06286	up
EVM0023415	174	146	131	274	321	332	5.57152	5.03683	4.88492	9.83559	11.9216	11.16	4.18162e-10	1.03119	up
Salix_babylonica_newGene_7167	60	40	44	187	115	178	0.701084	0.430061	0.580004	2.88632	1.86813	2.61478	1.60584e-10	1.60069	up
EVM0034385	125	111	83	35	35	61	1.53123	1.45762	1.18626	0.470263	0.496454	0.777578	8.99659e-05	-1.1145	down
EVM0039007	104	75	69	356	387	407	3.11587	2.39693	2.38875	11.9687	13.4884	12.83	9.54962e-37	2.15127	up
EVM0037369	304	283	243	90	87	84	9.46346	9.46968	8.81504	3.12805	3.12379	2.74156	3.13399e-18	-1.5613	down
EVM0006947	70	106	54	259	174	234	1.76741	2.90588	1.59965	7.41639	5.14572	6.27485	4.32715e-10	1.44382	up
EVM0006945	0	0	0	54	34	38	0	0	0	2.11818	1.40602	1.41026	7.65706e-14	3.14767	up
EVM0006948	73	109	89	24	37	24	2.58314	4.15365	3.66764	0.926955	1.50554	0.854611	7.11897e-06	-1.40438	down
EVM0036940	229	219	228	92	99	108	7.38509	7.60531	8.55936	3.30779	3.67871	3.64578	6.93816e-09	-1.09635	down
EVM0036942	19	17	16	31	52	42	0.186099	0.186657	0.190671	0.356486	0.622482	0.452266	0.00917854	1.00781	up
EVM0032259	254	241	229	73	71	69	5.18475	5.28528	5.45074	1.65338	1.66755	1.46487	8.99474e-18	-1.64447	down
EVM0037099	837	659	641	7	12	9	19.9537	16.9135	17.8271	0.186983	0.330039	0.200302	4.53159e-123	-5.5835	down
EVM0044562	11	11	6	48	97	59	0.349772	0.353324	0.208912	1.75729	3.67372	2.00822	1.76731e-09	2.20755	up
EVM0044565	1229	1169	892	462	452	504	26.0905	26.7113	22.0889	10.986	11.1395	11.2155	2.73802e-31	-1.16468	down
EVM0044568	252	313	169	80	54	76	5.97458	7.97645	4.66157	2.11706	1.4628	1.86753	3.52149e-13	-1.64134	down
EVM0043512	104	127	79	50	47	40	12.0332	15.8358	10.6351	6.4694	6.31186	4.78626	0.000303511	-1.01706	down
Salix_babylonica_newGene_10177	57	71	55	2	2	0	3.35825	4.49319	3.72148	0.104979	0.115629	0	1.27305e-16	-3.27453	down
EVM0007712	1271	1328	1116	2633	2433	2612	17.1514	19.2942	17.5627	39.7954	38.1186	37.0094	2.67255e-57	1.06875	up
Salix_babylonica_newGene_6824	11	12	7	47	38	44	0.336289	0.411089	0.278353	1.71778	1.50844	1.82091	3.44387e-05	1.59512	up
Salix_babylonica_newGene_6827	58	141	188	16	21	25	1.75993	4.33246	5.85095	0.41447	0.748628	0.731433	3.91988e-10	-2.13499	down
EVM0012227	1038	945	852	1943	1827	2159	14.3808	14.0834	13.7564	30.1274	29.3586	31.3772	3.19549e-54	1.08442	up
EVM0002537	699	573	589	67	41	44	4.75287	4.19673	4.67232	0.506671	0.323082	0.314282	2.13568e-89	-3.42491	down
Salix_babylonica_newGene_10280	0	0	0	672	740	740	0	0	0	17.715	20.1898	18.1252	6.30774e-108	7.04795	up
Salix_babylonica_newGene_10286	71	60	53	0	0	0	0.983324	0.902554	0.857823	0	0	0	1.1201e-19	-3.67695	down
EVM0053840	557	594	535	168	200	257	12.6348	14.5077	14.1488	4.25972	5.24059	6.10976	9.18434e-22	-1.36964	down
EVM0030341	76	70	65	30	7	17	4.12188	4.10244	4.14346	1.84234	0.444738	0.975493	1.81462e-05	-1.5399	down
EVM0004979	116	87	110	29	39	43	2.09759	1.69244	2.3337	0.577209	0.82164	0.814735	3.7195e-06	-1.30321	down
EVM0053592	50	34	56	267	237	199	1.0415	0.755218	1.35947	6.22922	5.7272	4.33956	4.62993e-21	2.16668	up
Salix_babylonica_newGene_3505	97	101	99	475	406	422	1.94157	1.9204	1.96075	10.3013	8.71373	8.31167	1.76607e-39	2.08017	up
EVM0005087	182	174	121	43	43	36	3.6741	3.78015	2.83646	0.973762	1.00922	0.755092	8.91829e-13	-1.75483	down
EVM0002231	97	80	110	314	339	435	1.80676	1.60029	2.38517	6.56723	7.36066	8.53672	3.06887e-24	1.84582	up
EVM0002230	64	71	52	3	4	5	7.08588	8.46038	6.73779	0.37651	0.410214	0.480746	1.43212e-13	-2.78551	down
EVM0056113	442	339	346	903	774	919	2.39196	1.97742	2.18643	5.47919	4.86799	5.22214	6.58186e-29	1.2121	up
EVM0056119	389	407	384	170	181	152	2.84177	3.20406	3.27236	1.38661	1.53494	1.16311	5.60912e-14	-1.16155	down
Salix_babylonica_newGene_8689	207	148	176	335	367	588	2.89206	1.51076	2.657	3.61257	4.75812	6.79821	2.47948e-11	1.23608	up
EVM0026261	5	5	0	78	61	88	0.082571	0.089532	0	1.76113	1.4363	1.87131	1.17821e-17	3.18659	up
EVM0025528	468	368	371	76	64	80	3.82029	3.23053	3.52935	0.685873	0.600901	0.679816	9.44127e-43	-2.32361	down
EVM0025513	719	656	584	175	145	195	10.9038	10.7138	10.3361	2.96294	2.55155	3.097	3.69739e-48	-1.85591	down
EVM0025518	320	240	254	591	578	610	11.1247	8.98794	10.2987	23.0178	23.3506	22.2936	6.23232e-20	1.13355	up
EVM0054301	1	12	0	38	31	37	0.063772	0.795401	0	2.67436	2.2516	2.44965	9.70428e-05	1.7215	up
EVM0054304	15	21	20	64	52	49	0.808055	1.23223	1.22887	3.93766	3.29022	2.82015	0.000306474	1.2782	up
EVM0010331	163	173	153	82	40	60	1.72652	1.96482	1.88143	0.971252	0.491265	0.661477	2.2113e-07	-1.28117	down
EVM0024643	156	169	137	30	7	16	8.27824	9.62178	8.44092	1.77019	0.426418	0.890455	3.91885e-19	-2.64921	down
EVM0020550	114	75	122	11	34	35	2.71903	1.9277	3.40507	0.273748	0.930496	0.877174	1.1806e-06	-1.60825	down
EVM0036885	79	93	90	194	197	223	0.707272	0.88875	0.93914	1.94104	2.04269	2.09009	4.12395e-09	1.17952	up
EVM0008141	2304	2099	2026	833	812	849	26.8733	26.3443	27.5499	10.8696	10.9861	10.3889	1.06057e-81	-1.3288	down
Salix_babylonica_newGene_5814	18	7	11	49	46	73	1.33276	0.581039	0.925985	3.09833	3.08123	4.3817	3.0252e-06	1.72781	up
EVM0025608	164	189	135	29	24	52	3.58381	4.46268	3.44192	0.706352	0.601411	1.1784	6.16354e-14	-1.96739	down
EVM0028795	27	45	27	320	377	455	0.891795	1.60053	1.04251	11.8622	14.4683	15.7913	7.84796e-56	3.31651	up
EVM0028496	402	383	316	930	988	977	6.68259	6.86591	6.13209	17.3357	19.0837	17.0748	1.83634e-43	1.40579	up
EVM0028493	67	59	95	6	3	0	1.27444	1.19426	2.10964	0.106631	0.044211	0	8.92976e-16	-3.08974	down
EVM0057479	214	162	130	59	29	47	8.06771	6.5863	5.69199	2.46851	1.2382	1.86416	4.33346e-11	-1.68907	down
Salix_babylonica_newGene_3979	1251	922	1057	4467	4610	4984	17.2498	13.3968	16.9279	56.5108	70.1888	59.1714	7.6055e-179	2.13286	up
EVM0025603	184	204	213	127	92	53	3.10635	3.70758	4.18974	2.38921	1.78842	0.939121	0.000107494	-1.00995	down
EVM0025602	4	0	0	288	314	347	0.115321	0	0	11.2827	12.735	12.7614	1.18302e-68	5.65915	up
Salix_babylonica_newGene_8947	10	3	15	62	56	40	0.22288	0.052768	0.816593	2.12217	2.43937	1.84183	3.70371e-06	1.8157	up
Salix_babylonica_newGene_8943	1125	1252	961	247	261	317	59.7112	71.5431	59.5067	14.6281	16.0728	17.6093	2.90637e-68	-1.95381	down
EVM0003177	118	97	97	213	191	252	2.10904	1.85774	2.014	4.27247	3.9665	4.73738	4.78292e-08	1.04252	up
EVM0028691	42	57	63	176	204	232	0.408991	0.59002	0.712398	1.9102	2.30647	2.36802	4.43616e-15	1.78456	up
EVM0013523	81	92	83	213	180	211	1.82004	2.2302	2.19229	5.38603	4.71847	5.00526	2.75748e-09	1.19106	up
EVM0040229	29	29	24	72	65	47	0.776668	0.850834	0.756225	2.20129	2.0775	1.35093	0.00304022	1.00612	up
EVM0043755	260	290	298	62	70	87	1.37759	1.65301	1.84129	0.36394	0.425429	0.481924	6.46638e-21	-1.82844	down
EVM0043759	48	60	55	18	13	20	1.62517	2.18746	2.17803	0.648168	0.49059	0.698712	0.000183592	-1.33323	down
EVM0009930	256	148	226	541	429	444	4.03491	2.50973	4.15688	9.55225	7.85321	7.34821	6.52046e-11	1.14375	up
EVM0016690	84	98	90	22	43	45	2.60477	3.27156	3.25394	0.760838	1.55105	1.4502	0.000292631	-1.11248	down
EVM0047501	2994	2984	2603	890	949	1055	38.4053	41.2062	38.9317	12.7704	14.1174	14.191	8.7595e-114	-1.53067	down
EVM0047503	2393	2549	2383	8406	8135	8854	61.8842	70.9721	71.885	243.438	244.205	240.34	2.51737e-246	1.8101	up
EVM0046673	1802	1721	1652	773	790	858	33.5969	34.5289	35.9105	16.1212	17.0729	16.7789	2.02776e-46	-1.06148	down
EVM0046602	624	527	532	151	135	131	9.335	8.48199	9.27811	2.52831	2.33706	2.04801	9.20591e-44	-1.92724	down
EVM0019363	256	255	302	825	818	909	5.0038	5.37538	6.88998	18.1193	18.6081	18.6931	2.74533e-42	1.63524	up
EVM0049147	179	183	165	26	16	19	6.70916	7.35196	7.21701	1.05115	0.672773	0.714412	9.42343e-27	-2.75706	down
EVM0007938	478	434	398	169	110	153	5.0666	4.96134	4.92894	1.99915	1.34507	1.69643	2.33149e-22	-1.51927	down
EVM0007931	160	211	218	45	59	51	1.77955	2.52808	2.82301	0.561157	0.757775	0.593167	1.47273e-13	-1.74961	down
EVM0031426	756	647	605	204	160	187	20.6613	19.0454	19.2815	6.23383	5.06658	5.34293	2.53946e-45	-1.79323	down
EVM0031427	96	78	77	22	44	26	1.52354	1.3415	1.43278	0.384335	0.815187	0.433399	0.000167769	-1.19968	down
EVM0031428	950	910	746	408	362	375	20.7504	21.3834	18.9836	9.97921	9.16455	8.58099	5.40519e-27	-1.13633	down
EVM0009603	3273	3296	3135	14512	13520	14666	85.8478	93.048	95.8871	426.134	411.529	403.659	0	2.15608	up
EVM0001523	37	38	48	84	133	132	0.753287	0.824002	1.14822	1.93614	3.18495	2.85337	1.74347e-06	1.34741	up
EVM0014320	7669	8135	6833	3304	3414	3681	443.021	505.91	460.331	213.651	228.84	223.144	1.48051e-89	-1.09025	down
EVM0014322	111	143	106	42	14	43	2.40024	3.32643	2.65417	0.998853	0.346065	0.971057	1.85387e-07	-1.58828	down
EVM0015056	95	77	116	0	5	5	2.14908	1.86775	3.05891	0	0.118537	0.098363	2.57156e-21	-3.44931	down
EVM0049611	77	64	62	6	7	12	1.7802	1.57156	1.64694	0.14365	0.161093	0.288597	5.70329e-11	-2.32292	down
EVM0030309	129	167	146	13	33	19	1.08358	1.5105	1.43321	0.114479	0.320907	0.162271	2.94627e-16	-2.36719	down
Salix_babylonica_newGene_498	6	14	3	84	129	123	0.127963	0.455203	0.052578	2.30917	2.90837	2.41014	6.17039e-20	3.07987	up
EVM0012584	693	591	603	207	230	256	7.13991	6.55916	7.25061	2.38725	2.74541	2.76689	4.38611e-29	-1.38731	down
EVM0003586	678	697	716	300	308	275	18.5377	20.5204	22.8407	9.18239	9.75707	7.89724	1.50801e-21	-1.19152	down
EVM0007694	90	45	57	178	195	187	1.14548	0.610855	0.836319	2.54415	2.89603	2.512	4.41571e-10	1.45799	up
EVM0015581	24	61	33	96	88	91	0.355907	0.975432	0.572237	1.60169	1.52197	1.41548	0.000897942	1.06245	up
EVM0056336	243	230	250	122	82	109	2.60052	2.64481	3.11291	1.45467	1.01544	1.21608	8.29691e-09	-1.1249	down
EVM0002188	74	58	64	39	15	26	1.43628	1.22179	1.45014	0.854657	0.337725	0.534908	0.002753	-1.04542	down
EVM0026877	52	61	36	134	106	123	0.736803	0.946484	0.593612	2.15728	1.77019	1.86198	4.7618e-06	1.19117	up
EVM0048523	426	363	358	43	60	42	6.57247	6.03736	6.44218	0.737023	1.07397	0.675	3.50421e-49	-2.78986	down
EVM0048527	29	52	19	231	211	223	0.647622	1.24983	0.475505	5.81812	5.5008	5.25685	6.19768e-24	2.50221	up
EVM0048526	107	145	106	33	27	41	1.34371	1.9636	1.55065	0.46454	0.389261	0.534418	5.26589e-09	-1.60267	down
EVM0048524	20	22	15	214	164	178	0.243406	0.288661	0.2039	2.97024	2.362	2.3144	2.62265e-30	2.95767	up
EVM0016778	1112	846	854	266	266	317	10.6581	8.73222	9.54504	2.85072	2.95279	3.18118	1.61317e-48	-1.66633	down
EVM0013720	86	103	118	20	26	33	1.08141	1.39556	1.72582	0.272236	0.37745	0.426468	1.78453e-08	-1.68159	down
EVM0013724	24	18	19	41	62	75	0.32811	0.2542	0.303089	0.62712	0.982149	1.07543	0.000271348	1.27699	up
EVM0027474	71	73	64	168	147	154	1.59452	1.76029	1.67455	4.26844	3.86415	3.64784	3.99822e-07	1.12	up
Salix_babylonica_newGene_7929	47	35	12	88	55	71	1.76144	1.42225	0.534035	3.73608	2.41175	3.06616	0.00512996	1.00738	up
EVM0056186	102	97	106	196	192	243	2.46672	2.52733	2.99054	5.30917	5.39323	6.14842	2.20856e-07	1.01313	up
Salix_babylonica_newGene_4478	32	34	26	77	58	74	1.1296	1.27964	1.02703	2.92647	2.42466	2.72906	0.000968932	1.04121	up
EVM0022567	45	77	50	132	145	184	1.0131	1.88555	1.32153	3.36424	3.83398	4.40628	1.93068e-07	1.31143	up
EVM0022566	61	58	61	203	160	190	1.18353	1.20975	1.37815	4.43684	3.63787	3.89931	1.43138e-12	1.5318	up
EVM0055759	107	120	110	25	16	39	3.38624	4.10319	4.05194	0.873206	0.590428	1.28175	9.76572e-10	-1.79059	down
EVM0055750	169	122	132	444	475	465	1.44211	1.11403	1.31391	4.24223	4.70497	4.15957	1.12786e-29	1.68645	up
EVM0032475	448	334	361	164	187	181	4.15467	3.33076	3.90393	1.70075	2.01012	1.75981	3.47457e-11	-1.03567	down
EVM0017607	112	144	127	46	32	36	1.56722	2.17444	2.07181	0.72241	0.518535	0.517617	5.66779e-09	-1.54743	down
EVM0043247	63	53	60	127	151	130	1.76168	1.59696	1.96868	4.01737	4.95987	3.84517	2.44862e-06	1.14129	up
EVM0028206	782	795	731	355	341	423	20.4236	22.3537	22.2758	10.3603	10.3265	11.5763	8.99277e-21	-1.00455	down
EVM0011491	927	1182	769	170	155	204	42.9051	58.9112	41.5216	8.76806	8.2982	9.90084	4.30328e-63	-2.34743	down
EVM0051127	1369	1244	1147	551	545	563	19.8502	19.4148	19.3872	8.94397	9.16598	8.55687	2.39306e-41	-1.13901	down
EVM0025725	374	414	293	119	121	114	4.87995	5.81595	4.46223	1.73287	1.82966	1.55768	2.05838e-19	-1.51342	down
EVM0017432	128	91	78	184	260	203	2.06725	1.57644	1.45535	3.32925	4.87793	3.4416	6.56092e-07	1.08981	up
EVM0043244	1114	1077	872	267	286	321	10.6273	11.0635	9.70002	2.84478	3.15753	3.21304	3.98001e-62	-1.75051	down
EVM0013909	0	0	0	36	48	77	0	0	0	0.398712	0.550547	0.7971	1.10381e-16	3.43119	up
Salix_babylonica_newGene_1148	0	0	0	490	309	318	0	0	0	6.23095	4.27356	4.34176	9.93e-71	6.0916	up
EVM0028514	682	659	621	198	157	230	28.0373	29.1583	29.7516	9.09306	7.487	9.90918	7.49206e-39	-1.68241	down
EVM0039455	64	61	34	21	8	12	2.04084	2.08611	1.24533	0.746308	0.25959	0.40197	0.000141167	-1.4542	down
EVM0049921	59	68	63	227	174	185	0.698358	0.866791	0.867686	3.03193	2.41029	2.32106	1.51401e-12	1.5371	up
EVM0049922	31	26	19	69	52	50	1.5147	1.35606	1.07672	3.79621	2.96871	2.56444	0.00387233	1.00134	up
EVM0023627	135	152	126	46	52	81	2.66399	3.21069	2.8849	1.01459	1.18912	1.67731	1.85753e-05	-1.08247	down
EVM0009875	104	75	99	28	30	20	1.61169	1.25404	1.78888	0.487319	0.535797	0.325568	3.70413e-07	-1.54847	down
EVM0030117	137	172	105	45	42	45	3.1318	4.24003	2.78655	1.13876	1.09649	1.06999	1.215e-08	-1.46202	down
Salix_babylonica_newGene_11012	0	0	0	448	418	443	0	0	0	13.7044	13.2378	12.6901	3.10848e-83	6.41133	up
EVM0044604	750	745	561	275	251	303	5.6938	6.08485	4.96409	2.32939	2.20661	2.41221	4.75964e-25	-1.25317	down
EVM0043125	14	7	5	78	54	43	0.339381	0.17956	0.13109	2.2383	1.59698	1.14639	4.27067e-08	2.07295	up
EVM0042836	186	193	134	529	416	477	1.95171	2.17954	1.63873	6.23578	5.07736	5.26862	3.24772e-22	1.45458	up
EVM0047714	142	112	100	41	10	18	4.14891	3.5067	3.40306	1.3192	0.316033	0.544324	2.36481e-09	-1.93394	down
Salix_babylonica_newGene_8012	0	0	0	282	250	252	0	0	0	8.79606	10.5113	9.62041	5.70368e-61	5.72664	up
EVM0048894	1047	1029	882	326	333	454	26.7632	28.3088	26.2674	9.3272	9.87627	12.1549	5.11882e-35	-1.36182	down
EVM0022787	221	256	216	450	560	425	3.49911	4.35874	3.98565	7.97565	10.285	7.06429	3.66868e-11	1.0455	up
Salix_babylonica_newGene_4227	1235	1113	914	0	0	0	40.1833	38.7462	34.5894	0	0	0	2.89631e-129	-7.52398	down
EVM0030941	254	189	255	515	518	458	3.65336	2.91845	4.27105	8.28925	8.64155	6.91513	1.48672e-12	1.08591	up
EVM0036479	264	228	255	67	63	76	3.63014	3.36869	4.09546	1.02904	1.00111	1.09733	4.66445e-19	-1.73455	down
Salix_babylonica_newGene_4549	455	703	355	119	112	108	24.5856	40.9206	22.3919	7.1771	7.02214	6.10456	1.33849e-24	-2.00384	down
EVM0008610	634	647	576	204	199	259	10.0714	11.0667	10.662	3.62045	3.66596	4.31124	3.75138e-30	-1.43166	down
EVM0012552	1340	1215	1097	118	94	152	17.3294	16.9081	16.544	1.69708	1.41086	2.05454	6.6937e-157	-3.2296	down
EVM0043825	665	585	583	183	140	192	11.8568	11.2349	12.1303	3.63872	2.88643	3.58833	2.39582e-40	-1.76137	down
Salix_babylonica_newGene_1309	99	94	37	176	162	155	0.98218	1.13152	0.581429	2.03996	1.88975	1.77642	9.13126e-05	1.03887	up
EVM0014364	66	57	37	11	26	6	1.0004	0.923889	0.659351	0.183235	0.448005	0.092613	0.000770145	-1.34359	down
EVM0012930	7942	7835	6233	2410	2105	2586	351.108	372.868	321.3	119.252	107.992	119.939	2.94668e-153	-1.59452	down
EVM0051457	115	96	100	318	192	312	1.32499	1.1953	1.34661	4.12715	2.57757	3.80011	2.57478e-11	1.34164	up
EVM0002220	3222	3039	2550	672	534	625	64.9623	65.9654	59.9591	15.1577	12.4856	13.222	2.33184e-179	-2.21688	down
EVM0029916	323	257	242	89	84	124	5.85949	5.02255	5.11955	1.80339	1.76177	2.36598	2.41963e-13	-1.37031	down
Salix_babylonica_newGene_55	3	20	8	73	52	67	0.037303	0.385123	0.163895	1.0087	1.06634	1.09981	3.34137e-07	1.9509	up
EVM0028067	27	38	33	1224	1178	1443	0.67854	1.03734	0.962058	34.7368	34.6628	38.3774	5.58534e-220	5.09954	up
EVM0052378	150	146	141	25	27	22	3.83007	4.01844	4.20411	0.712438	0.778078	0.586484	2.74955e-18	-2.26642	down
EVM0003794	370	379	328	157	144	199	5.06143	5.57786	5.23142	2.39776	2.28397	2.85196	1.51195e-11	-1.04772	down
EVM0007083	39	22	31	89	86	77	4.72609	2.87992	4.4547	12.3312	12.2891	9.93195	2.47291e-05	1.28544	up
EVM0007085	254	174	144	104	79	72	7.62733	5.6376	5.03921	3.48075	2.74049	2.26749	1.00609e-05	-1.03653	down
EVM0019846	353	296	233	161	118	84	6.95981	6.29447	5.36609	3.55393	2.68687	1.7214	7.82764e-08	-1.15666	down
EVM0005793	2591	2338	2132	279	336	390	41.6065	40.4146	39.9284	5.00048	6.24339	6.56604	1.08206e-208	-2.7522	down
EVM0053427	108	81	91	5	17	31	1.34276	1.07643	1.32003	0.067125	0.245266	0.399154	4.04493e-08	-1.90784	down
EVM0005246	220	205	210	36	37	13	6.46833	6.49255	7.2	1.17757	1.24703	0.401857	3.16245e-22	-2.53843	down
Salix_babylonica_newGene_9814	40	43	60	9	0	13	0.844098	0.964934	1.46017	0.197283	0	0.286395	1.61741e-05	-1.79618	down
EVM0013911	140	267	147	1244	1241	1253	9.49463	19.5757	11.6892	95.0262	98.2296	89.7053	3.59154e-19	2.45434	up
EVM0022247	67	44	57	0	0	0	1.72322	1.20155	1.70666	0	0	0	8.21096e-18	-3.52481	down
EVM0041422	1488	1221	1317	593	582	590	42.5746	37.6012	43.9513	18.9839	19.3114	17.701	3.25471e-36	-1.14769	down
EVM0022799	152	128	69	51	12	24	1.81925	1.64539	0.958509	0.676833	0.161118	0.289239	3.47923e-06	-1.59446	down
EVM0011518	271	256	230	39	33	35	1.81294	1.84711	1.79419	0.290451	0.253713	0.246078	1.06684e-34	-2.60188	down
EVM0005322	43	51	43	130	130	112	0.965085	1.24041	1.12887	3.31266	3.43296	2.6779	1.76923e-07	1.33342	up
EVM0011514	40	29	10	58	63	72	1.332	1.03921	0.361003	2.15885	2.42842	2.50708	0.00276821	1.08232	up
EVM0033955	109	92	69	26	20	24	1.052	0.959188	0.778933	0.282346	0.2216	0.242021	5.74895e-08	-1.64313	down
EVM0051710	125	133	81	213	232	245	5.70529	6.53911	4.31573	10.9256	12.3315	11.8071	3.40192e-07	1.00442	up
EVM0038133	178	148	195	385	429	488	3.07724	2.74289	3.92039	7.4365	8.60653	8.84533	2.28497e-16	1.29411	up
EVM0038131	279	206	160	97	67	98	4.93062	3.91024	3.29809	1.91881	1.36416	1.81818	7.61298e-08	-1.17904	down
EVM0025973	612	804	453	1328	1256	1298	16.0897	22.7753	13.8787	39.126	38.3609	35.8468	2.59304e-06	1.01967	up
EVM0021264	186	157	143	68	66	54	6.54903	5.9373	5.86041	2.66061	2.69938	1.99177	5.7271e-08	-1.23684	down
EVM0021261	164	139	143	408	292	259	1.9915	1.80695	2.01887	5.54654	4.11379	3.2977	1.88282e-08	1.07945	up
EVM0029071	153	156	134	54	62	47	1.1697	1.28248	1.19354	0.457891	0.546013	0.374749	5.48385e-08	-1.29544	down
EVM0029075	54	25	52	158	172	187	0.575092	0.283232	0.644763	1.90236	2.14265	2.11104	1.07194e-12	1.81031	up
EVM0023533	942	781	696	1737	1831	1974	40.5589	36.165	34.9465	83.7028	91.4933	89.1609	1.5429e-51	1.21672	up
EVM0035075	3	0	0	76	90	81	0.048666	0	0	2.06741	2.53469	2.04662	1.08232e-23	3.84028	up
EVM0001026	1255	1199	1025	475	496	574	24.5457	25.2495	23.3725	10.3855	11.2535	11.7826	3.15334e-35	-1.12924	down
EVM0001020	357	248	255	65	62	45	7.89043	5.89583	6.55522	1.58852	1.58872	1.02747	1.67911e-24	-2.13373	down
EVM0036673	229	162	184	22	15	24	1.52517	1.15556	1.42334	0.160161	0.113838	0.162087	5.7333e-29	-2.86945	down
EVM0000774	125	159	115	328	335	282	3.50539	4.81841	3.78054	10.3515	10.9541	8.32068	1.09171e-11	1.21886	up
EVM0009449	789	706	621	287	312	321	27.1955	26.1911	24.9702	11.0606	12.4606	11.5997	1.96271e-24	-1.14931	down
EVM0022021	61	65	51	20	22	16	1.44547	1.6521	1.41394	0.531156	0.582098	0.394929	0.000179497	-1.29088	down
EVM0039841	243	227	238	485	536	571	4.21013	4.21656	4.80568	9.40106	10.7617	10.3787	2.66606e-19	1.16572	up
EVM0008312	13	17	22	77	68	74	0.76878	1.10917	1.52933	5.21298	4.77206	4.71887	1.60836e-07	1.72751	up
EVM0043590	103	85	47	4	0	4	1.65054	1.45992	0.868481	0.070623	0	0.067226	2.43907e-17	-3.23727	down
EVM0035918	269	282	278	107	122	122	3.76659	4.25052	4.53939	1.67556	1.97003	1.78454	3.9437e-11	-1.16339	down
EVM0047034	41	60	24	114	124	147	1.10485	1.72571	0.732504	3.43354	3.8577	4.15356	1.42122e-07	1.46719	up
EVM0005481	67	58	36	6	6	5	1.77929	1.67618	1.11444	0.150604	0.186912	0.134691	2.55133e-09	-2.28844	down
EVM0057520	206	216	189	35	57	48	5.06084	5.71574	5.41172	0.94452	1.60559	1.23161	1.04572e-17	-1.93653	down
EVM0046346	25	13	24	106	108	81	0.645937	0.347517	0.741866	3.1438	3.31511	2.24686	4.36618e-10	1.93437	up
EVM0020126	80	77	71	35	26	34	3.57188	3.67161	3.69276	1.7208	1.30826	1.55754	0.000424881	-1.07536	down
Salix_babylonica_newGene_8605	1540	1184	941	7643	7826	4144	30.9512	18.7552	16.1538	152.211	163.508	65.45	2.1957e-11	2.09295	up
EVM0026155	50	48	33	4	9	19	1.16021	1.18682	0.889961	0.077963	0.229145	0.446954	0.000402494	-1.43651	down
EVM0041699	75	71	66	206	244	248	2.7444	2.81091	2.80995	8.46375	10.4005	9.56788	4.94735e-17	1.64969	up
EVM0047966	3882	3735	3338	319	320	317	81.4133	84.3123	81.6368	7.47758	7.77547	6.97094	0	-3.46164	down
EVM0047964	132	112	98	30	17	21	2.68436	2.4456	2.31066	0.674963	0.401147	0.439738	3.15484e-12	-2.00179	down
Salix_babylonica_newGene_3585	39	55	83	24	21	20	0.588665	0.886884	1.42661	0.277243	0.382468	0.28014	0.0018894	-1.14539	down
Salix_babylonica_newGene_3672	136	150	60	15	18	26	5.36463	6.34875	2.7371	0.647895	0.809266	1.03771	8.50574e-11	-2.0879	down
EVM0046167	33	32	16	283	333	297	0.220713	0.22416	0.122379	2.1239	2.58433	2.08573	6.67232e-48	3.25407	up
EVM0055967	143	167	145	75	45	82	1.94415	2.44051	2.29364	1.13234	0.70321	1.16057	1.55229e-05	-1.05963	down
EVM0022713	866	717	742	6461	6113	6905	14.1676	12.6394	14.1521	118.449	116.171	118.659	0	3.07851	up
EVM0054380	128	117	98	204	286	256	1.68616	1.6593	1.50761	3.0144	4.38039	3.54536	1.75143e-08	1.09528	up
EVM0054384	55	53	43	22	15	7	3.56372	3.68692	3.23304	1.54305	1.05641	0.414372	0.000549695	-1.32488	down
EVM0054385	335	232	287	115	153	115	4.64565	3.46417	4.63382	1.78768	2.4652	1.67417	6.78388e-08	-1.06285	down
EVM0045868	569	527	531	86	37	71	5.76203	5.75308	6.27266	0.971985	0.43498	0.745258	6.95542e-57	-2.89487	down
EVM0000984	395	334	305	60	54	68	8.12698	7.38842	7.32773	1.37635	1.27349	1.45903	2.7905e-39	-2.35744	down
EVM0045862	233	269	171	85	109	64	4.36227	5.42751	3.73054	1.76799	2.3562	1.24987	8.08444e-08	-1.23877	down
EVM0055388	195	141	145	423	446	408	2.21655	1.73083	1.92401	5.39318	5.90283	4.88361	8.08691e-20	1.39559	up
EVM0055380	172	94	127	43	35	58	3.11781	1.82479	2.67147	0.866133	0.72513	1.10214	1.08176e-06	-1.34091	down
EVM0055383	71	76	63	26	24	29	4.31737	5.00181	4.46767	1.7547	1.63258	1.82332	0.000183386	-1.18359	down
EVM0055385	964	740	722	1849	1927	2083	17.7552	14.6684	15.4962	38.1339	41.199	40.2624	7.48555e-55	1.29104	up
EVM0055386	420	387	351	0	0	0	5.66914	5.62415	5.5315	0	0	0	3.90631e-76	-6.20448	down
EVM0010916	158	135	122	42	31	58	3.3574	3.08601	3.0205	0.995315	0.755848	1.27627	6.03929e-09	-1.48468	down
EVM0014747	928	871	782	1779	1774	2022	16.2517	16.4245	15.9753	34.8989	36.0584	37.1738	1.8782e-56	1.13031	up
EVM0005852	102	86	75	517	496	533	0.734802	0.668113	0.629728	4.18185	4.15968	4.04658	7.22022e-63	2.50093	up
EVM0015295	24	19	9	84	99	71	0.14765	0.125516	0.065601	0.585433	0.717458	0.464015	4.36162e-09	1.92947	up
EVM0009160	494	550	481	173	143	119	7.92626	9.50807	9.01288	3.10114	2.65455	1.99036	1.81407e-27	-1.71606	down
EVM0029270	101	160	186	1486	1370	1521	0.750274	1.27974	1.61235	12.4019	11.8472	11.8942	3.52935e-28	2.9284	up
EVM0023338	231	283	238	568	562	639	3.60786	4.76996	4.32873	9.95176	10.1965	10.4987	1.1057e-21	1.22813	up
EVM0023336	45	32	28	105	99	119	0.664352	0.509845	0.483384	1.74615	1.70713	1.85936	6.34751e-08	1.47367	up
Salix_babylonica_newGene_5899	61	59	37	12	15	23	3.53987	3.68851	2.45011	0.779694	0.99917	1.35191	0.000534837	-1.27665	down
Salix_babylonica_newGene_5896	114	111	74	2	0	3	2.81767	3.03598	2.02088	0.037551	0	0.066934	7.67876e-26	-3.88357	down
Salix_babylonica_newGene_570	337	292	272	628	666	702	6.75165	6.30795	6.35898	14.119	15.526	14.7822	2.42592e-24	1.15613	up
Salix_babylonica_newGene_7766	172	240	156	75	71	96	6.65352	9.98449	7.01893	3.20762	3.16687	3.89215	6.91439e-07	-1.1219	down
Salix_babylonica_newGene_2040	0	0	0	38	39	44	0	0	0	1.05041	1.1169	1.14794	1.0612e-13	3.13004	up
EVM0029890	586	568	476	1240	1185	1373	10.3834	10.8331	9.82927	24.5869	24.3688	25.5299	2.61135e-47	1.23558	up
EVM0029895	91	95	55	196	139	172	1.36962	1.52676	0.954465	3.30368	2.423	2.70379	1.19898e-05	1.02492	up
EVM0004722	28	64	34	93	142	149	0.932	2.29594	1.30665	3.45403	5.49784	5.22584	2.00663e-06	1.41608	up
EVM0055117	787	794	759	287	354	368	8.21709	8.92012	9.24587	3.34706	4.28839	4.02699	1.80955e-23	-1.16574	down
EVM0002076	27	29	24	86	72	54	0.503839	0.567769	0.522297	1.7969	1.56988	1.04884	0.000201176	1.21494	up
EVM0002078	3	5	0	83	69	64	0.023217	0.036574	0	0.784178	0.678512	0.562259	1.06719e-17	3.24661	up
EVM0027360	1112	970	851	453	432	523	21.8135	20.4787	19.4604	9.93222	9.81425	10.7653	3.58904e-25	-1.0153	down
EVM0008497	83	76	71	4	5	6	2.02884	1.98361	2.0004	0.108435	0.141537	0.148694	1.76746e-16	-2.93596	down
EVM0021401	62	45	61	7	16	7	1.87185	1.45799	2.13273	0.231318	0.553424	0.217551	1.04516e-06	-1.84016	down
EVM0019507	148	106	96	27	33	40	4.35792	3.35652	3.27874	0.886359	1.11141	1.22475	1.10424e-08	-1.57337	down
EVM0010073	103	93	74	20	18	25	1.06292	1.03981	0.893259	0.225564	0.21601	0.263253	4.42268e-09	-1.77524	down
EVM0010075	286	271	285	133	65	112	2.47105	2.52365	2.87498	1.28507	0.645878	1.01053	1.38422e-10	-1.3363	down
EVM0042403	91	61	61	26	29	29	1.16653	0.838803	0.90823	0.370655	0.422954	0.378532	0.000518459	-1.11324	down
EVM0022459	283	254	259	739	572	713	4.01353	3.87513	4.26922	11.7381	9.40636	10.6122	1.50284e-27	1.3411	up
EVM0050897	100	117	96	331	324	328	1.49406	1.86778	1.66195	5.527	5.60759	5.13643	6.4667e-22	1.61091	up
EVM0028288	88	52	42	5	0	5	1.53455	0.977875	0.856539	0.09258	0	0.073651	4.31732e-12	-2.73693	down
EVM0044323	160	156	132	21	14	23	7.44467	7.78799	7.14891	1.09297	0.737315	1.10157	5.98574e-22	-2.58561	down
EVM0003207	107	90	113	25	30	53	1.0393	0.936378	1.28241	0.269001	0.333023	0.539963	9.85889e-06	-1.315	down
EVM0044847	3	0	6	144	99	146	0.02605	0	0.085716	2.09267	1.49389	1.98439	6.45754e-31	4.00305	up
EVM0012609	90	54	48	129	166	193	2.63867	1.68764	1.6114	4.20779	5.62487	5.91149	3.59749e-07	1.26281	up
EVM0044843	33	22	27	94	107	88	0.71329	0.507952	0.675586	2.30369	2.71762	2.00892	3.50281e-08	1.61236	up
EVM0023473	103	100	76	246	207	219	1.6839	1.76418	1.43859	4.50779	3.92654	3.75419	1.90359e-10	1.23257	up
EVM0039169	29	17	18	74	40	40	0.385526	0.237243	0.275848	1.11523	0.625161	0.558503	0.00646208	1.02904	up
EVM0039166	106	109	84	29	50	42	1.91613	2.10855	1.77165	0.588041	1.03794	0.797878	9.63425e-05	-1.12248	down
EVM0039296	182	206	173	75	56	80	4.404	5.35656	4.86692	2.01613	1.57293	2.01792	1.59677e-09	-1.29804	down
EVM0001611	40	14	18	89	57	71	0.971869	0.372026	0.50537	2.45442	1.63816	1.8514	0.000141206	1.32994	up
EVM0001618	256	259	258	62	55	53	3.83057	4.17799	4.50987	1.03267	0.955008	0.82953	1.22394e-24	-2.03365	down
EVM0041328	122	132	112	39	16	44	2.46169	2.86047	2.61213	0.859572	0.360295	0.926185	1.64251e-08	-1.63455	down
EVM0039835	106	156	90	235	305	276	2.89516	4.57492	2.86236	7.18203	9.68607	7.92497	1.27744e-08	1.17218	up
EVM0036822	222	174	181	333	419	413	1.33706	1.12675	1.26737	2.24519	2.93172	2.61427	1.02147e-10	1.00952	up
EVM0032117	198	199	164	22	21	19	1.20771	1.30759	1.16573	0.14873	0.14919	0.11863	1.32883e-29	-2.83068	down
EVM0033195	10	10	36	60	59	68	0.172924	0.184971	0.745189	1.19273	1.22207	1.2829	0.00085953	1.30013	up
EVM0032949	250	292	313	17	13	14	8.26638	10.3812	12.0866	0.606467	0.499103	0.464024	2.20455e-51	-3.80581	down
EVM0044591	280	248	224	71	83	72	4.16202	3.96631	3.88518	1.1696	1.4333	1.11953	3.79921e-17	-1.61104	down
EVM0000253	46	36	30	15	10	15	2.65562	2.20713	1.95462	0.958507	0.635537	0.879439	0.00632354	-1.09029	down
EVM0009761	190	230	193	8	13	21	2.43776	3.17823	2.89383	0.114456	0.189064	0.271367	1.61656e-35	-3.37156	down
EVM0009765	138	106	92	200	249	288	4.50604	3.72682	3.49833	7.31331	9.45709	9.88183	1.83072e-08	1.10359	up
EVM0052426	94	62	93	988	989	1082	1.23649	0.878636	1.42823	14.6079	15.1508	14.9953	1.49852e-149	3.54306	up
EVM0018971	107	158	140	40	38	66	4.02335	6.38828	6.14936	1.65195	1.62429	2.58096	1.1349e-06	-1.3251	down
Salix_babylonica_newGene_2286	0	0	0	83	57	54	0	0	0	3.33408	2.04807	1.62746	1.61017e-20	3.75091	up
EVM0048035	131	111	111	339	254	294	1.03874	0.953101	1.03136	3.03016	2.35239	2.46266	1.45716e-13	1.29816	up
Salix_babylonica_newGene_1882	40	42	56	8	0	5	0.583229	0.74131	1.05902	0.125116	0	0.063213	8.50087e-08	-2.19957	down
EVM0012505	543	545	418	938	1016	1218	14.7194	15.8955	13.2062	28.4702	31.9943	34.6576	6.03362e-25	1.08605	up
EVM0012500	174	128	157	671	661	771	4.63498	3.66957	4.86127	20.0451	20.4763	21.5759	8.12482e-61	2.16481	up
EVM0011835	1223	1455	914	36	56	39	21.2818	27.2579	18.5485	0.692815	1.12534	0.710036	1.51684e-65	-4.25818	down
EVM0046132	257	298	253	147	87	129	4.31175	5.38543	4.93977	2.75445	1.68609	2.26788	4.44755e-08	-1.07361	down
Salix_babylonica_newGene_9878	19	36	16	110	114	124	0.177671	0.374063	0.178602	1.19951	1.29142	1.26857	6.73117e-12	2.00958	up
EVM0053070	244	192	247	52	77	39	2.29759	1.94419	2.70791	0.544948	0.834237	0.385569	4.97433e-14	-1.8169	down
EVM0026696	113	139	92	49	25	44	3.19152	4.23835	3.03362	1.53686	0.80509	1.28828	2.45194e-06	-1.34034	down
EVM0017024	813	794	651	203	181	194	13.1966	13.8838	12.3183	3.67531	3.40109	3.30632	1.2456e-56	-1.89507	down
EVM0013474	190	93	163	4	31	27	3.23874	1.69887	3.23282	0.061178	0.596756	0.474358	0.00133943	-1.46051	down
EVM0001936	60	78	68	133	137	203	1.24541	1.74319	1.63775	3.10333	3.30949	4.45534	3.43766e-06	1.11656	up
EVM0026348	0	0	0	131	122	123	0	0	0	0.973472	0.942419	0.858038	9.57181e-37	4.73411	up
EVM0035670	1261	1089	1069	509	486	610	18.1861	16.9097	17.9791	8.21996	8.13422	9.23154	7.09124e-30	-1.05236	down
EVM0038414	121	108	133	30	52	62	1.53277	1.47021	1.95566	0.417682	0.756817	0.813805	2.96557e-05	-1.16799	down
EVM0050837	234	171	165	52	92	56	1.94658	1.53131	1.60096	0.483416	0.881415	0.483999	4.38431e-08	-1.341	down
EVM0010891	32	40	45	149	113	166	0.644098	0.867338	1.0422	3.35226	2.64933	3.49997	4.93404e-11	1.69638	up
EVM0028597	48	44	27	154	144	182	1.72688	1.68552	1.13047	6.21144	6.02341	6.88749	1.74363e-14	1.86414	up
Salix_babylonica_newGene_3711	64	98	30	15	20	11	1.41048	2.35353	0.604613	0.396908	0.403606	0.228946	7.03468e-05	-1.51901	down
EVM0023109	118	99	83	30	25	24	3.5155	3.1772	2.89154	1.00269	0.850161	0.754191	1.00445e-08	-1.65142	down
EVM0018404	514	432	528	1119	1043	1073	5.05937	4.57355	6.05531	12.3343	11.9154	11.0865	1.47021e-26	1.1395	up
EVM0018401	280	224	231	10	14	13	3.05171	2.62093	2.92994	0.115741	0.175119	0.14157	2.30556e-48	-3.78935	down
EVM0018400	515	535	540	63	75	64	9.90006	11.0748	12.1261	1.34305	1.6538	1.27558	7.17689e-67	-2.83287	down
EVM0016031	137	113	101	20	35	29	1.78833	1.58388	1.53936	0.284993	0.516881	0.392024	2.17213e-10	-1.78315	down
EVM0053912	130	166	95	245	280	319	4.0625	5.602	3.47438	8.62143	10.2054	10.5143	2.12171e-08	1.08229	up
EVM0013206	2125	2142	1800	66	74	81	48.4715	52.6168	47.8824	1.66343	1.94912	1.92299	0	-4.64763	down
EVM0020334	139	152	110	32	16	16	2.90602	3.43362	2.69282	0.739456	0.385381	0.345304	3.52218e-15	-2.26763	down
EVM0043654	290	228	258	992	870	1005	9.7512	8.25097	10.1234	37.3929	33.9742	35.5024	3.62681e-65	1.87792	up
EVM0043658	29	49	28	169	232	195	0.682004	1.26493	0.784785	4.54763	6.48156	4.91702	5.06475e-20	2.28215	up
EVM0050983	459	379	408	1310	1495	1526	27.5187	24.4192	28.4927	87.9088	103.999	95.987	3.12376e-77	1.80077	up
EVM0044151	327	406	267	802	763	929	4.86989	6.51826	4.63317	13.3879	13.2124	14.5383	3.33583e-26	1.31634	up
EVM0025193	2968	2879	2357	5347	5283	5930	20.6402	21.553	19.1106	41.6248	42.6352	43.2729	2.10826e-83	1.0388	up
EVM0042219	22	10	27	67	47	72	0.398289	0.19279	0.566239	1.34952	0.980587	1.36665	0.000230698	1.32914	up
EVM0024711	79	88	46	188	212	203	1.65907	2.00093	1.13039	4.46099	5.20823	4.50902	1.25633e-10	1.43108	up
EVM0031026	5	22	11	145	160	145	0.141271	0.697372	0.381298	4.92934	5.61136	4.59551	1.79748e-23	3.02287	up
EVM0046445	218	181	149	715	735	854	3.47247	3.09808	2.76998	12.7527	13.5886	14.2827	6.90837e-62	2.05609	up
EVM0037789	36	42	23	87	90	96	0.82263	1.04766	0.618305	2.23967	2.39651	2.31511	1.05555e-05	1.28725	up
EVM0009354	105	90	99	3	17	8	2.36362	2.17991	2.61398	0.073424	0.443243	0.175011	8.86108e-15	-2.65135	down
EVM0009353	384	408	353	55	47	90	6.76375	7.72449	7.24937	1.07067	0.956069	1.66353	2.81944e-37	-2.42037	down
EVM0032090	360	364	261	130	97	116	2.61996	2.85364	2.21199	1.05628	0.815607	0.882298	4.65352e-16	-1.42429	down
EVM0006839	193	193	196	393	388	461	3.22739	3.47562	3.83255	7.3801	7.55698	8.10582	2.34222e-14	1.08442	up
EVM0057552	461	355	332	60	76	75	9.95673	8.24562	8.3446	1.45059	1.89298	1.69143	4.61411e-38	-2.29609	down
EVM0032325	30	39	18	136	126	147	0.554176	0.780096	0.386029	2.88373	2.76381	2.9132	5.84486e-14	2.01514	up
EVM0030254	22	20	12	431	323	400	0.570689	0.566387	0.355159	13.002	10.1189	11.3238	4.42196e-72	4.07094	up
EVM0030258	233	206	156	691	712	812	5.55132	5.27231	4.32909	18.4418	19.688	20.2935	6.96586e-52	1.88531	up
EVM0008403	235	285	214	77	86	88	11.7892	15.4133	12.5661	4.30509	5.01908	4.60261	1.82341e-13	-1.43753	down
EVM0011135	43	60	49	16	20	19	0.718101	1.07208	0.959363	0.296587	0.380601	0.329487	0.00147957	-1.15572	down
EVM0029997	17	23	7	113	124	127	0.171374	0.257631	0.085997	1.33317	1.51627	1.40051	2.99184e-17	2.54264	up
EVM0049452	3109	3262	2716	725	654	759	63.7375	71.9756	64.9163	16.6271	15.5481	16.3173	8.57702e-183	-2.0455	down
EVM0007961	974	969	860	256	190	275	15.0652	16.1342	15.5165	4.42631	3.39626	4.45818	1.46211e-60	-1.89787	down
EVM0003710	223	185	186	437	399	430	3.11235	2.77819	3.01838	6.83422	6.46063	6.30077	3.9087e-15	1.09078	up
EVM0047187	164	211	116	75	54	56	2.88193	3.9916	2.35766	1.47067	1.082	1.02837	7.05574e-07	-1.24917	down
EVM0048201	145	100	82	795	797	951	4.05095	3.0032	2.65224	24.8465	25.8294	27.857	4.60647e-96	2.90584	up
Salix_babylonica_newGene_4595	0	0	0	56	72	73	0	0	0	1.63435	2.16893	1.98362	1.05427e-21	3.83632	up
EVM0052519	71	58	63	26	22	34	0.771104	0.682511	0.802874	0.317664	0.270208	0.387721	0.00195354	-1.02076	down
EVM0029606	1790	1766	1501	226	218	218	46.9356	49.841	45.8923	6.6157	6.63259	5.98087	1.86077e-201	-2.86519	down
EVM0055890	19	29	3	58	60	74	0.369465	0.624037	0.046729	1.28593	1.39087	1.55192	0.000146313	1.47081	up
EVM0007821	3938	4232	3405	1216	1102	1159	187.273	216.638	188.84	64.6915	60.81	57.8081	5.6207e-131	-1.69396	down
EVM0011591	7464	6910	5691	2173	2207	2301	231.44	230.644	205.776	75.4348	79.3876	74.8505	2.36643e-161	-1.54624	down
EVM0011595	396	317	373	194	74	185	5.94154	5.12817	6.53254	3.25371	1.28233	2.91437	0.00467399	-1.01711	down
EVM0011597	80	97	94	234	217	219	3.07051	4.02648	4.21981	10.1112	9.71767	8.86843	1.79916e-10	1.25639	up
EVM0034787	14	0	8	31	31	48	0.1986	0	0.133514	0.506071	0.532885	0.737581	0.000800244	1.46646	up
Salix_babylonica_newGene_1592	7	0	9	214	191	222	0.130387	0	0.195603	4.71648	4.36861	4.58648	2.65192e-12	2.942	up
Salix_babylonica_newGene_1104	1323	1189	995	228	218	236	38.9472	39.5914	35.4018	10.9857	10.9364	10.5501	2.547e-106	-2.29282	down
EVM0041128	87	49	60	136	146	171	1.22359	0.748077	0.984338	2.1553	2.39491	2.54104	2.41688e-06	1.13941	up
EVM0029382	338	323	311	26	27	23	8.7185	8.97011	9.35632	0.732674	0.806837	0.600886	1.0798e-56	-3.38592	down
EVM0051790	51	43	48	4	2	4	1.49424	1.34054	1.63001	0.115426	0.067342	0.121691	2.29808e-10	-2.5202	down
EVM0023606	141	114	104	29	34	28	3.07075	2.6904	2.65597	0.706038	0.863678	0.635244	1.34255e-10	-1.73106	down
Salix_babylonica_newGene_6072	10	2	0	80	85	71	0.292156	0.066376	0	2.80415	3.09718	2.3346	3.21e-16	3.0664	up
Salix_babylonica_newGene_1001	264	214	172	19	16	21	2.73559	2.38382	2.07198	0.211815	0.183424	0.307254	8.8361e-36	-3.14179	down
EVM0011443	465	402	341	152	150	124	6.38319	5.93794	5.46056	2.32284	2.37604	1.77795	8.45982e-19	-1.41316	down
EVM0055957	9	9	5	78	75	55	0.272109	0.289992	0.155382	2.78044	2.78779	1.84552	5.33784e-12	2.46544	up
EVM0049807	260	214	215	937	1050	1189	5.33671	4.72274	5.14874	21.5339	25.033	25.6246	7.52125e-85	2.19107	up
EVM0049806	180	160	129	57	47	63	4.38496	4.18733	3.6704	1.55204	1.31527	1.6074	5.52513e-09	-1.34817	down
EVM0017912	230	167	160	536	469	476	10.0433	7.86176	8.1292	26.2539	23.8173	21.8599	5.11491e-22	1.40242	up
EVM0004250	94	107	112	34	19	38	3.27469	4.0317	4.57003	1.32943	0.741769	1.38712	1.44932e-07	-1.54268	down
EVM0013254	133	145	180	336	411	372	1.86429	2.20229	2.94909	5.303	6.72635	5.49735	2.07086e-12	1.2502	up
EVM0040530	727	754	635	275	303	219	9.86827	11.0265	10.0557	4.16961	4.76694	3.12165	2.86202e-22	-1.33649	down
EVM0040538	13	9	0	45	54	69	0.282804	0.190665	0	1.10496	1.3745	1.60211	1.70035e-07	2.08014	up
EVM0044344	136	121	97	40	35	52	4.01336	3.82614	3.33409	1.29911	1.19026	1.6113	6.3727e-07	-1.30713	down
EVM0039497	13	31	43	97	58	90	0.230072	0.599726	0.899611	1.97651	1.21832	1.7128	0.000703737	1.20339	up
EVM0050547	27	19	20	94	84	99	0.34205	0.261168	0.288413	1.34709	1.25449	1.33665	9.53863e-10	1.81295	up
EVM0052460	40	59	32	226	194	253	0.583832	0.943838	0.545264	3.76399	3.34835	3.95577	1.46953e-22	2.20379	up
EVM0048440	0	0	4	33	77	64	0	0	0.038396	0.303934	0.730336	0.547945	6.4543e-14	3.06317	up
EVM0048442	132	55	116	47	33	35	5.34223	2.36576	5.44523	2.10358	1.53133	1.48983	0.000303228	-1.16428	down
EVM0042028	169	217	162	559	527	582	2.49046	3.43212	2.78032	9.21581	9.01118	8.98614	1.22392e-30	1.58729	up
EVM0032502	71	33	49	14	18	25	1.0767	0.535824	0.860732	0.233022	0.316272	0.392598	0.00400764	-1.09124	down
EVM0054070	680	717	602	128	119	139	17.4189	19.7782	17.9687	3.66885	3.51782	3.72487	2.3215e-67	-2.28623	down
EVM0036080	434	390	383	196	161	213	5.08339	4.92445	5.22855	2.57419	2.17996	2.61862	1.17792e-12	-1.02753	down
EVM0041614	287	296	222	76	85	95	5.0587	5.60421	4.55839	1.48684	1.7368	1.75018	1.42763e-16	-1.54117	down
EVM0041610	142	124	143	324	342	394	2.24472	2.11231	2.64255	5.75676	6.30016	6.5694	4.177e-17	1.34582	up
Salix_babylonica_newGene_7885	102	145	104	336	297	307	1.32394	2.36613	1.43376	4.53787	4.61728	4.71887	1.91347e-14	1.38077	up
Salix_babylonica_newGene_9155	7	13	5	32	41	33	0.157878	0.315978	0.114887	0.887876	1.14077	0.897559	0.000346422	1.47549	up
EVM0055307	723	641	522	2005	2086	2556	19.2467	18.3626	16.2033	59.7989	64.5041	71.4577	8.36743e-97	1.82646	up
EVM0014430	453	387	320	855	766	813	9.56433	8.79496	7.86055	20.204	18.7567	17.997	5.0932e-23	1.08442	up
EVM0007590	344	256	309	809	741	771	3.36698	2.69436	3.52629	8.87923	8.43384	7.92833	2.17608e-29	1.35185	up
EVM0037064	1139	1062	1044	262	342	377	20.8105	20.8967	22.2501	5.36218	7.24685	7.22908	4.83912e-49	-1.66935	down
Salix_babylonica_newGene_1021	25	14	13	301	279	277	0.747527	0.454126	0.439016	8.96287	8.21268	7.36844	6.1659e-54	3.69499	up
EVM0006649	938	873	781	255	311	236	27.0647	27.1158	26.2553	8.20887	10.3951	7.1424	1.17537e-38	-1.62014	down
EVM0012875	66	51	33	158	133	177	1.19662	1.0045	0.695338	3.22496	2.81471	3.40238	4.15522e-10	1.53072	up
EVM0003695	61	64	38	5	10	7	2.71665	3.08411	1.96997	0.234049	0.498795	0.330961	3.69867e-08	-2.09071	down
EVM0012126	471	425	408	73	77	116	8.24927	8.01537	8.3431	1.41519	1.55128	2.12586	8.12625e-39	-2.17756	down
EVM0012122	100	33	67	11	2	8	1.52772	0.540067	1.18852	0.186487	0.033412	0.115844	8.79003e-09	-2.25782	down
EVM0003960	29	20	20	291	311	335	0.56815	0.416579	0.452715	6.58892	7.28337	7.10184	3.67124e-57	3.5012	up
EVM0007271	286	188	186	808	765	775	9.78585	6.92359	7.42283	31.029	30.4589	27.8891	7.46395e-44	1.82106	up
EVM0057044	742	557	537	106	80	106	4.47599	3.61484	3.77511	0.715525	0.555438	0.670683	4.4028e-62	-2.53133	down
EVM0017518	41	35	49	129	161	160	1.42732	1.29663	1.98504	5.00999	6.48868	5.8388	1.08159e-11	1.69667	up
EVM0017516	18	29	15	67	34	62	0.632669	1.1296	0.621505	2.75036	1.40959	2.38999	0.00259334	1.12054	up
EVM0017515	1263	1263	1146	332	373	274	12.6313	13.6057	13.3707	3.70949	4.32504	2.8767	8.77622e-56	-1.83679	down
EVM0028851	256	229	231	51	43	80	6.42129	6.1834	6.74449	1.42058	1.24383	2.09465	1.1676e-18	-1.88605	down
EVM0017309	31	41	27	148	131	166	0.234323	0.331459	0.236692	1.25632	1.15925	1.32107	3.23869e-15	1.9828	up
EVM0018778	190	190	161	17	9	4	6.49476	7.00254	6.44092	0.648677	0.34867	0.142881	2.15706e-33	-3.51451	down
EVM0054531	1052	983	920	232	217	213	5.67955	5.71299	5.78968	1.39808	1.35714	1.20658	7.11109e-85	-2.09349	down
EVM0027501	100	98	100	32	53	48	2.97764	3.1386	3.47367	1.0634	1.83308	1.49566	0.000373362	-1.01112	down
EVM0022367	4	4	6	36	32	39	0.067788	0.072972	0.10861	0.682749	0.621621	0.682312	2.04182e-06	1.95156	up
EVM0029489	174	182	141	356	466	498	1.96675	2.212	1.86347	4.51296	6.12553	5.91839	1.51172e-18	1.38761	up
EVM0010389	76	97	69	19	8	18	2.45166	3.38375	2.59881	0.685734	0.297862	0.608377	3.83538e-09	-1.96592	down
EVM0010386	225	178	150	399	392	358	4.91482	4.18926	3.81765	9.78175	9.96134	8.21097	1.7245e-11	1.05602	up
EVM0055653	100	120	82	674	663	632	1.56304	2.02341	1.4946	11.8342	12.0796	10.4095	4.57597e-74	2.65093	up
EVM0051057	175	126	107	57	44	44	1.77988	1.37777	1.26066	0.644216	0.515288	0.466567	3.10503e-07	-1.31512	down
EVM0034595	40	29	23	127	109	129	1.71697	1.32697	1.15026	6.14229	5.4296	5.83875	1.74657e-11	1.80292	up
EVM0029736	104	134	138	61	39	56	1.73953	2.40919	2.68725	1.12783	0.758106	0.978032	2.40465e-05	-1.13065	down
EVM0028462	53	60	84	355	323	316	1.85633	2.25637	3.42727	13.9511	13.1552	11.6311	1.81744e-28	2.2119	up
EVM0031527	66	56	66	29	24	13	0.449429	0.412306	0.520896	0.217253	0.185375	0.093209	0.000628756	-1.20243	down
EVM0020272	40	84	76	150	121	162	0.768135	1.7568	1.72131	3.27601	2.73491	3.33475	0.000240272	1.0058	up
EVM0020275	60	87	48	24	19	26	2.5386	3.93357	2.37287	1.10937	0.92507	1.12715	0.00038717	-1.21444	down
EVM0001346	42	49	35	14	10	15	0.512992	0.633934	0.499426	0.185794	0.136742	0.187848	0.00100184	-1.26944	down
EVM0032197	104	109	122	274	211	257	1.52817	1.71956	2.09242	4.50518	3.59866	3.95888	6.3829e-09	1.10744	up
EVM0033576	401	360	319	146	170	170	5.04926	4.87261	4.67532	2.05615	2.48281	2.24583	1.39983e-12	-1.0842	down
EVM0033577	73	62	86	9	3	10	1.28253	1.16134	1.74969	0.16739	0.055066	0.183066	2.25214e-12	-2.52379	down
EVM0033579	1090	1280	995	179	172	219	29.5064	37.3131	31.4055	5.41851	5.40235	6.2107	1.34932e-96	-2.4844	down
EVM0043940	77	68	67	217	249	244	3.90235	3.69526	3.95781	12.335	14.6537	13.0072	7.82095e-18	1.67566	up
EVM0015477	76	101	54	6	4	7	3.90559	5.58292	3.23388	0.294771	0.192901	0.333953	1.45796e-14	-2.7848	down
EVM0046681	194	190	173	15	13	17	4.6233	4.87166	4.81929	0.388635	0.341176	0.423242	5.76059e-34	-3.19168	down
EVM0054306	268	237	248	58	54	81	4.84247	4.60072	5.22795	1.16561	1.11501	1.53818	4.62369e-20	-1.8299	down
EVM0009982	1141	994	1040	2342	2087	2389	20.2221	18.9745	21.4951	46.4865	42.9285	44.4533	8.07769e-56	1.11998	up
EVM0044061	65	105	79	220	178	216	2.22933	3.87846	3.15946	8.49594	7.11061	7.80607	1.84696e-08	1.23261	up
EVM0008053	916	1117	870	120	112	131	16.7863	22.0546	18.6074	2.45238	2.3697	2.51454	1.18733e-105	-2.89707	down
EVM0008055	2930	2509	2383	1027	992	1142	47.814	44.0652	45.3433	18.7469	18.7755	19.5495	4.62216e-81	-1.27033	down
Salix_babylonica_newGene_3150	118	116	71	0	0	0	3.50452	3.71045	2.44435	0	0	0	2.76445e-29	-4.33903	down
Salix_babylonica_newGene_3156	10	12	4	38	61	41	0.15884	0.194249	0.073587	0.689391	1.14265	0.68587	5.53e-06	1.7866	up
Salix_babylonica_newGene_3159	26	42	31	48	88	98	0.38023	0.562932	0.500864	0.749539	1.61947	1.51838	0.00160402	1.05762	up
Salix_babylonica_newGene_3158	0	0	0	497	396	428	0	0	0	20.0115	16.5312	16.1681	1.82876e-82	6.40087	up
EVM0052035	296	296	252	107	153	125	6.94389	7.48015	6.89411	2.79117	4.15505	3.06468	1.2184e-08	-1.04811	down
EVM0052031	218	207	177	81	79	80	2.04329	2.09032	1.92883	0.848293	0.85407	0.782959	8.44276e-10	-1.22362	down
EVM0057207	109	79	68	12	6	7	3.98594	3.11363	2.88394	0.473718	0.253177	0.247681	2.23621e-14	-2.61554	down
EVM0053785	272	223	185	22	33	27	6.90825	6.09967	5.46726	0.603068	0.963668	0.7155	3.19654e-31	-2.74946	down
EVM0052782	191	176	141	20	11	21	4.32223	4.30692	3.73039	0.498442	0.284322	0.489083	8.24339e-27	-2.8768	down
EVM0026612	92	65	87	17	23	47	1.17244	0.882387	1.28383	0.236725	0.328266	0.628039	0.000266226	-1.22854	down
EVM0050688	42	36	33	116	79	163	0.417674	0.390024	0.378457	1.30343	0.915386	1.7186	1.20272e-07	1.50281	up
EVM0004715	68	72	70	18	16	20	5.30855	6.05004	6.41564	1.52707	1.4212	1.65634	7.5104e-07	-1.61496	down
Salix_babylonica_newGene_4314	10	10	9	90	68	88	0.179158	0.190587	0.173617	1.86874	1.46161	1.70145	4.86941e-14	2.50699	up
EVM0016918	0	0	0	55	48	68	0	0	0	0.613539	0.549799	0.718391	9.02459e-19	3.60585	up
EVM0002952	2423	2461	2123	624	572	657	62.038	67.8494	63.3903	17.8718	16.979	17.6502	1.08068e-146	-1.87743	down
EVM0048486	293	269	282	47	37	42	6.58265	6.48472	7.38705	1.18214	0.94019	0.969663	3.14402e-36	-2.54952	down
EVM0050971	9520	8695	8011	1419	1410	1457	121.144	119.098	118.875	20.2088	20.813	19.4535	0	-2.57476	down
EVM0014044	5578	5203	4480	10155	9277	10690	111.672	112.139	104.581	227.611	215.519	224.577	3.66156e-111	1.0072	up
EVM0050524	71	56	77	169	156	208	3.87993	3.24993	4.89581	10.329	9.90271	11.8946	5.78987e-09	1.30354	up
Salix_babylonica_newGene_2942	114	124	144	0	2	0	2.81865	3.19711	4.14987	0	0.05383	0	3.96148e-34	-4.48571	down
EVM0051693	144	129	110	333	366	366	5.19574	5.01899	4.60819	13.4843	15.3517	13.8757	3.12566e-20	1.45408	up
EVM0029135	164	141	117	416	370	417	9.03659	8.38138	7.48144	25.7438	23.7028	24.1458	2.48046e-23	1.49338	up
EVM0030721	91	148	86	30	51	48	1.70448	2.99214	1.87728	0.625803	1.10831	0.932698	0.000154102	-1.13714	down
EVM0018959	2772	2552	2386	1246	1194	1313	71.1202	70.4737	71.3685	35.784	35.5396	35.3431	1.95019e-61	-1.00545	down
EVM0015537	49	43	63	5	0	4	1.01956	0.953204	1.51698	0.093226	0	0.065537	5.74283e-11	-2.63158	down
EVM0011859	4	0	0	791	167	837	0.089519	0	0	23.7302	5.17698	23.5395	0.00224973	1.29969	up
EVM0004444	62	25	26	148	158	141	1.26219	0.550548	0.612099	3.40221	3.75767	3.04399	1.03972e-10	1.79557	up
EVM0012620	2560	2159	2074	4492	4310	4579	23.3311	21.1807	22.0463	45.8427	45.591	43.7937	1.14356e-72	1.00397	up
EVM0053994	38	52	46	120	201	158	1.03517	1.50615	1.44104	3.64293	6.3429	4.50719	2.11784e-10	1.65745	up
EVM0027373	38	43	42	108	116	101	0.663597	0.827214	0.871702	2.14216	2.39526	1.88149	1.76411e-06	1.28164	up
EVM0010482	76	102	111	19	15	46	1.14187	1.64491	1.94347	0.316936	0.250623	0.714218	4.44807e-06	-1.53599	down
EVM0027152	175	163	138	64	68	79	2.96957	2.97425	2.72087	1.20012	1.32471	1.40411	1.30903e-06	-1.06785	down
EVM0030997	118	100	99	223	252	198	2.67351	2.44938	2.63161	5.68687	6.66841	4.71813	8.59774e-08	1.06077	up
EVM0049437	56	60	45	148	124	100	0.915085	1.04494	0.854974	2.69851	2.34286	1.71374	1.78713e-05	1.12502	up
EVM0017892	617	678	587	1309	1267	1431	11.5654	13.6819	12.8289	27.4923	27.5932	28.1865	8.72346e-38	1.10364	up
EVM0020895	23	18	13	39	46	52	0.764941	0.657597	0.503234	1.49557	1.83931	1.88154	0.00335725	1.09204	up
EVM0038914	33	48	17	121	107	104	0.258134	0.401642	0.148141	1.06405	0.975733	0.857234	1.68714e-07	1.55969	up
EVM0038918	82	70	61	189	145	175	1.89391	1.72521	1.62626	4.8912	3.90031	4.25695	4.00488e-08	1.20079	up
EVM0022663	907	837	717	332	350	389	16.9287	16.8183	15.593	6.92864	7.58157	7.6188	6.06326e-28	-1.15202	down
EVM0022666	51	16	17	76	100	82	1.17173	0.382787	0.449916	1.95748	2.67683	1.98851	6.93942e-05	1.3725	up
EVM0024798	837	892	745	1983	1796	2078	7.01971	8.05176	7.28591	18.6125	17.4783	18.2857	3.93965e-63	1.25942	up
EVM0033389	17	19	36	84	96	78	0.120573	0.143972	0.298619	0.662521	0.787502	0.580885	2.31605e-06	1.54582	up
EVM0034413	323	285	356	152	127	140	12.1234	11.4951	15.5858	6.38425	5.52477	5.49741	9.64204e-11	-1.13179	down
Salix_babylonica_newGene_10619	0	0	0	218	234	191	0	0	0	9.18574	10.2509	7.53707	6.51749e-53	5.4424	up
EVM0033827	136	92	106	0	0	0	3.35182	2.43537	3.04699	0	0	0	4.83588e-32	-4.4924	down
EVM0003481	480	488	310	35	22	46	34.2149	37.446	25.7311	2.75856	1.78317	3.44308	2.07183e-56	-3.35025	down
EVM0039394	760	706	574	1494	1404	1592	28.0446	28.027	24.6916	61.7573	60.1321	61.6779	1.11049e-45	1.15768	up
EVM0001154	367	296	218	131	134	150	11.8344	10.272	8.18738	4.73137	4.99942	5.08037	4.12075e-08	-1.00031	down
EVM0001158	71	60	59	8	42	23	1.30889	1.19231	1.25742	0.145482	0.89521	0.434556	0.00805105	-1.03135	down
EVM0034607	1323	1324	1240	367	469	507	14.017	15.1027	15.3208	4.34413	5.75848	5.63297	5.80128e-46	-1.48474	down
EVM0001480	275	279	263	108	107	102	2.15295	2.35266	2.4034	0.944881	0.96775	0.838835	3.26272e-13	-1.28033	down
EVM0039973	118	70	111	218	255	323	1.94571	1.24942	2.13634	4.04294	4.89974	5.61596	2.13094e-10	1.34235	up
EVM0032010	1070	888	800	375	404	446	9.29431	8.30135	8.09961	3.64684	4.06257	4.0629	1.26534e-26	-1.12144	down
EVM0037252	62	96	59	19	24	35	0.886639	1.47639	0.977427	0.305281	0.397989	0.527385	0.00030901	-1.21247	down
EVM0030700	77	76	48	18	15	9	1.53923	1.63382	1.11317	0.38744	0.342924	0.184736	5.11084e-07	-1.7635	down
EVM0030708	307	278	266	107	61	113	4.70096	4.5863	4.74476	1.81913	1.08288	1.80587	3.88533e-14	-1.49024	down
EVM0056534	582	443	507	0	0	0	12.5512	10.2925	12.7546	0	0	0	1.24378e-87	-6.54342	down
EVM0015821	21	24	28	96	85	93	0.352128	0.43781	0.541434	1.8198	1.67594	1.65439	1.92474e-08	1.66793	up
EVM0021693	83	83	57	168	159	187	1.74003	1.86373	1.39161	3.93124	3.87324	4.12467	9.09769e-08	1.15587	up
EVM0030355	109	117	115	28	40	40	2.99492	3.4668	3.68425	0.855852	1.26291	1.14638	7.58513e-08	-1.45911	down
EVM0036145	190	201	169	56	75	48	1.88744	2.15008	1.96382	0.617251	0.866217	0.500177	9.40742e-11	-1.48724	down
EVM0051904	335	358	258	622	647	731	8.6502	9.96825	7.76231	18.0025	19.4074	19.8221	4.01626e-19	1.07996	up
EVM0051902	58	66	65	136	142	178	0.996501	1.23563	1.31876	2.64753	2.85651	3.24048	2.57709e-07	1.19274	up
EVM0051901	224	209	165	89	91	97	4.84879	4.86779	4.15996	2.14268	2.2788	2.20587	3.15177e-07	-1.0191	down
EVM0009516	80	120	81	29	28	47	2.59458	4.1798	3.0566	1.01937	1.04206	1.59035	5.69149e-05	-1.22683	down
EVM0044456	74	41	44	116	129	119	0.872057	0.519316	0.611372	1.53621	1.77204	1.48782	2.67692e-05	1.11423	up
EVM0017632	2042	1897	1939	661	605	674	19.5742	19.5814	21.6789	7.09488	6.72335	6.77972	5.59465e-90	-1.56093	down
EVM0017630	198	202	176	481	477	479	1.20649	1.327	1.2529	3.29033	3.38435	3.07042	7.69506e-23	1.31397	up
EVM0048177	144	132	105	46	40	53	2.70769	2.67068	2.30504	0.974525	0.86248	1.04339	2.36029e-07	-1.2969	down
EVM0048178	52	37	59	147	102	137	0.712532	0.535215	0.937652	2.25524	1.61527	1.964	2.09658e-06	1.25926	up
EVM0012428	250	269	283	786	872	1003	3.26722	3.77682	4.30276	11.4997	13.2181	13.7572	2.08237e-45	1.71295	up
EVM0002445	112	122	124	221	262	251	2.14647	2.51417	2.79017	4.75713	5.85262	5.08023	6.41621e-08	1.00961	up
EVM0032836	1706	1744	1879	619	704	672	48.9602	53.8807	62.8835	19.8701	23.4216	20.2407	8.57992e-45	-1.37598	down
EVM0032833	4294	3762	3624	1750	1617	1987	35.8844	33.8461	35.3124	16.3667	15.6801	17.4262	1.23207e-75	-1.09353	down
EVM0047106	190	236	94	35	33	43	2.15921	2.88801	1.24035	0.437439	0.4236	0.511512	5.15776e-12	-1.92626	down
EVM0052591	1855	1594	1567	3624	3556	3926	34.851	32.236	34.3367	76.2485	77.5418	77.4304	9.31002e-94	1.16942	up
EVM0026799	1214	1053	1075	479	384	444	19.9372	18.6134	20.6014	8.80677	7.32186	7.64764	1.01782e-39	-1.3093	down
EVM0057415	281	250	247	526	466	622	6.12917	5.85932	6.28106	12.8626	11.8077	14.2537	3.03015e-16	1.05138	up
EVM0026795	81	91	87	357	375	394	1.78298	2.14244	2.20849	8.79833	9.56644	9.09812	2.00545e-35	2.05826	up
EVM0055812	216	177	183	372	365	447	2.42094	2.13429	2.39181	4.67458	4.74342	5.25607	1.0636e-12	1.03421	up
EVM0017274	452	398	395	134	114	107	3.17136	3.00069	3.22427	1.04731	0.921272	0.785339	6.04089e-28	-1.71706	down
EVM0017272	453	420	345	923	880	1001	11.6973	11.6702	10.3892	26.7216	26.399	27.1546	3.62503e-35	1.21619	up
EVM0046767	44	59	70	23	22	27	1.76389	2.52852	3.26435	1.01951	0.990661	1.12006	0.00357794	-1.02915	down
Salix_babylonica_newGene_4121	0	0	0	119	100	135	0	0	0	2.69526	2.39116	2.91076	8.57347e-35	4.63696	up
Salix_babylonica_newGene_4120	53	89	50	280	235	251	2.31648	4.22614	2.55401	13.9045	12.0796	11.6626	2.73561e-18	1.88465	up
EVM0041232	319	273	277	879	875	913	3.0176	2.77818	3.05683	9.33009	9.62675	9.08825	2.71763e-54	1.62055	up
EVM0017851	11	10	0	33	30	41	0.182628	0.179308	0	0.620799	0.586006	0.717685	0.000580875	1.49353	up
Salix_babylonica_newGene_9069	5	3	2	137	149	131	0.053332	0.023056	0.024643	1.79847	2.18115	1.5061	1.49789e-34	4.10659	up
EVM0051240	55	32	35	5	0	5	0.640729	0.400533	0.473981	0.058275	0	0.061271	1.16745e-07	-2.21148	down
EVM0024551	185	158	131	62	59	74	4.46695	4.11832	3.68638	1.66151	1.64174	1.87958	2.7011e-07	-1.16136	down
EVM0020429	154	144	112	299	315	307	2.76574	2.77196	2.343	6.00297	6.55136	5.77212	2.51646e-12	1.15606	up
EVM0028657	114	101	135	51	50	31	1.87174	1.77744	2.59127	0.924742	0.937784	0.528139	1.72202e-05	-1.22102	down
EVM0028654	136	143	106	15	8	15	3.72481	4.21664	3.39112	0.439059	0.240464	0.416644	2.6288e-21	-2.81778	down
Salix_babylonica_newGene_6561	0	0	0	1000	912	972	0	0	0	19.3508	18.2933	17.621	5.15483e-125	7.42861	up
EVM0012984	1788	1562	1334	544	478	576	38.5754	36.2736	33.5628	13.1361	11.9705	13.0369	5.37954e-66	-1.50378	down
EVM0005923	498	439	403	48	57	67	7.63652	7.23668	7.20054	0.818658	1.01337	1.07485	1.64723e-60	-2.80429	down
EVM0023028	90	91	99	55	31	32	1.55312	1.70022	2.00596	1.06995	0.624832	0.573066	0.000402333	-1.06724	down
EVM0018252	28	25	4	70	98	65	0.427561	0.400541	0.071345	1.19259	1.73349	1.04005	1.07941e-05	1.62574	up
EVM0031332	44	35	35	174	118	172	0.754854	0.637254	0.691	3.36747	2.36539	3.10489	8.16172e-14	1.85915	up
EVM0001269	55	54	42	8	19	12	1.22938	1.30194	1.08134	0.188033	0.475591	0.278979	0.00010138	-1.46644	down
Salix_babylonica_newGene_3808	0	0	0	715	759	871	0	0	0	24.7598	27.2187	28.2641	1.54861e-112	7.15549	up
EVM0027060	105	114	99	218	199	255	4.31747	5.04123	4.72503	10.076	9.48991	11.0245	2.44007e-08	1.04886	up
EVM0013328	671	710	719	279	273	223	10.2627	11.6888	12.8255	4.77858	4.84669	3.57251	3.19733e-24	-1.37476	down
EVM0022040	178	226	132	545	473	549	3.1148	4.24041	2.68163	10.6642	9.60145	10.0708	4.35159e-23	1.52495	up
EVM0022046	382	319	308	716	701	725	6.53835	5.87633	6.14984	13.7398	13.9397	13.0491	1.03722e-23	1.09791	up
EVM0016663	2797	2572	2347	1114	1138	1350	58.3537	57.7564	57.091	26.0093	27.5298	29.544	6.99905e-57	-1.0652	down
EVM0016660	209	196	176	68	68	84	4.65482	4.71497	4.56741	1.68493	1.74371	1.95754	2.55561e-10	-1.29335	down
EVM0026967	61	49	57	141	119	143	1.89375	1.6253	2.06863	4.94773	4.30336	4.69912	7.19191e-07	1.1904	up
EVM0011337	55	38	48	252	193	190	1.29041	0.963273	1.31018	6.6995	5.31872	4.74119	3.62767e-19	2.03127	up
EVM0042411	443	311	305	846	901	1063	11.9421	9.01874	9.57772	25.5552	28.1804	30.0871	1.95389e-32	1.41057	up
EVM0010676	358	295	298	830	748	854	6.85585	6.07533	6.64583	17.7974	16.6209	17.1681	3.79068e-37	1.3601	up
EVM0010677	127	146	108	30	15	30	4.41713	5.45847	4.35577	1.16512	0.586576	1.08457	4.8813e-13	-2.03535	down
EVM0010675	0	0	0	114	104	191	0	0	0	4.51806	4.28628	7.10834	1.78821e-36	4.74268	up
EVM0021539	2405	2067	1924	58	64	82	50.3507	46.5819	46.9629	1.34228	1.55204	1.80036	0	-4.8292	down
EVM0021537	32	36	11	58	90	83	0.830039	0.995288	0.333078	1.671	2.71104	2.24185	0.000155106	1.30727	up
EVM0044768	7	18	5	48	68	75	0.106602	0.294281	0.080745	0.850508	1.26008	1.24429	4.91094e-08	2.03281	up
EVM0017135	133	90	112	45	33	65	1.26568	0.915505	1.24318	0.478828	0.36437	0.642007	0.000145201	-1.07502	down
EVM0025091	97	141	79	40	28	26	4.61367	7.25501	4.38711	2.10488	1.53466	1.29666	7.59889e-07	-1.48698	down
EVM0025326	729	529	571	1265	1504	1356	13.0965	10.227	11.9534	25.4505	31.3759	25.579	4.16858e-28	1.18796	up
EVM0018313	83	76	63	8	9	16	1.10016	1.08147	0.969648	0.112311	0.138974	0.224163	1.6833e-10	-2.18124	down
EVM0018316	100	93	72	156	186	206	2.29383	2.28075	1.92092	3.99424	4.94047	4.9505	1.56586e-06	1.01393	up
EVM0033679	18	15	22	152	167	196	0.356357	0.309488	0.495194	3.4053	3.89686	4.12988	8.28605e-28	2.8808	up
EVM0039581	50	53	59	115	97	149	0.972203	1.0987	1.33186	2.51838	2.1911	3.04514	4.81955e-05	1.0597	up
EVM0045206	23	24	8	129	79	132	0.207956	0.226846	0.082863	1.31208	0.823591	1.25489	1.10256e-12	2.23362	up
Salix_babylonica_newGene_3451	131	78	59	32	50	20	3.44204	2.16493	1.91911	1.04793	1.61413	0.531182	0.00149072	-1.09747	down
EVM0006979	8	11	9	42	35	37	0.287147	0.412227	0.351408	1.72628	1.45918	1.40948	0.000166084	1.49396	up
EVM0006970	152	118	152	65	57	71	1.70776	1.4273	1.98692	0.806537	0.73203	0.82815	2.32923e-05	-1.01985	down
EVM0036917	62	68	32	140	108	107	2.89186	3.44438	1.74725	7.40026	5.91512	5.30973	0.000175438	1.04744	up
EVM0030517	103	60	96	602	618	575	0.910052	0.569313	0.988429	5.94986	6.3391	5.33341	1.06371e-60	2.70783	up
EVM0008563	49	64	73	134	149	132	0.377588	0.529436	0.658269	1.16995	1.34841	1.07699	2.13649e-05	1.07323	up
EVM0008562	2127	1916	2036	941	912	1011	19.7848	19.191	22.0854	9.79253	9.84228	9.87092	2.76676e-44	-1.05302	down
EVM0004238	427	341	330	74	113	96	5.90139	5.0686	5.31437	1.13623	1.80975	1.38439	2.07013e-24	-1.83101	down
EVM0008691	158	135	205	46	48	83	4.19544	3.84581	6.33748	1.34818	1.47699	2.30742	3.17407e-07	-1.34114	down
EVM0012217	141	114	119	252	268	328	5.56361	4.8448	5.45741	11.1322	12.2963	13.5919	3.10552e-11	1.1557	up
EVM0043520	3107	2527	2354	736	805	779	36.8756	32.2812	32.5831	9.77481	11.0777	9.69502	4.5596e-105	-1.73354	down
Salix_babylonica_newGene_6813	0	0	0	262	201	203	0	0	0	8.87397	7.06013	6.43648	7.36976e-54	5.48023	up
Salix_babylonica_newGene_6812	0	0	0	66	30	50	0	0	0	1.7047	0.89984	1.20113	3.15743e-15	3.29301	up
EVM0016466	183	188	148	43	42	68	2.00695	2.22004	1.89399	0.52252	0.523336	0.780682	8.37923e-12	-1.59966	down
EVM0046049	1441	1021	1136	2730	2655	2947	19.1643	14.6239	17.6133	40.667	40.9931	41.145	5.70533e-50	1.22936	up
Salix_babylonica_newGene_9459	0	3	0	110	124	143	0	0.030628	0	1.70289	1.9642	2.08736	1.80336e-34	4.44148	up
EVM0057628	53	42	33	0	2	6	1.60442	1.3612	1.14717	0	0.068882	0.180679	6.82779e-09	-2.40678	down
EVM0026183	108	91	98	525	574	593	3.83265	3.47141	4.04393	20.9634	23.732	22.1799	2.95932e-64	2.45889	up
EVM0013651	268	234	187	71	78	101	10.4171	9.81271	8.46784	3.08731	3.50312	4.12082	1.63542e-11	-1.35025	down
EVM0010305	86	99	99	824	741	894	1.67827	2.08932	2.26862	18.2092	16.9558	18.5048	1.2872e-112	3.05035	up
EVM0019427	67	79	60	194	173	206	2.36406	3.0068	2.47742	7.68515	7.12847	7.68042	1.68551e-11	1.40803	up
EVM0011657	117	55	79	35	30	41	1.64432	0.82421	1.2945	0.540831	0.478096	0.593934	0.00123744	-1.03621	down
EVM0050017	0	0	0	39	55	38	0	0	0	1.11029	1.6271	1.03071	1.60485e-14	3.21813	up
EVM0025520	101	68	66	186	193	206	2.52826	1.83295	1.92626	5.2061	5.6178	5.40421	1.55186e-09	1.26686	up
Salix_babylonica_newGene_5175	350	378	276	1137	1174	1289	7.04848	8.19815	6.46543	25.6389	27.4438	27.2509	2.46282e-74	1.84437	up
EVM0029403	130	102	145	258	346	342	1.89129	1.6025	2.4615	4.21915	5.87096	5.24956	2.14108e-11	1.27963	up
EVM0021184	190	150	168	589	550	579	2.48863	2.11748	2.56015	8.63542	8.36186	7.96094	2.39592e-39	1.74056	up
EVM0021185	122	90	87	30	26	32	2.85834	2.26224	2.38201	0.769185	0.70344	0.775777	9.06495e-08	-1.52308	down
EVM0037934	110	155	135	38	66	53	0.915274	1.38499	1.30802	0.354253	0.63674	0.463319	1.19892e-05	-1.18772	down
Salix_babylonica_newGene_6929	0	0	0	1148	871	962	0	0	0	30.6538	24.098	24.0821	3.18932e-124	7.43493	up
EVM0050909	13	23	6	35	44	45	0.221959	0.414091	0.106227	0.657071	0.861695	0.797376	0.00364296	1.17675	up
EVM0050907	1696	1407	1549	371	342	474	35.0854	31.3413	37.3636	8.57918	8.19505	10.2734	5.22747e-79	-1.91974	down
EVM0020583	77	56	63	399	447	420	1.82624	1.4382	1.72804	10.6464	12.3677	10.512	2.19964e-51	2.60181	up
EVM0028759	771	739	723	2210	2095	2271	13.7333	14.1851	15.0352	44.1246	43.3477	42.4951	1.9311e-110	1.5731	up
EVM0056506	8805	8167	7758	1035	1117	1108	172.861	172.589	177.597	22.7439	25.4333	22.8057	0	-2.88228	down
Salix_babylonica_newGene_5825	50	38	39	12	23	9	3.73757	3.0411	3.34841	0.959235	1.94182	0.643648	0.0056543	-1.1077	down
EVM0053472	87	66	61	23	33	34	1.86143	1.51694	1.53097	0.535764	0.824332	0.760315	0.00119004	-1.03919	down
EVM0029372	129	114	116	405	368	406	4.00272	3.80104	4.18621	14.1201	13.3081	13.259	1.45692e-28	1.68445	up
Salix_babylonica_newGene_7463	105	114	86	33	40	14	0.821066	0.949567	0.800706	0.451336	0.360043	0.233661	2.82257e-06	-1.49125	down
Salix_babylonica_newGene_858	0	0	0	58	75	94	0	0	0	0.547922	0.757103	0.870659	1.17942e-23	3.97991	up
Salix_babylonica_newGene_859	0	0	0	535	240	442	0	0	0	4.79527	4.06773	3.91234	9.89459e-42	5.20559	up
EVM0039744	596	457	606	50	115	153	6.55943	5.4132	7.77993	0.609368	1.46558	1.76688	7.23912e-07	-1.82848	down
EVM0018538	656	617	702	228	202	234	15.6279	15.8244	19.4894	6.06964	5.56101	5.83179	2.24456e-31	-1.51484	down
EVM0045044	520	534	477	44	74	53	13.0103	14.3855	13.9108	1.20956	2.13842	1.38482	2.84773e-64	-2.98421	down
EVM0030358	280	282	317	689	640	737	3.22599	3.50594	4.26478	8.89913	8.56637	8.92322	7.8478e-24	1.22656	up
Salix_babylonica_newGene_7640	930	1091	748	364	318	377	28.0962	28.0997	25.6092	11.7041	8.24758	9.24811	2.5203e-28	-1.3294	down
EVM0001600	667	745	764	2878	2836	2787	11.1674	13.4356	14.9237	54.0099	55.1564	49.0274	1.63862e-113	1.96707	up
Salix_babylonica_newGene_10411	3	9	7	157	249	173	0.069929	0.240249	0.212269	4.75113	7.81129	4.88474	3.1341e-38	4.03005	up
EVM0034308	188	174	110	27	37	32	7.78456	7.73953	5.29702	1.23368	1.76573	1.37385	1.06506e-14	-2.01984	down
EVM0034304	490	354	321	885	782	907	6.3517	4.94026	4.84856	12.846	11.7757	12.3472	5.51409e-23	1.15525	up
EVM0037960	42	47	47	8	16	16	0.524249	0.629091	0.681849	0.104052	0.223808	0.20594	0.000512032	-1.33101	down
EVM0037963	52	46	27	134	139	141	0.765958	0.718758	0.464623	2.20765	2.36532	2.18149	3.131e-10	1.59914	up
EVM0032651	104	169	117	52	66	37	3.71946	6.51887	4.87942	2.07474	2.73714	1.38818	6.05639e-05	-1.14758	down
EVM0048654	723	601	612	166	213	215	11.382	10.1796	11.2205	2.9213	3.87723	3.53829	7.37491e-35	-1.63307	down
EVM0047558	8	6	0	60	58	86	0.511936	0.394238	0	4.72015	4.76246	6.42857	2.46316e-13	2.77035	up
EVM0053700	1218	1141	1005	106	118	134	9.34897	9.42535	8.99168	0.909977	1.05051	1.07636	1.74738e-157	-3.13809	down
EVM0047881	86	106	86	38	50	28	2.52272	3.36214	2.94225	1.2413	1.70072	0.86541	0.000416373	-1.06792	down
Salix_babylonica_newGene_9611	85	74	62	7	4	0	1.43128	1.33913	1.20615	0.122585	0.070765	0	1.12464e-15	-3.00832	down
EVM0037149	257	305	156	60	76	69	37.124	47.4287	26.337	9.62321	12.7173	10.4481	1.19807e-12	-1.63135	down
EVM0056892	685	561	525	1489	1459	1675	14.1749	12.4911	12.6746	34.5077	35.043	36.3893	8.8661e-63	1.39972	up
EVM0014376	66	76	67	205	167	195	1.143	1.41214	1.34515	3.97049	3.36306	3.53858	7.64745e-11	1.37124	up
EVM0006729	727	758	695	198	223	177	14.2264	15.9592	15.8615	4.33512	5.0533	3.62125	8.75733e-43	-1.79077	down
EVM0006727	2374	2123	2116	1038	861	1099	31.3729	30.2028	32.6133	15.3545	13.1982	15.2414	7.29352e-49	-1.10805	down
EVM0004372	179	169	168	61	62	76	1.73596	1.7628	1.89658	0.656225	0.688248	0.765435	5.13233e-09	-1.26236	down
EVM0051612	42	32	19	76	97	75	1.551	1.25265	0.807824	3.16001	4.19271	2.91197	7.2324e-05	1.25126	up
EVM0056343	464	493	316	142	138	218	7.46684	8.5336	5.91834	2.56034	2.56204	3.68429	9.98939e-13	-1.26755	down
EVM0024571	141	135	108	1222	1311	1276	1.03853	1.06937	0.92679	10.1206	11.2546	9.90004	3.60257e-177	3.27628	up
Salix_babylonica_newGene_6134	103	108	51	40	19	52	6.4124	7.26545	3.71196	2.76153	1.33961	3.40048	0.00308128	-1.00985	down
Salix_babylonica_newGene_1857	48	73	53	146	119	122	0.728139	1.1769	0.954911	2.50407	2.31116	2.08514	3.04824e-05	1.07101	up
EVM0003800	263	318	238	573	550	651	6.80615	8.85318	7.1831	16.6252	16.5498	17.712	3.62347e-18	1.11435	up
Salix_babylonica_newGene_2885	563	681	555	0	0	0	15.4348	20.0858	17.7203	0	0	0	1.92496e-95	-6.75094	down
EVM0057128	30	39	34	86	102	97	0.745512	1.05696	0.994569	2.45171	3.00858	2.5995	3.86113e-06	1.31707	up
EVM0017781	131	137	106	469	592	572	1.94941	2.19206	1.83846	7.83297	10.2656	8.95625	1.63213e-43	2.08616	up
Salix_babylonica_newGene_4981	310	303	309	155	96	93	5.61724	5.90439	6.73599	3.15044	2.03104	1.73208	3.12237e-11	-1.31802	down
EVM0024821	144	116	165	328	291	339	2.07877	1.80381	2.77903	5.3033	4.86581	5.13922	1.16089e-10	1.13945	up
EVM0056831	115	84	85	24	24	15	1.56286	1.23629	1.34756	0.367932	0.381164	0.213438	3.0781e-09	-1.81819	down
EVM0018639	279	237	241	128	108	101	6.88267	6.28955	6.92708	3.53672	3.07408	2.618	4.83417e-09	-1.08319	down
EVM0027423	1700	1665	1565	598	581	684	25.3237	26.6919	27.1883	9.97424	10.0287	10.68	1.90955e-67	-1.36697	down
EVM0027422	149	157	104	39	61	53	2.79489	3.17437	2.26252	0.804664	1.3193	1.02622	1.31379e-06	-1.25273	down
EVM0027425	1132	1108	1025	377	361	366	29.8465	31.439	31.5248	11.1206	11.0265	10.1251	3.02152e-57	-1.51654	down
EVM0028937	9	11	10	39	41	35	0.190474	0.229864	0.246186	0.910158	1.00801	0.784102	0.000248125	1.44634	up
EVM0018180	153	161	157	728	637	754	2.89207	3.27365	3.45891	15.415	13.9668	14.9588	9.12063e-65	2.14193	up
EVM0022557	538	541	429	163	149	163	33.0522	35.8006	30.7696	11.1929	10.6153	10.5007	1.2754e-30	-1.59117	down
EVM0019584	1958	1660	1531	3483	3487	3870	30.7328	28.0562	28.0296	61.2162	63.5395	63.7616	5.83164e-75	1.09851	up
EVM0011754	176	207	179	758	754	728	4.84395	6.13408	5.74408	23.356	24.089	21.026	5.55538e-56	1.9761	up
EVM0028902	161	127	115	58	54	46	4.03675	3.43879	3.36182	1.62707	1.57549	1.2092	1.30609e-06	-1.19982	down
EVM0043218	10312	9806	8320	3996	3917	3884	183.329	187.656	172.485	79.5206	80.7995	72.4431	5.21416e-125	-1.23215	down
EVM0050203	63	66	76	182	149	138	0.631593	0.717295	0.8957	2.05582	1.74818	1.46112	2.14933e-06	1.12257	up
Salix_babylonica_newGene_272	106	84	67	191	164	204	1.67746	1.48215	1.24909	3.73499	2.84451	3.11171	2.43366e-07	1.08391	up
EVM0007946	2305	1893	1987	900	908	1033	33.7668	29.8498	33.949	14.7557	15.435	15.8713	4.60679e-45	-1.08633	down
EVM0024249	951	877	805	284	269	309	14.1507	14.0466	13.9655	4.72694	4.62908	4.82032	1.2251e-51	-1.55901	down
EVM0028548	31	28	24	95	52	43	0.612271	0.602013	0.563291	2.14413	1.22719	0.899004	0.00506623	1.00393	up
EVM0052018	0	0	0	119	108	116	0	0	0	0.905849	0.857917	0.828168	2.80392e-34	4.60793	up
EVM0005301	19	31	18	62	49	69	1.94722	3.45885	2.1709	7.18957	5.9258	7.47437	0.000692023	1.17356	up
EVM0053769	1043	795	767	290	272	377	22.4507	18.4178	19.2345	6.97502	6.77487	8.51001	4.89278e-31	-1.41319	down
EVM0039463	63	39	32	19	12	11	0.914497	0.602887	0.537317	0.304971	0.200504	0.154979	0.00173511	-1.22719	down
EVM0046919	142	141	133	43	41	36	1.48409	1.58926	1.62699	0.503592	0.499627	0.395386	8.35945e-11	-1.60594	down
EVM0020040	474	394	373	65	76	87	8.18934	7.32707	7.50268	1.25295	1.50604	1.56383	1.301e-43	-2.31491	down
Salix_babylonica_newGene_9323	18	23	19	99	146	90	0.09535	0.385415	0.117365	1.58744	1.60662	0.515814	1.97953e-12	2.14201	up
EVM0051836	3	2	0	114	123	107	0.017569	0.018723	0	1.11472	1.24463	0.985297	5.85331e-31	4.16262	up
EVM0003434	138	108	66	6	8	7	2.3579	1.98385	1.31735	0.111116	0.156618	0.124719	7.23468e-19	-3.01469	down
EVM0028092	330	383	312	746	806	910	5.20062	6.489	5.72608	13.1597	14.7523	15.0529	1.065e-28	1.2655	up
EVM0017569	217	157	187	49	55	74	2.20445	1.71625	2.22025	0.549722	0.649852	0.786849	2.70311e-11	-1.51123	down
EVM0043406	6	16	14	69	41	62	0.157533	0.449382	0.39802	2.00872	1.24346	1.69934	3.89206e-06	1.72492	up
EVM0043401	224	202	234	70	58	68	5.0664	4.90622	6.15282	1.76681	1.5189	1.6017	3.22226e-15	-1.6239	down
EVM0037439	351	370	337	165	127	177	6.18731	7.02637	6.91592	3.2426	2.59518	3.27285	2.86149e-12	-1.11168	down
EVM0021806	1970	1627	1821	634	654	641	34.2118	30.4116	36.8917	12.329	13.1753	11.6758	3.00345e-59	-1.44596	down
EVM0052900	126	157	109	314	283	353	1.8165	2.43688	1.82654	5.0645	4.73834	5.33859	2.90126e-13	1.24918	up
EVM0045588	16	25	23	93	66	85	0.372198	0.633614	0.63307	2.46189	1.80862	2.11798	2.30527e-07	1.6422	up
EVM0057536	1099	1039	958	144	160	187	21.4682	21.8432	21.8076	3.13394	3.62661	3.81594	1.55048e-115	-2.58089	down
EVM0040406	33	20	24	98	64	68	0.320922	0.205551	0.271393	1.06028	0.716251	0.694349	2.57052e-05	1.35993	up
Salix_babylonica_newGene_427	161	160	149	52	49	56	2.21341	2.44432	2.64819	0.664769	1.01229	0.640365	2.34783e-10	-1.44079	down
EVM0034803	62	59	26	126	109	127	3.1479	3.21652	1.54578	7.23365	6.46533	6.8091	1.66371e-05	1.19582	up
EVM0024321	38	30	6	56	78	87	0.906223	0.747776	0.148024	1.48304	2.134	2.15875	0.000589968	1.28115	up
EVM0017189	96	56	53	142	123	166	1.74077	1.08454	1.11336	2.86422	2.57698	3.14903	4.94259e-05	1.01304	up
EVM0043178	21	28	20	104	127	100	0.389624	0.560115	0.433009	2.17275	2.74003	1.95154	5.02078e-12	1.99529	up
Salix_babylonica_newGene_979	71	48	68	163	141	173	2.06617	1.51471	2.31316	5.33892	4.78353	5.32485	4.82844e-08	1.2687	up
EVM0005170	1114	1046	962	2469	2362	2572	11.0291	11.1417	11.0984	27.359	27.1343	26.7158	4.40386e-90	1.26647	up
EVM0046272	334	206	221	77	142	119	5.40143	3.58133	4.16934	1.38948	2.65697	2.01676	4.51665e-06	-1.04904	down
EVM0030549	19	10	15	47	36	49	0.27854	0.163693	0.266494	0.798291	0.620744	0.77184	0.00113051	1.2415	up
EVM0054672	92	103	83	314	302	345	0.837218	1.00787	0.878004	3.20356	3.19738	3.29688	9.60595e-25	1.74024	up
EVM0023889	127	123	170	356	316	350	2.81333	2.93733	4.42321	8.88283	8.17144	8.17625	3.78064e-12	1.24061	up
EVM0016812	109	102	96	35	20	23	4.16259	4.19597	4.26897	1.49496	0.860341	0.895114	6.062e-09	-1.69594	down
EVM0016814	488	515	442	202	215	253	26.2343	29.8215	27.7138	12.1456	13.4202	14.2505	4.0868e-15	-1.05641	down
Salix_babylonica_newGene_9791	304	89	209	32	70	36	4.09675	1.90435	3.26505	0.430465	1.18506	0.454208	0.00232986	-1.33301	down
Salix_babylonica_newGene_9790	310	357	308	138	109	153	8.20574	9.86277	9.58446	1.87604	1.82974	1.92153	8.27077e-13	-1.21396	down
EVM0046498	60	48	36	0	0	0	0.985308	0.838686	0.680197	0	0	0	2.20944e-15	-3.30159	down
EVM0030914	144	86	92	13	16	9	2.67388	1.71995	1.97809	0.258216	0.330407	0.165386	3.14198e-15	-2.51328	down
EVM0040891	0	3	0	120	69	60	0	0.056474	0	3.50156	2.08322	1.6383	1.8761e-21	3.71672	up
EVM0040890	3	0	3	47	57	68	0.112	0	0.144502	2.20983	2.77809	3.00028	1.00263e-14	3.05631	up
EVM0036423	37	35	31	87	88	100	0.85439	0.849815	0.829935	2.24764	2.36198	2.41495	5.47838e-06	1.2795	up
EVM0045915	672	515	673	312	276	269	3.88612	3.2014	4.53656	2.01635	1.8525	1.63079	1.0949e-13	-1.06211	down
EVM0045918	13	34	18	71	45	87	0.279183	0.796336	0.460293	1.75205	1.1401	2.01707	0.000255252	1.31936	up
EVM0055235	211	161	167	42	53	65	3.78927	3.12256	3.50441	0.828113	1.09894	1.21777	3.25728e-12	-1.5931	down
EVM0055236	34	24	31	62	58	90	0.431311	0.324642	0.462091	0.893354	0.856979	1.21165	0.000969039	1.06913	up
EVM0055232	256	221	175	500	387	457	3.84246	3.56419	3.0529	8.40016	6.73805	7.1975	1.2762e-12	1.0443	up
Salix_babylonica_newGene_2823	0	3	0	74	55	80	0	0.095034	0	2.40628	1.8497	2.45763	7.41207e-20	3.57406	up
EVM0014503	197	214	154	20	12	26	5.57453	6.52443	5.09144	0.604382	0.38813	0.771278	1.97456e-28	-2.89713	down
EVM0014984	17	11	23	73	51	64	0.270137	0.180469	0.426939	1.304	0.931126	1.07052	1.51386e-05	1.52271	up
EVM0050777	71	39	41	6	22	21	1.0485	0.620209	0.704159	0.088181	0.369572	0.310588	0.00299089	-1.18183	down
EVM0050779	5269	4681	4093	8882	8960	9948	124.457	119.009	112.717	234.86	245.592	246.567	1.05892e-96	1.012	up
EVM0015673	231	181	220	99	91	108	9.4336	7.96343	10.499	4.4988	4.27597	4.62686	4.85936e-07	-1.00387	down
EVM0015677	43	41	42	5	4	11	0.412245	0.41958	0.468407	0.043339	0.043126	0.101602	3.56486e-06	-1.85263	down
Salix_babylonica_newGene_7659	9	25	12	63	37	49	0.224932	0.708368	0.372183	1.87052	1.11376	1.36761	0.000858762	1.2965	up
EVM0012909	2353	2173	2256	5776	5527	5823	64.2101	63.8461	71.7841	176.486	175.043	166.765	1.7097e-128	1.35587	up
Salix_babylonica_newGene_3884	26	20	11	212	214	207	0.280468	0.262942	0.099787	2.37045	2.45483	2.17175	6.87652e-36	3.15044	up
EVM0029923	807	829	632	5682	5046	5720	53.4545	59.1465	48.798	421.788	388.268	397.996	0	2.8697	up
EVM0001372	126	147	147	0	0	0	2.88725	3.63627	3.93571	0	0	0	1.68892e-38	-4.8233	down
EVM0019811	153	98	100	39	47	37	7.05054	4.84586	5.37776	1.97594	2.50027	1.77868	1.73768e-06	-1.31186	down
EVM0024833	170	154	178	40	40	39	4.96187	4.81377	6.04821	1.30585	1.34294	1.19069	2.14099e-15	-1.8808	down
EVM0038823	341	289	286	65	73	63	3.02616	2.76269	2.9628	0.643603	0.751735	0.580549	9.63162e-29	-2.04856	down
EVM0052711	225	141	142	34	17	56	4.0888	2.75597	2.99519	0.684095	0.353828	1.05403	7.81617e-12	-1.94737	down
EVM0005233	120	99	106	19	24	29	5.17362	4.58561	5.33708	0.891874	1.17692	1.29635	4.00451e-11	-1.88034	down
EVM0017423	30	34	46	150	102	101	0.569911	0.69958	1.03806	3.27379	2.28775	2.04906	2.07478e-07	1.49113	up
EVM0017429	0	0	2	2713	2443	2756	0	0	0.018482	32.3776	30.2186	30.8232	5.72689e-201	8.58421	up
Salix_babylonica_newGene_9968	394	277	417	192	160	162	8.30742	6.28085	10.2571	4.53507	3.91429	3.57319	5.0708e-08	-1.01011	down
EVM0049262	10	13	4	74	62	79	0.185378	0.279595	0.075555	1.65625	1.4559	1.6663	1.83142e-11	2.36165	up
Salix_babylonica_newGene_1113	0	0	0	231	256	278	0	0	0	4.90338	5.64189	5.54279	4.55035e-60	5.69432	up
EVM0011547	443	347	239	19	24	10	13.8269	11.6419	8.68042	0.653143	0.841114	0.322543	1.87566e-51	-3.78533	down
EVM0020661	805	654	732	157	132	163	12.6334	11.0449	13.3947	2.7472	2.38826	2.68307	1.49947e-62	-2.19576	down
EVM0018399	1201	1002	1061	266	215	292	32.2109	28.9373	33.1757	7.98125	6.6842	8.19523	8.0155e-75	-2.01795	down
EVM0022294	657	598	594	48	40	81	10.2296	10.0257	10.7869	0.836692	0.7204	1.31217	3.13451e-82	-3.28044	down
EVM0025010	145	165	149	37	70	61	4.02552	4.94775	4.82893	1.14468	2.25778	1.76927	3.48544e-07	-1.29307	down
EVM0022745	9	10	12	35	38	44	0.23945	0.282017	0.369386	1.04164	1.18619	1.22911	0.000280493	1.42896	up
EVM0022740	195	165	161	56	81	84	4.17459	3.8015	4.0072	1.341	2.0082	1.87637	4.88878e-07	-1.12441	down
EVM0023581	47	42	35	160	112	138	0.939424	0.894357	0.803735	3.58482	2.59067	2.89789	3.06567e-10	1.59027	up
Salix_babylonica_newGene_5510	30	27	13	54	55	70	0.559259	0.557673	0.290944	1.1524	1.20574	1.40557	0.00103674	1.14333	up
EVM0034757	169	151	148	423	398	465	1.70165	1.63795	1.74325	4.78646	4.66038	4.9219	1.71245e-24	1.44234	up
EVM0034754	478	373	317	112	83	126	10.7517	9.03292	8.30087	2.8066	2.16225	2.97274	6.0841e-24	-1.75208	down
EVM0029498	650	700	615	1369	1226	1325	7.07603	8.19961	7.79732	16.6799	15.4877	15.1363	5.16072e-31	1.01164	up
EVM0034759	57	93	80	33	25	31	1.34548	2.3769	2.21313	0.857633	0.674319	0.771765	0.000367105	-1.15063	down
EVM0033907	262	247	243	21	25	26	3.36269	3.41329	3.63941	0.29311	0.369587	0.344147	1.08418e-41	-3.08253	down
EVM0031222	3021	2899	2780	6933	6911	7794	35.9282	37.1167	38.5547	92.3186	95.3803	97.2818	5.94296e-171	1.33533	up
EVM0039053	775	626	704	1484	1403	1460	3.90322	3.39555	4.13625	8.3683	8.20316	7.72185	7.18332e-33	1.06161	up
EVM0018806	26	33	30	47	63	103	0.442935	0.607234	0.600327	0.901516	1.25011	1.85097	0.00189956	1.05773	up
EVM0003589	10	4	8	87	115	66	0.268489	0.11205	0.249917	2.64071	3.62955	1.88065	1.0897e-15	2.81015	up
EVM0032752	534	462	547	159	171	195	5.77472	5.377	6.89337	1.92312	2.13961	2.21153	1.00974e-24	-1.48818	down
EVM0036994	16	25	9	169	203	185	0.225948	0.384715	0.14432	2.75644	3.4306	2.82318	5.23765e-30	3.0867	up
EVM0054927	69	81	77	29	25	25	1.24426	1.58085	1.62556	0.591459	0.530138	0.473803	3.94825e-05	-1.28466	down
EVM0014392	98	83	65	30	24	30	3.0056	2.75793	2.33043	1.02548	0.851269	0.954246	1.62057e-05	-1.31084	down
EVM0055155	191	170	144	28	27	13	1.7666	1.6879	1.54616	0.289792	0.289345	0.126095	4.42226e-21	-2.5252	down
EVM0033489	53	49	41	0	0	0	0.663431	0.66214	0.599682	0	0	0	1.302e-15	-3.32197	down
EVM0001909	1515	1282	1151	270	302	267	41.1335	37.467	36.4329	8.19395	9.49665	7.60149	1.60774e-95	-2.16447	down
Salix_babylonica_newGene_3725	92	97	97	220	231	224	1.64801	1.71538	1.6791	4.33212	4.94866	4.19068	2.98331e-10	1.20044	up
EVM0049703	224	274	183	104	100	107	5.21429	6.8521	4.96966	2.68863	2.68336	2.60133	1.65378e-07	-1.04076	down
EVM0030463	51	35	34	7	13	13	0.38417	0.283242	0.291579	0.054168	0.108167	0.095666	0.000732725	-1.34396	down
EVM0017111	304	240	216	1046	1067	1275	7.67372	6.52015	6.34301	29.5742	31.2675	33.7912	3.43035e-87	2.1487	up
EVM0044674	193	159	132	30	27	19	2.37002	2.10515	1.89	0.409458	0.384182	0.235462	2.09585e-19	-2.35019	down
EVM0002560	21	23	18	128	124	117	0.626303	0.727669	0.628168	4.36695	4.37788	3.72017	1.43164e-16	2.28788	up
EVM0006415	131	137	101	63	47	57	1.5393	1.73468	1.38228	0.823934	0.635954	0.700551	5.7623e-05	-1.01629	down
EVM0051679	246	365	140	85	121	108	13.6503	21.7609	9.01215	5.22981	7.73423	6.27832	1.67222e-05	-1.10398	down
EVM0027670	211	237	189	49	34	38	3.21509	3.88701	3.35742	0.836491	0.60116	0.606679	2.03927e-22	-2.18793	down
Salix_babylonica_newGene_10782	70	78	45	2	11	10	1.1012	1.32958	0.81371	0.035358	0.201757	0.165044	3.36976e-09	-2.22999	down
EVM0033238	1325	1322	982	2670	2590	2851	62.6819	67.2945	54.1856	141.4	142.201	141.557	2.03256e-57	1.18311	up
EVM0005039	31	36	21	96	92	99	0.421744	0.5188	0.328689	1.47725	1.4656	1.4265	1.26795e-07	1.523	up
EVM0037579	373	354	301	1250	1132	1353	7.11362	7.2837	6.68683	26.7329	25.0995	27.1186	4.48324e-89	1.86515	up
EVM0004927	28	20	41	119	71	98	0.529283	0.397124	0.90219	2.5436	1.57955	1.97162	4.55483e-06	1.44753	up
EVM0051378	113	131	89	13	13	8	1.95688	2.42915	1.79283	0.243774	0.246466	0.127579	5.3829e-18	-2.70644	down
EVM0055915	36	45	29	181	154	171	0.819437	1.11059	0.773804	4.64227	4.09172	4.12018	1.65049e-17	2.03802	up
EVM0055910	1269	1311	1097	31	36	37	39.292	43.696	39.6138	1.07392	1.2597	1.18962	6.0474e-211	-4.91391	down
EVM0000989	392	372	310	88	53	46	15.0926	15.4381	13.9126	3.7974	2.35523	1.82485	8.99121e-31	-2.3342	down
Salix_babylonica_newGene_2578	13	24	0	325	252	251	0.185897	0.37488	0	5.32068	4.26863	3.84725	0.00801873	1.15574	up
EVM0049832	39	48	60	100	134	120	1.41764	1.85547	2.53078	4.04818	5.63272	4.56488	2.92466e-05	1.14869	up
EVM0029220	643	636	622	34	25	35	17.7818	18.9572	20.0888	1.04307	0.775001	1.0086	2.58697e-114	-4.09504	down
EVM0050987	4	11	6	64	102	89	0.113574	0.335577	0.182995	2.01901	3.36743	2.65824	2.50884e-15	2.78522	up
EVM0024612	127	99	89	206	232	258	1.71543	1.43537	1.40913	3.12313	3.65458	3.67296	4.40931e-09	1.11683	up
EVM0038703	146	118	119	39	29	61	1.7406	1.51335	1.65258	0.512815	0.400631	0.760073	2.52933e-07	-1.38799	down
EVM0020508	65	83	52	25	39	18	7.95237	10.9915	7.44848	3.42809	5.58787	2.24069	0.00377014	-1.01961	down
EVM0010923	45	41	62	210	188	272	0.573179	0.563448	0.928724	3.05089	2.82895	3.70693	7.02514e-19	2.01941	up
EVM0007522	875	744	689	192	188	211	74.8374	68.5219	68.6968	18.3218	18.6535	18.9313	6.20786e-59	-1.89673	down
EVM0011033	336	308	314	120	79	100	7.28008	7.18886	7.95082	2.89479	1.97182	2.26205	8.33618e-19	-1.57988	down
EVM0011034	1406	1231	1253	564	519	656	25.8546	24.3533	26.8656	11.6116	11.0573	12.6602	2.05735e-36	-1.12451	down
EVM0025301	78	79	92	205	137	211	1.7243	1.89342	2.399	5.12139	3.54485	4.93984	1.62356e-06	1.08316	up
EVM0051584	145	124	101	527	507	615	3.23469	2.96363	2.61913	13.1431	13.119	14.3979	1.27935e-50	2.12152	up
EVM0014714	421	393	365	76	78	74	17.7186	17.8135	17.9322	3.55196	3.77275	3.24056	2.83732e-42	-2.24688	down
EVM0005805	28	12	27	58	51	55	0.233476	0.107661	0.261941	0.537145	0.487603	0.480763	0.00362337	1.05887	up
EVM0012713	253	222	240	14	9	8	2.20391	2.08319	2.43764	0.131225	0.09059	0.073014	2.88433e-48	-3.92834	down
EVM0012716	435	297	264	1115	954	1029	6.41642	4.71191	4.52937	18.4238	16.3363	15.9312	5.94519e-40	1.63826	up
EVM0012715	38	62	38	105	122	101	1.43969	2.56415	1.69666	4.52914	5.4347	4.09692	5.05801e-05	1.13817	up
Salix_babylonica_newGene_588	244	288	175	616	654	615	7.42591	9.51089	6.02521	21.229	23.4776	19.8378	6.04121e-23	1.40864	up
Salix_babylonica_newGene_589	308	272	241	0	4	12	5.18523	4.92374	4.72778	0	0.077504	0.211554	1.0435e-06	-2.15389	down
Salix_babylonica_newGene_586	5	0	0	47	49	44	0.068096	0	0	0.889477	1.41198	1.00465	9.17271e-12	2.80636	up
Salix_babylonica_newGene_582	341	232	311	90	46	41	12.2286	8.9673	13.16	3.59107	1.91734	1.53722	3.01763e-18	-2.09111	down
EVM0027999	2257	2170	1828	308	394	333	40.6825	42.1003	38.4109	6.20918	8.23474	6.29879	6.31624e-151	-2.52654	down
Salix_babylonica_newGene_8914	69	88	60	229	189	199	1.47866	1.4445	1.06563	3.91833	3.35355	3.956	9.97956e-12	1.43878	up
EVM0004175	20	14	22	46	47	45	0.371595	0.274413	0.476409	0.957342	1.00844	0.871842	0.00455906	1.05336	up
EVM0054211	1189	1081	981	319	375	375	12.3986	12.1372	11.9276	3.72426	4.53279	4.1058	5.54576e-54	-1.55146	down
EVM0022129	19	19	8	71	122	102	0.168008	0.175985	0.080513	0.701189	1.25327	0.944633	5.33521e-12	2.2442	up
EVM0027330	4	0	0	38	39	37	0.038184	0	0	0.466751	0.509432	0.435044	5.93515e-10	2.61274	up
EVM0024975	716	764	576	204	244	252	33.8604	38.9013	31.7821	10.7749	13.3629	12.4686	7.41187e-31	-1.48744	down
EVM0019992	0	0	0	100	50	73	0	0	0	2.77682	1.42318	1.88366	2.03366e-22	3.89931	up
EVM0005070	37	32	27	101	69	98	0.484653	0.457947	0.409904	1.50417	1.06791	1.3753	7.42685e-06	1.31823	up
EVM0019666	25	15	16	39	40	57	1.02663	0.648859	0.75268	1.77056	1.9119	2.45977	0.00603994	1.03331	up
EVM0019662	54	60	50	179	173	223	1.12589	1.34533	1.21422	4.19609	4.18787	4.88787	2.82261e-15	1.70758	up
EVM0011877	171	138	166	68	65	76	6.21543	5.40414	7.02093	2.74262	2.71904	2.89587	1.71473e-06	-1.08003	down
EVM0021479	62	65	73	18	16	18	0.425832	0.482547	0.581932	0.135536	0.125487	0.127355	2.0806e-06	-1.58648	down
EVM0021474	1154	1170	887	118	151	220	62.064	67.7598	55.6242	7.09485	9.37724	12.3975	2.10729e-74	-2.60836	down
EVM0016775	2932	2469	2813	427	438	470	40.379	36.6083	45.1749	6.57857	7.00032	6.78254	5.41374e-193	-2.56859	down
EVM0010021	614	458	443	1021	1038	974	8.24317	6.62143	6.94553	15.3546	16.1845	13.7294	4.87326e-21	1.02047	up
EVM0043728	73	45	62	25	25	20	0.898931	0.598303	0.887372	0.336808	0.360881	0.250676	0.00158172	-1.09605	down
EVM0049099	156	143	80	305	219	305	2.67346	2.63692	1.59426	5.84549	4.35392	5.47885	9.07785e-08	1.09798	up
EVM0038607	259	270	225	16	4	21	5.13489	5.7622	5.19085	0.346348	0.089968	0.430489	1.64202e-44	-3.68826	down
EVM0025207	1500	1279	1369	427	439	519	23.0567	21.1708	24.5454	7.33529	7.82484	8.36679	1.67802e-60	-1.53855	down
EVM0050068	38	24	48	85	87	100	0.407211	0.276898	0.598851	1.02415	1.09146	1.14129	0.000166858	1.14633	up
EVM0042456	1556	2015	1173	400	430	492	92.7236	129.263	81.4624	26.6666	29.6753	30.74	6.19148e-17	-1.70278	down
EVM0022468	99	105	129	232	243	256	1.72103	1.95921	2.61529	4.51947	4.90408	4.67614	1.71957e-08	1.09262	up
EVM0022465	333	282	270	161	91	156	3.76689	3.43367	3.55815	2.03284	1.19181	1.84347	6.23147e-08	-1.03851	down
EVM0035474	29	17	19	58	83	74	0.640349	0.399674	0.47853	1.4563	2.18541	1.73901	8.1769e-06	1.46966	up
EVM0016576	103	108	73	31	28	43	1.64564	1.86337	1.34914	0.554615	0.508287	0.714123	1.29816e-05	-1.27124	down
EVM0033732	2250	2121	1974	603	598	631	55.9866	56.8287	57.2792	16.7943	17.2585	16.4656	9.17809e-131	-1.75102	down
EVM0033735	1626	1339	1392	2765	2833	3004	11.4387	10.1375	11.4196	21.7818	23.1325	22.1817	8.40853e-51	1.00341	up
EVM0033736	60	56	61	168	124	130	3.32022	3.35286	3.9441	10.5285	8.00395	7.63665	1.42215e-06	1.17309	up
EVM0031389	536	470	419	165	166	188	6.85039	6.47078	6.25086	2.3621	2.46059	2.52479	2.935e-24	-1.38916	down
EVM0029182	294	350	275	142	114	135	10.2723	13.1533	11.19	5.54248	4.59145	4.94523	2.05562e-11	-1.15746	down
EVM0001578	220	261	215	91	90	127	7.91612	10.1002	9.04409	3.66091	3.76607	4.77926	2.99075e-08	-1.09398	down
EVM0030411	1154	1132	991	518	492	516	19.0172	20.0811	19.048	9.55446	9.40223	8.92485	1.76926e-32	-1.06153	down
EVM0030414	78	191	54	9	10	24	2.09495	5.56171	1.67772	0.259117	0.309599	0.672548	2.68926e-09	-2.19185	down
EVM0008797	740	668	605	1588	1675	1726	6.59828	6.40906	6.28739	15.8657	17.3478	16.1607	3.17126e-64	1.32791	up
EVM0003559	33	45	35	124	114	142	0.364794	0.548939	0.449919	1.57296	1.48923	1.68768	6.30008e-10	1.59685	up
EVM0007648	123	149	130	264	273	290	1.74815	2.28075	2.15519	4.2184	4.51136	4.33336	3.78917e-09	1.0209	up
EVM0007643	15	20	23	50	39	57	0.227369	0.324472	0.402882	0.838371	0.681788	0.900985	0.00370825	1.07021	up
EVM0002682	381	347	274	121	84	90	3.41202	3.34316	2.85939	1.20783	0.873141	0.839948	1.00035e-19	-1.6474	down
Salix_babylonica_newGene_2500	38	39	34	13	8	20	3.3913	3.71325	3.49652	1.29462	0.835222	1.8775	0.00914831	-1.05603	down
EVM0048599	123	112	114	422	352	422	2.33805	2.28419	2.53401	9.01493	7.80635	8.45649	2.2541e-29	1.73952	up
EVM0054961	852	664	727	134	159	165	5.04195	4.22996	5.01865	0.885764	1.09137	1.02515	1.01296e-61	-2.20509	down
EVM0052751	354	454	336	55	50	62	7.81622	10.7813	8.64961	1.34412	1.26858	1.41414	2.02111e-43	-2.60451	down
EVM0049559	2926	2736	2527	798	801	842	48.1035	48.4282	48.4442	14.6806	15.2759	14.5256	1.99143e-153	-1.70732	down
EVM0022565	266	270	300	123	93	101	3.52328	3.84405	4.62311	1.82027	1.41627	1.39517	3.19827e-12	-1.30977	down
EVM0002768	67	133	90	0	4	2	1.15493	2.47368	1.80524	0	0.079509	0.018187	2.15131e-22	-3.66676	down
EVM0011768	272	229	223	42	21	61	3.5219	3.19234	3.36303	0.605321	0.313281	0.823077	6.04108e-22	-2.30681	down
EVM0057704	175	149	149	37	50	33	4.58711	4.19354	4.55259	1.06539	1.49332	0.894571	8.60237e-13	-1.76674	down
EVM0013757	358	312	338	748	736	864	8.43419	7.9233	9.29894	19.7423	20.1546	21.3749	3.9476e-29	1.22287	up
EVM0010226	213	258	161	78	70	121	4.32785	5.65719	3.81847	1.76243	1.65365	2.57691	7.8688e-07	-1.12249	down
EVM0011767	4	0	4	49	39	48	0.080233	0	0.111034	1.32401	1.08377	1.20913	2.36388e-10	2.57431	up
Salix_babylonica_newGene_1942	147	157	137	68	63	68	2.65087	2.87423	2.62137	1.23429	1.17135	1.15235	4.44012e-06	-1.04236	down
EVM0055706	399	434	461	29	61	32	6.29023	7.3628	8.46387	0.49976	1.11395	0.513625	2.4694e-48	-3.13685	down
EVM0019501	600	514	560	45	29	37	14.8989	13.7415	16.2175	1.23538	0.829687	0.957386	5.44726e-92	-3.69156	down
Salix_babylonica_newGene_6290	29	17	17	83	36	44	0.400137	0.251209	0.24337	1.18332	0.610907	0.618061	0.00381875	1.10019	up
EVM0026376	24	34	24	52	73	70	0.550152	0.844445	0.647506	1.34494	1.94935	1.69943	0.00127585	1.07353	up
Salix_babylonica_newGene_8425	59	34	41	9	23	17	1.70568	0.925819	1.91455	0.253945	0.654276	0.446626	0.00704981	-1.06796	down
Salix_babylonica_newGene_8420	8	5	8	323	326	157	0.078134	0.058555	0.104359	4.27125	4.56954	2.04276	1.46198e-44	4.3275	up
EVM0050284	236	251	251	720	682	707	3.93319	4.51159	4.89853	13.4793	13.2319	12.4118	1.18926e-36	1.50794	up
EVM0028932	156	100	118	32	43	29	2.43825	1.67511	2.14699	0.551902	0.773488	0.462714	7.37108e-09	-1.60078	down
EVM0013114	6	14	5	55	36	42	0.087786	0.210731	0.085849	0.913305	0.617091	0.647762	1.20745e-05	1.74053	up
EVM0025777	309	200	268	130	125	105	3.53267	2.4629	3.57583	1.65942	1.65119	1.26221	5.3314e-07	-1.01739	down
EVM0025772	267	248	223	55	79	72	7.31886	7.30653	7.12982	1.68041	2.50345	2.05045	1.20029e-17	-1.70511	down
EVM0038490	153	192	119	80	61	66	4.70662	6.36502	4.26852	2.74018	2.16421	2.10929	1.74289e-05	-1.04111	down
EVM0035679	1528	1321	1136	47	40	53	28.4963	26.5218	24.6992	0.973316	0.862795	1.03319	2.25341e-220	-4.64099	down
EVM0035677	111	65	55	344	384	379	1.26415	0.794903	0.735003	4.41574	5.10227	4.55345	5.77839e-30	2.17762	up
EVM0031986	649	750	610	262	282	262	9.21502	11.4646	10.0933	4.16346	4.6356	3.89964	1.53262e-23	-1.26008	down
EVM0043349	114	94	116	246	223	293	1.55128	1.37414	1.83681	3.74452	3.52176	4.18102	1.62891e-10	1.19261	up
EVM0020332	186	178	160	60	73	87	4.82415	4.95855	4.83439	1.72501	2.18187	2.36593	1.2479e-07	-1.14605	down
EVM0020339	257	151	246	0	0	0	6.10515	3.84407	6.81764	0	0	0	1.57588e-49	-5.33392	down
EVM0042695	1055	1056	935	65	78	97	23.352	25.1646	24.1264	1.59142	1.98836	2.24829	8.8324e-155	-3.54269	down
Salix_babylonica_newGene_794	154	170	99	40	43	38	3.05593	6.41433	2.91444	0.879028	0.963876	0.78044	1.1758e-09	-1.5883	down
Salix_babylonica_newGene_793	11	9	8	36	40	41	0.270143	0.236809	0.241205	1.31274	1.30475	1.44565	9.11883e-05	1.53776	up
EVM0027816	400	335	320	1329	1227	1366	5.88969	5.31154	5.49418	21.9142	20.9662	21.1099	4.92402e-96	1.9003	up
EVM0030588	927	878	801	334	226	307	31.4828	32.0971	31.7278	12.6794	8.89531	10.9325	2.63107e-37	-1.5303	down
EVM0016061	112	122	137	395	347	387	0.957194	1.12332	1.3607	3.78658	3.45369	3.48228	1.26503e-21	1.56289	up
Salix_babylonica_newGene_3023	0	0	0	51	37	41	0	0	0	1.34509	1.00234	0.98997	2.11582e-14	3.20419	up
Salix_babylonica_newGene_3022	40	44	28	84	112	107	0.878357	0.853511	0.72737	1.68738	2.32855	2.0035	4.1979e-06	1.3007	up
EVM0045670	538	465	531	1216	1220	1289	19.3619	18.0002	22.2784	49.0332	50.9844	48.7071	2.4455e-42	1.28816	up
EVM0034886	1029	1222	786	478	443	484	53.2347	68.0253	47.4189	27.6814	26.5714	26.2629	2.53134e-18	-1.05769	down
Salix_babylonica_newGene_11047	90	45	68	186	149	199	2.02978	1.11315	1.68554	4.85384	4.83693	5.11459	4.44155e-08	1.30728	up
EVM0020817	514	580	560	190	189	192	13.901	16.8805	17.6575	5.74884	5.91361	5.44253	1.5149e-26	-1.47086	down
EVM0023901	218	163	183	0	0	0	5.76823	4.63149	5.64615	0	0	0	1.30046e-47	-5.22561	down
EVM0025435	56	54	79	137	145	168	1.0676	1.09606	1.75894	2.93436	3.21633	3.3647	2.30331e-06	1.15855	up
EVM0048752	223	163	128	763	674	733	5.51856	4.3426	3.68244	21.2174	19.4289	19.104	2.63881e-50	2.05675	up
EVM0048753	769	741	584	1819	1709	1901	11.2694	11.6986	9.97642	29.8536	29.0835	29.2456	2.93768e-70	1.39284	up
EVM0048758	147	155	136	430	513	596	2.77961	3.1575	2.98461	9.1143	11.2636	11.842	7.85256e-33	1.77838	up
EVM0029184	2754	2491	2143	481	500	566	47.6093	46.3584	43.1982	9.29282	10.0196	10.2682	3.84828e-180	-2.20604	down
EVM0047763	273	295	253	131	97	133	4.83765	5.64051	5.23519	2.59308	1.98442	2.47097	4.81566e-10	-1.11105	down
EVM0047766	917	946	827	257	221	181	12.3262	13.692	12.9675	3.86927	3.43747	2.54797	1.86671e-51	-1.94908	down
EVM0039344	210	211	161	730	695	801	3.33713	3.61363	2.99571	13.0339	12.8651	13.4041	1.22788e-58	1.92416	up
EVM0030993	112	93	72	263	257	257	1.22241	1.09335	0.917549	3.22112	3.26085	2.94682	6.1762e-15	1.44919	up
Salix_babylonica_newGene_7941	29	21	18	55	52	60	0.866118	0.665557	0.59246	2.03221	1.94978	2.05252	0.00139341	1.10051	up
EVM0050462	89	56	45	7	21	20	1.47097	0.992305	0.85463	0.130075	0.388392	0.34831	4.8599e-05	-1.50579	down
EVM0045999	116	124	97	964	1016	1163	2.4418	2.80205	2.36212	22.7497	24.8546	25.7181	2.2715e-146	3.1752	up
EVM0045995	267	227	158	61	78	85	13.1775	12.0803	9.06964	3.33217	4.42955	4.41088	1.14839e-10	-1.40161	down
EVM0045990	42	54	50	139	124	166	1.36308	1.87309	1.86671	5.02374	4.65984	5.63936	4.0569e-09	1.43679	up
Salix_babylonica_newGene_4384	87	87	120	315	316	281	1.76175	2.32298	2.86798	6.94933	6.229	5.60515	8.97723e-16	1.56336	up
EVM0046288	1919	1894	1714	807	740	862	51.3743	54.5788	53.5071	24.167	22.9758	24.211	3.89747e-58	-1.16329	down
EVM0009360	92	126	79	14	4	17	2.62302	3.86581	2.60338	0.448154	0.132722	0.50568	1.92296e-13	-2.46784	down
EVM0001434	0	0	0	45	62	49	0	0	0	0.540619	0.779557	0.558177	3.8993e-17	3.46682	up
EVM0014238	390	336	270	686	590	713	8.98842	8.32394	7.2461	17.7023	15.7759	17.2583	3.20137e-17	1.00909	up
EVM0014235	66	68	53	26	14	11	0.887862	0.983655	0.836051	0.393017	0.207404	0.155451	3.71765e-05	-1.46887	down
EVM0015184	457	337	367	183	167	181	8.76698	6.96196	8.20273	3.9279	3.70821	3.63517	4.4312e-12	-1.06268	down
EVM0006808	116	91	96	39	44	44	2.39405	2.01834	2.29871	0.882801	1.04941	0.949455	5.56841e-05	-1.09776	down
EVM0014581	336	277	247	118	130	137	10.1028	8.98678	8.66922	3.95364	4.54406	4.30908	2.7759e-10	-1.08101	down
EVM0014585	459	408	431	94	93	121	12.3717	11.8374	13.5365	2.8265	2.89495	3.40348	2.45563e-36	-1.97877	down
EVM0009587	10	11	9	40	37	63	0.44795	0.531173	0.471434	2.02324	1.91768	2.99152	1.15782e-05	1.67578	up
EVM0030209	239	177	188	587	676	588	5.3518	4.25658	4.90363	14.7245	17.5965	13.8336	7.41187e-31	1.60469	up
EVM0030202	403	403	313	79	106	88	14.1707	15.2616	12.8171	3.10642	4.33175	3.22864	3.96096e-28	-1.91182	down
EVM0043897	30	26	15	85	66	76	1.56812	1.4726	0.883422	5.04036	4.04478	4.19406	5.84482e-06	1.44941	up
EVM0011405	167	169	188	67	55	69	1.88633	2.04821	2.47063	0.841832	0.71502	0.817176	1.92752e-09	-1.33658	down
EVM0008186	1731	1656	1486	468	401	484	22.1522	22.8184	22.1678	6.69423	5.95045	6.4973	1.50412e-104	-1.80358	down
EVM0042602	140	120	102	620	594	584	1.93626	1.79257	1.64838	9.62965	9.56338	8.50281	1.9334e-60	2.27927	up
EVM0012328	30	114	105	36	34	32	0.540286	2.2296	2.22217	0.718861	0.697301	0.610246	0.00690103	-1.01758	down
EVM0030572	82	117	106	58	32	30	1.5236	2.33735	2.29002	1.21083	0.682526	0.580522	0.000200845	-1.14505	down
EVM0056154	673	585	579	174	183	205	29.2461	27.3657	29.3254	8.45685	9.20834	9.34705	4.79465e-39	-1.64317	down
Salix_babylonica_newGene_10548	78	92	87	28	16	14	2.48941	3.16247	3.23287	0.992791	0.568274	0.469937	3.78708e-08	-1.77316	down
Salix_babylonica_newGene_9102	0	0	0	60	45	43	0	0	0	2.17434	1.6783	1.44979	2.65326e-16	3.39089	up
EVM0007386	51	32	37	5	4	0	1.7307	1.18098	1.48402	0.173717	0.147965	0	7.76596e-08	-2.24574	down
Salix_babylonica_newGene_7035	378	392	258	105	122	106	7.779	7.45723	5.99167	2.36183	2.42198	1.99934	4.38502e-17	-1.51381	down
EVM0052381	5875	5342	4908	2080	1841	2042	72.2495	70.7222	70.389	28.6279	26.2625	26.3506	6.9132e-155	-1.40058	down
EVM0053476	283	295	266	105	131	134	5.16136	5.79883	5.66426	2.13183	2.76621	2.56141	1.9291e-10	-1.1141	down
EVM0047405	46	45	59	163	142	181	1.26285	1.33717	1.90328	5.04646	4.5326	5.24836	2.88969e-11	1.57221	up
EVM0047407	93	68	69	178	203	190	2.64964	2.08189	2.28457	5.68471	6.73647	5.71237	1.99792e-09	1.26222	up
EVM0006381	837	802	693	269	296	330	24.164	24.9302	23.3272	8.67604	9.90524	9.98361	2.12856e-33	-1.32958	down
EVM0027868	264	212	189	78	113	105	6.24747	5.39996	5.22025	2.05442	3.09386	2.59146	1.97768e-07	-1.06671	down
EVM0013493	24	31	31	130	102	128	0.681753	0.942773	1.01641	4.14347	3.37857	3.81205	1.18869e-11	1.84789	up
EVM0004899	0	1	0	49	60	98	0	0.042237	0	2.13774	2.73085	4.01384	3.33131e-20	3.68932	up
EVM0027747	2	0	0	46	46	39	0.026304	0	0	1.33555	1.39025	1.05311	3.43467e-13	3.02314	up
EVM0052310	507	500	469	110	97	89	6.17229	6.55617	6.67117	1.4956	1.36253	1.13438	1.10433e-47	-2.21137	down
EVM0015803	601	647	446	55	69	77	13.1318	15.2339	11.3753	1.33546	1.73706	1.75495	1.02234e-66	-2.91276	down
EVM0004077	274	336	320	40	45	109	7.60523	10.0469	10.3608	1.22402	1.44217	3.16754	9.95713e-07	-1.77308	down
Salix_babylonica_newGene_4086	26	22	17	149	93	123	0.742191	0.522497	0.46125	3.94724	2.56023	3.04985	2.24265e-14	2.19097	up
EVM0007815	476	403	472	181	218	243	3.1619	2.87996	3.65586	1.345	1.6761	1.69298	1.43466e-11	-1.01825	down
EVM0019339	60	42	29	186	159	218	2.29253	1.73064	1.29927	8.04631	7.09718	8.80257	1.8846e-16	1.95714	up
EVM0050129	32	74	69	177	149	171	0.891952	2.25365	2.27286	5.62545	4.92067	5.08163	4.70536e-07	1.35563	up
EVM0051296	105	107	153	44	18	37	1.60636	1.75218	2.73616	0.745654	0.317396	0.580496	8.74705e-08	-1.6176	down
EVM0025637	146	160	159	310	383	378	2.59313	3.04991	3.28664	6.15493	7.90018	7.04638	5.64246e-13	1.18157	up
EVM0025634	19	24	18	48	53	70	0.454747	0.612791	0.489489	1.29587	1.48456	1.76903	0.000369331	1.23555	up
EVM0025635	34	20	9	49	62	89	0.939611	0.589409	0.274779	1.54962	2.03954	2.62746	0.000197422	1.35614	up
EVM0025638	50	37	34	6	3	6	0.71947	0.571511	0.571931	0.08602	0.036146	0.078103	6.05644e-07	-2.01774	down
EVM0051742	36	26	18	84	66	83	0.652688	0.504997	0.370796	1.71092	1.39678	1.59417	1.84831e-05	1.34739	up
EVM0025983	215	205	197	104	96	90	4.33417	4.45155	4.62296	2.34694	2.23168	1.89684	2.96116e-07	-1.00476	down
EVM0025988	0	0	0	71	75	81	0	0	0	3.65036	3.98028	3.91615	2.02592e-24	4.02634	up
EVM0035008	115	86	108	223	220	263	3.55803	2.87018	3.88756	7.76688	7.92959	8.56776	1.40365e-09	1.15412	up
EVM0035000	141	188	182	373	359	457	1.30749	1.87358	1.96809	3.86888	3.85701	4.44587	8.60958e-13	1.18588	up
EVM0024587	556	475	391	934	943	1121	12.3486	11.3506	10.1038	23.2071	24.2961	26.1033	2.76859e-26	1.09079	up
EVM0009415	260	318	293	713	666	776	5.18711	6.81341	6.80143	15.9359	15.4111	16.2467	2.12347e-26	1.29933	up
EVM0023584	249	214	175	45	81	67	13.3832	12.3897	10.9662	2.68477	5.00042	3.73241	5.86927e-12	-1.5609	down
EVM0049831	484	696	380	56	81	95	12.2514	18.9418	11.1884	1.57775	2.35914	2.51688	4.72118e-37	-2.55462	down
EVM0025799	484	405	402	912	879	986	4.29978	3.87602	4.16977	9.08406	9.0768	9.20773	8.19682e-31	1.11823	up
EVM0013492	141	144	178	357	344	398	2.79303	3.07646	4.12165	7.92747	7.93034	8.28147	1.7242e-13	1.2157	up
EVM0004939	60	35	74	10	11	18	2.15998	1.33263	3.11936	0.391956	0.422809	0.67418	2.21565e-05	-1.60276	down
EVM0041525	54	43	52	117	104	145	0.917562	0.791652	1.03207	2.25973	2.08008	2.61777	2.77287e-06	1.19583	up
EVM0040699	427	385	294	662	715	825	6.93603	6.71982	5.56279	12.0387	13.4773	14.0563	3.07885e-17	1.00548	up
EVM0008342	138	102	101	44	42	50	2.77636	2.22235	2.37954	0.996088	0.969538	1.06099	7.84138e-06	-1.17021	down
EVM0008341	96	122	99	334	281	313	2.38571	3.27018	2.87236	9.33786	8.15541	8.20792	9.99547e-18	1.50481	up
EVM0026119	135	96	101	22	51	47	5.24024	4.01454	4.55003	0.940808	2.29161	1.9038	2.76511e-05	-1.24998	down
EVM0005673	89	130	92	18	44	37	1.13222	1.77896	1.36041	0.248215	0.635458	0.488645	9.04505e-06	-1.38741	down
EVM0037890	334	329	328	655	628	705	4.82265	5.108	5.52548	10.5865	10.5285	10.6867	1.24001e-19	1.0108	up
EVM0048497	112	97	82	227	218	216	3.83005	3.59687	3.29184	8.74493	8.69577	7.80286	1.26392e-09	1.15603	up
EVM0048496	774	635	621	2171	2124	2367	27.8915	24.646	26.1242	87.6673	88.9151	89.5878	5.83582e-122	1.7299	up
Salix_babylonica_newGene_2979	0	0	0	65	51	61	0	0	0	0.84068	0.685193	0.743957	1.73373e-19	3.66397	up
Salix_babylonica_newGene_4555	188	189	107	647	408	684	8.25963	9.19506	5.46857	31.8075	20.7901	31.5371	3.52218e-23	1.78717	up
EVM0053679	66	70	35	5	4	4	3.34208	3.8185	2.07433	0.247448	0.235544	0.202277	5.2306e-11	-2.54528	down
EVM0053670	262	212	146	86	90	107	5.78881	5.02747	3.75306	2.10879	2.29674	2.47356	2.21142e-06	-1.0231	down
EVM0053677	274	291	281	106	115	133	5.50969	6.29956	6.5955	2.38507	2.67173	2.80747	1.28307e-11	-1.18252	down
EVM0045600	101	84	109	223	213	242	1.34302	1.19953	1.69289	3.31736	3.28702	3.37682	2.23452e-09	1.16221	up
EVM0054021	305	355	290	85	105	123	8.42891	10.5701	9.35572	2.6087	3.36299	3.56386	4.6294e-17	-1.50539	down
EVM0046599	89	62	72	37	29	19	2.31508	1.71306	2.17324	1.0709	0.861637	0.509021	0.000542267	-1.14023	down
EVM0002823	197	250	179	104	80	109	3.21148	4.38647	3.40486	1.89763	1.51138	1.85866	1.29031e-06	-1.00807	down
EVM0045818	69	110	84	212	218	250	1.38756	2.37984	1.9689	4.77714	5.07853	5.27239	4.30134e-10	1.30461	up
EVM0045812	851	659	601	303	243	245	24.5478	20.4665	20.2144	9.76979	8.10959	7.39301	3.61753e-24	-1.34564	down
EVM0009280	396	348	276	736	672	803	6.06627	5.7339	4.91799	12.6095	11.9321	12.9009	4.04515e-23	1.1267	up
EVM0005884	300	239	233	21	18	38	4.876	4.17409	4.41817	0.379692	0.337198	0.643638	1.68605e-37	-3.01255	down
EVM0009138	2993	2576	2501	915	943	922	51.5467	47.76	50.2364	17.6421	18.8408	16.6571	1.04996e-100	-1.496	down
EVM0052884	90	70	60	189	176	225	2.81469	2.37186	2.1916	6.65856	6.41944	7.41966	6.18078e-11	1.3638	up
EVM0052881	123	76	101	464	493	530	1.7607	1.16746	1.67853	7.45177	8.20873	7.98748	8.11945e-45	2.24974	up
EVM0006611	563	543	495	5205	5597	6216	15.9518	16.542	16.3457	165.101	184.006	184.82	0	3.41414	up
EVM0004284	3749	3530	3213	1139	1076	1087	96.4403	97.7529	96.3937	32.7941	32.0986	29.3284	6.15868e-154	-1.6292	down
EVM0004282	0	0	0	114	86	69	0	0	0	11.9353	9.30196	6.8162	8.25882e-27	4.1947	up
EVM0051503	38	23	16	64	65	76	0.756328	0.490615	0.357343	1.43066	1.52359	1.59513	0.000263725	1.21636	up
EVM0015443	192	172	157	380	351	522	3.36946	3.24725	3.20481	7.46467	7.14451	9.62917	2.3769e-15	1.24377	up
EVM0042592	345	304	306	51	45	55	11.2693	10.6705	11.6416	1.83695	1.70272	1.85446	4.29038e-40	-2.49479	down
EVM0052263	426	494	371	172	179	171	9.67307	12.0803	9.82938	4.3764	4.69948	4.05765	2.19945e-16	-1.2354	down
EVM0016234	254	239	253	634	576	661	1.92709	1.95607	2.23976	5.40236	5.08526	5.27455	3.53375e-28	1.32252	up
EVM0019914	91	76	96	220	187	233	5.90477	5.30916	7.27467	16.0819	14.1603	15.9836	9.05581e-10	1.22972	up
Salix_babylonica_newGene_3346	0	0	0	213	360	372	0	0	0	3.00319	4.77354	4.64485	2.3977e-63	5.85415	up
EVM0019919	33	45	67	411	361	382	0.544142	0.799894	1.30804	7.76159	7.06818	6.76016	1.30255e-41	2.80641	up
EVM0003939	167	155	162	41	61	48	1.78944	1.7815	2.02309	0.481635	0.749943	0.531652	1.66173e-10	-1.5237	down
EVM0004066	67	54	39	14	18	29	2.05513	1.77138	1.37272	0.461382	0.627793	0.914609	0.00309455	-1.08683	down
EVM0016497	34	25	30	74	65	79	1.76841	1.36826	1.79529	4.28729	3.92009	4.28986	0.000254465	1.13582	up
Salix_babylonica_newGene_8389	28	21	29	57	52	90	1.48907	1.20675	1.80697	3.44368	3.20568	5.04772	0.000746229	1.13741	up
EVM0002897	344	267	226	12	9	14	13.4512	11.2427	10.3018	0.501965	0.391631	0.54657	7.40532e-54	-4.01398	down
EVM0010539	21	21	32	117	81	125	1.24899	1.36361	2.27765	8.09813	5.79516	8.07298	5.63191e-10	1.84198	up
EVM0014899	206	171	161	388	395	477	4.63892	4.13729	4.21967	9.80527	10.3477	11.2847	2.50959e-17	1.21904	up
Salix_babylonica_newGene_1795	10	16	8	68	69	40	0.119316	0.245772	0.102052	0.987118	1.01952	0.637883	6.21258e-07	1.84764	up
EVM0020707	1199	1150	958	477	454	524	30.6456	31.6301	28.5519	13.6356	13.4442	14.0485	1.20373e-35	-1.14143	down
EVM0050373	76	65	49	19	16	28	1.26639	1.17551	0.956695	0.358337	0.312811	0.495377	0.000156478	-1.28941	down
EVM0050374	10366	9903	9514	1358	1538	1743	232.953	239.568	249.345	34.1558	40.109	41.0928	0	-2.64377	down
EVM0053527	12	20	4	64	32	35	1.0571	1.93757	0.372875	6.56627	3.35855	3.332	0.00121101	1.34134	up
EVM0038689	54	75	57	10	16	29	1.57251	2.3441	1.93548	0.310773	0.513292	0.861926	0.000130207	-1.38548	down
EVM0034781	59	82	62	21	7	28	2.48599	3.72448	3.01845	0.964406	0.321682	1.21474	5.15971e-05	-1.46479	down
EVM0015852	92	83	67	39	21	26	3.81002	3.6678	3.20828	1.78345	0.981931	1.12778	7.23877e-05	-1.24856	down
EVM0007434	180	139	156	37	38	69	2.47519	2.04991	2.4975	0.566474	0.598087	0.99269	1.00264e-09	-1.54451	down
EVM0034562	0	0	0	304	369	402	0	0	0	5.77153	7.26878	7.17434	4.92107e-73	6.12583	up
EVM0035219	10	9	18	60	66	68	0.238939	0.242132	0.518331	1.68217	1.90103	1.78216	6.93245e-08	1.90046	up
EVM0001649	54	74	52	118	136	169	0.570932	0.84103	0.63976	1.40588	1.67538	1.88987	3.48969e-06	1.14804	up
EVM0029233	111	188	256	33	32	77	1.44323	2.62129	3.88001	0.466252	0.481833	1.04708	0.0010893	-1.37279	down
EVM0001645	21	16	17	52	57	39	0.372502	0.297148	0.333375	1.01636	1.16723	0.713252	0.00120004	1.1872	up
EVM0001644	14	20	7	45	87	49	0.171857	0.272757	0.100971	0.638446	1.29187	0.65365	1.00484e-05	1.66545	up
EVM0001647	507	521	448	209	217	230	6.91814	7.65227	7.12413	3.18163	3.42637	3.28574	1.0975e-17	-1.11505	down
EVM0002312	238	204	213	16	7	10	1.64735	1.5212	1.71962	0.122786	0.056088	0.067456	5.09175e-43	-3.73488	down
EVM0036897	932	899	783	304	290	345	13.8008	14.3365	13.5293	5.03186	4.97212	5.35305	1.54919e-43	-1.42757	down
EVM0035850	467	539	306	106	105	95	62.7209	77.9768	47.9442	15.8204	16.3798	13.3825	1.67996e-26	-1.95851	down
EVM0043997	1277	1198	1043	379	347	370	16.6901	16.859	15.8876	5.5356	5.24909	5.07167	1.55677e-68	-1.63165	down
EVM0045749	22	31	15	105	109	119	0.587795	0.924192	0.468728	3.24644	3.48476	3.46205	2.73494e-12	2.01971	up
EVM0033218	277	277	286	107	85	105	5.98207	6.43189	7.17924	2.5756	2.12259	2.36629	4.05577e-15	-1.41083	down
EVM0033213	90	76	37	209	187	167	3.45829	3.11699	1.64959	9.02315	8.37296	6.7362	1.71312e-08	1.38867	up
EVM0009732	35	49	48	0	0	5	0.450503	0.685269	0.722152	0	0	0.060059	2.45494e-10	-2.64658	down
EVM0030498	73	105	74	201	189	199	1.89783	2.93245	2.23511	5.86263	5.7279	5.43649	3.16045e-08	1.17257	up
EVM0034973	278	230	206	694	608	681	5.17364	4.60271	4.45999	14.4761	13.1448	13.3243	2.29259e-34	1.47361	up
EVM0034976	463	489	351	218	190	187	10.8338	12.3082	9.55361	5.69126	5.15375	4.57483	2.09193e-12	-1.06211	down
EVM0034975	11	6	22	44	41	42	0.585018	0.3379	1.45984	2.81944	2.66769	2.48821	0.00223962	1.24141	up
EVM0013559	38	60	75	10	10	9	0.525763	0.898196	1.21303	0.148802	0.158081	0.118039	3.201e-07	-1.92402	down
EVM0048040	5	0	0	152	202	204	0.115498	0	0	3.9153	5.40012	4.9302	3.67559e-45	4.81535	up
EVM0048046	100	123	56	239	206	187	1.31202	1.74015	0.8545	3.53371	3.15228	2.5892	1.40603e-06	1.12932	up
EVM0040714	4043	4330	3299	1390	1329	1525	109.91	126.735	104.589	42.2969	41.9173	43.5011	2.92758e-91	-1.42034	down
EVM0040710	19	15	7	35	55	33	0.414405	0.334529	0.167553	0.857022	1.38403	0.756945	0.00268132	1.20915	up
Salix_babylonica_newGene_2237	20	27	24	70	49	71	0.390532	0.593001	0.558571	1.60907	1.16104	1.51861	0.000360468	1.19764	up
EVM0027136	1346	1191	1197	459	387	364	11.7291	11.1752	12.1594	4.47255	3.90699	3.3276	6.28509e-51	-1.57073	down
EVM0027138	102	132	116	589	527	605	2.21561	3.08913	2.92029	14.333	13.291	13.7869	4.86416e-54	2.24816	up
Salix_babylonica_newGene_3186	109	95	84	258	308	317	3.86092	3.59493	3.47144	10.2035	12.6428	11.7894	8.22985e-19	1.57277	up
EVM0046451	106	51	72	22	18	18	1.58921	0.820901	1.26137	0.37112	0.313114	0.281456	2.1939e-06	-1.59599	down
EVM0014700	98	153	90	39	14	37	4.05828	6.80415	4.31091	1.80875	0.640244	1.58569	3.08656e-07	-1.61342	down
EVM0016961	690	661	676	324	319	332	11.9743	12.346	13.6834	6.28858	6.4236	6.04081	4.97372e-19	-1.01235	down
EVM0026665	48	65	50	186	122	99	1.92867	2.80902	2.33078	8.43867	5.74031	4.17909	1.60989e-05	1.20205	up
EVM0026662	499	409	349	214	175	195	9.5519	8.43414	7.79379	4.5731	3.87118	3.9053	3.53492e-12	-1.03872	down
EVM0001988	27	8	13	67	63	51	0.514741	0.152966	0.291383	1.45594	1.42178	1.03463	3.14923e-05	1.53124	up
EVM0001989	66	44	41	92	141	110	0.596124	0.420766	0.429563	0.932593	1.475	1.04117	8.47006e-05	1.09389	up
EVM0001986	22	19	18	63	62	97	0.763536	0.695145	0.70987	2.44234	2.4956	3.52119	7.12334e-07	1.61329	up
EVM0001987	99	57	95	241	261	278	1.43695	0.885931	1.60317	3.92394	4.40528	4.23935	4.86213e-14	1.55792	up
EVM0054784	464	426	452	100	91	132	3.78489	3.7329	4.29767	0.912122	0.8582	1.12387	3.47115e-35	-1.96055	down
EVM0002989	11	11	21	76	94	76	0.145865	0.155491	0.316099	1.12679	1.44413	1.05831	7.00724e-10	2.06166	up
EVM0002988	99	117	74	31	35	38	1.2302	1.55984	1.07016	0.419617	0.502679	0.495087	1.01746e-05	-1.27341	down
EVM0002986	90	35	90	158	137	181	2.17957	0.891522	2.53223	4.27162	3.85171	4.58544	0.000221995	1.03706	up
EVM0026210	721	506	506	254	224	248	8.306	6.27306	6.79412	3.27385	2.9878	2.99103	1.05591e-17	-1.18809	down
EVM0055785	952	918	846	303	252	323	18.9942	19.7106	19.6928	6.75414	5.82423	6.76262	1.82243e-50	-1.57854	down
EVM0055783	525	541	454	211	247	245	18.1674	20.1287	18.2939	8.17036	9.9146	8.88051	1.68711e-15	-1.05656	down
EVM0026216	294	366	208	604	607	688	12.5349	16.8363	10.332	28.8712	30.0848	30.8323	1.17276e-14	1.1274	up
EVM0021969	26	13	19	75	75	110	0.908519	0.472964	0.765856	2.92357	3.05269	4.06107	8.14483e-09	1.83622	up
EVM0031074	472	477	416	165	165	176	5.28234	5.74804	5.43484	2.06791	2.14313	2.06437	3.29093e-23	-1.36611	down
EVM0029146	361	342	344	107	119	106	4.30688	4.38909	4.78841	1.4261	1.64213	1.31576	1.3927e-21	-1.56608	down
Salix_babylonica_newGene_5494	293	431	226	81	69	118	10.88	17.207	9.79442	3.36632	2.96739	4.60143	4.38113e-14	-1.67296	down
EVM0055122	917	898	796	250	203	244	24.9406	26.2992	25.2474	7.58719	6.391	6.96108	3.00754e-62	-1.84512	down
EVM0028180	751	807	695	195	198	178	11.0782	12.8259	11.9556	3.21834	3.39043	2.74452	2.99482e-53	-1.90755	down
EVM0014113	50	39	45	0	1	8	1.18992	0.987969	1.24867	0	0.027646	0.202023	1.44855e-08	-2.36177	down
EVM0051387	4073	3592	3438	1757	1587	1649	30.9695	29.3999	30.4812	14.9576	13.9984	13.1553	3.26265e-74	-1.11714	down
EVM0014115	0	5	2	63	100	79	0	0.124967	0.056869	1.73226	2.83028	2.02723	1.23646e-19	3.42976	up
EVM0009079	48	63	37	0	0	0	0.990859	1.39699	0.890957	0	0	0	1.1587e-15	-3.32992	down
EVM0009072	1063	928	759	1798	1937	1916	16.7643	15.7631	13.9538	31.7666	35.4701	31.7159	6.70738e-37	1.06363	up
EVM0003215	467	388	341	146	167	198	13.8097	12.3677	11.7496	4.82657	5.72434	6.14356	6.44497e-14	-1.1563	down
EVM0023155	110	88	68	229	276	266	1.49561	1.27812	1.07538	3.48552	4.36477	3.79966	1.61612e-14	1.4883	up
EVM0050895	23	15	2	40	43	61	0.333917	0.228593	0.035084	0.658172	0.734783	0.956481	0.00105177	1.34967	up
EVM0027892	77	72	78	20	23	19	4.29305	4.34546	5.08065	1.2385	1.44132	1.11705	8.98004e-07	-1.55939	down
EVM0027896	304	246	211	71	38	53	6.55942	5.72198	5.31851	1.6979	0.933605	1.18526	6.38737e-21	-2.04347	down
Salix_babylonica_newGene_2704	47	53	47	13	15	20	1.148	1.4527	1.33472	0.486137	0.436337	0.728695	0.000555355	-1.26345	down
EVM0056019	0	0	0	133	149	122	0	0	0	2.40937	2.79336	2.07358	2.88532e-38	4.81408	up
Salix_babylonica_newGene_719	65	53	55	205	104	174	1.45104	1.26044	1.44677	5.28541	2.7521	4.10544	1.03888e-07	1.36181	up
EVM0002168	257	265	250	117	111	108	5.6862	6.3188	6.46485	2.88548	2.85189	2.49848	3.15249e-10	-1.12178	down
EVM0021652	73	63	56	173	154	179	2.63044	2.44123	2.34239	7.02113	6.45551	6.79348	7.41943e-10	1.3326	up
EVM0009556	74	59	78	37	11	36	1.39974	1.20599	1.73258	0.778443	0.230773	0.703159	0.00275901	-1.07229	down
EVM0050383	45	37	56	19	7	14	0.609482	0.539856	0.876801	0.275415	0.096005	0.196866	0.000677167	-1.33048	down
EVM0053943	72	55	71	38	10	32	1.3961	1.14371	1.60183	0.824886	0.223113	0.645731	0.00473491	-1.03836	down
EVM0043605	163	119	148	376	322	447	2.27937	1.78508	2.40653	5.8997	5.24041	6.57289	6.42486e-17	1.37885	up
EVM0043600	63	60	22	114	183	144	1.57234	1.61024	0.627489	3.22646	5.37294	3.81664	6.05336e-07	1.45162	up
EVM0038677	1300	1043	1098	440	445	565	9.15172	7.90296	9.00888	3.46005	3.63376	4.16955	8.15082e-32	-1.20338	down
EVM0023984	432	398	289	137	146	159	13.0125	12.8972	10.1404	4.59967	5.09568	5.02283	7.81247e-15	-1.2569	down
EVM0018156	75	67	100	12	22	14	2.03723	1.95734	3.15889	0.346746	0.672238	0.392333	2.41878e-08	-1.88217	down
EVM0022580	442	446	385	195	234	135	7.17959	7.79179	7.29148	3.5447	4.4035	2.30191	3.54418e-09	-1.08214	down
EVM0001127	52	37	32	417	406	502	2.95231	2.26366	2.11871	26.8813	27.118	30.3564	9.46175e-71	3.29835	up
EVM0028886	814	625	647	83	116	81	6.02808	4.98272	5.58319	0.688547	0.992933	0.626166	3.62414e-69	-2.75621	down
EVM0023217	323	300	263	867	876	963	3.8722	3.87593	3.68211	11.6415	12.2023	12.1296	5.54362e-56	1.61497	up
EVM0050921	2828	2498	2519	1293	1225	1311	25.9329	24.6601	26.9342	13.2669	13.0347	12.6107	9.09185e-54	-1.00148	down
[truncated: 2,822 more rows]

## Sheet: WR-4H WSYL-4h
Table S5-2 Transcriptome comparison between WR-4h and WSYL-4h
#ID	WR-4h1_Count	WR-4h2_Count	WR-4h3_Count	WSYL-4h1_Count	WSYL-4h2_Count	WSYL-4h3_Count	WR-4h1_FPKM	WR-4h2_FPKM	WR-4h3_FPKM	WSYL-4h1_FPKM	WSYL-4h2_FPKM	WSYL-4h3_FPKM	FDR	log2FC	regulated
EVM0041349	69	52	39	239	224	237	3.06079	2.44362	1.72121	10.6511	10.1287	10.5603	7.64085e-20	1.94419	up
EVM0029344	172	100	195	20	33	29	2.53616	1.55394	2.88292	0.29254	0.478862	0.424383	3.98919e-16	-2.25731	down
EVM0029341	316	315	331	120	131	159	8.34634	8.73403	8.72962	3.13653	3.47425	4.14814	1.19983e-14	-1.23679	down
EVM0001589	26	17	14	57	46	51	0.710287	0.471156	0.383167	1.56638	1.27032	1.40912	0.00200685	1.12384	up
EVM0011313	44	62	68	226	241	224	3.56628	5.26509	5.53712	18.3335	19.7558	18.0971	1.1797e-18	1.82223	up
EVM0003497	26	25	39	127	86	166	0.762895	0.759427	1.13715	3.68356	2.53617	4.82094	9.77167e-10	1.77545	up
EVM0032130	209	182	193	468	385	471	8.64961	7.9223	7.97366	19.2997	16.0901	19.4165	4.65719e-15	1.10097	up
EVM0040121	224	328	303	64	79	60	6.3584	9.7692	8.56573	1.80164	2.2281	1.67803	7.33317e-23	-2.00279	down
EVM0012565	217	263	249	75	68	57	1.57295	1.99875	1.80013	0.537583	0.490514	0.408088	4.64893e-20	-1.81281	down
EVM0051801	1129	918	884	496	548	427	55.6772	47.5675	43.5392	24.291	27.1525	20.8722	3.14746e-19	-1.02564	down
EVM0002699	230	176	209	21	36	63	7.87121	6.3286	7.14903	0.700893	1.21699	2.11795	5.52407e-17	-2.16955	down
EVM0002695	65	77	56	157	146	137	0.896252	1.11569	0.762333	2.15037	2.03548	1.87708	1.1709e-05	1.02067	up
EVM0054972	258	235	236	480	633	571	4.30419	4.12795	3.93096	7.96988	10.6427	9.48338	2.0635e-17	1.13036	up
EVM0054974	160	136	160	74	67	73	4.02703	3.59311	4.00583	1.83013	1.67372	1.80318	8.29643e-07	-1.06942	down
EVM0052728	1337	1256	1201	3726	3241	3393	23.5239	23.2231	21.1004	65.1533	57.3956	59.3149	3.85642e-101	1.39023	up
EVM0052729	235	225	250	98	99	90	9.30199	9.36272	9.88193	3.84583	3.91817	3.51937	4.26259e-13	-1.29741	down
EVM0046152	11	2	5	40	40	40	0.144845	0.021487	0.065787	0.567205	0.581428	0.561027	6.88685e-06	1.85692	up
EVM0027493	59	53	61	21	5	17	2.00639	1.87893	2.06627	0.686565	0.144874	0.574489	1.36698e-05	-1.61363	down
Salix_babylonica_newGene_9890	202	199	195	39	48	47	5.51492	5.70152	5.31496	1.04766	1.30354	1.27186	6.1884e-22	-2.05969	down
Salix_babylonica_newGene_9893	88	97	87	32	37	16	0.838704	1.18531	0.822516	0.604962	0.354666	0.147696	1.08691e-06	-1.49526	down
EVM0057773	11	21	16	233	165	178	0.302391	0.620428	0.449535	6.59643	4.7213	5.03994	6.4532e-31	3.12424	up
EVM0057770	89	89	94	37	38	53	2.86076	3.02024	3.00609	1.17841	1.21186	1.68249	0.000263826	-1.02107	down
EVM0057771	217	207	219	578	535	514	4.48363	4.49162	4.50984	11.8661	11.1417	10.5486	1.99203e-24	1.26261	up
EVM0017044	81	79	60	513	605	592	1.90898	1.93913	1.41086	12.0139	14.3372	13.8547	3.95847e-71	2.80394	up
EVM0013746	153	157	131	57	69	63	4.16183	4.46394	3.5426	1.53598	1.87451	1.69456	2.027e-07	-1.18573	down
EVM0013748	121	84	115	45	39	41	1.52194	1.1141	1.44942	0.557188	0.492951	0.511589	2.08462e-06	-1.26629	down
EVM0055738	26	24	27	613	802	718	0.319728	0.309722	0.324108	7.4879	9.91037	8.7599	2.35168e-122	4.4794	up
EVM0010215	81	68	111	209	197	237	1.69766	1.49518	2.31218	4.34547	4.14952	4.92698	9.05424e-09	1.18755	up
Salix_babylonica_newGene_8419	35	48	38	406	343	330	2.45652	2.73048	1.73186	17.7686	14.3705	12.2135	2.13242e-50	2.9293	up
Salix_babylonica_newGene_8418	0	0	0	485	549	514	0	0	0	7.60787	8.68396	8.04068	1.20198e-87	6.62567	up
EVM0015990	493	517	414	220	179	227	12.3603	13.6196	10.3833	5.48492	4.50122	5.64871	1.73511e-16	-1.20359	down
EVM0015992	3855	3770	3657	1199	1222	1199	90.7372	93.23	85.9536	28.0144	28.9226	28.0085	9.32991e-203	-1.68365	down
EVM0007979	22	27	18	53	72	48	0.365667	0.490983	0.307581	0.898036	1.24872	0.809944	0.00190951	1.08967	up
EVM0013935	21	30	29	81	69	88	0.562109	0.84712	0.781107	2.19327	1.88636	2.37894	1.87294e-05	1.31776	up
Salix_babylonica_newGene_1436	1031	989	905	72	92	71	31.9491	32.1909	28.0007	2.19533	2.86289	2.16455	2.08298e-155	-3.5918	down
EVM0050812	2468	2350	2503	1021	1049	969	96.4071	96.4725	97.65	39.6067	41.2186	37.5842	5.22056e-102	-1.31142	down
EVM0049169	137	108	97	18	30	15	1.67537	1.38642	1.18281	0.217636	0.366245	0.172012	2.54977e-13	-2.15987	down
EVM0038386	196	172	233	0	3	7	2.61191	2.41464	3.10678	0	0.031979	0.084437	1.41676e-47	-4.67206	down
Salix_babylonica_newGene_5973	14	0	6	276	285	292	0.331304	0	0.108352	6.83504	7.22058	7.27442	3.10327e-05	1.88587	up
EVM0020328	266	247	271	126	110	102	4.82099	4.71636	4.90499	2.25991	2.00019	1.83512	1.84206e-12	-1.21295	down
EVM0020322	164	153	91	3	1	9	4.41319	4.33008	2.43003	0.053699	0.01856	0.235472	1.09515e-28	-3.84422	down
EVM0002722	7	0	3	69	56	69	0.097428	0	0.038119	1.00879	0.830785	1.01284	3.65902e-14	2.93587	up
EVM0056417	358	337	418	154	142	179	4.83103	4.76974	5.62876	2.0605	1.91799	2.38699	4.57677e-16	-1.23746	down
EVM0027805	98	111	111	234	246	244	1.70564	2.02847	1.92539	4.05101	4.31402	4.2341	1.37525e-09	1.0795	up
EVM0018467	405	426	517	173	225	240	3.12886	3.45386	3.98586	1.32797	1.74721	1.84116	3.59068e-13	-1.09451	down
EVM0037489	50	34	41	2	7	12	0.785483	0.562948	0.640716	0.018336	0.110644	0.183216	6.83808e-06	-1.83938	down
EVM0040329	148	156	181	68	59	74	5.65684	6.24976	6.90229	2.56962	2.25545	2.80111	1.52623e-08	-1.23601	down
EVM0013267	200	185	182	48	40	33	7.75887	7.55871	7.07349	1.84193	1.52805	1.26349	4.27176e-21	-2.11355	down
EVM0013263	143	141	158	64	64	65	3.40741	3.52906	3.77644	1.50908	1.53842	1.54522	1.27434e-07	-1.16436	down
EVM0045662	210	221	219	85	91	92	1.81455	2.0064	1.8854	0.726754	0.789241	0.786218	1.05108e-11	-1.26703	down
EVM0044137	256	199	190	56	65	75	7.90097	6.45889	5.85623	1.70586	2.01465	2.28867	2.32239e-15	-1.66025	down
EVM0024878	1334	1292	1576	545	562	553	16.489	16.7716	19.4462	6.68548	6.98024	6.7799	1.37543e-57	-1.37453	down
EVM0042027	138	140	152	53	62	52	1.65372	1.76104	1.81916	0.624855	0.736855	0.612115	9.2759e-09	-1.31365	down
EVM0034212	146	137	138	339	305	263	4.06143	4.02627	3.83917	9.42135	8.57623	7.28578	9.983e-10	1.01867	up
EVM0034210	364	302	316	119	109	144	10.4644	9.11575	9.061	3.38436	3.14736	4.11065	2.21958e-17	-1.39675	down
Salix_babylonica_newGene_7683	0	0	0	63	70	76	0	0	0	1.5178	1.6767	1.97698	2.9799e-22	3.93217	up
EVM0025428	498	394	420	2036	1903	2103	15.2065	12.6287	12.7914	61.7923	58.5017	63.8127	2.52109e-146	2.13315	up
EVM0048741	291	303	268	1058	1104	1077	9.59115	10.4885	8.82885	34.7011	36.6599	35.3232	1.2071e-77	1.83345	up
EVM0042234	221	225	193	48	52	48	8.98129	9.61515	7.84472	1.94053	2.11552	1.91336	3.16748e-22	-2.0276	down
EVM0042233	1351	1377	1266	522	526	535	17.3515	18.5925	16.2459	6.66326	6.79463	6.82013	1.1062e-59	-1.37327	down
EVM0039332	4	3	0	53	59	80	0.03756	0.023395	0	0.577828	0.657735	0.876682	1.78469e-15	3.12649	up
EVM0039333	17	21	17	54	60	59	0.264986	0.346793	0.261847	0.854839	0.950769	0.927695	0.000110848	1.32724	up
EVM0046422	17	19	18	56	42	68	0.270845	0.31372	0.281451	0.89601	0.677771	1.08884	0.000311695	1.28046	up
EVM0001285	1105	986	942	464	413	417	25.1017	23.5445	21.3681	10.4605	9.42601	9.4047	9.9047e-38	-1.26254	down
EVM0001284	3233	3112	3185	1638	1462	1444	48.466	49.0133	47.6703	24.3917	22.047	21.4947	6.51282e-80	-1.11349	down
EVM0001281	23	22	29	75	49	95	0.256505	0.246349	0.312091	0.82646	0.548984	1.04576	0.00012384	1.27717	up
EVM0055284	157	142	183	573	553	526	2.63617	2.49926	3.06196	9.56593	9.35414	8.77596	2.89989e-37	1.68686	up
EVM0031652	191	215	227	105	112	79	9.14842	10.8492	10.8937	4.9792	5.41382	3.73797	4.9713e-08	-1.08656	down
EVM0037769	17835	15636	17403	8672	8237	8405	271.053	249.646	264.111	130.914	125.926	126.84	9.43326e-186	-1.05413	down
EVM0015178	3183	2981	3202	1552	1460	1484	34.3144	33.7599	34.4658	16.6167	15.8279	15.8777	2.37867e-96	-1.1043	down
Salix_babylonica_newGene_3982	131	72	79	19	17	13	1.39998	0.769147	0.889196	0.18058	0.133576	0.101453	1.93053e-11	-2.15588	down
EVM0003520	264	224	236	512	574	484	6.39463	5.68533	5.69793	12.3175	13.9815	11.6372	5.92519e-16	1.04384	up
EVM0014595	101	100	98	385	320	309	3.15115	3.28996	3.05179	11.9558	10.0715	9.60734	1.36075e-22	1.64447	up
EVM0014593	1602	1387	1506	99	108	84	42.1031	38.304	39.5194	2.57814	2.83589	2.19262	5.91473e-256	-3.92285	down
EVM0052951	817	933	936	286	326	312	17.6414	21.152	20.1854	6.1171	7.06541	6.68124	3.71291e-48	-1.56559	down
EVM0012335	1598	1631	1524	608	584	622	41.3417	44.3314	39.3693	15.6255	15.1906	15.9769	2.53738e-74	-1.42906	down
EVM0005733	89	70	78	206	171	202	1.07782	0.890779	0.937515	2.48525	2.08273	2.43187	9.81533e-09	1.17045	up
EVM0005738	70	104	54	19	15	9	1.11142	1.74026	0.856603	0.288065	0.237166	0.14227	1.25619e-08	-1.98599	down
Salix_babylonica_newGene_2497	156	84	64	21	10	8	1.76049	1.44708	0.920904	0.190509	0.088153	0.071053	6.26616e-12	-2.40005	down
EVM0021792	0	0	0	38	33	41	0	0	0	1.16627	1.03257	1.28329	1.44683e-12	3.0554	up
EVM0049229	501	473	518	1213	1070	1060	14.0782	13.9733	14.5367	33.8993	30.2764	29.6019	5.58138e-34	1.10181	up
Salix_babylonica_newGene_7048	284	157	281	891	821	1075	1.19017	0.970351	1.43301	4.89768	4.73893	8.95708	4.38812e-12	1.73598	up
EVM0007395	298	261	291	142	160	108	5.44086	5.00979	5.31515	2.56717	2.93752	1.95723	2.05009e-09	-1.05517	down
Salix_babylonica_newGene_6930	0	0	0	306	324	432	0	0	0	11.9307	12.8175	16.8318	6.09924e-69	6.09071	up
EVM0048265	131	208	128	412	389	384	1.9962	3.34164	1.94144	6.25899	5.97682	5.82996	9.22818e-12	1.23002	up
Salix_babylonica_newGene_6939	43	37	41	21	10	13	4.16122	3.72999	3.89216	1.99001	0.962566	1.22219	0.00278174	-1.16767	down
EVM0047438	76	96	80	34	19	14	2.13514	2.84041	2.23249	0.939465	0.530337	0.376697	2.82897e-07	-1.65927	down
EVM0047430	18	18	25	47	65	40	0.306641	0.320708	0.423151	0.781024	1.10652	0.672579	0.00487601	1.03224	up
EVM0027759	3697	3309	3649	1369	1307	1169	72.788	68.4503	71.7492	26.7632	25.8874	22.8426	9.49462e-132	-1.51142	down
EVM0006045	21	24	20	52	85	94	0.805572	0.972401	0.79769	2.04102	3.42035	3.74905	5.12535e-06	1.49637	up
EVM0014969	522	392	419	1367	1340	1467	12.2551	9.66497	9.82853	31.9383	31.7052	34.2515	1.00107e-61	1.57764	up
EVM0014963	147	118	130	331	365	270	16.9673	14.2516	14.9708	38.0616	42.4439	30.9974	3.73453e-12	1.19282	up
EVM0004638	29	44	37	97	122	190	0.794436	1.26226	1.00846	2.6354	3.36806	5.18596	1.12595e-08	1.62562	up
EVM0034051	181	138	204	56	77	72	1.0394	0.833598	1.16943	0.316352	0.443851	0.410224	6.30696e-09	-1.302	down
EVM0019320	11	13	16	38	46	43	0.513341	0.612114	0.73417	1.75489	2.19898	2.02789	0.000994939	1.26089	up
EVM0025623	133	108	132	58	37	55	1.98273	1.68059	1.96489	0.854509	0.54755	0.814477	8.976e-07	-1.24433	down
EVM0025624	319	254	330	40	53	49	3.568	2.97869	3.68245	0.444869	0.588396	0.544509	2.86422e-39	-2.56561	down
Salix_babylonica_newGene_450	19	95	53	384	353	329	0.229953	1.26474	0.664106	4.83932	4.5007	4.13963	0.000121913	1.67903	up
EVM0029501	351	361	336	742	844	798	21.0506	22.706	20.1299	44.1907	50.9303	47.5606	3.38512e-26	1.11752	up
EVM0038199	281	253	270	103	127	157	2.47468	2.33929	2.36784	0.898594	1.11902	1.36895	4.15431e-09	-1.05783	down
Salix_babylonica_newGene_5584	214	252	225	15	22	10	5.88457	7.28648	6.18111	0.391921	0.608891	0.270989	1.74612e-43	-3.52475	down
Salix_babylonica_newGene_6054	66	48	62	143	142	131	1.02076	0.816319	1.03454	2.24332	2.38507	2.17584	2.38184e-06	1.10644	up
EVM0035014	68	59	52	31	13	20	2.08341	1.89158	1.59047	0.923363	0.372762	0.599989	0.000344069	-1.26089	down
EVM0020158	404	408	309	61	97	74	13.9593	14.8119	10.6623	2.06323	3.37032	2.52256	1.64256e-31	-2.20746	down
EVM0023597	24	26	22	53	97	56	1.24714	1.45001	1.16963	2.84138	5.26056	2.96774	0.00034055	1.2236	up
EVM0002690	366	305	321	134	144	147	7.05083	6.16979	6.17708	2.56199	2.78615	2.80858	1.83109e-15	-1.23121	down
EVM0044816	43	42	54	187	133	177	1.41846	1.45608	1.7827	6.19656	4.44905	5.85178	3.66971e-12	1.64747	up
EVM0049790	398	399	382	2027	2079	2166	10.3038	10.8586	9.88488	52.1975	54.2096	55.7574	5.55033e-206	2.34123	up
EVM0031921	34	37	55	380	358	366	0.653779	0.760195	1.08143	7.44742	7.11151	7.18005	9.37041e-53	2.91848	up
EVM0044361	559	524	590	312	286	255	9.20629	9.07597	9.70578	5.09992	4.743	4.17108	1.00603e-16	-1.00116	down
EVM0016636	125	120	125	44	51	78	3.69672	3.72784	3.70002	1.28549	1.51353	2.29561	4.82308e-05	-1.04756	down
EVM0027675	95	87	115	37	38	42	1.70313	1.62711	2.05893	0.646256	0.670865	0.747823	3.74926e-06	-1.25267	down
EVM0044647	12	19	51	82	91	68	0.128824	0.214636	0.565868	0.90229	1.01252	0.743023	0.000789586	1.22297	up
EVM0040543	66	44	98	38	16	24	1.4856	1.02587	2.20341	0.844034	0.362858	0.524441	0.000839265	-1.19234	down
EVM0046325	10	3	8	54	45	48	0.373382	0.11358	0.318107	2.11167	1.79527	1.90082	1.63676e-07	2.03301	up
Salix_babylonica_newGene_3038	99	103	113	0	0	0	1.29044	1.49172	1.50729	0	0	0	1.22211e-32	-4.58898	down
EVM0026818	1925	1765	1756	561	659	558	82.5439	79.5147	75.1979	23.8967	28.4288	23.7641	1.43873e-90	-1.64956	down
EVM0047982	387	401	388	111	126	110	16.5345	17.9852	16.5297	4.71247	5.39455	4.66941	3.47203e-31	-1.75453	down
EVM0047983	122	103	104	42	37	42	2.17323	1.91993	1.85186	0.729828	0.650062	0.74173	1.73489e-07	-1.35475	down
Salix_babylonica_newGene_8667	159	199	211	4	8	6	1.19115	1.4705	1.78871	0.021409	0.063052	0.03573	2.65389e-43	-4.18443	down
Salix_babylonica_newGene_4569	1333	1401	1261	2747	2869	2830	20.4822	22.6216	19.3496	41.9256	44.352	43.1826	1.31039e-57	1.02256	up
EVM0054054	122	95	99	26	23	43	1.72569	1.41124	1.40569	0.355984	0.321646	0.601908	1.95771e-08	-1.61338	down
EVM0046581	156	121	139	324	320	347	1.3246	1.07996	1.17912	2.73851	2.73439	2.93445	1.16954e-13	1.16375	up
EVM0041678	71	85	91	34	26	30	1.02338	1.29055	1.31202	0.484574	0.366884	0.422807	8.15206e-06	-1.32275	down
EVM0040981	20	25	28	49	68	60	0.338361	0.441552	0.477966	0.838022	1.1771	1.03053	0.00246653	1.03282	up
EVM0040983	432	328	402	1747	1693	1832	8.72313	6.96026	8.10295	35.0699	34.4138	36.7537	3.04417e-132	2.11108	up
EVM0055092	1117	988	1209	248	251	334	19.0231	17.6848	20.5762	4.18456	4.30102	5.64706	8.64232e-72	-2.00542	down
EVM0006998	61	51	36	0	0	0	1.44529	1.27353	0.844156	0	0	0	1.32361e-16	-3.47713	down
EVM0006997	460	252	246	978	1097	774	14.3148	8.21334	7.64344	30.2268	34.3362	23.931	1.41836e-05	1.32735	up
Salix_babylonica_newGene_511	590	633	545	2025	1958	2013	16.5256	18.4314	15.1364	56.2265	55.031	55.7117	2.0267e-105	1.69552	up
Salix_babylonica_newGene_510	135	156	193	595	600	700	7.27683	7.8725	10.7256	31.0828	32.5379	34.5232	1.84786e-41	1.86795	up
Salix_babylonica_newGene_6214	160	136	183	0	0	0	4.76192	4.16201	5.80109	0	0	0	5.60786e-44	-5.14697	down
EVM0006668	2945	2832	2840	1455	1122	1584	49.0648	49.57	47.2449	24.0688	18.8067	26.1955	3.07339e-14	-1.07249	down
EVM0004297	51	33	33	104	65	106	1.47605	1.01444	0.94938	3.00412	1.90572	3.08595	0.00067467	1.03667	up
EVM0003017	480	469	448	178	163	146	11.5096	11.8185	10.734	4.24253	3.92032	3.4667	1.44635e-28	-1.53004	down
Salix_babylonica_newGene_3992	117	109	146	291	284	386	2.7923	3.54974	3.81206	5.65352	5.61675	7.7496	1.2056e-12	1.26393	up
Salix_babylonica_newGene_3998	835	767	820	409	401	412	14.9393	14.8038	16.582	8.36763	9.45323	8.28942	5.64645e-27	-1.02406	down
EVM0004747	106	83	73	18	13	28	2.4125	1.99667	1.65776	0.409754	0.298273	0.622222	4.67252e-09	-1.86447	down
EVM0004746	56	68	82	19	29	28	1.15471	1.4577	1.67801	0.383891	0.598138	0.567551	9.82492e-05	-1.26671	down
EVM0004740	2909	2763	2753	732	768	804	79.7086	79.5176	75.3207	19.8984	21.1434	21.851	2.53504e-198	-1.91035	down
EVM0028165	1953	1711	1818	667	630	751	23.2336	21.3861	21.6019	7.88403	7.5364	8.86629	1.23681e-78	-1.45813	down
EVM0028161	51	33	57	8	27	17	0.456307	0.303751	0.509439	0.071083	0.236116	0.14744	0.00395607	-1.13913	down
EVM0028160	13	4	9	67	76	53	1.45147	0.471513	0.958827	7.60111	8.79663	6.04353	1.14465e-09	2.22083	up
EVM0052212	16	25	5	45	58	44	0.91002	1.49826	0.290006	2.54818	3.33575	2.48757	0.00258702	1.21344	up
Salix_babylonica_newGene_2020	8	19	15	54	50	49	0.231361	0.607073	0.459981	1.66639	1.55236	1.51916	0.000127445	1.42659	up
Salix_babylonica_newGene_2021	74	54	68	31	30	19	2.47086	2.08737	2.29252	1.06445	0.881705	0.693294	0.000525461	-1.13971	down
EVM0019901	74	74	76	0	0	0	1.80977	1.89776	1.8393	0	0	0	7.55529e-25	-4.11702	down
EVM0019904	41	21	18	512	421	433	0.318087	0.171483	0.137581	4.0201	3.34775	3.39742	1.94896e-72	3.77443	up
EVM0003904	628	574	638	310	252	341	8.0993	7.77921	8.22105	3.97632	3.26775	4.36656	6.18537e-18	-1.0553	down
EVM0007211	54	54	42	4	17	6	1.17447	1.24807	0.911935	0.087921	0.375184	0.131834	2.57111e-06	-1.85297	down
EVM0016487	225	224	300	41	16	13	4.75898	4.96535	6.3381	0.850594	0.336843	0.258821	7.8184e-12	-2.59054	down
EVM0016488	112	103	109	270	278	226	3.07466	2.98102	2.98267	7.37606	7.70205	6.18268	9.41337e-11	1.15567	up
EVM0057067	3	6	16	53	60	66	0.060614	0.118161	0.318858	1.04912	1.21794	1.3173	4.76058e-08	2.08714	up
EVM0057062	66	71	69	21	21	10	1.19846	1.3476	1.25825	0.371635	0.380254	0.17962	4.74424e-07	-1.68918	down
EVM0057061	80	46	55	174	169	147	1.50359	0.891644	1.03173	3.23752	3.18879	2.73132	5.29543e-08	1.28476	up
EVM0048255	29	38	33	130	96	106	0.391412	0.530382	0.445216	1.74457	1.30845	1.4252	4.48032e-08	1.50041	up
Salix_babylonica_newGene_8300	916	816	652	2490	2413	2484	38.1741	34.9507	28.1746	106.232	104.988	107.969	6.36541e-67	1.56185	up
Salix_babylonica_newGene_8306	20	33	22	81	50	62	0.351053	0.598864	0.427607	1.63545	1.05312	1.1938	0.00152733	1.09247	up
EVM0026470	51	50	88	157	112	186	1.14875	1.20093	1.99245	3.57195	2.56702	4.20907	2.78907e-05	1.10702	up
EVM0017689	39	38	86	11	31	9	0.833019	0.85491	1.84475	0.235705	0.671528	0.192467	0.0017348	-1.27347	down
EVM0026479	151	107	141	400	441	378	5.64349	4.20658	5.2663	14.9179	16.6675	14.1027	2.7463e-22	1.51205	up
EVM0020736	54	62	64	20	4	21	0.732417	0.875023	0.860385	0.265639	0.05395	0.282003	2.23283e-05	-1.59499	down
EVM0037522	0	0	0	125	102	144	0	0	0	1.37344	1.13454	1.58163	9.33427e-35	4.70437	up
EVM0026881	134	106	119	292	315	330	2.42644	2.02676	2.1504	5.27606	5.76778	5.95516	3.43639e-15	1.28677	up
EVM0005403	193	208	128	8	13	14	1.84016	2.08438	1.21502	0.07584	0.123684	0.129945	1.1956e-31	-3.41415	down
EVM0009057	54	71	54	146	173	147	1.27496	1.75625	1.28391	3.44474	4.13245	3.4564	1.18287e-07	1.23048	up
EVM0050883	194	189	192	83	68	105	3.99038	4.10286	3.94438	1.69264	1.41332	2.1358	2.86729e-08	-1.14915	down
EVM0011369	10	26	21	52	58	55	0.152481	0.426197	0.319362	0.791005	0.896106	0.840991	0.00113634	1.19156	up
EVM0015860	21	15	15	300	261	229	0.221354	0.167475	0.154822	3.19042	2.81736	2.43898	2.64886e-47	3.5366	up
EVM0028442	107	91	99	212	303	252	3.73174	3.33218	3.43787	7.37082	10.6579	8.75503	5.59034e-11	1.25468	up
EVM0039018	311	287	276	79	130	100	8.93944	8.67008	7.92396	2.24182	3.75664	2.83982	2.33771e-15	-1.47641	down
EVM0043372	14	40	14	50	58	64	0.117844	0.360845	0.11838	0.42535	0.505556	0.545681	0.00910288	1.0062	up
EVM0035190	203	123	183	0	0	0	6.12457	3.90868	5.50799	0	0	0	2.30101e-44	-5.17849	down
EVM0004068	7	12	5	41	58	52	0.299231	0.521653	0.171074	1.7389	2.4702	2.19756	4.93494e-07	1.93695	up
EVM0001670	7357	7230	7274	2806	2914	2874	147.409	152.19	145.522	55.8452	58.7327	57.1644	2.57905e-255	-1.39434	down
EVM0046879	2	3	12	81	58	56	0.022253	0.035463	0.13513	0.902027	0.65501	0.618998	6.43455e-11	2.51581	up
EVM0001675	361	372	377	1070	960	1042	8.02985	8.69829	8.38406	23.6815	21.5136	23.0467	9.10706e-50	1.40048	up
EVM0033188	95	97	55	30	46	39	1.23313	1.31759	0.712013	0.378664	0.592631	0.495261	0.00157376	-1.00285	down
EVM0036889	15	9	24	40	48	44	0.423924	0.267967	0.698322	1.15963	1.40599	1.27629	0.00462741	1.10337	up
EVM0039859	116	82	102	28	52	45	2.4727	1.84781	2.17155	0.583607	1.10623	0.957029	4.97558e-05	-1.16404	down
EVM0000104	198	264	226	422	498	556	2.91159	4.07253	3.31418	6.1737	7.37176	8.13185	1.42757e-11	1.01615	up
EVM0037682	654	641	736	1451	1574	1696	7.00867	7.22267	7.87629	15.4602	16.9781	18.0547	2.02852e-45	1.15653	up
EVM0037686	835	710	711	97	132	114	15.6176	13.9435	13.2813	1.79102	2.47593	2.10405	2.65273e-88	-2.69539	down
EVM0033593	588	499	547	128	101	151	5.71275	5.09148	5.31341	1.2275	0.986328	1.45372	1.92965e-46	-2.08971	down
EVM0049755	2817	2463	2592	6238	6343	6423	62.0028	56.9622	56.9618	136.395	140.46	140.379	4.44544e-159	1.21834	up
EVM0030482	61	80	70	125	176	179	2.39077	3.311	2.73746	4.89627	6.99824	7.01263	8.08056e-06	1.05036	up
EVM0057089	53	79	42	7	29	28	2.20995	3.45154	1.74742	0.292493	1.20575	1.13637	0.00313377	-1.15962	down
EVM0008075	131	142	159	9	4	12	6.30241	7.1547	7.64242	0.401677	0.153676	0.56278	1.27276e-30	-3.49921	down
EVM0006263	28	32	37	101	84	84	0.634503	0.767033	0.841078	2.28877	1.94001	1.91136	1.29495e-05	1.25856	up
EVM0006264	207	229	241	822	738	744	4.90024	5.69264	5.69903	19.3343	17.5932	17.4909	3.79855e-49	1.68531	up
Salix_babylonica_newGene_2599	1095	969	981	118	175	105	29.7389	27.6384	26.6076	3.15972	4.76452	2.81584	5.78648e-102	-2.90686	down
Salix_babylonica_newGene_10923	1554	1365	1664	514	495	555	42.29	39.0215	45.2342	13.8803	13.5467	15.0041	5.14698e-80	-1.58412	down
EVM0057261	1086	1003	1140	203	186	229	24.812	24.0683	26.0021	4.60551	4.27647	5.18648	8.6085e-117	-2.39773	down
Salix_babylonica_newGene_3026	6	9	22	510	690	625	0.104381	0.176052	0.408252	11.9268	16.2437	14.5771	1.87338e-37	4.37494	up
EVM0047869	1266	1337	1500	266	277	254	9.68862	10.7434	11.4606	2.0171	2.13041	1.92587	1.79625e-133	-2.38211	down
EVM0052964	183	211	229	45	35	46	4.70741	5.70808	5.88585	1.13343	0.904609	1.16838	1.45439e-23	-2.19351	down
EVM0041424	106	83	107	55	36	40	0.881795	0.726974	0.886934	0.448099	0.301183	0.331044	7.26195e-05	-1.09844	down
EVM0027324	142	142	192	73	29	34	1.70444	1.78218	2.30252	0.863549	0.349855	0.40405	2.99829e-09	-1.64986	down
Salix_babylonica_newGene_1438	231	163	201	39	41	49	13.6995	9.77558	11.9365	1.9908	2.10289	2.1833	9.01006e-21	-2.09103	down
EVM0000098	244	210	211	37	16	6	3.58101	3.23534	3.08884	0.532127	0.234918	0.083359	3.32026e-07	-2.19986	down
EVM0054249	979	918	963	2453	2690	2624	29.5879	29.1501	29.0482	73.6426	81.7884	78.7556	1.00909e-106	1.38373	up
EVM0004120	69	75	89	13	8	19	1.02987	1.17325	1.33227	0.191677	0.121386	0.28082	1.46289e-10	-2.13525	down
EVM0037311	26	55	23	92	88	107	0.328429	0.732879	0.282861	1.1606	1.12321	1.35108	0.000157382	1.20496	up
EVM0055114	298	250	269	137	117	149	10.3486	9.12496	9.34808	4.73812	4.08762	5.12372	1.27619e-09	-1.02878	down
EVM0055116	10	16	15	122	106	98	0.410948	0.672846	0.608288	4.95278	4.3511	4.00673	1.37975e-16	2.50964	up
EVM0040665	72	71	106	34	14	10	2.15844	2.23312	3.1896	0.991257	0.412182	0.288942	4.83015e-07	-1.74812	down
EVM0011160	1160	1055	1143	590	506	508	7.5445	7.21316	7.42838	3.81446	3.30767	3.28275	2.93159e-35	-1.10344	down
EVM0050898	28	37	60	133	108	91	0.454591	0.623313	0.973466	2.15215	1.77317	1.47078	4.0358e-05	1.2026	up
EVM0050890	105	150	79	298	256	262	2.85563	4.31084	2.15929	8.07881	7.04558	7.11947	4.18346e-08	1.15785	up
EVM0012600	198	189	188	521	530	556	6.02129	6.0261	5.69567	15.7439	16.2463	16.8196	2.64155e-29	1.40175	up
EVM0056498	922	859	871	2257	2429	2619	18.1991	17.8159	17.1742	44.2906	48.2682	51.3715	1.23653e-90	1.40195	up
EVM0039081	312	230	208	33	37	55	11.7589	9.11615	7.84769	1.23137	1.39607	2.03301	1.43046e-26	-2.43489	down
EVM0018970	1239	896	1090	2485	2620	2629	27.0596	20.5577	23.777	53.9248	57.5956	57.0465	1.71491e-52	1.20397	up
Salix_babylonica_newGene_726	85	80	104	308	284	290	1.60455	1.59399	1.97646	5.8151	5.43813	5.47128	4.50671e-20	1.59507	up
EVM0002159	109	66	75	461	484	488	4.4389	2.82226	3.03446	18.6689	19.8655	19.759	1.5874e-47	2.37647	up
EVM0002157	59	72	66	148	148	143	0.899908	1.15908	1.00543	2.26486	2.30323	2.18235	5.2048e-06	1.03017	up
EVM0041626	263	239	257	121	132	128	5.41363	5.15862	5.27357	2.47389	2.72596	2.60662	2.15692e-09	-1.00521	down
EVM0019738	303	275	358	171	140	160	4.43627	4.22553	5.24268	2.48307	2.05447	2.31854	6.06089e-10	-1.00306	down
EVM0013152	3143	3074	2924	1264	1279	1408	69.6494	71.5646	64.7048	27.8065	28.5051	30.9612	1.25912e-90	-1.25477	down
EVM0011440	262	191	240	533	602	576	5.54244	4.24865	5.07082	11.2164	12.8189	12.1262	2.47316e-21	1.22774	up
EVM0034295	1214	1102	1175	386	430	341	13.3598	12.739	12.9073	4.21093	4.75451	3.72551	1.02959e-63	-1.62147	down
EVM0035525	3357	3224	3437	720	838	840	20.0213	20.2042	20.4752	4.26261	5.02862	4.97551	4.69302e-240	-2.10082	down
EVM0024778	75	54	58	220	206	238	2.35285	1.79774	1.82051	6.92431	6.57504	7.4848	1.57231e-16	1.6765	up
EVM0024772	47	41	43	337	362	384	1.69657	1.55748	1.54947	12.1765	13.2471	13.8583	2.98023e-53	2.84762	up
EVM0014149	42	64	54	600	616	663	0.713834	1.13586	0.917439	10.2168	10.6207	11.2766	4.69534e-97	3.36949	up
EVM0033801	254	307	294	74	80	85	4.14595	5.26704	4.79558	1.1969	1.30899	1.37748	2.18137e-23	-1.80457	down
EVM0033807	76	39	55	23	13	11	2.08596	1.13431	1.51072	0.608233	0.360061	0.283903	4.80334e-05	-1.50112	down
EVM0014021	502	450	401	229	205	232	3.5243	3.31709	2.81274	1.59794	1.44753	1.6174	4.51081e-14	-1.04642	down
EVM0014020	67	89	77	179	173	183	1.29666	1.80504	1.48858	3.44706	3.37517	3.53477	3.16061e-07	1.07891	up
EVM0023205	503	495	494	204	289	204	5.97939	6.1767	5.8614	2.40765	3.44611	2.4035	1.37761e-14	-1.11576	down
EVM0007504	104	98	76	49	43	40	4.89101	4.86335	3.57095	2.30007	2.01997	1.85741	0.000316928	-1.01028	down
EVM0021789	140	175	186	546	581	536	5.9456	7.81929	7.93009	23.16	24.9352	22.716	3.56811e-33	1.63701	up
EVM0037276	3635	3404	3506	7875	7587	7285	48.0809	47.3022	46.3083	103.472	100.95	95.6743	3.77692e-134	1.05641	up
EVM0030722	209	226	191	665	724	612	7.20626	8.18426	6.56973	22.7976	25.152	20.9952	2.6347e-36	1.58913	up
EVM0005062	374	443	489	98	144	157	4.65957	5.80298	6.08375	1.20277	1.79996	1.9418	2.52857e-23	-1.69121	down
EVM0026399	202	200	136	28	24	30	3.75031	3.89944	2.51105	0.514338	0.446999	0.536411	7.35383e-23	-2.50078	down
EVM0032385	447	418	477	193	219	200	10.4925	10.3011	11.166	4.4935	5.15648	4.64335	1.93678e-18	-1.1543	down
EVM0032388	322	306	373	116	96	119	6.02359	6.00033	6.96252	2.14395	1.80264	2.20227	3.44834e-22	-1.58492	down
EVM0045385	139	139	167	418	392	431	1.82237	1.91545	2.18598	5.4611	5.19493	5.63605	5.74197e-22	1.38953	up
EVM0045386	12	18	13	262	175	275	0.307771	0.464226	0.31906	6.66849	4.50955	6.99446	4.64588e-40	3.53714	up
EVM0000375	12	14	10	116	123	95	0.492952	0.628143	0.437366	5.06691	5.43093	4.13336	2.15653e-18	2.68194	up
EVM0037495	217	169	214	370	497	430	7.02782	5.75502	6.9381	11.9296	16.2202	13.8498	1.11147e-11	1.03208	up
EVM0031898	782	751	692	235	226	218	16.0145	16.1565	14.1495	4.77182	4.64738	4.42576	6.88593e-52	-1.73162	down
Salix_babylonica_newGene_3076	68	73	69	25	14	25	1.84817	2.17459	1.94134	0.658926	0.338065	0.682675	4.22241e-06	-1.4945	down
EVM0007725	211	182	224	28	13	26	7.01484	6.35621	7.45095	0.91115	0.436595	0.845053	1.01974e-32	-2.94811	down
EVM0003771	284	231	218	108	126	124	13.4616	11.4787	10.2964	5.08719	5.99524	5.81032	1.49686e-08	-1.03619	down
EVM0034591	129	142	129	270	335	338	6.03483	6.94141	6.0098	12.5416	15.7534	15.7043	8.60943e-12	1.14126	up
EVM0048150	0	0	3	75	47	47	0	0	0.036584	1.34795	0.859107	0.850549	2.56494e-15	3.24976	up
EVM0038338	35	18	19	76	70	62	0.962473	0.51592	0.514615	2.05676	1.93627	1.68441	0.000181215	1.24964	up
EVM0012445	30	16	32	91	74	85	1.14935	0.654727	1.24372	3.5067	2.87874	3.30118	5.69644e-06	1.41035	up
EVM0012444	69	62	68	30	23	24	1.74364	1.62674	1.7005	0.746206	0.570517	0.603762	0.000123565	-1.21994	down
EVM0022871	1393	1177	1336	636	539	599	23.791	21.1234	22.7752	10.7794	9.26097	10.1458	8.34814e-42	-1.17543	down
EVM0027067	19	5	17	35	45	37	0.313918	0.0722	0.284799	0.595811	0.777757	0.619839	0.00814111	1.09327	up
EVM0006332	1614	1536	1544	5193	5383	5297	43.96	43.9559	42.0166	140.561	147.56	143.328	1.74152e-280	1.70199	up
EVM0006333	44	65	45	8	14	6	0.500233	0.774173	0.513962	0.090145	0.154142	0.066797	5.97363e-07	-1.90152	down
EVM0009266	31	51	58	317	240	278	0.426479	0.75405	0.812791	4.44738	3.4056	3.89844	1.09703e-27	2.35456	up
EVM0046292	19	19	7	36	47	48	0.598819	0.618007	0.196026	1.11749	1.49553	1.52397	0.00419185	1.13691	up
EVM0046298	13	8	8	101	64	64	0.310971	0.209205	0.196343	2.51174	1.60612	1.57235	2.55987e-11	2.33237	up
Salix_babylonica_newGene_10685	172	195	178	56	26	20	4.27255	5.07596	4.42333	1.36163	0.64292	0.481732	2.59027e-16	-2.20419	down
Salix_babylonica_newGene_10683	192	154	177	62	80	56	5.46338	4.58912	5.01715	1.85097	2.26637	1.56054	6.29802e-10	-1.35437	down
EVM0053199	210	186	205	685	775	602	19.3739	18.0072	18.8319	62.7456	71.8704	55.1284	1.04509e-39	1.69048	up
EVM0001818	546	518	494	101	166	128	9.9508	9.9234	8.98912	1.8215	3.03731	2.30962	3.03136e-36	-1.9612	down
EVM0021667	0	0	0	136	152	157	0	0	0	3.6946	4.18437	4.26541	1.89053e-40	4.97878	up
EVM0026008	154	155	140	53	57	47	4.96818	5.26833	4.51549	1.69293	1.82677	1.48605	2.1067e-10	-1.45403	down
EVM0007880	149	175	127	34	26	28	2.03637	2.50683	1.72123	0.461325	0.357229	0.366644	2.40652e-17	-2.17734	down
Salix_babylonica_newGene_4109	61	53	51	9	13	16	1.9892	1.78624	1.53242	0.325149	0.353049	0.43661	1.24143e-06	-1.7335	down
EVM0041217	1860	1887	1729	799	714	761	75.6338	80.5932	70.2138	32.2758	29.2034	30.7023	5.66086e-65	-1.30892	down
Salix_babylonica_newGene_4102	0	4	0	124	104	92	0	0.034907	0	1.47287	1.27323	0.767234	3.98363e-28	4.10552	up
EVM0054169	6755	6513	6645	2651	2794	2727	126.916	128.565	124.679	49.467	52.8006	50.879	1.36188e-223	-1.33208	down
EVM0011286	33	21	24	65	52	78	0.987856	0.668075	0.717861	1.97722	1.60475	2.37359	0.00126649	1.07811	up
EVM0035729	60	59	77	13	14	25	1.39022	1.43966	1.8046	0.298044	0.330837	0.577304	2.12753e-06	-1.61817	down
Salix_babylonica_newGene_1680	25	25	34	139	80	127	0.421236	0.559164	0.581316	2.48581	1.73537	2.25029	1.65539e-09	1.74825	up
EVM0035095	124	135	123	324	265	250	5.93527	6.81955	5.90965	15.4831	12.7922	11.9347	3.59982e-09	1.03935	up
EVM0024579	98	124	101	255	217	253	1.19138	1.58034	1.22894	3.08954	2.6599	3.06146	1.53431e-08	1.06131	up
EVM0020400	380	365	338	106	82	55	7.35874	7.42481	6.53132	2.02925	1.59338	1.04741	1.80194e-28	-2.09473	down
EVM0051483	716	781	835	361	402	330	9.12742	10.469	10.6261	4.56511	5.15006	4.16868	3.9376e-24	-1.12444	down
EVM0005909	1321	1357	1335	556	452	463	13.7047	14.7897	13.8376	5.72589	4.71583	4.76939	1.40156e-59	-1.48184	down
EVM0005907	48	51	37	6	2	3	2.71386	3.00771	2.0891	0.330489	0.085924	0.169249	6.57915e-10	-2.4876	down
EVM0028099	9	7	5	45	72	59	0.209979	0.185355	0.10139	1.1185	1.81375	1.47438	1.25564e-09	2.2737	up
Salix_babylonica_newGene_680	216	157	200	0	0	0	2.23356	1.76754	2.14342	0	0	0	1.75396e-49	-5.38182	down
EVM0056281	624	592	537	1638	1615	1425	22.61	22.5358	19.4136	58.9416	58.8392	51.2479	6.86871e-53	1.35067	up
Salix_babylonica_newGene_7365	71	58	88	149	176	178	1.65428	1.44462	2.19229	3.78557	4.16246	4.17392	9.08576e-07	1.08995	up
EVM0011456	34	43	56	15	8	11	1.18777	1.56838	1.97205	0.51692	0.273243	0.36632	7.09091e-05	-1.53627	down
EVM0013342	573	619	492	281	255	276	8.84457	10.0321	7.58741	4.3052	3.95423	4.21945	1.62671e-16	-1.08034	down
EVM0013348	114	81	91	30	17	25	2.94557	2.20807	2.3591	0.766033	0.432158	0.637611	2.89975e-09	-1.77113	down
EVM0022063	437	386	537	147	162	149	7.8012	7.22397	9.57541	2.60283	2.90369	2.63475	7.1317e-26	-1.56778	down
EVM0004264	59	85	58	356	359	347	1.40723	2.15962	1.40322	8.56367	8.73606	8.34883	1.57704e-34	2.23019	up
EVM0040321	585	548	602	269	217	299	8.7	8.55713	8.9485	3.97171	3.23617	4.40582	3.50407e-20	-1.16842	down
EVM0012842	8	3	16	79	45	71	0.309313	0.108387	0.63319	3.17799	1.81633	2.87863	2.4441e-08	2.1149	up
EVM0036351	204	152	199	85	58	101	4.82124	3.77574	4.69855	1.99051	1.36993	2.35463	3.15965e-07	-1.15046	down
EVM0039465	179	173	218	57	69	45	1.93586	1.96217	2.35662	0.612482	0.740951	0.477263	4.34364e-14	-1.66354	down
EVM0017116	105	141	121	456	480	415	1.80483	2.5597	2.08351	7.83686	8.36622	7.13407	3.73376e-30	1.76694	up
EVM0043022	43	35	40	118	142	115	0.849924	0.726071	0.790574	2.34673	2.87214	2.29539	7.1639e-09	1.47327	up
EVM0038908	95	82	89	20	22	25	3.40462	3.0948	3.19745	0.680729	0.777074	0.859283	1.53892e-09	-1.77853	down
EVM0038705	0	0	4	56	66	44	0	0	0.123966	1.9723	2.38316	1.54252	1.56613e-14	3.14315	up
EVM0027639	14	8	15	44	42	57	0.457653	0.276364	0.478748	1.46086	1.39849	1.87759	8.66567e-05	1.48199	up
EVM0042083	174	208	199	87	62	71	0.832729	1.04822	0.953445	0.413815	0.296255	0.334275	7.86645e-11	-1.36591	down
EVM0042087	72	74	77	27	44	28	2.36817	2.5615	2.5341	0.869707	1.44227	0.89744	0.00062274	-1.06285	down
EVM0030888	44	40	31	104	130	112	0.688071	0.652823	0.487869	1.62222	2.0597	1.75257	1.84995e-07	1.38682	up
EVM0030880	75	63	63	25	23	26	2.7311	2.39078	2.28869	0.903055	0.839851	0.913102	5.40457e-05	-1.28078	down
EVM0027075	57	60	75	206	193	222	1.38031	1.5315	1.82693	5.02094	4.75621	5.39345	3.84211e-14	1.5487	up
EVM0031286	782	630	864	252	224	248	11.3145	9.57402	12.471	3.6174	3.25265	3.55712	1.91789e-42	-1.66456	down
EVM0055364	45	50	43	0	0	0	0.867097	1.02195	0.834129	0	0	0	4.21903e-16	-3.42571	down
EVM0039568	39	30	29	141	125	120	0.897852	0.729637	0.660969	3.25789	2.92851	2.77908	1.56165e-11	1.74347	up
EVM0039567	137	224	165	485	584	470	3.65236	6.27638	4.39858	12.8976	15.7112	12.4816	1.21264e-17	1.43615	up
EVM0045262	157	169	181	37	45	31	4.99801	5.65957	5.77829	1.16789	1.44077	0.974865	3.18213e-18	-2.04011	down
EVM0006916	2447	2251	2263	778	799	743	70.2549	67.8901	64.886	22.1667	23.0673	21.1771	1.08513e-128	-1.62501	down
EVM0006910	70	49	65	11	9	12	3.08523	2.28655	2.87256	0.45451	0.389497	0.494792	5.53658e-09	-2.05242	down
EVM0009492	94	66	72	371	249	296	1.15526	0.848053	0.883844	4.55391	3.09105	3.6302	2.41159e-20	1.82654	up
EVM0004213	56	58	62	240	178	270	1.40236	1.5427	1.5677	6.0527	4.54685	6.79508	4.91753e-17	1.79252	up
EVM0008547	447	303	399	864	762	847	4.23348	3.0201	3.77701	8.14012	7.26377	7.97733	1.78346e-18	1.0389	up
EVM0029870	150	115	114	269	286	279	2.05893	1.65573	1.55602	3.67828	3.95854	3.80929	1.30333e-09	1.04572	up
EVM0015726	37	33	53	116	97	103	1.5314	1.44979	2.18107	4.80549	4.06384	4.25951	1.60129e-05	1.18115	up
EVM0015725	142	139	191	3	8	2	2.83894	2.91992	3.82064	0.059991	0.14716	0.035981	4.57945e-37	-4.14567	down
EVM0003633	48	29	8	102	140	143	1.79418	1.13241	0.266316	3.79408	5.26901	5.30982	0.00386151	1.31482	up
EVM0003634	247	237	211	80	85	71	4.18779	4.22321	3.56866	1.33203	1.44218	1.18345	1.3045e-15	-1.52837	down
EVM0003639	378	428	395	140	124	173	9.86665	11.7446	10.3164	3.61645	3.2469	4.46987	8.27958e-21	-1.46096	down
EVM0005678	53	76	88	171	225	155	1.04111	1.57271	1.73476	3.3409	4.46411	3.03368	3.6292e-07	1.1981	up
EVM0003984	184	157	193	98	73	70	2.7278	2.43457	2.85543	1.43531	1.08022	1.03196	1.33348e-07	-1.12377	down
EVM0007798	126	98	121	286	210	303	1.65773	1.35215	1.58818	3.74494	2.78498	3.96816	5.22253e-09	1.1073	up
EVM0048343	21	14	15	101	79	89	0.707259	0.490001	0.514373	3.53073	2.79013	3.08882	6.79199e-11	2.0269	up
EVM0048349	12	14	0	36	37	43	0.771112	0.950988	0	2.31558	2.41157	2.75916	0.0018458	1.37245	up
EVM0047371	1631	1334	1489	686	629	620	19.6166	16.8493	17.8823	8.19646	7.60896	7.40294	7.07992e-50	-1.23951	down
Salix_babylonica_newGene_2607	67	80	66	37	13	25	0.844819	0.894058	1.15348	0.392408	0.153506	0.284713	0.00013637	-1.30019	down
EVM0052432	142	139	142	341	289	338	7.17639	7.41095	7.16967	17.2163	14.7618	17.0254	2.14851e-12	1.1059	up
EVM0056954	261	227	252	66	104	72	2.70266	2.46793	2.60289	0.67337	1.0802	0.73276	2.05244e-15	-1.57105	down
EVM0054557	21	13	11	49	57	47	0.495242	0.300547	0.25773	1.13908	1.3579	1.0944	0.000203059	1.36755	up
EVM0009974	277	263	304	63	64	37	7.97382	7.96029	8.76487	1.79108	1.8374	1.05851	2.49995e-29	-2.27087	down
EVM0057608	41	34	34	7	0	6	1.10551	0.954166	0.90457	0.162715	0	0.152107	2.27498e-06	-2.00737	down
EVM0013638	616	549	545	237	261	276	15.5576	14.5851	13.7543	5.9529	6.6305	6.91418	3.44301e-22	-1.17039	down
EVM0013636	147	152	127	73	57	42	1.22502	1.32234	1.05125	0.603203	0.470365	0.342277	4.68399e-07	-1.24744	down
EVM0011676	30	19	22	205	246	230	0.626342	0.405593	0.452885	4.2865	5.22106	4.80519	1.53643e-35	2.94156	up
EVM0011672	723	786	822	376	343	401	4.99269	5.69568	5.66314	2.57532	2.38003	2.74927	6.35432e-25	-1.09174	down
EVM0050076	140	79	104	255	272	220	3.78818	2.23624	2.7865	6.85676	7.39989	5.90581	5.7797e-08	1.10044	up
EVM0025544	145	178	170	424	401	447	2.7721	3.59164	3.25103	8.08329	7.73904	8.51797	9.1929e-19	1.27825	up
EVM0025541	552	439	432	188	213	227	20.782	17.3572	16.2186	7.01262	8.06545	8.46238	3.62187e-17	-1.1965	down
EVM0021659	14	23	13	52	54	79	0.107667	0.18989	0.102237	0.4018	0.426298	0.612061	2.98698e-05	1.4824	up
EVM0011094	87	76	87	15	26	9	0.576025	0.525444	0.574589	0.097662	0.173167	0.058205	1.79968e-09	-1.9736	down
Salix_babylonica_newGene_1727	48	42	34	15	11	23	2.88475	2.67711	2.03223	0.899585	0.674389	1.37319	0.00545516	-1.08466	down
EVM0003463	3	8	0	107	115	127	0.16225	0.478672	0	6.15278	6.68897	7.28269	1.35093e-26	3.72612	up
EVM0029255	3	0	7	63	74	76	0.093049	0	0.22933	2.05727	2.45012	2.47546	6.48588e-16	3.07827	up
EVM0028881	143	162	153	345	406	367	2.80773	3.34641	2.99582	6.72373	8.03069	7.14951	2.80996e-15	1.19797	up
EVM0051036	41	20	56	106	69	101	1.15102	0.572112	1.58671	2.97967	1.96813	2.84621	0.00150661	1.02789	up
EVM0056566	57	61	79	182	185	154	1.1627	1.29519	1.6062	3.68678	3.79737	3.10532	9.2212e-09	1.26573	up
EVM0038519	251	185	212	91	78	91	15.7815	12.2201	13.3366	5.66218	4.93735	5.69309	4.03511e-11	-1.29481	down
EVM0023491	48	77	66	129	157	137	0.991292	1.66239	1.35467	2.65794	3.2765	2.80824	4.34912e-05	1.00691	up
EVM0027972	83	73	101	30	20	43	1.68862	1.56446	2.07026	0.592448	0.405251	0.859294	2.21726e-05	-1.31185	down
EVM0027971	712	582	619	235	234	256	11.4944	9.86029	9.9697	3.76894	3.79182	4.0958	1.0559e-32	-1.4209	down
EVM0027979	995	952	986	2521	2320	2220	24.3608	24.5015	24.1255	61.3611	57.1676	54.01	6.16628e-72	1.20984	up
EVM0039763	47	43	44	22	8	24	1.30956	1.24311	1.21932	0.599857	0.201694	0.657427	0.00625732	-1.0649	down
EVM0033518	109	143	73	26	18	63	2.57499	3.54747	1.71266	0.604306	0.415843	1.46683	6.24187e-05	-1.37803	down
EVM0033352	68	40	53	11	24	26	2.73386	1.69108	2.10841	0.441005	0.970658	1.03856	0.00169505	-1.16142	down
EVM0009962	241	223	208	38	62	53	3.38224	3.29118	2.91716	0.523571	0.875954	0.731521	8.83428e-22	-2.04403	down
Salix_babylonica_newGene_10437	62	55	57	136	161	103	1.61133	1.44982	1.61951	3.67135	4.20317	2.70718	2.68651e-05	1.05606	up
EVM0047574	117	106	107	17	12	17	2.71936	2.60465	2.4768	0.374717	0.266534	0.385419	1.10542e-17	-2.50588	down
EVM0013606	14	20	21	70	90	103	0.531041	0.795622	0.785289	2.69456	3.51535	3.95381	2.37771e-09	1.87594	up
EVM0032443	1028	1098	1039	543	523	495	32.8101	36.8184	33.1133	17.224	16.7871	15.6833	1.70821e-31	-1.05925	down
EVM0042125	61	48	63	4	11	7	2.84967	2.34388	2.94877	0.140737	0.517533	0.327953	7.83334e-10	-2.28616	down
EVM0053725	62	67	52	2	5	4	2.55602	2.91904	2.1619	0.082787	0.168242	0.165791	2.63332e-14	-2.90722	down
EVM0053723	74	81	67	25	24	25	10.0427	11.493	9.04207	3.35463	3.21422	3.28292	4.47319e-06	-1.4156	down
EVM0054564	416	488	551	90	81	102	7.18425	8.83647	9.48886	1.53595	1.40215	1.74575	7.8904e-50	-2.37537	down
Salix_babylonica_newGene_9674	20	7	20	184	172	281	0.589372	0.051941	0.382458	4.03859	1.90879	4.56682	3.97842e-31	3.24847	up
Salix_babylonica_newGene_9675	144	138	187	12	26	28	0.885844	0.890978	1.14602	0.072787	0.160567	0.168593	7.89357e-21	-2.55098	down
EVM0038527	228	219	258	515	462	517	5.49585	5.5303	6.20441	12.3366	11.2076	12.376	1.61882e-15	1.01177	up
EVM0010553	21	30	38	85	136	104	0.899596	1.35547	1.66361	3.75031	6.08406	4.5805	6.61409e-08	1.59155	up
EVM0031876	284	251	292	628	595	619	13.3847	12.4342	13.757	29.4227	28.2673	29.0058	6.73977e-22	1.08713	up
EVM0010551	183	149	217	66	46	66	4.45457	3.78906	5.27722	1.57407	1.12352	1.59269	5.43035e-12	-1.55396	down
EVM0014353	21	24	24	110	139	101	1.01177	1.21154	1.14962	5.30481	6.79927	4.88254	6.32691e-13	2.02272	up
EVM0000460	40	27	29	127	75	91	0.727921	0.516941	0.523632	2.29307	1.36515	1.64074	5.20083e-06	1.36436	up
EVM0044940	24	14	11	67	67	61	0.497214	0.300591	0.215853	1.42787	1.43734	1.30314	4.02367e-06	1.59239	up
EVM0014688	80	68	60	565	612	647	1.73251	1.55064	1.29773	12.1998	13.3678	13.9488	4.03705e-85	2.97917	up
EVM0051638	369	323	324	799	872	788	10.6416	9.78271	9.31682	22.8992	25.2917	22.5637	1.15008e-30	1.20708	up
EVM0014682	64	65	54	12	19	24	1.20067	1.2713	1.00695	0.221701	0.347073	0.438955	1.86129e-05	-1.47329	down
EVM0056367	939	759	934	409	370	327	9.86642	8.38175	9.79769	4.26181	3.90226	3.40687	5.407e-31	-1.27684	down
EVM0015551	320	303	293	132	149	142	13.4995	13.4122	12.3341	5.49552	6.30198	5.94735	8.06753e-13	-1.12681	down
EVM0046424	3	2	15	119	91	104	0.069561	0.05278	0.398216	3.25562	2.50176	2.82812	3.01506e-18	3.05525	up
EVM0022195	1464	1301	1312	402	352	397	21.577	20.1512	19.3105	5.88674	5.20864	5.80736	3.003e-95	-1.85398	down
Salix_babylonica_newGene_10378	37	37	43	214	229	197	0.395931	0.41639	0.46147	2.31337	2.50948	2.12177	6.44044e-25	2.23858	up
EVM0012028	272	221	278	109	140	129	4.65315	3.97363	4.74505	1.85668	2.40795	2.18951	5.89721e-09	-1.03154	down
EVM0022190	3514	3432	3251	1690	1589	1597	91.0163	93.3887	84.0882	43.4847	41.4066	41.0686	4.9462e-82	-1.11038	down
EVM0003861	139	117	139	387	425	355	4.46073	3.96264	4.46863	12.4097	13.7887	11.3489	9.43558e-22	1.46599	up
Salix_babylonica_newGene_8881	0	0	0	162	180	202	0	0	0	5.49149	6.02937	6.91329	2.75329e-46	5.24166	up
EVM0007159	2	7	12	51	58	61	0.038454	0.145439	0.25051	1.04491	1.21972	1.24897	1.12595e-08	2.19236	up
EVM0004767	54	60	85	2	8	5	0.451452	0.521115	0.707548	0.012464	0.067224	0.04166	1.3063e-13	-2.77576	down
EVM0030523	48	64	56	4	4	9	1.84014	2.57952	2.14808	0.142323	0.132217	0.308224	7.55199e-11	-2.47181	down
EVM0028972	38	54	58	25	22	9	0.749046	1.11328	1.13483	0.472005	0.434414	0.167217	0.00236775	-1.15926	down
EVM0024922	124	147	160	72	63	68	2.60767	3.24933	3.36242	1.49758	1.32402	1.40774	3.49581e-06	-1.05912	down
Salix_babylonica_newGene_8268	45	54	58	19	14	27	0.919949	1.1459	1.17599	0.374206	0.273464	0.516798	0.00104301	-1.1757	down
EVM0018652	8	11	4	33	36	38	0.220968	0.318093	0.106598	0.885527	1.00282	1.02664	0.000223114	1.52939	up
EVM0010463	1672	1454	1623	163	174	132	29.9051	27.3106	28.9872	2.89206	3.11663	2.33059	6.51653e-228	-3.3372	down
EVM0010461	0	2	2	471	426	390	0	0.036773	0.035547	8.33948	7.63852	6.91258	2.56103e-80	6.05623	up
EVM0013845	232	221	168	100	103	77	3.04009	3.05025	2.20248	1.30173	1.35944	0.994009	7.25831e-08	-1.13094	down
EVM0050226	365	304	292	1038	1022	1015	9.43299	8.265	7.54301	26.6848	26.596	26.0666	9.43763e-57	1.60495	up
EVM0050228	57	67	83	15	28	8	0.630182	0.778468	0.917945	0.155815	0.304272	0.078541	3.25356e-06	-1.6609	down
EVM0040279	2348	2195	2316	101	104	69	57.8026	56.7854	56.9307	2.45635	2.56614	1.6805	0	-4.61628	down
Salix_babylonica_newGene_5668	68	69	24	353	325	387	0.686257	0.733171	0.319569	7.14508	6.27986	7.78285	1.54123e-08	2.07914	up
EVM0019218	7	6	16	45	60	60	0.124995	0.125483	0.332434	0.928456	1.24582	1.23551	6.10798e-07	1.88109	up
EVM0038350	305	295	314	746	744	811	2.94399	2.99801	3.03006	7.17406	7.24696	7.79581	5.50879e-34	1.26289	up
EVM0038357	41	14	26	159	113	165	1.86851	0.651165	1.18733	7.27653	5.23377	7.5415	3.62074e-13	2.09104	up
Salix_babylonica_newGene_1119	207	204	237	143	75	49	2.32066	2.71008	2.58829	2.1644	0.823268	0.84624	4.85916e-06	-1.20334	down
EVM0023287	94	67	91	8	25	11	3.25059	2.40863	3.15356	0.273024	0.863577	0.376661	6.73167e-10	-2.09342	down
EVM0020399	4	5	5	110	119	163	0.137845	0.151909	0.180486	3.94551	4.30965	5.8467	4.32338e-29	3.74163	up
EVM0001134	178	228	231	489	438	499	7.0459	9.48299	9.13908	19.2752	17.503	19.6871	1.74475e-14	1.08129	up
EVM0038596	162	116	149	554	645	619	4.11564	3.08737	3.77979	14.0082	16.5207	15.6572	2.10658e-47	1.98832	up
EVM0036764	96	92	98	57	34	25	1.73276	1.7299	1.76084	1.00793	0.603644	0.447375	7.78033e-05	-1.18514	down
EVM0034632	289	302	201	1103	1015	1082	5.61412	6.16256	3.88987	21.3377	19.8701	20.9208	1.38006e-53	1.91834	up
EVM0032072	946	922	1027	517	461	439	10.4681	10.7186	11.349	5.68341	5.12535	4.81538	2.31892e-29	-1.0671	down
EVM0034638	1728	1640	1732	289	305	377	47.2925	47.1678	47.3237	7.85696	8.38536	10.235	1.2622e-158	-2.41564	down
EVM0005175	1148	950	949	5707	5861	5644	30.4323	26.4535	25.1345	150.365	156.372	148.639	0	2.43592	up
EVM0033305	18	20	16	195	157	161	0.184978	0.211198	0.163182	2.00718	1.63369	1.65063	1.58567e-27	2.85537	up
EVM0033304	26	22	35	76	70	52	0.647256	0.561704	0.863844	1.86683	1.75637	1.26783	0.00195489	1.02825	up
EVM0021421	198	181	193	91	74	85	2.47982	2.37907	2.41695	1.1343	0.935389	1.05605	2.49828e-09	-1.179	down
EVM0044446	106	65	112	17	15	22	1.62537	1.03779	1.70804	0.259209	0.229145	0.333525	3.41901e-11	-2.06953	down
EVM0040867	215	268	264	561	529	548	5.31299	6.95242	6.51181	13.8016	13.166	13.4657	1.50757e-16	1.05733	up
EVM0040427	33	38	37	14	6	4	0.59948	0.719162	0.675558	0.251194	0.109201	0.066249	0.000173162	-1.56148	down
EVM0031816	187	112	172	46	25	40	2.64353	1.65767	2.43322	0.64199	0.348098	0.562762	3.33142e-13	-1.91623	down
EVM0031815	115	92	79	222	233	228	2.21217	1.85456	1.51973	4.25981	4.52958	4.37068	3.29088e-09	1.14522	up
EVM0008246	117	80	69	38	26	10	2.87021	2.0636	1.67385	0.912346	0.63572	0.242681	5.8732e-06	-1.55861	down
EVM0008244	519	466	609	231	213	293	3.32214	3.13666	3.89154	1.46505	1.37244	1.86102	7.99975e-16	-1.13073	down
Salix_babylonica_newGene_10602	11	17	7	360	420	496	0.248077	0.404049	0.159213	8.24645	9.74418	11.3661	3.60099e-78	4.61479	up
EVM0057341	70	33	58	21	12	8	1.39108	0.687987	1.14281	0.400047	0.228938	0.155774	5.26967e-05	-1.54784	down
EVM0052649	252	225	227	954	958	947	5.58342	5.22832	5.01259	20.9858	21.3509	20.8377	2.31462e-80	1.94308	up
EVM0052645	1937	1925	1813	501	452	528	30.9367	32.3055	28.9156	7.9455	7.25731	8.36245	2.18807e-133	-1.97179	down
EVM0008567	2	0	0	184	174	233	0.048295	0	0	4.39004	4.20937	5.57373	1.20244e-47	5.14873	up
EVM0052640	61	103	129	43	33	42	0.553059	0.989702	1.17624	0.386688	0.304187	0.38132	9.5675e-05	-1.18955	down
EVM0048846	1363	1300	1407	432	461	465	28.9889	29.0418	29.887	9.12816	9.85076	9.81485	2.06386e-88	-1.61848	down
Salix_babylonica_newGene_4187	0	0	0	150	172	161	0	0	0	1.13899	1.59638	1.31539	6.93801e-43	5.09036	up
Salix_babylonica_newGene_4186	228	205	180	526	473	445	5.43256	5.13075	4.24489	12.4607	11.2556	10.5389	1.35411e-16	1.15425	up
EVM0001275	31	40	22	91	50	80	0.869258	1.18247	0.60565	2.56263	1.42791	2.2693	0.00283309	1.00816	up
EVM0055870	12	13	24	203	184	186	0.39909	0.43071	0.801635	6.78966	6.24425	6.2304	1.61645e-32	3.12055	up
Salix_babylonica_newGene_9006	98	95	90	25	25	19	2.62578	2.65282	2.39803	0.658297	0.653344	0.487008	2.84214e-10	-1.82834	down
EVM0036401	72	88	63	212	172	152	9.1901	11.8658	8.12133	27.2109	22.3527	19.4997	6.43534e-07	1.12873	up
EVM0036406	94	81	63	195	198	189	3.25318	2.92695	2.16118	6.72521	6.9066	6.52347	2.41997e-08	1.1664	up
EVM0041299	287	339	318	113	168	128	10.0768	12.5119	11.1783	3.9447	5.92681	4.44581	8.32353e-12	-1.20585	down
EVM0050750	141	123	119	506	519	566	4.40399	4.0391	3.69966	15.7439	16.3711	17.6052	3.37357e-45	1.95064	up
EVM0005989	207	177	205	399	407	444	5.94418	5.3308	5.89513	11.3939	11.764	12.6814	1.44326e-13	1.01068	up
EVM0028012	361	354	316	52	40	38	5.6768	5.86079	4.97454	0.798856	0.622637	0.588974	6.09162e-51	-2.87634	down
EVM0023048	71	53	56	8	14	13	1.09667	0.853095	0.85904	0.11489	0.203304	0.200161	5.06083e-08	-1.92725	down
EVM0052981	14	17	5	69	93	76	0.137092	0.170505	0.049293	0.669344	0.920947	0.74227	5.19718e-10	2.14949	up
EVM0011973	18	19	13	48	40	41	0.637473	0.701247	0.443487	1.72832	1.45614	1.47482	0.00599156	1.04466	up
Salix_babylonica_newGene_7672	12	17	12	67	60	86	0.676692	0.99225	0.631362	3.77378	3.4337	4.83545	1.92699e-08	1.90451	up
EVM0004587	33	42	60	100	125	84	0.650289	0.872468	1.19405	1.97193	2.51384	1.67118	0.000452858	1.01917	up
EVM0002292	12	28	32	76	60	67	0.100581	0.25481	0.2812	0.661744	0.526412	0.581335	0.000562283	1.19695	up
EVM0002294	1046	893	1005	2506	2397	2442	8.14951	7.30645	7.8194	19.4003	18.7894	18.8997	2.84581e-88	1.2628	up
EVM0057801	334	258	246	46	78	60	6.13244	4.97777	4.50514	0.833813	1.42935	1.07905	4.83037e-24	-2.09917	down
EVM0004639	725	710	725	352	370	327	10.8519	11.1593	10.8337	5.2284	5.56248	4.86007	5.11029e-25	-1.07623	down
EVM0014592	130	148	164	424	392	441	2.62206	3.12897	3.2913	8.49756	7.9559	8.83914	4.77385e-22	1.41456	up
EVM0002742	38	46	14	63	115	88	1.15865	1.48171	0.425021	1.92948	3.56936	2.69292	0.00104158	1.14519	up
EVM0037459	567	590	570	129	158	141	9.40774	10.297	9.45698	2.12374	2.62831	2.32064	4.69393e-52	-2.01304	down
EVM0016102	314	340	319	704	653	700	5.98379	6.82571	6.07579	13.3567	12.5423	13.2786	1.64481e-20	1.01209	up
EVM0011328	311	290	304	72	106	101	4.86985	4.77073	4.7593	1.11285	1.67416	1.5746	4.01576e-21	-1.67157	down
EVM0054869	489	421	499	1037	1171	1149	19.0968	17.2698	19.4972	40.2741	46.0548	44.6262	2.77835e-38	1.18985	up
EVM0013555	23	10	19	70	63	45	1.55642	0.732997	1.30412	4.82619	4.39471	3.06892	0.000101253	1.39798	up
EVM0049243	3280	3115	3400	1157	1145	1196	44.5459	44.4407	46.1099	15.6045	15.644	16.1239	4.40817e-176	-1.52908	down
EVM0025075	144	163	170	511	504	480	1.05282	1.25497	1.24894	3.73495	3.72614	3.50484	8.36652e-31	1.55747	up
Salix_babylonica_newGene_29	2339	1952	2543	1	11	3	96.1533	84.3005	104.382	0.013616	0.430847	0.120861	9.12701e-58	-5.96873	down
EVM0038837	110	141	120	66	41	62	2.41854	3.26494	2.62728	1.44127	0.891701	1.3423	2.77371e-05	-1.08338	down
EVM0042370	29	45	80	159	132	123	0.749401	1.21246	2.07646	4.12686	3.46901	3.18182	2.02159e-05	1.22459	up
EVM0042374	228	261	267	667	500	560	3.85342	4.64294	4.5041	11.2259	8.51979	9.41144	2.78247e-16	1.11233	up
EVM0024382	4852	4076	4509	2175	2091	1970	112.264	99.0832	104.173	49.9731	48.6622	45.2402	2.22878e-90	-1.15106	down
EVM0029000	425	289	391	127	132	87	7.37127	5.26037	6.76956	2.17648	2.29276	1.48424	2.16213e-19	-1.64144	down
EVM0029002	67	66	72	144	155	161	4.47211	4.58402	4.78159	9.52388	10.4198	10.6881	1.7452e-06	1.04584	up
EVM0019027	156	176	133	445	460	488	4.29398	5.08902	3.65603	12.1736	12.731	13.3483	3.05638e-24	1.48493	up
EVM0033929	4077	4420	4193	436	404	343	236.176	269.02	242.542	25.0696	23.4878	19.6976	0	-3.44589	down
EVM0039079	353	371	333	0	0	0	7.74347	8.54658	7.28085	0	0	0	2.99953e-73	-6.21221	down
EVM0041055	76	133	98	41	43	47	3.12379	5.72733	4.01799	1.65212	1.74597	1.89697	6.83634e-05	-1.14278	down
EVM0030649	184	200	186	87	55	56	3.74638	4.27559	3.78206	1.76314	1.12748	1.11478	2.71116e-11	-1.47123	down
EVM0037598	307	264	205	73	60	81	2.83506	2.56265	1.88345	0.66514	0.550062	0.735544	2.38349e-18	-1.79749	down
EVM0057406	45	14	45	77	91	105	1.17087	0.375861	1.15839	2.00272	2.40397	2.73739	0.000527492	1.14752	up
EVM0031999	96	110	82	20	25	34	1.93709	2.34171	1.65795	0.393265	0.492606	0.669196	1.47833e-08	-1.676	down
EVM0041946	175	142	174	66	35	36	2.34369	1.9936	2.32526	0.878796	0.471594	0.470573	5.9752e-12	-1.72136	down
EVM0041948	287	322	297	117	97	92	4.61822	5.4377	4.77628	1.86849	1.5583	1.47159	2.09297e-19	-1.55186	down
EVM0043549	153	207	181	61	57	58	2.90328	4.13281	3.43107	1.14457	1.07868	1.09146	1.54251e-12	-1.56047	down
EVM0043544	1001	901	913	464	409	506	26.1563	24.7407	23.8395	12.0409	10.7465	13.1258	4.97033e-27	-1.06573	down
EVM0028687	398	286	318	76	95	92	14.6842	11.0972	11.7058	2.7613	3.49702	3.35667	3.39933e-26	-1.88964	down
EVM0012272	40	36	38	10	10	13	1.7035	1.62467	1.63342	0.385099	0.42871	0.548066	0.000366763	-1.39606	down
EVM0012274	4	6	12	54	62	81	0.095753	0.183934	0.381059	1.67863	1.96385	2.54172	1.35262e-10	2.37036	up
EVM0002504	4	18	6	41	58	33	0.08484	0.495996	0.147657	1.1014	1.6028	0.883162	0.000252776	1.52721	up
EVM0047047	26	41	38	113	115	136	0.557162	0.946175	0.837661	2.48915	2.56322	2.98351	4.60603e-09	1.56489	up
EVM0046395	231	325	253	18	23	21	1.53308	2.27432	1.68244	0.11385	0.153806	0.136958	6.45605e-46	-3.42381	down
EVM0018376	69	37	73	40	21	16	1.45668	0.818273	1.55043	0.837878	0.445109	0.319978	0.0064784	-1.01508	down
Salix_babylonica_newGene_2688	1015	841	1180	143	75	155	7.70842	6.95802	9.80953	1.80291	0.864862	2.02596	4.63488e-21	-2.69137	down
Salix_babylonica_newGene_2689	35	39	49	2	2	2	0.702624	0.821529	1.00021	0.03898	0.020991	0.037383	6.82577e-11	-2.70291	down
Salix_babylonica_newGene_2687	3416	3338	3449	856	851	779	30.7487	30.3519	31.0256	8.34341	8.38285	7.66029	4.51418e-267	-2.07698	down
Salix_babylonica_newGene_3558	220	280	331	0	0	0	6.10135	8.15438	9.17232	0	0	0	1.94037e-61	-5.84522	down
EVM0004904	18	26	11	81	133	138	0.481448	0.748714	0.296978	2.23327	3.73128	3.82749	1.17652e-12	2.2222	up
EVM0004901	315	412	386	806	892	825	8.62339	11.8215	10.5338	21.8967	24.556	22.4158	6.13318e-22	1.10829	up
EVM0046029	29	22	50	99	134	115	0.741093	0.599042	1.29482	2.56755	3.49698	2.96828	1.1628e-07	1.53323	up
EVM0046022	17	15	11	44	40	40	0.162032	0.150321	0.101413	0.410626	0.377358	0.376598	0.00273372	1.15423	up
Salix_babylonica_newGene_8560	0	0	0	36	41	38	0	0	0	1.01612	1.18481	1.06579	6.18675e-13	3.09689	up
EVM0010361	103	129	143	302	370	387	1.39147	1.82858	1.92157	4.05864	5.03691	5.19475	3.70859e-16	1.38956	up
EVM0011010	103	108	98	212	242	215	4.41357	4.90652	4.1935	9.08253	10.5183	9.19797	4.98102e-08	1.01487	up
EVM0011014	705	653	639	2005	2009	2149	16.7441	16.3007	15.1533	47.3453	48.0507	50.7352	6.53394e-107	1.56414	up
EVM0051308	3776	3650	3722	552	581	717	71.844	72.9674	70.7198	10.4255	11.1218	13.5322	8.70672e-289	-2.62278	down
EVM0024638	189	149	200	355	398	408	1.8373	1.51744	1.93471	3.42911	3.8888	3.93801	4.35669e-12	1.03081	up
EVM0024631	150	148	149	44	41	51	5.12694	5.31344	5.09349	1.48557	1.38091	1.71964	1.63099e-12	-1.63486	down
EVM0010943	838	859	899	356	404	438	9.38653	10.1109	10.0547	3.95601	4.54323	4.8632	1.20328e-29	-1.14999	down
EVM0009670	3064	2885	3147	7443	7281	7256	25.3941	25.1194	26.0415	61.2754	60.6993	59.7136	1.20784e-214	1.2206	up
EVM0006887	272	274	280	108	98	103	3.35385	3.54972	3.43632	1.32194	1.21438	1.26095	4.89306e-17	-1.41236	down
EVM0009677	1819	1851	1855	639	654	644	34.2719	36.6428	34.902	11.955	12.3837	12.0401	2.18525e-106	-1.55208	down
Salix_babylonica_newGene_5840	0	0	0	74	78	66	0	0	0	4.24174	4.54233	3.79962	4.44042e-23	3.9918	up
Salix_babylonica_newGene_6792	0	4	0	89	116	96	0	0.070224	0	1.53132	2.1118	1.60176	1.09128e-26	4.0212	up
EVM0005820	54	52	42	3	4	2	1.33275	1.36128	1.03713	0.04998	0.100403	0.039765	4.51042e-12	-2.75179	down
EVM0030336	21	13	21	50	68	63	0.25659	0.166098	0.260899	0.621793	0.855224	0.781386	6.45721e-05	1.38025	up
EVM0047437	376	392	395	1643	1645	1855	7.7728	8.51338	8.15236	33.8027	34.273	38.1424	2.64336e-133	2.07301	up
EVM0012732	74	60	59	20	25	15	0.779142	0.663003	0.624117	0.211556	0.262601	0.153414	1.33912e-05	-1.45218	down
EVM0023363	1116	1144	1119	487	482	506	12.0599	12.9863	12.0807	5.22192	5.2387	5.42975	3.678e-47	-1.23453	down
EVM0023367	92	62	66	0	0	2	6.69493	4.72248	4.73991	0	0	0.076971	3.40747e-22	-3.83758	down
EVM0023365	102	121	96	51	39	47	1.16347	1.45034	1.08921	0.571527	0.445135	0.528832	1.44575e-05	-1.15259	down
EVM0018554	1584	1459	1453	234	282	326	83.9353	81.2077	76.8565	12.3116	15.0348	17.1159	4.92893e-130	-2.43269	down
EVM0018550	486	500	534	1079	1182	1066	6.19703	6.7069	6.80736	13.6823	15.1802	13.5141	9.27983e-33	1.06838	up
EVM0016295	1035	972	995	3336	3334	3400	16.9625	16.7379	16.2824	54.337	54.9948	55.3561	1.17157e-204	1.68864	up
EVM0042496	51	48	39	12	11	30	1.31403	1.29046	0.991886	0.303509	0.275731	0.767882	0.00471855	-1.11027	down
EVM0021450	111	124	118	274	264	292	2.28992	2.70848	2.44611	5.6599	5.51113	6.02298	1.46765e-11	1.13712	up
EVM0012901	52	42	45	122	108	100	0.898516	0.757286	0.783335	2.12062	1.89099	1.74089	2.7052e-05	1.09082	up
EVM0044737	608	596	617	277	288	275	12.5522	12.9418	12.7307	5.68211	5.97937	5.63514	5.6889e-25	-1.14703	down
EVM0044086	107	91	99	241	211	233	2.6947	2.40092	2.4774	6.03876	5.3527	5.84789	1.87882e-09	1.10425	up
EVM0044087	253	245	257	571	526	523	9.34184	9.53279	9.47303	20.9872	19.5719	19.2305	7.12751e-18	1.0312	up
EVM0038662	75	78	101	33	42	32	0.885445	0.975342	1.19602	0.389459	0.497227	0.375644	9.18204e-05	-1.14507	down
EVM0038660	347	338	293	75	76	90	2.98617	3.05557	2.5195	0.642068	0.657501	0.768493	6.45799e-30	-1.98415	down
EVM0037909	67	18	32	156	160	157	2.82979	0.80757	1.32535	6.62476	6.86221	6.62899	3.4407e-09	1.72773	up
EVM0037908	308	198	212	73	75	104	6.35118	4.29747	4.36044	1.4807	1.54612	2.11993	8.60167e-12	-1.46099	down
EVM0001638	25	28	35	150	148	146	0.717049	0.828683	0.981903	4.27021	4.26163	4.14065	1.01223e-16	2.07669	up
EVM0018238	247	202	242	67	35	68	4.22406	3.61951	4.12917	1.13419	0.591281	1.14363	2.61266e-18	-1.92847	down
EVM0024178	78	122	93	59	37	35	3.45359	5.68725	4.09553	2.58568	1.64448	1.53295	0.000322972	-1.07223	down
EVM0030130	46	51	34	6	4	6	2.89696	3.36158	2.13964	0.375891	0.247438	0.375754	3.87917e-08	-2.18523	down
EVM0046624	53	50	53	28	17	25	0.67051	0.658544	0.664869	0.344511	0.21157	0.307489	0.00418199	-1.00442	down
EVM0031415	88	89	109	13	40	25	3.19317	3.40755	3.97548	0.45013	1.45961	0.883617	2.41419e-07	-1.63764	down
EVM0052307	82	107	72	211	220	215	2.24375	3.08827	1.97621	5.76394	6.09492	5.87301	6.67695e-09	1.18312	up
EVM0036876	35	52	61	11	21	21	0.575193	0.900712	1.00444	0.177985	0.340205	0.335765	0.00122992	-1.21476	down
EVM0032143	74	63	55	176	175	162	1.11706	1.0023	0.832481	2.65816	2.6692	2.44941	4.17295e-09	1.27963	up
EVM0000202	33	64	56	120	129	135	0.677767	1.37458	1.14554	2.4321	2.66119	2.74376	1.43206e-05	1.15252	up
EVM0000200	33	32	40	110	102	128	0.63212	0.634123	0.761622	2.10388	1.97065	2.45207	2.33895e-08	1.48293	up
EVM0007663	128	151	132	49	45	46	1.9369	2.41034	1.99879	0.737189	0.684134	0.688807	6.63561e-10	-1.47875	down
EVM0007665	6	3	16	53	43	42	0.136218	0.085388	0.40766	1.40799	1.14799	1.11157	1.73673e-05	1.73883	up
EVM0047239	456	420	358	942	813	901	14.3753	13.9008	11.2696	29.4989	25.7622	28.2032	4.66998e-21	1.03708	up
EVM0054983	0	0	0	91	79	130	0	0	0	5.80412	5.05317	8.27167	9.02026e-29	4.37542	up
EVM0054985	307	265	283	63	53	90	6.34509	5.74968	5.84506	1.27954	1.09071	1.83967	1.55675e-24	-1.99095	down
EVM0054987	46	44	59	19	21	26	0.700766	0.697465	0.904327	0.283817	0.323422	0.383686	0.00455052	-1.01049	down
EVM0016728	157	179	141	54	68	59	3.91982	4.68674	3.50555	1.33745	1.70749	1.45746	3.14903e-09	-1.34867	down
EVM0006201	58	62	50	25	19	22	1.88237	2.13201	1.63543	0.793183	0.61821	0.707428	0.000480957	-1.18746	down
EVM0001967	15527	14698	15168	5750	5193	5496	411.478	409.212	401.395	151.354	138.426	144.632	0	-1.5127	down
EVM0027449	64	55	18	190	192	225	0.910538	0.819925	0.258306	2.71159	2.78056	3.20892	0.000127393	1.54094	up
EVM0027446	195	157	128	13	15	39	5.04973	4.26653	3.31451	0.310135	0.388065	1.00412	2.20739e-17	-2.50325	down
EVM0027444	132	110	130	30	37	37	6.35035	5.5484	6.26539	1.39796	1.76899	1.76947	1.88352e-11	-1.71229	down
Salix_babylonica_newGene_7972	624	575	683	18	16	13	13.2356	13.3998	13.9834	0.800264	0.719757	0.575428	4.97352e-124	-4.98915	down
Salix_babylonica_newGene_7976	349	196	225	47	63	51	15.8655	9.34455	10.1912	2.08453	2.86234	2.26161	7.9558e-21	-2.13185	down
EVM0020875	351	342	384	145	108	146	6.95953	7.12725	7.59727	2.84995	2.1471	2.86945	1.50011e-19	-1.4319	down
EVM0020879	87	105	88	50	26	28	1.31758	1.68104	1.33627	0.753538	0.399338	0.411064	1.6004e-05	-1.29606	down
EVM0013776	77	77	72	157	176	187	1.18199	1.24895	1.11444	2.41336	2.74021	2.87636	2.43579e-07	1.08395	up
EVM0032806	88	62	85	254	257	273	1.78338	1.31658	1.7187	5.10189	5.22835	5.49184	5.06241e-18	1.60962	up
EVM0019295	70	100	69	33	21	32	1.25276	1.89011	1.23035	0.579699	0.378365	0.556571	2.86537e-05	-1.31736	down
EVM0025751	139	107	109	27	42	39	2.63689	2.12142	2.0654	0.50299	0.799567	0.719267	2.8321e-09	-1.58731	down
EVM0007807	855	583	767	173	203	195	23.9706	17.1588	21.473	4.80234	5.70339	5.41748	1.5269e-46	-1.94431	down
EVM0035652	1351	1338	1245	604	478	508	29.4788	30.6622	27.1165	13.0777	10.4748	10.9946	1.62119e-45	-1.34171	down
EVM0050843	156	91	121	687	602	687	3.03313	1.8618	2.34448	13.3249	11.8178	13.3177	1.05229e-54	2.30419	up
Salix_babylonica_newGene_1195	17	14	35	54	66	48	0.409657	0.356375	0.849515	1.30783	1.59605	1.14386	0.00421639	1.05605	up
EVM0005239	53	42	36	215	212	180	0.877421	0.730331	0.597495	3.55846	3.56928	2.97621	2.15912e-19	2.00822	up
EVM0035385	181	133	117	370	469	390	7.622	5.87981	4.90916	15.5102	19.908	16.3431	1.496e-16	1.40451	up
EVM0020316	256	285	277	97	60	91	5.24101	6.1286	5.66399	1.96056	1.2322	1.84862	2.42847e-18	-1.68252	down
EVM0009746	105	85	74	29	26	42	2.82926	2.41243	1.97055	0.770413	0.696634	1.11348	1.18687e-05	-1.3097	down
EVM0022808	55	45	43	117	123	92	1.4811	1.2789	1.14714	3.15278	3.33208	2.47192	6.56775e-05	1.05768	up
EVM0047586	475	420	385	117	75	79	7.949	7.37526	6.4352	1.93356	1.25527	1.30047	1.11229e-36	-2.19327	down
Salix_babylonica_newGene_183	65	56	59	19	26	32	1.3823	1.17027	1.04657	0.286637	0.628935	0.537803	0.0012436	-1.07984	down
EVM0040906	24	11	24	135	82	134	0.67705	0.314573	0.66174	3.83282	2.34815	3.78748	1.58508e-12	2.16336	up
EVM0021867	83	67	83	18	19	38	2.34274	1.99321	2.35291	0.508606	0.543364	1.07079	1.01714e-05	-1.42966	down
EVM0021862	1359	1382	1555	517	393	552	11.523	12.3058	13.1682	4.34736	3.34443	4.64119	4.60219e-54	-1.58234	down
EVM0030145	12	19	4	56	34	68	0.483015	0.781572	0.153127	2.29017	1.36968	2.75227	0.00010041	1.55611	up
EVM0056606	508	373	376	1021	1102	1088	8.20016	6.31777	6.05633	16.3717	17.8932	17.4473	3.4422e-32	1.28297	up
EVM0044291	68	42	73	251	255	213	1.28894	0.828729	1.3923	4.78397	4.93445	4.05247	6.81203e-18	1.80933	up
EVM0044290	1030	1077	862	2375	2474	2491	36.3833	39.9817	30.394	83.3374	87.9211	87.3931	1.04534e-53	1.24183	up
EVM0044293	24	54	55	186	145	158	1.25582	3.00094	2.92547	9.83766	7.74853	8.33696	4.79458e-10	1.64421	up
Salix_babylonica_newGene_11063	92	85	88	319	317	296	2.80328	2.72917	2.68938	9.74216	9.79197	9.03557	6.76791e-24	1.69527	up
EVM0009847	45	34	59	21	11	6	1.61324	1.29319	2.10986	0.738061	0.400247	0.215189	0.000335463	-1.42582	down
EVM0042860	62	87	75	277	249	201	0.886892	1.31446	1.07516	3.97435	3.6265	2.87895	6.09753e-14	1.54907	up
EVM0025413	77	87	80	301	274	348	2.11829	2.5002	2.18935	8.22862	7.60653	9.51806	1.8753e-23	1.78412	up
EVM0048778	99	83	92	24	18	5	2.26187	1.98316	2.09641	0.542275	0.397492	0.092091	1.81864e-10	-2.13158	down
EVM0042246	50	36	28	114	103	69	0.890595	0.677738	0.489068	2.04298	1.86338	1.22558	0.000252394	1.11652	up
EVM0042241	121	132	128	1162	1244	1241	3.84065	4.39834	4.03362	36.6679	39.7453	39.1374	1.79796e-178	3.15243	up
Salix_babylonica_newGene_2268	151	169	159	0	0	0	3.44646	3.88312	3.47921	0	0	0	2.31122e-44	-5.1609	down
EVM0054610	37	38	26	241	276	212	5.14835	5.54471	3.5967	34.0076	39.4495	29.9045	9.0743e-31	2.59161	up
EVM0054611	77	78	111	311	392	319	1.3417	1.42301	1.93633	5.40591	6.8932	5.541	2.94627e-23	1.80679	up
EVM0047745	97	85	69	303	296	277	1.83746	1.6914	1.30092	5.7029	5.64983	5.21305	2.60364e-20	1.67247	up
EVM0036835	53	47	61	169	228	175	0.444752	0.413729	0.510019	1.41176	1.93412	1.46398	1.11313e-13	1.657	up
EVM0039364	596	538	613	307	238	283	6.72728	6.372	6.90659	3.43803	2.69675	3.16351	1.87726e-19	-1.10388	down
EVM0036485	0	0	0	102	89	97	0	0	0	1.37914	1.20864	1.30453	4.19608e-29	4.383	up
Salix_babylonica_newGene_9085	75	45	96	0	0	0	1.41777	0.867984	1.93088	0	0	0	2.79751e-22	-3.95158	down
Salix_babylonica_newGene_9089	887	875	1054	0	0	0	16.3585	17.1799	22.5413	0	0	0	1.14308e-121	-7.4693	down
EVM0040833	24	9	23	86	133	99	0.343123	0.12474	0.327724	1.22122	1.9189	1.40968	3.42e-11	2.0866	up
EVM0037753	339	395	333	884	931	1018	11.6011	14.2389	11.3947	30.1143	32.1187	34.6761	2.89422e-35	1.3344	up
EVM0037758	160	93	121	63	64	48	3.9929	2.45142	3.02656	1.56846	1.60426	1.18847	7.90216e-05	-1.03742	down
EVM0009305	35	18	27	118	101	115	0.903794	0.466083	0.683012	3.03242	2.63924	2.95715	3.07121e-10	1.78026	up
EVM0015617	324	230	306	90	84	98	5.0173	3.73338	4.7279	1.38086	1.30031	1.50459	3.72764e-19	-1.6293	down
EVM0004505	504	484	507	83	107	88	9.47647	9.56042	9.52125	1.54134	2.02725	1.64353	4.73948e-59	-2.40003	down
EVM0043871	69	75	70	156	157	165	1.75277	1.99513	1.77094	3.94629	4.02115	4.17839	1.30016e-06	1.04067	up
EVM0023663	1274	1199	1311	475	444	399	26.5629	26.2621	27.3008	9.82995	9.30096	8.25064	1.31688e-69	-1.55413	down
EVM0012348	11	21	21	91	92	82	0.145659	0.285923	0.277	1.19798	1.21418	1.07644	7.8949e-10	1.92941	up
Salix_babylonica_newGene_7018	76	53	32	282	295	311	2.75748	2.09272	1.10586	8.6835	9.29667	9.82743	4.92615e-25	2.24755	up
EVM0012343	52741	51598	52916	19700	19106	19658	656.934	675.224	658.189	243.746	239.399	243.133	0	-1.47666	down
EVM0051774	22	20	19	43	83	41	0.458211	0.439323	0.392466	0.90345	1.79324	0.871948	0.002285	1.12904	up
EVM0002215	18	42	58	112	123	110	0.105422	0.259882	0.338488	0.655993	0.726723	0.645495	2.02015e-05	1.30254	up
EVM0036248	5404	5080	5324	2585	2766	2548	70.6926	69.8137	69.5525	33.5896	36.3908	33.0925	3.64923e-113	-1.04764	down
EVM0007367	17	12	17	44	69	41	0.628591	0.470579	0.637003	1.638	2.61369	1.52396	0.000290415	1.34596	up
Salix_babylonica_newGene_6949	125	80	149	52	62	41	1.40406	0.996202	1.6116	0.496521	0.774012	0.404607	6.44831e-05	-1.10749	down
Salix_babylonica_newGene_3249	1211	1270	1354	615	556	591	38.2698	52.3574	28.6256	13.0714	12.1338	12.5594	4.79612e-44	-1.16138	down
EVM0027769	109	81	154	22	14	8	2.05589	1.60964	2.92172	0.410272	0.265788	0.140025	3.45277e-15	-2.51543	down
Salix_babylonica_newGene_1255	8	30	17	190	138	134	0.069606	0.309011	0.166396	1.85895	1.36571	1.30983	7.36989e-18	2.58468	up
EVM0022272	24	20	26	49	74	100	0.408642	0.355691	0.444275	0.847409	1.2872	1.7158	4.79008e-05	1.36046	up
EVM0022277	204	147	206	71	68	82	6.14049	4.6323	6.18516	2.11617	2.05677	2.42372	1.11631e-09	-1.29582	down
EVM0024304	33	43	36	86	91	93	1.38527	1.8657	1.50452	3.55746	3.83988	3.88214	0.000129477	1.08577	up
EVM0051724	1635	1186	1436	3758	3396	3362	16.0983	12.2671	14.1156	36.763	33.6458	32.8738	1.53248e-58	1.24696	up
EVM0023658	230	165	193	63	58	77	7.4666	5.62174	6.2675	2.02924	1.87999	2.47414	1.09913e-12	-1.51706	down
EVM0051729	46	31	35	141	88	87	0.529091	0.37455	0.40158	1.61781	1.01837	0.992169	1.21496e-05	1.27775	up
Salix_babylonica_newGene_5577	163	112	106	0	0	0	2.42872	2.49372	1.99601	0	0	0	3.13632e-36	-4.792	down
Salix_babylonica_newGene_5576	653	639	639	0	0	0	4.44397	4.75924	4.77533	0	0	0	4.44979e-102	-7.00177	down
Salix_babylonica_newGene_5574	348	394	449	132	141	155	8.5331	10.1481	10.9909	3.22046	3.46959	3.76606	6.80916e-22	-1.47749	down
EVM0051728	0	0	0	55	55	49	0	0	0	0.820217	0.832994	0.735534	1.63619e-17	3.5514	up
EVM0028350	103	85	81	223	228	298	2.59053	2.24151	2.02367	5.56181	5.74717	7.44296	3.77084e-12	1.35298	up
EVM0039610	1414	1289	1181	4315	4127	4003	33.6363	32.2132	28.0586	102	98.7941	94.5972	1.36903e-141	1.6199	up
EVM0039613	253	305	312	110	95	124	3.28324	4.16264	4.05205	1.41454	1.23282	1.60231	3.0626e-15	-1.39309	down
EVM0032738	317	348	308	140	134	166	7.77095	8.96144	7.54195	3.39539	3.28798	4.02472	5.48071e-13	-1.15648	down
EVM0007428	36	14	24	526	543	584	0.876875	0.339099	0.57908	12.8064	13.3945	14.2119	5.0273e-98	4.1671	up
EVM0037512	134	148	177	467	552	481	2.22217	2.57927	2.91824	7.68033	9.19694	7.90721	6.71204e-29	1.61136	up
EVM0045447	130	102	112	906	960	1100	4.67408	3.85811	4.01775	32.5143	34.9051	39.4555	6.59962e-124	2.9891	up
EVM0031914	1766	1991	1934	660	712	641	22.6429	26.8253	24.7634	8.40075	9.17422	8.15168	7.17841e-82	-1.53707	down
EVM0040670	433	341	363	150	197	222	12.1866	10.0711	10.1952	4.18243	5.56264	6.19817	4.61137e-10	-1.01167	down
EVM0008980	570	518	622	240	214	282	9.39977	8.96803	10.2311	3.92915	3.54087	4.61865	3.60824e-22	-1.23743	down
EVM0053658	18	32	13	126	105	123	0.350479	0.67697	0.26424	2.56349	2.15855	2.48935	1.83117e-12	2.10288	up
Salix_babylonica_newGene_10891	571	528	554	270	165	141	11.4228	11.0606	11.0665	5.34686	3.31004	2.79305	2.147e-18	-1.50658	down
EVM0026167	345	375	438	1203	995	1269	7.7112	8.79518	9.78167	26.73	22.3951	28.191	1.96353e-43	1.50668	up
EVM0047952	2100	1928	1865	909	1058	1049	63.7991	61.5178	56.5548	27.4058	32.3321	31.6399	4.83057e-40	-1.00897	down
EVM0041466	21	15	15	207	120	181	0.690955	0.517342	0.491842	6.75898	3.96528	5.91174	2.53745e-24	2.86038	up
Salix_babylonica_newGene_5433	31	23	27	63	73	72	1.44227	1.1167	1.21549	2.89708	3.38082	3.32695	0.000340576	1.13275	up
EVM0054002	45	34	68	8	18	13	1.01522	0.81159	1.54474	0.179999	0.393823	0.291835	9.726e-05	-1.50005	down
EVM0054005	11	4	6	47	38	50	0.32365	0.103332	0.17301	1.39637	1.15271	1.48963	1.30811e-06	1.91458	up
EVM0021406	323	381	364	122	93	124	9.28406	11.5268	10.4496	3.47782	2.67417	3.52412	4.67569e-23	-1.64293	down
EVM0017936	63	52	78	10	17	18	1.76857	1.5422	2.18051	0.279519	0.482046	0.481999	3.52764e-07	-1.75365	down
EVM0044814	1041	945	995	367	405	510	23.2381	22.1813	22.1913	8.13628	9.09224	11.2976	1.12482e-30	-1.24753	down
EVM0049030	930	831	858	365	357	371	19.6159	18.4254	18.0766	7.64562	7.57872	7.77531	8.87645e-41	-1.29389	down
EVM0045835	510	531	567	250	260	234	14.8098	16.1911	16.4418	7.21021	7.58875	6.74273	6.64392e-21	-1.13895	down
EVM0045830	38	23	33	105	83	101	0.65633	0.419129	0.562291	1.80821	1.45635	1.7442	1.40739e-06	1.39012	up
EVM0023500	106	55	70	12	12	17	7.51018	4.09938	4.92613	0.84137	0.79002	1.17434	1.12238e-09	-2.07182	down
EVM0035874	500	509	519	230	137	176	11.8938	12.7325	12.3373	5.43982	3.26549	4.14551	4.10986e-22	-1.49323	down
EVM0055066	0	0	0	52	96	94	0	0	0	1.06787	2.0195	1.93997	1.30174e-23	4.04371	up
EVM0050654	476	480	549	224	229	270	10.9098	11.5771	12.5657	5.10022	5.28146	6.14416	4.744e-17	-1.08295	down
EVM0051525	48	61	44	15	19	12	3.864	5.15608	3.46428	1.19849	1.52771	0.95748	8.37756e-05	-1.43096	down
EVM0014779	240	243	245	684	764	683	31.4304	33.3366	32.0512	88.9569	100.747	88.8862	2.12132e-38	1.47263	up
Salix_babylonica_newGene_1098	407	401	371	840	836	807	17.7333	18.3205	16.1189	36.3519	36.6052	34.8894	3.19522e-24	1.0099	up
EVM0029243	119	114	62	493	428	477	3.01299	3.02099	1.56389	12.426	10.9289	12.0137	3.47199e-30	2.08691	up
EVM0009112	762	740	751	295	311	319	68.9894	70.379	67.8525	26.4832	28.2649	28.6912	2.31121e-37	-1.31549	down
EVM0028113	1257	1129	1228	490	493	518	24.8375	23.4323	24.2285	9.61599	9.78629	10.1628	4.33784e-56	-1.30488	down
Salix_babylonica_newGene_525	2	0	0	85	117	122	0.0397	0	0	1.6771	2.33411	2.41134	9.95299e-30	4.30622	up
EVM0015799	290	315	304	153	163	141	13.3603	15.2428	13.964	7.00409	7.52946	6.4173	1.78228e-10	-1.00886	down
Salix_babylonica_newGene_5395	0	0	0	629	551	654	0	0	0	7.10099	6.29515	7.3812	1.76647e-95	6.8381	up
EVM0008642	73	64	45	180	169	150	1.74649	1.60094	1.07063	4.27795	4.06544	3.54976	2.37096e-08	1.29987	up
EVM0008643	5	0	0	48	72	83	0.108484	0	0	1.02984	1.56559	1.78625	1.3699e-16	3.3027	up
EVM0008647	3224	3121	2794	1502	1476	1343	60.1591	61.185	52.0476	27.8406	27.7038	24.8711	1.90985e-57	-1.12442	down
EVM0052242	91	72	74	173	216	167	1.13264	0.93321	0.916055	2.13288	2.69865	2.0674	1.93477e-07	1.11015	up
EVM0002024	14	18	13	47	36	34	0.462749	0.607066	0.416525	1.52572	1.19672	1.09544	0.00917129	1.028	up
EVM0004166	261	246	286	118	113	123	13.9577	13.8236	15.2624	6.25786	6.05669	6.50575	3.69098e-12	-1.1671	down
EVM0004164	624	602	562	166	171	199	17.2588	17.4787	15.5209	4.55037	4.74062	5.46251	9.71692e-43	-1.74911	down
EVM0027358	237	247	210	99	112	115	4.39747	4.81597	3.88946	1.81741	2.08644	2.1098	2.99505e-09	-1.09127	down
EVM0027351	125	116	90	51	57	37	10.5031	10.2904	7.51483	4.24852	4.80946	3.04281	3.59871e-05	-1.12024	down
EVM0024918	65	73	61	177	149	146	0.867391	1.01725	0.80233	2.34116	1.99907	1.93501	7.02437e-07	1.11395	up
EVM0019686	269	235	311	133	97	143	4.79843	4.40552	5.54913	2.34603	1.74468	2.522	1.05124e-09	-1.12301	down
EVM0013069	36	30	25	66	95	75	0.473909	0.41278	0.328022	0.864261	1.26223	0.980916	0.000214914	1.14975	up
EVM0049528	30	25	39	331	219	329	1.02745	0.901174	1.35971	11.5169	7.70371	11.4621	8.89917e-38	2.92971	up
EVM0030030	39	41	51	131	89	85	1.00442	1.09816	1.29206	3.35075	2.30926	2.17807	0.000239069	1.04496	up
EVM0030031	1002	788	942	218	209	192	12.1135	10.0138	11.3744	2.61022	2.53711	2.30605	6.17499e-79	-2.14975	down
EVM0013714	150	173	163	380	385	386	2.78168	3.39142	3.03039	7.0296	7.20917	7.13502	1.29508e-15	1.15867	up
EVM0054439	16	22	29	78	48	82	1.10167	1.58587	1.9897	5.3296	3.3257	5.59105	0.00011143	1.31821	up
EVM0011680	170	159	138	56	81	60	3.69669	3.63744	2.99631	1.20708	1.78152	1.29104	1.85211e-07	-1.20347	down
EVM0011279	302	262	334	122	139	120	8.4892	7.74908	9.39353	3.40896	3.9185	3.34616	7.32704e-14	-1.23732	down
EVM0020765	897	859	859	350	309	311	12.071	12.1519	11.5481	4.6789	4.17612	4.15316	8.4821e-48	-1.46066	down
EVM0020768	181	209	227	417	427	461	0.866944	1.05068	1.08308	1.98173	2.05876	2.19085	4.80387e-13	1.00365	up
EVM0010086	6	12	16	60	70	62	0.351598	0.764377	1.03866	3.84432	4.52379	4.00408	4.54638e-08	1.94651	up
EVM0011350	315	218	362	681	762	642	10.5949	7.69021	12.1631	22.7837	25.8065	21.461	3.10572e-16	1.1445	up
EVM0022403	115	95	130	6	7	19	1.38533	1.20288	1.56486	0.062438	0.08151	0.219697	4.27763e-19	-2.86458	down
EVM0042380	197	163	169	782	768	852	5.57672	4.86836	4.78435	22.0781	21.966	24.0486	1.72577e-71	2.09218	up
EVM0034546	80	89	62	199	171	158	2.60333	3.05476	2.00283	6.48171	5.6183	5.13251	1.66273e-06	1.06508	up
EVM0034540	75	71	80	179	162	174	1.17976	1.17495	1.2558	2.81412	2.58149	2.73658	2.34547e-07	1.07375	up
EVM0025842	114	164	163	0	0	0	5.54358	8.38448	7.90396	0	0	0	1.54545e-40	-5.00119	down
EVM0021178	75	110	101	259	265	217	7.65753	11.7671	10.2969	26.4204	27.3615	22.0597	2.13183e-10	1.25199	up
EVM0021172	194	170	164	495	459	475	1.80626	1.66176	1.52511	4.59127	4.31489	4.40722	7.49985e-24	1.35204	up
EVM0033798	1168	1020	1074	285	339	339	17.5344	16.0761	16.0905	4.24874	5.11714	5.03957	1.28797e-72	-1.78515	down
EVM0042099	106	83	106	6	0	7	1.28708	1.05654	1.27822	0.066835	0	0.07768	9.00839e-23	-3.45901	down
EVM0023440	72	78	39	28	32	23	2.4055	2.75796	1.29878	0.921241	1.07904	0.745873	0.00310485	-1.03469	down
EVM0032433	40	40	47	14	0	8	0.581052	0.612158	0.675039	0.193482	0	0.10166	4.65429e-05	-1.72861	down
EVM0031495	116	96	124	332	256	245	2.25456	1.95495	2.40942	6.43863	5.03976	4.74714	6.72359e-11	1.20442	up
EVM0031499	1420	1228	1337	253	300	256	16.8432	15.3065	15.8351	2.9796	3.57218	3.00884	1.13624e-127	-2.31876	down
EVM0001623	9	9	17	103	87	120	0.093734	0.102671	0.184533	1.16858	1.00766	1.3708	3.38381e-16	2.59052	up
EVM0009753	90	62	72	215	170	169	2.3122	1.65861	1.83438	5.50514	4.39442	4.32018	6.16728e-08	1.17865	up
EVM0033236	98	90	67	191	189	262	0.876167	0.838043	0.593913	1.69535	1.70067	2.32815	2.70981e-08	1.19922	up
EVM0033239	349	355	365	1357	1302	1391	4.99833	5.34641	5.21905	19.3129	18.7751	19.8036	4.35351e-103	1.85191	up
EVM0002629	223	226	215	42	39	51	6.24371	6.64908	6.00581	1.15454	1.08904	1.41074	1.7786e-26	-2.2318	down
EVM0001937	225	212	188	498	506	553	5.02667	4.971	4.19756	11.0808	11.4017	12.2914	2.15106e-21	1.23645	up
EVM0006282	265	181	205	794	966	932	5.49714	3.94145	4.2414	16.3717	20.1719	19.2025	1.78584e-53	1.95489	up
EVM0055745	277	210	263	712	718	830	4.68659	3.73109	4.44993	11.982	12.2467	13.9709	4.65965e-37	1.51296	up
Salix_babylonica_newGene_10912	55	38	46	6	27	7	0.979135	0.609198	0.622218	0.068343	0.402948	0.079485	0.00124783	-1.33455	down
EVM0054908	159	180	168	738	643	647	2.19207	2.60101	2.30118	10.0996	8.90818	8.85199	1.92445e-51	1.90537	up
Salix_babylonica_newGene_4968	0	0	0	52	56	35	0	0	0	1.40036	1.52042	0.917969	2.00828e-15	3.36082	up
EVM0026645	416	350	327	90	114	99	19.7134	17.4016	15.4539	4.19735	5.41646	4.66169	1.1711e-27	-1.82664	down
EVM0017015	355	357	366	790	828	778	3.77621	3.98984	3.88553	8.35098	8.87126	8.22073	1.23364e-27	1.08714	up
EVM0017014	65	75	44	182	149	163	1.39121	1.67776	0.924883	3.86993	3.21314	3.46562	1.11213e-07	1.26442	up
Salix_babylonica_newGene_8445	104	115	135	57	45	54	1.64818	1.92018	2.14325	0.896145	0.711699	0.849933	7.19743e-06	-1.1284	down
EVM0026396	133	94	104	5	6	0	5.30702	3.94825	4.13922	0.177706	0.236146	0	1.47511e-26	-3.7369	down
EVM0054278	251	308	323	123	126	136	2.34825	3.0274	3.0188	1.1359	1.18358	1.25648	1.91416e-12	-1.19887	down
EVM0010240	44	43	38	195	210	166	2.88248	2.96071	2.462	12.8817	14.0516	10.9522	1.30396e-18	1.98526	up
EVM0010248	277	282	286	649	647	728	11.579	12.352	11.9134	26.9543	27.2132	30.1847	1.80338e-26	1.18889	up
EVM0050591	233	245	241	81	75	91	4.43088	4.88942	4.55839	1.52248	1.43384	1.70442	1.92539e-16	-1.51832	down
EVM0014097	718	712	685	1834	1887	1959	21.6106	22.5273	20.605	54.882	57.1798	58.5944	1.58045e-82	1.36477	up
EVM0014092	56	53	59	139	97	136	0.653128	0.643323	0.681312	1.61186	1.14052	1.57921	6.98891e-05	1.00507	up
EVM0014090	41	26	21	89	66	66	0.794909	0.535131	0.409133	1.73643	1.30033	1.28931	0.000881947	1.09096	up
EVM0034100	262	307	251	828	827	824	2.98273	3.66647	2.85603	9.37378	9.47236	9.3219	1.02817e-41	1.51671	up
EVM0043350	27	44	65	122	146	162	0.248955	0.432666	0.605708	1.14509	1.38579	1.51441	1.11738e-07	1.44458	up
EVM0035979	47	63	50	250	254	243	0.611536	0.861247	0.650084	3.25472	3.35803	3.1698	1.86004e-24	2.04633	up
EVM0012671	220	165	185	92	72	84	6.86459	5.40151	5.7708	2.84472	2.25389	2.59969	1.15609e-08	-1.17806	down
EVM0019816	79	69	38	0	0	0	1.92344	1.75993	0.922694	0	0	0	1.64285e-19	-3.73764	down
EVM0018983	70	96	90	211	215	191	2.06926	3.0054	2.66558	6.26738	6.46244	5.65573	1.37685e-08	1.15048	up
EVM0011802	13	42	30	46	108	69	0.404056	1.45006	0.976412	1.49904	3.54461	2.22531	0.00442133	1.06797	up
EVM0013184	164	161	121	73	70	52	3.69235	3.81253	2.73009	1.62024	1.57272	1.15997	1.60993e-06	-1.15039	down
EVM0027253	97	73	78	35	23	36	1.75782	1.40044	1.4109	0.621896	0.411089	0.636013	2.52674e-05	-1.2672	down
EVM0016008	142	144	162	378	435	377	13.7122	14.5578	15.595	36.231	42.3084	36.1479	5.03038e-19	1.31945	up
EVM0016006	10	16	19	35	37	60	0.170743	0.281667	0.321414	0.614494	0.65489	1.04873	0.00320465	1.1571	up
EVM0053921	49	31	42	14	11	19	1.51082	0.999617	1.28236	0.403727	0.321487	0.578919	0.0025146	-1.17665	down
Salix_babylonica_newGene_3031	76	78	92	0	0	0	1.96104	2.15932	2.51026	0	0	0	1.07241e-26	-4.23939	down
Salix_babylonica_newGene_3033	22	29	21	66	92	68	0.829309	1.10282	1.01172	3.78581	5.488	3.93506	2.049e-05	1.36352	up
EVM0019765	45	41	39	22	16	5	2.07512	2.02364	1.78416	1.0134	0.739867	0.204552	0.0034954	-1.187	down
EVM0038816	222	153	186	76	96	66	2.17032	1.57341	1.81672	0.731547	0.941724	0.638836	4.35151e-08	-1.20082	down
EVM0044162	49	30	35	106	101	91	2.1033	1.36558	1.49934	4.55567	4.41233	3.90977	2.02733e-05	1.19568	up
EVM0042577	84	80	104	260	304	275	0.865915	0.864047	1.06547	2.66128	3.14815	2.80909	1.76762e-17	1.5272	up
EVM0042575	5	7	5	61	82	84	0.086261	0.130338	0.081421	1.09389	1.48203	1.5049	3.41966e-15	2.82274	up
EVM0051519	2476	2224	2192	1015	992	905	105.423	99.4909	93.2084	42.905	42.4825	38.2596	1.16566e-72	-1.28399	down
EVM0018687	39	43	60	3	5	8	1.17235	1.34899	1.81211	0.083803	0.137603	0.226024	8.40803e-09	-2.27311	down
Salix_babylonica_newGene_8665	90	43	61	0	0	0	1.23937	0.609021	0.833413	0	0	0	2.24457e-20	-3.80535	down
EVM0022618	21	17	16	109	90	135	0.397712	0.344048	0.301825	2.13223	1.78616	2.65297	4.55319e-14	2.23171	up
EVM0022612	517	525	521	33	21	33	16.456	17.5454	16.5455	1.0415	0.664822	1.01685	6.99182e-101	-3.9954	down
EVM0034125	29	63	56	148	147	160	0.208605	0.470694	0.397288	1.05764	1.06591	1.14151	4.39353e-08	1.4195	up
Salix_babylonica_newGene_7491	1323	1456	1410	544	445	489	25.7187	29.7395	27.3695	10.4966	8.69229	9.42735	1.3862e-63	-1.53683	down
Salix_babylonica_newGene_8993	231	226	213	84	71	67	7.6513	7.91125	7.08385	2.7384	2.37341	2.18932	7.7296e-16	-1.55954	down
EVM0027335	137	139	121	397	461	404	7.0156	7.47635	6.19009	20.2878	23.874	20.6362	1.88548e-25	1.56704	up
EVM0035376	48	49	46	277	228	256	1.23602	1.33733	1.18713	7.20162	5.9878	6.64602	2.80525e-28	2.22331	up
EVM0031510	63	80	115	43	40	38	0.806989	1.088	1.48743	0.543512	0.520241	0.489834	0.000912862	-1.00264	down
EVM0031518	99	129	154	260	307	280	1.17068	1.60895	1.82218	3.07066	3.67474	3.30933	1.17478e-08	1.04975	up
EVM0036153	59	87	68	26	27	37	1.93309	3.0221	2.21897	0.837529	0.889751	1.19155	0.000460813	-1.12217	down
EVM0046478	1337	1718	1733	537	452	526	20.1409	27.2036	26.0793	8.0364	6.85455	7.87168	2.6036e-58	-1.68654	down
EVM0001452	2096	1885	1945	728	806	769	25.0979	23.7093	23.2534	8.64947	9.71049	9.14377	2.63487e-87	-1.40359	down
EVM0000584	126	118	144	28	40	40	2.62305	2.58519	2.99198	0.562179	0.838091	0.811267	1.49953e-11	-1.71867	down
EVM0030266	3458	3234	3476	1769	1630	1705	61.8479	60.7711	62.0887	31.4241	29.3213	30.2758	9.99426e-90	-1.04033	down
EVM0015127	2	0	0	676	643	856	0.117863	0	0	75.1412	72.4176	95.1267	3.38611e-104	6.8714	up
EVM0012476	121	101	105	467	585	470	2.82439	2.46977	2.44434	10.896	13.8171	10.9568	1.11975e-42	2.09799	up
EVM0012479	246	215	239	48	38	61	13.7713	12.5866	13.3285	2.64018	2.10516	3.344	4.16699e-25	-2.15817	down
EVM0033001	1594	1430	1566	574	494	616	37.8589	35.6865	37.1471	13.5337	11.7967	14.5256	3.74499e-69	-1.48173	down
EVM0033004	47	33	43	8	4	9	1.60803	1.16994	1.48378	0.266545	0.129595	0.290451	2.53091e-06	-1.87546	down
EVM0008291	168	171	158	694	607	580	2.54826	2.73296	2.39916	10.5081	9.30993	8.7734	1.13655e-44	1.82525	up
EVM0003741	114	125	147	25	34	48	3.20189	3.67758	4.11975	0.671083	0.938256	1.33776	1.73926e-10	-1.70678	down
EVM0053813	39	40	47	122	124	106	0.460895	0.491501	0.552232	1.44166	1.4815	1.25007	3.41182e-07	1.3046	up
EVM0034646	1525	1473	1405	3486	3505	3440	24.911	25.2776	22.9073	56.5531	57.5945	55.7953	4.972e-102	1.18846	up
EVM0048183	43	67	35	9	8	0	0.810032	1.32076	0.649362	0.153913	0.148086	0	3.32562e-07	-2.11398	down
EVM0048234	1335	1331	1656	129	139	116	26.8622	28.1295	33.2837	2.57187	2.81096	2.30047	1.36313e-196	-3.473	down
EVM0030508	418	398	507	189	175	149	17.5607	17.5505	21.2694	7.85705	7.36199	6.20476	1.0786e-20	-1.37302	down
EVM0030046	377	346	414	993	1113	1111	2.67263	2.57929	2.93446	7.00253	7.95454	7.83709	1.73361e-50	1.43309	up
EVM0002837	1900	1742	1855	921	831	1025	47.9955	46.2253	46.8012	23.1003	21.1223	25.7009	4.88051e-42	-1.02726	down
EVM0004835	422	419	461	1808	1740	1806	8.21271	8.55737	8.94818	34.9534	34.0615	34.8867	7.55602e-146	1.97357	up
Salix_babylonica_newGene_3793	4	0	0	56	56	44	0.04149	0	0	0.741874	0.755493	0.574625	8.60006e-14	3.06873	up
EVM0053496	137	136	131	52	63	82	2.53113	2.64383	2.41488	0.960191	1.16048	1.49539	2.82558e-05	-1.00589	down
EVM0026056	267	285	329	89	118	95	3.55221	3.97773	4.37086	1.17626	1.57186	1.24438	7.54786e-18	-1.52516	down
EVM0050141	1963	1925	1908	869	919	837	94.3066	97.1993	91.5328	41.4597	44.4211	39.9055	1.82253e-66	-1.18552	down
EVM0030044	1456	1360	1607	3728	3329	3439	26.5756	26.0857	29.2916	67.6211	61.141	62.3563	7.03783e-85	1.19155	up
EVM0025654	179	216	170	59	48	93	2.13246	2.6983	2.01893	0.69005	0.572699	1.09708	1.81984e-09	-1.43231	down
EVM0025656	179	184	198	78	50	52	2.77636	3.0024	3.07009	1.20431	0.780768	0.802817	8.64766e-13	-1.57607	down
EVM0021720	31	22	13	87	93	86	1.08049	0.814535	0.452545	3.04481	3.27338	3.0028	9.53275e-08	1.67413	up
EVM0029557	641	606	580	1485	1290	1365	6.03604	5.99422	5.44913	13.8982	12.2298	12.7725	1.30488e-39	1.11826	up
Salix_babylonica_newGene_4124	53	51	48	374	399	388	1.49882	1.51232	1.35559	10.6421	11.4992	11.0422	2.5423e-55	2.75418	up
EVM0035753	83	60	55	7	2	2	1.23051	0.938396	0.818336	0.103383	0.030028	0.02964	4.96274e-15	-2.98777	down
EVM0038256	21	28	4	62	48	69	0.295193	0.411833	0.055732	0.872762	0.689649	0.974859	0.00123548	1.28235	up
EVM0020457	21	16	17	83	60	59	0.46603	0.361022	0.361657	1.85873	1.348	1.30442	3.94051e-06	1.54523	up
Salix_babylonica_newGene_7689	48	36	41	0	0	0	0.662612	0.525076	0.566417	0	0	0	1.32824e-14	-3.27891	down
Salix_babylonica_newGene_7688	148	145	138	41	21	40	1.08788	1.09052	0.999789	0.285858	0.150089	0.280929	9.70668e-14	-1.92457	down
EVM0005058	61	56	72	288	300	304	0.536483	0.515726	0.62892	2.53591	2.67253	2.67531	1.71682e-30	2.08733	up
Salix_babylonica_newGene_6083	85	74	61	31	28	16	1.5768	1.45739	1.13704	0.566538	0.527005	0.294735	2.88037e-05	-1.36044	down
EVM0057514	1728	1633	1809	654	667	575	23.7167	23.5357	24.7888	8.90895	9.19903	7.82548	3.61549e-82	-1.4841	down
Salix_babylonica_newGene_7353	20	27	14	57	66	66	0.462909	0.651249	0.310287	1.4701	1.84082	1.72611	0.000132692	1.30886	up
Salix_babylonica_newGene_908	54	50	53	21	8	17	0.888133	0.862261	0.880307	0.349052	0.133696	0.281998	7.68102e-05	-1.44984	down
EVM0026934	12	25	21	68	73	42	0.30045	0.652735	0.523587	1.68922	1.834	1.02103	0.00032816	1.29745	up
EVM0049852	154	133	142	282	348	287	3.21099	2.92046	2.96876	5.86393	7.33943	5.96094	1.0594e-09	1.00914	up
EVM0049857	92	65	90	19	2	4	5.5386	4.10471	5.41829	1.11298	0.115322	0.232489	1.84289e-11	-2.51355	down
EVM0013372	81	115	126	52	43	41	3.86553	5.75462	5.99473	2.45114	2.07011	1.93584	2.18869e-05	-1.16364	down
EVM0022031	46	64	80	30	20	20	2.01649	2.92825	3.48337	1.28534	0.88416	0.866894	0.00028991	-1.24172	down
EVM0022034	41	28	57	107	72	148	0.534319	0.384911	0.743608	1.39736	0.945917	1.92692	0.000170275	1.158	up
EVM0055098	88	118	96	195	231	244	2.29718	3.25915	2.503	5.07937	6.08409	6.36045	1.68034e-07	1.03911	up
EVM0044392	22	16	23	108	63	44	0.692028	0.522296	0.729374	3.39454	1.9987	1.38949	5.00776e-05	1.43895	up
EVM0049141	498	456	418	198	250	226	6.84479	6.59609	5.73617	2.70492	3.45392	3.08089	5.41551e-14	-1.04847	down
EVM0035594	68	69	74	0	0	0	1.5299	1.63906	1.66687	0	0	0	1.32901e-23	-4.03153	down
EVM0012192	120	88	121	1033	1022	1010	1.09709	0.844823	1.10864	9.43508	9.45921	9.2245	6.44003e-146	3.10571	up
EVM0043017	70	83	63	175	173	159	4.45166	5.54744	3.99842	11.0873	11.0763	10.0226	3.98093e-07	1.10395	up
EVM0047935	306	287	338	142	126	106	4.7249	4.66057	5.22202	2.1686	1.94786	1.62353	2.71773e-15	-1.31333	down
EVM0003993	127	83	83	10	0	9	2.46942	1.69522	1.59861	0.182015	0	0.173832	0.000228652	-1.69513	down
EVM0008900	672	588	631	2090	2140	2106	34.1517	31.3907	32.0209	105.542	109.402	106.288	6.45746e-131	1.6836	up
EVM0048435	22	6	22	58	81	36	0.186313	0.05099	0.185201	0.482491	0.686894	0.296874	0.000533579	1.35311	up
Salix_babylonica_newGene_7153	4	5	7	49	43	84	0.035201	0.058759	0.079715	0.554156	0.500287	0.958809	2.16765e-10	2.45622	up
EVM0042051	341	369	346	165	174	182	6.17809	7.00805	6.25128	2.96936	3.16006	3.27016	1.34635e-12	-1.04043	down
EVM0052284	65	75	77	254	172	247	0.561809	0.686597	0.672258	2.20442	1.51268	2.14086	2.18769e-12	1.48398	up
EVM0036050	180	205	167	83	106	80	3.27886	3.92765	3.03552	1.49631	1.93834	1.43466	1.20732e-06	-1.02602	down
EVM0046536	1016	630	730	444	383	334	24.295	15.8278	17.424	10.5393	9.22157	7.93464	7.19517e-13	-1.04891	down
EVM0036059	742	754	790	2793	2850	3029	12.1021	12.9201	12.8688	45.2566	46.7691	49.0791	3.14483e-191	1.86266	up
Salix_babylonica_newGene_2388	26	24	43	150	173	169	0.605895	0.590808	1.01874	3.57156	4.17757	4.01834	1.74896e-17	2.1385	up
EVM0033629	138	171	128	62	59	57	4.64597	6.08131	4.31337	2.05758	2.00091	1.90201	1.12273e-07	-1.24902	down
EVM0033369	152	189	218	59	87	80	1.63609	2.13631	2.34924	0.622792	0.94003	0.853953	1.30982e-08	-1.26597	down
EVM0037017	1701	1538	1550	792	778	852	19.8393	18.8514	18.0599	9.17892	9.12708	9.87158	1.82167e-43	-1.02611	down
EVM0020663	154	171	158	57	66	81	4.83479	5.64228	4.94925	1.76944	2.0772	2.52293	5.01224e-08	-1.21014	down
EVM0015711	76	83	76	10	2	4	1.25486	1.43714	1.25763	0.164718	0.033452	0.064275	1.24375e-16	-2.98143	down
EVM0015717	0	4	2	96	155	93	0	0.104188	0.057254	2.79565	4.5745	2.70173	2.25717e-27	3.99346	up
EVM0004263	170	143	168	529	619	495	7.16906	6.35162	7.07897	22.2119	26.3036	20.7448	1.73401e-33	1.67779	up
EVM0029820	94	47	86	17	16	41	4.66949	2.42119	4.27719	0.806444	0.791225	2.00181	0.000144635	-1.35271	down
EVM0029825	132	61	83	46	47	35	2.97539	1.43233	1.84777	1.02208	1.04647	0.763061	0.00125475	-1.00419	down
Salix_babylonica_newGene_6248	48	94	72	21	21	19	1.32805	2.73223	1.96375	0.564891	0.582885	0.521596	4.29104e-06	-1.55102	down
EVM0046709	48	42	54	12	9	6	0.762795	0.6868	0.856332	0.190051	0.143397	0.091542	7.32048e-07	-1.87425	down
EVM0038013	17	23	35	237	254	289	0.310397	0.436936	0.621257	4.28442	4.66822	5.23314	2.56461e-39	3.05587	up
Salix_babylonica_newGene_10200	0	0	0	91	78	60	0	0	0	1.67435	1.62887	1.03386	1.70322e-23	4.02653	up
EVM0048379	78	115	106	304	363	332	2.2646	3.51004	3.08388	8.78173	10.6339	9.60814	1.48293e-19	1.61365	up
EVM0048376	850	804	965	4089	4202	3945	21.1083	20.9649	23.9412	100.918	105.027	97.3301	1.84528e-277	2.16387	up
EVM0047348	138	129	95	336	334	344	2.96849	2.9197	2.04464	7.20661	7.26245	7.38232	3.68177e-16	1.37787	up
EVM0021903	27	22	18	101	113	85	1.59438	1.37083	1.05045	5.99423	6.7995	5.04877	4.85635e-10	1.83612	up
EVM0047345	25	22	14	53	57	75	0.467156	0.427279	0.268292	1.00769	1.09241	1.42644	0.000219881	1.2801	up
EVM0056929	418	365	449	1240	1105	1253	8.00679	7.33949	8.58732	23.6057	21.3152	23.8553	8.42764e-57	1.47939	up
EVM0027681	0	0	0	167	186	162	0	0	0	4.70775	5.30759	4.55708	8.49403e-45	5.17557	up
EVM0027687	382	373	436	209	195	196	3.24483	3.32573	3.69927	1.75948	1.66307	1.65338	1.9769e-13	-1.01225	down
EVM0018729	60	29	39	372	335	356	0.981572	0.500008	0.634006	6.12202	5.58456	5.84751	3.27998e-45	2.82986	up
Salix_babylonica_newGene_7807	47	61	34	560	493	622	0.535192	0.711634	0.373191	6.35499	5.77558	7.08291	3.67902e-77	3.34019	up
EVM0035125	18037	16765	18128	5203	5309	5369	338.483	330.533	339.697	96.9726	100.211	100.046	0	-1.78407	down
EVM0014126	141	103	137	34	49	56	2.21287	1.70343	2.15339	0.531156	0.772875	0.875089	1.30405e-07	-1.36373	down
EVM0034633	411	275	351	896	943	924	7.63681	5.3622	6.51482	16.5333	17.6335	17.0395	5.81998e-32	1.34241	up
Salix_babylonica_newGene_1755	10	17	34	138	105	153	0.103475	0.186504	0.529431	2.26961	1.35111	1.61687	1.15236e-13	2.26812	up
EVM0022604	1607	1295	1590	506	507	482	23.9938	20.3187	23.7085	7.4999	7.60485	7.14191	5.02793e-77	-1.61777	down
EVM0014834	458	438	463	76	92	40	20.9104	21.029	21.1058	3.4127	4.20198	1.78168	1.63408e-43	-2.61484	down
Salix_babylonica_newGene_6762	33	47	49	7	2	4	1.31419	1.93545	1.9527	0.277263	0.080302	0.121693	1.70758e-08	-2.28822	down
EVM0035274	771	754	663	1453	1604	1575	28.712	29.4931	24.6444	53.7755	60.1204	58.2824	5.39786e-34	1.02063	up
EVM0020221	964	955	977	266	278	257	12.7878	13.3118	12.9422	3.50022	3.70508	3.38521	9.34063e-81	-1.87875	down
EVM0039712	34	47	38	2	9	13	0.850199	1.24397	0.957077	0.050631	0.229032	0.328816	6.38221e-05	-1.65682	down
EVM0029224	190	222	197	596	600	599	5.18574	6.36496	5.37335	16.1774	16.4841	16.2559	1.06627e-32	1.47574	up
EVM0029226	59	39	58	106	113	130	1.69028	1.17579	1.65969	3.01727	3.25576	3.70279	8.55129e-05	1.01701	up
EVM0045093	56	55	30	156	125	150	1.59203	1.62852	0.853063	4.42705	3.59023	4.2467	5.46465e-08	1.41169	up
EVM0033549	25	29	44	215	213	186	1.83164	2.19207	3.17863	15.7233	15.7508	13.6044	2.68007e-24	2.38867	up
EVM0033545	274	259	245	688	788	888	7.78738	7.72698	6.95061	19.414	22.5415	25.0555	5.50858e-37	1.52165	up
EVM0028515	183	121	151	350	350	406	5.50307	3.82456	4.5313	10.4877	10.6155	12.1602	2.06318e-13	1.19016	up
EVM0051382	29	31	30	81	101	103	0.287085	0.322485	0.30335	0.812666	1.02729	1.02888	5.24906e-07	1.42805	up
EVM0007528	157	148	172	63	79	83	2.9437	2.91371	3.21564	1.16114	1.47839	1.5354	9.37867e-07	-1.06325	down
EVM0010925	53	56	54	31	15	18	1.33316	1.49525	1.35557	0.776536	0.376193	0.455265	0.00126647	-1.14856	down
Salix_babylonica_newGene_6755	90	85	64	22	7	8	2.78002	2.7672	1.97846	0.653837	0.214475	0.233187	3.61015e-10	-2.1939	down
EVM0044050	122	139	120	290	253	271	6.32047	7.61446	6.22716	15.0236	13.2651	14.0269	5.18427e-09	1.00257	up
EVM0057612	106	86	63	44	36	13	3.30844	2.8116	1.94609	1.34263	1.12598	0.391735	0.000282931	-1.25098	down
EVM0052005	86	86	44	159	201	170	2.08587	2.20141	1.05817	3.84779	4.93277	4.11315	4.48666e-06	1.13831	up
Salix_babylonica_newGene_3128	56	61	47	0	0	0	2.66421	2.95581	2.22733	0	0	0	1.05048e-18	-3.65937	down
EVM0048608	8	10	17	55	58	33	0.408615	0.552111	0.909842	3.00309	3.22686	1.82051	7.61151e-05	1.5323	up
EVM0046185	300	238	260	120	130	146	6.67603	5.56676	5.79099	2.65045	2.91683	3.21776	3.31808e-09	-1.01865	down
EVM0056677	1632	1625	1756	3589	3604	3417	14.095	14.739	15.1384	30.7903	31.3154	29.306	9.89857e-83	1.02775	up
EVM0004193	102	64	93	20	19	9	2.6474	1.7417	2.39576	0.506665	0.492686	0.225861	2.52655e-10	-2.06424	down
EVM0010829	4699	4756	4864	2035	1827	2037	71.1921	75.7041	73.5821	30.6253	27.8413	30.6429	5.15658e-146	-1.32537	down
EVM0010828	2255	2125	2344	1011	825	837	30.7712	30.468	31.9476	13.707	11.3168	11.3359	2.9719e-73	-1.3695	down
EVM0050513	23	13	17	69	73	85	0.277636	0.170216	0.207714	0.851171	0.916608	1.05708	9.94149e-08	1.72666	up
Salix_babylonica_newGene_5438	44	38	17	171	139	125	2.82273	2.56616	1.06484	10.8785	8.96895	7.96376	6.1719e-11	1.84075	up
Salix_babylonica_newGene_5435	326	322	289	1493	1499	1605	9.08716	9.41551	8.02112	41.3507	42.0311	44.4403	2.42661e-137	2.21851	up
EVM0044936	49	70	84	223	204	194	0.867162	1.30986	1.49103	3.97143	3.66619	3.44026	1.37228e-11	1.46227	up
EVM0044931	53	71	67	253	240	199	1.75856	2.46831	2.2209	8.40252	8.05576	6.60609	1.7247e-16	1.6985	up
Salix_babylonica_newGene_7757	9	15	55	242	207	174	0.107372	0.428116	0.564905	2.19678	2.42975	1.49332	0.000289299	1.65093	up
Salix_babylonica_newGene_6161	95	153	171	422	366	434	0.341804	0.582383	0.617927	1.51942	1.33509	1.56309	1.82577e-15	1.42669	up
Salix_babylonica_newGene_1225	80	85	81	0	6	13	3.55909	3.94637	3.57457	0	0.244185	0.543878	0.00141419	-1.47784	down
EVM0006772	21	31	28	84	107	87	0.733246	1.13738	0.972011	2.90139	3.75576	3.01642	2.4636e-07	1.5261	up
EVM0045530	41	31	23	340	373	391	0.591356	0.472582	0.328484	4.92514	5.47933	5.66521	1.83304e-58	3.27366	up
Salix_babylonica_newGene_778	0	0	0	69	82	69	0	0	0	3.44987	3.89699	3.34577	3.25483e-23	4.00178	up
EVM0004437	71	56	36	162	183	153	1.45934	1.21518	0.733266	3.32958	3.81722	3.14683	5.65096e-09	1.42988	up
EVM0016081	58	90	95	0	0	3	1.92938	3.14294	3.14921	0	0	0.090675	6.33752e-23	-3.85115	down
EVM0011880	136	85	108	62	39	35	2.27253	1.48944	1.79388	1.02447	0.643496	0.574722	3.71751e-05	-1.17528	down
EVM0028929	191	209	180	32	33	28	3.28938	3.78725	3.09872	0.547018	0.568572	0.480052	7.5343e-27	-2.48092	down
EVM0028924	115	135	116	57	61	28	2.43068	3.00908	2.44864	1.19747	1.29521	0.580479	9.4697e-06	-1.23219	down
EVM0026561	536	468	454	64	65	69	10.3644	9.49402	8.76498	1.22741	1.25906	1.30668	1.10617e-69	-2.82319	down
Salix_babylonica_newGene_9025	648	655	664	270	318	270	25.1147	26.6026	26.5904	10.7022	12.066	10.6816	6.70538e-27	-1.22529	down
EVM0018684	334	351	311	988	951	861	6.12087	6.75569	5.69553	17.989	17.5361	15.6668	1.90625e-41	1.41796	up
EVM0013811	555	465	452	1611	1602	1672	16.5048	14.5233	13.4035	47.6013	47.9281	49.3618	1.00848e-86	1.6639	up
EVM0050257	414	478	415	1091	970	983	22.7426	27.6321	22.7945	59.6472	53.7088	53.6837	1.11298e-29	1.15092	up
EVM0050252	235	228	226	103	96	119	6.69975	6.81268	6.42483	2.897	2.7438	3.35556	7.12392e-10	-1.11575	down
EVM0038941	825	807	749	355	396	370	20.5321	21.1148	18.6205	8.76023	9.90764	9.152	3.1769e-27	-1.12136	down
EVM0025149	470	432	453	276	179	222	8.71577	8.42604	8.39019	5.09262	3.33496	4.0932	9.51531e-12	-1.0201	down
EVM0029640	71	41	37	107	126	136	0.82964	0.504713	0.426879	1.24903	1.49	1.58394	3.49452e-05	1.13292	up
EVM0029644	137	122	143	374	305	320	2.55339	2.39111	2.66186	6.91675	5.71084	5.92843	2.59318e-14	1.22052	up
EVM0022696	581	493	472	236	205	221	7.11866	6.34418	5.77376	2.8669	2.52475	2.68217	5.68675e-21	-1.24376	down
EVM0022698	7481	7596	9350	1761	2582	1826	400.738	427.53	500.214	93.709	139.136	97.1171	6.84051e-21	-1.91423	down
EVM0015979	113	118	108	488	422	433	1.02045	1.12529	0.972874	4.40147	3.85137	3.89977	2.86863e-36	1.87496	up
EVM0015974	7	15	19	88	95	94	0.252228	0.579689	0.673627	3.20375	3.51831	3.45444	2.03089e-12	2.26144	up
EVM0033858	160	210	271	116	71	121	1.39761	1.92665	2.36104	0.998757	0.620038	1.0482	1.05771e-05	-1.0288	down
EVM0033856	85	104	78	26	39	47	0.878203	1.12813	0.80227	0.258164	0.398099	0.482756	0.000120377	-1.14956	down
EVM0033851	68	58	66	273	279	314	1.82471	1.62909	1.74639	7.26481	7.50662	8.35253	3.08439e-28	2.02268	up
EVM0024315	64	47	82	31	27	26	0.86028	0.652305	1.0993	0.413367	0.360334	0.337961	0.00136463	-1.05948	down
EVM0022966	115	90	134	306	294	357	2.06671	1.69174	2.39563	5.47	5.32038	6.3704	1.09309e-15	1.39035	up
EVM0001103	2355	2196	2351	990	983	1069	21.7511	21.3131	21.6804	9.07793	9.12614	9.80469	1.26667e-87	-1.22549	down
EVM0032021	47	53	35	419	421	403	0.982017	1.16792	0.736998	8.83775	9.00415	8.49436	8.21591e-61	2.99805	up
EVM0054185	19	28	26	123	169	155	0.264106	0.41468	0.360555	1.73597	2.40449	2.17904	6.07582e-18	2.29203	up
EVM0057010	50	79	59	21	14	22	1.16059	1.93689	1.38485	0.480025	0.331196	0.505972	2.14899e-05	-1.46498	down
EVM0045686	2086	2081	1961	5382	5329	5349	55.4292	58.0929	52.0148	142.041	142.431	141.135	1.62736e-164	1.33443	up
EVM0030773	182	205	204	500	543	472	6.0041	7.1055	6.74736	16.4304	18.0822	15.5288	7.26403e-22	1.27606	up
EVM0044484	35	26	42	72	107	77	0.571421	0.447837	0.686508	1.16755	1.75268	1.23854	0.000283407	1.10829	up
EVM0044485	62	89	57	167	128	197	1.57209	2.36011	1.44543	4.20264	3.25788	4.96706	1.07069e-05	1.08912	up
EVM0030195	59	50	64	0	4	5	0.706252	0.628666	0.769277	0	0.043037	0.050897	6.44314e-14	-2.93689	down
EVM0040476	304	303	296	121	121	103	4.58282	4.79868	4.45317	1.81134	1.82426	1.53963	2.66716e-17	-1.38615	down
EVM0019996	45	66	101	24	13	19	0.891481	1.38091	2.00306	0.458755	0.261023	0.36605	5.42997e-06	-1.59861	down
EVM0032843	78	50	44	496	516	494	2.04996	1.37401	1.1335	12.9773	13.6781	12.9204	8.47326e-65	2.94695	up
EVM0008219	585	583	578	220	184	207	11.7375	12.2958	11.579	4.38139	3.70995	4.10968	7.25376e-36	-1.53339	down
EVM0002475	2119	1908	2139	979	1068	1010	27.9303	26.4206	28.1418	12.813	14.1573	13.2097	6.60409e-58	-1.05505	down
EVM0044434	31	31	34	253	229	203	0.534202	0.561049	0.587194	4.4394	4.06741	3.56902	4.3955e-31	2.58199	up
EVM0048811	31	40	34	128	116	133	1.19785	1.62277	1.31124	4.89853	4.49815	5.07364	2.68408e-10	1.62371	up
Salix_babylonica_newGene_3717	0	0	0	677	670	755	0	0	0	16.3684	16.4302	17.9141	9.2973e-103	7.01914	up
Salix_babylonica_newGene_3710	0	0	0	66	56	59	0	0	0	1.39017	1.2015	1.24871	1.21401e-19	3.73169	up
Salix_babylonica_newGene_3718	163	166	152	397	380	435	3.63169	3.68367	3.16437	8.35655	8.23876	9.33851	4.68019e-18	1.24588	up
EVM0051591	1261	1046	1146	2482	2522	2919	26.2079	22.832	23.7812	51.2512	52.7315	60.2396	1.09434e-54	1.14029	up
EVM0016864	19	21	24	53	47	59	0.346425	0.406608	0.437805	0.986225	0.882877	1.09645	0.00274047	1.04905	up
Salix_babylonica_newGene_8092	148	58	83	431	460	393	5.96822	2.06251	2.40655	15.3191	17.8471	15.6648	7.07091e-08	1.76899	up
Salix_babylonica_newGene_8091	0	0	0	295	255	240	0	0	0	11.2935	9.8599	9.17936	5.62025e-59	5.73712	up
EVM0053279	1374	1357	1341	411	455	425	26.0349	27.0111	25.3735	7.72068	8.65966	7.99017	1.25623e-89	-1.69113	down
EVM0041245	14	15	14	68	57	73	0.261694	0.313373	0.261405	1.34231	1.12604	1.44116	1.486e-07	1.77375	up
Salix_babylonica_newGene_4153	208	189	247	111	108	80	3.25934	3.17304	4.01577	1.78823	1.6538	1.26988	4.05469e-08	-1.09361	down
Salix_babylonica_newGene_152	52	52	67	150	161	148	2.14931	2.24815	2.76602	6.17037	6.71204	6.08031	1.76361e-08	1.27968	up
Salix_babylonica_newGene_154	130	122	122	29	23	42	3.85507	3.78994	3.6072	0.853262	0.687818	1.24026	6.134e-12	-1.83337	down
Salix_babylonica_newGene_1523	153	221	242	12	13	15	1.01616	1.53998	1.60353	0.078715	0.082901	0.093595	1.44612e-37	-3.5097	down
EVM0017803	87	97	67	8	16	7	3.80011	4.46803	2.89728	0.322391	0.688315	0.295354	2.94952e-13	-2.47988	down
EVM0045945	14	18	15	54	39	40	1.8311	2.57942	2.01633	7.40899	5.40472	5.53183	0.00247746	1.14608	up
EVM0055261	56	59	60	24	22	32	0.591841	0.651127	0.627865	0.243189	0.225306	0.333998	0.00195834	-1.03358	down
EVM0051963	35	44	42	0	0	0	0.967536	1.26884	1.1519	0	0	0	3.55052e-14	-3.23486	down
EVM0014573	168	145	145	45	25	50	2.43584	2.19889	2.09371	0.636082	0.362264	0.707088	8.89814e-13	-1.8027	down
EVM0014572	75	99	95	334	317	338	0.866717	1.2148	1.10628	3.88149	3.72827	3.91734	1.18901e-24	1.75222	up
Salix_babylonica_newGene_2879	0	0	0	42	52	53	0	0	0	0.761059	1.13441	0.962402	3.37632e-16	3.43236	up
EVM0051092	494	422	403	217	147	172	7.00258	6.28302	5.70548	3.05247	2.08716	2.42105	5.59993e-17	-1.30521	down
EVM0040206	60	53	60	222	271	244	4.05822	3.73466	4.04664	14.9705	18.5135	16.4414	1.48695e-22	1.92938	up
EVM0009601	333	379	299	1049	1068	1229	38.0621	45.5313	34.1126	119.275	123.021	139.772	3.1087e-51	1.64564	up
EVM0017670	113	93	111	275	215	224	1.45287	1.26003	1.42963	3.52212	2.79778	2.86942	1.15272e-08	1.07064	up
Salix_babylonica_newGene_2121	126	163	161	85	70	63	2.25663	3.05723	2.87337	1.49966	1.24541	1.11624	1.06009e-05	-1.02046	down
EVM0011363	1075	1018	1188	495	454	594	16.3256	16.2319	18.0159	7.46882	6.92475	8.95369	2.45503e-29	-1.12269	down
Salix_babylonica_newGene_982	82	80	75	7	8	14	1.51838	1.59319	1.41774	0.127663	0.148024	0.257328	1.05489e-13	-2.50126	down
EVM0004600	12	20	24	46	58	59	0.077812	0.13751	0.157818	0.301057	0.381964	0.379783	0.00076911	1.21172	up
EVM0004607	32	27	24	106	67	65	1.88168	1.64188	1.36533	6.21115	3.93235	3.82	8.01173e-05	1.25948	up
EVM0002731	160	153	202	85	96	73	3.40446	3.42156	4.29774	1.79044	2.05914	1.53245	3.18358e-06	-1.00278	down
EVM0008283	50	31	33	0	0	0	2.83162	1.8139	1.86996	0	0	0	4.49209e-13	-3.11709	down
EVM0054850	771	647	636	307	278	349	23.6842	20.8868	19.514	9.34999	8.59801	10.6421	4.47608e-22	-1.16409	down
EVM0054858	22	39	47	101	112	87	2.17599	4.12041	4.746	10.2995	11.5677	8.77582	2.50484e-05	1.25058	up
EVM0024864	1562	1505	1415	636	663	718	24.9985	25.3161	22.6172	10.105	10.6748	11.4005	3.00415e-49	-1.19247	down
EVM0010023	15	20	23	140	136	173	0.136278	0.184919	0.207941	1.26161	1.24164	1.55965	1.40667e-21	2.57738	up
EVM0038011	968	1137	998	456	445	403	6.86821	8.46873	7.07013	3.21197	3.17379	2.83806	4.20092e-35	-1.28422	down
EVM0010641	330	274	287	661	648	693	5.91586	5.15667	5.14462	11.785	11.7044	12.3497	8.4518e-23	1.09942	up
Salix_babylonica_newGene_11381	82	71	87	0	0	0	2.43609	2.21848	2.51187	0	0	0	3.39884e-26	-4.20674	down
EVM0049237	535	479	519	220	210	201	9.3428	8.78116	9.04249	3.818	3.68648	3.48396	1.13572e-25	-1.3021	down
EVM0045051	20755	19356	20575	10684	10329	10306	250.482	245.413	247.961	128.084	125.398	123.507	6.06372e-253	-1.00293	down
EVM0041799	34	31	51	82	87	103	1.16631	1.11678	1.74686	2.77787	3.01247	3.51544	0.000331674	1.04835	up
EVM0044536	762	653	682	1966	1857	1863	12.0227	10.8307	10.7551	30.84	29.5001	29.2105	3.74526e-79	1.37917	up
EVM0018342	97	107	100	208	281	280	2.69264	3.10702	2.77586	5.73578	7.84889	7.72112	9.81073e-11	1.22531	up
EVM0023410	52	27	40	107	78	88	2.06824	1.11895	1.60015	4.25661	3.14934	3.50257	0.00068591	1.01571	up
EVM0022719	61	79	60	247	180	198	1.35504	1.84471	1.32891	5.45606	4.02429	4.3828	6.66333e-12	1.4872	up
EVM0039334	85	92	103	26	42	39	0.822491	0.943746	1.00324	0.252463	0.403533	0.369875	7.89876e-06	-1.27625	down
EVM0031250	86	136	110	59	44	54	2.11454	3.5272	2.72438	1.45347	1.09503	1.31548	0.000173162	-1.0247	down
EVM0031259	51	55	58	29	18	23	0.558326	0.639383	0.637127	0.309709	0.197667	0.244855	0.00193133	-1.06954	down
EVM0031258	144	88	144	284	296	271	2.2283	1.42847	2.22123	4.38032	4.61925	4.17331	4.96585e-09	1.08206	up
EVM0039007	67	67	76	504	482	475	2.12594	2.2169	2.4095	15.919	15.4076	14.9877	2.73097e-65	2.65387	up
EVM0001714	23	25	21	59	82	73	0.297682	0.329956	0.263151	0.756733	1.06994	0.940682	2.63711e-05	1.34898	up
EVM0037368	117	116	105	342	378	306	3.44471	3.59358	3.0654	10.0089	11.2161	8.95108	1.25409e-19	1.49354	up
EVM0032781	306	289	297	1130	1324	1181	43.4596	43.0865	42.1419	159.669	189.49	166.805	9.87822e-88	1.95039	up
EVM0032789	541	576	560	308	220	278	12.6012	14.11	13.0355	7.13401	5.14045	6.43073	2.67805e-16	-1.08284	down
EVM0006946	36	33	33	8	13	14	2.71563	2.61297	2.47541	0.559803	1.00157	1.0519	0.00337682	-1.19052	down
EVM0032259	183	158	190	89	87	88	3.95594	3.57488	4.08294	1.89199	1.87723	1.87875	5.94021e-07	-1.0012	down
EVM0037099	795	830	696	25	30	14	20.0708	22.0084	17.5399	0.620494	0.753864	0.344314	2.86275e-138	-4.82893	down
EVM0007712	1001	935	1062	2576	2540	2339	14.2967	14.0256	15.1416	36.557	36.5119	33.1871	1.18568e-81	1.25752	up
EVM0055841	24	21	28	80	97	67	0.610326	0.54976	0.705743	2.01641	2.49068	1.69312	2.40264e-06	1.46039	up
EVM0042634	39	42	31	97	107	79	0.840101	0.950863	0.664221	2.07178	2.31344	1.69372	6.71774e-05	1.14257	up
EVM0012227	1080	1075	1212	2425	2351	2335	15.8234	16.5496	17.7427	35.3156	34.6693	33.9933	1.06307e-59	1.02337	up
EVM0002537	438	430	520	14	25	20	3.15211	3.24938	3.74026	0.095589	0.179468	0.137862	4.70093e-91	-4.28325	down
EVM0002538	335	350	389	123	83	139	3.6874	4.04692	4.27505	1.34445	0.916286	1.52076	2.59983e-20	-1.61768	down
EVM0006445	8	11	6	42	60	52	0.277979	0.40416	0.211014	1.47354	2.0992	1.81031	2.97646e-07	1.94353	up
Salix_babylonica_newGene_10280	0	0	0	606	744	688	0	0	0	14.7938	18.6804	16.7105	2.58165e-100	6.96624	up
EVM0040266	281	297	291	100	122	106	11.2707	12.4956	11.6497	3.98733	4.89176	4.21196	9.04781e-17	-1.40033	down
EVM0053849	1781	1642	1705	876	843	868	18.9531	18.3631	18.1197	9.25454	9.01923	9.16546	6.32076e-52	-1.03062	down
EVM0030341	49	45	55	29	15	8	2.82847	2.73212	3.1518	1.63603	0.84283	0.456892	0.00164659	-1.21717	down
EVM0004979	187	203	208	113	49	79	3.5966	4.09913	3.9997	2.16337	0.947376	1.4959	1.29911e-07	-1.25807	down
EVM0052464	332	246	265	109	109	155	3.20008	2.48762	2.54999	1.0362	1.05367	1.48372	4.2812e-10	-1.1684	down
EVM0053592	56	62	76	145	159	218	1.22672	1.41862	1.66479	3.16166	3.52329	4.77615	4.00222e-08	1.27673	up
Salix_babylonica_newGene_3505	139	119	176	408	467	481	2.38555	2.66035	3.18402	7.78484	9.38702	9.53127	4.28469e-24	1.5451	up
EVM0003148	16	10	16	37	42	38	0.66545	0.436506	0.662263	1.53007	1.7588	1.58541	0.00471267	1.10869	up
EVM0032648	3832	3223	3484	1003	917	923	133.346	117.807	121.07	34.6552	32.0839	31.8653	8.49604e-196	-1.92809	down
EVM0002230	82	93	88	0	4	3	9.624	11.5043	10.3504	0	0.392226	0.271716	1.14896e-23	-3.70459	down
Salix_babylonica_newGene_8689	194	156	136	410	527	297	2.01381	1.70713	1.54584	6.31931	6.67828	3.03918	1.97456e-10	1.23021	up
Salix_babylonica_newGene_8681	13	23	21	65	54	38	0.745715	1.41965	1.299	3.99115	3.38512	2.35803	0.0022389	1.13215	up
EVM0051509	40	31	43	5	2	3	0.292646	0.233908	0.315721	0.035517	0.014544	0.021999	2.22598e-08	-2.31597	down
EVM0055652	89	53	84	172	199	195	2.1715	1.37266	2.05789	4.1937	4.91811	4.76816	4.10044e-08	1.19724	up
EVM0026261	11	4	2	57	51	58	0.226487	0.087242	0.040683	1.19733	1.09472	1.22201	2.07012e-09	2.33306	up
EVM0025528	205	237	265	98	83	129	1.77078	2.1489	2.28209	0.833983	0.720257	1.09868	3.87861e-09	-1.17486	down
EVM0025513	43	35	65	236	200	222	0.685278	0.576951	1.03797	3.76067	3.2201	3.53769	2.23724e-19	2.00321	up
EVM0021602	69	59	37	23	23	25	1.84657	1.65191	0.990575	0.594984	0.607748	0.649081	0.0031976	-1.04817	down
Salix_babylonica_newGene_5107	10	15	3	35	33	34	0.523999	0.796843	0.153963	1.82143	1.73524	1.76397	0.00341396	1.25623	up
EVM0020551	499	469	470	1336	1274	1400	18.1875	17.9744	17.1266	48.4295	46.762	50.7295	3.03239e-65	1.41545	up
EVM0028496	285	245	326	737	690	704	5.02262	4.53324	5.7307	12.8988	12.2338	12.3086	9.38381e-28	1.24541	up
EVM0052857	1134	1078	1041	4563	4812	5074	29.7774	29.7241	27.3076	119.045	127.159	132.336	3.24338e-291	2.0907	up
EVM0057479	172	148	200	43	35	29	6.84351	6.22094	7.98429	1.70398	1.38394	1.13845	3.23107e-19	-2.13583	down
Salix_babylonica_newGene_3979	1011	795	1025	3592	3617	3616	17.9795	13.6148	16.8522	42.5034	43.4767	42.9555	1.07303e-175	1.87563	up
EVM0025602	12	9	7	458	511	423	0.408934	0.316191	0.244623	16.842	19.0442	15.5603	1.66391e-89	4.99005	up
Salix_babylonica_newGene_8945	52	53	48	4	0	0	1.09538	1.16935	1.01428	0.083415	0	0	2.01646e-14	-3.13105	down
Salix_babylonica_newGene_8943	691	696	772	277	318	360	38.8168	41.0683	43.2807	15.4361	17.9214	20.0788	7.80126e-26	-1.2051	down
EVM0018562	231	252	295	55	58	68	11.7561	13.5099	15.0154	2.74721	2.9686	3.43461	1.62323e-25	-2.03758	down
EVM0028691	72	63	87	223	278	193	0.742333	0.677218	0.887211	2.27509	2.88446	1.96926	6.01053e-13	1.50167	up
EVM0030306	74	45	51	149	158	137	1.25952	0.792914	0.858133	2.52522	2.69977	2.32294	3.14297e-07	1.2327	up
EVM0030541	57	44	61	145	186	239	0.774667	0.626484	0.823009	1.96206	2.54236	3.22479	4.63742e-12	1.62928	up
EVM0049065	17897	17303	18085	42036	38144	38670	550.408	559.074	555.422	1284.21	1180.14	1180.96	7.567e-221	1.10527	up
EVM0049067	44	46	43	12	0	12	1.03575	1.14413	1.02065	0.266766	0	0.28025	3.73873e-05	-1.72824	down
EVM0049060	132	102	102	21	21	37	3.23595	2.63523	2.50659	0.509788	0.518756	0.902701	5.25828e-11	-1.8803	down
EVM0043755	254	255	311	94	97	111	1.42249	1.50413	1.74359	0.521223	0.544735	0.61732	5.09857e-16	-1.42726	down
EVM0043759	49	31	37	12	13	12	1.74409	1.15009	1.31575	0.416344	0.443312	0.410233	0.00085754	-1.30554	down
EVM0016690	83	68	85	28	18	19	2.71345	2.33113	2.78875	0.897411	0.580466	0.620528	1.54167e-07	-1.63557	down
EVM0047503	412	391	386	2490	2371	2472	11.2734	11.2354	10.5264	67.6947	65.2922	67.1716	2.33873e-271	2.55521	up
EVM0046673	26762	24511	26068	8893	8361	7949	528.062	508.125	513.643	174.31	165.95	155.732	0	-1.66378	down
EVM0039153	103	61	89	18	17	35	1.31192	0.815484	1.13057	0.221102	0.214232	0.437849	8.35081e-07	-1.60281	down
EVM0046602	392	364	392	177	176	145	6.19523	6.05079	6.19994	2.77895	2.78993	2.27071	5.30069e-17	-1.2185	down
EVM0049147	8	4	12	60	64	76	0.313635	0.159886	0.469129	2.33699	2.54041	2.99561	9.26955e-11	2.33932	up
EVM0055414	327	310	247	13	23	34	3.46645	3.4507	2.61259	0.136196	0.240178	0.358095	4.48605e-46	-3.3893	down
EVM0007931	180	197	212	129	93	67	2.11944	2.43796	2.49398	1.50111	1.09152	0.78192	8.821e-06	-1.0052	down
EVM0040064	1115	1121	1277	481	468	559	7.81206	8.25344	8.94015	3.3436	3.29639	3.88842	8.2723e-42	-1.25514	down
EVM0009603	375	403	370	4392	3930	4312	10.3932	11.7335	10.2395	121.094	109.712	118.845	0	3.38482	up
EVM0009091	350	330	369	146	194	167	5.02476	4.97186	5.28385	2.0804	2.79172	2.3763	3.81042e-12	-1.06394	down
EVM0009097	6120	5272	5769	2228	2199	2222	95.2393	86.1797	89.6444	34.4384	34.4134	34.332	5.97399e-190	-1.41255	down
EVM0001520	199	142	164	336	374	381	2.48653	1.86615	2.04606	4.18703	4.71632	4.73873	3.73333e-11	1.029	up
EVM0014321	44	35	19	79	73	80	2.83045	2.36601	1.1742	5.09685	4.7555	5.1479	0.00159897	1.02239	up
EVM0014322	143	168	125	45	53	48	3.25346	4.03195	2.85465	1.00591	1.20124	1.0798	4.86683e-10	-1.50055	down
EVM0015056	124	79	95	0	0	0	2.96229	1.97802	2.25691	0	0	0	2.58837e-30	-4.46681	down
EVM0049611	99	107	100	22	16	19	2.41752	2.72688	2.43057	0.533214	0.392767	0.450849	1.04957e-13	-2.15935	down
EVM0022283	24	31	35	332	241	307	0.441164	0.610012	0.658707	6.30633	4.63271	5.82762	2.63074e-42	3.00373	up
EVM0040146	977	839	945	397	400	487	17.3273	15.6231	16.7331	6.99631	7.1365	8.56847	7.85812e-29	-1.13762	down
EVM0003027	91	76	118	246	199	200	3.87784	3.39695	5.03948	10.4905	8.59	8.52039	1.77848e-07	1.06915	up
Salix_babylonica_newGene_498	5	4	15	94	127	75	0.071567	0.090968	0.292162	2.19608	2.58888	1.65214	6.51069e-16	2.81781	up
EVM0056334	18	8	10	1430	1340	1447	0.430324	0.192452	0.227308	34.148	32.414	34.5484	7.80132e-202	6.31962	up
EVM0012057	224	250	253	540	486	513	2.72346	3.20482	3.07687	6.54496	5.96539	6.21761	1.04961e-15	1.00917	up
EVM0002186	59	38	49	204	205	205	1.63468	1.10397	1.34999	5.63877	5.72881	5.65875	1.29167e-18	1.89211	up
EVM0026877	56	37	61	144	104	137	0.852034	0.582269	0.925734	2.18544	1.5857	2.06462	7.48156e-06	1.16077	up
EVM0048527	120	81	120	615	644	553	2.84197	2.01161	2.84387	14.5441	15.4383	13.0696	1.85344e-58	2.37509	up
EVM0048526	88	51	88	32	25	46	1.17112	0.710059	1.1716	0.424518	0.325368	0.604764	0.00188024	-1.01545	down
EVM0048524	27	18	30	183	187	167	0.34288	0.23652	0.385833	2.38053	2.46431	2.182	8.48632e-25	2.53846	up
EVM0016778	455	503	496	150	138	144	4.60788	5.35494	5.01842	1.50802	1.40344	1.44536	2.70922e-37	-1.75511	down
EVM0013720	39	80	72	32	24	21	0.520065	1.11612	0.955815	0.419871	0.317935	0.267885	0.00133846	-1.12856	down
EVM0054404	264	300	269	636	632	691	5.0327	6.00662	5.10614	12.0419	12.1109	13.076	1.92915e-23	1.15998	up
EVM0018608	2	7	8	43	53	44	0.055054	0.199934	0.205349	1.16214	1.45293	1.18915	9.11775e-08	2.12454	up
EVM0020847	175	222	217	466	468	406	11.6067	15.457	14.3787	30.7117	31.2504	26.7478	5.32306e-13	1.04455	up
EVM0003352	502	438	485	203	216	247	6.28438	5.76387	6.0634	2.51846	2.71639	3.06724	8.12008e-18	-1.1207	down
EVM0022566	34	49	51	136	127	112	0.691035	1.05636	1.04138	2.78415	2.65223	2.29018	4.19069e-07	1.30326	up
EVM0055759	155	134	126	33	28	16	5.21461	4.73834	4.22376	1.09853	0.931107	0.52168	3.2581e-16	-2.20892	down
EVM0055750	121	138	136	360	341	378	1.08946	1.30838	1.21828	3.22181	3.09611	3.38839	9.59567e-19	1.35379	up
EVM0019554	666	620	668	337	329	318	12.732	12.4541	12.756	6.38695	6.32328	6.02288	4.65925e-22	-1.02368	down
EVM0013893	75	74	66	12	5	14	1.41996	1.4717	1.24787	0.225472	0.094597	0.265299	4.31789e-11	-2.28282	down
EVM0013891	256	175	226	492	482	521	3.5074	2.516	3.09248	6.70909	6.65982	7.10529	8.68793e-16	1.10969	up
EVM0017607	252	215	308	45	52	49	3.74161	3.33958	4.56254	0.659199	0.769089	0.713516	2.5616e-29	-2.30628	down
EVM0043247	66	46	39	162	141	193	1.95371	1.44178	1.14379	4.81364	4.23961	5.74061	3.43228e-10	1.52764	up
Salix_babylonica_newGene_3839	314	308	338	1132	1070	1139	11.6256	11.8899	12.666	47.279	46.7694	49.7225	3.79413e-78	1.72847	up
EVM0004608	121	109	105	321	303	347	1.87206	1.77496	1.61311	4.94446	4.71866	5.34692	1.22383e-18	1.43114	up
EVM0051127	1263	1244	1260	530	508	510	19.3785	20.0545	19.306	8.07048	7.82739	7.75782	4.61163e-60	-1.32158	down
EVM0025725	387	301	339	94	136	103	5.34658	4.36392	4.67974	1.28317	1.88572	1.40927	2.45868e-20	-1.60328	down
EVM0017432	81	64	71	187	236	149	1.3841	1.1531	1.21225	3.17563	4.06176	2.526	2.02514e-08	1.26409	up
EVM0021031	202	174	259	30	59	56	4.39813	3.97788	5.63598	0.643861	1.27718	1.2069	3.64812e-17	-2.00057	down
EVM0004605	67	58	52	20	19	27	2.64017	2.40244	2.06391	0.774716	0.745963	1.03032	0.00025227	-1.2365	down
Salix_babylonica_newGene_6646	82	92	229	49	39	41	2.62019	2.98173	7.93217	1.49494	1.10206	1.30029	4.83817e-06	-1.44408	down
EVM0013909	0	0	0	43	63	113	0	0	0	0.442729	0.657815	1.17882	2.64857e-20	3.80734	up
Salix_babylonica_newGene_1148	0	0	0	271	250	315	0	0	0	4.0302	2.99224	4.09567	5.09092e-61	5.80997	up
EVM0018026	39	18	13	68	69	91	0.479735	0.228228	0.15628	0.840899	0.865978	1.13393	8.7846e-05	1.36293	up
EVM0023760	8033	6928	6878	18764	19299	19096	260.149	235.711	222.439	603.675	628.795	614.121	6.93212e-191	1.33427	up
EVM0027866	384	297	398	134	172	149	8.66513	7.04568	8.96599	3.00712	3.89	3.33323	9.27337e-15	-1.24733	down
EVM0023183	32	11	17	54	74	78	0.671437	0.246594	0.359252	1.13638	1.56785	1.63848	6.15182e-05	1.41464	up
EVM0041596	78	47	63	230	248	232	6.0919	3.80073	4.88086	17.8926	19.5605	18.0367	4.78338e-18	1.76167	up
EVM0039985	174	173	158	86	82	79	7.86467	8.24287	7.14523	3.85619	3.74499	3.5414	7.52927e-07	-1.02253	down
EVM0037462	121	120	99	341	336	311	3.98893	4.15292	3.27561	11.2001	11.2007	10.2048	2.87157e-18	1.43254	up
EVM0023627	22	52	37	166	161	151	0.455556	1.13016	0.75782	3.44046	3.36795	3.12652	2.05067e-12	1.8461	up
EVM0036209	42	68	85	20	24	24	0.882181	1.49705	1.7749	0.399283	0.499175	0.485856	0.000148969	-1.30344	down
EVM0036208	44	51	57	98	123	132	2.80517	3.48324	3.66402	6.2829	8.0286	8.50891	3.74763e-05	1.06276	up
EVM0053268	242	259	251	63	40	46	1.09129	1.22868	1.12889	0.281292	0.179374	0.205195	9.36316e-28	-2.24249	down
EVM0028634	118	103	139	73	42	52	1.56201	1.42908	1.82927	0.952269	0.557147	0.674124	6.52738e-05	-1.05041	down
EVM0022253	6	5	7	47	48	41	0.293728	0.247579	0.335504	2.334	2.40129	2.02861	9.90579e-08	2.08422	up
EVM0030117	117	99	98	41	28	7	2.82734	2.50306	2.35317	0.979655	0.682374	0.150722	3.27016e-07	-1.72956	down
EVM0030119	10668	9633	10427	3623	3371	3332	243.248	230.754	237.42	82.0619	77.3065	75.4313	0	-1.61883	down
EVM0049427	2588	2294	2474	5812	5541	5716	43.7778	40.7592	41.7844	97.6612	94.2876	96.021	1.10085e-146	1.16152	up
EVM0022256	97	84	92	237	217	176	2.36366	2.13202	2.23374	5.72768	5.32197	4.26119	4.24755e-08	1.09629	up
EVM0038858	113	134	127	360	359	319	1.33058	1.64674	1.48348	4.20995	4.24685	3.72666	8.08072e-18	1.37212	up
EVM0044265	43	63	67	12	8	9	1.41127	2.17784	2.20814	0.383265	0.264557	0.264548	1.93513e-08	-2.04811	down
Salix_babylonica_newGene_11012	0	0	0	378	368	399	0	0	0	10.8451	10.7038	11.4651	2.06626e-74	6.23988	up
EVM0043125	13	10	13	139	163	153	0.329417	0.286096	0.341562	3.77936	4.49298	4.14806	1.99491e-28	3.13934	up
EVM0043121	84	81	100	36	31	38	1.06598	1.07541	1.27343	0.45331	0.395415	0.47274	1.3302e-05	-1.23291	down
EVM0048724	267	239	209	540	520	518	5.85629	5.49418	4.56349	11.7709	11.4676	11.2823	1.50371e-16	1.06672	up
EVM0048729	4100	3518	3867	1882	1761	1927	110.122	99.2639	103.703	50.1902	47.5677	51.3764	4.54334e-86	-1.08868	down
EVM0047714	2895	2655	2949	92	108	122	89.5856	86.2896	91.1169	2.8072	3.34477	3.74583	0	-4.70505	down
Salix_babylonica_newGene_8016	13	4	6	48	34	61	0.425549	0.130597	0.194689	1.60674	1.47208	2.79014	2.76029e-06	1.87006	up
Salix_babylonica_newGene_8012	0	0	0	340	393	333	0	0	0	12.8958	15.1872	12.6398	8.23727e-71	6.13387	up
EVM0047280	82	81	82	10	17	6	2.47143	2.57035	2.47247	0.284481	0.494497	0.165417	7.7851e-13	-2.39992	down
EVM0054648	61	70	85	6	14	3	1.91449	2.29747	2.6636	0.165332	0.419101	0.081911	4.51122e-12	-2.51688	down
EVM0022787	131	124	160	336	382	305	2.1812	2.18036	2.66546	5.58428	6.43632	5.06991	1.64886e-13	1.2084	up
EVM0001224	676	540	652	1434	1691	1552	16.5168	13.8714	15.9086	34.834	41.6068	37.6889	3.51973e-46	1.26237	up
Salix_babylonica_newGene_4227	1008	889	1042	0	0	0	36.3631	32.7915	37.6692	0	0	0	7.1522e-125	-7.53333	down
Salix_babylonica_newGene_4221	52	40	62	2	9	18	1.7029	1.39502	2.05887	0.049603	0.278361	0.567907	9.2502e-06	-1.77819	down
EVM0055598	269	210	156	54	56	46	8.91517	7.31111	5.15052	1.76345	1.8606	1.48719	1.78582e-16	-1.91608	down
EVM0013573	11	10	6	96	71	74	0.298349	0.311146	0.148964	2.83618	2.12514	2.16324	3.00621e-13	2.49423	up
EVM0014288	44	46	13	124	119	139	0.681534	0.750359	0.202626	1.92141	1.87961	2.15876	3.03253e-07	1.57946	up
Salix_babylonica_newGene_4549	509	425	428	101	123	112	29.123	25.5632	24.4638	5.69457	7.07013	6.32949	3.51383e-40	-2.00282	down
EVM0057262	19	14	9	60	60	35	0.22058	0.170734	0.092998	0.687882	0.692107	0.401959	0.000169871	1.42652	up
EVM0012552	464	509	568	247	221	201	6.3448	7.31853	7.76232	3.35234	3.03801	2.72512	7.16254e-20	-1.22332	down
EVM0003556	447	440	488	200	114	188	12.9236	13.3734	14.0932	5.73231	3.29358	5.38709	3.15367e-18	-1.44745	down
EVM0012930	4355	4228	4503	1561	1785	1769	203.713	207.807	210.357	72.5349	84.0025	82.1375	1.45551e-144	-1.39946	down
EVM0051457	117	87	72	237	244	220	1.43334	1.12159	0.88195	2.88205	3.00778	2.68322	1.15681e-09	1.22425	up
EVM0002220	7477	7461	7713	1517	1533	1632	159.527	167.255	164.336	32.1375	32.9044	34.5652	0	-2.3185	down
EVM0029916	495	408	482	169	197	162	9.51192	8.25026	9.2647	3.21837	3.7956	3.08595	9.12937e-24	-1.4011	down
EVM0028067	84	79	115	1636	1588	1592	2.2403	2.20662	3.05688	43.6075	42.8688	42.3979	9.09999e-264	3.98872	up
EVM0052378	110	80	110	11	15	8	2.97429	2.25047	2.97335	0.282401	0.394502	0.214926	3.94886e-17	-2.66462	down
EVM0003794	353	331	315	873	813	946	5.1053	5.03286	4.54372	12.5545	11.8425	13.6023	2.75376e-37	1.32667	up
EVM0019849	13	22	40	69	68	71	0.202284	0.359736	0.617486	1.0648	1.06004	1.09516	0.000726235	1.17942	up
EVM0053427	119	108	137	58	53	64	1.56906	1.49038	1.79952	0.753917	0.692717	0.83508	2.71085e-05	-1.01979	down
EVM0005242	3	3	11	202	167	146	0.109552	0.07733	0.369951	7.33289	6.15364	5.31408	4.55877e-36	3.96972	up
EVM0013911	178	139	171	519	528	492	12.8008	10.5072	12.2802	37.1752	38.3497	35.2392	1.54612e-31	1.56892	up
EVM0017604	304	249	241	590	619	619	3.35132	2.88578	2.64674	6.46891	6.87009	6.77951	1.20112e-20	1.13024	up
EVM0022247	39	38	33	0	0	0	1.05024	1.08458	0.892029	0	0	0	5.444e-13	-3.10567	down
EVM0022244	188	168	245	584	639	621	3.08143	2.90057	4.01067	9.54339	10.5667	10.1451	8.71619e-31	1.53195	up
EVM0041422	830	660	697	210	229	215	25.1152	20.9808	21.0775	6.2903	6.95133	6.45012	2.76908e-48	-1.75472	down
EVM0022799	43	50	79	10	13	11	0.542415	0.658682	0.99417	0.125851	0.165543	0.137258	3.07602e-07	-1.86958	down
EVM0011518	208	179	217	30	11	21	1.47115	1.3335	1.53605	0.205134	0.074648	0.143774	1.08467e-31	-2.99698	down
EVM0005322	38	32	48	99	106	100	0.911107	0.809107	1.14472	2.36536	2.57423	2.39966	1.21066e-05	1.19038	up
EVM0011513	248	199	263	515	530	469	8.29223	6.97703	8.76473	17.1033	17.7971	15.5418	1.06968e-14	1.0208	up
EVM0011515	1243	1185	1283	488	377	475	13.8826	13.9054	14.3127	5.4096	4.23072	5.26384	4.0303e-56	-1.50084	down
EVM0033955	66	81	76	48	19	19	0.670132	0.871238	0.78051	0.481553	0.190703	0.187876	0.000569324	-1.18793	down
EVM0025973	469	394	360	1125	1238	1226	13.065	11.5095	10.0083	31.1129	34.6796	33.9093	2.48874e-49	1.48188	up
EVM0021261	100	99	87	233	223	280	1.27661	1.33558	1.11184	2.97418	2.8771	3.57368	2.28392e-11	1.24998	up
EVM0029075	93	75	69	244	242	267	1.05505	0.899829	0.782149	2.76386	2.77068	3.02714	3.42556e-16	1.53811	up
EVM0035075	0	0	0	62	72	75	0	0	0	1.57574	1.85465	1.89681	3.10113e-22	3.93109	up
EVM0001026	1593	1414	1507	616	590	552	32.9747	30.7341	31.1495	12.6554	12.2718	11.3279	4.13024e-70	-1.39779	down
EVM0018856	678	699	709	1552	1503	1845	17.4687	18.9209	18.2416	39.7186	38.9635	47.2089	2.42937e-42	1.16894	up
EVM0018852	299	249	271	138	146	90	10.9408	9.58227	9.90496	4.99042	5.35413	3.26482	3.52953e-09	-1.12235	down
EVM0020134	26	34	10	55	78	68	0.675598	0.909869	0.252711	1.41852	2.01588	1.74921	0.00108891	1.18567	up
EVM0036678	802	759	725	425	318	351	15.5695	15.4891	14.0596	8.18563	6.19658	6.76187	4.25849e-21	-1.09402	down
EVM0036672	1225	1180	1083	2618	2611	2725	29.4509	29.8137	25.9999	62.5369	63.1616	65.0578	7.18505e-69	1.13152	up
EVM0036673	137	164	114	21	6	7	0.962262	1.2145	0.798548	0.146224	0.042425	0.045144	2.60763e-22	-3.05836	down
EVM0032703	0	9	11	53	41	37	0	0.329906	0.384972	1.96027	1.53574	1.36227	2.3736e-05	1.78415	up
EVM0039841	165	284	220	464	551	483	3.00841	5.45977	4.02446	8.44668	10.1576	8.78105	3.10869e-10	1.06544	up
EVM0043590	51	51	49	6	5	9	0.861245	0.896835	0.817238	0.100605	0.068426	0.150334	4.88269e-09	-2.21703	down
EVM0035918	641	612	617	201	169	213	9.51352	9.5285	9.13193	2.95141	2.51437	3.13491	3.18391e-43	-1.69602	down
EVM0041187	0	3	6	61	49	59	0	0.051614	0.146523	1.46972	1.20544	1.42248	1.54646e-12	2.80787	up
EVM0016607	129	105	119	33	55	67	6.01934	5.14663	5.571	1.50635	2.57924	3.09354	3.77915e-05	-1.11559	down
EVM0048916	42	42	71	12	33	12	0.547839	0.578616	0.943688	0.156394	0.441504	0.158901	0.00356091	-1.1465	down
EVM0005481	24	13	17	51	43	48	0.680458	0.386059	0.483325	1.41588	1.23148	1.3444	0.00345454	1.08488	up
EVM0057520	120	170	173	799	466	813	3.11866	4.63503	4.4961	20.6623	12.2007	20.9987	6.09235e-11	1.8632	up
EVM0057527	1892	1647	1927	643	768	749	35.7657	32.7056	36.3749	12.0687	14.6061	14.0449	1.40676e-66	-1.37588	down
EVM0046346	11	30	14	109	88	77	0.297722	0.871268	0.38731	3.0501	2.49394	2.1498	1.67317e-08	1.87367	up
Salix_babylonica_newGene_8605	1743	2684	3087	6997	7524	3679	36.8481	53.2789	58.6687	131.638	144.133	57.943	0.00281875	1.02911	up
EVM0047966	1336	1136	1230	277	307	267	29.6492	26.4744	27.2562	6.08855	6.83678	5.86918	2.80257e-108	-2.14161	down
EVM0047964	99	117	108	46	45	57	2.11399	2.65043	2.32265	0.971914	0.971819	1.20382	3.19911e-05	-1.07788	down
Salix_babylonica_newGene_3672	125	145	151	16	23	17	5.22465	6.33649	6.28224	0.645408	0.946362	0.682527	4.75835e-22	-2.6245	down
EVM0051757	522	419	543	221	217	221	7.85963	6.62162	8.16358	3.30511	3.28063	3.29198	1.41008e-19	-1.19022	down
EVM0046167	26	18	17	208	179	168	0.180844	0.130938	0.115384	1.46155	1.27666	1.17999	1.70539e-28	2.82407	up
EVM0049585	8	2	24	59	36	47	0.185236	0.030332	0.576539	1.42732	0.871493	1.14733	0.00098539	1.40397	up
EVM0055967	579	472	556	248	256	210	8.32457	7.12237	7.98641	3.5321	3.70416	2.99567	3.41893e-20	-1.19078	down
EVM0022713	639	547	559	3257	3019	3063	11.0605	9.94397	9.66389	56.0518	52.6189	52.701	2.60939e-259	2.35468	up
EVM0054380	97	95	68	190	173	215	1.34563	1.38994	0.948583	2.62596	2.4305	2.98075	1.23519e-06	1.03377	up
EVM0045868	894	914	834	161	141	174	9.59328	10.302	8.93391	1.71343	1.51323	1.84724	1.22201e-96	-2.47467	down
EVM0045866	63	47	60	150	166	175	1.6878	1.33151	1.60546	4.01439	4.50201	4.69544	6.25164e-10	1.38092	up
Salix_babylonica_newGene_4906	19	15	29	257	219	328	0.466122	0.36249	0.698772	6.29073	5.42617	8.02552	5.41564e-41	3.28872	up
EVM0055388	332	298	352	1112	1233	1247	4.00662	3.78011	4.23499	13.3362	14.98	14.948	8.13866e-81	1.79925	up
EVM0055380	255	174	246	98	71	107	4.88745	3.49211	4.69893	1.85217	1.36028	2.02918	1.52385e-09	-1.25873	down
EVM0055382	386	320	436	929	786	848	6.20471	5.40052	6.99674	14.8443	12.7183	13.5405	7.18877e-23	1.09983	up
EVM0055386	133	153	138	2	0	0	1.8928	2.29222	1.96843	0.023699	0	0	1.74136e-39	-4.79609	down
EVM0010910	79	73	78	38	38	23	2.57755	2.49308	2.54383	1.22229	1.23411	0.744552	0.000314576	-1.10437	down
EVM0011062	19	19	16	34	72	41	0.186287	0.187867	0.156759	0.332639	0.710568	0.397199	0.00414836	1.09873	up
EVM0014746	135	100	113	47	71	42	4.18026	3.27136	3.50538	1.4262	2.20976	1.2987	8.06575e-05	-1.0572	down
EVM0014747	1418	1344	1352	3534	3314	3268	26.294	26.1681	25.0243	65.0932	61.824	60.1757	6.21538e-107	1.24221	up
EVM0005852	96	86	101	755	673	670	0.727667	0.688174	0.772457	5.73737	5.18393	5.09339	1.65595e-91	2.76582	up
EVM0029270	152	120	116	877	813	910	1.19231	0.994574	0.911406	6.86974	6.44728	7.12544	2.88834e-99	2.63518	up
EVM0023332	203	183	214	446	505	477	6.60307	6.23148	6.94866	14.4263	16.5418	15.3942	4.26549e-19	1.17396	up
Salix_babylonica_newGene_5899	45	48	40	16	11	6	2.73984	3.10194	2.40991	0.928892	0.635955	0.360384	5.49997e-05	-1.5641	down
Salix_babylonica_newGene_5896	86	67	69	0	0	0	2.2918	1.92518	1.59863	0	0	0	2.18906e-24	-4.08797	down
Salix_babylonica_newGene_7766	222	228	154	79	95	120	9.05818	9.78952	6.26892	3.20702	3.9033	4.86272	4.95743e-06	-1.02204	down
Salix_babylonica_newGene_2040	0	0	0	168	199	198	0	0	0	4.42778	5.32301	5.22236	1.3452e-47	5.29586	up
Salix_babylonica_newGene_10802	29	20	12	92	40	70	0.756891	0.54328	0.305895	4.32301	1.06417	3.27995	0.000259651	1.34006	up
EVM0029897	2959	2402	2885	985	1042	1025	55.479	47.3104	54.0171	18.3365	19.6426	19.0735	1.74111e-101	-1.4722	down
EVM0004722	32	29	29	119	132	99	1.13037	1.0646	1.00188	4.18006	4.68287	3.47731	2.38232e-10	1.70986	up
EVM0002076	25	16	21	67	72	82	0.492192	0.333098	0.409351	1.31152	1.42312	1.60501	1.98913e-06	1.5196	up
EVM0016242	89	78	61	387	408	457	2.3424	2.13772	1.58757	10.1015	10.7877	11.9467	4.52994e-42	2.30715	up
EVM0027364	45	44	57	3	2	13	0.414109	0.431185	0.530816	0.024351	0.018351	0.11898	1.25289e-07	-2.13694	down
EVM0027363	245	189	212	106	110	85	7.03567	5.70873	6.07572	3.01364	3.16839	2.4143	2.05218e-08	-1.09206	down
EVM0027360	1170	1083	1202	354	448	379	24.2752	23.6	24.9125	7.29806	9.34743	7.80333	1.71727e-59	-1.57706	down
EVM0013037	41	33	29	117	149	91	1.2935	1.11265	0.926389	3.71629	4.81237	2.89111	2.836e-08	1.55066	up
EVM0021401	148	119	109	8	7	26	4.75463	3.99062	3.49134	0.225999	0.194021	0.806909	2.52719e-17	-2.7072	down
EVM0017622	31	36	37	97	59	94	1.06101	1.32407	1.2789	3.37412	2.0692	3.25648	0.000564143	1.05975	up
EVM0019507	77	75	76	29	18	16	2.39647	2.42964	2.35276	0.877513	0.539964	0.469488	3.44877e-07	-1.62126	down
EVM0020755	63	41	55	16	12	13	0.51626	0.350572	0.444716	0.125028	0.095925	0.103519	8.82537e-06	-1.60052	down
EVM0010073	61	64	83	8	5	11	0.663074	0.729927	0.907326	0.084927	0.044258	0.11618	2.36682e-12	-2.48242	down
EVM0011309	112	110	115	427	493	465	11.3564	11.6737	11.6583	43.0845	50.3646	46.863	8.42506e-40	1.92969	up
EVM0042403	148	164	137	65	53	38	2.00402	2.33386	1.84803	0.868142	0.722418	0.511465	3.07122e-09	-1.44735	down
EVM0005410	73	51	85	30	22	30	2.7681	2.02615	3.19084	1.12787	0.834859	1.13124	0.000230171	-1.19232	down
EVM0022457	11	14	18	50	40	33	0.303504	0.403462	0.487197	1.34806	1.09165	0.88292	0.00376856	1.13493	up
EVM0019138	331	275	385	801	759	779	9.54603	8.34426	11.1068	22.9909	22.0656	22.348	2.63655e-25	1.17102	up
EVM0012603	93	83	123	39	25	22	3.37731	3.1674	4.49372	1.41126	0.905884	0.783827	4.82057e-08	-1.61167	down
EVM0044323	70	76	68	25	23	8	3.43193	3.93466	3.3397	1.21107	1.13772	0.360385	2.20723e-06	-1.62868	down
EVM0044847	9	4	10	121	120	151	0.117681	0.04344	0.128552	1.64743	1.65147	2.05885	2.17945e-26	3.34687	up
EVM0003206	1459	1376	1707	667	644	637	17.0603	16.8956	19.9306	7.74823	7.57393	7.39199	1.00308e-51	-1.25775	down
EVM0012609	58	37	46	110	122	133	1.78726	1.19838	1.42473	3.3835	3.79381	4.07898	2.55812e-06	1.20673	up
EVM0044843	17	18	34	104	137	102	0.38962	0.419114	0.766063	2.38416	3.19622	2.34603	2.76714e-11	1.97036	up
EVM0003202	121	106	140	245	339	324	1.19097	1.09251	1.38065	2.40069	3.36136	3.17457	2.19693e-11	1.20424	up
EVM0023478	72	79	104	218	205	193	1.4293	1.65539	2.07826	4.33116	4.12151	3.82627	1.17828e-08	1.15663	up
EVM0039169	141	154	155	47	50	66	2.00654	2.31715	2.20635	0.659677	0.719779	0.936501	1.30869e-09	-1.405	down
EVM0039166	109	42	92	26	23	27	2.0831	0.845986	1.74915	0.493082	0.436985	0.511943	2.04074e-05	-1.43383	down
EVM0039296	126	110	99	22	38	34	3.21012	2.94965	2.53076	0.555707	0.960402	0.846069	1.48165e-09	-1.67607	down
EVM0001612	15	8	25	38	44	57	0.691852	0.360384	1.17369	1.76067	2.06678	2.64617	0.00340548	1.15067	up
EVM0001611	40	41	48	360	357	386	1.04789	1.11602	1.25156	9.3971	9.44696	10.0793	1.48037e-55	2.8953	up
EVM0001618	94	58	68	43	22	29	1.492	0.967212	1.0746	0.671857	0.346639	0.457527	0.000952163	-1.08623	down
EVM0046894	24	23	22	93	115	72	0.506849	0.508732	0.450877	1.96316	2.46682	1.51636	1.90125e-08	1.70458	up
EVM0046896	1580	990	1273	505	637	580	36.1747	23.814	29.1082	11.4799	14.6652	13.1747	9.20701e-09	-1.14063	down
EVM0041328	104	76	95	31	55	24	2.20643	1.69362	2.0053	0.653276	1.17178	0.502305	0.000130542	-1.18672	down
EVM0039835	80	128	133	351	322	260	2.29983	3.86889	3.8221	10.0801	9.36118	7.45431	1.86701e-11	1.32639	up
EVM0032117	136	179	181	9	15	14	0.879794	1.21457	1.16938	0.057507	0.093399	0.085156	3.32655e-31	-3.27408	down
Salix_babylonica_newGene_3461	10	8	2	63	44	54	0.58646	0.473002	0.100106	3.70945	2.5927	3.15763	2.94796e-08	2.15579	up
EVM0033195	24	22	12	66	35	77	0.439097	0.437122	0.212368	1.23956	0.662731	1.45684	0.00084492	1.24342	up
EVM0032949	211	219	231	32	23	24	7.3696	8.04153	8.0749	1.11378	0.784791	0.808986	4.92658e-36	-2.87038	down
EVM0052426	180	202	247	1634	1713	1609	2.50598	2.95708	3.44403	22.6713	24.0708	22.3203	1.20679e-186	2.88803	up
EVM0048035	84	84	103	202	208	221	0.701688	0.744833	0.862477	1.69079	1.76223	1.85099	6.83653e-09	1.11279	up
EVM0012505	330	304	261	769	615	729	9.4604	9.15504	7.46818	21.9141	17.7487	20.7725	1.6475e-20	1.16249	up
Salix_babylonica_newGene_3627	26	13	20	61	58	63	0.793332	0.400104	0.607777	1.88709	1.8303	1.94154	0.000136956	1.31017	up
EVM0004461	46	43	62	15	20	26	0.797955	0.796098	1.09648	0.254034	0.356285	0.444181	0.00228192	-1.10485	down
Salix_babylonica_newGene_10940	12	12	7	73	55	57	0.553181	0.42506	0.23081	1.6939	1.20516	1.41588	2.51774e-08	1.99535	up
EVM0057754	2208	1947	2140	1058	1087	1056	37.4986	34.7379	36.2887	17.8413	18.562	17.7994	9.27904e-58	-1.01924	down
EVM0017024	1268	1396	1192	426	296	397	21.7854	25.2106	20.4623	7.26032	5.11044	6.77618	2.18629e-55	-1.80461	down
EVM0026348	0	0	0	102	118	121	0	0	0	0.714529	0.833684	0.84928	4.04567e-33	4.612	up
EVM0026340	44	68	73	23	17	18	0.746431	1.21813	1.2471	0.392063	0.290251	0.304791	3.63886e-05	-1.42357	down
EVM0035675	142	163	96	392	451	505	3.35931	4.04212	2.25289	9.20938	10.7379	11.8728	4.27809e-20	1.6207	up
EVM0032569	91	56	113	260	333	297	3.43724	2.2041	4.27075	9.8214	12.7165	11.1915	1.15644e-15	1.63171	up
EVM0028590	17	27	24	89	47	79	0.56692	0.933963	0.79685	2.96709	1.56067	2.62882	8.46597e-05	1.33777	up
EVM0028597	108	112	111	509	496	540	4.09924	4.46483	4.24203	19.3336	19.069	20.5	2.50263e-51	2.11206	up
EVM0023106	94	129	138	48	50	42	0.916111	1.32929	1.35318	0.463723	0.491949	0.404061	7.20656e-07	-1.28719	down
EVM0023109	60	96	73	40	25	32	1.89629	3.20291	2.29123	1.25766	0.784105	1.00326	0.000471286	-1.11561	down
Salix_babylonica_newGene_7511	0	0	0	43	65	68	0	0	0	0.969324	1.48828	1.54503	1.3728e-18	3.6494	up
EVM0022858	78	61	44	23	16	24	1.44151	1.17897	0.808766	0.412007	0.289305	0.433804	0.00015899	-1.31258	down
EVM0018404	437	431	400	1036	1091	1098	4.55312	4.7139	4.15451	10.7128	11.436	11.3582	1.0216e-44	1.28089	up
EVM0018401	328	317	349	11	16	12	3.78575	3.84347	4.0174	0.11525	0.180656	0.13667	3.29245e-71	-4.27929	down
EVM0018400	347	358	341	39	50	65	7.05691	7.65383	6.93329	0.787155	1.01959	1.29901	6.82537e-46	-2.67206	down
EVM0035905	448	418	439	146	168	178	15.4504	15.1369	15.1128	4.99199	5.80074	6.09733	1.10157e-24	-1.41931	down
EVM0016032	57	72	67	15	2	6	1.1023	1.47025	1.28882	0.278088	0.029445	0.114171	4.17098e-10	-2.35381	down
EVM0013206	15559	14912	16018	220	238	246	375.703	378.292	386.246	5.25707	5.77643	5.87713	0	-6.06113	down
EVM0013208	565	418	602	165	239	313	11.1433	8.65877	11.8615	3.22912	4.73018	6.13137	0.000100315	-1.0714	down
EVM0019758	157	117	127	338	255	298	6.9605	5.45822	5.59375	14.891	11.3841	13.1118	2.01174e-09	1.0575	up
Salix_babylonica_newGene_11099	474	480	470	1282	1093	1305	5.1664	5.46314	5.16337	13.8219	11.9594	14.0527	6.91499e-45	1.303	up
EVM0043654	684	835	694	1660	1700	1746	24.3505	31.2226	24.6811	58.7518	60.9079	61.7687	3.90817e-38	1.14057	up
EVM0043657	178	209	181	79	94	74	3.18828	3.93218	3.2287	1.4029	1.68357	1.31389	1.04711e-08	-1.18226	down
EVM0043658	339	287	332	676	646	728	8.64133	7.68735	8.44615	17.1364	16.5826	18.4474	6.21865e-21	1.03134	up
EVM0025192	708	759	858	226	239	287	6.49264	7.31799	7.86564	2.05716	2.20599	2.61369	3.65728e-43	-1.64571	down
EVM0025194	36	48	60	7	6	3	1.54499	2.17726	2.59414	0.300971	0.260635	0.086042	6.01772e-09	-2.29078	down
EVM0025199	34	33	37	103	88	115	0.856088	0.866126	0.941908	2.60481	2.26945	2.92153	8.53798e-07	1.34968	up
EVM0035443	187	111	158	66	70	85	3.43966	2.14959	2.90837	1.19993	1.29531	1.55547	2.60934e-05	-1.00889	down
EVM0042215	92	109	153	50	50	34	2.6392	3.2789	4.36278	1.42603	1.44245	0.948364	2.3861e-06	-1.29813	down
EVM0024711	30	14	34	96	93	104	0.652989	0.309642	0.74721	2.1259	2.08918	2.30894	7.98704e-08	1.61903	up
EVM0031026	24	43	24	142	129	139	0.752275	1.44192	0.742245	4.5308	4.14659	4.41286	2.48698e-12	1.89029	up
EVM0000869	229	282	254	91	96	101	4.41278	5.7196	4.89721	1.73257	1.85035	1.93198	2.13454e-14	-1.39579	down
EVM0037787	906	859	993	479	417	463	12.4299	12.3822	13.609	6.51881	5.74467	6.30781	1.85516e-28	-1.05725	down
EVM0009353	328	282	326	98	80	96	6.10786	5.52233	6.06553	1.81501	1.49084	1.77468	4.4411e-25	-1.74899	down
EVM0009350	36	47	38	9	10	21	2.66623	3.71147	2.82512	0.655209	0.756157	1.56309	0.0017145	-1.24996	down
EVM0036786	226	169	215	71	64	106	8.15347	6.40587	7.74552	2.53889	2.29883	3.80132	2.52457e-09	-1.2988	down
EVM0032090	317	267	296	70	76	87	2.4454	2.15839	2.27978	0.534296	0.58735	0.666444	2.25773e-26	-1.88023	down
EVM0015154	114	92	83	246	250	276	1.86627	1.57369	1.35905	4.00011	4.1104	4.48914	1.3989e-12	1.30427	up
EVM0057552	173	176	217	53	73	77	3.95253	4.21056	4.9556	1.18908	1.67194	1.72869	3.1528e-11	-1.43103	down
EVM0030784	180	188	215	532	554	562	4.47256	4.91278	5.34705	13.1478	13.8766	13.8981	2.28659e-29	1.41782	up
EVM0030781	583	527	649	131	127	152	12.0174	11.4029	13.3638	2.684	2.62731	3.11275	9.03124e-55	-2.09538	down
EVM0024904	312	241	253	565	562	633	4.38463	3.55544	3.54474	7.89083	7.9435	8.83748	4.28083e-17	1.05459	up
EVM0030254	6	6	13	153	189	195	0.151283	0.160439	0.366829	4.32031	5.42555	5.52154	2.31284e-36	3.71865	up
EVM0008403	112	107	144	37	81	53	5.9604	5.97702	7.64478	1.91593	4.29586	2.75437	0.000285793	-1.01608	down
EVM0029997	11	10	10	80	67	93	0.113517	0.115906	0.107406	0.883553	0.744041	1.02586	1.38068e-12	2.36945	up
EVM0029993	25	28	22	95	105	117	0.313899	0.367451	0.269873	1.18449	1.3178	1.45557	2.14346e-10	1.79139	up
EVM0049452	678	560	601	1357	1351	1346	14.7052	12.7513	13.0039	29.2426	29.4774	28.9914	6.85562e-40	1.0812	up
EVM0007756	2328	2237	2253	507	553	521	63.9472	64.5733	61.7913	13.8258	15.2681	14.2048	1.2641e-203	-2.14398	down
EVM0047186	97	102	103	36	57	45	6.81501	7.54516	7.2385	2.5172	4.03109	3.09491	8.83651e-05	-1.065	down
EVM0047187	144	97	143	84	37	51	2.66441	1.88853	2.65384	1.53448	0.68596	0.934404	0.000143801	-1.07609	down
Salix_babylonica_newGene_6915	296	227	171	692	677	548	6.68806	5.3804	3.84394	15.5235	15.3982	12.3006	1.15898e-17	1.36612	up
EVM0048201	551	491	478	2234	2157	2111	16.2713	15.2334	14.0964	65.6105	64.156	61.9748	7.95876e-162	2.03061	up
EVM0047458	127	122	97	53	41	64	7.76437	7.82425	5.94323	3.19079	2.52129	3.90261	4.30821e-05	-1.07565	down
EVM0047459	107	109	118	276	286	303	1.5569	1.66662	1.72061	4.01129	4.22128	4.40858	1.64401e-14	1.27343	up
Salix_babylonica_newGene_8637	16	8	8	82	94	70	0.410757	0.193682	0.206651	2.11795	2.45987	1.79626	3.4195e-12	2.35173	up
EVM0026148	97	58	95	22	6	7	3.33731	2.10132	3.26926	0.74651	0.185526	0.230075	1.95833e-10	-2.2694	down
Salix_babylonica_newGene_4595	0	0	0	50	72	99	0	0	0	1.36054	1.99905	2.69502	7.0579e-22	3.91738	up
EVM0001870	257	313	251	106	79	80	6.4235	8.1979	6.24522	2.61631	1.98024	1.98029	6.6019e-17	-1.59979	down
EVM0052519	71	72	87	19	43	26	0.821402	0.878129	1.00516	0.208146	0.494819	0.299157	0.000152564	-1.22479	down
EVM0027737	5211	4642	5046	2385	2262	2188	142.642	133.495	137.928	64.8478	62.2734	59.456	1.61909e-124	-1.16956	down
EVM0055890	0	0	0	52	43	40	0	0	0	1.09298	0.907768	0.830396	6.05817e-15	3.31093	up
EVM0026069	23	36	38	81	73	98	0.445576	0.738288	0.739362	1.56364	1.42853	1.90247	0.000151058	1.15647	up
EVM0026062	17	12	16	72	84	91	0.71653	0.499793	0.672655	3.06071	3.5967	3.87231	2.02031e-10	2.02876	up
EVM0013998	198	111	112	380	344	354	7.16573	4.21386	4.04715	13.7105	12.5836	12.7517	5.42057e-11	1.24531	up
EVM0013993	375	365	347	176	191	181	9.92943	10.1468	9.16843	4.62991	5.07682	4.74032	1.60362e-12	-1.01084	down
EVM0011591	14893	14884	14702	5304	5245	4763	488.714	513.107	481.768	172.881	173.143	155.186	1.23911e-290	-1.585	down
EVM0011596	73	51	71	17	17	20	1.46261	1.06831	1.43395	0.337436	0.331602	0.394719	1.82563e-06	-1.5863	down
Salix_babylonica_newGene_1592	18	4	13	115	108	95	0.362382	0.072855	0.251761	2.38418	2.25115	1.96183	8.79306e-16	2.60192	up
Salix_babylonica_newGene_1104	1324	1264	1468	262	266	316	39.9796	40.6957	44.5102	11.8013	12.3769	10.1282	1.45693e-125	-2.28446	down
EVM0041128	46	53	54	113	116	166	0.691355	0.829356	0.79837	1.67526	1.74171	2.48088	2.38807e-06	1.20124	up
EVM0029382	132	220	110	52	54	18	3.61192	6.31461	3.00541	1.40671	1.46381	0.46662	0.00162217	-1.35347	down
EVM0051790	50	43	47	107	116	117	1.55177	1.38729	1.43566	3.28807	3.61162	3.59393	8.75739e-06	1.12549	up
EVM0023606	115	96	148	327	299	333	2.6673	2.32839	3.40846	7.51792	6.9732	7.6639	1.69127e-14	1.31583	up
EVM0022954	55	35	42	14	12	16	1.19782	0.799039	0.911469	0.302369	0.263223	0.346428	0.000431715	-1.33183	down
Salix_babylonica_newGene_6072	16	7	19	42	53	54	0.503791	0.234022	0.618768	1.37542	1.77225	1.75595	0.000228179	1.39396	up
EVM0028387	94	107	98	454	382	380	1.65875	1.982	1.71949	7.97114	6.79668	6.65953	1.5024e-32	1.90186	up
Salix_babylonica_newGene_1001	169	127	181	25	16	9	1.85393	1.45758	1.98204	0.687065	0.51564	0.097893	1.67041e-24	-2.88489	down
EVM0039664	577	511	478	233	204	216	15.5626	14.4809	12.8767	6.24265	5.52512	5.78011	8.87636e-23	-1.28231	down
EVM0011443	558	395	501	153	128	172	8.10876	6.03346	7.26894	2.2001	1.85993	2.47237	1.30612e-27	-1.67346	down
EVM0039668	75	45	79	143	156	176	2.36175	1.46986	2.4575	4.45909	4.93745	5.5002	2.36702e-06	1.11945	up
EVM0055957	16	14	7	44	39	53	0.517712	0.475649	0.236048	1.47624	1.30624	1.77701	0.000299825	1.39913	up
EVM0033431	157	151	150	397	459	472	4.32688	4.35791	4.13235	10.894	12.7429	12.9337	3.5589e-24	1.44409	up
EVM0049806	196	168	179	68	68	55	5.05732	4.55164	4.60133	1.74642	1.74868	1.40927	4.0271e-12	-1.46144	down
EVM0052460	38	43	37	147	179	190	0.585454	0.701055	0.579179	2.29709	2.84083	2.97755	3.3009e-16	1.91319	up
EVM0042028	162	184	215	414	475	489	2.51398	2.9993	3.34077	6.39935	7.4495	7.56579	3.81849e-17	1.21167	up
EVM0032502	50	46	51	10	17	4	0.802456	0.766263	0.81002	0.159956	0.272833	0.063938	8.53438e-06	-1.72447	down
EVM0053628	22	28	5	73	80	81	0.23642	0.311113	0.05101	0.779428	0.864702	0.861147	6.85674e-06	1.62111	up
EVM0041616	90	133	148	262	281	310	2.54941	3.96925	4.2084	7.4044	8.03982	8.75383	8.15061e-09	1.09469	up
EVM0041614	213	195	211	508	448	487	3.96529	3.82166	3.91697	9.39978	8.40318	9.0213	7.33052e-19	1.14494	up
EVM0041610	112	106	130	324	312	355	1.88198	1.86533	2.17615	5.40217	5.27994	5.93275	1.93117e-18	1.40895	up
EVM0036338	1259	1230	1282	544	569	553	20.7214	21.2824	21.0846	8.88894	9.41192	9.03885	3.94546e-53	-1.21816	down
EVM0036333	710	625	678	295	329	296	17.2647	15.9778	16.4675	7.11433	8.03636	7.14508	3.91702e-26	-1.15966	down
Salix_babylonica_newGene_9155	6	9	5	55	47	40	0.13343	0.222423	0.113334	1.48663	1.23368	1.01649	1.79898e-07	2.03232	up
EVM0055301	517	471	575	217	195	221	4.42888	4.23895	4.9195	1.84006	1.67656	1.87639	3.50406e-25	-1.32283	down
EVM0007590	130	121	130	492	461	508	1.34745	1.31582	1.34144	5.06268	4.80393	5.23449	2.89e-40	1.83869	up
EVM0037064	614	600	589	167	206	173	11.8782	12.1814	11.374	3.1971	3.99353	3.32089	9.86613e-43	-1.73457	down
EVM0009255	309	378	382	742	701	860	3.24162	4.16643	4.00536	7.73712	7.40335	8.95971	3.47306e-18	1.03522	up
Salix_babylonica_newGene_1021	8	17	25	240	232	259	0.233263	0.542782	0.79649	6.28987	6.11777	7.33671	6.4576e-42	3.43411	up
Salix_babylonica_newGene_1024	348	361	329	195	112	129	6.51096	6.45401	5.28357	5.554	2.06696	2.88038	1.17715e-11	-1.24437	down
EVM0012875	32	26	57	99	96	77	0.607078	0.524135	1.09329	1.89508	1.87003	1.46743	0.000723888	1.04531	up
EVM0028146	6	0	12	40	41	60	0.102275	0	0.209136	0.692604	0.70833	1.02858	2.32445e-06	1.97059	up
Salix_babylonica_newGene_10253	114	98	118	19	44	27	2.46856	2.2188	2.53937	0.395508	0.95425	0.566242	6.00793e-09	-1.68736	down
EVM0002363	122	98	112	391	393	434	4.35755	3.67387	4.00068	13.9408	14.1978	15.5019	3.53596e-31	1.76731	up
EVM0012126	243	328	279	34	28	32	4.49928	6.37644	5.15676	0.623094	0.507942	0.587058	7.27118e-43	-3.00072	down
EVM0003960	40	49	14	375	414	384	0.839413	1.07991	0.297812	7.9687	8.91801	8.15482	3.21452e-12	2.60826	up
EVM0007271	340	321	365	1374	1469	1352	12.3183	12.2393	13.233	49.568	53.6732	48.7542	8.58159e-110	1.96089	up
EVM0021950	90	110	101	17	56	28	1.90444	2.45341	2.13886	0.35392	1.19547	0.579062	1.83749e-05	-1.38389	down
EVM0057044	260	237	256	71	57	65	1.65855	1.58459	1.62679	0.448001	0.363507	0.409368	3.70004e-24	-1.91298	down
EVM0017519	50	48	23	138	169	109	1.20308	1.21276	0.55187	3.33326	4.12477	2.60874	6.03986e-08	1.53172	up
EVM0017515	306	189	273	98	86	96	3.22991	2.09688	2.88177	1.02433	0.906959	1.00069	6.83306e-13	-1.42091	down
EVM0028859	68	77	46	238	217	262	1.96343	2.33576	1.31219	6.84664	6.31695	7.52955	1.93988e-16	1.73765	up
EVM0021481	478	416	477	985	955	997	8.54085	7.80539	8.50693	17.4753	17.1619	17.6813	1.29617e-30	1.03834	up
EVM0017309	23	15	15	160	127	147	0.183477	0.125532	0.119731	1.27724	1.02862	1.17156	1.17631e-21	2.63398	up
EVM0018778	160	134	203	8	11	17	5.79173	5.11199	7.35921	0.287934	0.401708	0.604752	7.64722e-31	-3.31599	down
EVM0054531	652	567	637	173	214	151	3.72551	3.40371	3.63127	0.978084	1.22691	0.855975	1.71687e-40	-1.78898	down
EVM0027509	17	14	10	101	85	107	0.390482	0.336218	0.228229	2.31365	1.98419	2.46349	3.80686e-14	2.35767	up
EVM0055653	61	79	90	567	552	525	1.0051	1.36569	1.49037	9.34416	9.22735	8.65481	1.17737e-67	2.69185	up
Salix_babylonica_newGene_5209	57	88	102	257	221	252	0.786243	1.15559	1.42177	3.57208	2.98758	3.13918	7.43731e-12	1.4228	up
EVM0050324	111	76	109	48	42	43	2.27051	1.62143	2.22326	0.961856	0.85091	0.871374	7.86757e-05	-1.08076	down
EVM0051057	153	117	136	31	33	28	1.64391	1.32416	1.45457	0.325562	0.347364	0.292933	6.17738e-15	-1.98372	down
EVM0034593	14	16	44	211	216	227	0.232684	0.276683	0.738695	3.55529	3.69401	3.82555	3.76794e-25	2.76219	up
EVM0034595	55	31	52	327	354	309	2.48068	1.46855	2.37387	14.8404	16.2718	14.0195	7.213e-41	2.63884	up
EVM0028462	85	74	85	454	487	467	3.15765	2.85581	3.12597	16.7641	18.1807	17.2207	9.88022e-56	2.39779	up
Salix_babylonica_newGene_3255	151	65	145	59	73	34	1.77366	1.11156	1.58908	0.689676	0.883242	0.415527	0.00138403	-1.00683	down
EVM0023305	8	0	13	186	176	131	0.20458	0	0.34734	4.94048	4.73083	3.49332	0.000137294	1.74236	up
EVM0035246	1806	1647	1972	869	845	855	19.2205	18.4122	20.9609	9.18297	9.03971	9.02833	3.40265e-55	-1.11922	down
EVM0031527	40	34	41	11	10	14	0.289646	0.256325	0.294596	0.076711	0.071804	0.098613	0.000568833	-1.34728	down
EVM0020275	180	218	205	90	93	92	8.06815	10.2481	9.18487	4.00362	4.18779	4.09577	8.80709e-09	-1.12477	down
EVM0036531	70	63	52	129	172	171	1.3047	1.23998	0.973455	2.39379	3.24339	3.1781	2.63292e-07	1.20425	up
EVM0032623	68	49	75	279	227	233	2.47158	1.87169	2.68938	10.0695	8.29856	8.40412	8.39491e-19	1.789	up
EVM0001346	142	148	155	40	24	32	1.83918	2.0063	2.00027	0.511598	0.310352	0.411176	1.89326e-16	-2.0574	down
EVM0032197	102	109	124	262	255	341	1.58973	1.7832	1.9165	4.05717	3.98968	5.27238	5.06953e-12	1.24861	up
EVM0033577	55	67	57	6	12	19	1.00716	1.30845	1.04122	0.092452	0.223084	0.347121	4.47939e-07	-1.83453	down
EVM0033579	200	198	194	846	819	846	5.71962	5.9497	5.54708	24.0841	23.6002	24.073	2.04975e-75	2.00036	up
EVM0043940	91	91	94	215	219	219	4.87739	5.10022	5.01055	11.4583	11.8646	11.6661	8.59878e-10	1.13747	up
EVM0049639	13	24	29	121	111	105	0.319662	0.659367	0.734266	3.14381	2.91596	2.73271	6.67835e-12	2.00662	up
EVM0054306	595	480	499	113	99	107	11.3888	9.6517	9.54244	2.13761	1.89299	2.03313	6.97857e-55	-2.28133	down
EVM0044061	130	156	146	301	384	413	4.73416	5.9552	5.31578	10.907	14.1105	14.9647	7.50894e-14	1.24525	up
EVM0008053	819	721	824	163	181	190	15.8858	14.6962	15.9607	3.13113	3.52938	3.66135	5.03537e-78	-2.15459	down
EVM0008055	1703	1625	1663	547	558	581	29.4105	29.4811	28.6703	9.37645	9.68374	9.95925	3.60505e-105	-1.60396	down
EVM0042722	149	161	211	531	537	505	2.63672	2.99519	3.73735	9.37013	9.59651	8.89701	7.64364e-27	1.50379	up
Salix_babylonica_newGene_3150	116	97	120	0	0	0	3.64149	3.20675	3.76921	0	0	0	5.93431e-34	-4.66045	down
Salix_babylonica_newGene_3158	0	0	0	601	472	541	0	0	0	22.7436	18.0807	20.4521	1.28422e-88	6.66177	up
EVM0031159	17546	16475	17306	6407	6130	6015	446.027	439.985	439.291	161.765	156.759	151.811	0	-1.5157	down
EVM0031157	483	382	400	196	158	175	4.53978	3.76646	3.74727	1.82644	1.49332	1.6296	7.52301e-18	-1.26865	down
EVM0052035	218	225	236	112	99	114	5.40786	5.86633	5.84786	2.76009	2.46982	2.79241	3.06126e-09	-1.06609	down
EVM0057207	14	25	30	76	81	78	0.54095	1.01482	1.13594	2.89614	3.15236	2.99596	4.95001e-06	1.46227	up
EVM0053785	114	93	125	36	36	34	3.07176	2.61793	3.35869	0.952092	0.97424	0.908471	7.24454e-09	-1.52797	down
EVM0057202	41	29	46	115	71	109	1.50132	1.12423	1.69113	4.26963	2.67597	4.04894	9.37556e-05	1.1477	up
EVM0052782	127	112	167	11	5	9	3.04368	2.80867	4.00507	0.256542	0.098992	0.205243	9.68668e-28	-3.39155	down
EVM0026612	82	101	100	33	38	22	1.10523	1.42477	1.33567	0.436177	0.504713	0.285897	5.86225e-07	-1.45688	down
EVM0050688	36	36	30	118	123	100	0.377507	0.394296	0.314512	1.24572	1.30831	1.05741	1.2295e-08	1.52041	up
EVM0004715	56	59	61	14	13	10	4.66513	5.11673	5.04849	1.13763	1.02498	0.808526	9.98422e-08	-1.85814	down
Salix_babylonica_newGene_4314	0	7	11	58	98	88	0	0.142564	0.211634	1.13173	1.92577	1.72019	0.000964878	1.52879	up
EVM0002952	3062	2729	2791	917	810	764	82.9851	77.698	75.5115	24.6702	22.0653	20.5546	1.60885e-143	-1.82137	down
EVM0048486	157	129	155	57	59	49	3.71961	3.1991	3.67574	1.33336	1.39525	1.15265	2.72312e-09	-1.36125	down
EVM0050971	7370	7313	7461	3534	3580	3567	99.2439	103.454	100.317	47.2611	48.4923	47.6844	4.34355e-180	-1.10016	down
EVM0007410	1014	754	1025	288	271	272	15.8097	12.353	15.9514	4.44801	4.24966	4.19899	2.37209e-52	-1.76209	down
Salix_babylonica_newGene_2942	103	92	131	0	2	0	2.6198	2.61288	3.31535	0	0.049381	0	1.58234e-31	-4.40688	down
Salix_babylonica_newGene_2948	382	391	413	148	169	184	10.5689	11.3691	11.4158	4.06875	4.6939	5.05409	2.18571e-18	-1.25764	down
EVM0014662	1071	1027	1105	3491	3414	3244	22.2009	22.3586	22.8706	71.8892	71.1791	66.7742	2.35107e-172	1.60668	up
EVM0014669	1902	1724	1882	5404	5829	5824	33.1463	31.5627	32.7508	93.5564	102.199	100.797	1.0319e-230	1.57599	up
EVM0029139	176	142	148	68	45	48	2.99309	2.52626	2.50479	1.13626	0.753815	0.809283	5.73104e-10	-1.46101	down
EVM0050979	50	52	72	17	22	12	0.709924	0.78595	1.0254	0.235764	0.312798	0.165186	2.6521e-05	-1.47955	down
EVM0018959	2807	2586	2912	1327	1433	1416	76.2083	73.7568	78.9557	35.7808	39.1191	38.1562	8.97913e-72	-1.03635	down
EVM0015532	20	31	16	100	70	88	0.694288	1.13281	0.555993	3.44416	2.43297	3.01159	4.5404e-07	1.60606	up
EVM0011859	0	0	0	868	837	873	0	0	0	24.4724	23.8947	24.5843	3.82406e-114	7.28711	up
EVM0004444	21	24	15	131	123	128	0.436826	0.534525	0.310065	2.82767	2.69073	2.75122	6.7617e-17	2.31291	up
EVM0012621	42	63	58	13	6	5	2.9799	4.72388	4.1348	0.884928	0.414439	0.345964	2.72988e-08	-2.11236	down
EVM0002135	22	22	37	119	115	110	0.87343	0.902447	1.47058	4.71353	4.63384	4.35267	8.4666e-11	1.80862	up
EVM0027203	218	166	177	74	70	92	4.29956	3.43565	3.48212	1.43819	1.37206	1.79479	6.388e-09	-1.22141	down
EVM0053996	96	66	79	298	258	269	2.63641	1.88781	2.16768	8.16172	7.15798	7.37089	7.92907e-19	1.64474	up
Salix_babylonica_newGene_9059	2	4	0	115	92	129	0.014974	0.033041	0	1.10548	0.832705	1.32442	2.12501e-28	4.0211	up
EVM0013173	62	96	53	17	31	22	7.62727	12.5472	6.57749	2.02506	3.78673	2.68645	6.92072e-05	-1.36684	down
EVM0010482	75	79	125	3	6	8	1.18756	1.32237	1.97495	0.047513	0.094631	0.115904	2.46541e-19	-3.15518	down
EVM0030997	109	111	89	269	345	333	2.62026	2.79789	2.13815	6.43753	8.3576	7.97886	3.42244e-17	1.4961	up
EVM0049437	70	92	80	160	191	219	1.20744	1.66492	1.36626	2.75025	3.31723	3.7605	2.54386e-07	1.11	up
EVM0013828	104	94	128	36	50	44	1.85225	1.75197	2.27727	0.638329	0.891899	0.762625	2.94446e-06	-1.24187	down
EVM0018100	34	12	8	81	80	87	0.45871	0.17152	0.09766	1.08603	1.09266	1.17408	9.92e-07	1.73243	up
EVM0038914	27	22	40	80	81	99	0.22477	0.187748	0.327816	0.657297	0.678491	0.818266	1.55598e-05	1.30813	up
EVM0038918	63	44	79	170	180	190	1.5396	1.12476	1.93219	4.13979	4.44781	4.6279	6.8612e-10	1.38855	up
EVM0024798	1430	1365	1413	3444	3346	3325	12.6852	12.7285	12.5229	30.3583	29.8679	29.3049	6.72621e-118	1.21053	up
EVM0037497	2326	2308	2450	1065	1064	1095	21.2131	22.1167	22.315	9.64554	9.75709	9.91066	8.94393e-87	-1.18011	down
Salix_babylonica_newGene_10619	0	0	0	309	297	293	0	0	0	12.2422	11.9374	11.6015	1.45124e-64	5.92411	up
EVM0033827	110	109	116	0	0	0	2.8829	2.98759	3.03469	0	0	0	2.55579e-34	-4.6781	down
EVM0033821	93	102	113	40	53	51	2.63489	3.03171	3.20787	1.12885	1.5024	1.4238	8.48937e-05	-1.0411	down
EVM0003481	254	198	234	11	6	4	19.1371	15.6687	17.622	0.816874	0.455656	0.233379	3.1829e-51	-4.32762	down
EVM0039397	116	88	144	48	58	26	2.52935	2.02136	3.13173	1.04486	1.26731	0.552197	1.19838e-05	-1.27376	down
EVM0001158	72	64	66	32	24	26	1.38935	1.29767	1.27167	0.616179	0.463261	0.493643	0.00022032	-1.16577	down
EVM0034607	605	691	550	1324	1334	1341	6.78111	8.1344	6.15203	14.7435	15.049	14.9326	1.00781e-28	1.04921	up
EVM0036701	2068	1647	2173	665	669	673	34.2921	28.704	35.9972	10.9535	11.1497	11.0742	1.76453e-79	-1.5842	down
EVM0039973	79	59	94	281	275	250	1.38019	1.08716	1.64858	4.89407	4.85846	4.35114	2.62606e-18	1.66211	up
EVM0032010	849	695	901	336	270	301	7.7975	6.70885	8.26527	3.06714	2.48971	2.7405	5.31578e-36	-1.45104	down
EVM0032015	613	590	588	310	308	292	6.74491	6.81634	6.4548	3.38502	3.40421	3.18698	1.19203e-19	-1.01021	down
EVM0030700	54	59	34	7	0	11	1.1296	1.29641	0.705362	0.146912	0	0.224283	3.87661e-07	-2.09318	down
EVM0056534	1257	1466	1263	0	0	0	28.7095	35.1933	28.8028	0	0	0	1.29922e-141	-7.90117	down
EVM0026428	1208	1108	1086	573	587	582	21.4435	20.668	19.2499	10.0959	10.476	10.264	1.75116e-32	-1.00619	down
EVM0015821	36	8	19	64	93	81	0.648198	0.14981	0.33382	1.12928	1.68469	1.43148	1.97183e-05	1.51819	up
EVM0030355	408	416	415	165	132	142	11.9039	12.7665	12.0918	4.76907	3.8622	4.11647	3.37494e-25	-1.50322	down
EVM0036145	170	135	187	42	55	36	1.7873	1.4938	1.9673	0.439663	0.582946	0.373688	9.56106e-14	-1.77701	down
EVM0051904	263	356	285	719	769	756	7.19125	10.2279	7.76628	19.5267	21.163	20.5405	5.11679e-23	1.23133	up
EVM0051901	589	566	537	139	157	120	13.5388	13.6583	12.3204	3.15381	3.61427	2.73859	6.95542e-49	-2.01987	down
EVM0051908	142	118	100	42	53	53	3.07795	2.67444	2.15792	0.904181	1.14606	1.1341	2.31049e-06	-1.2144	down
EVM0048179	33	23	41	53	69	105	0.907647	0.638392	1.10233	1.43725	1.89599	2.85769	0.00282985	1.00159	up
EVM0041123	285	312	305	954	994	1009	4.02737	4.63276	4.29826	13.4043	14.1457	14.1707	3.07043e-62	1.63957	up
EVM0012425	141	128	130	37	46	59	5.65479	5.36877	5.21107	1.44858	1.83727	2.32024	1.07827e-08	-1.41156	down
EVM0012424	63	47	39	12	8	16	1.34587	1.04751	0.823407	0.244778	0.17019	0.336983	1.51253e-05	-1.62778	down
EVM0032836	1051	1095	1125	389	389	354	31.9266	34.9492	34.121	11.7275	11.8846	10.6505	4.30444e-64	-1.56273	down
EVM0032833	3166	2803	3316	1130	1228	1238	27.9957	26.0419	29.2807	9.9231	10.921	10.8664	2.73624e-114	-1.4096	down
Salix_babylonica_newGene_5226	76	33	55	171	189	185	2.37124	1.08764	1.72481	5.33893	5.96553	5.7463	1.6521e-10	1.54963	up
EVM0026094	50	35	59	16	16	26	3.1483	2.31281	3.71582	1.01142	0.994303	1.6428	0.00338844	-1.09064	down
EVM0026795	76	88	108	314	267	314	1.75764	2.1351	2.50294	7.25737	6.2378	7.24607	9.82103e-19	1.59344	up
EVM0004845	173	150	160	77	70	91	1.90356	1.72399	1.75274	0.839125	0.768464	0.98913	2.47414e-06	-1.00713	down
EVM0055812	128	147	98	304	281	292	1.51374	1.83329	1.15892	3.58163	3.35542	3.4422	4.30314e-10	1.12791	up
EVM0017274	457	385	487	164	171	213	3.38709	2.99723	3.61044	1.20413	1.27256	1.56811	6.95101e-19	-1.28856	down
EVM0017272	280	280	296	798	701	679	7.65287	8.04056	8.09181	21.6745	19.2941	18.4577	8.30931e-30	1.27492	up
Salix_babylonica_newGene_4121	0	0	0	134	123	93	0	0	0	2.82911	2.66548	2.00653	4.60534e-33	4.61633	up
Salix_babylonica_newGene_4120	58	65	48	351	260	284	2.70366	3.19668	2.23455	16.3705	12.2748	13.2127	2.21592e-28	2.20255	up
EVM0041232	532	449	487	1468	1550	1412	5.33445	4.72928	4.87817	14.6354	15.6448	14.065	4.48175e-74	1.52927	up
EVM0054146	12	12	19	58	75	88	0.878875	0.946598	1.41671	4.42064	5.75984	6.68413	1.6215e-08	1.90341	up
EVM0010135	20	5	8	74	110	123	0.377165	0.079462	0.151056	1.3779	2.0811	2.30617	6.67265e-14	2.55506	up
EVM0010133	15	24	20	92	69	55	0.701828	1.15764	0.898989	4.28851	3.25951	2.5423	6.58889e-06	1.51491	up
EVM0035707	74	98	63	173	188	188	1.82626	2.53968	1.55745	4.2446	4.67163	4.61519	6.89588e-07	1.09389	up
EVM0024551	113	98	159	34	37	31	2.88495	2.61546	4.0592	0.858546	0.951382	0.769639	2.28031e-10	-1.70657	down
EVM0020423	298	284	268	86	72	72	5.61285	5.60645	5.04037	1.59199	1.35739	1.34082	5.43589e-25	-1.84982	down
EVM0020429	32	28	41	158	181	217	0.604336	0.553529	0.764107	2.96733	3.45878	4.09147	2.87583e-20	2.21003	up
EVM0028654	140	131	123	14	20	15	4.05924	3.99481	3.55001	0.378187	0.560039	0.417785	6.81132e-22	-2.68619	down
Salix_babylonica_newGene_6561	0	0	0	774	613	854	0	0	0	14.0501	11.2714	15.5068	2.11618e-103	7.05969	up
EVM0032298	16	12	10	63	71	35	0.640868	0.520891	0.410519	2.63452	3.01841	1.47167	1.16296e-05	1.63815	up
EVM0018258	392	415	395	1034	953	1024	5.49547	6.11736	5.52888	14.4274	13.4605	14.2796	6.55009e-41	1.25813	up
EVM0020748	1432	1433	1440	625	763	710	79.258	83.2915	79.6007	34.3276	42.4471	39.0056	3.6967e-38	-1.07732	down
EVM0023021	536	419	482	1708	1838	1897	11.1179	9.12669	9.99028	35.2116	38.3805	39.1049	1.59247e-108	1.85427	up
EVM0003454	189	172	182	482	482	503	6.38139	6.10224	6.1173	16.1634	16.3767	16.8712	8.86306e-26	1.35259	up
Salix_babylonica_newGene_3808	0	0	0	531	568	541	0	0	0	17.2602	18.6765	17.5672	1.16272e-90	6.70503	up
EVM0031278	285	209	197	561	554	614	4.44774	3.41708	3.06109	8.69322	8.70862	9.51985	3.29596e-19	1.24036	up
EVM0013326	190	154	201	33	57	33	3.62248	3.07688	3.82607	0.62646	1.08162	0.614456	7.87617e-17	-2.00989	down
EVM0022046	269	258	261	625	529	591	4.87322	4.90495	4.71688	11.2643	9.6425	10.638	3.0275e-19	1.07525	up
EVM0016660	146	105	144	41	51	66	3.4369	2.60865	3.38763	0.952637	1.21005	1.53024	8.18331e-07	-1.24978	down
EVM0026967	37	41	38	99	116	103	1.21782	1.40064	1.25115	3.26268	3.87366	3.3807	1.89667e-06	1.26788	up
EVM0011337	50	42	46	9	15	23	1.23909	1.0895	1.13839	0.222841	0.362773	0.565679	0.000934252	-1.25833	down
EVM0042411	188	115	108	720	658	719	5.34105	3.43609	3.06983	20.4145	18.8947	20.3745	3.32654e-47	2.22513	up
EVM0044761	21	18	41	63	68	99	0.502392	0.446965	0.994919	1.52154	1.65186	2.38737	0.000247062	1.23943	up
EVM0006338	70	64	89	401	398	356	3.31384	3.21197	4.23141	19.0728	19.1993	16.9178	1.75856e-39	2.23	up
EVM0010677	62	70	85	9	7	9	2.27715	2.70231	3.13021	0.299984	0.251596	0.322442	3.40896e-13	-2.5204	down
EVM0030201	292	272	315	691	656	739	3.86523	3.77638	4.15755	9.08659	8.73729	9.71599	7.30868e-27	1.17768	up
EVM0044767	263	217	203	499	499	552	10.3866	8.98234	8.00966	19.5996	19.8202	21.6475	8.69316e-17	1.1051	up
EVM0021537	27	18	31	60	78	48	0.735769	0.500391	0.842903	1.62142	2.13609	1.30946	0.00252275	1.04322	up
EVM0044768	10	18	20	77	93	38	0.168974	0.305746	0.326441	1.28454	1.57273	0.623602	8.13042e-06	1.63334	up
EVM0017135	130	131	161	72	45	41	1.30769	1.3878	1.61903	0.720402	0.456838	0.408897	1.26916e-07	-1.33716	down
EVM0025324	359	363	344	178	155	202	2.15448	2.29086	2.06454	1.06248	0.935258	1.20542	1.65634e-11	-1.01495	down
EVM0039723	299	202	283	2225	2164	2273	3.8827	2.74498	3.66515	28.7031	28.2799	29.3106	1.29391e-235	3.00342	up
EVM0024052	176	128	199	344	350	373	3.20415	2.44522	3.60332	6.21674	6.41336	6.74024	4.84371e-10	1.00308	up
EVM0041286	114	81	100	59	35	41	4.1538	3.09391	3.62461	2.13593	1.27691	1.45841	0.000218217	-1.04971	down
EVM0033679	14	19	16	134	148	122	0.284168	0.416227	0.326428	2.8152	3.15856	2.55938	8.22413e-21	2.62552	up
EVM0040925	408	440	570	153	166	198	13.4352	15.2494	18.7488	4.99666	5.48293	6.47001	4.11785e-21	-1.45564	down
EVM0040920	8	4	15	74	82	82	0.176562	0.096843	0.338133	1.7064	1.93585	1.90554	1.41038e-12	2.46291	up
EVM0045206	15	7	17	104	94	113	0.142149	0.068784	0.153845	0.992363	0.902241	1.07069	1.38872e-15	2.49079	up
EVM0037928	1206	1214	1386	2948	2738	2691	26.618	28.1437	30.5522	64.6473	60.7979	58.9754	3.75852e-63	1.0824	up
EVM0001727	61	61	83	34	22	27	2.03913	2.14373	2.77455	1.11798	0.744396	0.88964	0.000324997	-1.15885	down
EVM0006970	153	186	111	46	54	50	1.81907	2.32166	1.31077	0.534446	0.640666	0.579335	3.70677e-09	-1.49439	down
EVM0036917	32	30	36	93	76	68	1.59215	1.56054	1.77365	4.61697	3.78594	3.37353	0.000375776	1.075	up
EVM0032202	503	348	536	1017	1084	1053	8.40829	6.10644	8.95267	16.8894	18.2281	17.4883	1.09944e-22	1.1196	up
EVM0044554	293	278	228	86	117	80	8.45505	8.4215	6.54988	2.46305	3.38099	2.28547	5.15888e-14	-1.46809	down
EVM0030517	75	53	50	408	486	371	0.699193	0.51938	0.466514	3.78403	4.57107	3.43878	7.36995e-47	2.64478	up
EVM0008563	51	54	58	112	121	135	0.414551	0.468028	0.475727	0.912562	0.999675	1.10231	2.3734e-05	1.03563	up
EVM0040078	17	33	23	137	85	24	1.79225	3.63415	2.40888	14.4948	9.09935	2.45314	0.001242	1.28474	up
EVM0043520	2262	2054	2379	528	570	549	28.4044	27.1019	29.8274	6.5871	7.19252	6.84686	3.50007e-181	-2.05728	down
EVM0007763	107	65	82	292	240	296	8.45589	5.38907	6.40854	22.877	19.0443	23.2398	6.01581e-16	1.57083	up
Salix_babylonica_newGene_6813	0	0	0	171	236	219	0	0	0	5.43843	7.60926	6.9647	4.19428e-50	5.40734	up
EVM0001811	10	3	10	46	34	82	0.309492	0.101751	0.318405	1.45783	1.08554	2.62395	5.74072e-07	1.99099	up
EVM0016465	143	139	118	275	307	281	2.75787	2.82665	2.27434	5.28514	5.98029	5.4085	1.3021e-09	1.01869	up
EVM0027588	187	211	211	103	84	74	3.93813	4.6887	4.43688	2.16148	1.76807	1.53955	2.22502e-09	-1.20425	down
EVM0040557	20	89	77	353	317	310	0.503501	2.44526	1.98615	9.15301	8.31578	8.04074	0.000312936	1.5599	up
Salix_babylonica_newGene_9459	2	0	2	114	87	80	0.025259	0	0.028611	1.65114	1.26396	1.1543	3.32259e-25	3.9327	up
EVM0057628	93	72	33	5	0	0	3.00694	2.45516	1.04473	0.151149	0	0	0.00647424	-1.20256	down
EVM0026183	328	304	341	823	864	776	12.3645	12.0159	12.8245	30.8482	32.7974	29.0641	3.95646e-35	1.27203	up
EVM0013651	283	246	269	91	82	77	11.6442	10.6504	11.0465	3.72697	3.37706	3.13204	2.36094e-20	-1.64779	down
EVM0010305	330	261	280	2043	1464	1774	6.88021	5.72645	5.82898	42.3816	30.7492	36.7838	3.48946e-111	2.50578	up
EVM0019427	56	63	56	165	177	157	2.10184	2.45509	2.08045	6.15339	6.67597	5.84539	5.18073e-10	1.36412	up
EVM0011653	1407	1420	1316	2994	3175	3357	50.8448	53.9026	47.472	107.501	115.437	120.486	1.53368e-73	1.14339	up
EVM0034666	403	309	369	1045	909	979	6.7806	5.455	6.19351	17.4846	15.3947	16.3751	1.15804e-39	1.37096	up
EVM0034664	38	27	36	96	129	100	1.27214	0.923394	1.1988	3.18375	4.34587	3.30866	1.19468e-07	1.46306	up
EVM0034662	1005	891	1130	421	352	374	16.4387	15.3206	18.4598	6.83103	5.79018	6.06512	2.46516e-43	-1.42638	down
EVM0025520	255	216	243	592	718	702	6.76813	6.01045	6.44229	15.6139	19.176	18.5068	3.34139e-31	1.41613	up
EVM0029403	202	186	141	466	505	453	3.11878	3.02318	2.1696	7.16125	7.85996	6.96001	4.2188e-19	1.33499	up
Salix_babylonica_newGene_7036	199	168	161	389	366	446	6.12327	5.44527	4.93519	11.7451	11.222	14.0565	1.48489e-13	1.10133	up
EVM0021184	201	250	207	531	562	527	2.78794	3.63336	2.85525	7.31105	7.84198	7.25517	4.92299e-20	1.21729	up
EVM0015229	24	26	11	97	105	81	1.4868	1.71602	0.644984	6.17793	6.72865	5.16958	5.59854e-09	1.83616	up
Salix_babylonica_newGene_6929	0	3	0	1133	1051	979	0	0.053098	0	28.4267	26.6923	24.5423	1.0356e-129	7.3156	up
EVM0050908	838	840	1043	391	380	416	12.6312	13.3105	15.7014	5.85388	5.76324	6.21598	1.54478e-31	-1.22707	down
EVM0024691	109	126	130	42	63	47	3.22663	3.92053	3.85874	1.2217	1.86584	1.37996	2.4226e-06	-1.19973	down
EVM0020588	713	806	744	430	374	332	12.0652	14.3253	12.5763	7.22981	6.35921	5.56622	1.95232e-18	-1.02693	down
EVM0020581	310	282	368	799	715	726	2.84901	2.72376	3.37607	7.30831	6.62199	6.63623	1.61275e-24	1.15389	up
EVM0028752	143	112	185	290	310	337	5.58006	4.60033	7.24958	11.3009	12.2143	13.1449	1.44412e-08	1.00168	up
EVM0028753	40	37	53	4	7	0	0.912988	0.88763	1.20209	0.081921	0.148437	0	1.22479e-08	-2.35508	down
EVM0028751	304	361	275	54	58	32	11.6187	14.5255	10.4915	2.03503	2.20213	1.21773	1.94507e-34	-2.58139	down
EVM0056504	169	206	200	537	508	443	4.13729	5.30235	4.89599	13.0772	12.5222	10.7782	7.67485e-20	1.28491	up
EVM0053472	87	73	56	22	15	8	1.96227	1.74828	1.2569	0.497202	0.339431	0.172084	6.47246e-08	-1.87577	down
EVM0027913	222	202	189	517	431	450	2.95789	2.82782	2.51216	6.85401	5.78013	5.96565	8.70783e-16	1.10969	up
Salix_babylonica_newGene_858	0	0	0	104	90	52	0	0	0	0.933835	0.871515	0.459041	1.03058e-23	4.05313	up
Salix_babylonica_newGene_859	0	0	0	215	163	200	0	0	0	1.87663	4.34026	4.4651	6.94769e-48	5.31236	up
Salix_babylonica_newGene_856	318	299	411	158	185	152	6.91005	6.66466	9.67112	3.72115	4.38844	3.74137	8.94595e-11	-1.06233	down
EVM0039744	397	388	406	33	40	38	4.62133	4.74935	4.71803	0.37863	0.458056	0.434767	4.01904e-71	-3.29861	down
EVM0007882	21	31	6	59	53	50	0.29112	0.451976	0.079582	0.808171	0.73599	0.683909	0.00595617	1.09137	up
EVM0018538	221	217	302	72	50	62	5.57019	5.73414	7.59722	1.79899	1.25336	1.54736	1.56021e-20	-1.93011	down
EVM0016141	905	853	956	443	449	483	21.8755	21.6648	23.0743	10.6393	10.9142	11.5799	1.72125e-28	-1.01882	down
EVM0016147	298	244	334	133	104	82	3.27609	2.82062	3.67303	1.44778	1.14806	0.895026	6.74294e-14	-1.42906	down
EVM0045044	457	409	404	63	81	45	12.1034	11.3742	10.674	1.63939	2.13783	1.16295	4.31965e-50	-2.66847	down
EVM0049017	3428	3176	3422	1591	1549	1501	60.7088	59.0782	60.5118	27.9737	27.5805	26.3882	2.31995e-108	-1.15648	down
EVM0001600	612	590	532	1429	1192	1338	10.8456	10.9961	9.42204	25.1701	21.2592	23.5581	7.38749e-34	1.12616	up
Salix_babylonica_newGene_10411	2	3	13	166	102	137	0.035664	0.080146	0.35442	4.69387	2.93097	3.87657	2.92605e-25	3.50973	up
EVM0034301	63	56	55	2	10	10	1.04017	0.978825	0.914554	0.033124	0.167391	0.165337	1.40044e-09	-2.27849	down
EVM0037969	824	515	652	146	89	105	42.0643	27.6304	33.2588	7.3829	4.571	5.28953	5.55873e-48	-2.48822	down
EVM0032651	135	96	122	66	64	34	5.11546	3.81483	4.58647	2.47989	2.43868	1.2798	0.000182248	-1.03551	down
EVM0048654	641	583	694	175	162	188	10.6749	10.1929	11.5467	2.88343	2.71161	3.11047	1.67567e-52	-1.87775	down
Salix_babylonica_newGene_5457	23	48	42	575	615	640	0.656684	1.38783	1.15478	16.9238	18.3187	18.8251	2.11056e-98	3.77596	up
EVM0032430	198	196	217	113	88	88	2.21561	2.30728	2.42824	1.25113	0.992283	0.976262	3.4675e-08	-1.07336	down
EVM0053705	43	50	27	104	106	137	1.618	1.97209	1.01491	3.8825	3.99738	5.10789	2.5309e-06	1.31627	up
EVM0047556	25	19	22	37	71	67	0.778077	0.62968	0.694117	1.14986	2.27983	2.10325	0.00182344	1.11424	up
EVM0016516	2238	2226	2359	686	824	731	88.4937	92.4354	93.132	26.9415	32.7626	28.6964	9.14919e-113	-1.64407	down
Salix_babylonica_newGene_4429	112	106	96	57	45	50	3.15129	3.13663	2.71133	1.55776	1.20711	1.34387	0.00011798	-1.0011	down
EVM0047881	91	98	129	429	475	412	2.82428	3.18662	4.01814	13.2809	14.9102	12.7573	5.16572e-34	1.93003	up
Salix_babylonica_newGene_9611	56	99	57	2	6	2	0.995892	1.83542	0.997236	0.035297	0.106401	0.023601	7.32791e-16	-3.10336	down
EVM0055464	104	121	156	43	24	45	1.90642	2.33232	2.85903	0.777772	0.435484	0.817043	3.53087e-09	-1.62108	down
EVM0001391	253	197	183	1303	1198	1215	11.7203	9.58507	8.42711	59.9733	55.8112	55.9131	1.8904e-112	2.46156	up
EVM0037145	41	31	35	100	102	81	1.19671	0.959654	1.0337	2.93563	3.04589	2.38898	1.9166e-05	1.20765	up
EVM0037149	315	287	313	675	722	654	48.1737	46.1916	47.9119	102.671	111.246	99.5077	6.91556e-24	1.09726	up
EVM0052330	880	854	892	384	376	356	16.2553	16.5658	16.4402	7.03905	6.98054	6.52241	1.91616e-40	-1.26868	down
EVM0056892	284	276	254	676	630	619	6.21642	6.34383	5.5497	14.6997	13.886	13.469	3.22504e-24	1.16942	up
EVM0014378	941	805	859	2590	2672	2607	17.7589	15.9571	16.1839	48.5834	50.747	48.8804	4.22935e-127	1.53665	up
EVM0051612	20	17	10	87	95	99	0.775686	0.68523	0.381725	3.39817	3.77371	3.86919	5.83859e-12	2.14616	up
EVM0056346	58	99	101	43	26	26	1.902	3.45128	3.34752	1.40987	0.870648	0.86072	5.99388e-05	-1.28068	down
EVM0024571	104	124	147	2020	1865	2064	0.807382	1.01448	1.14792	15.7039	14.6841	16.0463	5.24674e-299	3.87577	up
Salix_babylonica_newGene_10352	115	92	120	45	47	54	3.77019	3.16994	3.90484	1.46408	1.51295	1.74306	1.77999e-05	-1.10443	down
EVM0012007	152	164	179	79	58	64	1.93972	2.19144	2.27219	0.99564	0.739949	0.810524	8.40595e-09	-1.26298	down
EVM0003807	287	285	275	68	98	108	5.45359	5.69141	5.22079	1.28195	1.86234	2.02394	7.10765e-18	-1.5995	down
Salix_babylonica_newGene_2885	812	784	898	0	0	0	23.5631	23.8963	25.9989	0	0	0	1.48733e-115	-7.32502	down
EVM0028951	116	118	110	413	285	371	1.93629	2.08075	1.83645	6.87908	4.81262	6.18298	1.92911e-18	1.51874	up
EVM0028954	82	84	77	44	29	37	3.1748	3.39436	2.95801	1.683	1.11283	1.39118	0.000336935	-1.05694	down
Salix_babylonica_newGene_4989	6	12	8	33	42	40	0.29898	0.598243	0.379905	1.60827	2.43327	1.96688	0.000160225	1.52483	up
EVM0017781	217	184	219	1085	1125	982	3.42928	3.04788	3.44662	17.0359	17.8861	15.4205	2.61482e-99	2.27789	up
Salix_babylonica_newGene_4981	296	236	325	77	84	38	5.91871	4.76323	6.25442	1.41883	1.63759	0.717438	1.23838e-19	-2.00226	down
EVM0024821	429	487	506	2045	1917	1799	6.55763	7.81204	7.71723	31.0676	29.5017	27.3291	1.5003e-117	1.94821	up
EVM0056831	159	180	191	458	506	559	2.30134	2.72926	2.74976	6.58654	7.37318	8.0332	3.2778e-25	1.43349	up
EVM0056836	99	81	97	23	39	36	1.93372	1.65489	1.88909	0.432156	0.758522	0.691419	2.3838e-06	-1.36591	down
EVM0006269	965	821	920	2047	1967	2019	18.489	16.5325	17.6018	38.975	37.9286	38.4295	6.17003e-60	1.10064	up
EVM0008638	2074	2035	2059	502	512	472	114.13	117.656	113.191	27.4456	28.3034	25.7765	9.15637e-182	-2.08831	down
EVM0054476	378	305	371	806	765	714	6.09309	5.16845	5.96963	12.9159	12.4111	11.4345	3.93351e-22	1.05121	up
EVM0018631	118	95	99	40	54	47	4.626	3.91667	3.85284	1.52835	2.09499	1.81488	4.24687e-05	-1.08376	down
EVM0027429	767	642	672	299	349	383	25.8663	22.7398	22.6227	10.0177	11.827	12.8145	5.91135e-19	-1.04332	down
EVM0027423	3376	3269	3205	1643	1550	1704	53.2166	54.1438	50.4536	25.7307	24.5785	26.6761	1.48946e-79	-1.05466	down
EVM0027422	36	33	51	113	106	86	0.712723	0.674533	1.00025	2.22653	2.1096	1.68996	3.30108e-05	1.16172	up
EVM0027425	867	860	920	351	348	362	24.1758	25.2133	25.6308	9.71609	9.76363	10.011	1.63045e-45	-1.352	down
EVM0020214	22	8	19	64	57	60	0.86485	0.329699	0.710096	2.47632	2.2594	2.33111	2.82558e-05	1.49003	up
EVM0022558	411	378	456	150	190	203	6.43834	6.22747	7.14155	2.32887	2.99649	3.16215	2.68847e-16	-1.20938	down
EVM0019581	444	532	461	232	202	161	17.9778	22.6259	18.6401	9.30564	8.19177	6.45364	3.86455e-17	-1.28311	down
EVM0011754	490	495	588	1373	1289	1291	14.255	15.1445	17.0895	39.7101	37.774	37.3409	2.89927e-48	1.26688	up
EVM0011759	1577	1541	1477	557	567	710	32.5474	33.4243	30.4389	11.4219	11.7604	14.5398	5.39272e-51	-1.36116	down
EVM0051157	116	123	102	306	268	268	3.47828	3.87045	3.04773	9.15597	8.11489	8.00152	4.41986e-12	1.2014	up
EVM0043212	575	454	308	168	162	106	18.9515	15.7134	10.1202	5.49764	5.37043	3.46697	3.90822e-06	-1.43807	down
EVM0007946	1787	1900	1954	720	670	721	27.7004	30.9477	30.2533	11.0844	10.4395	11.0866	1.82089e-88	-1.45813	down
EVM0024249	156	159	166	62	92	76	2.44842	2.61799	2.61051	0.968034	1.45555	1.18481	2.25724e-06	-1.04334	down
EVM0023734	10	29	22	42	47	88	0.570375	1.78779	1.23649	2.43811	2.76848	5.13361	0.00277435	1.15472	up
EVM0052018	0	0	0	89	111	99	0	0	0	0.635827	0.805708	0.709885	8.41889e-30	4.42608	up
EVM0021395	956	955	904	524	408	468	20.2656	21.2614	19.1193	11.0298	8.69267	9.84082	3.46413e-24	-1.04408	down
EVM0035361	476	314	410	118	159	184	4.81825	3.33683	4.14583	1.18003	1.61817	1.84699	1.00541e-14	-1.36647	down
EVM0053769	765	764	858	380	350	440	17.4204	18.2795	19.514	8.59871	8.00788	9.94787	3.54876e-23	-1.0622	down
EVM0020040	394	323	319	80	36	70	7.20047	6.19832	5.81464	1.4462	0.650137	1.26817	1.26582e-30	-2.37344	down
EVM0051836	0	0	3	106	112	89	0	0	0.018565	0.973298	1.04285	0.821099	3.62354e-28	4.15635	up
EVM0003434	140	54	87	5	14	7	2.52713	1.02226	1.56424	0.089735	0.254747	0.117081	6.50843e-14	-2.68946	down
EVM0043406	16	16	20	63	69	114	0.443973	0.451883	0.554878	1.72359	1.91582	3.12663	3.50143e-08	1.82415	up
EVM0043401	247	182	186	50	82	46	5.90488	4.5602	4.42363	1.17371	1.95914	1.0698	3.33981e-13	-1.69623	down
EVM0043403	34	23	34	61	113	100	1.40172	0.992234	1.40583	2.48149	4.70452	4.09482	1.81479e-05	1.33338	up
EVM0021800	96	79	124	324	327	300	2.68827	2.30221	3.46841	9.02396	9.22379	8.32875	1.0448e-18	1.55352	up
EVM0033321	614	506	592	204	165	155	17.018	14.7302	16.3981	5.59866	4.60286	4.25378	1.28481e-36	-1.7117	down
EVM0052900	118	80	92	219	259	245	1.80305	1.28178	1.40024	3.32118	3.97541	3.70963	3.10653e-10	1.2073	up
EVM0057536	1368	1279	1378	179	174	184	28.2674	27.7715	28.4425	3.66522	3.59996	3.77257	5.0806e-197	-2.91629	down
EVM0040406	15	20	19	89	63	89	0.146191	0.216522	0.191458	0.904634	0.648084	0.907618	2.66566e-08	1.7802	up
EVM0012827	7987	7791	8097	3292	3270	3445	94.0747	96.4096	95.2315	38.5128	38.7415	40.2832	3.76415e-256	-1.30227	down
EVM0026630	146	101	108	271	280	259	5.09284	3.70668	3.76519	9.41238	9.86676	8.99537	1.27155e-09	1.0927	up
Salix_babylonica_newGene_427	98	53	131	25	23	36	1.69492	1.84343	1.65228	0.616799	0.264755	0.38617	2.97214e-06	-1.51457	down
EVM0043178	15	8	27	116	112	97	0.285971	0.164959	0.519442	2.26451	2.2213	1.88815	6.72375e-13	2.25046	up
EVM0005170	739	665	715	2452	2590	2351	7.7364	7.31153	7.47452	25.5162	27.292	24.4538	1.0904e-142	1.74191	up
Salix_babylonica_newGene_1674	41	48	55	7	28	10	1.59509	1.97975	2.14244	0.27081	1.08701	0.369269	0.00122384	-1.29565	down
EVM0054672	74	74	81	477	409	424	0.710069	0.743775	0.781475	4.57424	3.97026	4.06078	8.37888e-50	2.3764	up
EVM0016812	73	62	90	9	14	6	2.94188	2.61869	3.61501	0.331115	0.543988	0.229267	3.43285e-12	-2.4029	down
Salix_babylonica_newGene_9791	390	368	325	49	32	35	5.76298	5.69145	4.67124	0.917665	0.538507	0.536303	1.8603e-55	-3.08771	down
EVM0030912	396	438	382	90	57	75	10.9091	12.6849	10.5159	2.45862	1.56251	2.05097	7.27118e-43	-2.39751	down
EVM0001529	146	108	174	334	309	284	1.91362	1.48907	2.27831	4.3515	4.08492	3.69962	5.59867e-09	1.02571	up
EVM0045914	1338	1384	1463	549	604	661	15.7451	17.1059	17.1847	6.41267	7.14548	7.72196	5.7676e-49	-1.2444	down
EVM0055235	91	80	75	223	261	250	1.72039	1.58767	1.41754	4.21187	5.00561	4.72257	9.48626e-15	1.45316	up
EVM0055236	39	23	30	102	124	97	0.519299	0.320912	0.395723	1.37636	1.70214	1.30198	2.66875e-08	1.56576	up
EVM0055232	162	164	136	376	343	353	2.5758	2.72507	2.15719	5.9414	5.48158	5.57019	2.1275e-13	1.12584	up
Salix_babylonica_newGene_2823	0	0	0	62	42	53	0	0	0	1.89081	1.3013	1.63574	5.29336e-17	3.50822	up
EVM0014503	363	311	271	11	30	48	10.8798	9.79701	8.10775	0.298296	0.891832	1.42111	9.14121e-10	-2.44699	down
EVM0014984	20	19	38	202	175	154	0.332914	0.321954	0.63266	3.39295	2.96589	2.5777	3.71742e-21	2.46033	up
EVM0014981	15	25	14	71	71	87	0.314456	0.556713	0.293423	1.47781	1.50944	1.82918	2.21995e-07	1.699	up
EVM0010600	15	23	15	41	43	58	0.597093	0.948505	0.594923	1.61019	1.69358	2.27489	0.00362449	1.09131	up
EVM0050778	58	52	76	155	114	140	1.07502	1.02591	1.42047	2.88953	2.1519	2.60517	4.2939e-05	1.00351	up
EVM0006883	26	29	22	72	78	97	0.716046	0.867411	0.60442	2.0267	2.23819	2.75592	3.88531e-06	1.41178	up
EVM0015673	314	261	289	60	94	70	13.6015	11.8721	12.4991	2.57159	4.08357	2.97534	1.72258e-23	-1.89503	down
EVM0040149	10	16	18	43	37	42	0.182222	0.288316	0.328608	0.777097	0.675698	0.759978	0.00461957	1.10447	up
Salix_babylonica_newGene_3884	7	13	26	218	255	247	0.112986	0.188635	0.337969	2.3125	2.91445	2.63019	3.03565e-40	3.48852	up
EVM0030461	129	116	113	43	38	82	2.90657	2.74502	2.5474	0.952846	0.844231	1.84129	0.000158917	-1.06261	down
EVM0029923	696	759	695	4650	5287	5115	48.7734	55.8881	48.6677	324.108	373.206	356.369	0	2.7393	up
EVM0008101	405	391	377	1080	1182	1235	16.9403	17.2136	15.7448	44.9464	49.8168	51.3993	2.42827e-59	1.50699	up
EVM0008106	907	810	910	405	377	389	9.42576	8.841	9.4395	4.17536	3.93183	4.01113	2.37952e-36	-1.19987	down
EVM0002769	103	58	112	346	350	337	2.99918	1.74675	3.24173	9.99601	10.2603	9.746	1.22838e-21	1.78427	up
EVM0052306	131	137	126	56	46	80	2.60819	2.85845	2.49626	1.10565	0.911481	1.57267	1.95342e-05	-1.07032	down
EVM0001374	11	27	6	50	71	64	0.483754	1.23951	0.265454	2.19999	3.14684	2.79904	6.19765e-05	1.53818	up
EVM0001372	258	229	231	9	6	8	6.27745	5.86045	5.59922	0.195302	0.135491	0.192413	1.38564e-54	-4.33157	down
EVM0024834	77	63	73	5	0	7	1.42127	1.21371	1.34388	0.08877	0	0.11042	4.74673e-16	-3.04062	down
EVM0024833	251	240	165	77	88	89	7.75116	7.78359	5.09231	2.35291	2.71665	2.7153	3.19182e-10	-1.33542	down
EVM0019817	7	16	5	36	53	35	0.141729	0.3266	0.088627	0.729927	1.08269	0.696859	0.000269904	1.49748	up
EVM0038821	45	33	40	120	80	154	2.14092	1.66634	1.90548	5.72177	3.86763	7.3852	1.69314e-06	1.36223	up
EVM0007302	127	131	131	21	32	29	2.03387	2.20075	2.08828	0.332427	0.513375	0.456973	3.16833e-15	-2.0652	down
EVM0007307	55	45	54	174	215	150	2.19841	1.88976	2.15983	6.90505	8.63632	5.96676	1.15113e-12	1.63012	up
EVM0005233	274	272	208	105	100	103	12.52	13.0556	9.45323	4.76373	4.582	4.65474	8.63932e-12	-1.28076	down
EVM0017423	23	15	15	87	121	121	0.470281	0.316241	0.291927	1.76573	2.50306	2.4692	9.38829e-14	2.22877	up
EVM0017429	0	0	0	2850	2738	2853	0	0	0	31.928	31.0665	31.9518	5.98513e-192	8.79305	up
EVM0049261	5	0	11	897	948	943	0.085315	0	0.187159	15.2512	16.3214	16.0337	7.87017e-14	3.25763	up
Salix_babylonica_newGene_1113	0	0	0	154	227	228	0	0	0	3.06233	4.58774	4.53831	2.24747e-48	5.34504	up
EVM0011545	541	533	459	272	222	283	11.5176	11.9339	9.7611	5.75269	4.74401	5.98589	1.1008e-13	-1.0076	down
EVM0020661	715	750	729	143	116	142	11.8711	13.0772	12.0775	2.34396	1.92915	2.34107	9.26726e-84	-2.44728	down
EVM0025010	90	63	89	17	3	30	2.63591	1.93537	2.60714	0.486908	0.059316	0.864208	1.29851e-06	-1.80352	down
EVM0050434	446	463	406	839	1058	960	8.35896	9.12202	7.59644	15.6446	19.9779	17.8869	7.46e-22	1.05057	up
EVM0022740	133	156	162	67	57	70	3.01197	3.7133	3.65879	1.488	1.29595	1.56352	1.56696e-07	-1.18228	down
EVM0023581	40	45	24	114	79	66	0.842702	0.984834	0.504316	2.3922	1.67628	1.37784	0.00140122	1.0277	up
EVM0022754	726	745	673	2035	2285	2356	14.3375	15.4444	13.2717	39.9289	45.4022	46.215	8.45175e-91	1.5737	up
EVM0022757	169	122	181	400	471	435	8.7023	6.57688	9.32524	20.4818	24.4177	22.2725	2.37426e-19	1.37648	up
EVM0034757	184	211	179	960	903	863	1.96545	2.36117	1.91006	10.1935	9.70594	9.16235	1.06691e-78	2.15536	up
EVM0034754	206	233	224	74	62	65	4.89199	5.82505	5.31294	1.72738	1.46484	1.53477	1.6942e-17	-1.6777	down
EVM0019043	106	73	106	274	251	189	1.30278	0.945945	1.30894	3.36663	3.11862	2.32377	5.08492e-09	1.20617	up
EVM0019041	412	324	345	137	134	164	4.99966	4.13846	4.18813	1.6523	1.62791	1.96937	6.20034e-17	-1.31684	down
EVM0019049	0	2	0	78	77	60	0	0.048664	0	2.15073	2.13624	1.63851	5.61608e-21	3.74072	up
EVM0033909	13	7	31	145	88	146	0.246429	0.12672	0.583764	2.73646	1.68076	2.74842	5.4728e-13	2.36263	up
EVM0030918	72	76	82	237	195	211	2.28735	2.5458	2.61532	7.5421	6.2638	6.68805	5.13987e-12	1.35741	up
EVM0021213	134	150	151	49	81	54	3.20934	3.78035	3.6194	1.15746	1.95343	1.2837	9.76186e-07	-1.18946	down
EVM0039058	210	201	213	449	428	438	4.20976	4.22992	4.26471	8.96982	8.66648	8.73699	1.33239e-14	1.00232	up
EVM0018806	31	12	21	50	57	55	0.557741	0.228879	0.373686	0.889116	1.03307	0.984186	0.00388478	1.05443	up
EVM0003589	20	3	6	94	98	137	0.564643	0.079188	0.147458	2.68297	2.816	3.8959	1.80751e-15	2.74882	up
EVM0032751	0	0	0	62	62	100	0	0	0	0.766374	0.77907	1.2446	1.40377e-22	3.96515	up
EVM0032752	300	361	356	121	132	150	3.43593	4.34141	4.06436	1.37521	1.51305	1.70586	1.76918e-16	-1.33789	down
EVM0012588	1902	1839	2041	852	929	925	30.5748	31.0644	32.7621	13.598	15.0224	14.7596	7.62132e-63	-1.13781	down
EVM0036994	20	25	16	157	202	215	0.307687	0.400936	0.246049	2.405	3.12831	3.28521	1.35529e-28	2.85701	up
EVM0032289	39	42	56	17	17	12	0.520038	0.577362	0.739764	0.221127	0.22532	0.159085	0.000563297	-1.28669	down
EVM0054927	50	50	76	24	13	28	0.951725	1.00923	1.46158	0.453536	0.244468	0.535411	0.000623063	-1.21625	down
EVM0000010	81	84	85	417	433	376	2.20712	2.39946	2.29778	11.295	11.8813	10.1945	1.34562e-41	2.16273	up
EVM0055155	181	162	177	10	12	12	1.76806	1.66726	1.72909	0.094182	0.117752	0.114035	9.33017e-37	-3.48863	down
EVM0040615	49	39	44	13	10	21	0.547319	0.455267	0.480956	0.142633	0.110733	0.232877	0.000807747	-1.2779	down
EVM0033917	74	61	64	184	132	152	2.53438	2.20501	2.17817	6.28348	4.55811	5.16698	1.6213e-06	1.10136	up
EVM0002560	31	10	34	75	70	80	0.994439	0.317354	1.09444	2.38409	2.25024	2.55373	0.000182559	1.28399	up
EVM0053812	37	37	74	116	109	123	0.946878	0.977472	1.8886	2.94692	2.80374	3.11858	0.00016546	1.06268	up
EVM0047066	20	18	22	112	170	161	0.774687	0.726361	0.842877	4.43875	6.83359	6.41171	9.07842e-20	2.50614	up
EVM0027670	1043	1023	977	254	289	250	16.8786	17.3835	15.7751	4.07965	4.69388	4.01376	1.1994e-81	-1.96181	down
Salix_babylonica_newGene_10782	48	34	51	13	23	3	0.793947	0.597611	0.853549	0.199857	0.383098	0.033297	0.00173932	-1.30513	down
EVM0033238	1019	946	1014	3005	2769	2786	50.9904	49.7384	50.6935	149.431	139.445	138.51	1.15584e-127	1.4654	up
EVM0005036	1408	1248	1401	681	642	642	34.888	32.4804	34.6768	16.7465	15.994	15.7937	2.78496e-44	-1.08598	down
EVM0005039	30	30	35	97	91	97	0.434561	0.455682	0.498365	1.38858	1.32484	1.39689	9.44432e-07	1.36867	up
EVM0051378	106	87	88	8	8	16	1.93279	1.67605	1.60179	0.145497	0.131835	0.284802	3.83874e-16	-2.63515	down
EVM0055915	42	29	47	141	146	137	1.00687	0.738189	1.12509	3.40622	3.57818	3.31314	3.04808e-11	1.64351	up
EVM0055917	11	20	13	63	61	63	0.313648	0.581199	0.372124	1.80037	1.76057	1.80032	1.83693e-06	1.65637	up
EVM0055910	176	141	189	93	44	45	5.74549	4.82988	6.18511	3.00037	1.43627	1.43944	1.14822e-07	-1.37975	down
EVM0000989	257	258	223	42	58	32	10.4952	11.0669	9.07733	1.68666	2.36423	1.29525	2.41099e-27	-2.35992	down
Salix_babylonica_newGene_2578	25	15	9	204	217	223	0.378127	0.23816	0.13605	3.13851	3.36952	3.42943	2.15855e-36	3.27531	up
EVM0000978	188	251	231	1281	1127	993	3.75712	5.25424	4.59823	25.4388	22.6564	19.7149	5.61811e-74	2.24292	up
Salix_babylonica_newGene_9188	33	54	33	9	7	13	0.602976	1.05368	0.604975	0.165816	0.128877	0.239028	0.000117168	-1.54713	down
EVM0044906	452	383	412	881	925	863	24.7025	22.015	22.4861	47.8948	50.9251	46.8758	1.54003e-26	1.03525	up
EVM0051325	95	90	77	18	40	43	1.90178	1.89683	1.53554	0.358143	0.80102	0.848504	8.37295e-05	-1.23283	down
EVM0024615	219	218	214	739	695	763	1.87235	1.96073	1.82444	6.28578	5.99052	6.4872	3.09334e-50	1.67424	up
EVM0050987	125	96	125	627	655	509	3.76551	3.03581	3.75236	18.7838	19.8708	15.2383	9.06065e-52	2.25207	up
EVM0029228	402	342	334	141	121	127	7.9364	7.08667	6.57866	2.76012	2.40177	2.48439	5.61749e-21	-1.46973	down
EVM0038703	108	135	150	39	57	62	1.36798	1.79819	1.89434	0.489711	0.72095	0.775165	1.08954e-06	-1.24492	down
EVM0010923	28	18	13	316	346	378	0.379666	0.256683	0.176445	4.31626	4.79352	5.16312	6.92357e-62	3.76306	up
EVM0011033	432	415	473	239	207	225	9.92289	9.99718	10.848	5.43846	4.77042	5.12038	2.17717e-14	-1.00224	down
EVM0051584	164	126	181	496	447	524	3.85343	3.1119	4.26783	11.6163	10.6011	12.2804	1.10964e-26	1.54577	up
EVM0014714	524	425	549	157	158	136	23.3384	19.8896	24.431	6.9508	7.05717	5.98561	2.17015e-34	-1.72975	down
EVM0012716	434	371	576	1362	1292	1335	6.76911	6.08825	8.98329	21.1422	20.3052	20.7136	2.91433e-41	1.45988	up
EVM0012715	36	51	31	136	117	138	1.43412	2.19355	1.25953	5.49352	4.78055	5.58639	7.61313e-09	1.51188	up
EVM0003318	20	11	18	83	143	115	0.804219	0.46848	0.719915	3.34158	5.79648	4.62628	2.75279e-14	2.34382	up
Salix_babylonica_newGene_7755	2	24	80	792	838	706	0.044756	0.554311	1.78862	17.705	18.9769	15.7874	0.00432255	1.29013	up
EVM0056582	529	556	623	258	249	253	4.09445	4.52254	4.813	1.98209	1.93912	1.94302	2.06436e-23	-1.19455	down
Salix_babylonica_newGene_588	276	274	283	629	616	723	8.89399	9.32154	9.29505	20.3024	19.9795	23.5078	2.82882e-24	1.16834	up
Salix_babylonica_newGene_589	353	366	335	7	0	7	6.28702	6.85745	5.95457	0.123509	0	0.120773	4.2934e-75	-5.26838	down
Salix_babylonica_newGene_584	118	122	117	377	258	320	1.92699	1.91246	1.7431	4.15424	2.92729	3.22137	1.55833e-13	1.30982	up
Salix_babylonica_newGene_582	213	196	203	59	79	61	8.07113	7.63264	7.58631	2.15944	2.95611	2.29696	1.1009e-14	-1.57435	down
Salix_babylonica_newGene_581	379	237	544	173	144	120	13.8195	8.94432	18.9085	6.26005	5.2799	4.24848	0.000184191	-1.22974	down
EVM0042152	525	444	508	233	201	279	14.6028	12.9707	14.0924	6.42629	5.62071	7.69173	5.87671e-15	-1.0724	down
EVM0027999	317	384	217	775	814	828	6.03577	7.68958	4.11711	14.6709	15.616	15.6764	4.86816e-07	1.23103	up
Salix_babylonica_newGene_8914	66	73	87	171	195	214	1.06092	1.46613	1.39853	3.45717	3.17785	4.75817	3.19582e-09	1.23334	up
EVM0022129	7	7	8	94	94	102	0.060178	0.065936	0.066919	0.869016	0.885706	0.948586	1.65499e-19	2.97792	up
EVM0024975	1054	952	993	392	373	377	52.7589	50.0315	49.6417	19.4642	18.748	18.737	2.84812e-54	-1.42601	down
EVM0019992	4	0	0	95	82	103	0.090972	0	0	2.47982	2.15232	2.66867	3.53106e-25	3.92969	up
[truncated: 2,913 more rows]

## Sheet: WR-12H WSYL-12h
Table S5-3 Transcriptome comparison between WR-12h and WSYL-12h
[truncated: 5,623 more rows]

[truncated: 2 more sheets: WR-24H WSYL-24h, WR-48H WSYL-48h]
