# Supplementary material for: Comparative transcriptomic analysis reveals potential mechanisms for high tolerance to submergence in arbor willows
Source: PeerJ. 2022 Feb 3;10:e12881. doi: 10.7717/peerj.12881 (PMC8818271; doi:10.7717/peerj.12881)
Supplement: Supplemental Information 3 [file peerj-10-12881-s003.zip › Table S7 D Category 6 comparisons.xlsx]

## Sheet: WR-4H WR-12
Table S6-1 Transcriptome comparison between WR-4h and WR-12h
#ID	WR-4h1_Count	WR-4h2_Count	WR-4h3_Count	WR-12h1_Count	WR-12h2_Count	WR-12h3_Count	WR-4h1_FPKM	WR-4h2_FPKM	WR-4h3_FPKM	WR-12h1_FPKM	WR-12h2_FPKM	WR-12h3_FPKM	FDR	log2FC	regulated
EVM0041347	412	370	353	646	790	749	7.4882	7.05757	6.40419	13.8703	15.0715	14.4203	1.26389e-21	1.01273	up
EVM0041349	69	52	39	124	203	195	3.06079	2.44362	1.72121	6.54973	9.56511	9.2651	2.60904e-11	1.64611	up
EVM0056770	96	113	91	39	42	48	3.40898	4.22285	3.21846	1.63126	1.57088	1.80806	0.000193552	-1.03833	down
EVM0005267	2710	2436	2706	6546	6866	7822	34.3537	32.434	34.2514	98.016	91.4272	105.028	2.2144e-193	1.51463	up
EVM0005260	54	34	38	3	26	10	1.32967	0.880092	0.925553	0.087619	0.665627	0.248009	0.0088041	-1.18706	down
EVM0036804	34	14	40	80	74	83	0.487182	0.207771	0.560516	1.35032	1.11254	1.2595	7.2282e-05	1.32144	up
EVM0036801	97	122	97	40	38	46	1.87132	2.46907	1.86675	0.914867	0.764401	0.944663	3.05449e-05	-1.1559	down
EVM0000188	32	50	46	203	235	263	0.786227	1.29369	1.1402	5.9728	6.14961	6.9384	3.12088e-28	2.38185	up
EVM0025652	89	94	96	219	195	246	2.32986	2.5811	2.52656	6.80898	5.40332	6.86298	4.50343e-11	1.27008	up
EVM0041835	682	618	650	3882	4346	4372	6.44288	6.14143	6.13556	43.3768	43.1824	43.8014	0	2.76424	up
EVM0051801	1129	918	884	459	399	359	55.6772	47.5675	43.5392	26.7037	20.6371	18.7566	1.14469e-19	-1.15261	down
EVM0002699	230	176	209	50	45	47	7.87121	6.3286	7.14903	2.01257	1.60574	1.70419	3.03969e-18	-1.90504	down
EVM0054971	35	25	31	67	85	53	1.99542	1.5148	1.77136	4.5971	5.17288	3.24965	0.00086772	1.10069	up
EVM0054970	33	17	75	159	172	143	0.683244	0.375849	1.57991	3.98289	3.85288	3.22259	0.0011949	1.45259	up
EVM0027146	80	52	69	150	127	126	2.73867	1.88008	2.36409	6.08657	4.59315	4.59001	3.66375e-05	1.02297	up
EVM0047203	300	291	316	113	155	126	3.10916	3.17645	3.27004	1.37732	1.6839	1.38638	4.8121e-11	-1.08605	down
EVM0001914	178	261	220	422	500	497	3.87999	5.97456	4.78127	10.8801	11.4711	11.4812	1.03271e-14	1.15342	up
EVM0001912	88	154	100	19	9	21	1.36387	2.51258	1.54253	0.34882	0.146829	0.341026	1.78297e-12	-2.32009	down
EVM0046154	222	211	194	69	103	95	3.39316	3.38902	2.95449	1.24548	1.64362	1.53081	4.12139e-08	-1.10109	down
EVM0027493	59	53	61	9	25	19	2.00639	1.87893	2.06627	0.345851	0.894758	0.664091	0.000237643	-1.35736	down
Salix_babylonica_newGene_9896	29	14	25	52	51	68	2.15587	1.04807	1.79447	4.49851	3.96727	5.29759	0.000809849	1.20042	up
EVM0057771	217	207	219	61	39	53	4.48363	4.49162	4.50984	1.48676	0.842911	1.15145	2.86221e-17	-1.8607	down
EVM0010211	0	5	13	43	38	65	0	0.102387	0.313976	1.21546	0.953272	1.65463	6.42678e-07	2.16212	up
EVM0042107	13	32	40	92	56	54	0.118475	0.30282	0.36717	0.993551	0.538385	0.521926	0.00333494	1.11762	up
EVM0042106	163	180	156	27	30	47	1.81024	2.10662	1.72914	0.34626	0.34388	0.546084	7.86291e-16	-2.01399	down
EVM0026361	354	310	339	123	109	102	10.6483	9.80967	10.1878	4.36317	3.42651	3.22497	5.5779e-18	-1.44574	down
Salix_babylonica_newGene_8412	9	22	16	64	53	36	0.341389	0.897071	0.62627	2.95657	2.17409	1.49433	0.000285196	1.43172	up
EVM0015999	43	57	54	145	128	199	1.24827	1.72167	1.55716	4.95292	3.88846	6.10782	1.73145e-10	1.57198	up
EVM0042103	962	979	1057	363	424	363	27.3409	29.2363	30.0113	12.1644	12.6606	10.9078	2.69044e-39	-1.28325	down
EVM0053704	90	104	121	253	377	343	2.31313	2.80678	3.09435	7.69446	10.2122	9.37017	2.14433e-20	1.63893	up
EVM0038387	259	215	258	685	551	695	2.32487	2.02705	2.30528	7.25637	5.1971	6.60954	4.44086e-27	1.45848	up
EVM0054739	58	62	34	18	18	10	0.653472	0.738521	0.385166	0.242248	0.205082	0.118946	0.000779086	-1.32746	down
EVM0027805	98	111	111	227	215	255	1.70564	2.02847	1.92539	4.67811	3.94291	4.7247	3.04288e-10	1.16002	up
EVM0040122	40	50	60	126	131	150	1.02316	1.3391	1.53868	3.83132	3.54269	4.08986	7.62369e-09	1.41445	up
EVM0040120	203	169	249	75	66	51	1.83234	1.60642	2.24881	0.797981	0.624313	0.487969	3.99966e-11	-1.4984	down
EVM0016051	736	565	666	168	284	206	16.26	13.1062	14.6876	4.36385	6.59121	4.8134	8.45718e-24	-1.46237	down
EVM0013260	12852	13046	13576	3211	3487	3546	135.802	144.828	143.257	40.0664	38.6974	39.6773	0	-1.85902	down
EVM0042119	143	153	143	21	47	42	3.42933	3.87444	3.43976	0.570744	1.18123	1.06412	1.85065e-11	-1.76207	down
EVM0024878	1334	1292	1576	463	574	522	16.489	16.7716	19.4462	6.75293	7.44268	6.83504	1.76372e-49	-1.33378	down
EVM0043676	113	81	114	37	56	34	1.50618	1.1245	1.51099	0.582706	0.773857	0.473874	0.000198457	-1.07824	down
EVM0034210	364	302	316	816	875	819	10.4644	9.11575	9.061	27.7528	26.4524	24.9765	9.67398e-42	1.42118	up
EVM0031049	45	63	41	17	11	16	0.993505	1.47929	0.915296	0.423446	0.234873	0.377959	0.000505912	-1.35239	down
EVM0042233	1351	1377	1266	426	366	381	17.3515	18.5925	16.2459	6.45763	4.93166	5.18405	8.05636e-59	-1.6579	down
EVM0015965	2048	1907	2225	278	288	325	25.4117	24.8609	27.5703	4.06344	3.74561	4.26253	1.43201e-221	-2.68531	down
EVM0047770	1509	1538	1463	694	606	617	20.1604	21.5885	19.5109	10.9429	8.4954	8.72487	4.32458e-33	-1.13298	down
EVM0033880	1402	1299	1352	330	353	375	23.5033	22.893	22.6325	6.52709	6.20985	6.64746	2.59927e-100	-1.8368	down
EVM0000239	654	585	556	185	253	286	9.71866	9.13631	8.24334	3.24284	3.94183	4.50152	2.65739e-19	-1.2068	down
EVM0001285	1105	986	942	2216	2543	2309	25.1017	23.5445	21.3681	59.4856	60.7115	55.5912	3.72404e-73	1.29634	up
EVM0031655	677	604	569	1084	1195	1273	19.4669	18.2393	16.3384	36.8092	36.1044	38.7892	6.60143e-31	1.01432	up
EVM0009375	141	170	156	43	38	20	6.47241	8.15332	7.14594	2.28859	1.8282	0.969813	1.4314e-12	-1.92013	down
EVM0001424	2477	2552	2267	992	1147	1053	50.6822	54.8455	46.319	23.9615	24.6439	22.8054	3.35364e-51	-1.1037	down
EVM0003520	264	224	236	65	71	64	6.39463	5.68533	5.69793	1.84591	1.78431	1.61973	2.65125e-18	-1.68948	down
EVM0014593	1602	1387	1506	205	301	249	42.1031	38.304	39.5194	6.34836	8.31095	6.92507	2.33022e-134	-2.46212	down
EVM0030239	1682	1500	1450	466	495	479	38.7346	36.2918	33.3435	12.6736	11.963	11.6687	3.18081e-75	-1.58612	down
EVM0007631	134	129	141	11	40	44	1.36072	1.37085	1.42754	0.127157	0.421818	0.46883	2.70346e-09	-1.79308	down
EVM0007490	280	328	293	59	76	59	3.31811	4.09334	3.47503	0.816369	0.938996	0.740718	4.61535e-27	-2.04028	down
EVM0034347	38510	36199	38175	14959	16823	16981	578.498	571.305	572.661	265.424	265.458	270.174	0	-1.12664	down
EVM0022964	223	208	272	82	131	102	7.32956	7.19673	8.94893	3.16276	4.53916	3.55952	2.21289e-07	-1.02961	down
EVM0056162	16	13	14	104	144	99	0.262664	0.221479	0.220138	2.02815	2.49754	1.72933	3.89345e-19	2.70644	up
EVM0006049	45	33	53	123	116	129	0.791142	0.616272	0.936785	2.59303	2.17537	2.43322	1.56926e-08	1.45494	up
EVM0014963	147	118	130	66	56	47	16.9673	14.2516	14.9708	9.00984	6.73884	5.75746	3.66875e-05	-1.04821	down
EVM0022228	2493	2403	2336	823	913	968	57.0083	57.7282	53.3417	22.2269	21.9342	23.4274	1.52987e-90	-1.32996	down
EVM0037166	253	251	197	448	471	500	7.07926	7.38417	5.51873	14.8219	13.8863	14.8521	6.60046e-15	1.07513	up
EVM0025623	133	108	132	23	24	44	1.98273	1.68059	1.96489	0.394338	0.375243	0.683205	3.45537e-10	-1.76223	down
EVM0025622	1464	1316	1489	417	433	437	27.1437	25.6385	27.565	9.11243	8.43369	8.57438	1.32555e-84	-1.62982	down
EVM0025624	319	254	330	119	132	123	3.568	2.97869	3.68245	1.56389	1.55101	1.44952	1.03956e-11	-1.14522	down
EVM0021751	623	663	669	245	245	250	15.1468	16.9394	16.2392	7.02539	6.23571	6.42434	1.42898e-28	-1.29517	down
EVM0021757	92	76	86	174	199	190	1.81385	1.56351	1.69599	4.05099	4.11836	3.98082	2.83322e-09	1.17673	up
EVM0025991	31	21	29	92	74	65	0.388569	0.276363	0.35679	1.37084	0.977492	0.863326	1.11971e-05	1.40858	up
EVM0021283	1770	1663	1711	600	640	611	29.49	29.1007	28.4703	11.7988	11.1914	10.7732	1.16446e-76	-1.38014	down
Salix_babylonica_newGene_5584	214	252	225	29	97	81	5.88457	7.28648	6.18111	0.917337	2.79166	2.3512	2.47006e-09	-1.54358	down
EVM0035017	912	832	914	4069	4968	4491	25.4261	24.3578	25.4423	134	145.514	132.643	0	2.41998	up
EVM0039646	1030	1087	1005	2226	2363	2173	26.6119	29.5289	25.9282	67.9742	64.1684	59.5001	2.42014e-59	1.19214	up
EVM0037563	61	38	82	11	13	15	0.813032	0.526495	1.09648	0.175437	0.184009	0.210383	4.77443e-06	-1.72162	down
EVM0033413	832	703	774	1940	2144	2195	8.38312	7.44341	7.7932	23.1062	22.7109	23.4415	7.01321e-109	1.51895	up
EVM0049790	398	399	382	142	172	186	10.3038	10.8586	9.88488	4.33242	4.66962	5.08795	6.32784e-15	-1.12927	down
EVM0042915	40	34	47	12	17	15	0.828992	0.742464	0.965111	0.283721	0.351302	0.327345	0.00615924	-1.10452	down
EVM0042917	47	40	16	77	109	48	1.56863	1.38724	0.528517	3.02728	3.81583	1.68989	0.0045996	1.05881	up
EVM0044365	55	60	46	13	27	15	1.12771	1.28795	0.927717	0.298179	0.574903	0.319308	0.00120157	-1.22057	down
EVM0044361	559	524	590	1454	1536	1609	9.20629	9.07597	9.70578	28.3342	26.6133	28.0999	1.99453e-88	1.53284	up
EVM0025789	44	37	64	20	21	15	1.53033	1.32307	2.20204	0.814861	0.765652	0.529573	0.00692927	-1.05024	down
EVM0027675	95	87	115	5	6	10	1.70313	1.62711	2.05893	0.084881	0.11323	0.181399	3.83618e-19	-3.07353	down
Salix_babylonica_newGene_10770	0	12	3	46	47	39	0	0.537967	0.08806	2.38373	2.14492	1.81672	9.86963e-07	2.16501	up
EVM0046322	61	37	76	151	108	133	1.78859	1.11852	2.20627	5.19807	3.30852	4.10596	2.31981e-05	1.1619	up
Salix_babylonica_newGene_3038	99	103	113	254	250	272	1.29044	1.49172	1.50729	4.13161	3.33827	3.88077	1.79896e-14	1.3366	up
EVM0026818	1925	1765	1756	503	582	597	82.5439	79.5147	75.1979	25.4777	26.185	27.0882	5.58384e-98	-1.6013	down
EVM0047982	387	401	388	132	189	167	16.5345	17.9852	16.5297	6.66749	8.48932	7.55353	7.94959e-15	-1.15959	down
EVM0046584	504	449	524	1169	1280	1247	16.3352	15.2846	16.9652	44.7879	43.6406	42.8456	2.13558e-62	1.39687	up
EVM0030808	208	187	215	449	524	471	5.41784	5.12545	5.58071	13.8238	14.3574	13.012	5.05755e-24	1.30159	up
EVM0036316	7214	6707	6916	2467	2906	2744	110.817	108.232	106.087	44.7514	46.8809	44.6372	7.73263e-187	-1.27424	down
EVM0017947	20	17	16	30	44	54	0.421734	0.373378	0.337901	0.743823	0.970938	1.19313	0.00519358	1.09692	up
EVM0014412	1326	1287	1260	412	501	552	40.3237	41.1088	38.2558	14.7859	15.9745	17.777	4.87992e-49	-1.31022	down
EVM0049144	229	174	203	334	394	470	3.06351	2.44707	2.70492	5.27278	5.53746	6.66188	4.84896e-12	1.03666	up
EVM0055090	717	599	600	183	210	231	10.1799	8.9323	8.51228	3.05998	3.12413	3.46635	3.82483e-33	-1.50689	down
EVM0005454	250	212	163	38	31	30	9.24556	8.22302	6.01271	1.64637	1.17454	1.17706	4.90184e-22	-2.37097	down
EVM0006668	2945	2832	2840	5901	6051	6418	49.0648	49.57	47.2449	116.131	105.914	113.262	1.36089e-135	1.17385	up
EVM0004291	23	17	33	90	65	39	0.637659	0.509728	0.941757	3.01227	1.92918	1.16187	0.000764033	1.25975	up
EVM0004745	477	468	524	917	1071	1048	5.34213	5.50472	5.85491	12.1269	12.5898	12.4307	5.35178e-37	1.11977	up
EVM0028164	1733	1401	1553	339	412	415	28.1828	23.9375	25.2099	6.49776	7.0326	7.14684	5.64938e-99	-1.90478	down
EVM0028160	13	4	9	40	48	46	1.45147	0.471513	0.958827	5.39058	5.75146	5.61414	2.91779e-06	1.88421	up
EVM0025397	72	57	67	18	22	22	2.63836	2.17124	2.44981	0.77909	0.825314	0.842775	5.35716e-05	-1.3587	down
EVM0019900	348	346	412	124	154	100	6.54426	6.84291	7.74018	2.74203	3.04192	1.98452	2.1942e-16	-1.41073	down
EVM0007218	188	206	248	87	72	81	13.3758	15.3616	17.5716	7.25242	5.35437	6.05841	1.13469e-09	-1.26261	down
EVM0007213	66	91	86	147	194	160	0.861871	1.2377	1.11584	2.26522	2.65764	2.20949	1.70979e-06	1.06002	up
EVM0028839	83	81	98	177	234	183	2.16245	2.22314	2.5375	5.46222	6.40332	5.04595	2.54863e-09	1.20373	up
EVM0026479	151	107	141	46	46	38	5.64349	4.20658	5.2663	2.01086	1.81095	1.4959	4.44147e-08	-1.40581	down
EVM0010214	128	134	195	28	44	27	4.40893	4.82979	6.72036	1.11111	1.58705	0.9807	7.12461e-13	-1.9295	down
EVM0018750	69	67	72	13	10	19	2.11281	2.15616	2.21198	0.443069	0.320891	0.620953	7.39618e-08	-1.8682	down
EVM0018755	366	307	330	581	653	724	5.77508	5.10137	5.20886	10.8495	10.8345	12.1137	2.17565e-20	1.03236	up
EVM0014881	1450	1358	1508	429	557	458	19.3135	19.0073	20.0617	6.74439	7.7854	6.45359	3.07285e-64	-1.48282	down
EVM0035461	861	918	880	108	119	143	15.5587	17.4202	15.8817	2.29939	2.25799	2.7345	2.14446e-105	-2.71142	down
EVM0057129	1097	1041	941	377	382	498	13.1788	13.139	11.2847	5.3467	4.81254	6.33579	1.5971e-27	-1.19395	down
EVM0050889	197	180	228	53	67	38	3.60236	3.44511	4.16643	1.12887	1.28815	0.71856	4.11884e-14	-1.73004	down
EVM0029712	49	55	31	115	75	93	1.69151	1.99282	1.04559	4.6998	2.71035	3.40491	0.000877786	1.03295	up
EVM0026360	79	42	44	108	123	130	2.6448	1.47797	1.46867	4.28196	4.34952	4.61687	4.31126e-05	1.11195	up
EVM0021123	156	171	155	49	73	62	6.99716	8.02211	6.92519	2.56963	3.40643	2.94201	6.21191e-08	-1.23279	down
EVM0039018	311	287	276	19	37	29	8.93944	8.67008	7.92396	0.644226	1.09959	0.867392	1.42379e-44	-3.0775	down
EVM0035190	203	123	183	27	51	41	6.12457	3.90868	5.50799	0.951825	1.60999	1.3074	8.19171e-13	-1.84843	down
EVM0031082	817	815	722	306	330	357	12.952	13.5764	11.4247	5.73188	5.48154	5.98254	1.28085e-25	-1.1469	down
EVM0057087	145	139	124	23	45	39	5.46583	5.47533	4.63995	0.996165	1.76988	1.52202	1.21082e-10	-1.69826	down
EVM0032640	1113	1061	1186	371	524	466	14.0454	14.0744	14.9551	5.52219	6.94155	6.22572	3.66514e-36	-1.21029	down
EVM0032647	37	51	49	131	108	127	1.30226	1.8926	1.69752	5.46494	3.97469	4.74312	1.08431e-07	1.3838	up
EVM0044238	86	88	82	35	41	36	4.06528	4.38333	3.86973	1.95745	2.04117	1.79891	0.000611908	-1.00306	down
EVM0036889	15	9	24	50	61	32	0.423924	0.267967	0.698322	1.71903	1.88292	0.989073	0.000980648	1.3257	up
EVM0000102	2147	1792	2137	796	786	835	81.3144	71.3251	80.8249	35.5972	31.2592	33.4882	2.30361e-58	-1.23314	down
EVM0000104	198	264	226	100	102	112	2.91159	4.07253	3.31418	1.73529	1.57489	1.74654	3.53151e-07	-1.00444	down
EVM0037685	1168	1051	1107	456	518	513	23.1458	21.8744	21.9088	10.6731	10.7778	10.7666	1.54868e-35	-1.06823	down
EVM0033596	394	357	368	953	1185	1195	9.56416	9.10297	8.92286	27.3731	30.2728	30.7859	3.31439e-69	1.63756	up
EVM0045751	1467	1418	1487	601	660	664	16.056	16.3045	16.2541	7.76791	7.57801	7.68724	2.79331e-48	-1.09223	down
EVM0049751	38	36	36	95	94	112	0.542149	0.530171	0.504536	1.59292	1.40971	1.69715	2.68965e-07	1.39997	up
EVM0034901	275	234	235	688	925	902	5.54787	4.97149	4.73334	16.4376	19.6641	19.3331	8.9207e-56	1.80635	up
EVM0018947	101	87	125	21	55	56	4.43399	4.01257	5.48074	1.0588	2.51932	2.61749	0.000787589	-1.04673	down
EVM0052059	103	96	134	301	312	294	1.69371	1.67093	2.2093	5.8888	5.4258	5.14952	7.24845e-18	1.47997	up
EVM0006264	207	229	241	90	86	90	4.90024	5.69264	5.69903	2.51048	2.13202	2.25596	2.93675e-10	-1.20775	down
Salix_babylonica_newGene_2596	1785	1793	1830	757	816	912	33.596	35.4562	34.4012	16.8139	16.1342	18.1742	7.1091e-47	-1.03294	down
EVM0005349	348	399	376	120	161	136	13.0143	15.6716	14.0514	5.2966	6.31855	5.35933	6.40744e-17	-1.31058	down
EVM0041002	8816	7992	8499	1649	1963	1985	244.691	233.057	235.576	54.0335	57.2124	58.3537	0	-2.08927	down
EVM0053014	73	118	118	19	19	28	1.55421	2.63665	2.51615	0.47159	0.428012	0.613891	1.7512e-09	-1.87915	down
EVM0053010	370	355	358	119	183	152	12.6595	12.7502	12.2414	4.77658	6.56156	5.47811	4.33058e-13	-1.14208	down
EVM0047869	1266	1337	1500	3357	3404	3553	9.68862	10.7434	11.4606	30.3425	27.3622	28.8009	1.25367e-104	1.40866	up
EVM0027324	142	142	192	35	42	63	1.70444	1.78218	2.30252	0.4921	0.521979	0.794639	6.25878e-10	-1.55649	down
EVM0054799	429	370	433	702	896	821	8.39593	7.60795	8.46199	16.232	18.4077	17.0206	1.22386e-24	1.0427	up
Salix_babylonica_newGene_1439	344	423	337	124	150	179	10.9326	13.6877	10.5589	4.55815	4.89174	5.84193	3.74203e-12	-1.16979	down
EVM0004120	69	75	89	16	24	33	1.02987	1.17325	1.33227	0.275549	0.365782	0.518654	1.99502e-05	-1.39162	down
EVM0032574	680	528	530	1457	1972	1722	15.0847	12.2926	11.7364	38.1764	45.9651	40.4683	2.03809e-63	1.629	up
EVM0015373	40	28	54	99	133	114	0.775465	0.556445	1.03066	2.26844	2.70237	2.33442	1.21691e-07	1.44632	up
EVM0041073	149	116	142	12	3	7	7.59566	6.18383	7.20453	0.694023	0.120118	0.342223	4.40722e-26	-3.4486	down
EVM0032579	1142	1148	1268	2799	3040	3080	22.5907	23.8545	25.0421	65.4027	63.1768	64.5196	2.80067e-127	1.4043	up
EVM0011169	17	4	5	45	59	51	0.673193	0.167729	0.199282	2.11487	2.44932	2.13365	5.55151e-07	2.02482	up
Salix_babylonica_newGene_2969	15	28	22	48	68	51	0.693119	1.38802	1.05722	2.72966	3.42201	2.58513	0.000837676	1.20963	up
Salix_babylonica_newGene_2968	72	91	104	331	250	294	3.09713	4.15999	4.4886	16.9635	11.3916	13.5124	3.0588e-18	1.71975	up
EVM0028281	1014	1001	992	295	350	395	12.9345	13.4138	12.643	4.43931	4.69027	5.33493	1.74914e-47	-1.43438	down
EVM0003203	161	127	147	15	13	2	2.2076	1.81955	2.00171	0.238537	0.186709	0.028674	1.0511e-23	-3.20359	down
EVM0020818	67	92	75	18	21	21	2.85487	4.1452	3.20256	0.909824	0.933655	0.947749	5.06678e-07	-1.63308	down
EVM0056498	922	859	871	176	210	169	18.1991	17.8159	17.1742	4.09305	4.35388	3.51767	4.48406e-78	-2.13748	down
EVM0039081	312	230	208	22	20	25	11.7589	9.11615	7.84769	0.974354	0.771765	0.974289	8.95822e-37	-3.12399	down
EVM0004467	364	379	427	1028	1032	1045	8.46982	9.25354	9.91005	28.2672	25.2232	25.7657	1.7298e-52	1.47784	up
EVM0037914	299	294	339	39	52	67	4.77827	4.9377	5.40989	0.730635	0.860688	1.12607	4.86212e-34	-2.36373	down
EVM0002150	72	65	68	21	24	24	1.59527	1.50119	1.50402	0.551379	0.558268	0.565243	7.24631e-05	-1.29648	down
EVM0027264	3014	2755	3007	646	684	617	45.2995	43.494	45.125	11.4561	10.7917	9.81592	7.48659e-204	-2.07394	down
EVM0027269	451	485	540	243	208	213	7.89361	8.9182	9.43095	5.01706	3.82018	3.93329	3.18764e-13	-1.03724	down
EVM0019731	2595	2808	2558	5307	6291	6074	52.1692	59.307	51.3335	126.015	132.833	129.325	7.18997e-111	1.22613	up
EVM0050521	306	315	331	116	143	159	6.80352	7.37651	7.3478	3.05104	3.34758	3.74353	2.05878e-11	-1.07468	down
EVM0034295	1214	1102	1175	160	210	287	13.3598	12.739	12.9073	2.06819	2.42742	3.33629	1.99752e-77	-2.28936	down
EVM0022646	24500	22954	24745	4306	5132	4894	324.649	319.551	327.431	67.3845	71.4273	68.6746	0	-2.24679	down
EVM0045978	1420	1420	1345	310	356	325	70.0012	73.5433	66.2302	18.0293	18.4328	16.9606	2.46115e-105	-1.97545	down
EVM0033807	76	39	55	2	12	12	2.08596	1.13431	1.51072	0.065511	0.339466	0.349299	7.78242e-07	-2.00445	down
EVM0046878	349	348	374	996	1148	1146	4.63254	4.8471	4.95516	15.6155	16.0093	16.1133	3.1691e-78	1.68498	up
EVM0043317	110	116	75	195	194	213	3.41658	3.77893	2.33881	7.16261	6.34198	7.02881	1.13409e-06	1.027	up
EVM0055355	10082	9077	9865	3031	3711	3372	138.829	131.301	135.646	49.2829	53.6642	49.1742	3.71912e-228	-1.43441	down
EVM0000800	100	106	97	6	27	22	4.20022	4.71598	4.07687	0.27921	1.1982	0.967686	4.47471e-10	-2.05384	down
EVM0000809	31	18	22	45	71	56	0.408991	0.252927	0.296135	0.7098	1.00729	0.799379	0.00113878	1.15444	up
EVM0041920	147	93	158	34	63	75	2.11804	1.4087	2.2782	0.577661	0.953618	1.14464	0.000279678	-1.03114	down
EVM0039950	177	147	159	408	464	469	6.06744	5.30151	5.43413	16.543	16.7521	17.0838	5.01706e-29	1.5221	up
EVM0015924	423	383	429	102	118	149	5.81867	5.53842	5.90172	1.64474	1.70207	2.17131	8.47798e-26	-1.61419	down
EVM0026399	202	200	136	25	34	36	3.75031	3.89944	2.51105	0.531489	0.651845	0.690414	3.29345e-18	-2.22351	down
EVM0032386	127	128	114	251	296	295	4.07357	4.31758	3.6372	9.5425	10.0003	10.0546	1.08778e-13	1.22998	up
EVM0044477	284	319	278	71	124	93	7.03729	8.30154	6.85963	2.06262	3.205	2.43445	9.89297e-15	-1.47239	down
EVM0000378	22	12	2	61	82	90	0.564604	0.327376	0.052327	1.87168	2.25484	2.48175	7.36646e-09	2.1971	up
EVM0051927	260	210	219	490	647	593	9.15451	7.74772	7.68278	20.4015	23.9512	22.1331	1.27298e-27	1.38172	up
EVM0031899	2240	2042	2247	852	1022	991	14.8937	14.2602	14.913	6.68868	7.13358	6.97512	2.50515e-65	-1.09989	down
EVM0009517	1370	1199	1421	451	475	530	11.9074	10.9549	12.3374	4.63188	4.33945	4.87826	4.86382e-55	-1.35672	down
EVM0003776	1500	1426	1555	3104	2782	3577	28.6315	28.5958	29.6393	69.9684	55.7735	72.31	1.20249e-49	1.15676	up
EVM0007726	4	9	15	45	33	41	0.075989	0.178594	0.274645	0.997209	0.652463	0.826192	0.000114391	1.63111	up
EVM0003770	56	47	100	14	12	10	1.54774	1.37356	2.76782	0.445205	0.331037	0.285219	2.20912e-07	-1.93573	down
EVM0007068	386	454	508	163	142	145	4.68402	5.78467	6.1581	2.3301	1.812	1.86452	3.35383e-20	-1.44952	down
Salix_babylonica_newGene_1943	31	40	48	68	97	157	0.595331	0.784242	0.914397	1.57658	1.90851	3.25664	1.44966e-05	1.33437	up
EVM0052773	122	142	185	45	69	54	2.47432	3.03082	3.74216	1.06212	1.47315	1.15729	7.05141e-07	-1.2404	down
EVM0022871	1393	1177	1336	342	364	372	23.791	21.1234	22.7752	6.88322	6.52336	6.72606	3.24649e-84	-1.75397	down
EVM0002371	16	25	31	50	58	67	0.25659	0.423237	0.5023	0.943905	0.986773	1.13568	0.00100013	1.1604	up
EVM0032811	269	265	319	797	974	958	5.99349	6.20651	7.09627	20.985	22.8195	22.6295	1.72181e-62	1.73644	up
EVM0006331	98	99	105	9	22	30	1.85529	1.95915	1.98694	0.200962	0.428423	0.593769	8.68326e-10	-1.94605	down
EVM0006332	1614	1536	1544	640	682	714	43.96	43.9559	42.0166	20.5836	19.5187	20.5977	1.20656e-50	-1.11382	down
EVM0046292	19	19	7	34	43	42	0.598819	0.618007	0.196026	1.26634	1.42014	1.41748	0.00534849	1.15835	up
Salix_babylonica_newGene_10685	172	195	178	57	79	44	4.27255	5.07596	4.42333	1.64259	2.05643	1.13554	1.57563e-09	-1.41651	down
Salix_babylonica_newGene_10683	192	154	177	54	48	67	5.46338	4.58912	5.01715	1.7919	1.55452	2.01444	1.28472e-10	-1.44952	down
Salix_babylonica_newGene_3454	2218	2029	1939	835	991	909	84.5699	81.266	73.8019	37.5775	39.6834	36.6865	2.3376e-49	-1.08777	down
EVM0053194	661	558	568	212	261	237	8.7486	7.75202	7.50498	3.31067	3.61992	3.31067	2.9507e-23	-1.2261	down
EVM0057438	664	654	580	1314	1182	1232	10.0844	10.4344	8.79744	23.5881	18.864	19.8183	7.0446e-26	1.04982	up
EVM0026008	154	155	140	47	86	59	4.96818	5.26833	4.51549	1.79244	2.90596	2.00357	1.17601e-05	-1.07238	down
EVM0017256	20	12	28	52	40	63	0.431209	0.284228	0.625866	1.3597	0.937656	1.50416	0.00152011	1.20542	up
EVM0041212	207	175	173	39	83	26	2.94646	2.61946	2.4546	0.644786	1.24351	0.388346	5.08188e-09	-1.64894	down
EVM0054165	1487	1409	1366	3114	3673	3511	29.7648	29.6241	27.3095	73.6409	77.2487	74.4582	4.58676e-125	1.3495	up
EVM0020400	380	365	338	980	994	956	7.35874	7.42481	6.53132	22.4348	20.2349	19.6297	1.87961e-50	1.50346	up
EVM0022711	298	272	264	112	101	114	6.46577	6.21306	5.73001	2.869	2.30316	2.61161	2.87477e-12	-1.21887	down
EVM0005902	216	148	238	56	56	42	2.57758	1.8543	2.82913	0.783835	0.690584	0.52049	1.35761e-13	-1.74433	down
EVM0005905	126	155	147	49	47	47	2.69252	3.48574	3.14188	1.22563	1.04028	1.07014	1.15643e-08	-1.391	down
EVM0056288	1481	1543	1389	163	165	176	50.9744	55.8147	47.7525	6.61031	5.95636	6.39668	8.29662e-179	-3.00551	down
EVM0026947	258	271	297	513	637	612	4.02993	4.44924	4.62531	9.46468	10.4528	10.1193	6.96327e-23	1.15485	up
EVM0011456	34	43	56	15	16	12	1.18777	1.56838	1.97205	0.612719	0.579797	0.441128	0.00194955	-1.23437	down
EVM0013342	573	619	492	143	166	139	8.84457	10.0321	7.58741	2.60636	2.68477	2.2714	3.16641e-34	-1.78144	down
EVM0022062	542	561	551	208	203	251	13.922	15.1323	14.1182	6.2873	5.47569	6.83069	2.23624e-21	-1.21399	down
EVM0022063	437	386	537	76	76	121	7.8012	7.22397	9.57541	1.59356	1.41455	2.28069	1.39941e-33	-2.14592	down
EVM0022060	232	239	258	73	103	126	3.91298	4.23636	4.33496	1.44594	1.81886	2.24845	4.29821e-09	-1.1431	down
EVM0039460	138	122	126	39	95	34	2.42333	2.24609	2.21127	0.794316	1.75353	0.623653	0.00118497	-1.00444	down
EVM0017118	758	664	722	2405	2649	2501	7.22049	6.64077	6.86407	27.0773	26.5163	25.2486	2.41403e-176	1.89222	up
EVM0044671	2740	2619	2798	197	233	173	43.1971	43.3762	44.0413	3.66654	3.85583	2.87885	0	-3.63754	down
EVM0043022	43	35	40	5	12	5	0.849924	0.726071	0.790574	0.10532	0.248896	0.085229	4.31312e-05	-1.73327	down
EVM0037822	109	99	122	39	21	26	1.8209	1.73638	2.03206	0.759199	0.368883	0.453438	2.67083e-08	-1.64106	down
EVM0008954	4	6	4	52	51	38	0.077891	0.111355	0.080642	1.25323	1.07546	0.810523	9.52513e-10	2.49948	up
EVM0042083	174	208	199	366	428	495	0.832729	1.04822	0.953445	2.07547	2.15509	2.51553	1.17319e-16	1.19763	up
EVM0030883	380	407	331	688	808	667	6.88313	7.73922	5.9787	14.7252	15.3914	12.8001	3.13869e-17	1.01677	up
EVM0031759	93	70	78	14	19	24	1.59842	1.26818	1.33681	0.281503	0.342287	0.432927	9.00797e-08	-1.73169	down
EVM0045262	157	169	181	472	560	484	4.99801	5.65957	5.77829	17.8295	18.8021	16.4059	8.1689e-34	1.62738	up
EVM0001749	70	88	67	41	31	22	1.86707	2.4621	1.77421	1.29515	0.853347	0.61963	0.00267677	-1.01422	down
EVM0006910	70	49	65	112	162	108	3.08523	2.28655	2.87256	5.90927	7.57315	5.08615	4.11521e-05	1.05322	up
EVM0006919	150	141	126	34	58	82	6.09175	6.01635	5.09569	1.59613	2.46708	3.49971	4.92494e-05	-1.09346	down
EVM0036930	219	220	277	1091	1241	1270	3.46043	3.64748	4.37779	20.401	20.6519	21.3039	4.13604e-124	2.38416	up
EVM0032223	472	474	438	882	1081	952	4.11372	4.34052	3.80579	9.08119	9.89289	8.78945	1.71443e-32	1.14333	up
EVM0009490	27	48	39	79	90	76	0.365936	0.682242	0.52769	1.26702	1.29107	1.10252	0.000629102	1.0555	up
EVM0040010	1433	1325	1369	30	34	30	14.4837	14.0765	13.8163	0.348063	0.356524	0.319623	2.41148e-232	-5.19177	down
EVM0030575	234	227	197	67	85	83	6.47281	6.59716	5.45031	2.19514	2.45136	2.43206	1.28259e-11	-1.3407	down
EVM0029875	233	179	208	522	614	558	5.65558	4.56871	5.02619	14.9744	15.654	14.358	1.14109e-32	1.5055	up
EVM0015720	508	522	543	1199	1359	1393	3.8146	4.11509	4.07153	10.6409	10.7247	11.0872	1.15449e-67	1.39999	up
EVM0015725	142	139	191	35	46	21	2.83894	2.91992	3.82064	0.827799	0.965994	0.437232	1.08978e-12	-1.92515	down
EVM0003636	53	23	49	84	89	95	1.06873	0.494228	0.985458	2.03169	1.90533	2.05552	0.000552882	1.06321	up
EVM0007748	129	97	125	27	40	64	2.92577	2.30543	2.85211	0.72601	0.954401	1.54859	2.50964e-05	-1.21592	down
EVM0048344	56	17	68	393	426	393	0.883895	0.274797	1.0822	7.40322	7.14208	6.63765	1.26181e-09	2.43738	up
EVM0047371	1631	1334	1489	436	592	551	19.6166	16.8493	17.8823	6.1935	7.47659	7.00829	1.0778e-53	-1.40082	down
EVM0002588	79	101	101	39	25	42	2.17165	2.93263	2.79025	1.2706	0.727425	1.22791	0.000105503	-1.17697	down
EVM0052433	229	247	222	51	75	91	10.2044	11.593	9.88448	2.65103	3.47822	4.29328	1.29435e-13	-1.5292	down
EVM0005584	84	146	102	31	56	56	1.78614	3.28183	2.17505	0.779907	1.24526	1.25463	0.000629696	-1.03184	down
EVM0012153	1271	1163	1158	480	603	599	26.4218	25.4137	24.0491	11.775	13.1627	13.1833	1.06368e-30	-1.00482	down
EVM0027564	462	435	375	130	145	127	11.985	11.8478	9.70857	3.98204	3.93746	3.48552	2.17665e-23	-1.5333	down
EVM0022304	48	32	43	12	19	2	0.875475	0.618284	0.787434	0.254073	0.359424	0.019617	0.00354815	-1.3072	down
EVM0022309	47	56	64	95	134	121	0.867983	1.09274	1.18426	2.0889	2.61786	2.37625	3.34325e-05	1.06068	up
EVM0019406	1119	1203	1121	301	306	273	20.056	22.6645	20.0698	6.3752	5.75325	5.18324	9.13257e-72	-1.85815	down
EVM0050070	69	143	119	33	41	46	1.5803	3.47625	2.74044	0.882218	0.991326	1.11654	5.31692e-05	-1.23738	down
EVM0003467	79	62	68	22	17	19	6.48878	5.39622	5.62276	2.07548	1.423	1.62123	6.51486e-06	-1.51054	down
EVM0025544	145	178	170	35	48	58	2.7721	3.59164	3.25103	0.791159	0.958424	1.17357	1.75243e-11	-1.61004	down
EVM0021654	113	91	96	193	228	220	3.3738	2.86502	2.87141	6.83656	7.19086	7.00165	1.53076e-09	1.13082	up
EVM0033325	47	80	116	26	32	36	1.59255	2.86907	3.94217	1.05162	1.12751	1.28128	0.00136421	-1.10916	down
EVM0038519	251	185	212	87	104	90	15.7815	12.2201	13.3366	6.44928	6.88295	5.98958	6.7303e-08	-1.06924	down
EVM0023498	966	869	994	409	429	434	20.6806	19.5604	21.2651	10.3293	9.63792	9.83887	1.84812e-29	-1.05607	down
EVM0027972	83	73	101	40	31	27	1.68862	1.56446	2.07026	0.960534	0.647548	0.582511	0.000209545	-1.14929	down
EVM0027977	25	12	10	36	66	48	0.377974	0.197944	0.155534	0.659478	1.0859	0.792336	0.000396699	1.39856	up
EVM0039760	142	132	145	249	279	330	2.02126	1.98453	2.0684	4.20335	4.194	5.00304	4.80312e-11	1.08056	up
EVM0045063	162	155	150	541	605	584	2.53443	2.55155	2.34457	9.99993	9.95765	9.68351	5.40583e-53	1.93436	up
EVM0033514	534	482	542	879	1124	989	9.1576	8.68216	9.27522	17.7978	20.2618	17.9602	1.06401e-27	1.01317	up
EVM0033518	109	143	73	27	28	30	2.57499	3.54747	1.71266	0.740936	0.681419	0.732177	1.10398e-07	-1.6377	down
EVM0033352	68	40	53	6	12	2	2.73386	1.69108	2.10841	0.281975	0.492739	0.08123	1.28097e-07	-2.16929	down
EVM0054311	61	61	73	7	18	14	1.45504	1.52242	1.74035	0.177411	0.436778	0.337238	2.4631e-07	-1.85741	down
EVM0004033	26	23	33	101	149	120	1.95776	1.8253	2.4737	9.13393	11.9659	9.67933	7.22986e-14	2.04064	up
EVM0044002	61	63	79	164	164	217	1.50743	1.62288	1.93398	4.78282	4.25278	5.66193	6.22332e-11	1.42288	up
EVM0002347	8693	8539	8681	1607	1853	1912	124.093	128.072	123.751	27.0819	27.7825	28.9004	0	-2.18304	down
EVM0043787	254	203	213	59	66	57	6.71202	5.64253	5.616	1.83695	1.8352	1.59733	8.17257e-17	-1.70273	down
Salix_babylonica_newGene_4625	157	144	130	49	64	70	2.17765	2.11656	1.94617	0.866131	0.929219	1.10966	4.71716e-06	-1.08358	down
EVM0048630	620	649	673	178	266	179	7.25955	7.97194	7.86773	2.45953	3.2672	2.20802	3.04683e-28	-1.52405	down
EVM0032443	1028	1098	1039	267	344	298	32.8101	36.8184	33.1133	10.05	11.5145	10.074	8.79977e-62	-1.69757	down
EVM0042125	61	48	63	8	16	22	2.84967	2.34388	2.94877	0.444033	0.749434	1.07776	5.71063e-05	-1.50158	down
EVM0036212	2094	2012	1952	869	885	929	33.4242	33.7504	31.118	16.3854	14.8402	15.7103	1.49158e-53	-1.08391	down
EVM0055448	161	135	168	2703	2924	2741	3.14622	2.77543	3.28423	62.6641	60.282	56.9765	0	4.21456	up
EVM0055190	30	6	20	59	92	105	0.936046	0.179826	0.612111	2.20714	3.06208	3.51872	1.34635e-07	1.88631	up
EVM0035179	76	44	56	3	9	0	2.56533	1.53831	1.86651	0.110496	0.316637	0	1.88996e-10	-2.66416	down
EVM0037246	47	41	37	14	21	12	0.877921	0.797366	0.683186	0.311298	0.410247	0.237584	0.0080619	-1.06898	down
EVM0044949	173	179	118	372	330	347	2.8384	3.07912	1.91949	7.19262	5.67222	6.0191	1.94387e-11	1.19818	up
EVM0006706	1502	1422	1449	591	641	617	55.5499	55.2699	53.5162	25.8097	24.9036	24.1556	2.55459e-50	-1.1491	down
EVM0014688	80	68	60	6	21	3	1.73251	1.55064	1.29773	0.152542	0.478537	0.046054	9.81749e-08	-2.10469	down
EVM0051638	369	323	324	733	783	776	10.6416	9.78271	9.31682	24.9556	23.7051	23.7043	5.07035e-33	1.2426	up
EVM0046420	445	362	494	146	212	232	4.74778	4.05687	5.27315	1.83356	2.37616	2.626	6.80919e-11	-1.03103	down
EVM0022195	1464	1301	1312	124	111	113	21.577	20.1512	19.3105	2.1522	1.71586	1.76197	2.32016e-193	-3.40654	down
EVM0003861	139	117	139	48	62	51	4.46073	3.96264	4.46863	1.81155	2.09667	1.71966	3.70279e-06	-1.12795	down
EVM0003869	127	107	74	27	51	49	2.11552	1.87797	1.23582	0.533354	0.893025	0.864563	0.000408874	-1.07928	down
EVM0007157	65	58	71	145	157	180	0.84353	0.796645	0.924164	2.23981	2.15983	2.49688	1.50111e-09	1.31827	up
Salix_babylonica_newGene_8887	3	7	11	29	34	63	0.076394	0.220554	0.282712	1.26104	1.12718	2.4889	7.39688e-06	1.91909	up
EVM0057101	173	171	172	21	30	20	2.88865	3.00133	2.86249	0.39939	0.525904	0.351417	8.89964e-24	-2.54675	down
EVM0010420	77	81	108	194	178	245	0.881226	0.982012	1.23596	2.63691	2.15331	2.99882	4.45157e-09	1.23247	up
EVM0028978	227	121	192	80	75	86	6.0617	3.37634	5.12828	2.51632	2.08957	2.4334	3.34095e-05	-1.00104	down
EVM0010463	1672	1454	1623	337	350	345	29.9051	27.3106	28.9872	7.11763	6.57468	6.52095	1.5221e-131	-2.09674	down
EVM0010465	110	52	92	11	36	29	2.91485	1.44009	2.42466	0.341603	0.995124	0.817428	8.565e-05	-1.40344	down
EVM0014822	229	212	219	566	700	639	7.81825	7.59276	7.4671	22.865	25.1637	23.1647	7.95861e-42	1.58451	up
EVM0013845	232	221	168	80	98	94	3.04009	3.05025	2.20248	1.23104	1.34417	1.29517	4.01437e-07	-1.05653	down
EVM0010795	2386	2232	2455	762	819	820	36.1251	35.505	37.1259	13.6154	13.0244	13.1444	1.80411e-115	-1.46634	down
EVM0050228	57	67	83	23	18	16	0.630182	0.778468	0.917945	0.300838	0.209973	0.187707	1.19317e-05	-1.50469	down
EVM0015944	67	36	61	18	21	23	2.42385	1.37411	2.211	0.765279	0.797368	0.882125	0.00310766	-1.09985	down
EVM0057021	379	344	312	614	759	637	12.2928	11.7297	10.0901	23.517	25.8543	21.8969	4.02169e-18	1.02291	up
EVM0024269	12454	11804	12494	4626	5035	5163	164.226	163.521	164.513	72.0478	69.7437	72.0986	1.51861e-281	-1.22408	down
EVM0023281	9122	8408	8543	2745	2959	2983	149.587	144.853	139.881	53.1501	50.9674	51.7933	2.01071e-269	-1.49791	down
EVM0035300	116	122	113	313	404	315	4.06918	4.49381	3.95644	13.0007	14.9203	11.7203	5.8802e-22	1.58397	up
EVM0001134	178	228	231	363	523	467	7.0459	9.48299	9.13908	17.0145	21.8036	19.6209	5.59224e-14	1.1319	up
EVM0022884	1246	1339	1267	410	377	333	15.4737	17.4721	15.7133	6.01171	4.9086	4.37624	2.99701e-55	-1.67006	down
EVM0022885	172	160	262	89	67	69	2.82268	2.75284	4.28525	1.70862	1.14999	1.18401	3.56385e-07	-1.21581	down
EVM0020024	100	69	71	9	15	8	2.0598	1.49477	1.45285	0.201142	0.324982	0.162018	2.27048e-11	-2.33813	down
EVM0020026	704	578	608	171	255	200	14.5821	12.578	12.5671	4.18018	5.5393	4.37744	2.58953e-28	-1.48083	down
EVM0052667	2101	2156	2138	628	683	710	35.7658	38.5537	36.3437	12.6203	12.2056	12.7942	1.40567e-111	-1.56968	down
EVM0025590	355	312	289	2052	2519	2241	6.90624	6.3605	5.60511	47.1688	51.4956	46.1879	2.85323e-248	2.8885	up
EVM0000662	837	795	872	248	200	227	15.116	15.0815	15.7172	5.28262	3.78258	4.33397	7.8698e-50	-1.76993	down
EVM0015832	23	26	44	55	58	89	0.335484	0.393532	0.654067	0.95633	0.896857	1.40613	0.00284751	1.03488	up
EVM0037416	219	270	238	40	66	91	3.3534	4.35877	3.65273	0.726314	1.05181	1.48029	4.20481e-14	-1.70273	down
EVM0021421	198	181	193	39	36	34	2.47982	2.37907	2.41695	0.568579	0.474637	0.439717	3.75523e-21	-2.15278	down
EVM0057499	185	135	185	16	8	14	3.63237	2.77781	3.62748	0.358127	0.158494	0.275985	1.41129e-28	-3.21077	down
EVM0044446	106	65	112	215	210	220	1.62537	1.03779	1.70804	3.89842	3.38709	3.57651	4.34594e-09	1.21652	up
EVM0040867	215	268	264	80	83	80	5.31299	6.95242	6.51181	2.31211	2.15109	2.0776	2.88217e-14	-1.46805	down
EVM0040427	33	38	37	8	0	4	0.59948	0.719162	0.675558	0.151966	0	0.077651	1.04003e-05	-1.99869	down
EVM0031815	115	92	79	41	31	20	2.21217	1.85456	1.51973	0.93276	0.62968	0.408202	2.13764e-05	-1.35047	down
EVM0008248	446	518	524	191	266	201	16.0329	19.5519	18.8172	8.0996	10.0141	7.62838	1.07443e-13	-1.07081	down
EVM0008244	519	466	609	215	259	243	3.32214	3.13666	3.89154	1.62278	1.73799	1.64323	1.1087e-15	-1.04655	down
EVM0032895	519	491	530	1191	1315	1239	14.483	14.3946	14.7749	39.2879	38.5747	36.6443	7.23567e-61	1.35582	up
EVM0052649	252	225	227	62	104	85	5.58342	5.22832	5.01259	1.60246	2.40093	1.98846	1.12588e-11	-1.34524	down
EVM0052648	442	441	454	854	842	917	14.9787	15.7098	15.3613	34.2002	29.9863	32.9531	3.9042e-27	1.04069	up
EVM0052645	1937	1925	1813	279	385	371	30.9367	32.3055	28.9156	5.24679	6.44701	6.27742	1.85017e-154	-2.3534	down
EVM0052643	490	513	554	202	252	219	10.8126	11.9076	12.2211	5.26978	5.82991	5.11438	6.56788e-18	-1.10593	down
EVM0005151	85	61	95	30	34	34	1.56653	1.1691	1.74376	0.637668	0.639586	0.651478	0.000534995	-1.07625	down
EVM0046213	211	170	221	76	94	61	5.20734	4.41871	5.46453	2.21916	2.42819	1.58137	1.6417e-08	-1.22255	down
EVM0026087	664	606	663	160	238	191	15.4483	14.8188	15.3949	4.38651	5.80474	4.6984	4.17493e-36	-1.60194	down
EVM0057114	54	42	39	15	19	14	1.23105	0.98941	0.874852	0.404012	0.446167	0.330285	0.00329599	-1.14691	down
EVM0016835	15	51	37	101	63	75	0.359166	1.31154	0.913014	2.94148	1.63278	1.97133	0.00274272	1.09835	up
Salix_babylonica_newGene_4186	228	205	180	69	86	63	5.43256	5.13075	4.24489	1.93395	2.11446	1.5879	2.94439e-10	-1.33366	down
EVM0001276	206	207	294	103	98	94	3.51894	3.70832	5.0097	2.0602	1.75696	1.69421	3.90882e-08	-1.11481	down
EVM0014525	215	237	220	60	57	67	2.7945	3.23256	2.8561	0.909098	0.772482	0.909992	4.958e-17	-1.69654	down
EVM0050750	141	123	119	56	57	51	4.40399	4.0391	3.69966	2.06998	1.86636	1.68977	1.87076e-05	-1.05786	down
EVM0056757	515	487	561	169	222	176	9.72071	9.64967	10.57	3.76186	4.39596	3.51755	7.85352e-24	-1.34996	down
EVM0056756	2889	2650	2607	1163	1193	1180	57.8038	55.688	52.0882	27.4812	25.0619	25.0056	3.19572e-64	-1.11242	down
EVM0023048	71	53	56	0	0	0	1.09667	0.853095	0.85904	0	0	0	6.7757e-19	-3.86384	down
EVM0052986	216	167	172	513	554	581	3.4614	2.80637	2.74555	9.70424	9.31766	9.85815	2.19153e-35	1.62068	up
Salix_babylonica_newGene_7677	1289	1393	1441	405	490	464	14.7448	16.736	16.456	5.46888	5.88348	5.61188	3.48539e-66	-1.50549	down
EVM0029948	459	520	510	125	129	98	8.97856	10.6884	9.95816	2.87424	2.63596	2.01264	5.50526e-36	-1.93579	down
EVM0029943	2558	2529	2646	1202	1194	1158	26.5486	27.5716	27.4269	14.733	13.0115	12.7271	2.28108e-54	-1.02914	down
EVM0052328	5330	4937	5491	9862	11402	10640	76.453	74.3921	78.6532	167.083	171.808	161.649	2.13454e-173	1.09985	up
EVM0027054	238	261	288	27	34	38	7.86992	9.05278	9.51069	1.04042	1.1731	1.33055	1.49692e-36	-2.73463	down
EVM0037459	567	590	570	125	168	224	9.40774	10.297	9.45698	2.43465	2.92602	3.93853	1.73632e-27	-1.62069	down
EVM0054869	489	421	499	2056	2305	2187	19.0968	17.2698	19.4972	95.0203	94.7037	90.6246	9.65158e-209	2.28618	up
EVM0054862	7	18	13	47	34	60	0.213635	0.578219	0.394555	1.70299	1.08354	1.94074	0.000121422	1.5446	up
EVM0049243	3280	3115	3400	232	330	241	44.5459	44.4407	46.1099	3.70722	4.69693	3.45999	0	-3.49542	down
EVM0023895	25	43	35	93	87	103	0.191688	0.346241	0.26251	0.837106	0.69486	0.829852	2.54971e-06	1.38051	up
Salix_babylonica_newGene_29	2339	1952	2543	183	491	464	96.1533	84.3005	104.382	8.88303	21.187	20.1952	4.02646e-10	-2.13439	down
EVM0011561	1019	953	940	251	350	316	21.972	21.5919	20.2419	6.38989	7.92767	7.20133	1.1778e-50	-1.56653	down
EVM0020603	498	567	443	969	1014	987	5.74759	6.87262	5.09878	13.2047	12.298	12.066	1.44004e-22	1.04614	up
EVM0038831	340	392	319	90	111	91	5.62766	6.82069	5.28321	1.75378	1.91959	1.59337	8.24766e-23	-1.70323	down
EVM0038837	110	141	120	197	291	263	2.41854	3.26494	2.62728	5.11918	6.73117	6.12	2.80627e-08	1.04692	up
EVM0024031	407	308	356	58	79	76	13.1196	10.4083	11.4566	2.19127	2.66408	2.57739	5.37834e-34	-2.15953	down
EVM0034773	736	721	658	163	243	195	22.479	23.1518	20.0689	5.8582	7.79798	6.29881	8.91849e-40	-1.702	down
EVM0033925	706	657	664	83	132	121	24.1584	23.6068	22.6964	3.32212	4.72043	4.35258	6.54023e-71	-2.4553	down
EVM0033929	4077	4420	4193	496	535	568	236.176	269.02	242.542	33.926	32.5217	34.81	0	-2.8897	down
EVM0039079	353	371	333	148	111	155	7.74347	8.54658	7.28085	3.83543	2.55503	3.58112	9.14567e-13	-1.22168	down
EVM0039070	67	94	98	27	50	23	3.30714	4.88126	4.83103	1.57458	2.57734	1.20222	0.000599355	-1.13175	down
EVM0039694	222	211	241	38	16	22	4.1928	4.17584	4.53596	0.841559	0.306677	0.429909	3.24062e-28	-2.79142	down
EVM0005500	1233	1256	1252	2602	2824	2952	10.594	11.3415	10.7411	26.4147	25.4985	26.8805	1.04753e-100	1.24111	up
EVM0037598	307	264	205	68	43	66	2.83506	2.56265	1.88345	0.731686	0.415205	0.637416	1.90125e-17	-1.91422	down
EVM0000038	435	381	443	131	142	120	11.637	10.7141	11.8456	4.12327	3.99435	3.38167	2.39817e-25	-1.54971	down
EVM0031995	188	126	173	81	66	67	2.42211	1.7019	2.22192	1.23415	0.893897	0.904028	1.71739e-05	-1.02116	down
EVM0031999	96	110	82	17	53	38	1.93709	2.34171	1.65795	0.400491	1.12713	0.796898	0.000270876	-1.18519	down
EVM0043543	1195	1098	1134	66	81	63	52.0564	50.2289	49.312	3.39312	3.68469	2.88869	5.41003e-191	-3.85894	down
EVM0043547	329	330	370	67	137	87	4.84266	5.10017	5.43824	1.14976	2.10774	1.3517	4.71419e-18	-1.66849	down
EVM0012272	40	36	38	81	62	97	1.7035	1.62467	1.63342	4.0904	2.77706	4.38924	0.000710524	1.03775	up
EVM0002500	1438	1369	1384	644	645	575	22.8755	22.8816	21.984	12.0903	10.7632	9.68456	5.84246e-34	-1.07115	down
EVM0008649	15111	14048	14617	5497	6627	6159	279.01	272.512	269.507	119.88	128.533	120.432	8.72167e-209	-1.1751	down
EVM0042630	63	48	62	94	156	101	1.91663	1.53753	1.87073	3.37044	4.97587	3.23534	0.000168647	1.01167	up
EVM0053833	244	190	220	948	995	1002	1.8649	1.52465	1.67894	8.57825	8.00777	8.1291	2.85553e-97	2.22615	up
EVM0046395	231	325	253	71	105	110	1.53308	2.27432	1.68244	0.558606	0.734547	0.772011	2.4063e-11	-1.35886	down
EVM0037654	49	80	54	214	201	262	1.08772	1.88254	1.1947	5.68929	4.74543	6.24286	6.63326e-17	1.84762	up
EVM0055196	190	165	154	36	46	60	2.05795	1.87642	1.66088	0.453823	0.515026	0.688578	3.39188e-12	-1.64403	down
EVM0055197	326	312	316	532	612	680	10.1282	10.1915	9.79845	19.5496	19.9998	22.4066	9.3844e-19	1.00071	up
EVM0055938	161	128	136	21	21	27	5.84807	4.89126	4.94341	0.885419	0.785383	1.03485	9.5055e-18	-2.30134	down
EVM0017358	327	263	262	91	123	94	13.1108	11.0856	10.5036	4.27914	5.17756	3.99916	3.48057e-13	-1.3303	down
EVM0043818	376	441	378	161	166	217	5.08723	6.27545	5.11314	2.56415	2.3508	3.11541	6.88072e-11	-1.02627	down
EVM0026295	6236	5763	6065	11450	12793	12816	52.7445	51.2091	51.2304	114.402	113.669	114.814	7.06259e-245	1.11893	up
EVM0054081	291	244	287	49	95	87	3.79134	3.3342	3.73624	0.740004	1.30022	1.19659	7.07378e-17	-1.67067	down
EVM0054086	393	365	419	120	139	128	5.83056	5.69594	6.21302	2.10179	2.15818	2.00538	2.02924e-23	-1.47989	down
EVM0025750	52	58	83	16	19	5	0.49016	0.566165	0.775326	0.171008	0.186035	0.04263	5.60628e-06	-1.7416	down
EVM0051424	49	61	54	102	115	135	1.10525	1.45546	1.21851	2.73511	2.73939	3.24831	1.48285e-05	1.09431	up
Salix_babylonica_newGene_391	72	58	39	18	14	15	1.45392	1.23464	0.778153	0.411397	0.295235	0.319617	0.00013273	-1.4389	down
EVM0011013	413	373	384	807	855	966	7.56925	7.19023	7.03216	17.4777	16.4671	18.7692	3.88897e-36	1.2363	up
EVM0011014	705	653	639	210	195	193	16.7441	16.3007	15.1533	5.89635	4.84854	4.84818	3.4862e-39	-1.62145	down
EVM0051308	3776	3650	3722	1012	941	1154	71.844	72.9674	70.7198	22.7445	18.7936	23.2454	5.15627e-146	-1.74802	down
Salix_babylonica_newGene_9216	1846	1657	1858	299	312	280	52.6531	49.6315	52.9018	10.0455	9.34169	8.43364	5.40003e-178	-2.47876	down
EVM0028739	666	619	715	194	259	202	23.1854	22.6576	24.8633	7.9711	9.4623	7.42184	8.01833e-34	-1.49904	down
EVM0018552	512	560	579	184	193	151	4.33079	4.97515	4.89642	1.83562	1.71383	1.3483	2.20705e-27	-1.52085	down
EVM0015670	205	222	168	45	63	80	6.44443	7.33627	5.26199	1.67187	2.06199	2.65453	6.40321e-11	-1.49048	down
EVM0022100	234	206	218	58	60	61	7.35971	6.8136	6.85715	2.136	1.97703	2.01207	2.08369e-17	-1.70457	down
EVM0044737	608	596	617	96	111	119	12.5522	12.9418	12.7307	2.33785	2.40333	2.59401	7.84452e-68	-2.34568	down
EVM0044733	2010	1976	2004	716	860	927	28.9246	29.8774	28.7978	12.1623	13.0015	14.1241	1.478e-60	-1.17129	down
EVM0044086	107	91	99	26	28	19	2.6947	2.40092	2.4774	0.763121	0.718921	0.506162	5.41673e-09	-1.72333	down
EVM0044087	253	245	257	54	67	82	9.34184	9.53279	9.47303	2.35761	2.59924	3.20866	2.82171e-19	-1.73305	down
EVM0044088	287	233	275	570	728	719	8.68306	7.39092	8.30707	20.3769	23.1388	23.0421	1.60205e-33	1.40144	up
EVM0038663	142	113	207	33	41	46	1.84736	1.55109	2.69152	0.509202	0.561114	0.623483	1.45932e-10	-1.69789	down
EVM0018230	648	602	650	1185	1280	1451	5.94892	5.81026	5.96446	12.8596	12.3575	14.1244	2.08186e-42	1.1173	up
EVM0018234	213	198	201	440	437	495	4.80674	4.69476	4.52735	11.7264	10.3624	11.8293	1.70439e-20	1.22389	up
EVM0024176	16	14	41	43	66	66	0.22239	0.207602	0.571306	0.706386	0.969033	0.973705	0.00319446	1.13668	up
EVM0024177	23	24	23	97	86	98	0.292332	0.325297	0.295153	1.48496	1.17134	1.35315	2.45012e-10	1.86219	up
EVM0024174	391	420	426	148	141	144	7.62711	8.61577	8.29521	3.4014	2.88266	2.96515	3.25913e-21	-1.39147	down
EVM0033713	141	148	199	314	325	319	3.99389	4.40919	5.62325	10.5003	9.65872	9.57963	4.46091e-10	1.02761	up
EVM0041392	5335	4852	5209	2179	2582	2471	215.492	205.912	210.114	103.944	109.552	105.71	2.30483e-104	-1.00439	down
EVM0028033	36549	33458	35223	10483	11618	11145	630.473	606.353	606.744	213.581	210.514	203.606	0	-1.57545	down
EVM0041584	44	40	47	9	21	12	1.38911	1.32006	1.49336	0.335432	0.693153	0.394515	0.00191934	-1.24706	down
EVM0039197	535	483	431	1004	1161	1133	10.2628	9.74099	8.24531	22.7612	23.4154	23.0235	4.64654e-40	1.25492	up
EVM0046642	344	375	411	134	197	178	12.4642	14.2768	14.8817	5.72579	7.5127	6.81133	2.13395e-11	-1.04254	down
EVM0004173	57	62	77	4	7	8	0.976499	1.10462	1.30938	0.061056	0.126576	0.145872	9.50913e-12	-2.57473	down
EVM0032143	74	63	55	19	14	11	1.11706	1.0023	0.832481	0.341828	0.20807	0.176332	2.46163e-06	-1.68908	down
EVM0006780	5816	5778	6175	153	178	194	61.1933	63.875	64.8847	1.89765	1.96374	2.15526	0	-4.96011	down
EVM0006783	324	286	324	592	773	726	12.5991	11.6825	12.572	27.2008	31.5932	29.9296	1.39775e-28	1.22545	up
EVM0004318	78	67	54	189	258	180	1.81023	1.64449	1.25792	5.22383	6.34659	4.45662	8.1052e-14	1.63593	up
EVM0047065	591	551	627	132	191	134	14.2875	13.9757	15.1318	3.75428	4.82793	3.42454	1.04664e-38	-1.82537	down
EVM0003579	1223	1201	1436	3049	3262	3740	11.4388	11.7991	13.4114	33.6928	32.0573	37.061	3.3618e-100	1.4559	up
EVM0040133	48	51	42	95	91	122	0.561588	0.619678	0.482834	1.31447	1.11754	1.5157	4.51518e-05	1.10668	up
EVM0048579	9367	8859	8884	3577	4080	3779	197.337	196.069	186.89	89.0092	90.2716	84.3027	1.78004e-158	-1.15889	down
EVM0054980	3942	3651	3789	1376	1483	1692	74.8605	72.8378	71.8565	30.8561	29.57	34.0171	1.28028e-101	-1.2347	down
EVM0027191	60	52	57	19	5	3	1.61365	1.4714	1.54437	0.580134	0.12248	0.084741	7.00064e-06	-1.87658	down
EVM0016721	291	338	336	807	942	945	5.63376	6.87468	6.50284	18.4718	19.1805	19.3944	6.61768e-51	1.54211	up
EVM0026825	222	251	238	95	101	110	5.2964	6.29989	5.66889	2.65598	2.51574	2.76486	3.26324e-09	-1.09005	down
EVM0001962	606	602	612	201	172	143	14.2227	14.8442	14.3433	5.55133	4.21875	3.54712	1.60582e-31	-1.683	down
EVM0020879	87	105	88	30	37	49	1.31758	1.68104	1.33627	0.530833	0.589219	0.792234	0.000235827	-1.0789	down
EVM0055769	985	1047	1054	293	293	275	27.3524	30.5443	29.2375	9.59995	8.5499	8.08764	1.69476e-63	-1.7332	down
EVM0026317	208	164	207	49	46	71	3.97755	3.29277	3.95238	1.08988	0.908777	1.42475	7.45618e-13	-1.61222	down
EVM0043207	253	235	232	68	65	78	3.04945	2.97993	2.79667	0.968521	0.81534	0.998629	5.62422e-17	-1.61076	down
EVM0021044	881	731	828	278	331	425	7.41585	6.46025	6.95734	2.76311	2.92455	3.78387	3.30468e-21	-1.13868	down
EVM0007805	176	172	149	53	47	65	1.96311	2.01483	1.65793	0.68926	0.543634	0.766671	1.00112e-09	-1.4117	down
EVM0050842	406	329	492	849	995	960	10.7289	9.12253	12.9952	26.5145	27.6431	26.894	1.74897e-29	1.25942	up
EVM0050845	978	792	842	294	367	376	23.09	19.6599	19.8679	8.19282	9.10873	9.39076	3.25249e-30	-1.23355	down
EVM0005912	790	734	758	115	119	164	9.4918	9.2703	9.09729	1.62983	1.49331	2.08415	3.73909e-75	-2.38658	down
EVM0047588	97	135	123	42	40	47	2.36629	3.48543	3.00139	1.20137	1.00923	1.21117	2.53628e-06	-1.26209	down
EVM0056447	46	33	37	7	8	12	1.04654	0.782687	0.827041	0.163807	0.192789	0.285465	0.000232533	-1.53661	down
EVM0020316	256	285	277	1232	1315	1390	5.24101	6.1286	5.66399	29.8083	28.2862	30.1592	6.86166e-137	2.32477	up
EVM0020319	123	140	131	327	407	450	2.7148	3.24556	2.88381	8.56602	9.48485	10.5729	7.90515e-26	1.61712	up
EVM0047586	475	420	385	185	153	190	7.949	7.37526	6.4352	3.64725	2.6913	3.35474	6.19697e-14	-1.15669	down
EVM0039229	45	37	45	0	3	7	1.33036	1.16873	1.35633	0	0.094736	0.194599	3.47645e-08	-2.40841	down
EVM0039400	89	96	103	31	43	31	2.02223	2.31406	2.34337	0.833045	1.03637	0.75331	1.47576e-05	-1.24136	down
EVM0049956	33	27	25	63	81	100	1.51444	1.32896	1.14933	3.4905	3.99255	4.96845	4.49399e-06	1.41364	up
EVM0044290	1030	1077	862	341	522	453	36.3833	39.9817	30.394	14.2278	19.3689	16.9413	1.42546e-18	-1.08054	down
EVM0044294	333	310	372	101	139	125	4.31105	4.21538	4.80605	1.5391	1.88524	1.70293	6.35238e-17	-1.35069	down
Salix_babylonica_newGene_11061	248	277	265	132	88	132	3.9883	4.68693	4.26105	2.50586	1.47786	2.24082	2.20832e-07	-1.0283	down
Salix_babylonica_newGene_11063	92	85	88	26	36	32	2.80328	2.72917	2.68938	0.937985	1.15854	1.02392	1.45425e-05	-1.27094	down
EVM0025413	77	87	80	20	30	27	2.11829	2.5002	2.18935	0.645569	0.865238	0.786249	6.0699e-06	-1.40207	down
EVM0048778	99	83	92	18	43	14	2.26187	1.98316	2.09641	0.477855	1.0205	0.336758	5.32662e-06	-1.53583	down
EVM0048775	3649	3467	3642	861	969	914	58.2604	58.16	58.0658	16.2308	16.2409	15.4547	7.22461e-241	-1.87956	down
EVM0036830	1808	1680	1776	592	645	693	24.51	23.929	24.046	9.47521	9.18547	9.94772	1.98693e-78	-1.35539	down
EVM0042242	149	163	193	102	45	44	4.52269	5.22024	5.86778	3.65559	1.43939	1.42139	8.01128e-05	-1.1601	down
EVM0039364	596	538	613	1234	1506	1416	6.72728	6.372	6.90659	16.454	17.8633	16.9291	1.60639e-61	1.32271	up
EVM0041744	104	79	96	30	33	30	1.53955	1.22254	1.42381	0.523862	0.515148	0.470893	3.63911e-06	-1.34622	down
EVM0030978	1122	987	965	382	414	410	30.7857	28.4379	26.4324	12.3789	11.926	11.8962	3.59742e-38	-1.2513	down
EVM0055564	557	574	494	183	227	239	20.8398	22.5681	18.4639	8.06706	8.90031	9.4711	3.88121e-20	-1.21979	down
EVM0055569	305	468	385	169	166	185	13.5335	21.8538	17.0966	8.8619	7.75301	8.69708	4.43089e-09	-1.03639	down
EVM0002657	245	279	302	753	871	826	4.8349	5.77729	5.94721	17.5569	18.0636	17.2797	1.22537e-50	1.62761	up
EVM0009304	80	83	60	181	262	276	1.55206	1.69412	1.16436	4.18421	5.37603	5.70601	5.99663e-16	1.67027	up
EVM0029472	98	115	132	35	41	53	4.93159	6.13615	6.69717	2.08501	2.15367	2.84279	5.66711e-06	-1.22573	down
EVM0015615	28	45	41	84	80	76	0.286679	0.48987	0.419484	1.02307	0.87604	0.836778	0.000748119	1.03547	up
EVM0004504	525	535	578	178	264	284	18.0204	19.283	19.8098	7.20005	9.50086	10.3334	6.38065e-15	-1.07379	down
EVM0008164	337	344	341	92	103	96	8.03416	8.60457	8.11528	2.5778	2.56199	2.41149	6.29371e-25	-1.67368	down
EVM0020667	120	100	159	31	66	64	2.06906	1.81593	2.74801	0.613879	1.18598	1.17233	0.000196261	-1.05536	down
EVM0023663	1274	1199	1311	157	199	138	26.5629	26.2621	27.3008	3.84984	4.36057	3.04869	3.33689e-138	-2.80796	down
EVM0012349	950	919	949	190	230	271	19.1998	19.4974	19.1458	4.52645	4.87714	5.79006	4.37022e-69	-1.91944	down
EVM0023662	3522	3480	3501	1348	1621	1479	63.6429	66.0643	63.1874	28.7693	30.7737	28.2975	1.11523e-93	-1.15291	down
EVM0012343	52741	51598	52916	13052	14627	15082	656.934	675.224	658.189	192.026	191.384	198.97	0	-1.79435	down
EVM0056139	1015	1044	993	322	390	340	28.6042	30.9106	27.9375	10.7096	11.5317	10.129	4.15691e-48	-1.43757	down
EVM0019876	4152	3965	3978	1538	1776	1819	59.2084	59.4001	56.643	25.8941	26.6023	27.4736	1.47871e-110	-1.15081	down
EVM0053415	2275	2037	2333	440	493	422	34.2325	32.2003	35.0673	7.81795	7.7807	6.72382	4.9948e-170	-2.19082	down
EVM0049173	92	54	67	168	288	235	2.7178	1.66902	1.98148	5.85848	8.94952	7.36925	6.85261e-14	1.66802	up
EVM0027769	109	81	154	246	294	261	2.05589	1.60964	2.92172	5.52539	5.87033	5.25152	3.46011e-10	1.24761	up
EVM0039876	849	754	845	330	372	415	9.52083	8.88181	9.45447	4.36679	4.37311	4.9298	2.02974e-24	-1.03617	down
EVM0013929	23	35	13	46	52	89	1.38553	2.25945	0.745321	3.29443	3.3246	5.80953	0.00150787	1.20489	up
EVM0018044	190	231	182	378	428	448	7.05438	8.97543	6.72675	16.5437	16.6752	17.6038	2.46216e-14	1.10739	up
EVM0014932	656	634	679	194	194	183	9.95555	10.0988	10.2899	3.47416	3.08156	2.93543	1.49584e-43	-1.66922	down
EVM0014937	54	46	42	151	141	157	2.17445	1.94968	1.6795	7.2028	5.98918	6.71374	4.34544e-12	1.62986	up
EVM0010699	484	454	417	1168	1291	1238	16.32	16.1049	14.0569	46.5935	45.7942	44.2726	1.81275e-65	1.51713	up
EVM0020684	48	36	38	12	13	14	0.650017	0.516225	0.515058	0.193426	0.186664	0.202589	0.00202535	-1.24188	down
EVM0022278	39	25	41	170	131	156	0.895594	0.609851	0.932055	4.67485	3.20835	3.84246	2.57547e-15	2.03305	up
EVM0022277	204	147	206	59	56	76	6.14049	4.6323	6.18516	2.06882	1.75509	2.42033	1.03081e-09	-1.36963	down
EVM0019314	217	213	245	78	84	102	2.12042	2.18581	2.38449	0.894752	0.860328	1.04955	2.09092e-10	-1.21702	down
EVM0019315	77	47	60	173	130	159	1.34831	0.868729	1.05223	3.60171	2.39062	2.96636	7.11684e-08	1.32289	up
EVM0019318	1565	1475	1580	3521	3952	4043	57.727	57.1903	58.2123	153.451	153.199	158.032	2.78755e-172	1.39671	up
EVM0051720	1664	1409	1535	4020	4631	4493	58.153	51.7277	53.5641	166.019	170.059	166.36	1.0792e-192	1.59053	up
EVM0051724	1635	1186	1436	457	588	556	16.0983	12.2671	14.1156	5.30641	6.0762	5.79709	6.70093e-39	-1.31121	down
EVM0023658	230	165	193	372	440	491	7.4666	5.62174	6.2675	14.2797	15.0127	16.9162	1.58074e-16	1.19963	up
EVM0029085	672	699	756	1521	1769	1575	5.53541	6.0558	6.22559	14.8113	15.3263	13.7542	1.41057e-58	1.26797	up
EVM0028357	694	704	649	165	199	192	8.43326	8.98733	7.87084	2.36732	2.53843	2.46576	4.02517e-48	-1.76721	down
EVM0035027	230	212	222	26	43	44	4.39572	4.26319	4.2393	0.587756	0.852163	0.882623	1.03504e-25	-2.32331	down
EVM0035022	293	365	314	51	71	37	7.30617	9.55967	7.82687	1.49647	1.84459	0.962402	4.09912e-30	-2.39053	down
EVM0018868	3518	3411	3630	80	73	79	34.249	34.8949	35.2926	0.919227	0.737841	0.804933	0	-5.34496	down
EVM0026454	985	826	969	1800	1804	1919	9.80425	8.63619	9.629	21.1642	18.856	20.2264	2.87863e-47	1.07072	up
EVM0057787	449	401	398	1189	1312	1356	6.05819	5.68955	5.36225	18.9818	18.6276	19.415	7.19105e-87	1.69587	up
EVM0032738	317	348	308	74	65	46	7.77095	8.96144	7.54195	2.12927	1.66449	1.18712	1.74467e-28	-2.19241	down
EVM0012598	29	17	34	66	60	60	0.41394	0.261722	0.500488	1.14762	0.928902	0.925909	0.00101493	1.13069	up
EVM0026450	41	40	53	7	6	13	1.06309	1.07431	1.37488	0.186721	0.153816	0.350147	1.69935e-05	-1.74996	down
EVM0037512	134	148	177	261	343	310	2.22217	2.57927	2.91824	5.10874	5.96951	5.44182	2.85723e-10	1.04064	up
EVM0037513	4150	4015	4216	1859	2002	1921	64.6009	65.6733	65.5386	34.1753	32.73	31.672	7.96243e-90	-1.01038	down
EVM0033467	41	44	15	97	141	117	0.98769	1.13684	0.366253	2.79031	3.6307	3.03881	5.17488e-08	1.67415	up
EVM0044823	44	23	29	82	85	69	1.00573	0.553469	0.659831	2.23424	2.07252	1.67931	0.00011568	1.22471	up
EVM0034355	352	261	297	70	102	69	5.50082	4.27778	4.63685	1.28147	1.67612	1.14237	6.11203e-20	-1.75093	down
EVM0044319	175	151	148	305	348	337	6.35763	5.76206	5.36279	13.0904	13.2703	12.9461	1.82196e-13	1.11527	up
EVM0040679	58	66	43	117	125	162	0.981445	1.18254	0.720204	2.35579	2.23116	2.91702	7.67582e-07	1.25007	up
EVM0040670	433	341	363	67	101	62	12.1866	10.0711	10.1952	2.2032	2.96466	1.8325	5.5289e-31	-2.12911	down
EVM0031003	918	774	837	1615	1828	2005	10.6914	9.46434	9.72667	22.2195	22.3614	24.7389	7.64021e-56	1.18167	up
EVM0052124	2402	2414	2343	973	1053	1057	33.8734	35.7677	32.9941	16.213	15.5989	15.78	1.9857e-69	-1.12652	down
EVM0052127	29	39	52	83	83	85	0.961396	1.34564	1.72556	3.25306	2.90129	2.98707	0.000628429	1.0326	up
EVM0053655	49	53	59	143	132	150	1.17796	1.31905	1.39709	4.04389	3.31553	3.81496	3.172e-09	1.38999	up
EVM0049183	526	541	634	213	262	282	6.57764	7.11387	7.91863	3.14428	3.44292	3.73953	4.83179e-17	-1.06646	down
EVM0021406	323	381	364	68	69	67	9.28406	11.5268	10.4496	2.30352	2.08114	2.01371	5.9368e-36	-2.21507	down
EVM0004094	273	171	232	83	86	68	7.01087	4.59396	5.94705	2.49411	2.31149	1.84293	5.03036e-10	-1.34126	down
EVM0023501	1368	1507	1407	309	407	430	35.4536	41.0391	36.4105	9.44619	11.0649	11.7919	8.41374e-77	-1.80347	down
EVM0050654	476	480	549	128	153	147	10.9098	11.5771	12.5657	3.44446	3.66709	3.56684	1.10782e-34	-1.69117	down
EVM0014779	240	243	245	90	107	112	31.4304	33.3366	32.0512	13.8878	14.6389	15.5192	5.33045e-10	-1.11232	down
EVM0014774	157	218	228	409	434	497	1.50451	2.20654	2.18606	4.6453	4.38618	5.06493	4.37908e-15	1.19921	up
Salix_babylonica_newGene_1098	407	401	371	154	205	141	17.7333	18.3205	16.1189	7.92379	9.35363	6.47297	1.93254e-12	-1.12119	down
EVM0029243	119	114	62	22	21	35	3.01299	3.02099	1.56389	0.659212	0.553169	0.924137	9.74634e-07	-1.59724	down
EVM0029249	218	259	283	33	55	44	3.45864	4.31962	4.49276	0.605285	0.918868	0.738115	1.3694e-26	-2.30396	down
EVM0028113	1257	1129	1228	400	429	478	24.8375	23.4323	24.2285	9.32012	8.89473	9.98926	2.54928e-55	-1.37064	down
EVM0015427	30	25	27	54	55	70	2.66085	2.28553	2.35145	5.67036	5.10988	6.54276	0.00174466	1.05256	up
EVM0008647	3224	3121	2794	1208	1502	1331	60.1591	61.185	52.0476	26.6072	29.4331	26.3	1.70781e-51	-1.08982	down
EVM0002024	14	18	13	36	39	45	0.462749	0.607066	0.416525	1.39706	1.32048	1.54506	0.00238885	1.20312	up
EVM0022182	119	136	99	197	275	285	3.88673	4.64098	3.22433	7.58342	9.44802	9.86823	5.35837e-09	1.11982	up
EVM0018906	213	206	249	381	472	515	5.54252	5.65091	6.48865	11.7557	12.9561	14.2309	1.14709e-15	1.09026	up
EVM0013068	83	55	83	131	145	179	1.85579	1.2962	1.85648	3.49438	3.44399	4.27754	5.70535e-06	1.057	up
EVM0026405	833	737	801	1534	1774	1947	16.3682	15.216	15.7166	35.6055	36.6146	40.5164	8.05009e-60	1.2216	up
EVM0016740	258	254	224	49	87	85	3.75241	3.88022	3.24711	0.839093	1.3268	1.3081	1.59112e-14	-1.57822	down
EVM0056569	603	617	564	1166	1439	1427	11.9021	12.7833	11.12	27.1831	29.8426	29.8283	6.46602e-49	1.2449	up
EVM0020766	16	10	23	62	74	81	0.329196	0.227918	0.47862	1.56431	1.67898	1.85563	2.20447e-08	1.89508	up
EVM0011350	315	218	362	552	675	611	10.5949	7.69021	12.1631	21.938	23.8697	21.7965	5.03764e-15	1.09955	up
EVM0001944	653	631	558	162	190	215	14.807	15.036	12.6396	4.34281	4.51129	5.14695	6.92221e-34	-1.58678	down
Salix_babylonica_newGene_8476	166	141	161	41	51	42	5.64583	5.05446	5.48819	1.64474	1.81979	1.51524	8.06019e-12	-1.60448	down
EVM0025847	438	393	432	170	220	162	8.37827	7.90508	8.25663	3.83626	4.41454	3.28775	1.81295e-13	-1.08193	down
EVM0033798	1168	1020	1074	132	163	110	17.5344	16.0761	16.0905	2.32791	2.56183	1.73754	3.73407e-120	-2.86901	down
EVM0031322	109	88	134	158	283	257	4.10065	3.44503	5.02592	7.01203	11.1644	10.2177	3.56385e-07	1.09104	up
EVM0039138	153	129	149	315	371	371	4.76106	4.20644	4.63352	11.5951	12.1603	12.26	2.22778e-19	1.341	up
EVM0031496	181	142	203	77	63	72	3.20969	2.64132	3.60682	1.60902	1.16601	1.3552	3.82174e-07	-1.1462	down
EVM0031499	1420	1228	1337	371	423	383	16.8432	15.3065	15.8351	5.19319	5.26983	4.813	2.4701e-78	-1.65838	down
EVM0039862	212	142	163	285	358	436	3.0981	2.17621	2.38361	4.93079	5.50993	6.76547	1.61742e-10	1.10175	up
EVM0000287	1719	1745	1865	589	624	622	35.5676	37.9387	38.5532	14.4022	13.5683	13.6258	3.12096e-83	-1.4436	down
EVM0033236	98	90	67	185	187	132	0.876167	0.838043	0.593913	1.95528	1.75469	1.24903	2.7487e-05	1.00346	up
EVM0040195	903	882	858	290	423	375	19.8533	20.3795	18.8425	7.52538	9.76044	8.73132	8.2597e-28	-1.18585	down
EVM0049647	9609	9401	9882	3568	4043	3699	129.447	133.047	132.943	56.775	57.2056	52.7703	2.11637e-198	-1.26604	down
EVM0043424	73	76	78	150	175	174	3.6464	3.97754	3.90034	8.86491	9.2431	9.26076	2.97675e-08	1.15682	up
EVM0034954	50	59	73	20	18	23	2.10642	2.63804	3.12846	0.988258	0.802448	1.01014	0.000310919	-1.26757	down
EVM0048066	2105	1995	2186	15	21	37	52.8174	52.5992	54.7905	0.425503	0.545963	0.97144	2.6589e-292	-6.10525	down
EVM0002629	223	226	215	28	34	26	6.24371	6.64908	6.00581	0.8952	0.986994	0.769807	5.64892e-31	-2.64207	down
EVM0048682	394	261	230	68	68	80	11.6344	8.08978	6.78971	2.37036	2.09755	2.49788	6.84749e-18	-1.84002	down
EVM0048687	198	138	143	48	64	88	5.0331	3.67572	3.6097	1.42968	1.68965	2.35402	9.96905e-06	-1.099	down
EVM0006288	393	328	367	117	128	100	4.8548	4.2647	4.53003	1.69628	1.6628	1.30531	1.15957e-20	-1.51889	down
EVM0055745	277	210	263	570	612	561	4.68659	3.73109	4.44993	11.4137	10.8918	10.0638	1.27499e-24	1.2806	up
EVM0019544	195	174	150	530	604	622	1.65441	1.55006	1.26827	5.3156	5.38807	5.59487	1.19291e-43	1.80219	up
EVM0017016	114	97	84	177	199	220	4.31912	3.87169	3.18198	7.94145	7.91083	8.85338	1.46825e-07	1.04629	up
EVM0017010	681	624	761	170	256	255	4.77633	4.59535	5.32604	1.40431	1.88437	1.88949	6.35013e-31	-1.49212	down
EVM0057178	229	236	246	482	597	594	3.97651	4.31058	4.27585	9.89813	10.9245	10.9461	7.69913e-27	1.29204	up
EVM0041450	1239	1231	1335	238	287	255	19.804	20.6684	21.3059	4.49216	4.80327	4.30581	5.51557e-116	-2.17854	down
EVM0026395	541	550	664	170	148	152	3.86163	4.1221	4.73415	1.42913	1.10729	1.14688	3.55149e-36	-1.7671	down
EVM0026393	433	409	358	147	143	208	8.07659	8.02137	6.67151	3.22676	2.79361	4.11318	1.93237e-12	-1.15129	down
EVM0054276	574	455	525	214	202	206	6.71984	5.59425	6.13677	2.95305	2.48642	2.54934	3.36094e-19	-1.20527	down
EVM0054270	48	42	46	20	13	8	1.49786	1.37784	1.43267	0.701781	0.421986	0.264295	0.00144235	-1.28783	down
EVM0010244	168	120	143	59	45	59	1.87685	1.40256	1.59885	0.774928	0.52282	0.691618	9.31582e-07	-1.21688	down
EVM0011116	403	85	123	22	49	51	9.11125	2.01782	2.76254	0.578393	1.14754	1.21527	0.00754818	-1.33347	down
EVM0050590	185	202	170	82	102	66	2.70511	3.10091	2.47664	1.41646	1.56246	1.01198	5.22973e-06	-1.01277	down
EVM0014094	64	37	74	131	116	205	1.47107	0.891941	1.70577	3.5633	2.81095	5.0331	1.09157e-06	1.32823	up
EVM0046572	46	66	72	9	4	2	1.42311	2.14742	2.24332	0.307864	0.109115	0.061504	8.45667e-11	-2.60525	down
EVM0014637	84	69	57	26	33	16	1.17266	1.0158	0.796817	0.432056	0.487628	0.238862	0.000563057	-1.1975	down
EVM0005305	62	74	70	9	18	17	3.19707	4.03796	3.61379	0.55146	0.98158	0.922156	1.98115e-07	-1.81048	down
EVM0016002	1048	842	1040	332	354	299	12.7395	10.747	12.6205	4.75725	4.51015	3.84086	3.69177e-40	-1.46169	down
EVM0053923	69	78	116	340	385	372	1.72173	2.04155	2.89641	10.0268	10.1026	9.85388	2.43902e-31	2.06276	up
EVM0032907	962	1066	1013	488	397	526	46.9568	54.7043	49.3811	28.1448	20.3249	27.167	2.0779e-18	-1.00554	down
EVM0001378	50	43	56	113	160	133	1.31144	1.16897	1.44422	3.49097	4.41106	3.68301	5.53041e-09	1.41925	up
EVM0049480	37	36	43	16	13	6	0.75341	0.772111	0.875033	0.392423	0.278404	0.130418	0.00326282	-1.24829	down
EVM0023969	423	489	514	907	946	913	8.79864	10.6734	10.6729	22.2951	20.6821	20.1287	3.65577e-24	1.02843	up
EVM0025492	166	177	192	82	62	64	3.68233	4.11866	4.25214	2.13002	1.4407	1.49924	9.16927e-08	-1.19641	down
EVM0025493	419	333	372	82	81	60	8.89736	7.41695	7.88945	2.04631	1.80047	1.34982	2.59539e-33	-2.15367	down
EVM0025497	426	659	566	34	21	39	19.5184	31.7697	25.9121	1.79977	0.986536	1.88139	2.78908e-71	-3.80886	down
EVM0042573	463	437	549	221	229	168	8.50616	8.42727	10.0701	4.79821	4.42185	3.26732	4.62982e-13	-1.10704	down
EVM0042571	144	150	169	64	49	87	3.06866	3.36252	3.60349	1.61401	1.09509	1.94953	1.82862e-05	-1.04951	down
EVM0042575	5	7	5	30	40	34	0.086261	0.130338	0.081421	0.642962	0.747871	0.653565	6.0699e-06	1.93607	up
EVM0018687	39	43	60	3	18	8	1.17235	1.34899	1.81211	0.099611	0.56683	0.236914	7.97502e-05	-1.6646	down
EVM0051415	99	116	107	207	247	237	3.05678	3.76389	3.30308	7.55107	8.00897	7.76276	3.86109e-10	1.1368	up
EVM0035514	111	109	82	263	260	241	3.5301	3.66249	2.60449	9.94804	8.74784	8.17589	4.72904e-13	1.36492	up
EVM0035510	123	110	70	217	241	286	5.04868	4.73063	2.85977	10.4959	10.3801	12.4086	3.08065e-10	1.30457	up
EVM0022611	45	51	40	13	15	8	1.71782	2.03097	1.51969	0.573028	0.597036	0.314063	0.000264337	-1.45134	down
EVM0038819	139	138	140	51	51	48	2.45424	2.54768	2.45939	1.05728	0.941896	0.883622	5.59242e-08	-1.29585	down
EVM0051416	6377	5768	6346	2442	2775	2842	115.733	109.991	115.019	52.336	52.9051	54.6263	5.02798e-144	-1.11204	down
EVM0036159	122	114	137	20	19	37	1.30398	1.2873	1.46298	0.253454	0.207434	0.413951	3.23219e-12	-1.98464	down
EVM0001181	137	132	105	12	40	17	3.50646	3.55552	2.67072	0.3526	1.06871	0.451386	5.40924e-11	-2.06351	down
EVM0001458	1095	1095	1173	330	432	417	14.8932	15.6475	15.9313	5.30265	6.16759	5.99914	3.65268e-52	-1.41679	down
EVM0000588	10741	10289	10671	1816	1779	1919	73.2046	73.6705	72.6279	14.6179	12.7343	13.8494	0	-2.43114	down
EVM0000584	126	118	144	24	31	59	2.62305	2.58519	2.99198	0.589913	0.667141	1.29659	8.43974e-08	-1.5254	down
EVM0006868	411	353	327	659	761	727	11.3706	10.2477	9.03847	21.5399	22.0987	21.3127	3.79856e-21	1.04434	up
EVM0032359	93	70	63	31	18	42	5.0936	4.02473	3.43185	1.97221	1.03638	2.40557	0.00219384	-1.05668	down
EVM0030263	1053	1135	1120	469	515	561	5.92	6.70699	6.29073	3.11694	3.04013	3.33988	8.68454e-29	-1.00683	down
EVM0008473	123	114	118	230	238	237	5.06286	4.90286	4.82478	11.1583	10.2745	10.2936	3.01041e-09	1.03781	up
EVM0012476	121	101	105	228	265	250	2.82439	2.46977	2.44434	6.30562	6.53393	6.22285	2.93947e-12	1.22227	up
EVM0012479	246	215	239	90	45	88	13.7713	12.5866	13.3285	5.91355	2.59926	5.15991	3.15419e-10	-1.45504	down
EVM0033003	350	311	316	117	138	142	6.87213	6.41039	6.18055	2.69259	2.84101	2.9347	6.16174e-14	-1.18157	down
EVM0033001	1594	1430	1566	168	248	252	37.8589	35.6865	37.1471	4.69031	6.17101	6.32744	5.4295e-155	-2.66744	down
EVM0003741	114	125	147	243	340	258	3.20189	3.67758	4.11975	8.05894	10.0356	7.6912	1.10332e-10	1.15923	up
Salix_babylonica_newGene_9133	57	64	46	15	9	17	2.82208	3.30323	2.27078	0.832087	0.433723	0.856093	2.64184e-05	-1.58097	down
EVM0047060	183	170	160	25	21	36	3.7309	3.63857	3.25114	0.582057	0.448159	0.770653	1.56228e-20	-2.35121	down
EVM0048234	1335	1331	1656	496	589	705	26.8622	28.1295	33.2837	11.7934	12.4408	15.0222	3.50882e-31	-1.17644	down
EVM0004835	422	419	461	85	110	121	8.21271	8.55737	8.94818	1.93292	2.24715	2.47901	9.23514e-36	-1.90657	down
EVM0053490	8823	8828	8948	3671	4301	3847	129.355	135.977	130.995	63.5576	66.2329	59.7273	2.28318e-125	-1.08439	down
EVM0016578	663	609	625	229	261	264	8.99564	8.68846	8.47674	3.67488	3.72511	3.79575	3.3672e-27	-1.22877	down
EVM0047469	53	39	41	98	168	134	2.15749	1.66635	1.66711	4.77362	7.28667	5.85126	4.14325e-09	1.52814	up
EVM0047463	521	530	638	1288	1625	1598	5.91691	6.31864	7.23811	17.2809	19.3931	19.2287	6.29869e-64	1.48408	up
EVM0047462	30	18	13	45	45	61	1.46731	0.917975	0.648473	2.63092	2.36714	3.19634	0.00268343	1.14613	up
EVM0057447	159	138	190	37	46	49	3.25876	2.97798	3.89055	0.881469	0.987494	1.05351	1.73393e-12	-1.67549	down
EVM0045806	111	96	101	213	196	196	3.29348	3.00842	3.00592	7.50742	6.127	6.16884	1.64591e-07	1.01797	up
EVM0041581	190	173	155	492	498	508	4.4797	4.26992	3.63994	13.6893	12.3307	12.6753	1.0624e-31	1.58183	up
EVM0017226	91	70	65	23	28	29	2.78367	2.23488	1.97863	0.80418	0.901624	0.917279	0.000102242	-1.24399	down
EVM0017228	527	515	568	1264	1430	1367	4.21473	4.32935	4.5391	11.9613	12.0324	11.5947	5.39976e-70	1.40795	up
EVM0007872	434	340	336	144	84	107	32.8406	26.9648	25.328	12.8406	6.63561	8.54911	4.25147e-15	-1.55251	down
EVM0030044	1456	1360	1607	569	564	703	26.5756	26.0857	29.2916	12.2585	10.8106	13.5834	4.87664e-39	-1.17219	down
EVM0025654	179	216	170	37	33	48	2.13246	2.6983	2.01893	0.511153	0.409286	0.594394	1.89314e-17	-2.02454	down
EVM0021725	28	22	35	58	69	81	0.538809	0.449291	0.688048	1.34689	1.41363	1.68473	0.000193112	1.20475	up
EVM0035750	195	187	210	56	50	50	1.62885	1.64196	1.75349	0.549946	0.435088	0.444147	6.59073e-16	-1.7321	down
EVM0035759	1135	1012	1017	291	387	297	34.0106	31.8654	30.4361	10.2844	12.1852	9.41692	3.77416e-50	-1.59337	down
EVM0024526	141	130	120	245	316	285	18.6666	18.1222	15.8386	38.4133	44.0859	40.0799	4.54121e-12	1.15493	up
EVM0028604	407	435	392	836	832	936	8.74268	9.82795	8.42166	21.2415	18.8085	21.3309	5.40483e-29	1.14634	up
EVM0005058	61	56	72	17	22	3	0.536483	0.515726	0.62892	0.171597	0.203204	0.01878	4.33834e-05	-1.62839	down
EVM0057516	33860	30812	33126	11166	12558	12194	519.89	497.029	507.902	202.494	202.541	198.287	0	-1.35917	down
EVM0057514	1728	1633	1809	3097	3206	3540	23.7167	23.5357	24.7888	50.195	46.2125	51.4493	5.55534e-71	1.00983	up
EVM0013225	1520	1307	1504	2792	3255	3486	19.7789	17.8651	19.5523	42.9243	44.5122	48.0625	2.02692e-87	1.21509	up
EVM0007750	107	92	122	227	259	196	1.07491	0.968432	1.22744	2.70582	2.7443	2.09444	7.04084e-09	1.12487	up
EVM0022031	46	64	80	9	6	0	2.01649	2.92825	3.48337	0.416645	0.274502	0	2.8157e-10	-2.58471	down
EVM0016638	211	162	190	51	102	59	5.6815	4.58085	5.1009	1.62338	2.89006	1.67627	2.10859e-07	-1.24213	down
EVM0044640	67	89	78	175	221	231	0.794515	1.10841	0.922828	2.47387	2.77605	2.92236	1.97057e-12	1.4253	up
EVM0030063	676	584	655	1265	1351	1400	17.7255	16.1015	17.1469	39.1959	37.2289	38.8949	4.2544e-48	1.14513	up
EVM0004098	133	121	122	37	40	49	4.75499	4.53164	4.35205	1.55107	1.5032	1.82896	5.19017e-08	-1.38073	down
EVM0011380	94	117	163	53	54	53	2.21967	2.90968	3.83461	1.46074	1.32586	1.3247	0.00012011	-1.04286	down
EVM0043017	70	83	63	13	17	15	4.45166	5.54744	3.99842	0.976992	1.11302	0.95835	5.3634e-08	-1.85169	down
EVM0003993	127	83	83	0	5	2	2.46942	1.69522	1.59861	0	0.100859	0.041227	6.56748e-23	-3.81402	down
EVM0048430	213	216	204	410	431	421	5.49026	5.85541	5.26656	12.5132	11.7176	11.5282	2.61576e-15	1.0575	up
EVM0042054	883	851	945	1956	1851	2165	6.44448	6.52675	6.88351	16.8696	14.1951	16.7365	1.76385e-57	1.23421	up
EVM0047668	312	273	249	88	111	128	5.61401	5.15689	4.47469	1.85392	2.08889	2.4426	1.64219e-11	-1.223	down
EVM0039557	149	104	135	233	339	293	1.5473	1.13688	1.39734	2.87022	3.71385	3.23154	2.37981e-11	1.19155	up
EVM0039552	850	889	850	339	426	358	19.3611	21.2762	19.3336	9.12174	10.1837	8.62012	2.63969e-26	-1.10907	down
EVM0055357	410	309	324	683	787	811	8.91485	7.06242	7.02018	17.5316	17.9839	18.6707	3.80454e-26	1.19394	up
EVM0033360	65	64	85	213	172	197	0.898844	0.936481	1.18697	3.51641	2.52781	2.91726	1.76053e-11	1.45087	up
EVM0041081	2152	2031	1978	3961	4602	4593	42.5154	42.1592	39.008	92.4367	95.5122	96.101	4.2114e-117	1.17264	up
EVM0040970	48	53	64	99	161	104	3.52842	4.08617	4.69809	8.61023	12.5288	8.1294	2.65274e-05	1.12072	up
EVM0037010	158	109	164	37	64	46	4.3762	3.17928	4.53998	1.21272	1.86254	1.34995	1.70931e-07	-1.3529	down
EVM0020280	6693	6328	6376	1733	2122	1904	195.573	194.249	186.048	59.7835	65.1125	58.9026	1.21668e-238	-1.66451	down
EVM0009198	106	138	111	48	49	26	2.51288	3.4174	2.61959	1.33153	1.2062	0.629875	7.69012e-06	-1.29712	down
EVM0014449	265	286	310	107	128	142	8.67631	9.84103	10.1449	4.11803	4.38786	4.90812	2.42079e-10	-1.07406	down
EVM0015711	76	83	76	8	6	8	1.25486	1.43714	1.25763	0.157111	0.091912	0.140878	2.77204e-14	-2.7063	down
EVM0004263	170	143	168	304	319	351	7.16906	6.35162	7.07897	15.1529	14.1637	15.6889	1.57377e-12	1.07354	up
EVM0004269	70	74	92	19	34	37	2.27968	2.54449	2.99005	0.707503	1.16222	1.28015	0.000307443	-1.15825	down
Salix_babylonica_newGene_6240	289	192	271	96	110	109	4.67629	3.58523	4.37685	1.81295	1.85616	1.86112	7.26972e-09	-1.11754	down
EVM0046709	48	42	54	16	25	13	0.762795	0.6868	0.856332	0.289557	0.4171	0.214361	0.00463896	-1.09354	down
EVM0053882	1488	1481	1451	3530	3817	3741	15.5903	16.301	15.1759	43.6892	42.0064	41.5118	3.95186e-148	1.40601	up
EVM0007791	6922	6795	7070	2296	2475	2561	47.0395	48.5096	47.9723	18.426	17.6627	18.4265	1.40591e-244	-1.41651	down
EVM0002313	3491	3355	3340	6079	7061	6627	29.5182	29.8044	28.205	60.7201	62.723	59.3517	9.76243e-122	1.0369	up
EVM0012157	2827	2918	2942	1237	1366	1248	35.518	38.5214	36.9158	18.355	18.0256	16.5973	1.66992e-67	-1.08427	down
EVM0012156	37	24	23	151	137	158	0.518792	0.350349	0.315203	2.49613	2.01163	2.34606	1.72395e-18	2.28035	up
EVM0012152	107	149	148	257	276	265	0.716416	1.04901	0.992585	2.03687	1.94266	1.88296	1.24594e-08	1.02557	up
EVM0004295	46	45	75	12	21	17	0.69554	0.718556	1.14719	0.214323	0.33606	0.264315	0.00030603	-1.3572	down
EVM0048372	269	283	266	540	709	735	7.12373	7.86794	7.03403	16.8996	19.7208	20.6146	7.21025e-29	1.33215	up
EVM0047341	65	66	76	24	16	19	3.76315	3.99073	4.38153	1.59807	0.96037	1.12534	1.30167e-05	-1.47285	down
EVM0047344	6389	6284	6624	2675	3019	2793	70.2096	72.5533	72.6922	34.7166	34.8467	32.509	2.57035e-130	-1.09811	down
EVM0028888	1048	1012	1101	180	176	252	10.1077	10.2624	10.6125	2.04217	1.78191	2.57222	1.32555e-84	-2.25777	down
EVM0017529	76	76	94	233	240	224	1.46941	1.53703	1.80854	5.34157	4.88804	4.60425	1.07982e-15	1.52151	up
EVM0004070	422	485	424	149	138	146	8.45595	10.2125	8.47502	3.52917	2.89622	3.08237	3.15728e-23	-1.49379	down
EVM0051572	663	694	609	234	253	246	17.3962	19.1154	15.9579	7.25413	6.96811	6.83693	5.97257e-28	-1.31763	down
EVM0016433	619	546	617	146	144	158	4.20017	3.89297	4.17891	1.16825	1.02284	1.13457	2.20119e-47	-1.8669	down
EVM0016434	71	69	124	186	265	191	1.36408	1.386	2.39109	4.22291	5.36264	3.89139	2.52294e-08	1.28217	up
EVM0017386	149	122	144	46	67	55	4.55095	3.91351	4.38373	1.63403	2.13727	1.78135	2.21522e-06	-1.14108	down
EVM0045412	362	368	377	630	699	790	3.56107	3.80647	3.70102	7.33183	7.23252	8.23633	2.95736e-21	1.00468	up
EVM0014126	141	103	137	40	55	66	2.21287	1.70343	2.15339	0.734769	0.900505	1.1015	3.26408e-05	-1.07404	down
EVM0015839	560	652	531	244	260	296	9.79568	11.9953	9.28102	5.04623	4.78121	5.4764	1.25658e-14	-1.02258	down
EVM0021686	741	729	708	83	77	127	29.7386	30.7464	28.3905	3.91058	3.23581	5.36902	2.29347e-78	-2.76555	down
EVM0029459	2233	1972	2137	679	708	651	17.5067	16.245	16.7313	6.28533	5.8299	5.40102	1.52611e-95	-1.54033	down
EVM0051005	29	75	40	112	157	104	0.446896	1.21074	0.618177	2.04684	2.54722	1.69456	3.1847e-05	1.2812	up
EVM0014834	458	438	463	159	207	240	20.9104	21.029	21.1058	8.57498	9.9339	11.5876	4.51749e-14	-1.06175	down
EVM0027943	103	52	106	25	31	41	1.25669	0.664029	1.29156	0.358325	0.387504	0.528616	0.000376882	-1.17097	down
EVM0022522	69	73	70	105	207	145	2.79835	3.11634	2.86256	5.05184	8.86757	6.2839	1.12726e-05	1.09544	up
EVM0000175	607	510	497	184	204	221	16.416	14.496	13.4237	5.87701	5.80066	6.32387	1.27116e-22	-1.29551	down
EVM0033548	54	50	62	15	16	30	2.30308	2.25993	2.64229	0.734186	0.701838	1.34526	0.00201147	-1.14259	down
EVM0010925	53	56	54	102	138	119	1.33316	1.49525	1.35557	3.07899	3.69625	3.20401	4.85153e-06	1.13237	up
EVM0046056	151	195	176	32	30	40	2.43733	3.3053	2.8373	0.598494	0.504431	0.672363	9.66042e-18	-2.10205	down
EVM0044059	169	144	144	307	453	422	1.99337	1.78875	1.70364	4.29337	5.63012	5.29041	2.16801e-19	1.40565	up
EVM0008000	321	340	384	125	152	178	4.97471	5.53558	5.95311	2.28443	2.46929	2.92921	9.85267e-12	-1.08666	down
EVM0057237	291	332	332	136	150	124	7.10727	8.49521	8.08733	3.92191	3.84386	3.20405	3.35738e-11	-1.09903	down
EVM0034651	103	102	119	322	352	367	1.79548	1.86806	2.06962	6.62591	6.44221	6.76822	7.93265e-28	1.7151	up
Salix_babylonica_newGene_4470	11	31	23	43	45	60	0.55252	1.62173	1.12899	2.53546	2.34169	3.17549	0.00907626	1.0292	up
EVM0054762	15	20	33	263	320	376	0.342319	0.488338	0.761137	7.2419	7.82076	9.26788	8.33819e-56	3.6213	up
EVM0054763	903	842	856	293	369	437	9.93957	9.73599	9.40192	3.80914	4.26792	5.0875	2.4667e-25	-1.14768	down
EVM0055618	1210	1192	1272	475	518	463	28.973	29.9784	30.4218	13.4333	13.0269	11.7452	9.00709e-46	-1.23847	down
EVM0001341	93	110	93	22	20	39	2.86379	3.5396	2.86263	0.801444	0.630212	1.24232	2.14192e-07	-1.58513	down
EVM0004193	102	64	93	31	40	40	2.6474	1.7417	2.39576	0.950837	1.06407	1.0831	0.000808347	-1.01854	down
EVM0026228	1130	1085	1124	289	229	291	33.6202	33.9102	33.3929	10.1482	7.13397	9.16885	8.44364e-69	-1.92772	down
EVM0021974	326	297	343	144	53	74	3.76687	3.60666	3.9607	1.96451	0.634549	0.906067	0.000936498	-1.34839	down
EVM0050067	279	287	259	81	82	74	1.97608	2.13736	1.83245	0.6718	0.6104	0.554052	3.55128e-19	-1.64439	down
EVM0055498	23	21	19	117	155	149	0.533181	0.510143	0.448579	3.2846	3.85265	3.74369	1.44032e-21	2.55322	up
EVM0010828	2255	2125	2344	704	747	726	30.7712	30.468	31.9476	11.3385	10.7058	10.492	1.85702e-114	-1.53286	down
EVM0010825	47	67	47	14	14	15	1.24123	1.84319	1.2386	0.435926	0.376162	0.420292	6.53841e-05	-1.49522	down
EVM0014162	749	575	712	1509	1619	1908	10.2075	8.22129	9.69145	24.2817	23.1724	27.5429	1.04276e-53	1.37764	up
EVM0009018	127	84	93	9	13	21	3.23199	2.23791	2.361	0.266287	0.338943	0.552044	4.82954e-13	-2.34875	down
Salix_babylonica_newGene_5435	326	322	289	118	138	152	9.08716	9.41551	8.02112	3.88382	4.03633	4.48314	2.90701e-11	-1.085	down
EVM0044936	49	70	84	29	5	15	0.867162	1.30986	1.49103	0.600287	0.075408	0.272405	0.000172325	-1.51535	down
EVM0044931	53	71	67	15	8	27	1.75856	2.46831	2.2209	0.55684	0.2576	0.929672	5.64065e-05	-1.51482	down
EVM0044932	150	161	157	54	56	64	5.20149	5.88686	5.44108	2.20791	2.02584	2.35104	2.22776e-08	-1.26443	down
Salix_babylonica_newGene_6161	95	153	171	339	339	358	0.341804	0.582383	0.617927	1.45138	1.291	1.37476	6.52703e-13	1.3337	up
EVM0006771	46	83	87	132	173	214	1.08105	2.03635	2.02623	3.6611	4.27847	5.33938	7.71556e-07	1.23916	up
EVM0006772	21	31	28	68	68	74	0.733246	1.13738	0.972011	2.79839	2.48696	2.72603	5.67104e-05	1.29272	up
EVM0004434	946	935	1017	334	378	296	13.4978	14.0165	14.49	5.61998	5.66056	4.46719	3.63405e-40	-1.41755	down
EVM0028252	235	226	260	1013	1230	1085	7.14037	7.21009	7.88437	36.4267	39.3553	34.9926	3.95116e-110	2.26099	up
EVM0002106	4202	3636	4069	1012	1043	1066	68.7445	62.4905	66.4822	19.5503	17.9172	18.4653	3.63907e-211	-1.83735	down
EVM0050395	74	81	78	20	19	30	3.68181	4.24322	3.8841	1.17048	0.960624	1.57572	5.05121e-06	-1.46319	down
EVM0034571	897	891	982	405	359	350	18.3616	19.1609	20.0726	9.78281	7.71885	7.58639	3.08809e-28	-1.20637	down
EVM0003856	296	309	281	115	132	138	18.8698	20.6911	17.8818	8.61657	8.81818	9.32821	4.52565e-11	-1.08631	down
EVM0013106	216	219	244	1172	1482	1489	7.93318	8.47977	8.9774	51.0072	57.3474	58.1059	1.49497e-160	2.65684	up
Salix_babylonica_newGene_8251	154	205	182	342	335	378	4.14843	5.81946	4.89745	10.9451	9.51965	10.8484	1.63262e-10	1.01573	up
EVM0007049	1915	1758	1902	569	650	643	53.2838	51.3844	52.8445	18.7071	18.9817	18.927	2.87878e-98	-1.48929	down
EVM0038945	384	482	417	41	35	54	3.95054	5.20653	4.28437	0.496457	0.375777	0.580804	1.13648e-56	-3.068	down
EVM0029644	137	122	143	61	41	52	2.55339	2.39111	2.66186	1.33945	0.794394	1.01161	2.67242e-06	-1.19324	down
EVM0022696	581	493	472	160	215	224	7.11866	6.34418	5.77376	2.31872	2.76263	2.9007	2.07474e-19	-1.25925	down
EVM0015971	102	125	105	29	39	28	1.86627	2.39658	1.92602	0.622276	0.746398	0.538305	3.28124e-08	-1.54672	down
EVM0033854	68	46	64	159	162	140	0.732527	0.525277	0.686316	2.03593	1.8527	1.60396	4.0223e-09	1.37028	up
EVM0013289	2195	2061	2209	4174	4935	4641	38.4847	37.9507	38.6687	86.4345	90.8814	86.1715	5.55263e-132	1.16847	up
EVM0050939	187	149	176	50	54	56	4.76895	3.99782	4.49323	1.48894	1.44067	1.49731	1.81528e-11	-1.49719	down
EVM0035338	85	41	63	8	22	33	1.6568	0.831743	1.22508	0.174208	0.449194	0.662097	0.001872	-1.22481	down
EVM0001107	590	567	650	1192	1280	1178	4.57088	4.61848	5.02722	10.9099	10.4212	9.6707	5.02759e-37	1.09123	up
EVM0001103	2355	2196	2351	578	582	698	21.7511	21.3131	21.6804	6.3011	5.64664	6.81984	5.7914e-132	-1.79722	down
EVM0046967	413	389	474	201	209	171	5.93086	5.86665	6.79249	3.40046	3.15294	2.59439	5.20116e-12	-1.01936	down
EVM0024685	143	139	173	24	31	31	5.97368	6.11113	7.19549	1.17092	1.33136	1.36908	5.25502e-17	-2.13008	down
EVM0036737	1623	1440	1403	3413	3721	3927	26.771	24.9474	23.1083	66.4936	64.4724	68.6067	9.87922e-120	1.38573	up
EVM0032021	47	53	35	118	149	134	0.982017	1.16792	0.736998	2.95135	3.328	3.01525	1.34021e-09	1.52273	up
EVM0045682	395	422	400	877	1227	1315	18.9972	21.3389	19.2237	49.8233	62.0308	67.0012	1.06087e-44	1.54158	up
EVM0045346	1278	1201	1329	483	655	563	31.5419	31.1334	32.7377	14.0662	16.9753	14.7038	1.38078e-33	-1.07135	down
EVM0008219	585	583	578	1086	1279	1254	11.7375	12.2958	11.579	25.749	26.9816	26.6803	1.07789e-43	1.12433	up
EVM0002475	2119	1908	2139	3934	4694	4516	27.9303	26.4206	28.1418	61.2479	64.98	63.0321	7.42153e-123	1.17142	up
EVM0002470	536	536	500	174	163	164	12.0226	12.6264	11.1838	4.59197	3.82049	3.89251	1.74061e-29	-1.52886	down
EVM0047172	1059	1020	1085	111	173	201	18.2611	18.4713	18.685	2.2583	3.13077	3.65497	3.34071e-95	-2.57904	down
EVM0048811	31	40	34	86	122	76	1.19785	1.62277	1.31124	3.91143	4.94777	3.1018	4.6777e-06	1.35606	up
EVM0048815	77	92	87	330	299	310	1.30514	1.6514	1.47876	6.67953	5.36804	5.62183	1.4905e-26	1.88747	up
EVM0047171	333	277	317	108	131	165	4.91562	4.29117	4.67138	1.87887	2.02901	2.5697	2.4197e-10	-1.08022	down
EVM0057374	211	267	220	38	60	73	2.75016	3.65737	2.86144	0.58442	0.817391	0.999694	1.19635e-16	-1.83964	down
Salix_babylonica_newGene_3718	163	166	152	291	340	397	3.63169	3.68367	3.16437	7.54647	7.68451	9.02945	1.92267e-13	1.14135	up
Salix_babylonica_newGene_4845	426	420	448	98	36	34	38.2154	39.5244	40.0746	10.3683	3.36443	3.22353	1.32107e-06	-2.05709	down
Salix_babylonica_newGene_8092	148	58	83	232	322	331	5.96822	2.06251	2.40655	8.44517	10.2965	14.9708	7.21076e-12	1.5875	up
EVM0046229	105	92	151	30	27	39	1.90238	1.7471	2.74932	0.636554	0.516032	0.740753	3.21235e-08	-1.58953	down
EVM0041241	14	17	21	35	53	36	0.198369	0.255446	0.300831	0.590976	0.808519	0.54701	0.00640127	1.08202	up
EVM0055843	467	355	437	113	72	129	7.62535	6.07652	7.12848	2.17524	1.22029	2.22421	5.34635e-23	-1.83097	down
EVM0017803	87	97	67	17	30	11	3.80011	4.46803	2.89728	0.852445	1.38061	0.498526	5.07612e-07	-1.72505	down
EVM0017807	640	561	598	1163	1433	1235	33.167	30.5787	30.9604	71.2749	78.086	67.8734	2.80929e-41	1.16334	up
EVM0045948	60	51	52	20	21	7	0.669563	0.597211	0.57935	0.259677	0.238709	0.082945	0.000524116	-1.34795	down
EVM0045944	535	527	585	151	159	194	10.16	10.5178	11.0986	3.37016	3.16583	3.89207	2.04699e-33	-1.59112	down
EVM0050728	202	233	194	452	561	513	6.05488	7.34521	5.81486	16.0521	17.7399	16.3524	2.28255e-23	1.32896	up
EVM0055268	412	392	432	824	949	1036	9.21716	9.20817	9.65552	21.7902	22.3219	24.5505	1.17645e-39	1.25238	up
EVM0011257	220	189	251	36	50	41	7.63162	6.8827	8.70009	1.45836	1.79978	1.50479	7.78213e-23	-2.15542	down
EVM0014572	75	99	95	43	32	22	0.866717	1.2148	1.10628	0.588787	0.389684	0.27249	0.000150692	-1.21025	down
EVM0009601	333	379	299	103	114	123	38.0621	45.5313	34.1126	13.8615	13.6216	14.8094	3.14373e-17	-1.44086	down
EVM0009602	320	331	323	143	174	112	8.99908	9.78171	9.06809	4.7579	5.12465	3.32162	1.83739e-09	-1.05841	down
EVM0004607	32	27	24	47	50	98	1.88168	1.64188	1.36533	3.2304	3.06149	6.08336	0.00186256	1.11044	up
EVM0002736	2761	2608	2664	1165	1267	1192	33.8744	33.6214	32.6384	16.8774	16.3259	15.491	1.50036e-68	-1.0588	down
EVM0044712	46	50	63	4	15	20	1.05614	1.21239	1.45532	0.109904	0.342662	0.491429	0.00011372	-1.54404	down
EVM0031609	7664	8176	7161	3304	3433	3613	306.285	343.289	285.777	155.941	144.085	152.932	2.31044e-73	-1.0651	down
EVM0024860	262	233	212	612	582	638	3.90541	3.64336	3.15275	10.7901	9.11783	10.0885	3.86082e-30	1.43243	up
EVM0031605	963	874	1003	2478	2148	2427	26.1548	24.9422	27.2174	79.5386	61.315	69.8542	2.22879e-62	1.39154	up
Salix_babylonica_newGene_9939	1173	1069	1238	291	321	474	25.868	24.8861	28.1596	7.89584	7.59385	11.1521	1.04041e-38	-1.57231	down
EVM0017493	294	236	320	11	7	5	7.23781	6.11372	7.88276	0.314183	0.179789	0.129334	3.39362e-56	-4.48673	down
EVM0017492	250	240	203	915	952	911	4.73034	4.77397	3.83352	20.4679	18.9284	18.2751	1.65768e-75	2.05623	up
EVM0010643	94	97	111	12	32	17	2.59436	2.81283	3.03588	0.370937	0.902259	0.479273	7.14052e-10	-1.9449	down
EVM0045050	1199	1167	1310	331	266	291	16.0547	16.4232	17.5239	5.23566	3.73847	4.12865	4.65459e-71	-1.93031	down
EVM0041799	34	31	51	216	238	292	1.16631	1.11678	1.74686	8.76531	8.61808	10.6388	1.70816e-32	2.59871	up
EVM0044536	762	653	682	2084	2324	2423	12.0227	10.8307	10.7551	38.8561	38.5451	40.5246	9.63106e-146	1.77677	up
EVM0018349	526	467	521	168	202	252	8.8452	8.25433	8.75767	3.32338	3.56768	4.48966	1.21762e-17	-1.17643	down
EVM0042326	288	264	416	644	722	627	7.81339	7.52419	11.2921	20.6743	20.6175	18.06	2.85266e-15	1.10523	up
EVM0022719	61	79	60	128	139	161	1.35504	1.84471	1.32891	3.35473	3.25314	3.78719	2.80571e-06	1.10153	up
EVM0023415	149	166	200	74	59	71	5.05637	5.9237	6.78227	2.95192	2.09457	2.53479	2.81707e-07	-1.17109	down
EVM0024006	467	425	472	97	135	159	4.78796	4.57584	4.82821	1.17266	1.45525	1.72692	4.2343e-28	-1.6759	down
EVM0024005	36	29	33	51	79	87	1.19129	1.00607	1.1057	2.01593	2.76593	3.09532	0.000726475	1.07878	up
EVM0024001	156	126	170	302	300	285	2.28105	1.94236	2.48091	5.2248	4.61753	4.42988	5.38289e-10	1.02928	up
EVM0039331	125	118	128	363	310	369	2.50735	2.47641	2.55652	8.59621	6.52152	7.84907	5.09993e-21	1.52892	up
EVM0031785	55	90	51	0	2	2	1.85333	3.17728	1.69389	0	0.071208	0.071797	1.37906e-16	-3.48225	down
EVM0032781	306	289	297	60	71	79	43.4596	43.0865	42.1419	10.0843	10.471	11.8638	6.03569e-27	-1.92607	down
EVM0041001	675	510	584	120	191	145	11.9218	9.46703	10.3061	2.49565	3.54317	2.71461	1.65667e-34	-1.8243	down
EVM0006947	47	53	78	211	137	145	1.24746	1.4912	2.09139	6.74153	3.89063	4.13505	3.75627e-08	1.4429	up
EVM0044560	145	114	99	30	58	36	3.06025	2.51036	2.06963	0.731791	1.26432	0.797523	3.85956e-06	-1.31403	down
EVM0000045	3813	3746	3743	1302	1434	1447	67.3263	69.4762	65.9969	27.154	26.5864	27.05	1.33556e-142	-1.34617	down
EVM0052682	423	413	429	132	184	180	8.89743	9.11321	9.00882	3.26645	4.04534	3.99812	4.67043e-18	-1.24101	down
EVM0008398	94	114	116	27	31	37	2.69326	3.41482	3.31325	0.908154	0.91068	1.09766	4.17686e-08	-1.52987	down
EVM0042635	145	104	102	38	45	34	6.02706	4.55459	4.21678	1.82925	1.93372	1.46383	6.58019e-07	-1.36393	down
EVM0002535	603	564	668	216	257	200	14.6827	14.4201	16.2511	6.2126	6.57415	5.14107	1.38291e-25	-1.3345	down
EVM0004977	9465	8324	8399	17306	20720	18442	364.623	336.863	323.086	787.452	838.441	752.465	6.42777e-137	1.18856	up
EVM0052468	389	354	392	669	743	790	10.3773	9.91901	10.4506	21.0929	20.8308	22.3308	2.0466e-24	1.02708	up
EVM0006195	374	315	316	1312	1347	1478	16.2553	14.365	13.7097	67.4214	61.5562	68.1165	7.34768e-115	2.1041	up
EVM0008496	988	915	1037	305	330	309	18.2847	17.7849	19.1587	6.64948	6.41118	6.04931	1.76041e-55	-1.53511	down
EVM0005087	64	81	66	15	29	22	1.36692	1.81819	1.39811	0.36974	0.638589	0.488175	4.51518e-05	-1.37994	down
EVM0032648	3832	3223	3484	996	1087	1287	133.346	117.807	121.07	40.9063	39.7171	47.428	4.64611e-109	-1.55269	down
EVM0002231	97	113	78	360	399	387	1.9029	2.33733	1.53239	8.41075	8.29494	8.10437	2.58677e-33	2.00261	up
EVM0002230	82	93	88	34	38	40	9.624	11.5043	10.3504	4.75012	4.64558	4.93866	0.000336755	-1.04056	down
EVM0053330	140	93	107	228	227	217	2.64037	1.84394	2.00729	5.0892	4.496	4.34278	1.32787e-07	1.02671	up
EVM0057654	275	236	311	47	48	67	5.47821	4.93619	6.19687	1.09918	0.999064	1.3965	2.16853e-26	-2.14411	down
EVM0017302	67	55	87	135	213	138	1.92496	1.6504	2.48218	4.60254	6.44658	4.1986	7.4756e-07	1.20992	up
EVM0050682	300	339	338	108	172	168	7.10384	8.44952	7.99319	3.00626	4.28437	4.21914	3.39984e-09	-1.01524	down
EVM0051374	355	359	351	124	147	132	7.17389	7.63369	7.09043	2.95563	3.10707	2.8228	3.98448e-17	-1.28311	down
EVM0015216	47	48	60	105	121	102	0.588894	0.639082	0.763317	1.56856	1.61428	1.37667	3.13534e-05	1.07821	up
EVM0036885	187	245	214	453	588	486	1.7649	2.43729	2.01934	5.07595	5.85278	4.87526	1.80643e-19	1.28789	up
Salix_babylonica_newGene_863	95	163	110	42	32	38	2.95507	5.87324	3.28856	1.57506	1.07251	1.33466	4.56679e-07	-1.46583	down
EVM0018562	231	252	295	48	33	38	11.7561	13.5099	15.0154	2.86348	1.72956	2.03722	3.0641e-29	-2.45763	down
EVM0030541	57	44	61	4	10	15	0.774667	0.626484	0.823009	0.056355	0.137776	0.211323	1.50404e-06	-1.88767	down
EVM0018387	1920	1786	1995	4210	4648	4723	19.0942	18.6561	19.8052	49.4459	48.548	49.7462	4.38141e-174	1.33291	up
EVM0005518	320	390	312	94	120	112	7.00637	8.9644	6.8177	2.41719	2.74282	2.59447	2.13371e-18	-1.51452	down
EVM0047503	412	391	386	1978	2519	2108	11.2734	11.2354	10.5264	63.9341	72.4381	61.1074	3.23738e-196	2.53295	up
EVM0046670	308	317	359	668	670	591	9.34714	10.0839	10.8546	23.9137	21.3357	18.9949	8.29728e-18	1.04187	up
EVM0039153	103	61	89	10	25	36	1.31192	0.815484	1.13057	0.136765	0.331949	0.483913	1.90182e-05	-1.49302	down
EVM0023731	1329	1306	1314	4523	5040	5063	21.9416	22.66	21.6702	88.2298	87.4318	88.5516	0	1.96634	up
EVM0019363	1399	1273	1296	483	563	570	29.04	27.7572	26.8582	11.834	12.2694	12.5143	6.57598e-49	-1.20371	down
EVM0053439	338	382	283	749	865	881	17.8969	21.3029	14.9533	46.9534	48.219	49.5315	2.08692e-31	1.3703	up
EVM0053438	628	662	720	1124	1349	1384	10.8091	11.9634	12.3795	22.8538	24.3975	25.2419	5.18397e-34	1.01271	up
EVM0055414	327	310	247	0	4	0	3.46645	3.4507	2.61259	0	0.044579	0	7.16035e-59	-5.63081	down
EVM0031426	763	793	763	273	347	298	22.0764	24.1091	22.0342	9.32114	10.545	9.10731	1.03323e-29	-1.23796	down
EVM0031429	176	178	173	31	39	34	2.19082	2.33359	2.14888	0.456086	0.504154	0.445831	2.69945e-19	-2.1034	down
EVM0037111	71	49	55	199	218	197	1.77125	1.26771	1.36688	5.89361	5.72224	5.21326	1.17918e-17	1.79567	up
EVM0053437	107	100	108	167	229	232	2.81681	2.76865	2.83049	5.18492	6.34334	6.47202	7.39618e-08	1.02872	up
EVM0009603	375	403	370	2641	3177	2919	10.3932	11.7335	10.2395	86.5737	92.6124	85.8062	0	2.98859	up
EVM0001524	7599	7077	7575	3117	3626	3407	121.013	118.405	120.467	58.6331	60.6499	57.4649	2.14755e-144	-1.04662	down
EVM0001527	224	223	217	85	107	78	15.9771	16.6608	15.3915	7.13645	7.97242	5.86162	3.01023e-09	-1.16086	down
EVM0014325	77	98	80	161	217	179	2.55887	3.41803	2.63891	6.33571	7.56229	6.31506	5.99797e-08	1.14288	up
EVM0022282	43	48	34	13	5	4	1.29241	1.52119	1.01684	0.454607	0.15892	0.128188	4.66751e-05	-1.74854	down
EVM0003583	482	457	516	1164	1452	1399	7.58164	7.55537	8.10116	21.6369	24.0188	23.3265	4.40475e-74	1.53246	up
EVM0002186	59	38	49	104	152	155	1.63468	1.10397	1.34999	3.42258	4.44192	4.5585	7.46799e-09	1.45276	up
EVM0048527	120	81	120	27	22	35	2.84197	2.01161	2.84387	0.738877	0.528329	0.875882	2.26425e-08	-1.6458	down
EVM0048526	88	51	88	22	33	32	1.17112	0.710059	1.1716	0.336774	0.451219	0.442576	0.000626376	-1.13314	down
EVM0016770	1030	850	932	2874	3474	3189	22.3147	19.3554	20.1735	73.5881	79.0967	73.2013	2.16843e-171	1.8356	up
EVM0016779	39	32	17	74	76	57	1.24	1.06979	0.522741	2.81721	2.565	1.92373	0.00104391	1.13524	up
EVM0018603	264	269	203	428	506	624	4.66084	4.98575	3.58171	8.92531	9.40033	11.6812	3.75214e-14	1.12746	up
EVM0027472	424	461	467	122	139	175	13.0895	14.9448	14.3819	4.42814	4.49422	5.70572	2.23059e-24	-1.51213	down
EVM0003352	502	438	485	1169	1330	1413	6.28438	5.76387	6.0634	17.3095	17.5127	18.764	2.97082e-74	1.52668	up
EVM0022566	34	49	51	88	127	140	0.691035	1.05636	1.04138	2.15738	2.75225	3.06612	5.54796e-07	1.35076	up
EVM0055759	155	134	126	268	298	324	5.21461	4.73834	4.22376	10.6551	10.515	11.5451	1.69475e-12	1.14648	up
EVM0019554	666	620	668	1159	1367	1362	12.732	12.4541	12.756	26.1726	27.4452	27.5765	2.40661e-43	1.06727	up
EVM0013893	75	74	66	25	37	21	1.41996	1.4717	1.24787	0.564699	0.73983	0.410273	0.000634744	-1.12773	down
EVM0034173	382	415	261	81	77	103	8.71021	9.95419	5.95155	2.16264	1.83667	2.47095	4.72635e-20	-1.84465	down
EVM0053717	29	37	39	130	123	160	1.63663	2.21312	2.2223	8.79192	7.40127	9.70082	1.29783e-13	1.89109	up
EVM0021039	733	711	737	321	340	333	21.5414	21.9367	21.6294	11.1429	10.4741	10.3622	2.6533e-23	-1.03538	down
EVM0056470	15	18	11	33	47	62	0.615984	0.764947	0.451688	1.59829	2.00049	2.68049	0.000266365	1.41688	up
EVM0038220	42	32	70	20	9	16	1.33503	1.05777	2.25282	0.735479	0.305388	0.545848	0.00281767	-1.23224	down
EVM0052052	1451	1406	1384	6655	6803	7214	14.6514	14.9175	13.9538	79.3873	72.1683	77.1651	0	2.36259	up
EVM0023182	131	85	80	17	12	19	3.66456	2.48204	2.22697	0.553832	0.352675	0.54678	2.0402e-11	-2.1766	down
EVM0023183	32	11	17	89	46	51	0.671437	0.246594	0.359252	2.23365	1.02464	1.14498	0.000299076	1.40775	up
EVM0023180	15	30	20	33	55	68	0.423163	0.892287	0.551973	1.09271	1.62668	2.0406	0.00478674	1.08996	up
EVM0039450	385	402	518	663	886	981	5.97418	6.55734	8.03639	12.1721	14.4545	16.148	4.20666e-16	1.01414	up
EVM0041596	78	47	63	8	12	22	6.0919	3.80073	4.88086	0.679027	0.969276	1.76484	5.65138e-06	-1.69744	down
EVM0015641	496	429	400	1050	1223	1349	12.5335	11.3684	10.0698	31.3394	32.4521	36.0951	1.76981e-54	1.51363	up
EVM0030410	606	606	650	112	157	128	16.361	17.1919	17.5192	3.56948	4.42549	3.63353	1.25989e-55	-2.10126	down
EVM0035820	69	70	37	12	30	28	1.01301	1.09157	0.546653	0.204542	0.467348	0.428034	0.00702446	-1.0445	down
EVM0040387	1206	1082	1290	422	453	477	17.4055	16.415	18.5988	7.19843	6.86497	7.28816	5.70251e-49	-1.30617	down
EVM0030119	10668	9633	10427	3758	4403	4228	243.248	230.754	237.42	101.2	105.461	102.107	1.43055e-219	-1.22481	down
EVM0038855	886	968	863	370	459	325	22.7725	26.1199	22.1452	11.2058	12.381	8.82386	1.20496e-20	-1.13255	down
EVM0009628	38	39	48	10	8	6	1.59552	1.73308	2.01006	0.501748	0.358587	0.250284	2.43873e-05	-1.7365	down
EVM0038858	113	134	127	362	388	438	1.33058	1.64674	1.48348	5.02862	4.7981	5.46448	4.29826e-29	1.69982	up
EVM0044268	9	0	7	33	51	40	0.198267	0	0.141376	0.852853	1.17572	0.922619	1.16261e-06	2.11655	up
EVM0044264	113	105	104	254	233	296	1.81489	1.76702	1.65836	4.81491	3.93241	5.02323	2.01882e-13	1.31545	up
EVM0042836	278	209	260	435	532	486	3.09338	2.44689	2.88921	5.72304	6.22836	5.73064	6.41782e-15	1.0234	up
EVM0008837	84	98	135	45	17	51	1.19559	1.46887	1.92297	0.742772	0.25494	0.768443	0.000302738	-1.20769	down
EVM0030822	2395	2249	2392	6836	7876	7588	27.4628	27.0922	27.3868	92.5849	94.8648	92.1468	0	1.74392	up
EVM0047715	1878	1751	1870	4505	4898	4987	49.761	48.749	49.4679	141.001	136.353	139.966	4.51726e-219	1.46831	up
EVM0047714	2895	2655	2949	614	747	708	89.5856	86.2896	91.1169	22.4226	24.28	23.1837	1.92279e-200	-1.94533	down
EVM0054646	265	254	317	870	882	869	5.74131	5.77746	6.87106	22.3164	20.1124	19.9752	4.1023e-56	1.71162	up
EVM0054667	969	800	922	273	317	255	16.1404	13.9971	15.3336	5.35773	5.5475	4.4903	1.86112e-44	-1.56042	down
EVM0001229	312	297	339	115	121	154	12.3696	12.3479	13.4083	5.36528	5.02247	6.44796	1.63355e-12	-1.16081	down
EVM0001224	676	540	652	184	186	201	16.5168	13.8714	15.9086	5.31278	4.77497	5.19761	3.83292e-36	-1.59124	down
EVM0055455	84	99	104	29	34	52	2.0171	2.49812	2.49301	0.801686	0.839852	1.32834	0.000154658	-1.11825	down
EVM0014288	44	46	13	62	91	83	0.681534	0.750359	0.202626	1.14465	1.49344	1.37403	0.00315636	1.07055	up
EVM0012930	4355	4228	4503	1007	1375	1139	203.713	207.807	210.357	55.5963	67.5383	56.3921	8.55951e-166	-1.80368	down
EVM0002220	7477	7461	7713	1719	1966	2041	159.527	167.255	164.336	43.3112	44.0607	46.126	0	-1.89722	down
EVM0002225	511	493	408	996	1103	1209	16.1561	16.3643	12.8779	37.2091	36.6512	40.4908	1.23486e-37	1.29282	up
EVM0029916	495	408	482	163	180	168	9.51192	8.25026	9.2647	3.69932	3.62393	3.4202	8.36242e-22	-1.32151	down
EVM0028062	1357	1274	1474	2617	2860	3019	16.3538	16.1264	17.7356	37.2577	36.2068	38.5373	3.77259e-82	1.12888	up
EVM0008153	2266	2046	2168	745	735	718	36.652	34.7638	35.0137	14.2208	12.4729	12.3013	3.09716e-89	-1.46285	down
EVM0028067	84	79	115	294	402	372	2.2403	2.20662	3.05688	9.3177	11.3139	10.5567	2.45456e-29	1.94809	up
EVM0028069	91	115	63	50	32	26	2.24259	3.00902	1.55515	1.45737	0.813859	0.674761	0.00180051	-1.05972	down
EVM0052371	17	13	35	48	76	42	0.393651	0.316019	0.805939	1.30786	1.83888	1.02776	0.00254747	1.17489	up
EVM0003799	182	134	167	263	376	357	4.87629	3.74896	4.45547	8.30555	10.5775	10.137	3.41593e-11	1.08867	up
EVM0003794	353	331	315	140	133	142	5.1053	5.03286	4.54372	2.37993	2.0223	2.16472	4.08635e-13	-1.14693	down
EVM0007085	60	72	75	11	12	6	1.8929	2.38065	2.37356	0.40591	0.368483	0.202531	6.13068e-10	-2.23836	down
EVM0005793	407	358	344	788	828	864	6.90657	6.38517	5.83144	15.7996	14.769	15.5396	2.38421e-33	1.23006	up
EVM0007330	7704	7650	7404	3164	3669	3384	153.734	160.373	147.53	74.5778	76.9099	71.524	5.67205e-115	-1.06991	down
EVM0013917	142	110	115	31	29	64	1.97753	1.60153	1.59891	0.501182	0.410539	0.941179	4.62344e-06	-1.33645	down
EVM0018034	28558	26879	28153	10243	11769	11365	314.44	310.931	309.548	133.208	136.122	132.531	0	-1.23984	down
EVM0018036	180	125	115	299	345	344	5.23097	3.81479	3.32772	10.2566	10.5147	10.5926	2.13133e-13	1.27106	up
EVM0022241	3661	3848	3618	1555	1711	1672	25.1125	27.7278	24.7781	12.5945	12.324	12.1431	1.16213e-76	-1.08488	down
EVM0022249	453	404	447	84	91	110	8.88668	8.32892	8.77085	1.92997	1.87108	2.28534	2.14684e-40	-2.04913	down
EVM0011515	1243	1185	1283	330	362	322	13.8826	13.9054	14.3127	4.35489	4.2468	3.80375	1.83447e-83	-1.7681	down
EVM0025685	26543	25730	25541	95122	109315	108705	499.041	508.236	479.532	2112.44	2158.96	2164.69	0	2.08845	up
EVM0033957	485	428	453	213	156	205	7.36933	6.8362	6.86414	3.81221	2.48622	3.28993	1.82079e-13	-1.12754	down
EVM0038131	140	192	174	315	307	368	2.61116	3.76998	3.24374	6.95121	6.02899	7.28638	1.21469e-09	1.01634	up
EVM0025971	173	133	185	55	52	31	3.52273	2.84844	3.75373	1.31955	1.09748	0.653419	4.33018e-10	-1.59595	down
EVM0025978	41	28	14	112	72	118	1.21559	0.865517	0.40633	3.89651	2.23251	3.68753	3.5134e-07	1.68278	up
EVM0021261	100	99	87	25	28	20	1.27661	1.33558	1.11184	0.364832	0.369922	0.26903	1.99803e-08	-1.67488	down
EVM0029075	93	75	69	142	167	161	1.05505	0.899829	0.782149	1.91553	2.00327	1.93806	3.80558e-06	1.01236	up
EVM0023533	455	456	344	1075	1201	1171	20.7205	21.8175	15.6298	57.8248	57.46	56.5129	1.06659e-45	1.51761	up
EVM0035079	190	193	193	432	564	509	2.94303	3.13142	2.98574	7.89594	9.1806	8.34094	4.27593e-28	1.43552	up
EVM0001024	567	539	440	1071	1085	1095	17.9359	17.8827	13.8909	39.9861	36.0453	36.669	3.25996e-28	1.14219	up
EVM0032704	378	396	489	129	150	139	5.27266	5.81069	6.81898	2.11743	2.19519	2.05675	7.89467e-22	-1.46838	down
EVM0044877	271	313	328	122	69	81	8.09107	9.80239	9.77966	4.28883	2.14354	2.53426	2.01882e-13	-1.55729	down
EVM0041996	621	619	764	226	290	317	15.4199	16.1361	18.9413	6.63069	7.54683	8.33867	1.61194e-20	-1.16411	down
EVM0042328	273	235	266	516	589	550	6.42647	5.82761	6.25015	14.3779	14.5931	13.7452	7.95076e-23	1.16176	up
EVM0008310	261	213	207	48	62	77	4.8741	4.18497	3.87028	1.0466	1.20485	1.51061	8.64707e-16	-1.68993	down
EVM0016607	129	105	119	310	327	310	6.01934	5.14663	5.571	17.1898	16.1227	15.4195	1.09419e-19	1.46379	up
EVM0050545	12	36	17	55	43	58	0.167973	0.574893	0.247303	0.984124	0.671501	0.9255	0.0065745	1.08395	up
EVM0049287	2864	2808	2724	765	959	894	142.892	147.221	135.726	45.0955	50.2696	47.2078	2.32483e-128	-1.59194	down
EVM0049286	9343	9673	10021	3869	4297	4295	63.4587	69.028	67.9716	31.0378	30.6605	30.8943	1.88438e-164	-1.13499	down
EVM0041692	90	107	93	41	16	15	1.30652	1.62543	1.34604	0.687525	0.235928	0.228209	2.58967e-06	-1.61465	down
EVM0047966	1336	1136	1230	499	690	510	29.6492	26.4744	27.2562	13.0726	16.0696	11.9877	3.83978e-23	-1.02779	down
EVM0047961	17790	17285	17719	7256	8029	7870	177.387	181.075	176.428	85.4543	84.0926	83.1143	4.13005e-254	-1.10382	down
EVM0028214	76	86	45	16	17	9	0.745261	0.883309	0.442011	0.18181	0.171217	0.089335	9.4719e-07	-1.81028	down
EVM0038751	14177	14275	14992	3320	3793	3744	136.054	143.924	143.67	37.6308	38.2318	38.0516	0	-1.91444	down
EVM0045868	894	914	834	189	214	246	9.59328	10.302	8.93391	2.38674	2.40867	2.78619	1.15595e-63	-1.91446	down
EVM0000986	105	89	84	20	30	43	1.20161	1.06678	0.963269	0.268975	0.356851	0.520726	1.26113e-05	-1.33691	down
EVM0055380	255	174	246	67	76	81	4.88745	3.49211	4.69893	1.51342	1.51453	1.6404	4.04718e-12	-1.42843	down
EVM0055385	336	242	355	692	716	784	6.53416	4.95003	6.91157	15.9376	14.6644	16.1738	1.9558e-26	1.29708	up
EVM0054340	2171	2055	1977	638	779	633	35.8241	35.6251	32.5837	12.4259	13.5048	11.0634	1.82857e-76	-1.5021	down
EVM0015299	148	107	107	250	282	230	1.53203	1.16852	1.10911	3.07285	3.07692	2.53292	2.89658e-09	1.11392	up
EVM0015298	944	1050	973	454	407	484	24.7364	28.9265	25.473	14.0533	11.1932	13.4321	1.02819e-22	-1.04234	down
EVM0029270	152	120	116	433	404	405	1.19231	0.994574	0.911406	4.02797	3.34049	3.382	6.25279e-28	1.71542	up
EVM0023336	119	90	81	28	44	53	1.86704	1.48345	1.26023	0.519727	0.726874	0.88029	0.000636268	-1.02411	down
EVM0023333	1966	1938	2090	4995	5374	5306	28.3435	29.3612	30.091	85.08	81.3997	81.0378	5.83586e-209	1.46782	up
Salix_babylonica_newGene_5899	45	48	40	112	112	108	2.73984	3.10194	2.40991	8.09985	7.21351	7.03399	6.49945e-07	1.29319	up
EVM0055117	758	723	698	291	322	319	8.37693	8.39011	7.69665	3.78736	3.73656	3.72939	5.28631e-26	-1.12656	down
EVM0016242	89	78	61	24	6	16	2.3424	2.13772	1.58757	0.728198	0.158627	0.446342	1.05161e-06	-1.80211	down
EVM0027360	1170	1083	1202	86	112	92	24.2752	23.6	24.9125	2.10327	2.44051	2.01305	7.09096e-179	-3.42774	down
EVM0008497	192	145	199	11	6	14	4.94602	3.93455	5.1341	0.336292	0.135942	0.382142	4.69652e-33	-3.52128	down
EVM0013034	448	375	424	173	183	200	5.46601	4.80413	5.16385	2.48632	2.34067	2.58121	3.76921e-14	-1.05567	down
EVM0017591	165	200	156	69	89	79	3.90698	4.97504	3.68322	1.9045	2.19005	1.97066	6.06821e-06	-1.00044	down
EVM0021401	148	119	109	33	34	22	4.75463	3.99062	3.49134	1.2479	1.11474	0.728122	1.18135e-10	-1.79547	down
EVM0019506	157	121	150	304	401	390	3.06494	2.4727	2.92846	7.01999	8.2305	8.06362	1.89383e-19	1.39541	up
EVM0018267	186	178	166	399	428	376	10.6966	10.7613	9.49373	27.1413	25.8711	22.9185	9.08374e-18	1.23724	up
EVM0010073	61	64	83	14	34	9	0.663074	0.729927	0.907326	0.172732	0.389218	0.104411	0.000102242	-1.46406	down
EVM0011309	112	110	115	244	281	285	11.3564	11.6737	11.6583	29.2626	29.9402	30.6363	5.96967e-15	1.30306	up
EVM0022451	210	217	226	65	59	51	3.98132	4.33111	4.28227	1.44954	1.17671	1.02401	1.71446e-16	-1.71504	down
EVM0057137	85	87	68	155	231	139	3.7314	4.01086	2.98906	8.08326	10.7399	6.50619	1.80246e-06	1.13055	up
EVM0019138	331	275	385	94	132	131	9.54603	8.34426	11.1068	3.2071	4.00094	3.99995	1.07563e-14	-1.34146	down
EVM0016662	33	35	29	70	86	59	1.61099	1.78114	1.42761	4.06112	4.47731	3.0702	0.000641535	1.08792	up
EVM0003202	121	106	140	45	35	39	1.19097	1.09251	1.38065	0.515385	0.360932	0.398657	1.15546e-07	-1.40331	down
EVM0039169	141	154	155	47	50	55	2.00654	2.31715	2.20635	0.785321	0.745071	0.819741	2.50198e-09	-1.38774	down
EVM0039162	89	75	105	5	0	0	2.92486	2.57349	3.45879	0.194521	0	0	2.21507e-05	-2.06373	down
EVM0039291	20	52	21	93	100	58	0.557634	1.52486	0.569922	3.08041	2.94862	1.71463	0.000428995	1.27128	up
EVM0036166	227	203	225	472	441	407	4.44374	4.16071	4.3935	10.911	9.07743	8.43611	2.84557e-14	1.07619	up
EVM0001611	40	41	48	80	105	106	1.04789	1.11602	1.25156	2.47423	2.87894	2.94351	2.74284e-05	1.14533	up
EVM0041326	5254	5316	5140	1595	1743	1655	99.5335	105.803	97.233	35.6899	34.6804	33.1974	9.26603e-191	-1.56461	down
EVM0039835	80	128	133	37	49	52	2.29983	3.86889	3.8221	1.26005	1.47316	1.59427	9.1417e-05	-1.11459	down
EVM0032112	49	46	47	81	82	147	0.774756	0.765251	0.731351	1.51516	1.36375	2.4643	0.000203391	1.08567	up
EVM0026526	4411	4016	4418	9450	10219	10556	37.4024	35.7744	37.4122	94.662	91.0352	94.8151	2.32231e-269	1.317	up
EVM0032949	211	219	231	76	100	110	7.3696	8.04153	8.0749	3.1407	3.65967	4.06255	1.83235e-08	-1.0821	down
EVM0033244	469	412	458	67	56	68	8.3072	7.67043	8.10168	1.39566	1.04004	1.27414	3.1683e-56	-2.6274	down
EVM0033242	770	649	786	272	269	363	10.4898	9.29144	10.699	4.36609	3.84067	5.23	6.05638e-22	-1.18042	down
EVM0002676	12206	11561	12381	4667	5390	5231	104.282	103.764	105.623	47.0911	48.3693	47.3291	6.98893e-249	-1.15656	down
EVM0056880	239	206	202	81	109	88	8.53926	7.71104	7.21244	3.40914	4.06881	3.32329	3.17024e-08	-1.08652	down
EVM0027164	1798	1862	1765	748	852	740	29.8539	32.4852	29.2559	14.6672	14.8552	13.0023	3.37988e-46	-1.1213	down
EVM0046132	117	122	188	30	62	52	2.07779	2.26315	3.33642	0.626815	1.15155	0.967332	8.03808e-07	-1.35822	down
EVM0054440	29	48	55	118	93	114	0.967871	1.68697	1.8337	4.70795	3.28235	4.06955	1.23106e-05	1.25472	up
EVM0018647	422	371	398	149	99	98	7.20675	6.65717	6.80028	3.00622	1.7787	1.76744	7.16508e-19	-1.61731	down
EVM0017024	1268	1396	1192	362	445	474	21.7854	25.2106	20.4623	7.33056	8.02129	8.6255	4.20757e-50	-1.49383	down
Salix_babylonica_newGene_8472	76	65	118	24	20	24	0.930026	0.832358	1.44968	0.343411	0.256877	0.307865	1.02835e-06	-1.59115	down
Salix_babylonica_newGene_8475	59	75	59	14	17	25	2.1266	2.84156	2.12349	0.582472	0.618106	0.956171	3.63416e-05	-1.44809	down
EVM0010270	170	158	117	72	55	58	7.95714	7.78139	5.46934	3.99446	2.70243	2.8807	1.66962e-05	-1.09003	down
EVM0032569	91	56	113	185	191	215	3.43724	2.2041	4.27075	8.31013	7.62744	8.64177	8.09874e-08	1.20091	up
EVM0010893	444	503	494	942	1149	1143	7.92347	9.43643	8.8021	19.868	21.536	21.6094	5.17075e-40	1.23299	up
EVM0028597	108	112	111	27	60	58	4.09924	4.46483	4.24203	1.21892	2.41008	2.33731	0.000366591	-1.01897	down
EVM0046178	136	113	132	32	23	25	1.94546	1.70136	1.87963	0.530564	0.332953	0.372761	8.51593e-13	-1.95403	down
EVM0022851	271	208	264	45	64	67	3.71389	2.99781	3.61963	0.730132	0.922104	0.968554	1.23236e-20	-1.89458	down
EVM0022858	78	61	44	20	16	7	1.44151	1.17897	0.808766	0.429095	0.297163	0.131959	3.43479e-05	-1.59789	down
EVM0018408	177	205	243	87	82	70	7.79588	9.49742	10.7086	4.51969	3.79525	3.25679	7.98294e-09	-1.22841	down
EVM0004129	136	110	115	35	34	13	2.92451	2.47921	2.4575	0.889682	0.75665	0.282306	3.83105e-09	-1.79941	down
EVM0035905	448	418	439	41	51	52	15.4504	15.1369	15.1128	1.65299	1.84378	1.87439	7.52906e-66	-2.97882	down
EVM0053912	190	193	221	2	3	4	6.30116	6.7445	7.32261	0.078381	0.103976	0.13986	1.36819e-45	-4.75909	down
EVM0043658	339	287	332	68	85	106	8.64133	7.68735	8.44615	2.04408	2.25825	2.84606	1.02195e-22	-1.73753	down
EVM0050983	307	278	293	693	710	684	19.4696	18.5179	18.5502	51.8848	47.3058	45.9456	3.95729e-33	1.31677	up
EVM0044156	90	77	87	141	203	206	0.994708	0.887244	0.962097	1.84597	2.36813	2.42223	5.92293e-08	1.13206	up
EVM0044151	192	202	181	387	516	532	3.01841	3.34932	2.83953	7.21745	8.5548	8.8858	9.95272e-23	1.36367	up
EVM0034232	110	95	83	19	30	40	2.47166	2.2521	1.85971	0.486374	0.690572	0.953632	2.19763e-06	-1.43913	down
EVM0034237	282	205	336	132	127	112	5.86206	4.47311	6.97666	3.23583	2.77404	2.45097	3.60767e-07	-1.00786	down
EVM0025192	708	759	858	344	279	328	6.49264	7.31799	7.86564	3.72222	2.68729	3.18031	3.81166e-21	-1.17752	down
EVM0023936	753	681	776	2094	2056	2372	5.14008	4.88231	5.2916	16.8882	14.7459	17.1536	1.59396e-105	1.63612	up
EVM0032547	320	309	342	127	164	144	7.87134	7.99885	8.40778	3.69307	4.22827	3.7581	2.32944e-11	-1.04582	down
EVM0009741	351	369	359	628	788	715	8.09238	8.95472	8.28707	17.1276	19.1253	17.4851	9.65821e-23	1.04811	up
EVM0025448	607	607	730	1445	1545	1627	9.53387	10.0266	11.4507	26.8257	25.5124	27.0837	2.20307e-59	1.32217	up
EVM0035443	187	111	158	349	398	392	3.43966	2.14959	2.90837	7.59761	7.71912	7.65846	9.17522e-17	1.36302	up
EVM0039316	35	80	50	22	23	21	0.836143	2.03591	1.20911	0.629845	0.583227	0.538064	0.008367	-1.02519	down
EVM0037787	906	859	993	197	246	321	12.4299	12.3822	13.609	3.18325	3.54463	4.65971	3.38332e-46	-1.7412	down
EVM0015937	265	286	303	100	100	79	3.55661	4.02093	4.05633	1.57696	1.39805	1.11645	1.21889e-15	-1.46468	down
EVM0036783	1801	1825	1858	791	874	894	45.1472	48.0831	46.5297	23.4276	23.0122	23.7305	2.36306e-49	-1.01099	down
EVM0036786	226	169	215	66	83	77	8.15347	6.40587	7.74552	2.80094	3.14785	2.94393	4.44356e-10	-1.28092	down
EVM0030784	180	188	215	335	395	441	4.47256	4.91278	5.34705	9.83519	10.3198	11.6252	1.76737e-13	1.06055	up
EVM0008392	1079	986	1110	2208	2379	2587	10.8082	10.3782	11.1077	26.1359	25.0389	27.454	2.46502e-87	1.25398	up
EVM0009507	1843	1685	1785	109	138	108	163.93	157.454	158.517	11.4365	12.8554	10.1627	3.98519e-279	-3.76657	down
EVM0012313	310	307	341	103	110	147	6.77055	7.05998	7.44729	2.66201	2.5128	3.40624	2.41516e-14	-1.28595	down
Salix_babylonica_newGene_7062	96	65	77	220	291	199	5.4608	3.84078	4.34516	14.7755	20.7685	14.4986	3.85578e-14	1.57588	up
EVM0022860	1253	1197	1281	514	572	524	38.3688	38.4972	39.1554	18.583	18.3776	16.9865	1.98865e-41	-1.11836	down
EVM0047452	283	224	257	77	98	112	3.38302	2.8066	3.07345	1.08688	1.22923	1.41567	7.33275e-12	-1.27699	down
EVM0047458	127	122	97	262	322	270	7.76437	7.82425	5.94323	18.9861	20.7461	17.5311	3.8599e-14	1.33387	up
EVM0047459	107	109	118	346	399	367	1.5569	1.66662	1.72061	5.98657	6.14396	5.69327	7.8066e-31	1.7671	up
EVM0026148	97	58	95	37	30	19	3.33731	2.10132	3.26926	1.48762	1.0579	0.668428	0.000205419	-1.24362	down
EVM0005716	91	85	66	242	283	207	4.53314	4.43565	3.29609	14.3099	14.8941	10.9722	3.47544e-15	1.59795	up
EVM0005714	198	189	197	383	537	466	4.35054	4.36005	4.30592	9.92229	12.3937	10.8301	5.20101e-21	1.29592	up
EVM0001870	257	313	251	61	45	76	6.4235	8.1979	6.24522	1.79781	1.18031	1.99055	1.12892e-20	-1.97511	down
EVM0001874	217	190	204	479	458	510	2.65064	2.44659	2.49101	6.93718	5.89325	6.62436	3.33454e-23	1.3035	up
EVM0029606	376	356	349	703	802	674	10.4245	10.367	9.67234	23.0187	23.3819	19.7961	1.10488e-22	1.08055	up
EVM0027730	1670	1580	1684	4076	4375	5092	17.4915	17.3867	17.6173	50.4396	48.147	56.5085	3.88502e-149	1.53266	up
EVM0016548	62	45	51	8	10	3	1.42124	1.08052	1.17746	0.208283	0.232111	0.073216	7.48745e-08	-2.14895	down
EVM0020968	766	795	798	1493	1688	1712	6.17273	6.72787	6.41974	14.216	14.2968	14.6171	2.44461e-56	1.12788	up
EVM0020964	221	110	100	35	27	38	7.66946	3.98396	3.44044	1.39929	0.966542	1.39351	4.52694e-09	-1.78078	down
EVM0014943	9626	8692	9489	1539	1776	1669	153.223	145.362	150.832	28.9194	29.6872	28.1368	0	-2.39008	down
EVM0013993	375	365	347	158	115	122	9.92943	10.1468	9.16843	4.9437	3.19	3.41971	2.33023e-14	-1.31903	down
EVM0007821	4078	4155	3876	1500	1490	1575	205.21	219.675	194.763	89.1295	78.7237	83.9018	1.45204e-100	-1.31668	down
EVM0019347	88	98	86	21	31	21	0.963556	1.13761	0.943427	0.27288	0.357545	0.236834	1.21788e-07	-1.60902	down
EVM0038200	107	131	120	36	58	52	1.62087	2.08958	1.82157	0.647121	0.927521	0.833863	2.01734e-05	-1.12265	down
EVM0029382	132	220	110	520	577	572	3.61192	6.31461	3.00541	16.7867	16.5903	16.5829	1.37651e-08	1.70835	up
EVM0051790	50	43	47	5	8	9	1.55177	1.38729	1.43566	0.164709	0.252792	0.272492	6.58835e-07	-1.98831	down
EVM0023606	115	96	148	26	18	22	2.6673	2.32839	3.40846	0.7106	0.431379	0.529018	9.96612e-13	-2.08732	down
EVM0022954	55	35	42	78	119	76	1.19782	0.799039	0.911469	2.00463	2.71148	1.74455	0.000695602	1.01687	up
EVM0034131	9258	8548	9391	2229	2343	2485	117.965	114.437	119.496	33.5431	31.3598	33.5256	0	-1.85727	down
Salix_babylonica_newGene_7306	87	94	84	26	40	28	7.48574	8.53258	7.21175	2.63001	3.56924	2.49339	2.37754e-05	-1.26639	down
EVM0049807	139	113	159	418	423	443	3.00468	2.58095	3.43155	10.73	9.6388	10.2006	6.51717e-30	1.68549	up
EVM0024497	599	557	594	208	263	228	18.208	17.7899	18.038	7.43954	8.377	7.3297	3.77581e-24	-1.21995	down
EVM0004250	216	192	227	84	113	93	7.97795	7.45277	8.40634	3.65359	4.37818	3.64179	2.36102e-07	-1.003	down
EVM0040330	480	492	517	153	184	261	17.2692	18.5869	18.5885	6.48057	6.92962	9.93055	2.91097e-15	-1.20547	down
EVM0012856	18	16	27	75	102	122	0.416041	0.371536	0.614157	2.07613	2.52607	3.02358	9.59436e-12	2.08211	up
EVM0044343	63	48	34	3	9	14	2.07318	1.66182	1.10893	0.117441	0.309152	0.483478	1.35865e-05	-1.81052	down
EVM0037843	2345	2257	2507	923	1123	846	21.0561	21.2861	22.4767	9.78035	10.5861	8.04511	5.82801e-47	-1.20195	down
EVM0037846	107	116	145	55	46	53	5.11683	5.82606	6.9546	3.11176	2.28811	2.68981	3.35407e-05	-1.07742	down
EVM0048445	247	307	251	820	931	818	3.43426	4.48113	3.48603	13.4669	13.5992	12.0536	1.24101e-48	1.72639	up
EVM0048442	107	156	213	42	48	42	4.55887	7.03409	9.10344	2.13003	2.1565	1.89791	2.13275e-09	-1.60912	down
EVM0048994	266	293	331	132	126	106	3.91841	4.54277	4.88475	2.29942	1.94449	1.65816	9.8788e-11	-1.15575	down
EVM0032502	50	46	51	146	204	191	0.802456	0.766263	0.81002	2.76162	3.44875	3.25174	7.70245e-17	1.8407	up
EVM0054073	560	514	495	196	281	254	7.91352	7.63567	6.99414	3.26055	4.17075	3.79909	3.22597e-14	-1.00276	down
EVM0036082	19	21	23	46	51	73	2.00525	2.34643	2.40767	5.78873	5.78141	8.35918	0.000289451	1.28073	up
EVM0041614	213	195	211	55	68	67	3.96529	3.82166	3.91697	1.19598	1.32484	1.31077	2.41507e-14	-1.54186	down
EVM0036333	710	625	678	70	148	110	17.2647	15.9778	16.4675	2.01186	3.76353	2.82108	1.81908e-55	-2.46463	down
EVM0055308	86	118	108	37	32	36	2.25488	3.25659	2.82645	1.11765	0.859661	0.990679	2.43321e-06	-1.34261	down
EVM0031739	220	164	230	439	486	533	4.84712	3.79583	5.06217	11.4445	11.2653	12.4542	2.58189e-21	1.30315	up
EVM0031731	45	43	34	212	256	243	1.10307	1.12501	0.849781	6.26318	6.72308	6.42484	4.34592e-32	2.47686	up
EVM0014430	83	107	112	30	34	29	1.83791	2.4891	2.49797	0.783274	0.782795	0.682627	4.63009e-07	-1.45309	down
EVM0014431	456	485	486	136	229	208	3.28394	3.66594	3.49209	1.15421	1.72729	1.58012	9.73289e-16	-1.20917	down
EVM0037069	90	117	139	294	317	305	1.30222	1.77576	2.01981	5.03798	4.84243	4.70003	4.15791e-16	1.43412	up
EVM0009255	309	378	382	66	95	114	3.24162	4.16643	4.00536	0.808073	1.04499	1.26209	3.49953e-23	-1.80782	down
EVM0006642	719	714	838	1419	1745	1706	17.8819	18.6476	20.7962	41.6806	45.5717	44.9232	1.03414e-50	1.17355	up
EVM0002348	228	213	195	65	82	97	23.3265	22.9394	19.9087	7.87592	8.84341	10.5081	8.0074e-10	-1.24173	down
EVM0029812	1138	1013	1065	2299	2710	2453	11.8517	11.0813	11.0735	28.2831	29.6415	27.0569	1.07403e-88	1.2915	up
EVM0003695	14	17	28	32	51	51	0.663052	0.847209	1.32932	1.76384	2.52422	2.54343	0.00925866	1.02827	up
EVM0003692	269	241	180	121	87	67	7.64846	7.20012	5.0988	4.05321	2.58508	2.0078	2.00659e-06	-1.14679	down
EVM0012122	25	29	34	60	73	75	0.389625	0.480682	0.541346	1.13128	1.22653	1.28353	0.000237058	1.16627	up
EVM0007273	734	574	608	1203	1273	1365	11.7859	9.68089	9.73785	22.8124	21.4648	23.218	4.4069e-33	1.07816	up
EVM0057044	260	237	256	81	115	104	1.65855	1.58459	1.62679	0.60908	0.766455	0.70104	3.41593e-11	-1.19985	down
EVM0017512	1115	1081	1159	235	265	211	24.3459	24.7892	25.2705	6.05392	6.07252	4.87565	6.4676e-92	-2.12384	down
EVM0021484	313	262	360	126	94	103	10.973	9.63374	12.5838	5.19437	3.44347	3.81633	1.65952e-13	-1.3779	down
EVM0010568	13816	12932	13616	4865	5355	5174	195.652	192.394	192.539	81.3758	79.6576	77.6002	6.22342e-299	-1.30407	down
EVM0050098	758	789	825	286	379	312	5.09733	5.57302	5.54073	2.2651	2.67328	2.2177	8.10101e-27	-1.18117	down
EVM0029489	233	246	236	427	485	465	2.78696	3.0956	2.81801	6.04475	6.10737	5.89659	1.73903e-15	1.00882	up
EVM0010386	136	127	162	64	69	55	3.13797	3.09018	3.74645	1.73602	1.65854	1.33349	2.05886e-05	-1.01783	down
EVM0051051	438	457	466	116	132	72	9.07598	9.94786	9.64732	2.82175	2.86737	1.56714	4.69328e-27	-1.9217	down
EVM0034590	109	93	113	42	53	44	2.47457	2.21892	2.5628	1.13246	1.2554	1.04657	0.000173916	-1.00706	down
EVM0021107	375	327	454	99	146	187	8.19932	7.50433	9.89884	2.54829	3.33919	4.3109	1.01103e-12	-1.29127	down
EVM0035246	1806	1647	1972	723	877	918	19.2205	18.4122	20.9609	9.08123	9.80316	10.3417	2.11617e-40	-1.01788	down
EVM0035240	104	91	109	46	15	34	1.22997	1.13624	1.29114	0.642303	0.185205	0.422321	3.0129e-05	-1.36724	down
EVM0020271	63	73	56	11	16	8	2.3428	2.8183	2.04609	0.478284	0.601459	0.301509	9.63747e-08	-1.944	down
EVM0020273	1233	1331	1314	573	604	632	30.4916	34.5962	32.4688	16.7297	15.6817	16.5481	4.58927e-33	-1.00837	down
EVM0032629	805	752	889	273	311	249	10.5784	10.3817	11.6616	4.22982	4.28864	3.46383	1.08569e-36	-1.44416	down
EVM0032623	68	49	75	27	14	16	2.47158	1.87169	2.68938	1.15468	0.531781	0.584458	0.000153016	-1.37543	down
EVM0001346	142	148	155	353	387	435	1.83918	2.0063	2.00027	5.4073	5.26662	5.97392	2.19399e-23	1.44533	up
EVM0032195	142	152	232	44	80	61	2.07308	2.32567	3.38026	0.755366	1.21664	0.932534	1.53757e-07	-1.32212	down
EVM0033577	55	67	57	20	14	17	1.00716	1.30845	1.04122	0.421998	0.26788	0.332527	5.15123e-05	-1.4462	down
EVM0033579	200	198	194	91	94	70	5.71962	5.9497	5.54708	3.07109	2.8181	2.10273	2.6701e-07	-1.07115	down
EVM0043945	98	87	111	248	280	285	2.00958	1.86559	2.28202	6.01788	6.04315	6.20141	7.24829e-18	1.48699	up
EVM0045738	236	194	200	58	75	43	2.83639	2.45725	2.40449	0.812622	0.941481	0.546141	1.70631e-13	-1.64675	down
EVM0054303	64	62	72	128	143	131	2.11332	2.13881	2.36489	4.9868	4.93049	4.57501	6.40739e-06	1.04035	up
EVM0008054	416	336	380	38	50	67	6.64246	5.63202	6.05228	0.699415	0.827258	1.1225	1.1355e-45	-2.66392	down
EVM0043499	661	612	651	247	296	251	16.8372	16.396	16.579	7.41283	7.92209	6.75852	2.37927e-24	-1.17397	down
EVM0031159	17546	16475	17306	6626	7852	7492	446.027	439.985	439.291	198.934	209.666	201.687	3.8385e-250	-1.13998	down
EVM0031157	483	382	400	139	165	153	4.53978	3.76646	3.74727	1.53542	1.62227	1.51495	1.05488e-19	-1.34833	down
EVM0052034	308	274	276	534	556	597	7.71723	7.20466	6.90954	15.8091	14.6584	15.8595	3.7805e-19	1.04306	up
EVM0052031	88	120	106	329	357	303	0.873399	1.24275	1.05068	3.85315	3.71977	3.17891	7.28938e-22	1.67518	up
EVM0005329	322	343	329	949	1092	1070	8.56552	9.57616	8.74396	29.8134	30.5242	30.1492	1.47354e-73	1.70932	up
EVM0052781	112	40	78	209	241	248	1.72073	0.649458	1.19606	3.81577	3.91005	4.05478	6.98075e-11	1.57285	up
EVM0001314	169	187	182	351	379	378	7.67764	8.90189	8.24661	18.8578	18.0985	18.1965	1.42071e-14	1.09879	up
EVM0036274	8270	8171	7792	711	792	806	515.004	534.597	484.556	52.2806	51.7694	53.1521	0	-3.297	down
EVM0010541	1452	1464	1525	3963	4278	4265	35.8828	38.0167	37.6403	115.724	111.102	111.68	1.10177e-205	1.57294	up
EVM0050971	7370	7313	7461	3092	3387	3511	99.2439	103.454	100.317	49.1725	47.9014	50.0671	6.8767e-149	-1.06309	down
EVM0002730	206	260	242	431	418	574	4.36643	5.79283	5.11115	10.7905	9.31067	12.879	2.65976e-12	1.05832	up
EVM0010810	82	97	97	36	37	30	1.71401	2.12527	2.0368	0.892747	0.81103	0.649142	3.77174e-05	-1.20283	down
EVM0007410	1014	754	1025	1822	1917	1914	15.8097	12.353	15.9514	33.5603	31.3926	31.5994	2.24351e-37	1.09643	up
EVM0051692	290	307	278	736	897	912	7.66324	8.53126	7.31931	22.9915	24.9034	25.5419	1.54506e-51	1.59763	up
EVM0014669	1902	1724	1882	765	838	891	33.1463	31.5627	32.7508	15.7364	15.333	16.4417	5.06604e-53	-1.05314	down
EVM0015395	12	9	17	42	34	43	0.249542	0.196805	0.355995	1.06509	0.754206	0.970402	0.000701912	1.3706	up
EVM0015391	134	131	177	54	28	63	1.84352	1.89697	2.43758	0.875009	0.395895	0.91432	6.16658e-07	-1.37686	down
EVM0018958	140	85	109	17	14	13	2.12977	1.34313	1.64854	0.305007	0.222987	0.2041	4.93859e-15	-2.45239	down
EVM0015531	265	202	197	676	526	441	6.36263	5.09859	4.72992	19.2177	13.2906	11.217	8.40647e-15	1.35618	up
EVM0015537	150	114	160	32	41	42	3.29685	2.61657	3.49973	0.811685	0.933936	0.974527	5.50677e-11	-1.65723	down
EVM0027373	67	84	67	17	34	41	1.26564	1.66372	1.25305	0.359066	0.663296	0.807658	0.0026701	-1.0231	down
EVM0024939	563	585	494	186	150	151	20.3854	22.2638	17.8526	7.93384	5.69636	5.78891	6.46776e-27	-1.61849	down
EVM0016187	1815	1869	1756	380	358	379	82.1748	88.9276	79.3924	20.3232	16.9907	18.1422	2.58825e-137	-2.17822	down
EVM0017892	390	398	436	1206	1427	1461	7.73604	8.30207	8.64042	28.2789	29.7696	30.7224	4.36284e-99	1.80711	up
EVM0027154	268	270	246	88	138	94	5.95666	6.30092	5.45124	2.29322	3.21305	2.20057	1.2376e-09	-1.16287	down
EVM0024323	260	229	229	32	43	42	5.47014	5.05471	4.804	0.790428	0.931093	0.923115	2.81319e-29	-2.391	down
EVM0038911	15	47	25	59	81	53	0.765022	2.58274	1.27126	3.62564	4.43529	2.90887	0.00761291	1.01517	up
EVM0038912	179	183	190	650	702	680	4.33281	4.66448	4.5981	18.6534	17.912	17.5008	5.70701e-61	1.93178	up
EVM0038914	27	22	40	77	40	84	0.22477	0.187748	0.327816	0.749999	0.349478	0.737847	0.00291735	1.07859	up
EVM0022666	16	26	10	32	40	62	0.375794	0.658818	0.231874	0.912555	1.02573	1.60145	0.00615924	1.12959	up
EVM0019276	31	39	43	82	96	65	0.986293	1.32555	1.39268	3.13326	3.2553	2.23486	0.000540082	1.0629	up
EVM0024798	1430	1365	1413	2669	3042	3142	12.6852	12.7285	12.5229	27.9773	28.3627	29.5286	1.69138e-97	1.1512	up
EVM0024799	845	879	790	152	140	193	11.5898	12.6666	10.8221	2.45099	2.01478	2.79961	5.76436e-69	-2.24568	down
EVM0037497	2326	2308	2450	469	525	544	21.2131	22.1167	22.315	5.05055	5.02408	5.25271	2.16306e-199	-2.10772	down
EVM0033824	100	71	69	161	195	187	3.46817	2.58858	2.37263	6.59082	7.10431	6.88124	2.10199e-08	1.19421	up
EVM0031542	83	63	100	36	19	40	0.922582	0.737242	1.11479	0.475978	0.213052	0.474936	0.000874307	-1.11104	down
EVM0039397	116	88	144	215	254	234	2.52935	2.02136	3.13173	5.54305	5.84309	5.42532	4.17285e-08	1.05502	up
EVM0050860	378	403	363	176	168	176	4.85361	5.43192	4.6536	2.66905	2.26044	2.3954	5.82653e-12	-1.02558	down
EVM0001483	141	145	136	56	37	52	2.33065	2.50765	2.24097	1.09099	0.631297	0.903004	9.95271e-08	-1.34187	down
EVM0036702	6643	6396	6895	2126	2290	2435	248.856	251.712	257.921	94.0459	90.0758	96.5785	3.1465e-240	-1.45353	down
EVM0056534	1257	1466	1263	477	493	384	28.7095	35.1933	28.8028	12.8601	11.8261	9.2883	8.08329e-37	-1.44855	down
EVM0021693	108	88	99	203	274	273	2.39572	2.05221	2.19318	5.32147	6.3922	6.42412	5.60424e-14	1.36943	up
EVM0000356	212	241	216	2476	2659	2569	9.815	11.7133	9.97951	135.501	129.434	126.08	0	3.57738	up
EVM0036145	170	135	187	324	276	356	1.7873	1.4938	1.9673	4.02758	3.05812	3.96726	2.78059e-09	1.01397	up
EVM0051903	97	116	87	245	310	288	2.2886	2.88118	2.0542	6.83833	7.70012	7.20214	4.35492e-17	1.50763	up
EVM0051901	589	566	537	219	260	267	13.5388	13.6583	12.3204	5.94215	6.2657	6.48754	4.2715e-19	-1.08147	down
EVM0051908	142	118	100	34	51	29	3.07795	2.67444	2.15792	0.869194	1.15668	0.653512	3.78515e-07	-1.42719	down
EVM0033052	24	40	43	125	212	148	0.177792	0.310943	0.322771	1.11611	1.68615	1.18523	8.33839e-15	2.05428	up
EVM0048177	156	140	121	28	55	89	3.1213	2.93877	2.41034	0.639946	1.14567	1.88765	0.000215161	-1.09292	down
EVM0041123	285	312	305	90	115	124	4.02737	4.63276	4.29826	1.49736	1.69522	1.84437	5.75783e-15	-1.32927	down
EVM0012424	63	47	39	4	15	7	1.34587	1.04751	0.823407	0.100255	0.338472	0.158121	5.58302e-06	-1.85835	down
EVM0027049	39	24	28	69	78	74	1.22724	0.798305	0.879956	2.57939	2.58039	2.47138	0.000118955	1.20823	up
EVM0052593	91	56	92	154	189	195	0.886142	0.572221	0.894905	1.7809	1.94013	2.02456	6.66834e-08	1.18555	up
Salix_babylonica_newGene_5226	76	33	55	14	21	24	2.37124	1.08764	1.72481	0.509919	0.687048	0.779519	0.0031788	-1.14047	down
EVM0053244	140	202	134	492	413	427	4.54558	6.89542	4.35748	18.9345	14.1357	14.7317	8.6731e-18	1.51255	up
EVM0053243	511	579	630	157	160	159	6.6544	7.91356	8.18265	2.41046	2.17974	2.18425	7.91374e-37	-1.7284	down
EVM0041232	532	449	487	123	155	151	5.33445	4.72928	4.87817	1.45685	1.63044	1.59779	1.26805e-32	-1.65277	down
EVM0035707	74	98	63	22	33	31	1.82626	2.53968	1.55745	0.628071	0.856339	0.812624	0.000206661	-1.20653	down
EVM0024552	81	60	56	26	16	27	1.41935	1.11098	0.971261	0.527439	0.277735	0.500948	0.000530057	-1.21314	down
EVM0029309	103	86	143	305	313	296	1.61775	1.41786	2.24858	5.68365	5.18997	4.94873	2.64667e-16	1.49026	up
EVM0020425	94	83	55	10	5	18	2.10805	1.95685	1.22926	0.259653	0.094444	0.425498	2.40245e-09	-2.20493	down
EVM0020427	38	39	36	83	102	73	1.01599	1.10759	0.964555	2.67632	2.91123	2.1039	8.86759e-05	1.14847	up
EVM0028657	86	64	96	20	31	44	1.48525	1.15545	1.66649	0.408218	0.550568	0.806008	0.000455541	-1.13702	down
EVM0012982	818	771	895	246	268	202	12.6539	12.5255	13.8157	4.48194	4.35282	3.30549	1.7529e-43	-1.6758	down
EVM0056736	134	133	178	49	49	63	8.09318	8.46441	10.7823	3.45821	3.12392	4.01033	1.08606e-07	-1.28645	down
EVM0003459	348	255	249	554	617	620	7.92811	6.09521	5.65853	14.9011	14.7591	14.9666	3.41857e-18	1.13326	up
EVM0052925	22	14	20	126	140	145	0.394302	0.255767	0.363027	2.73011	2.69792	2.80766	2.10731e-22	2.66552	up
EVM0022040	283	324	294	91	83	97	5.23344	6.30013	5.42767	1.98188	1.59682	1.88635	4.69254e-19	-1.58641	down
EVM0022045	110	108	94	35	39	13	2.27671	2.34646	1.93524	0.852705	0.853303	0.267126	2.27924e-06	-1.52432	down
EVM0016669	6	6	15	49	49	35	0.12155	0.152833	0.356712	1.39963	1.23912	0.873605	8.56456e-06	1.82229	up
EVM0016664	445	444	410	134	150	145	7.06842	7.40521	6.50857	2.50168	2.50032	2.4316	5.695e-25	-1.4784	down
EVM0016663	2108	1967	2168	813	835	805	46.5413	45.6042	47.778	21.1907	19.344	18.8093	1.52699e-72	-1.25362	down
EVM0006338	70	64	89	22	17	40	3.31384	3.21197	4.23141	1.23635	0.854203	2.01596	0.000417692	-1.21434	down
EVM0021539	448	390	434	52	52	42	9.91167	9.07789	9.58863	1.35571	1.20582	0.976237	2.43203e-60	-2.9134	down
EVM0004525	330	492	405	174	194	177	5.62072	8.80446	6.90005	3.49842	3.46544	3.18405	5.06719e-10	-1.0549	down
EVM0017135	130	131	161	54	49	76	1.30769	1.3878	1.61903	0.632783	0.515326	0.804082	1.51828e-05	-1.07274	down
EVM0025098	224	231	272	695	873	806	3.13402	3.39305	3.80448	11.5111	12.8679	11.97	3.50676e-55	1.76135	up
EVM0023874	321	234	331	618	726	709	4.1087	3.14861	4.22635	9.34372	9.76961	9.62131	2.66863e-26	1.27569	up
EVM0025324	359	363	344	106	122	149	2.15448	2.29086	2.06454	0.750705	0.768486	0.946333	6.02612e-18	-1.37706	down
EVM0039723	299	202	283	106	66	98	3.8827	2.74498	3.66515	1.6155	0.897541	1.3453	2.96513e-10	-1.36038	down
EVM0025326	361	317	313	1011	1264	1211	6.854	6.33701	5.93591	22.7154	25.2504	24.3875	7.05413e-86	1.87434	up
EVM0018318	96	117	89	49	31	36	1.44483	1.86005	1.33759	0.863785	0.481135	0.571473	0.000103868	-1.15602	down
EVM0024052	176	128	199	46	56	54	3.20415	2.44522	3.60332	0.975597	1.05807	1.02496	2.62644e-10	-1.49435	down
EVM0024056	125	136	109	220	266	309	14.9873	17.0852	12.9704	31.1471	33.449	39.2588	2.92788e-10	1.13546	up
EVM0033670	5848	5136	5818	1399	1602	1614	69.8337	64.4351	69.3788	19.7324	20.0972	20.4129	1.50195e-273	-1.77465	down
EVM0046566	12491	11303	11355	4989	5626	5527	840.961	799.517	763.418	396.745	397.868	394.138	1.37055e-138	-1.03699	down
EVM0037353	951	901	974	336	410	325	21.0395	20.9588	21.5184	8.76663	9.51505	7.59929	2.11203e-36	-1.29861	down
EVM0041034	1518	1623	1292	581	639	643	63.8246	71.6761	54.2408	28.8432	28.1984	28.6143	1.60138e-32	-1.15678	down
EVM0040924	682	647	691	201	276	216	11.6905	11.6611	11.8362	4.06836	4.97183	3.91884	2.55478e-32	-1.4358	down
EVM0036915	870	824	875	94	149	124	11.9575	11.896	12.0076	1.521	2.14731	1.80007	1.33998e-98	-2.67325	down
EVM0032206	506	516	471	1087	1392	1323	7.83478	8.39606	7.28362	19.9025	22.6813	21.7285	8.91685e-56	1.41352	up
EVM0008696	1890	1896	1884	611	664	605	15.7562	16.607	15.6827	6.01292	5.81248	5.3365	2.11714e-88	-1.49774	down
EVM0012217	3067	2934	2664	209	223	175	128.395	129.018	111.378	10.2975	9.80355	7.74945	0	-3.70757	down
EVM0003615	35	32	33	122	133	155	0.931232	0.892197	0.866721	3.8794	3.74801	4.41711	6.9293e-15	1.95086	up
EVM0001810	74	57	48	4	20	9	1.54327	1.24165	1.00115	0.098702	0.436509	0.199134	2.79082e-06	-1.85342	down
EVM0006497	147	146	197	16	64	43	4.35142	4.53742	5.84732	0.527025	1.99268	1.34925	4.59849e-09	-1.72166	down
EVM0005614	42	40	46	18	10	14	1.0146	1.01071	1.10897	0.51189	0.253531	0.337184	0.00266205	-1.20679	down
EVM0046046	146	136	159	442	503	417	2.61162	2.55732	2.84973	9.38648	9.50313	7.93311	3.52195e-31	1.67039	up
EVM0046044	175	179	203	423	558	557	1.915	2.06195	2.22357	5.49475	6.44359	6.48331	1.45265e-29	1.51101	up
EVM0009393	145	117	110	269	405	323	5.98277	5.04918	4.51819	13.1247	17.5772	14.1357	1.31042e-16	1.44563	up
EVM0055999	1331	1405	1323	302	341	312	20.2282	22.4301	20.0762	5.41043	5.43534	5.02032	1.60839e-100	-1.98355	down
EVM0026182	1060	1028	1080	332	328	350	11.5433	11.7617	11.7357	4.26962	3.7468	4.03028	2.33156e-60	-1.54686	down
EVM0013658	73	82	103	7	19	23	4.68975	5.52067	6.64741	0.488681	1.27063	1.54031	6.79813e-09	-1.96988	down
EVM0051411	20	4	11	52	60	36	1.66193	0.309673	0.874668	5.08526	5.2666	3.13254	4.84632e-05	1.66882	up
EVM0014179	93	98	85	176	193	235	1.05346	1.16907	0.959765	2.36047	2.3096	2.83184	6.21467e-09	1.15396	up
EVM0025520	255	216	243	526	567	519	6.76813	6.01045	6.44229	16.5076	15.806	14.5882	9.98479e-24	1.2389	up
Salix_babylonica_newGene_5170	93	105	65	31	22	55	1.25832	1.88935	0.843196	0.398807	0.368156	0.741022	0.00211672	-1.0476	down
EVM0052385	1060	977	1037	338	373	354	23.6894	22.9452	23.1468	8.91793	8.75508	8.36048	2.11118e-53	-1.42947	down
EVM0024692	175	138	145	337	441	397	8.69201	7.17758	7.21069	19.8154	23.0695	20.926	9.37224e-21	1.40186	up
EVM0020588	713	806	744	191	237	203	12.0652	14.3253	12.5763	3.80073	4.20965	3.63311	1.65964e-46	-1.73049	down
EVM0020580	98	89	98	659	617	634	4.50844	4.30354	4.47147	35.8671	29.8576	30.9553	5.13988e-85	2.76286	up
EVM0028751	304	361	275	86	91	155	11.6187	14.5255	10.4915	3.89252	3.64328	6.25368	3.88347e-11	-1.35727	down
EVM0028759	231	278	313	1079	947	1029	4.34415	5.50604	5.88254	24.0465	18.7659	20.5566	2.62384e-58	1.94807	up
EVM0056505	754	742	718	219	329	230	14.9242	15.4388	14.1902	5.10386	6.8299	4.81391	2.02724e-27	-1.40083	down
EVM0029372	268	247	269	81	73	98	8.82	8.53817	8.84634	3.12651	2.51729	3.40225	9.24807e-16	-1.48829	down
EVM0027913	222	202	189	48	107	76	2.95789	2.82782	2.51216	0.744711	1.50081	1.06371	5.60799e-08	-1.25368	down
EVM0027912	119	135	131	288	210	298	2.39367	2.8657	2.63861	6.87678	4.46315	6.37724	1.71319e-08	1.08862	up
EVM0039744	397	388	406	819	776	875	4.62133	4.74935	4.71803	11.2609	9.49371	10.7898	5.07464e-28	1.12461	up
EVM0016148	276	245	320	109	135	121	6.51519	6.08913	7.54033	3.03649	3.33411	3.02368	4.55356e-10	-1.08064	down
EVM0006386	817	819	871	300	512	332	14.4193	15.1772	15.3516	6.25615	9.4842	6.20287	5.73528e-14	-1.0317	down
EVM0001600	612	590	532	1654	1934	1760	10.8456	10.9961	9.42204	34.6556	36.0381	33.0547	4.88612e-98	1.69387	up
EVM0001602	155	97	104	20	18	28	4.90048	3.21589	3.29457	0.731964	0.572672	0.919293	3.53525e-12	-2.07431	down
EVM0009908	287	276	296	117	114	141	5.15714	5.20303	5.31453	2.47996	2.13847	2.67778	9.76024e-11	-1.08641	down
EVM0034301	63	56	55	2	3	0	1.04017	0.978825	0.914554	0.039387	0.043785	0	4.24116e-15	-3.28313	down
EVM0037962	228	181	158	36	70	48	6.9996	5.84479	4.82779	1.27922	2.26021	1.54034	5.82643e-12	-1.67444	down
EVM0037969	824	515	652	1212	1727	1634	42.0643	27.6304	33.2588	73.1468	92.6694	88.4155	1.72051e-09	1.21921	up
EVM0053701	1856	1907	2038	7300	7884	7981	52.33	56.497	57.3804	243.175	233.542	238.372	0	2.0765	up
EVM0047557	1776	1439	1806	3148	3628	3749	32.9081	28.0136	33.4096	68.8924	70.6285	73.589	8.14913e-73	1.14655	up
EVM0041486	51	77	86	9	20	21	1.76696	2.83501	3.01646	0.332924	0.722965	0.757628	2.12235e-06	-1.69165	down
EVM0041481	189	167	175	46	62	78	4.72204	4.38105	4.35194	1.33435	1.61081	2.04789	1.46225e-09	-1.351	down
EVM0041488	227	163	186	109	77	40	6.3392	4.76523	5.18941	3.59977	2.23588	1.15937	6.02763e-05	-1.1278	down
EVM0055466	553	478	577	179	187	236	5.31325	4.82438	5.53497	2.03147	1.88658	2.39349	1.72148e-22	-1.30497	down
EVM0053867	321	305	276	684	666	638	4.00662	4.00491	3.43993	10.095	8.7461	8.44417	4.81002e-24	1.20679	up
EVM0037142	58	82	96	23	21	20	1.3288	1.99913	2.21562	0.61549	0.502474	0.486622	2.73348e-06	-1.54934	down
EVM0037146	1688	1720	1590	647	644	652	45.8909	49.1475	43.187	20.7783	18.4	18.7777	3.13434e-54	-1.26791	down
EVM0037144	339	375	350	96	103	123	7.46497	8.67851	7.68884	2.48618	2.37325	2.87024	1.65086e-22	-1.59106	down
EVM0037149	315	287	313	72	92	67	48.1737	46.1916	47.9119	12.9967	14.7383	10.8421	2.78516e-24	-1.82637	down
EVM0038267	82	68	69	129	179	169	1.6842	1.4534	1.41094	3.13278	3.85776	3.67191	2.4928e-07	1.13484	up
EVM0014379	221	149	176	637	771	573	5.74866	4.05673	4.55347	19.5751	21.047	15.7723	1.0026e-38	1.89666	up
EVM0006727	5230	4661	5226	932	1067	927	73.1596	68.4955	72.9916	15.395	15.6742	13.7341	0	-2.27374	down
EVM0006724	841	871	878	366	380	430	5.78391	6.29298	6.02766	2.97147	2.74358	3.12908	1.07609e-25	-1.04369	down
EVM0004373	167	161	234	40	58	41	2.50322	2.54672	3.51064	0.707486	0.910397	0.6415	4.67411e-14	-1.79586	down
EVM0023871	341	272	263	693	748	702	3.29508	2.76065	2.53762	7.92242	7.60826	7.19103	1.32317e-30	1.35372	up
EVM0003801	143	135	158	75	72	46	0.868439	0.864532	0.961438	0.534866	0.461127	0.295643	6.49489e-05	-1.00496	down
EVM0005404	10	5	4	45	42	44	0.305493	0.156069	0.122597	1.62825	1.3237	1.39869	1.55747e-07	2.14542	up
EVM0057123	48	50	29	138	150	123	0.891107	0.966425	0.525163	3.04363	2.92528	2.41663	4.18175e-10	1.6295	up
EVM0056831	159	180	191	23	53	22	2.30134	2.72926	2.74976	0.392302	0.799652	0.335399	2.17786e-15	-2.13999	down
EVM0018639	35	69	43	92	107	103	0.908329	1.88853	1.10225	2.84129	2.91325	2.83425	0.000652875	1.00475	up
EVM0018631	118	95	99	45	18	26	4.626	3.91667	3.85284	2.05347	0.724981	1.06668	2.90765e-06	-1.49009	down
EVM0018180	166	161	167	352	460	490	3.30409	3.38376	3.32256	8.32075	9.65711	10.3911	7.78494e-24	1.43995	up
EVM0028934	110	149	117	510	476	447	2.05212	2.93224	2.17917	11.2949	9.37509	8.87552	2.85232e-34	1.95358	up
EVM0003080	6701	4453	3960	540	457	1814	67.508	47.1364	39.8382	6.42213	4.83393	19.3548	0.00101114	-1.55093	down
EVM0019586	1232	1210	1183	412	566	507	18.7038	19.306	17.9423	7.39107	9.02802	8.14835	1.94276e-38	-1.1961	down
EVM0011754	490	495	588	1372	1525	1625	14.255	15.1445	17.0895	47.2024	46.6544	50.1469	9.21886e-81	1.5931	up
EVM0023657	544	514	553	204	173	178	6.3799	6.34227	6.47659	2.81745	2.12879	2.20762	1.79895e-25	-1.41532	down
EVM0034143	2939	2729	2793	801	816	886	39.8974	38.918	37.8626	12.836	11.6282	12.7257	1.7594e-149	-1.66415	down
EVM0024240	156	196	168	49	61	39	3.45545	4.55715	3.72217	1.27237	1.40922	0.900696	2.098e-11	-1.60151	down
EVM0024245	105	103	91	46	30	47	2.92228	3.02152	2.53988	1.51294	0.857634	1.37856	0.00019826	-1.07817	down
EVM0021395	956	955	904	269	293	274	20.2656	21.2614	19.1193	6.73089	6.51006	6.15134	1.89269e-57	-1.64635	down
EVM0009777	750	591	694	1351	1401	1342	7.41973	6.13741	6.85114	15.7849	14.5582	14.0576	9.49516e-36	1.08694	up
EVM0020046	103	79	130	296	273	355	0.814668	0.655553	1.02635	2.7753	2.27716	2.98052	1.7231e-17	1.58613	up
EVM0020045	45	57	56	12	9	8	1.14439	1.5177	1.4225	0.360219	0.236251	0.198687	1.13038e-06	-1.87104	down
EVM0028092	360	364	356	656	720	751	6.00824	6.36666	5.92393	12.9205	12.6162	13.2757	2.15204e-24	1.04724	up
EVM0000601	140	140	118	327	368	419	3.68982	3.87132	3.09966	10.2298	10.2444	11.7609	1.4067e-22	1.51923	up
EVM0017568	790	747	814	280	235	270	5.98755	5.95046	6.15911	2.50715	1.86797	2.16584	1.09289e-36	-1.46908	down
EVM0021800	96	79	124	33	60	30	2.68827	2.30221	3.46841	1.0705	1.74884	0.889576	0.000571782	-1.06692	down
EVM0045588	18	32	26	70	61	61	0.444816	0.825312	0.653743	2.06792	1.61021	1.62692	0.000332827	1.2251	up
EVM0057536	1368	1279	1378	474	484	541	28.2674	27.7715	28.4425	11.5719	10.4937	11.8431	3.98417e-58	-1.32925	down
EVM0012827	7987	7791	8097	26676	28522	28481	94.0747	96.4096	95.2315	371.137	352.894	355.299	0	1.89183	up
EVM0029530	662	773	696	290	330	340	6.97631	8.56925	7.33361	3.60851	3.6531	3.7917	8.06131e-20	-1.05344	down
EVM0026630	146	101	108	223	310	234	5.09284	3.70668	3.76519	9.2236	11.3924	8.67247	3.07097e-09	1.1428	up
EVM0024321	22	43	37	86	85	104	0.554632	1.12312	0.932889	2.54909	2.24486	2.76065	9.00503e-06	1.34422	up
EVM0044237	2607	2442	2529	5774	6299	6777	32.2618	31.747	31.2553	84.4237	81.9016	88.8424	2.34346e-208	1.39432	up
EVM0008261	198	182	234	74	99	66	2.98262	2.87405	3.51485	1.3033	1.56332	1.0436	1.25816e-08	-1.20857	down
EVM0008263	241	201	219	88	75	128	2.9902	2.61022	2.70747	1.28016	0.970941	1.67069	8.04163e-07	-1.04376	down
EVM0038182	114	96	109	26	30	24	2.32012	2.05119	2.22192	0.625455	0.637665	0.515626	1.1239e-09	-1.71918	down
EVM0043176	76	92	49	192	172	180	1.40665	1.77838	0.894854	4.20498	3.35037	3.52571	3.33208e-08	1.31538	up
EVM0022299	7624	7575	7111	19695	22746	21746	112.709	117.651	104.985	343.923	353.254	340.51	0	1.60317	up
EVM0057325	179	114	177	45	69	37	2.98447	1.99306	2.93717	0.883521	1.20799	0.642995	7.5914e-08	-1.42055	down
EVM0008841	418	357	470	168	153	183	7.04778	6.31517	7.91068	3.32781	2.70519	3.26499	5.01534e-15	-1.18314	down
EVM0052665	167	236	233	50	81	80	1.56231	2.31151	2.1756	0.54493	0.78662	0.783027	2.06101e-10	-1.42774	down
EVM0046274	258	226	196	66	94	73	10.9622	10.061	8.31424	3.29867	4.18775	3.27854	1.10746e-11	-1.39215	down
EVM0016812	73	62	90	15	20	18	2.94188	2.61869	3.61501	0.686276	0.82517	0.758865	2.1509e-07	-1.71862	down
EVM0041721	1866	1618	1691	3653	4036	3801	32.3334	29.4581	29.2534	74.7668	73.4549	69.7574	2.26716e-104	1.23129	up
EVM0030912	396	438	382	94	138	120	10.9091	12.6849	10.5159	3.05765	3.99776	3.47965	4.07475e-25	-1.65855	down
EVM0045917	2309	2222	2202	623	751	688	46.7205	47.2475	44.4857	14.8745	15.9521	14.734	6.62348e-119	-1.61531	down
EVM0027691	3	2	2	85	94	86	0.088162	0.061886	0.039215	2.93015	2.8781	2.66536	1.75449e-24	3.88402	up
EVM0050773	111	99	138	284	325	312	1.35821	1.26914	1.68643	4.12666	4.19895	4.0578	5.41158e-18	1.44025	up
EVM0043813	177	143	262	57	83	80	1.41091	1.19387	2.08418	0.532613	0.692824	0.669542	2.67254e-07	-1.23172	down
Salix_babylonica_newGene_1335	36	28	58	94	89	108	0.383712	0.455358	0.6318	1.55113	1.3574	1.24761	4.57088e-05	1.20727	up
EVM0012909	860	890	856	3149	3790	3326	24.832	26.985	24.6691	107.417	114.973	101.731	5.98549e-210	2.04893	up
EVM0029928	669	679	709	1396	1580	1633	5.26628	5.61435	5.56832	12.9769	13.063	13.6102	3.19681e-63	1.2381	up
EVM0008101	405	391	377	139	140	170	16.9403	17.2136	15.7448	6.8708	6.14838	7.51342	1.42386e-17	-1.26848	down
EVM0052303	279	254	271	92	95	107	7.74939	7.40418	7.52037	3.0173	2.76307	3.15012	4.24688e-14	-1.31775	down
EVM0016375	34	40	27	106	81	96	0.618041	0.751437	0.486322	2.28062	1.54178	1.84658	1.8031e-06	1.40938	up
EVM0001377	77	76	52	11	28	14	1.2892	1.33137	0.866996	0.20882	0.483206	0.234072	1.67229e-05	-1.56272	down
EVM0055688	294	287	322	625	734	741	4.50902	4.62998	4.94632	11.3439	11.8503	12.0702	2.45369e-33	1.28224	up
EVM0007309	1224	1258	1199	343	351	297	43.3405	46.8081	42.374	14.3488	13.0415	11.1174	2.94988e-69	-1.78421	down
EVM0036252	1409	1506	1386	513	553	459	85.7526	96.3183	84.2455	36.8659	35.3282	29.5666	2.11568e-48	-1.39537	down
EVM0007307	55	45	54	6	13	11	2.19841	1.88976	2.15983	0.284	0.505135	0.466589	2.57914e-06	-1.81417	down
EVM0005233	274	272	208	61	102	92	12.52	13.0556	9.45323	3.25329	4.87874	4.43913	6.62229e-12	-1.41573	down
EVM0055689	12	17	31	53	49	40	1.2225	1.91705	3.29026	6.73802	5.46814	4.55128	0.00602825	1.08701	up
EVM0020991	439	378	360	103	109	130	10.4848	9.47889	8.5752	2.89824	2.72766	3.28317	4.0524e-25	-1.64823	down
EVM0018399	60	73	76	8	12	20	1.69286	2.15057	2.13056	0.262171	0.333683	0.575757	6.76032e-08	-1.91912	down
EVM0025016	3266	3034	3335	1220	1222	1302	49.7628	48.5625	50.7347	21.9455	19.5426	21.0075	1.73165e-104	-1.27227	down
EVM0025010	90	63	89	33	44	23	2.63591	1.93537	2.60714	1.12187	1.33575	0.696082	0.00131591	-1.04251	down
EVM0030814	614	566	556	88	114	128	13.1622	12.7541	11.9065	2.21851	2.5615	2.89151	3.81784e-57	-2.25815	down
Salix_babylonica_newGene_3632	15	6	6	48	32	59	0.621116	0.266894	0.243183	2.63272	1.40406	2.71652	6.10991e-06	1.85814	up
EVM0019043	106	73	106	15	14	16	1.30278	0.945945	1.30894	0.21161	0.182119	0.209071	2.91268e-12	-2.2229	down
EVM0019040	5543	5703	5774	1538	1785	1714	96.8362	104.681	100.74	31.7207	32.7548	31.7127	1.10356e-247	-1.66924	down
EVM0038108	292	305	296	687	777	961	3.29934	3.62147	3.33364	9.1724	9.22758	11.5094	9.29857e-38	1.49515	up
EVM0030918	72	76	82	22	28	37	2.28735	2.5458	2.61532	0.832545	0.918857	1.2245	0.000210422	-1.17052	down
EVM0031222	2036	2030	2050	682	821	723	25.6241	26.836	25.7668	10.1358	10.8484	9.63421	2.3966e-81	-1.36693	down
EVM0039055	122	79	101	298	290	256	4.92665	3.35849	4.05874	14.2957	12.3369	10.983	8.83079e-16	1.50894	up
EVM0039053	569	547	584	1200	1274	1267	3.0346	3.06026	3.10913	7.55634	7.13594	7.15589	1.9478e-51	1.21358	up
EVM0036624	322	252	335	51	61	56	12.1087	9.94798	12.5759	2.26747	2.40568	2.20839	1.36007e-31	-2.24177	down
EVM0037610	100	95	116	10	21	22	3.16853	3.15571	3.69669	0.372723	0.703447	0.738789	1.82056e-12	-2.16805	down
EVM0036991	31	44	40	76	89	104	3.71778	5.50604	4.8128	10.8267	11.3407	13.2665	4.97301e-05	1.17588	up
EVM0000010	81	84	85	177	204	170	2.20712	2.39946	2.29778	5.68768	5.85454	4.91121	9.58393e-09	1.16601	up
EVM0010838	19	5	29	61	95	36	0.219571	0.062226	0.343523	0.861353	1.19006	0.456583	0.000228069	1.51342	up
EVM0033488	377	362	406	873	863	944	4.9107	4.95128	5.28023	13.4244	11.8046	13.0127	1.1855e-39	1.29784	up
EVM0009478	1398	1411	1461	3230	3186	3683	13.3894	14.1919	13.9698	36.5363	32.0507	37.3555	2.22233e-95	1.3201	up
EVM0033152	219	287	277	538	561	459	5.33213	7.32783	6.73866	15.4651	14.3537	11.8364	6.24965e-13	1.05222	up
EVM0049703	381	402	389	163	166	146	9.38908	10.4044	9.57233	4.72829	4.28961	3.79809	2.05188e-15	-1.18509	down
EVM0053040	53	71	49	84	133	137	1.59826	2.2756	1.47782	3.01161	4.26452	4.43685	0.000189763	1.01082	up
EVM0017111	111	83	126	423	375	415	2.95434	2.32604	3.34892	13.3505	10.5289	11.7515	9.94262e-32	1.94672	up
EVM0040615	49	39	44	13	8	11	0.547319	0.455267	0.480956	0.159003	0.089733	0.119109	0.000127034	-1.53245	down
EVM0052141	2742	2570	2741	614	644	613	55.3692	54.5196	55.2775	14.634	13.6535	13.1141	2.18786e-199	-2.00903	down
EVM0052146	444	411	485	145	158	179	17.6914	17.1736	19.2787	6.80266	6.60445	7.5224	2.38278e-22	-1.3588	down
EVM0053816	236	203	210	64	109	100	8.157	7.36992	7.26521	2.58449	3.96758	3.64252	4.59437e-08	-1.11712	down
EVM0048948	90	70	96	128	198	203	1.85732	1.50609	1.96434	3.1185	4.28313	4.4377	1.7427e-06	1.06116	up
EVM0048942	2598	2387	2385	4842	5739	5397	39.9844	38.5987	36.659	88.0324	92.7854	87.9854	2.57609e-129	1.19528	up
EVM0033238	1019	946	1014	1865	2068	2036	50.9904	49.7384	50.6935	110.275	108.748	107.93	2.11848e-65	1.0817	up
EVM0005030	20	36	41	75	55	87	0.414886	0.786913	0.850623	1.85984	1.21671	1.93247	0.00154638	1.08012	up
EVM0037579	87	84	81	389	516	477	1.75592	1.77875	1.63239	9.28419	10.9566	10.2145	1.46275e-56	2.45851	up
EVM0047936	161	169	159	45	47	72	1.25673	1.38983	1.24013	0.411294	0.383213	0.596961	3.01634e-09	-1.39854	down
EVM0033170	423	361	434	143	190	211	3.90435	3.50519	4.00337	1.55721	1.84052	2.06341	1.41953e-12	-1.05484	down
EVM0041571	62	44	67	107	96	161	1.45952	1.0906	1.56381	2.97289	2.36475	4.02459	9.66468e-05	1.06115	up
EVM0000989	257	258	223	91	103	82	10.4952	11.0669	9.07733	4.36222	4.38537	3.52344	1.82738e-11	-1.27821	down
EVM0039614	6907	6976	7152	1536	1521	1503	123.405	130.956	127.612	32.4106	28.5467	28.4446	0	-2.1119	down
EVM0000978	188	251	231	52	39	105	3.75712	5.25424	4.59823	1.20599	0.81917	2.20752	2.96662e-09	-1.55686	down
Salix_babylonica_newGene_9188	33	54	33	10	10	0	0.602976	1.05368	0.604975	0.217826	0.192285	0	0.000237987	-1.67996	down
EVM0031217	97	56	89	153	264	202	5.03875	3.06637	4.6205	9.39489	14.4419	11.1575	4.54662e-09	1.34534	up
EVM0024610	3863	3641	3766	1492	1845	1634	142.895	141.516	139.107	65.194	71.6947	64.0058	1.05357e-83	-1.09426	down
EVM0020501	227	224	193	58	62	49	2.87212	2.97178	2.42899	0.858762	0.818692	0.655867	2.16387e-16	-1.74334	down
EVM0010927	153	151	162	371	458	410	3.09195	3.22262	3.27307	8.90629	9.77382	8.8122	4.58619e-25	1.45741	up
EVM0055003	58	61	67	23	8	40	2.94862	3.26214	3.39969	1.33698	0.403593	2.12261	0.00823951	-1.05601	down
EVM0025301	47	44	55	182	168	209	1.10229	1.07461	1.28351	5.07229	4.16577	5.2258	7.0733e-18	1.9017	up
EVM0051582	178	184	176	62	94	83	14.735	16.0324	14.575	6.05406	8.16495	7.26761	1.08127e-06	-1.03737	down
EVM0014715	467	431	444	167	241	215	5.42861	5.26365	5.15962	2.28967	2.94461	2.65099	4.02474e-13	-1.00518	down
EVM0005809	54	66	44	108	123	123	0.619525	0.794803	0.500486	1.46564	1.48689	1.50409	1.88033e-05	1.09901	up
EVM0056679	144	158	248	63	60	67	2.54733	2.9477	4.40197	1.31625	1.11006	1.26091	2.90162e-08	-1.34381	down
EVM0003315	3214	2756	3000	153	178	166	36.5459	32.919	34.059	2.04759	2.1203	1.98855	0	-4.04868	down
EVM0052804	2580	2413	2484	546	595	628	29.0628	28.5651	27.9399	7.26506	7.03695	7.49252	2.91927e-191	-1.98498	down
EVM0054114	177	144	129	34	61	43	3.54784	3.01886	2.58307	0.788636	1.26919	0.901499	3.86522e-09	-1.50083	down
EVM0027993	1618	1227	1486	3623	3753	4067	15.7767	12.5694	14.4716	41.7296	38.4464	42.0052	2.81724e-102	1.48024	up
EVM0005074	190	165	145	28	51	48	4.32423	3.94638	3.29786	0.73922	1.19924	1.15065	8.88972e-13	-1.76057	down
EVM0044795	2450	2170	2237	548	690	649	72.4214	67.4002	66.0345	19.1384	21.4241	20.3046	1.95476e-129	-1.76799	down
EVM0024971	91	74	100	19	19	58	1.40446	1.19014	1.53152	0.346777	0.297897	0.948016	0.000876164	-1.18259	down
EVM0019991	390	307	365	102	120	116	11.0141	9.10775	10.2954	3.38741	3.54485	3.47046	3.39864e-21	-1.51807	down
EVM0019666	34	35	35	81	108	118	1.4548	1.58047	1.48461	4.13104	4.94568	5.45963	6.5689e-08	1.48784	up
EVM0021479	49	39	36	91	87	93	0.354852	0.293369	0.256654	0.781697	0.666512	0.713021	9.81742e-05	1.10341	up
EVM0021474	612	584	636	181	202	204	34.8368	34.9288	36.1162	12.1431	12.0719	12.2894	1.19816e-37	-1.53132	down
EVM0046362	387	385	343	127	134	125	10.4114	10.8697	9.21051	4.01672	3.76265	3.56216	1.90463e-19	-1.40446	down
EVM0038607	133	115	107	571	593	556	2.79542	2.52295	2.22886	14.1711	13.0887	12.3744	1.13055e-61	2.30646	up
EVM0034383	481	463	424	92	118	112	12.735	12.8758	11.2144	2.8672	3.25718	3.14241	2.48857e-38	-1.95081	down
EVM0025206	28	20	31	71	106	78	0.84202	0.64118	0.940555	2.58695	3.43522	2.56311	3.65947e-07	1.56517	up
EVM0025205	23	24	8	65	68	60	0.395781	0.435256	0.136936	1.34816	1.26351	1.11202	1.53618e-05	1.57041	up
EVM0018215	37	35	68	9	17	21	0.470726	0.460451	0.858752	0.135234	0.226685	0.275678	0.00380363	-1.18475	down
EVM0042452	249	220	238	81	71	123	6.34952	5.89781	6.08022	2.43567	1.9071	3.32798	4.44049e-09	-1.21563	down
EVM0018607	41	48	40	71	109	102	0.801717	0.985396	0.78371	1.63855	2.2402	2.12498	0.000120599	1.09104	up
EVM0023373	535	483	541	854	1088	1071	10.2266	9.71174	10.3366	19.3148	21.8745	21.7188	6.13395e-29	1.0211	up
EVM0004429	69	117	80	17	26	38	1.0391	1.8662	1.21061	0.303964	0.414437	0.61143	1.75454e-05	-1.4265	down
EVM0024157	171	149	206	593	628	563	2.89644	2.65897	3.48703	11.91	11.2208	10.143	1.49587e-41	1.81047	up
EVM0057487	777	642	713	1245	1462	1441	10.7149	9.30388	9.82091	20.2804	21.173	21.0512	5.46044e-39	1.03581	up
EVM0033732	2677	2823	2836	1054	1145	996	70.5024	78.0925	74.575	32.7743	31.6619	27.7582	6.66074e-74	-1.29044	down
EVM0033736	83	63	86	19	12	27	4.90928	3.89972	5.07808	1.30407	0.726496	1.65264	1.3894e-06	-1.63234	down
EVM0031381	65	43	59	15	19	15	2.04155	1.4375	1.8684	0.545296	0.610117	0.495831	0.000128236	-1.39943	down
EVM0039156	617	640	742	1265	1428	1514	11.0944	12.0793	13.3274	26.8674	26.9798	28.8414	2.92086e-43	1.14664	up
EVM0029182	260	196	239	98	98	121	9.59709	7.60856	8.83332	4.27419	3.79105	4.73251	1.58253e-07	-1.0029	down
EVM0001578	287	287	254	514	589	590	10.9427	11.4862	9.6798	23.1357	23.598	23.8445	2.8367e-20	1.0948	up
EVM0036816	6629	7051	7089	1596	1616	1517	62.1756	69.4781	66.3968	17.6791	15.9224	15.0619	4.11144e-261	-2.03995	down
EVM0032122	4174	3862	4058	898	907	942	55.9758	54.4039	54.3422	14.215	12.7719	13.3732	2.61332e-277	-2.04447	down
EVM0030411	626	696	673	188	151	220	10.9075	12.7524	11.7245	3.86095	2.75529	4.0651	9.1071e-35	-1.70954	down
EVM0000193	66	40	36	15	16	20	1.90362	1.19649	1.02049	0.502913	0.475599	0.610205	0.00421363	-1.12984	down
EVM0000221	560	402	517	129	122	159	12.74	9.5905	11.7448	3.45869	2.90605	3.81459	2.4966e-28	-1.71185	down
EVM0015026	21	21	6	62	65	55	0.531459	0.569723	0.135645	1.91607	1.78995	1.51614	1.45963e-05	1.63048	up
EVM0002686	187	162	195	41	100	41	8.56896	7.79625	8.93488	2.21004	4.79377	1.98371	3.97558e-07	-1.37305	down
EVM0048591	18	17	22	63	46	58	0.353538	0.33838	0.428842	1.46507	0.949662	1.18972	0.000104413	1.38454	up
EVM0048599	106	111	97	379	452	522	2.13361	2.34272	1.95313	9.03687	9.60221	11.1775	5.65605e-43	2.12109	up
EVM0006597	79	89	40	29	20	24	4.57216	5.43041	2.28558	1.98576	1.20785	1.46933	0.00111291	-1.19441	down
EVM0054962	253	133	150	83	61	77	6.15849	3.39881	3.65442	2.38222	1.54566	1.96832	2.84512e-05	-1.09033	down
EVM0052752	641	609	786	1360	1072	1569	17.4292	17.4187	21.3607	43.7105	30.6572	45.2326	5.03423e-07	1.01591	up
EVM0052751	248	231	245	57	76	68	5.78567	5.6695	5.69562	1.57315	1.85225	1.67884	1.49957e-18	-1.68807	down
EVM0052758	1248	1270	1214	2710	2752	3032	23.0266	24.6063	22.366	59.0524	53.3443	59.2541	1.59182e-86	1.26409	up
EVM0005486	82	64	78	169	254	216	2.29569	1.87592	2.19689	5.63213	7.52672	6.4478	1.39401e-13	1.51167	up
EVM0046161	15	13	16	37	42	37	0.493733	0.469166	0.53256	1.49635	1.50199	1.32151	0.00266026	1.19437	up
Salix_babylonica_newGene_9886	29	30	38	82	86	109	1.64919	1.84059	2.18535	5.61792	5.28026	6.73523	6.32633e-07	1.43601	up
EVM0002768	268	227	283	13	27	24	4.90913	4.35898	5.16979	0.269921	0.519523	0.462051	1.70185e-42	-3.257	down
EVM0013757	260	236	275	104	119	109	6.47558	6.17106	6.83406	3.05259	3.1121	2.86981	4.09554e-10	-1.09058	down
EVM0019501	251	181	206	401	552	532	6.59906	4.9896	5.38989	12.4514	15.2403	14.8156	5.31208e-19	1.26757	up
EVM0055709	1148	1081	1246	355	405	428	14.6161	14.4641	15.8428	5.34256	5.41	5.77382	5.57065e-58	-1.4506	down
EVM0056266	27	13	26	53	57	41	1.03039	0.523997	1.00439	2.42405	2.29742	1.67468	0.00454506	1.07269	up
EVM0049355	235	219	266	76	127	95	2.77187	2.71549	3.14065	1.05438	1.57112	1.18717	6.91148e-09	-1.14023	down
EVM0013114	24	17	12	31	53	48	0.369717	0.270138	0.187626	0.566186	0.878948	0.80285	0.00463604	1.12385	up
EVM0025777	86	98	116	41	19	38	1.03976	1.23566	1.39823	0.580402	0.233219	0.485719	1.74382e-05	-1.34043	down
EVM0013112	127	105	100	34	42	37	3.67237	3.17188	2.88459	1.1439	1.25049	1.10848	6.61648e-07	-1.34402	down
EVM0034176	4541	4501	4667	2081	2094	2171	84.7912	88.2787	87.0206	45.8893	41.0624	42.9243	6.3635e-87	-1.02225	down
EVM0043342	104	142	127	8	20	16	3.04202	4.3428	3.68929	0.249792	0.587412	0.47458	1.19656e-17	-2.62489	down
EVM0031986	2777	2631	2606	581	743	697	41.755	41.5579	39.1202	10.3157	11.7235	11.0911	4.04477e-165	-1.89545	down
EVM0056420	84	58	83	29	32	21	4.90362	3.57972	4.83174	1.9754	1.94114	1.27774	0.000274515	-1.19121	down
EVM0056428	279	295	341	69	72	63	5.89119	6.55024	7.20149	1.70847	1.58517	1.39454	3.26491e-27	-1.99157	down
Salix_babylonica_newGene_5940	505	406	453	118	182	145	19.823	16.745	17.7429	5.47687	7.45923	5.99947	1.27532e-22	-1.49267	down
Salix_babylonica_newGene_2995	16	0	10	44	37	37	0.556548	0	0.175769	0.985187	0.732117	0.761398	0.0005177	1.57991	up
EVM0020336	58	98	124	7	14	14	0.736904	1.3111	1.57644	0.102472	0.174907	0.188202	5.89553e-12	-2.41664	down
EVM0047354	154	164	142	583	675	679	2.61901	2.93433	2.42301	11.7513	12.1015	12.2915	7.06075e-64	2.11344	up
EVM0042695	208	160	210	64	52	68	4.85701	3.92081	4.89992	1.76387	1.26398	1.68519	2.09989e-11	-1.47062	down
EVM0027816	60	39	79	9	12	10	0.927974	0.632403	1.2187	0.165287	0.193297	0.154486	3.41185e-07	-1.9405	down
EVM0046863	1441	1333	1290	156	149	178	24.0368	23.3752	21.4937	3.07181	2.60943	3.1447	4.71664e-167	-2.94625	down
EVM0018470	86	125	92	339	390	375	3.02932	4.65649	3.24539	14.2467	14.5581	14.1347	4.34803e-28	1.87498	up
EVM0020817	341	267	373	605	728	703	9.75627	8.00281	10.647	20.4402	21.8849	21.3114	1.56661e-21	1.1197	up
EVM0023909	145	136	146	68	72	39	4.11585	4.06915	4.15598	2.27435	2.13615	1.16686	3.70498e-05	-1.07271	down
Salix_babylonica_newGene_7949	33	42	25	46	116	60	1.58269	2.1037	1.20123	2.84188	5.88227	3.03726	0.00415722	1.03209	up
EVM0025430	51	52	31	83	91	119	1.16445	1.26144	0.707413	2.27041	2.19822	2.90317	0.000199992	1.08696	up
EVM0048753	976	944	952	327	309	341	15.143	15.3815	14.7403	5.99315	5.02207	5.59352	1.00704e-47	-1.45202	down
EVM0054652	572	504	495	196	247	213	14.9744	13.8502	12.9334	6.04665	6.79517	5.88589	7.88382e-19	-1.15395	down
EVM0047765	408	313	355	855	928	874	6.26253	5.04648	5.45415	15.5314	14.984	14.2407	2.11307e-39	1.37275	up
EVM0030993	171	165	136	446	451	416	1.97645	2.01172	1.57089	6.11339	5.49602	5.10097	1.35502e-24	1.52075	up
EVM0030992	73	81	99	201	166	216	1.19751	1.40375	1.63108	3.91547	2.86801	3.77591	8.05356e-09	1.22516	up
EVM0050462	192	253	283	87	112	87	3.3555	4.6658	4.96009	1.7925	2.06005	1.60693	3.97727e-09	-1.2043	down
EVM0055546	870	992	912	144	153	176	18.0465	21.63	18.8897	3.51955	3.33602	3.86302	8.22289e-90	-2.42669	down
EVM0045999	142	98	131	274	304	282	3.15752	2.27819	2.91381	7.21664	7.12018	6.64761	2.62457e-13	1.25558	up
EVM0001295	12	15	12	28	62	60	0.29496	0.403833	0.301293	0.859727	1.69164	1.64956	4.28291e-05	1.59824	up
EVM0000525	70	107	113	22	44	43	1.25315	2.03891	2.04569	0.467886	0.829642	0.81806	0.000144874	-1.18898	down
EVM0000523	1760	1743	1939	3569	4084	3997	37.7286	39.2507	41.5195	90.3842	91.9819	90.7745	5.11611e-115	1.17772	up
EVM0027397	359	316	367	78	132	117	10.2468	9.4738	10.4501	2.62163	3.94513	3.53654	2.89801e-19	-1.53812	down
Salix_babylonica_newGene_4381	152	185	162	81	63	48	4.29303	5.45882	4.56082	2.6831	1.87129	1.43499	1.48856e-06	-1.19288	down
EVM0009360	177	165	167	642	727	806	5.33231	5.21789	5.01579	22.9307	23.093	25.8123	4.85159e-72	2.13875	up
EVM0015187	607	559	626	179	221	243	8.56488	8.28504	8.82328	2.97897	3.27712	3.63407	5.83527e-29	-1.37225	down
EVM0016602	1351	1320	1232	496	664	635	36.241	37.1948	33.0127	15.6938	18.7111	18.0442	3.22358e-30	-1.03211	down
EVM0006808	62	59	56	108	181	164	1.33407	1.34664	1.22009	2.78648	4.15218	3.77323	2.48468e-08	1.33243	up
EVM0030209	372	363	313	104	126	132	8.82021	9.05511	7.41593	2.91441	3.11972	3.31395	4.68827e-18	-1.40815	down
EVM0011401	234	256	325	721	801	701	2.5788	2.95385	3.57287	9.37559	9.27345	8.17855	9.39261e-34	1.50567	up
EVM0050266	96	86	57	326	288	324	1.90256	1.79825	1.12493	7.67208	6.02424	6.82477	5.82048e-24	1.96335	up
EVM0002277	227	222	239	507	495	500	9.3716	9.61386	9.86443	24.7489	21.475	21.8558	5.15568e-21	1.1908	up
EVM0056152	912	904	836	1533	1851	1735	22.937	23.8863	21.0012	45.5624	48.9261	46.2186	5.97547e-43	1.02299	up
EVM0053476	1002	928	914	423	418	437	19.3541	18.8392	17.6224	9.63705	8.4839	8.9309	8.73114e-28	-1.05648	down
EVM0047405	30	34	43	95	121	117	0.870778	1.02824	1.2364	3.27883	3.69347	3.61838	5.09208e-09	1.56782	up
EVM0047407	59	54	53	127	125	85	1.78165	1.71869	1.5779	4.54789	3.96938	2.7186	0.000171679	1.02146	up
EVM0006383	123	153	133	527	646	590	6.08538	8.00164	6.61364	30.9761	33.7595	31.1002	1.11407e-55	2.13792	up
EVM0013490	284	336	323	119	146	125	8.15443	10.1329	9.27627	4.01105	4.38427	3.8065	4.65801e-12	-1.15389	down
EVM0004898	137	144	101	28	43	43	10.1195	11.1889	7.48886	2.41612	3.29649	3.33112	2.07515e-08	-1.52178	down
EVM0027748	75	101	93	12	11	8	1.26354	1.79436	1.56988	0.240214	0.195568	0.143757	5.39335e-14	-2.54151	down
EVM0014916	45	56	37	6	13	7	1.52296	2.01045	1.23991	0.231896	0.466756	0.238783	1.14186e-05	-1.7866	down
EVM0015803	88	117	113	16	43	32	2.03295	2.84554	2.60008	0.437622	1.0414	0.769819	5.57848e-07	-1.53647	down
EVM0032554	79	54	76	187	222	243	2.77996	2.00084	2.6757	7.85844	8.27981	9.13963	5.37566e-16	1.6393	up
EVM0034060	508	392	462	60	91	116	5.73893	4.64494	5.21032	0.789352	1.07821	1.38748	4.97555e-36	-2.18754	down
EVM0034063	205	175	158	39	52	41	9.72817	8.6978	7.46011	2.16692	2.58809	2.04539	5.43126e-15	-1.81564	down
EVM0007811	33	15	28	52	53	58	0.543682	0.259675	0.466858	1.04054	0.927752	1.03947	0.00534236	1.01156	up
EVM0019332	3653	3329	3798	1337	1578	1406	66.7464	63.9064	69.2864	28.8516	30.2735	27.2058	5.49889e-98	-1.22914	down
EVM0050126	2383	2092	2314	924	1086	1090	45.9891	42.4168	44.591	21.042	22.0067	22.2702	4.86582e-59	-1.0425	down
EVM0050128	202	135	173	307	392	364	5.89484	4.11565	5.03469	10.5732	12.018	11.2303	3.34775e-12	1.10955	up
EVM0025634	23	24	27	93	124	73	0.58747	0.623277	0.684461	2.7988	3.32296	1.96279	2.46237e-09	1.8139	up
EVM0024329	82	51	74	6	2	18	5.44405	3.55715	4.86903	0.470809	0.139878	1.19974	2.38364e-08	-2.22359	down
EVM0021292	42	30	37	86	103	120	1.65637	1.22361	1.44386	4.05405	4.27813	5.04034	1.63419e-07	1.44034	up
EVM0024581	1234	1109	1317	371	449	452	21.1319	19.9517	22.5294	7.49827	8.07217	8.1871	6.10543e-57	-1.42756	down
EVM0024589	817	747	876	1449	1660	1641	22.2708	21.4003	23.8408	46.6631	47.5434	47.3849	5.86482e-47	1.03852	up
EVM0000720	482	425	498	134	140	165	6.07592	5.62997	6.261	1.98206	1.84215	2.19432	1.63099e-28	-1.55576	down
EVM0049784	444	374	495	120	161	124	6.97726	6.16876	7.76039	2.21312	2.64946	2.05169	8.46528e-24	-1.56484	down
EVM0049781	3128	2872	2947	6204	7017	6855	46.2398	44.5987	43.4978	108.336	108.962	107.338	9.52374e-191	1.24686	up
EVM0009418	320	317	258	576	650	664	2.2107	2.30021	1.78161	4.7047	4.71998	4.86496	2.4191e-21	1.13959	up
EVM0042926	228	261	232	52	69	73	2.13282	2.57287	2.16692	0.567702	0.680252	0.724047	4.96631e-18	-1.72847	down
EVM0002320	190	176	246	395	422	451	4.47805	4.35681	5.79773	11.0127	10.4637	11.2558	1.32286e-14	1.10948	up
EVM0008341	125	122	96	239	214	247	3.30316	3.37581	2.54002	7.45802	5.95405	6.90949	2.12806e-08	1.06846	up
EVM0035942	975	842	953	410	441	428	41.5692	37.6802	40.5718	20.6027	19.7243	19.31	1.01795e-26	-1.0178	down
EVM0047924	276	316	286	590	616	674	4.81297	5.78896	4.98355	12.1799	11.3061	12.4677	2.84841e-23	1.16152	up
EVM0007976	70	103	62	28	39	32	1.17223	1.81314	1.03827	0.546922	0.677606	0.56569	0.00170667	-1.03004	down
EVM0017764	204	169	161	419	422	451	7.66	6.66508	6.05958	18.629	16.701	18.0038	7.76494e-21	1.3278	up
EVM0046332	106	104	101	238	312	288	1.31055	1.35007	1.25131	3.49409	4.07919	3.79324	1.62755e-17	1.45674	up
EVM0046335	252	276	292	1579	1950	2001	6.07967	6.97504	7.02999	44.9956	49.4216	51.1181	2.43325e-214	2.80497	up
EVM0052299	173	171	145	358	422	480	3.42045	3.55489	2.85675	8.38645	8.77674	10.0744	1.77552e-21	1.40627	up
EVM0054022	497	507	431	944	1063	1073	8.92775	9.56551	7.73566	20.0379	20.0796	20.4365	2.06305e-34	1.17025	up
EVM0054021	39	30	25	153	137	156	1.13804	0.918711	0.704654	5.28967	4.20004	4.82758	4.05631e-17	2.1418	up
EVM0041643	3133	3079	3043	247	295	290	138.101	142.61	133.947	12.8576	13.6182	13.54	0	-3.36913	down
EVM0002827	17261	15665	16917	4829	5452	5426	255.437	243.55	250.004	84.4045	84.7536	85.0431	0	-1.57984	down
EVM0041563	40	95	62	28	27	20	0.809815	2.01085	1.24434	0.671816	0.565471	0.414514	0.00349836	-1.09439	down
EVM0045811	134	106	79	55	30	43	4.91828	4.05129	2.88354	2.3552	1.14885	1.64613	0.000444925	-1.08668	down
Salix_babylonica_newGene_2604	300	334	335	104	96	109	9.43536	11.0414	10.5146	3.86137	3.15414	3.62795	3.00267e-19	-1.51056	down
EVM0031564	2443	2381	2594	4947	5217	5443	27.5444	28.1993	29.2003	65.8856	61.7914	65.0069	3.41992e-135	1.15492	up
EVM0009282	279	296	296	642	742	727	5.19118	5.8017	5.5027	14.1476	14.5286	14.3606	6.11593e-36	1.34053	up
EVM0014795	96	103	148	33	52	64	1.82715	2.06052	2.80953	0.741757	1.02773	1.28203	0.000275011	-1.03853	down
EVM0005882	79	89	66	22	29	39	1.7221	2.04594	1.43333	0.566984	0.665259	0.895077	0.000355371	-1.14831	down
EVM0005887	272	289	324	652	815	763	2.75613	3.07573	3.27882	7.81918	8.69296	8.2067	1.11372e-36	1.39385	up
EVM0004284	234	188	204	1387	1651	1585	6.34752	5.35862	5.5269	44.5987	47.1996	45.6968	3.14776e-210	2.93447	up
EVM0004281	57	64	54	134	112	149	2.44436	2.92402	2.33721	6.85688	5.11705	6.82316	1.94463e-06	1.1715	up
EVM0051504	280	344	284	36	36	21	5.0622	6.54897	5.13906	0.75889	0.675406	0.399764	2.46826e-40	-2.99092	down
EVM0004759	1773	1824	1801	5547	6664	6054	19.5319	21.1108	19.8084	72.1862	77.132	70.6427	5.66479e-272	1.83434	up
EVM0004752	49	63	60	19	34	18	1.64454	2.20184	2.01462	0.75385	1.178	0.619995	0.00561629	-1.01441	down
EVM0028172	562	523	601	95	110	59	14.5061	14.1625	15.4759	2.88848	2.95875	1.61128	3.59359e-49	-2.49308	down
EVM0003061	113	100	88	14	22	39	9.74101	9.07753	7.56339	1.41345	1.98731	3.526	8.918e-08	-1.69052	down
EVM0026463	291	341	336	1011	989	1025	3.55222	4.37899	4.10202	14.5937	12.6939	13.2645	4.24607e-60	1.70668	up
EVM0018748	226	235	207	47	54	56	3.79718	4.14935	3.47226	0.920963	0.949141	0.993085	3.98251e-20	-1.90216	down
EVM0010378	0	0	0	53	52	81	0	0	0	1.45624	1.26882	2.01261	1.42041e-20	4.01322	up
EVM0018297	1585	1496	1557	3682	4004	3918	25.7928	25.5613	25.2892	70.767	68.4374	67.5187	1.67443e-165	1.40328	up
EVM0050377	12304	13445	13790	5088	5452	5434	56.7602	65.1626	63.5277	27.72	26.4203	26.5486	2.06756e-143	-1.22031	down
EVM0053527	92	90	92	37	39	40	8.94402	9.17245	8.8692	4.22804	3.92008	4.05476	0.000203511	-1.05085	down
EVM0005587	125	105	120	235	296	224	3.16725	2.7918	3.03839	7.05865	7.90726	6.03768	2.66507e-10	1.1483	up
EVM0005585	29	20	37	53	43	92	0.595417	0.432579	0.75604	1.27329	0.919639	2.00761	0.00523446	1.02475	up
EVM0025287	351	390	420	39	54	30	11.115	12.997	13.2858	1.43567	1.77522	0.991755	7.43742e-52	-2.99675	down
EVM0029707	527	558	521	1191	1384	1318	26.485	29.4657	26.1449	70.762	73.1335	70.213	1.28335e-58	1.34776	up
EVM0029700	51	70	80	151	177	141	1.39261	2.02177	2.19193	4.88816	5.10154	4.09242	1.9465e-07	1.22276	up
EVM0004754	191	149	120	61	64	69	2.91873	2.39661	1.83279	1.09867	1.03064	1.10618	9.18944e-06	-1.08303	down
EVM0012794	184	167	168	68	43	51	3.64699	3.4726	3.31165	1.58244	0.875128	1.05597	5.20657e-10	-1.47696	down
EVM0017762	202	253	192	464	478	395	6.52761	8.61639	6.21297	17.7683	16.2893	13.5701	2.31486e-12	1.09968	up
EVM0007434	392	329	225	96	143	144	5.71236	5.03257	3.27242	1.63893	2.18096	2.22319	1.54353e-08	-1.16992	down
EVM0025866	47	55	121	29	16	20	1.52099	1.89586	3.9586	1.09029	0.542649	0.670717	0.000309993	-1.36845	down
EVM0021157	110	110	101	367	316	324	1.89187	1.99498	1.73026	7.49029	5.73054	5.91616	8.05383e-23	1.67821	up
EVM0031307	1082	886	946	430	404	495	11.8047	10.1544	10.2983	5.53269	4.62332	5.71086	1.50446e-22	-1.03244	down
EVM0023421	1335	1333	1414	2610	3010	3046	19.2235	20.1633	20.3318	44.3933	45.5298	46.4491	8.61406e-96	1.16395	up
EVM0001649	230	175	223	52	93	84	2.59637	2.07163	2.51839	0.693209	1.09974	1.0007	1.69004e-09	-1.30221	down
EVM0046556	65	65	56	153	122	153	2.20586	2.31128	1.87889	6.13603	4.34426	5.48287	4.33499e-07	1.20543	up
EVM0029236	100	75	119	18	9	8	1.714	1.34868	2.03063	0.359887	0.160677	0.144451	2.22554e-13	-2.48654	down
EVM0032657	3573	3308	3512	1212	1396	1282	28.4997	27.7194	27.9761	11.4159	11.6977	10.8251	2.36269e-126	-1.32862	down
EVM0036897	478	511	571	200	262	215	7.49356	8.4099	8.93491	3.69821	4.30032	3.5652	2.34034e-16	-1.09874	down
EVM0021695	255	243	288	59	68	45	6.3914	6.38358	7.20185	1.73223	1.77236	1.18798	5.50085e-23	-1.9976	down
EVM0010860	98	96	84	208	248	255	2.05245	2.11381	1.74894	5.14798	5.44995	5.6638	5.70143e-14	1.37751	up
EVM0043997	2523	2313	2381	521	521	555	34.8956	33.6097	32.8843	8.5019	7.56057	8.1279	1.198e-184	-2.07756	down
EVM0009732	136	137	266	530	570	649	1.88698	1.99513	3.69718	8.72064	8.33544	9.57755	5.83409e-08	1.59682	up
EVM0027135	158	157	145	52	61	89	4.84822	5.0488	4.43962	1.87668	1.94174	2.8819	1.31772e-05	-1.03929	down
EVM0053003	1072	1099	1083	359	366	395	22.3848	24.1191	22.5831	8.85134	8.02791	8.71864	8.05768e-54	-1.43964	down
EVM0001986	38	46	20	148	146	137	1.37672	1.7589	0.720028	6.41491	5.59948	5.29651	1.17152e-12	1.93397	up
EVM0002980	501	463	466	205	222	220	9.1641	8.90022	8.51844	4.42341	4.26691	4.26073	4.70008e-16	-1.03961	down
EVM0008752	183	178	172	73	72	84	4.05968	4.152	3.80149	1.91242	1.67263	1.96538	2.58586e-07	-1.07806	down
EVM0026210	328	276	281	85	46	88	4	3.5286	3.41705	1.21159	0.589017	1.13682	1.63393e-17	-1.81482	down
EVM0055785	768	781	784	215	349	315	16.224	17.3299	16.5234	5.3436	7.73886	7.03271	3.32088e-26	-1.30889	down
EVM0050574	107	146	148	349	322	317	0.936585	1.34723	1.29665	3.62111	2.97612	2.95257	1.26522e-14	1.33909	up
EVM0007448	93	95	76	30	18	57	1.00498	1.08313	0.818108	0.383304	0.204504	0.653371	0.00173663	-1.07986	down
EVM0014113	119	96	125	8	1	3	3.03068	2.5736	3.16776	0.21126	0.026482	0.081186	9.49969e-25	-3.69432	down
EVM0017283	222	261	263	44	56	45	3.23042	4.00044	3.82506	0.743495	0.852435	0.690066	1.8513e-25	-2.15931	down
EVM0009070	21	30	14	51	56	58	0.86895	1.32702	0.57965	2.5665	2.48186	2.60247	0.00107765	1.19268	up
EVM0003213	607	707	647	1190	1247	1379	8.43572	10.319	8.97583	19.5495	18.214	20.3068	1.50028e-30	1.03221	up
EVM0046452	55	37	52	3	8	16	0.957639	0.679097	0.91209	0.062432	0.145667	0.297423	2.00505e-05	-1.76853	down
EVM0056112	14	33	12	92	91	69	0.63633	1.66181	0.572535	5.24185	4.60571	3.50459	1.43127e-07	1.82883	up
EVM0050893	6589	6430	6816	18950	20591	21024	61.6047	63.1672	63.6442	209.299	202.25	208.217	0	1.69244	up
EVM0050383	93	76	111	28	34	28	1.34215	1.14364	1.60186	0.46295	0.515527	0.42768	2.79132e-06	-1.38651	down
EVM0019705	21	17	22	58	70	53	2.12202	1.76662	2.19004	7.01718	7.60728	5.74768	2.83764e-05	1.43482	up
EVM0019708	71	74	84	182	143	131	1.18274	1.30541	1.41265	3.62135	2.52189	2.33631	2.00997e-05	1.01953	up
EVM0043605	75	80	80	148	166	164	1.10427	1.24504	1.18198	2.59415	2.58781	2.56743	6.61542e-07	1.05078	up
EVM0025120	435	421	435	16	16	31	10.2441	10.4026	10.2192	0.433962	0.388923	0.762492	6.07263e-78	-4.01092	down
EVM0023986	47	46	52	17	12	14	1.40979	1.44516	1.57443	0.602833	0.378057	0.437595	0.000379073	-1.35545	down
EVM0042555	1809	1370	1782	173	107	149	62.6449	49.8345	61.6085	7.05333	3.89116	5.46096	2.64656e-39	-3.17075	down
EVM0042551	5492	4729	5321	9100	10499	10129	68.4889	61.9506	66.2624	134.051	137.536	133.795	2.40281e-133	1.01785	up
EVM0035536	647	677	538	275	282	276	11.6584	12.8123	9.68626	5.83556	5.3253	5.25848	5.79812e-16	-1.0559	down
EVM0022639	245	266	257	79	81	81	3.72468	4.2384	3.89712	1.41698	1.27864	1.30162	1.39408e-16	-1.52328	down
EVM0014896	60	33	49	85	94	134	0.909893	0.523263	0.744279	1.53274	1.51621	2.16999	0.00012022	1.10711	up
EVM0023211	280	298	328	45	19	18	6.18345	6.90772	7.23125	1.15001	0.440516	0.407522	5.87874e-36	-3.0914	down
EVM0031533	40	44	42	89	112	110	0.521069	0.608012	0.54908	1.38792	1.55774	1.53734	1.73414e-06	1.26845	up
EVM0000837	112	77	123	23	45	43	4.32257	3.11775	4.73683	1.0356	1.80933	1.74222	2.2123e-05	-1.2649	down
EVM0016033	39	44	37	2	5	5	1.86745	2.18273	1.76069	0.056588	0.226461	0.253705	1.23612e-07	-2.2668	down
EVM0037269	960	841	938	1777	2044	1967	6.82807	6.27989	6.6617	14.9273	15.2644	14.8167	2.32141e-67	1.15727	up
EVM0037261	91	85	120	42	38	37	1.96348	1.92032	2.58901	1.06457	0.852635	0.830823	7.89257e-05	-1.12981	down
EVM0032375	75	70	98	8	10	9	3.42538	3.38899	4.52716	0.425258	0.481571	0.393738	2.51303e-13	-2.54696	down
EVM0032374	319	311	272	19	119	20	5.23337	5.3581	4.45291	0.361838	2.04368	0.34203	0.00991542	-1.31408	down
EVM0030283	44	32	29	77	83	65	1.4897	1.14031	0.982073	3.09238	2.96764	2.3374	0.000794539	1.0542	up
EVM0051936	1091	886	963	2144	2173	2159	10.1286	8.64115	8.9281	23.5087	21.1897	21.2298	1.10949e-59	1.21895	up
EVM0003766	258	243	223	108	95	125	3.07402	3.03908	2.65353	1.51428	1.18543	1.57287	7.13931e-08	-1.01475	down
EVM0007078	60	87	115	42	45	20	0.828957	1.27745	1.59306	0.681097	0.657931	0.295239	0.00286332	-1.03297	down
EVM0032855	133	86	90	14	34	32	5.9432	4.02365	4.04432	0.744147	1.60702	1.52145	1.64591e-07	-1.64492	down
EVM0014133	2261	2083	2118	670	886	1034	36.4842	35.318	34.1288	12.7581	15.0085	17.6717	1.20016e-43	-1.23061	down
EVM0051579	99	87	91	30	32	32	4.45736	4.10006	4.08526	1.56972	1.50764	1.4924	3.84963e-06	-1.32872	down
EVM0052563	17	20	32	60	68	57	0.273214	0.338057	0.501779	1.13806	1.13625	0.95596	0.00019178	1.29122	up
EVM0030248	203	189	218	97	64	82	2.50254	2.45393	2.69066	1.40213	0.826969	1.06104	7.03028e-08	-1.16632	down
EVM0057423	2474	2539	2556	884	1172	1069	73.944	79.7404	76.2894	31.2025	36.7837	33.8185	1.17693e-65	-1.1898	down
EVM0004811	133	114	110	41	55	62	3.95369	3.55605	3.26013	1.41257	1.71291	1.94306	8.27272e-05	-1.01558	down
EVM0027794	198	219	224	62	68	50	2.19042	2.54948	2.48519	0.80341	0.791887	0.587133	4.26611e-15	-1.65226	down
EVM0026034	366	239	328	77	88	96	8.00756	5.50628	7.16809	1.96942	2.02362	2.21118	4.8087e-19	-1.67622	down
EVM0007891	541	466	490	1025	1267	1223	7.75971	7.01859	7.02152	17.3759	19.1084	18.5997	1.07449e-49	1.30088	up
EVM0017869	249	253	259	91	88	78	10.9578	11.6855	11.3795	4.69107	4.0391	3.59961	2.06301e-14	-1.41795	down
EVM0017863	157	188	155	799	923	919	2.39187	3.0247	2.36188	14.4488	14.8563	14.9001	5.67127e-97	2.43966	up
EVM0051973	39	42	28	93	111	103	1.39989	1.58993	0.988726	3.9235	4.18751	3.924	2.68744e-07	1.4274	up
EVM0024505	1260	1237	1387	457	533	538	46.0901	47.5211	50.6503	19.7365	20.4733	20.8168	7.76439e-51	-1.25239	down
EVM0028089	1853	1969	1987	833	871	835	28.0874	31.3555	30.0755	14.9058	13.8617	13.3954	1.58008e-50	-1.10194	down
EVM0011375	4840	4721	4751	1195	1175	1362	32.2991	33.0981	31.6645	9.41641	8.23115	9.62792	1.19028e-219	-1.84713	down
EVM0011376	383	399	392	765	782	848	7.43656	8.13278	7.59614	17.555	15.9726	17.4611	6.13784e-28	1.09933	up
EVM0026957	259	264	338	66	71	58	4.37304	4.68218	5.70619	1.30618	1.25326	1.03416	6.69648e-24	-1.959	down
EVM0026958	49	23	37	90	77	64	0.544126	0.265638	0.403398	1.18287	0.892789	0.750807	0.00165687	1.03733	up
EVM0013351	208	234	232	23	32	30	5.99467	7.07555	6.67098	0.779536	0.939351	0.891147	4.74915e-32	-2.70877	down
EVM0017666	88	65	88	174	219	196	1.25758	0.967433	1.25926	2.93346	3.28943	2.96765	1.02913e-10	1.30734	up
EVM0024881	724	726	740	262	251	245	12.705	13.3869	12.9708	5.43283	4.62859	4.54386	6.42572e-36	-1.42137	down
EVM0030043	57	40	55	15	11	10	2.80661	2.09095	2.71381	0.843307	0.538779	0.487867	3.56338e-05	-1.59097	down
EVM0038026	70	106	75	197	218	233	2.57902	4.09278	2.77096	8.58527	8.4406	9.12828	3.79893e-11	1.37203	up
EVM0043716	157	128	154	44	30	31	4.74638	4.05313	4.63988	1.54992	0.953637	0.991468	3.13175e-12	-1.80381	down
EVM0025862	357	307	331	116	159	124	11.213	10.1141	10.3815	4.2999	5.23926	4.10313	1.86966e-13	-1.19743	down
EVM0007037	129	97	113	13	25	12	1.15039	0.903186	1.00124	0.126637	0.230744	0.11207	2.74267e-14	-2.33994	down
EVM0043031	2416	2295	2400	851	894	966	31.5336	31.4628	31.2769	13.1159	12.2466	13.3472	3.49805e-93	-1.30075	down
EVM0045065	110	79	107	25	40	25	4.38015	3.31054	4.29099	1.15215	1.67532	1.05268	9.73701e-07	-1.45738	down
EVM0043039	2231	2052	2211	864	1055	1092	31.8953	30.8167	31.5573	14.5897	15.8398	16.5236	2.64425e-53	-1.02203	down
EVM0037606	509	454	538	227	192	247	13.0546	12.2352	13.7976	6.85676	5.1673	6.71457	1.79068e-14	-1.0595	down
EVM0010287	216	243	285	78	78	103	3.04985	3.60699	4.02179	1.3002	1.1574	1.53185	2.47072e-12	-1.3738	down
EVM0049164	446	368	369	139	164	142	12.4231	10.7585	10.2576	4.54954	4.77503	4.18434	2.25296e-17	-1.28973	down
EVM0030894	308	308	239	54	84	59	6.35895	6.68181	4.9305	1.30802	1.81534	1.28984	1.78895e-21	-1.9363	down
EVM0030892	61	79	87	6	24	20	0.836673	1.1349	1.18795	0.095978	0.336308	0.280034	9.53456e-07	-1.7592	down
EVM0030898	228	214	221	360	466	468	6.59648	6.48825	6.3715	12.3107	14.1706	14.3365	2.3096e-14	1.02232	up
EVM0045896	1560	1419	1570	4793	5614	4947	19.4196	18.565	19.5175	70.5086	73.4495	65.2568	3.50407e-236	1.83266	up
EVM0031766	593	630	619	1102	1380	1302	27.1892	30.3548	28.364	59.7399	66.5241	63.2807	1.4949e-39	1.10916	up
EVM0006925	799	755	831	307	272	347	12.1824	12.0926	12.6562	5.51615	4.34338	5.5939	6.65562e-29	-1.25888	down
EVM0036928	163	140	185	64	78	70	4.24838	3.8395	4.81916	1.95799	2.12025	1.93459	1.9191e-06	-1.05509	down
EVM0014466	271	227	290	90	96	100	7.12109	6.27499	7.63058	2.79332	2.64205	2.79048	2.01243e-13	-1.32289	down
EVM0014463	86	65	54	383	384	530	2.74135	2.168	1.70502	14.4153	12.8666	17.9063	3.5378e-46	2.6258	up
EVM0014461	540	584	668	1048	1273	1277	4.05968	4.60594	5.00844	9.30682	10.0511	10.1613	2.85795e-32	1.07598	up
EVM0032236	5123	4782	4741	2069	2293	2200	83.4569	81.8349	77.118	39.8106	39.23	37.9443	8.12276e-100	-1.07098	down
EVM0035801	32052	29889	31998	7324	7771	7787	434.342	425.529	432.999	117.228	110.613	111.752	0	-1.94961	down
EVM0012176	728	688	733	316	352	321	18.0818	17.9702	18.1905	9.26596	9.18999	8.43856	3.61316e-22	-1.02116	down
Salix_babylonica_newGene_10229	165	130	121	28	70	40	3.79412	3.11205	2.73474	0.63232	1.65373	0.719938	1.05391e-06	-1.3759	down
EVM0048355	185	218	183	387	402	401	2.22333	2.7497	2.194	5.4855	5.06439	5.09619	8.69334e-14	1.07812	up
EVM0047368	8806	8287	8318	3412	3900	3804	199.873	197.606	188.527	91.4686	92.9912	91.4468	1.16207e-161	-1.1076	down
EVM0004997	40	60	67	2	5	8	0.71397	1.11935	1.18102	0.042187	0.075036	0.151188	6.55776e-10	-2.50774	down
EVM0013627	149	133	116	51	46	62	4.96718	4.64335	3.85213	1.99686	1.59305	2.16507	4.56674e-06	-1.14998	down
EVM0027555	94	89	94	38	32	34	13.3387	13.2904	13.2287	6.25241	4.71736	5.06364	3.23916e-05	-1.19598	down
EVM0020789	347	338	337	160	155	155	5.99033	6.12941	5.79741	3.25397	2.80745	2.8301	4.10387e-11	-1.0065	down
EVM0020783	237	204	219	789	799	860	7.70033	6.95524	7.09905	30.3713	27.3383	29.6724	2.72615e-70	1.94776	up
EVM0027707	44	45	62	16	13	26	1.97832	2.12915	2.74725	0.84302	0.606011	1.20468	0.00341979	-1.12794	down
EVM0019473	25179	23914	23097	44363	48867	48888	967.467	965.381	886.227	2013.46	1972.4	1989.57	2.41687e-191	1.05884	up
EVM0019476	303	241	267	47	61	45	4.23203	3.52633	3.72402	0.766947	0.888319	0.65871	6.55362e-28	-2.20367	down
EVM0011669	180	147	183	331	371	486	6.93339	5.94994	7.0363	15.0971	15.0385	19.8521	1.03195e-15	1.26299	up
EVM0009964	141	161	164	38	48	54	1.70911	2.05284	1.99081	0.543211	0.612209	0.693704	6.69961e-11	-1.54414	down
EVM0014104	854	825	862	268	254	242	11.7583	11.9325	11.8526	4.3539	3.66522	3.52385	2.12067e-49	-1.62194	down
EVM0014107	333	324	357	90	140	131	14.9488	15.299	16.016	4.75169	6.61976	6.22344	1.66099e-16	-1.36626	down
EVM0031201	1873	1603	1740	304	349	392	49.3953	44.4298	45.8257	9.44734	9.65553	10.9279	1.63346e-143	-2.21588	down
EVM0051025	20	38	10	169	145	150	1.02284	2.04864	0.490642	10.2053	7.78969	8.15681	6.99982e-17	2.50689	up
EVM0051027	400	366	360	982	1003	987	8.15451	7.83692	7.32092	23.6649	21.5049	21.3411	3.21e-52	1.46972	up
EVM0023635	198	178	160	52	68	73	3.82981	3.62079	3.07843	1.18496	1.38345	1.48962	1.92389e-09	-1.31598	down
EVM0035298	64	49	41	200	129	196	1.08408	0.878648	0.686809	4.03575	2.31176	3.54997	1.08446e-11	1.71681	up
EVM0037630	45	48	63	141	132	162	0.483699	0.543196	0.669451	1.78798	1.49283	1.84621	1.06599e-09	1.4587	up
EVM0003798	16	36	17	79	75	73	0.187457	0.448149	0.200365	1.10672	0.935566	0.921088	7.00187e-06	1.5335	up
EVM0033298	669	683	713	222	276	259	9.70713	10.402	10.3253	3.79984	4.19798	3.98044	5.79201e-33	-1.3455	down
EVM0030361	24	31	38	63	69	64	0.252716	0.336085	0.39136	0.779049	0.759722	0.710768	0.00185695	1.01922	up
EVM0009953	17	7	10	78	113	115	0.464237	0.201676	0.255407	2.52134	3.24484	3.34509	1.95493e-17	2.76344	up
EVM0037992	743	726	844	134	126	145	10.1193	10.394	11.487	2.14703	1.79805	2.09315	1.30871e-79	-2.37997	down
EVM0042799	835	947	866	329	372	315	15.9347	18.9965	16.5079	7.41584	7.45849	6.36532	7.58232e-31	-1.27993	down
EVM0042794	632	632	627	1304	1594	1440	7.96311	8.3661	7.88704	19.4043	21.096	19.2209	1.62633e-57	1.26988	up
EVM0047562	50	35	48	225	300	312	0.478159	0.349935	0.458904	2.55254	3.02871	3.17535	3.66527e-37	2.59037	up
EVM0047561	361	350	424	128	158	153	12.7889	13.0552	15.012	5.34734	5.87835	5.75091	1.04394e-16	-1.25281	down
EVM0043250	189	177	129	72	54	73	2.53161	2.48781	1.72128	1.13842	0.748687	1.0255	2.83107e-06	-1.14352	down
EVM0002903	795	739	765	298	305	329	13.8437	13.5283	13.3005	6.13239	5.57708	6.06084	9.87415e-31	-1.20206	down
EVM0007994	4515	4473	4231	1791	1988	2049	153.703	159.975	143.83	72.0253	71.0968	73.8832	7.24615e-92	-1.09554	down
EVM0010849	539	527	652	1046	1114	1236	6.45774	6.63627	7.80269	14.811	14.0291	15.6909	4.10393e-30	1.05675	up
EVM0010845	160	141	173	424	273	448	2.24054	2.08355	2.42172	7.04294	4.03902	6.6786	3.62185e-12	1.30947	up
EVM0010841	35	32	52	209	191	209	1.1781	1.1117	1.74971	8.3752	6.81544	7.49355	1.33353e-23	2.28515	up
EVM0014695	54	35	40	23	8	5	1.12435	0.767315	0.82033	0.55427	0.172548	0.100058	0.00429831	-1.26516	down
EVM0014696	2556	2438	2511	260	344	288	30.8082	30.8729	30.225	3.70056	4.34926	3.67537	4.79052e-298	-2.96676	down
EVM0044952	69	57	102	27	32	38	2.55214	2.20628	3.74412	1.15808	1.23173	1.47157	0.00222814	-1.00663	down
EVM0023000	318	315	323	126	118	104	13.896	14.424	14.0947	6.48876	5.38006	4.77405	2.91309e-15	-1.32356	down
EVM0028239	46	48	42	3	4	8	0.955583	1.05743	0.886771	0.071971	0.076154	0.1703	5.13186e-08	-2.26134	down
EVM0012035	16	36	42	59	84	98	0.448138	1.03984	1.17414	1.93795	2.47159	2.89878	0.000271163	1.23412	up
EVM0007147	640	529	548	185	221	176	8.43265	7.32263	7.20983	2.8671	3.04994	2.45044	4.28286e-27	-1.44367	down
EVM0019780	72	93	93	20	31	25	2.12478	2.89807	2.75283	0.671615	0.964426	0.756083	1.61638e-06	-1.4871	down
EVM0057117	1965	1848	1847	840	911	904	19.2469	19.0115	18.0599	9.7092	9.37206	9.37298	9.97519e-49	-1.00237	down
EVM0026503	47	30	30	65	111	93	0.687812	0.466698	0.435508	1.12873	1.71787	1.45791	3.96596e-05	1.25185	up
EVM0018667	360	326	423	164	162	150	4.1123	3.91275	4.82691	2.21498	1.94474	1.81618	2.26638e-12	-1.0983	down
EVM0010477	204	259	180	623	774	744	1.34299	1.79293	1.18768	4.85549	5.36583	5.20562	1.62353e-39	1.77171	up
EVM0010479	47	39	66	166	141	176	1.66406	1.43244	2.33239	6.99331	5.28298	6.64558	1.29552e-11	1.63487	up
EVM0011780	205	135	155	368	480	398	6.19255	4.2729	4.66589	13.1524	15.2529	12.7462	6.24571e-18	1.37315	up
EVM0010783	47	64	47	122	123	114	0.685418	0.971318	0.682911	2.09855	1.87804	1.76291	5.1969e-06	1.17067	up
EVM0050238	43	27	44	99	55	88	0.965055	0.635676	0.968293	2.61691	1.27545	2.08801	0.00158299	1.0411	up
EVM0022503	83	57	64	11	34	24	2.73945	1.9861	2.09653	0.428174	1.16794	0.843861	0.000471499	-1.25887	down
EVM0019203	639	544	540	961	1151	1259	11.4373	10.2287	9.64711	20.3181	21.6426	23.8704	6.31204e-28	1.03741	up
EVM0034449	284	186	272	104	106	105	5.81957	4.01179	5.57177	2.50332	2.26837	2.28066	2.83261e-08	-1.09413	down
EVM0046864	250	215	287	96	130	110	3.86587	3.47885	4.42101	1.73958	2.10878	1.79519	2.23752e-08	-1.0363	down
EVM0021368	120	143	144	38	34	66	3.44076	4.32136	4.13314	1.27998	1.01722	1.98963	4.99709e-07	-1.35424	down
EVM0023290	4611	4277	4607	1539	1743	1649	62.5086	60.9152	62.3716	24.6404	24.8186	23.6774	8.36053e-169	-1.36411	down
EVM0023291	855	849	847	181	198	276	9.21145	9.6155	9.11311	2.29972	2.23524	3.14298	1.42235e-50	-1.84715	down
EVM0035316	1260	1179	1194	408	500	537	18.0987	17.7944	17.1288	6.91093	7.5337	8.15936	2.86545e-44	-1.23788	down
EVM0046941	150	85	132	42	49	56	7.21199	4.29096	6.33033	2.38935	2.44872	2.81932	3.68375e-05	-1.12735	down
EVM0052062	187	174	215	450	464	501	6.51294	6.38576	7.48092	18.5475	17.0332	18.5185	1.78754e-24	1.35355	up
EVM0020014	1344	1041	1117	516	520	546	44.4629	36.1927	36.8997	20.1578	18.0518	19.1424	4.59149e-26	-1.04687	down
EVM0036758	147	133	162	59	45	55	2.53896	2.42469	2.80257	1.19601	0.808018	0.99642	8.0642e-08	-1.28949	down
EVM0006517	77	66	65	304	412	421	1.85275	1.67014	1.55505	8.65501	10.4391	10.7421	6.8594e-45	2.43359	up
EVM0000650	84	81	86	192	187	195	1.54656	1.554	1.58395	4.18963	3.62272	3.81198	6.30359e-10	1.22182	up
EVM0018386	1883	1809	2220	4231	4637	4539	24.8176	25.0472	29.2189	65.8662	64.1907	63.3629	1.3821e-101	1.26178	up
EVM0037406	153	142	158	25	28	21	2.33443	2.27774	2.4081	0.448322	0.449083	0.332428	4.66706e-19	-2.3088	down
EVM0033312	62	56	65	13	35	27	0.969938	0.912488	1.00428	0.240965	0.563259	0.439035	0.00425435	-1.03347	down
EVM0030759	4315	4258	4109	1315	1527	1537	131.867	136.718	125.417	47.4464	49.0053	49.7512	3.41705e-155	-1.44731	down
EVM0030423	796	702	746	207	246	294	21.9031	20.2772	20.5056	6.71553	7.09314	8.56926	9.07845e-37	-1.48133	down
EVM0034839	10527	10341	10049	4403	4890	5034	133.336	137.619	127.113	65.8778	65.0584	67.5336	8.75302e-139	-1.02519	down
EVM0048123	2933	3146	2944	1195	1327	1318	91.1312	102.7	91.3367	43.8323	43.3162	43.3724	2.48075e-72	-1.14485	down
EVM0040452	228	225	206	403	517	487	14.348	14.8675	12.97	29.9631	34.2403	32.4717	2.30632e-18	1.14972	up
EVM0040451	47	52	58	13	29	12	0.393122	0.457663	0.48343	0.128686	0.256391	0.105036	0.00204071	-1.19458	down
EVM0044208	430	486	951	1274	1406	1239	23.7739	28.2541	52.5377	83.2945	81.729	72.6458	0.0033931	1.00666	up
EVM0044204	14	18	10	32	41	33	0.368099	0.504701	0.267624	0.992682	1.14097	0.915768	0.00815246	1.10719	up
EVM0008232	604	543	630	1285	1449	1405	9.77872	9.24159	10.1877	24.5852	24.6488	24.1098	1.47475e-61	1.29488	up
EVM0008234	377	337	351	188	177	115	2.8064	2.64075	2.61066	1.64962	1.38338	0.901383	4.78042e-08	-1.01377	down
EVM0048780	308	346	367	816	810	862	3.76236	4.44201	4.47584	11.7876	10.4016	11.1551	8.00723e-37	1.35178	up
EVM0040155	255	209	249	72	76	61	7.74565	6.64849	7.53249	2.56098	2.39753	1.95466	5.38882e-16	-1.60192	down
EVM0026748	241	200	233	74	59	94	5.55479	4.83682	5.36944	2.00684	1.41288	2.30036	1.27385e-11	-1.40681	down
EVM0016849	82	103	126	7	2	0	2.33391	3.1031	3.60722	0.236538	0.057884	0	9.39733e-23	-3.72058	down
EVM0016848	207	139	175	93	59	75	3.23863	2.27749	2.72619	1.70613	0.961738	1.23316	2.63488e-05	-1.02551	down
EVM0004230	213	195	207	341	445	473	4.51393	4.3435	4.3712	8.54583	9.91427	10.6218	7.94959e-15	1.08677	up
Salix_babylonica_newGene_3389	41	37	49	0	1	0	1.91712	1.81808	2.30358	0	0.050004	0	4.03656e-13	-3.25405	down
EVM0001248	191	143	199	37	31	35	6.14826	4.8513	6.41736	1.37782	1.04245	1.1953	3.52982e-18	-2.11011	down
EVM0055861	60	79	82	8	17	17	3.09745	4.28007	4.25298	0.486009	0.892571	0.932742	2.21147e-08	-1.94697	down
EVM0036413	38	43	25	76	69	97	0.918167	1.07924	0.605341	2.18018	1.7451	2.48557	0.000353472	1.12454	up
EVM0014557	123	79	134	240	277	246	1.73409	1.16417	1.88811	3.99263	4.11145	3.67967	2.43036e-10	1.21752	up
EVM0028537	2408	2309	2408	5850	6928	6346	41.5	41.8074	41.4441	119.115	125.451	115.867	7.46919e-229	1.50345	up
EVM0050742	427	328	393	19	24	21	7.94482	6.41045	7.29565	0.398221	0.450397	0.399019	2.48888e-68	-3.81799	down
EVM0013305	140	150	139	63	80	43	2.51021	2.82634	2.48377	1.33384	1.51226	0.802201	5.12489e-05	-1.03733	down
EVM0009627	289	209	252	95	99	87	4.62792	3.5084	4.02241	1.78556	1.65265	1.46361	3.04415e-11	-1.26987	down
EVM0003488	2747	2678	2917	799	1013	1096	58.8622	60.2914	62.4013	20.2092	22.7914	24.8599	1.38507e-92	-1.4322	down
EVM0057201	616	533	575	134	141	147	12.4322	11.3009	11.5935	3.18082	2.98147	3.14028	1.20519e-47	-1.90424	down
EVM0014352	39	39	57	8	5	4	1.12747	1.16903	1.65493	0.274868	0.122835	0.12344	3.364e-07	-2.12061	down
EVM0014355	6146	5769	6061	2332	2759	2553	87.78	86.5556	86.4398	39.337	41.3901	38.611	8.63809e-143	-1.14765	down
EVM0057836	3310	3238	3226	440	587	544	51.0299	52.4396	49.6628	7.99859	9.49399	8.867	7.02063e-292	-2.54178	down
EVM0004627	2247	2452	2273	920	1206	1120	20.1034	23.0471	20.3026	9.71817	11.3323	10.6137	6.08234e-41	-1.01771	down
EVM0004622	735	828	767	1774	2303	2071	12.9967	15.3791	13.5337	37.0596	42.791	38.7925	5.62313e-74	1.46671	up
EVM0055192	21	17	30	94	91	144	0.842191	0.724758	1.22452	4.61564	3.98529	6.3754	4.36886e-12	2.08122	up
EVM0002754	204	215	205	81	104	64	5.61412	6.20405	5.63684	2.62676	2.99844	1.86375	3.14135e-08	-1.17633	down
EVM0057782	67	76	36	4	0	2	0.987708	1.18974	0.535691	0.067747	0	0.031694	2.2102e-13	-3.1189	down
EVM0024801	614	529	478	179	197	221	9.41725	8.52448	7.32045	3.23494	3.16608	3.59318	4.595e-22	-1.32846	down
Salix_babylonica_newGene_9951	81	87	86	173	240	166	1.99719	2.26333	2.11482	5.06032	6.23455	4.34127	1.27722e-08	1.20373	up
EVM0054870	4670	4444	4273	1871	2147	2080	131.806	131.795	120.438	62.3618	63.6532	62.1834	1.30184e-86	-1.04833	down
EVM0054872	64	71	54	0	0	0	1.23505	1.44709	1.04064	0	0	0	1.09419e-19	-3.93146	down
EVM0054876	27	46	66	97	147	172	0.866894	1.58401	2.17438	3.76645	5.10265	6.00955	2.03763e-07	1.48926	up
EVM0010624	24	41	29	75	65	74	0.416113	0.751428	0.501866	1.56371	1.2066	1.38312	0.000647301	1.11322	up
EVM0010622	74	49	66	7	12	16	4.08707	2.84526	3.64753	0.418497	0.648986	0.933845	1.75275e-07	-1.91991	down
EVM0017163	823	653	763	215	276	221	37.832	31.5502	35.0226	11.655	13.2928	10.7246	1.24715e-36	-1.53994	down
EVM0022775	307	291	304	642	753	836	8.48695	8.45595	8.39561	21.0157	21.9145	24.5332	1.75078e-36	1.36748	up
EVM0034762	346	312	315	652	853	744	5.60297	5.31371	5.10159	12.4783	14.525	12.7718	4.37677e-31	1.27113	up
EVM0019010	233	271	214	537	612	591	7.83566	9.55384	7.19354	21.3191	21.6412	21.0508	1.83358e-25	1.33104	up
EVM0023532	603	530	584	193	221	249	28.5662	26.3847	27.6699	10.7811	10.9896	12.5008	7.01968e-25	-1.26699	down
EVM0033686	527	545	622	1666	1834	1944	10.654	11.5607	12.5476	39.7981	38.9573	41.6386	2.13622e-113	1.75458	up
EVM0001089	1364	1293	1332	382	508	360	37.0966	36.9265	36.1582	12.25	14.4967	10.3588	3.19315e-52	-1.57045	down
EVM0001081	43	66	49	8	18	32	2.05183	3.30708	2.34603	0.437935	0.856892	1.60396	0.0062935	-1.10973	down
EVM0030657	389	421	392	136	116	199	6.90142	7.85497	6.95338	2.84425	2.15615	3.74486	1.65055e-13	-1.2857	down
EVM0030654	1270	1320	1281	536	553	556	34.4034	37.5814	34.6693	17.1327	15.7413	15.9414	1.87651e-41	-1.1405	down
EVM0030168	1683	2143	1975	592	446	568	79.8396	106.828	93.5388	33.1399	22.2003	28.5456	2.79464e-17	-1.67905	down
EVM0001322	12	12	34	58	76	86	0.624464	0.682427	1.85491	3.78783	4.39326	5.02337	3.26827e-06	1.6708	up
EVM0024629	21605	20530	20866	5782	6458	6652	288.328	287.851	278.07	91.1372	90.5345	94.0166	0	-1.65251	down
Salix_babylonica_newGene_2346	96	88	72	156	153	203	2.78412	2.08978	1.75915	4.20988	3.87304	4.81006	3.36256e-06	1.02223	up
EVM0012247	187	146	145	75	60	75	2.68318	2.19382	2.06808	1.27078	0.893289	1.13156	9.75292e-06	-1.02961	down
EVM0044701	185	139	208	346	375	338	4.56979	3.61507	5.133	10.1193	9.7393	8.86354	4.09504e-11	1.05108	up
EVM0052193	892	1020	1044	450	379	428	10.4638	12.574	12.2307	6.23959	4.66853	5.31572	2.559e-23	-1.12781	down
EVM0053824	99	184	185	30	93	60	2.33224	4.57593	4.37723	0.838853	2.29317	1.50442	0.000207352	-1.15047	down
EVM0031765	1129	1049	1033	320	412	392	26.8938	26.263	24.588	8.99361	10.2987	9.88335	8.74107e-50	-1.41796	down
EVM0026839	23	31	13	57	58	36	0.629043	0.91481	0.359054	1.87703	1.71009	1.06833	0.00920238	1.02704	up
EVM0017361	3579	3507	3408	1208	1358	1313	71.1759	73.2747	67.6719	28.373	28.3584	27.6421	2.78157e-124	-1.34751	down
EVM0000922	281	179	284	541	690	628	4.08685	2.73726	4.11824	9.29268	10.5544	9.67647	1.92228e-22	1.37354	up
EVM0041548	286	303	323	120	145	109	3.10624	3.4498	3.49642	1.53796	1.65487	1.25322	9.92154e-12	-1.16079	down
EVM0001978	364	336	372	118	195	147	4.66125	4.52047	4.76179	1.78427	2.61971	1.99084	1.91144e-11	-1.10636	down
Salix_babylonica_newGene_4780	67	107	53	182	170	171	2.59701	4.42063	2.03961	8.37645	6.94262	7.12287	2.07647e-06	1.19062	up
EVM0026288	1500	1402	1426	380	480	347	30.3203	29.7832	28.7849	9.07517	10.1892	7.41938	1.07851e-67	-1.73676	down
EVM0054097	792	856	782	135	161	214	12.4005	14.0844	12.2263	2.48946	2.63609	3.54695	7.81891e-59	-2.12911	down
EVM0017983	90	60	52	20	35	25	4.03053	2.78357	2.32485	1.01655	1.64903	1.18473	0.00210863	-1.0783	down
EVM0011009	1040	1027	1124	2139	1992	2130	5.62369	5.83349	6.07367	13.6679	11.3212	12.2033	3.20634e-44	1.05363	up
EVM0028708	193	212	231	423	369	437	8.48941	9.77526	10.1529	22.0165	17.0886	20.3949	5.86681e-12	1.01239	up
EVM0032877	9	15	21	43	42	62	0.149389	0.25526	0.351994	0.844997	0.7292	1.09346	0.000193552	1.44303	up
EVM0020282	1160	1072	1201	265	300	291	16.4058	15.9348	16.962	4.41483	4.44939	4.36107	6.9313e-91	-1.89871	down
EVM0003365	1168	1083	1225	427	418	457	22.9097	22.3143	23.9885	9.8728	8.60239	9.48819	1.64003e-48	-1.31729	down
EVM0003362	118	57	85	15	31	24	3.08047	1.55129	2.21044	0.435384	0.835568	0.647295	4.08771e-06	-1.55358	down
EVM0007442	430	437	439	168	184	234	7.43874	7.93866	7.58694	3.42488	3.33603	4.28912	1.56739e-13	-1.05054	down
EVM0018542	367	428	289	848	893	947	7.09677	8.69767	5.59072	19.4057	18.1857	19.4321	2.27159e-27	1.36359	up
EVM0013099	50	68	57	20	27	17	0.91583	1.32289	1.04605	0.434438	0.522414	0.314367	0.0012154	-1.16095	down
EVM0016110	237	250	181	39	49	47	14.0483	15.5521	10.6951	2.71862	3.0541	2.956	1.10436e-20	-2.08899	down
EVM0012022	306	341	350	146	130	137	6.26404	7.35336	7.16705	3.53414	2.79934	2.95762	1.97066e-12	-1.14734	down
EVM0011410	7	21	6	49	45	38	0.114646	0.365308	0.094294	0.952246	0.786989	0.669605	0.000264731	1.53653	up
EVM0014616	61	57	82	19	39	14	1.5031	1.47977	2.01117	0.556285	0.999398	0.365105	0.00152035	-1.16666	down
EVM0049041	89	121	111	25	43	52	1.93147	2.74695	2.40239	0.627745	0.982454	1.17739	3.13781e-05	-1.21574	down
EVM0034358	82	79	92	126	165	218	1.73592	1.76442	1.9538	3.16216	3.6909	4.92458	6.56052e-06	1.02131	up
EVM0034353	148	166	183	73	59	65	4.57558	5.38864	5.6322	2.65403	1.91038	2.12853	2.69319e-07	-1.17063	down
EVM0025238	1354	1133	1239	562	551	606	46.9972	41.3013	42.9259	23.0194	20.0773	22.2646	2.14488e-30	-1.01954	down
EVM0055716	97	99	132	232	253	257	5.92859	6.33914	8.05959	16.819	16.3081	16.6837	2.14765e-11	1.2145	up
EVM0032984	108	118	118	272	305	270	3.34494	3.85911	3.66548	10.0332	9.99719	8.93098	1.7628e-15	1.33776	up
EVM0035400	110	110	108	64	14	50	1.23344	1.2861	1.20698	0.846105	0.163649	0.593947	0.00278553	-1.06555	down
EVM0035401	841	816	834	312	374	373	21.0329	21.4428	20.8315	9.21024	9.82693	9.86749	1.19717e-30	-1.13885	down
EVM0026304	892	886	902	1638	2087	1989	26.0746	27.2255	26.3333	56.576	64.1075	61.593	1.22014e-59	1.16497	up
EVM0030630	963	867	987	2066	2256	2110	16.8734	15.9576	17.2596	42.7468	41.5232	39.1562	3.75435e-79	1.27023	up
EVM0005429	976	956	1140	253	263	290	12.5663	12.9355	14.6661	3.83978	3.54903	3.95571	6.66918e-68	-1.82064	down
EVM0044872	88	90	87	41	17	37	1.48006	1.59324	1.46355	0.811519	0.297483	0.654643	0.000211644	-1.20937	down
EVM0039036	219	172	190	344	373	399	2.32178	1.91723	2.01206	4.3166	4.16249	4.49003	3.20464e-12	1.00188	up
EVM0048459	255	221	266	70	74	86	3.61848	3.30005	3.77098	1.17478	1.10447	1.28167	3.40809e-16	-1.53648	down
EVM0001543	1598	1777	1764	675	916	776	29.8701	34.8909	32.922	14.8996	17.9769	15.3593	3.70676e-32	-1.03005	down
EVM0000499	36	42	68	7	8	5	0.840208	1.03361	1.57885	0.191982	0.196862	0.123601	3.89887e-07	-2.07736	down
EVM0000491	232	196	168	413	488	481	2.63184	2.33168	1.90355	5.53254	5.82326	5.78014	4.24699e-19	1.26404	up
EVM0014873	135	178	126	27	19	14	2.62338	3.63409	2.4505	0.602423	0.38497	0.284335	2.25208e-17	-2.46788	down
EVM0004495	467	418	496	198	163	174	6.32506	5.95376	6.7164	3.1627	2.31018	2.48654	1.80614e-17	-1.24395	down
EVM0005065	69	81	89	275	335	333	0.734486	0.910814	0.9544	3.50204	3.78903	3.79436	3.57426e-30	1.98423	up
EVM0006034	6272	6108	6264	1528	1547	1780	48.546	49.6653	48.416	13.97	12.5728	14.5902	5.66479e-272	-1.85101	down
EVM0057395	601	500	491	1248	1437	1508	8.7418	7.6455	7.13948	21.4542	21.9675	23.2528	2.96914e-62	1.4654	up
EVM0048099	132	76	99	181	229	221	2.29783	1.3829	1.71837	3.71272	4.1788	4.073	2.75358e-07	1.06824	up
Salix_babylonica_newGene_2550	32	43	57	86	121	99	1.73704	2.49124	3.09856	5.6007	6.96306	5.72722	3.73535e-05	1.17198	up
EVM0028980	436	381	405	151	189	165	5.74415	5.27455	5.31811	2.33916	2.60815	2.30249	3.38179e-16	-1.16325	down
EVM0048540	167	153	151	25	17	28	4.04247	3.89154	3.63584	0.693813	0.432173	0.696428	3.26657e-20	-2.42311	down
EVM0021076	83	62	43	14	3	12	2.59923	2.03032	1.34571	0.514283	0.098854	0.398687	4.85712e-07	-2.00324	down
EVM0027189	191	177	221	576	646	587	3.96246	3.85866	4.59972	14.1656	14.1263	12.9462	2.14412e-41	1.67302	up
EVM0026859	392	336	407	113	89	131	7.34772	6.62028	7.61397	2.48941	1.74169	2.60296	7.46208e-22	-1.62253	down
EVM0001952	141	107	115	312	343	358	1.36058	1.08348	1.10551	3.5733	3.49371	3.67472	1.58189e-21	1.51742	up
EVM0027454	832	789	820	172	165	132	23.1238	23.0359	22.764	5.63287	4.79582	3.87178	4.60974e-70	-2.24538	down
EVM0027456	202	212	207	25	50	30	4.33325	4.79888	4.44537	0.621692	1.11896	0.68067	2.09706e-22	-2.30965	down
EVM0026589	172	164	220	916	1050	1024	1.7441	1.74826	2.22874	10.9833	11.1999	11.0084	1.50655e-109	2.47314	up
EVM0020868	108	129	145	38	43	40	2.56308	3.22398	3.45337	1.0719	1.06629	1.00247	2.07139e-08	-1.44865	down
EVM0057739	64	65	69	10	17	19	2.21669	2.35926	2.39648	0.410012	0.616011	0.678854	8.41663e-07	-1.71155	down
EVM0017087	1808	1685	1577	768	822	772	46.474	45.4971	40.4766	23.2917	22.1843	21.0081	2.41813e-36	-1.00945	down
EVM0055771	2586	2561	2650	545	736	632	29.1455	30.3233	29.8269	7.24665	8.71039	7.54076	4.26529e-154	-1.93374	down
EVM0011708	308	340	343	115	114	189	4.24273	4.91848	4.7154	1.86468	1.64808	2.75507	1.43139e-09	-1.12094	down
EVM0026325	623	655	653	294	289	268	8.20494	9.07183	8.58632	4.56728	4.0025	3.72961	1.0141e-19	-1.07731	down
EVM0011700	35	26	18	84	109	107	1.65634	1.27178	0.817581	4.70157	5.41747	5.3617	1.68151e-09	1.78239	up
EVM0038473	378	324	370	89	79	86	7.40534	6.65846	7.24506	2.0392	1.62469	1.78145	2.216e-30	-1.92019	down
EVM0038474	499	513	483	1053	1203	1171	6.12861	6.61906	5.92931	15.2882	15.5331	15.2415	2.73089e-49	1.26764	up
EVM0049994	193	127	155	31	46	17	4.92662	3.41394	3.95319	0.908507	1.22721	0.44407	1.14079e-12	-2.01683	down
EVM0025748	1064	1066	1036	414	398	540	10.9681	11.5456	10.6704	5.034	4.30523	5.89569	2.00891e-26	-1.13003	down
EVM0021051	49	64	79	137	219	213	1.38308	1.90374	2.2194	4.58757	6.5294	6.38515	3.38508e-11	1.53493	up
EVM0035646	26	9	50	108	139	124	0.448323	0.147284	0.857362	2.21845	2.53323	2.29164	7.26044e-09	1.90624	up
EVM0035393	59	69	27	137	132	93	1.51069	1.87446	0.685013	4.16941	3.57309	2.54834	0.000168319	1.16366	up
EVM0023740	97	58	91	10	17	28	1.98967	1.2414	1.86875	0.230043	0.36062	0.609357	3.52015e-07	-1.75999	down
EVM0022832	3961	3455	3946	371	387	418	43.3412	39.7139	43.1095	4.79292	4.43831	4.83962	0	-3.16776	down
EVM0043599	140	109	142	36	25	62	7.47687	6.13118	7.59162	2.25878	1.38149	3.52007	7.46215e-07	-1.42534	down
EVM0056435	438	643	605	1863	2323	2166	37.5949	57.9929	51.8745	189.02	209.534	197.035	1.08456e-26	1.9127	up
EVM0021872	2747	2699	2719	936	951	1008	37.032	38.2278	36.6049	14.9009	13.458	14.3946	2.29607e-111	-1.40454	down
EVM0041602	7845	6962	7929	18485	20867	19625	468.054	436.381	472.428	1302.77	1307.9	1240.26	0	1.45803	up
EVM0044579	101	124	73	6	3	5	3.3719	4.36865	2.43685	0.204403	0.070568	0.158905	3.31494e-20	-3.37658	down
EVM0040058	59	101	69	150	184	182	1.4803	2.66027	1.72255	4.44018	4.85471	4.82878	5.95839e-07	1.16765	up
EVM0009853	119	112	109	51	57	19	1.9907	1.96291	1.82618	1.00519	1.0015	0.333869	0.000230394	-1.16989	down
EVM0030131	62	26	59	252	299	264	1.1937	0.515405	1.14173	5.79925	6.13561	5.44607	1.48938e-27	2.40296	up
EVM0049364	122	94	120	214	190	271	2.19904	1.76993	2.1541	4.54181	3.59182	5.15927	1.39093e-07	1.04435	up
EVM0042856	108	108	56	41	30	31	5.42967	5.70793	2.80499	2.43053	1.55074	1.63998	0.000469049	-1.15645	down
EVM0042275	103	188	154	69	67	62	1.34722	2.58303	2.01742	1.06366	0.916183	0.848407	0.000162789	-1.00051	down
EVM0054627	1674	1618	1588	3191	3751	3712	36.085	36.6593	34.1962	81.2949	84.9773	84.7858	1.10392e-111	1.20385	up
EVM0054623	49	51	46	16	21	13	1.51567	1.67567	1.42419	0.593833	0.667896	0.41473	0.00147717	-1.20588	down
Salix_babylonica_newGene_1973	71	38	39	17	19	12	2.01171	1.14802	1.10611	0.562532	0.558907	0.347055	0.00194432	-1.23069	down
EVM0054191	115	79	139	33	54	39	1.91009	1.37742	2.30966	0.648624	0.934061	0.674308	4.02324e-05	-1.18907	down
EVM0041770	214	137	138	73	67	75	3.73898	2.50218	2.39484	1.50091	1.23122	1.38155	2.53185e-05	-1.02314	down
EVM0055571	77	85	110	190	224	238	0.914703	1.06757	1.31053	2.68437	2.81825	3.0107	6.29184e-11	1.28244	up
EVM0014264	166	207	214	706	844	816	1.45489	1.90901	1.87657	7.32929	7.7961	7.59671	1.34652e-66	2.05536	up
EVM0040821	40	27	44	315	405	416	0.533565	0.377119	0.583455	4.95221	5.67181	5.87554	3.89172e-63	3.26823	up
EVM0037728	2936	2846	2929	8889	10724	10000	175.185	178.361	174.491	626.471	672.124	631.941	0	1.8432	up
EVM0005471	176	162	179	294	332	444	2.64595	2.56083	2.68579	5.21366	5.24714	7.07915	1.31551e-11	1.09433	up
EVM0009334	880	808	822	254	260	267	7.34999	7.08794	6.85294	2.49879	2.2774	2.3586	1.74658e-50	-1.57754	down
EVM0043848	888	915	751	179	246	286	15.1989	16.4529	12.8392	3.61403	4.40725	5.18053	2.62933e-39	-1.73325	down
EVM0035837	1806	1610	1686	628	741	609	75.3778	70.5926	70.285	30.9534	32.4721	26.9071	1.59894e-53	-1.27147	down
EVM0012957	99	60	93	309	316	334	3.3235	2.1199	3.13671	12.3437	11.2087	11.9411	8.25534e-27	1.93655	up
EVM0003671	1253	1317	1351	2612	2921	2983	16.1216	17.793	17.36	39.7021	39.4804	40.655	4.78403e-93	1.19653	up
EVM0008176	27	12	6	58	35	52	0.746714	0.345909	0.166249	1.9008	1.01824	1.52827	0.00107666	1.37108	up
EVM0007707	97	36	69	155	154	156	1.91455	0.744018	1.35112	3.61112	3.20513	3.26317	9.15909e-06	1.1898	up
Salix_babylonica_newGene_7009	1167	1261	1074	235	261	311	53.0573	60.279	48.7552	12.585	12.474	14.9853	2.67e-74	-2.00834	down
EVM0003709	45	50	54	109	98	103	1.62327	1.92559	1.96645	4.6997	3.77834	3.9683	7.0428e-05	1.05426	up
EVM0018052	35	32	52	138	159	161	1.38609	1.30877	2.03081	6.43022	6.59259	6.74345	1.23305e-14	1.87969	up
EVM0018053	71	60	72	28	25	18	5.35319	4.73001	5.38314	2.40857	1.96318	1.40932	0.000266188	-1.2287	down
EVM0038847	53	44	53	6	9	19	1.34616	1.17179	1.34609	0.176393	0.241982	0.500581	4.27065e-05	-1.62592	down
EVM0038849	1637	1482	1558	394	445	508	25.0564	23.8327	23.8157	7.11694	7.15282	8.23163	2.07931e-91	-1.69899	down
EVM0031149	2073	2091	2177	706	774	817	42.2386	44.7646	44.283	16.9806	16.5483	17.6256	7.41369e-92	-1.37432	down
EVM0019091	1570	1497	1498	2716	3203	3140	29.8269	29.8828	28.421	60.9515	63.9386	63.2009	6.15693e-83	1.06669	up
EVM0019093	248	221	194	455	616	652	8.69183	8.14218	6.78618	18.8473	22.6832	24.2265	4.60403e-25	1.42109	up
EVM0019094	532	477	494	156	177	163	6.86227	6.46801	6.37133	2.37154	2.3936	2.2202	4.14003e-29	-1.48307	down
EVM0021791	41	36	52	15	7	18	0.763502	0.717344	0.982235	0.333741	0.127072	0.3506	0.00240668	-1.25008	down
Salix_babylonica_newGene_415	111	39	93	28	14	16	2.35759	0.876018	1.97593	0.689254	0.303746	0.358614	2.19397e-05	-1.59282	down
EVM0038155	132	195	181	42	46	99	3.73209	5.80684	5.12789	1.39385	1.34685	2.97281	8.03745e-06	-1.24733	down
EVM0029094	346	326	326	686	769	798	6.08909	6.02561	5.73431	14.288	14.2332	14.9009	3.74664e-34	1.24177	up
EVM0028322	50	35	49	107	91	94	1.01156	0.755081	0.997951	2.59689	1.95358	2.04695	7.29312e-05	1.10902	up
EVM0035055	380	326	315	46	57	54	15.6679	14.1244	12.9699	2.21358	2.43644	2.3569	2.75193e-41	-2.50467	down
EVM0035054	55	81	65	18	9	32	1.50319	2.33658	1.78272	0.586011	0.257407	0.91394	0.000230919	-1.3875	down
EVM0039606	205	213	232	97	66	84	6.11611	6.68027	6.91891	3.4169	2.06393	2.65059	4.012e-09	-1.23601	down
EVM0037520	2055	1933	1877	738	897	816	56.5614	55.8803	51.5758	23.9701	25.9302	23.7824	7.66945e-58	-1.16917	down
EVM0033180	72	43	55	20	21	16	1.31371	0.820421	0.996483	0.433321	0.392387	0.310316	0.000682417	-1.24237	down
EVM0053878	21	27	19	50	48	52	2.07228	2.8067	1.84192	5.95397	5.11342	5.58364	0.00380445	1.05331	up
EVM0040344	68	36	48	140	190	170	1.52425	0.849804	1.05793	3.7031	4.46609	4.03993	3.51872e-12	1.67369	up
EVM0003125	54	35	53	13	19	17	1.33173	0.904256	1.29015	0.377076	0.477104	0.444357	0.00210325	-1.18674	down
EVM0039483	211	139	150	372	428	377	2.68493	1.85963	1.90465	5.60723	5.74483	5.10244	1.5852e-15	1.28138	up
EVM0056990	82	87	66	21	38	43	1.88113	2.10155	1.5022	0.556526	0.914598	1.03786	0.0020692	-1.00021	down
EVM0056014	773	563	684	1233	1384	1377	9.97401	7.62222	8.80959	18.7901	18.7525	18.8203	2.56755e-31	1.05897	up
EVM0043310	141	126	129	47	61	41	1.51143	1.42277	1.38142	0.594686	0.69029	0.459752	9.5715e-07	-1.22846	down
EVM0005067	128	129	132	54	43	49	4.14369	4.38973	4.24741	2.06343	1.46591	1.6811	8.75826e-07	-1.22808	down
EVM0017904	58	64	63	164	206	206	1.8789	2.17857	2.02113	6.27318	7.01905	7.07219	3.73667e-15	1.62848	up
EVM0004084	87	71	125	37	28	52	1.74557	1.49811	2.50625	0.858805	0.574053	1.09732	0.000906931	-1.04947	down
EVM0002879	85	69	71	157	185	173	5.91868	5.02734	4.92662	12.8413	13.5097	12.768	6.74118e-09	1.213	up
EVM0004083	34	25	28	94	77	102	0.491098	0.37746	0.394676	1.61109	1.17671	1.56736	1.50973e-07	1.55251	up
EVM0026883	80	111	95	37	29	36	1.36219	1.98774	1.62211	0.744085	0.520788	0.648906	2.2443e-05	-1.25673	down
EVM0055387	476	429	502	150	178	157	12.0041	11.3647	12.6321	4.46361	4.71474	4.18122	3.61888e-25	-1.41908	down
EVM0050663	57	74	51	166	155	115	1.45934	1.98849	1.30276	5.03397	4.18107	3.12486	1.1624e-06	1.24572	up
EVM0051538	682	654	584	1197	1456	1367	7.25883	7.30509	6.19934	15.0407	16.2752	15.4137	8.65178e-40	1.13664	up
EVM0014764	819	696	836	1605	1744	1855	12.6668	11.2991	12.9126	29.3177	28.3467	30.3874	1.32086e-61	1.22321	up
EVM0056628	32	19	22	46	54	79	1.27444	0.772756	0.867674	2.14124	2.2554	3.30246	0.0010059	1.16756	up
EVM0006624	124	106	98	214	241	206	6.56075	5.86627	5.15948	13.3795	13.394	11.5167	2.59276e-08	1.05142	up
EVM0025903	331	268	399	148	148	156	3.84886	3.2707	4.63981	2.02415	1.80648	1.91661	2.14856e-09	-1.01814	down
EVM0026432	393	366	356	151	169	167	6.96315	6.81856	6.3027	3.15531	3.13988	3.12644	1.04359e-13	-1.08426	down
EVM0049518	1106	1143	1067	2060	2501	2437	34.2012	37.1583	32.9555	75.2922	81.2952	79.8763	1.65055e-66	1.15136	up
EVM0012130	24	18	14	63	45	52	0.490968	0.368147	0.273683	1.52608	0.958073	1.11909	0.000287705	1.33704	up
Salix_babylonica_newGene_3306	55	51	88	4	10	9	3.09267	2.98417	4.89127	0.265994	0.541512	0.535259	8.81504e-10	-2.34687	down
EVM0054593	347	323	343	104	89	129	6.69093	6.53164	6.59722	2.36301	1.79462	2.63301	5.22332e-19	-1.51384	down
EVM0054594	393	403	473	121	127	168	4.33792	4.67496	5.21943	1.56994	1.47212	1.96397	1.26737e-21	-1.48268	down
EVM0050341	1008	969	965	378	524	440	16.7451	16.9191	16.0097	7.41452	9.14895	7.74244	3.40395e-25	-1.04005	down
EVM0050345	211	229	223	94	102	87	3.59475	4.09686	3.80075	1.89446	1.82688	1.56377	1.05194e-08	-1.09526	down
EVM0022436	6803	6587	6727	11349	14624	12951	245.597	249.851	242.533	483.957	554.593	495.227	1.9709e-104	1.02982	up
EVM0022431	109	97	115	244	246	233	3.77966	3.52279	3.99753	10.0338	8.98996	8.58238	1.21865e-11	1.21263	up
EVM0029757	50	51	40	96	126	129	1.07641	1.13508	0.86135	2.43382	2.84325	2.95104	5.91246e-07	1.28406	up
EVM0034682	126	144	110	296	361	337	1.99583	2.38851	1.73772	5.53982	6.01796	5.66012	5.12558e-18	1.41909	up
EVM0019110	115	140	139	30	45	72	4.14084	5.31564	5.013	1.24941	1.69153	2.72286	9.85119e-06	-1.23036	down
EVM0005857	687	649	524	46	77	102	14.272	14.1703	10.8693	1.11133	1.67524	2.22614	1.08576e-57	-2.85643	down
EVM0049481	45	30	46	114	134	136	0.634567	0.441901	0.639351	1.91312	2.00008	2.04067	1.90349e-10	1.6141	up
EVM0023454	357	274	310	108	127	124	10.4663	8.45101	9.07188	3.73556	3.92125	3.85594	3.79833e-14	-1.26274	down
EVM0039101	68	24	65	116	132	92	0.543332	0.202259	0.520591	1.09987	1.11152	0.785291	0.000555313	1.07799	up
EVM0032689	68	66	37	10	12	29	1.886	1.92144	1.02155	0.327814	0.321329	0.839814	0.000801998	-1.33762	down
EVM0000275	387	378	360	757	893	877	10.8023	11.0901	10.0474	24.9904	26.2172	25.947	1.98695e-36	1.23464	up
EVM0048016	62	40	52	13	10	23	1.22788	0.826702	1.02621	0.2808	0.201997	0.461612	0.000571952	-1.33996	down
EVM0012520	22129	21195	22418	6255	7002	7363	222.287	223.677	224.874	74.2117	73.8768	78.3352	0	-1.58793	down
EVM0002650	696	666	659	224	205	329	17.5527	17.642	16.5922	6.67406	5.42156	8.77961	3.35603e-20	-1.30183	down
EVM0006548	198	142	268	549	453	497	3.42715	2.57903	4.63594	11.2355	8.24917	9.11682	1.06617e-14	1.34958	up
EVM0042744	544	390	446	82	82	114	13.079	9.84527	10.6977	2.31097	2.06511	2.88964	6.91901e-37	-2.14792	down
EVM0027106	3184	3087	3345	6864	8424	8142	66.3622	67.59	69.6237	169.018	184.467	179.772	1.87289e-206	1.36283	up
EVM0017117	54	58	53	19	3	17	1.09614	1.21911	1.07076	0.450311	0.042725	0.362287	0.000177399	-1.533	down
EVM0042254	12	18	13	35	42	47	0.256935	0.407018	0.275575	0.898241	0.964533	1.07724	0.00110823	1.28787	up
Salix_babylonica_newGene_10963	361	462	375	97	121	82	3.85134	5.11573	4.36805	1.4574	1.35041	0.911212	9.72793e-25	-1.84142	down
EVM0028763	390	359	348	154	172	172	6.71764	6.48629	5.9776	3.12233	3.10327	3.13035	2.19486e-12	-1.02984	down
EVM0054506	22	45	17	66	57	66	0.541377	1.16338	0.407328	1.92898	1.49152	1.72605	0.00468744	1.04748	up
EVM0054500	108	95	92	285	359	386	1.7997	1.65851	1.53448	5.62362	6.30289	6.82376	3.90589e-28	1.81983	up
EVM0010258	584	513	514	1246	1422	1409	16.5082	15.2565	14.5028	41.6561	42.2843	42.217	4.72119e-67	1.41124	up
EVM0014858	62	89	50	29	24	21	1.85312	2.78441	1.48137	1.00029	0.740794	0.656279	0.00115399	-1.15404	down
EVM0010572	100	71	87	3	0	2	4.49563	3.33398	3.92761	0.120612	0	0.063376	4.25602e-22	-3.83017	down
EVM0041471	60	65	56	10	36	14	1.30791	1.49066	1.23086	0.247172	0.81965	0.305883	0.00134583	-1.24357	down
EVM0041149	23	31	36	41	70	82	0.428508	0.603526	0.670482	0.885968	1.36857	1.60747	0.00386354	1.00776	up
EVM0024479	600	554	584	1309	1523	1560	5.38109	5.22613	5.22966	13.8831	14.3686	14.841	1.85904e-75	1.40953	up
EVM0041145	258	332	313	126	144	142	3.83813	5.17564	4.64583	2.20125	2.23793	2.22835	3.60785e-09	-1.01587	down
EVM0015330	787	804	948	212	315	315	10.0488	10.778	12.0884	3.18505	4.22166	4.25204	2.34267e-34	-1.48778	down
EVM0012642	15893	14739	15920	6170	6959	6704	221.182	215.497	221.244	101.411	101.734	98.8189	1.30238e-261	-1.14511	down
EVM0003246	55	94	98	181	237	226	0.940345	1.71151	1.70091	3.7169	4.33197	4.16394	3.4488e-10	1.3762	up
EVM0046403	1617	1504	1519	363	311	379	25.7692	25.185	24.1704	6.82836	5.20696	6.39349	1.84443e-102	-2.03006	down
EVM0013192	104	112	112	29	19	14	2.24502	2.54962	2.42052	0.738818	0.43206	0.320068	2.63344e-11	-2.0286	down
EVM0053938	292	289	267	610	696	714	6.64892	6.9286	6.08025	16.4266	16.6838	17.2377	9.14619e-33	1.31435	up
EVM0030987	229	211	219	108	89	102	4.3523	4.20954	4.16817	2.41849	1.77113	2.04994	1.94425e-07	-1.00611	down
EVM0010753	51	54	77	12	14	22	2.07524	2.29908	3.14268	0.572519	0.574701	0.916411	2.70603e-05	-1.52886	down
EVM0043189	89	90	103	229	231	273	1.23913	1.31612	1.42945	3.76241	3.36804	4.02576	1.25091e-14	1.4046	up
EVM0042588	103	101	144	486	606	494	2.68903	2.77494	3.74158	15.0166	16.6583	13.6842	2.64173e-47	2.20768	up
EVM0042586	1323	1265	1156	458	573	515	25.1224	25.232	21.9121	10.2701	11.4254	10.3567	1.19836e-37	-1.18301	down
EVM0022601	567	597	465	197	198	244	10.0558	11.1227	8.23226	4.12587	3.68596	4.57632	8.94805e-18	-1.23865	down
EVM0015105	129	158	144	28	52	40	3.74661	4.8434	4.17681	0.956575	1.59428	1.21945	2.59407e-10	-1.62763	down
EVM0051939	1897	1566	1941	3340	3799	3752	31.4425	27.2719	32.1223	65.3959	66.16	65.8844	9.42309e-75	1.09165	up
EVM0051937	290	324	312	111	87	75	5.65142	6.64831	6.0829	2.55821	1.77792	1.54485	6.04733e-17	-1.59624	down
EVM0046469	73	81	61	207	243	253	1.49603	1.74105	1.23368	5.01607	5.24529	5.49425	2.30941e-18	1.70522	up
EVM0001462	1687	1666	1938	647	897	767	36.9063	38.2991	42.3422	16.7035	20.6198	17.7707	1.24431e-37	-1.10455	down
EVM0000593	1606	1509	1553	175	220	187	27.1388	26.7763	26.2039	3.4817	3.89931	3.33854	1.23746e-198	-2.88743	down
EVM0016157	43	40	56	7	7	8	1.18921	1.15811	1.5415	0.227317	0.20313	0.234014	9.39387e-07	-1.96876	down
EVM0030022	247	293	309	112	132	144	3.21547	4.01427	4.02435	1.72287	1.80983	1.97901	6.12996e-09	-1.0131	down
EVM0032340	1581	1680	1643	282	289	265	25.1894	28.1214	26.1333	5.30492	4.82086	4.45873	2.50775e-153	-2.44154	down
EVM0045343	36	40	39	2	8	19	0.969809	1.14245	1.06425	0.054191	0.2312	0.543177	0.00207461	-1.38383	down
EVM0008463	55	70	93	147	189	157	1.83638	2.47981	3.11386	5.8803	6.71073	5.63533	3.57021e-07	1.18133	up
EVM0008460	329	314	299	20	18	40	8.78225	8.79682	7.97635	0.626903	0.487175	1.12068	3.21332e-47	-3.27593	down
Salix_babylonica_newGene_1904	1200	1093	1190	2371	2523	2477	46.6907	44.6825	46.2194	108.995	103.144	103.699	3.19292e-81	1.16211	up
Salix_babylonica_newGene_1902	30	100	83	240	277	221	0.974259	3.78445	2.99102	9.99877	10.3395	8.47109	0.000659959	1.43064	up
EVM0015686	124	136	161	34	37	57	3.40961	3.91391	4.40942	1.0974	1.06346	1.6442	5.37127e-09	-1.50627	down
EVM0049571	121	91	116	210	213	258	3.58596	2.83456	3.43694	7.36921	6.65349	8.09738	5.56699e-09	1.09351	up
EVM0003733	290	279	228	462	533	538	14.1909	14.3598	11.1394	26.7072	27.3978	27.8831	1.33742e-14	1.00412	up
EVM0021409	919	994	907	253	251	326	25.5398	29.0212	25.1716	8.28458	7.32823	9.59063	8.61534e-48	-1.6569	down
EVM0008280	893	744	887	1660	1701	1806	25.502	22.3391	25.3097	56.0109	51.0567	54.6592	2.90375e-49	1.11286	up
EVM0040804	348	331	367	138	169	138	27.5122	27.43	28.9345	12.8389	13.9572	11.5165	3.55748e-13	-1.11716	down
EVM0048193	1073	934	1037	401	535	426	21.9606	20.0794	21.194	9.68463	11.4969	9.21694	7.23606e-26	-1.06429	down
EVM0046218	114	120	124	295	324	330	1.63908	1.81696	1.78332	5.01004	4.90398	5.03508	5.274e-20	1.44528	up
EVM0001859	52	61	58	18	25	15	0.926466	1.14779	1.04133	0.36876	0.474341	0.287165	0.000534818	-1.24574	down
EVM0016561	8129	8052	8386	2972	3421	3242	119.065	123.898	122.655	51.4114	52.6219	50.2915	5.80629e-210	-1.26461	down
EVM0021117	38	31	24	53	88	76	0.702244	0.611804	0.448131	1.16265	1.72052	1.50654	0.00047783	1.13633	up
EVM0053487	15	23	25	45	81	56	0.618126	0.9974	1.03522	2.19034	3.49635	2.44139	0.000151731	1.35178	up
EVM0047473	218	192	225	18	53	21	4.76301	4.40589	4.90058	0.439123	1.20097	0.478835	2.21815e-20	-2.46276	down
EVM0005199	198	102	85	7	9	19	3.80479	2.04818	1.63226	0.14428	0.178556	0.386281	6.35925e-16	-2.79692	down
EVM0057471	67	40	56	14	23	22	0.63516	0.391281	0.531017	0.156061	0.228225	0.221237	0.00182732	-1.15652	down
EVM0013428	74	33	39	143	131	157	1.06605	0.502026	0.562486	2.45218	1.9985	2.40308	2.72946e-08	1.50608	up
EVM0013420	36	45	34	7	4	0	0.658332	0.87576	0.620199	0.151636	0.077508	0	1.39444e-06	-2.15822	down
EVM0034014	1251	1007	1333	412	402	420	23.866	20.1957	25.3927	9.27601	8.05343	8.47553	1.55892e-44	-1.43309	down
EVM0038746	134	148	146	52	66	72	2.23876	2.58153	2.41967	1.02095	1.14913	1.26529	1.13797e-05	-1.02566	down
EVM0007844	4075	4227	3581	401	467	534	259.708	283.043	227.921	30.1182	31.2102	36.0101	6.01082e-280	-2.97915	down
EVM0007842	660	723	724	284	376	278	20.4827	23.5725	22.4312	10.388	12.2339	9.12194	7.58609e-18	-1.06638	down
EVM0050171	47	65	71	24	20	23	0.900485	1.32494	1.38414	0.551171	0.400571	0.466313	0.000977334	-1.1617	down
EVM0050795	7093	6801	7476	1757	2114	2083	48.3008	48.6555	50.8354	14.1313	15.1192	15.0171	0	-1.75686	down
EVM0051227	13	11	8	88	77	113	0.580886	0.512169	0.353343	4.6443	3.60753	5.3529	3.55502e-16	2.70277	up
EVM0051225	161	148	158	55	29	47	3.99372	3.84914	3.9027	1.59079	0.745929	1.22095	4.63112e-10	-1.5987	down
EVM0038226	50	38	66	12	11	12	0.606303	0.4787	0.797035	0.171967	0.137896	0.154029	2.11442e-05	-1.63851	down
EVM0024531	1289	1344	1363	175	271	240	72.5187	79.484	76.5936	11.5738	16.0116	14.2868	1.49528e-116	-2.43056	down
EVM0020442	1500	1534	1479	501	505	507	19.0603	20.4736	18.7598	7.51242	6.7398	6.81908	1.24575e-70	-1.47934	down
EVM0047062	90	63	146	3	11	8	1.74128	1.29057	2.83193	0.069101	0.222187	0.159344	1.26887e-15	-2.92895	down
EVM0026905	145	136	133	32	42	22	6.62221	6.52757	6.03982	1.67572	1.97857	1.01802	5.40357e-12	-1.84216	down
EVM0049869	163	178	182	53	71	55	5.58123	6.37675	6.20629	2.13715	2.52164	1.98418	4.00773e-10	-1.38067	down
EVM0049860	232	229	218	69	73	100	12.4182	12.8443	11.6328	4.336	4.10098	5.65762	1.22287e-11	-1.34292	down
EVM0010077	13	4	24	33	40	50	0.423731	0.121667	0.788894	1.28359	1.39968	1.774	0.00360725	1.26184	up
EVM0022026	59	55	94	26	21	21	0.995138	0.977668	1.58856	0.512745	0.370926	0.375672	0.000182117	-1.29612	down
EVM0045106	214	213	235	433	408	425	2.55215	2.66443	2.80147	6.09732	5.1174	5.37633	2.31272e-13	1.00133	up
EVM0016600	355	313	407	620	811	689	6.71514	6.21968	7.68471	13.8723	16.1316	13.8112	2.47022e-19	1.04603	up
EVM0030077	297	159	249	466	503	514	5.58003	3.146	4.666	10.3571	9.95118	10.2394	3.22989e-12	1.12751	up
EVM0049131	415	413	467	117	105	101	6.73605	7.04287	7.5637	2.23896	1.7817	1.73326	4.98532e-33	-1.85795	down
EVM0054582	152	87	158	37	45	88	6.66009	3.99329	6.8754	1.89808	2.06496	4.05978	0.000786114	-1.02422	down
Salix_babylonica_newGene_5148	1246	1033	1151	311	317	376	18.8019	17.1173	17.4003	5.60295	4.87277	5.89196	4.83462e-63	-1.66713	down
EVM0030332	1684	1684	1837	528	592	604	30.676	32.2283	33.4133	11.3433	11.3148	11.6371	7.70315e-89	-1.50045	down
EVM0004533	84	82	64	22	29	16	2.33155	2.36896	1.77382	0.693524	0.823373	0.467481	9.54197e-06	-1.46579	down
EVM0025346	305	259	244	82	92	59	4.71308	4.20277	3.77512	1.50041	1.48477	0.957586	8.22899e-16	-1.62212	down
EVM0037867	64	50	68	24	17	11	1.52097	1.24296	1.59213	0.654151	0.420866	0.27607	0.000117731	-1.41464	down
EVM0039526	2742	2440	2558	692	624	670	47.393	44.3188	44.1594	14.1207	11.3331	12.265	6.19586e-130	-1.86044	down
Salix_babylonica_newGene_3675	56	43	39	4	14	18	1.15182	0.951409	0.813965	0.087526	0.309901	0.381504	0.000477806	-1.4456	down
EVM0010512	601	590	519	243	288	261	16.5882	17.0977	14.3049	7.90876	8.32434	7.62314	6.72493e-16	-1.00996	down
EVM0037009	26	21	19	67	49	46	0.759381	0.64737	0.549655	2.35618	1.54826	1.46746	0.00127984	1.17214	up
EVM0009279	291	274	268	75	90	85	3.66587	3.63074	3.36851	1.10411	1.19167	1.12557	2.89801e-19	-1.59132	down
EVM0009185	18	15	29	49	65	48	0.277512	0.24806	0.455962	0.907995	1.07534	0.800777	0.000735036	1.23402	up
EVM0015493	137	92	78	32	42	44	4.00743	2.82096	2.26578	1.08219	1.27886	1.35247	8.95802e-05	-1.16568	down
Salix_babylonica_newGene_6250	56	51	60	7	27	13	1.11894	1.06723	1.18608	0.131495	0.529254	0.239715	0.000280318	-1.41633	down
EVM0056528	1384	1320	1217	295	389	284	26.382	26.4303	23.1664	6.62548	7.78682	5.73383	3.2615e-70	-1.9087	down
EVM0012355	932	883	919	403	396	409	30.7218	30.5866	30.2657	15.673	13.7163	14.2812	3.55891e-29	-1.08011	down
EVM0007256	833	734	921	1517	1791	1603	12.2734	11.3591	13.5492	26.402	27.7305	25.0265	5.13706e-40	1.05822	up
EVM0002099	240	459	300	655	1046	1103	8.19145	16.5106	10.2408	26.4638	37.5969	39.995	5.64848e-05	1.34184	up
EVM0017531	48	39	62	10	10	16	1.52386	1.28868	1.97033	0.343898	0.32127	0.512693	5.39765e-05	-1.56981	down
EVM0028877	251	217	237	452	433	501	3.00951	2.73709	2.84339	6.41714	5.46216	6.38593	2.4736e-15	1.04038	up
EVM0017539	245	279	214	101	102	75	5.23958	6.26495	4.55387	2.53485	2.28787	1.69652	9.51932e-10	-1.25713	down
EVM0027699	148	181	143	373	412	502	2.49369	3.20406	2.39652	7.42242	7.29817	8.96386	1.10442e-21	1.48077	up
EVM0056912	129	68	121	9	32	18	1.98721	1.0914	1.85312	0.16069	0.518247	0.288632	3.73649e-09	-1.9965	down
EVM0056917	271	220	228	136	110	74	4.66243	3.97607	3.92822	2.75458	1.99397	1.33954	7.44638e-06	-1.00767	down
EVM0006129	19	14	30	84	118	98	0.761235	0.549538	1.18821	3.96644	4.97123	4.1486	1.84578e-11	2.05195	up
EVM0054513	293	304	247	103	106	108	10.7515	11.7333	9.06786	4.43655	4.06198	4.20052	8.32977e-13	-1.27997	down
EVM0010544	185	168	175	562	614	729	9.94978	9.46214	9.39895	35.7149	34.6971	41.5852	6.58223e-51	1.89519	up
EVM0010545	124	118	92	38	44	33	4.7878	4.80104	3.54765	1.72403	1.78329	1.32302	1.8024e-06	-1.3223	down
EVM0027525	14	11	17	34	56	51	0.238984	0.183844	0.282189	0.691381	1.00446	0.920162	0.000116435	1.47735	up
EVM0027520	738	624	629	1396	1692	1716	22.7189	20.1681	19.3239	50.7361	54.7176	55.9354	4.4655e-61	1.34115	up
EVM0027522	1790	1758	1922	3691	4418	4163	17.5815	18.1462	18.8531	42.838	45.6043	43.3285	1.22177e-126	1.24418	up
Salix_babylonica_newGene_9437	200	158	177	36	33	35	6.63533	5.50493	5.84785	1.39017	1.15108	1.21578	3.88924e-19	-2.11421	down
Salix_babylonica_newGene_5195	95	59	113	22	9	6	3.58596	2.35055	4.25015	0.96106	0.319213	0.237904	2.0035e-09	-2.20909	down
EVM0038588	578	497	601	151	180	216	8.28341	7.4794	8.6087	2.54901	2.70545	3.27055	7.41594e-29	-1.50008	down
EVM0038056	688	616	699	131	117	160	29.4808	27.7164	29.9273	6.59909	5.23887	7.22526	9.82592e-59	-2.16112	down
EVM0044150	2980	2846	3028	1063	1064	1132	31.1014	31.2056	31.558	13.1011	11.6612	12.5134	2.30196e-111	-1.3503	down
EVM0028406	298	332	311	121	95	153	2.22619	2.6079	2.32456	1.06775	0.741597	1.20721	3.65375e-11	-1.2167	down
Salix_babylonica_newGene_6750	17	18	5	60	51	60	0.654759	0.725983	0.172402	2.7697	2.07103	2.48105	5.11955e-06	1.74593	up
EVM0005985	4326	3894	4046	7474	8680	7928	47.7285	45.1359	44.5768	97.4181	100.609	92.6553	4.42612e-119	1.05468	up
EVM0036517	290	200	267	36	55	68	6.26396	4.53649	5.74645	0.901138	1.23515	1.54924	1.03794e-20	-2.04232	down
EVM0046831	195	167	90	47	54	57	3.09563	2.79322	1.42833	0.873983	0.901457	0.960307	3.26543e-06	-1.30467	down
EVM0039729	254	198	201	84	104	99	3.36284	2.74988	2.65035	1.30938	1.44115	1.38424	7.50912e-08	-1.05474	down
[truncated: 1,548 more rows]

## Sheet: WR-4H WR-24
Table S6-2 Transcriptome comparison between WR-4h and WR-24h
#ID	WR-4h1_Count	WR-4h2_Count	WR-4h3_Count	WR-24h1_Count	WR-24h2_Count	WR-24h3_Count	WR-4h1_FPKM	WR-4h2_FPKM	WR-4h3_FPKM	WR-24h1_FPKM	WR-24h2_FPKM	WR-24h3_FPKM	FDR	log2FC	regulated
EVM0041349	69	52	39	363	375	271	3.06079	2.44362	1.72121	17.9476	18.4513	13.5633	7.99401e-40	2.78944	up
EVM0056770	96	113	91	71	19	29	3.40898	4.22285	3.21846	2.78912	0.73735	1.15168	0.00531832	-1.05931	down
EVM0005966	67	81	90	18	26	12	1.15195	1.4795	1.5593	0.32796	0.484697	0.223765	1.55235e-06	-1.76265	down
EVM0017155	1164	1050	1091	420	471	438	34.9685	33.1281	32.7071	13.905	15.517	14.6649	1.95513e-33	-1.10999	down
EVM0005260	54	34	38	11	7	19	1.32967	0.880092	0.925553	0.289259	0.168737	0.518849	0.00355174	-1.38502	down
EVM0029340	53	37	42	12	11	16	0.949531	0.696564	0.74019	0.22984	0.207953	0.315813	0.00153725	-1.40355	down
EVM0029341	316	315	331	140	143	105	8.34634	8.73403	8.72962	4.0735	4.13034	3.06733	1.44243e-10	-1.09584	down
EVM0057221	373	306	415	1027	921	1017	5.10534	4.39979	5.68173	15.5125	13.8425	15.5511	1.99173e-52	1.63145	up
EVM0011313	44	62	68	19	9	20	3.56628	5.26509	5.53712	1.66814	0.71801	1.75899	0.000289788	-1.51329	down
EVM0036806	597	617	602	1162	1111	1188	29.6258	32.184	29.8518	63.6006	60.478	65.7707	5.77868e-40	1.12541	up
EVM0036801	97	122	97	19	16	15	1.87132	2.46907	1.86675	0.396125	0.337157	0.324392	3.83722e-12	-2.32239	down
EVM0032136	248	225	222	109	86	82	12.3201	11.7149	11.0211	5.96361	4.64254	4.53342	2.5673e-08	-1.1064	down
EVM0040126	234	233	272	91	109	55	3.83886	4.01339	4.46872	1.6494	1.95929	1.00529	5.28562e-09	-1.30456	down
EVM0040121	224	328	303	71	52	65	6.3584	9.7692	8.56573	2.19227	1.60296	2.0421	9.09404e-19	-1.94064	down
EVM0000188	32	50	46	119	116	112	0.786227	1.29369	1.1402	3.24049	3.14614	3.09534	7.94685e-09	1.57543	up
EVM0000184	337	289	266	1857	1936	1970	4.42242	3.98185	3.48829	26.8998	27.9105	28.8793	1.0983e-228	2.87948	up
EVM0025650	853	793	940	351	366	319	16.7256	16.3424	18.396	7.57723	7.87564	6.96126	5.3569e-26	-1.1132	down
EVM0000957	420	428	479	1580	1571	1614	14.682	15.7126	16.7112	60.8708	60.2333	62.9432	4.84539e-137	2.0373	up
EVM0025652	89	94	96	169	181	223	2.32986	2.5811	2.52656	4.89774	5.23729	6.5682	4.96792e-09	1.21244	up
EVM0008786	75	22	83	14	32	8	0.932052	0.287343	1.02699	0.190425	0.435419	0.098123	0.00696035	-1.33927	down
EVM0008784	169	129	142	40	37	40	7.44131	5.94731	6.20972	1.94365	1.76144	1.92452	2.0559e-10	-1.65239	down
EVM0015036	0	16	6	64	71	56	0	0.361051	0.131703	1.5608	1.72898	1.38896	0.00854706	1.94106	up
EVM0009784	783	899	842	4953	4945	4119	28.5628	34.4612	30.6807	199.25	198.011	167.702	2.04806e-274	2.66273	up
EVM0012560	565	631	514	190	211	209	15.1646	17.8152	13.7917	5.62034	6.22174	6.25787	3.77617e-20	-1.2783	down
EVM0051808	70	106	89	32	24	40	3.56044	5.68264	4.51529	1.78852	1.30142	2.24225	0.000336386	-1.20002	down
EVM0012563	695	605	808	226	212	215	9.51482	8.71039	11.0465	3.40564	3.18348	3.28176	7.7036e-31	-1.47638	down
EVM0007634	132	142	117	40	56	55	2.05357	2.32496	1.81756	0.681848	0.949988	0.953323	1.89812e-05	-1.13607	down
EVM0043471	11	40	31	94	75	83	0.391706	1.4769	1.09945	3.67312	2.91461	3.26253	5.02542e-06	1.68805	up
EVM0007182	357	268	286	57	105	51	15.8933	12.5285	12.6918	2.77059	5.12275	2.52476	1.29529e-15	-1.84746	down
EVM0002699	230	176	209	80	58	44	7.87121	6.3286	7.14903	2.9923	2.15456	1.67331	2.3003e-10	-1.51207	down
EVM0048582	187	158	177	428	545	473	5.46216	4.85883	5.14636	13.803	17.4766	15.4482	2.71929e-31	1.65306	up
EVM0054971	35	25	31	114	90	117	1.99542	1.5148	1.77136	7.26011	5.75136	7.60114	4.19871e-11	1.9341	up
EVM0054970	33	17	75	109	99	88	0.683244	0.375849	1.57991	2.54635	2.30821	2.08645	0.000258519	1.35729	up
EVM0009052	72	65	80	18	30	32	2.09078	1.95762	2.31436	0.554842	0.936121	1.01031	0.000952282	-1.16457	down
EVM0052727	116	100	91	18	16	33	8.29927	7.46994	6.46732	1.38439	1.24425	2.62178	2.4953e-08	-1.88025	down
EVM0027146	80	52	69	138	124	100	2.73867	1.88008	2.36409	5.20746	4.65945	3.84362	8.64887e-05	1.01752	up
EVM0016715	1711	1535	1758	581	667	580	32.1606	30.3183	32.9945	12.0208	13.7384	12.1638	3.24392e-53	-1.24845	down
EVM0016714	6305	6274	6147	2643	2697	2705	99.5134	104.022	96.8752	45.9692	46.7008	47.6151	4.29008e-105	-1.01895	down
EVM0016718	63	58	63	17	2	25	2.04198	1.97482	2.0515	0.605952	0.068581	0.904606	0.000522694	-1.6438	down
EVM0026815	59	24	31	101	119	113	1.33575	0.573321	0.702634	2.54029	2.97512	2.86069	8.20067e-08	1.66703	up
EVM0046158	40	45	24	78	162	95	0.854663	1.01574	0.507194	1.86608	3.87516	2.31659	2.522e-07	1.71214	up
EVM0001912	88	154	100	23	40	18	1.36387	2.51258	1.54253	0.37865	0.681199	0.31093	2.88783e-07	-1.77596	down
EVM0046154	222	211	194	64	51	60	3.39316	3.38902	2.95449	1.07043	0.856067	1.01809	2.12315e-13	-1.60335	down
EVM0046156	455	336	354	127	156	178	4.04862	3.13713	3.14449	1.23834	1.51445	1.76463	3.54896e-10	-1.09445	down
EVM0027493	59	53	61	23	12	15	2.00639	1.87893	2.06627	0.84633	0.440292	0.567486	0.00025126	-1.46356	down
Salix_babylonica_newGene_9890	202	199	195	57	83	85	5.51492	5.70152	5.31496	1.6917	2.47948	2.58234	8.51917e-08	-1.17827	down
Salix_babylonica_newGene_9893	88	97	87	197	172	178	0.838704	1.18531	0.822516	2.06517	2.02595	2.08114	6.96254e-09	1.18179	up
EVM0057777	335	331	338	690	713	668	8.11743	8.4409	8.19006	18.4564	18.9823	18.095	4.19388e-32	1.23684	up
EVM0057771	217	207	219	36	23	59	4.48363	4.49162	4.50984	0.805202	0.520879	1.34565	3.43988e-16	-2.16378	down
EVM0057779	250	259	288	87	128	122	4.7443	5.1565	5.45255	1.81602	2.6634	2.58025	1.06419e-07	-1.02383	down
EVM0013746	153	157	131	34	37	33	4.16183	4.46394	3.5426	1.01992	1.09842	0.972315	6.15837e-12	-1.82112	down
EVM0055731	564	579	571	251	197	258	9.06681	9.76967	9.15547	4.43469	3.45935	4.62379	2.04387e-15	-1.07042	down
EVM0010219	28	33	34	58	70	55	1.43341	1.7815	1.7601	3.29459	3.99557	3.19594	0.00158239	1.08022	up
EVM0042107	13	32	40	192	162	210	0.118475	0.30282	0.36717	1.93978	1.63085	2.14588	6.68681e-23	2.80679	up
Salix_babylonica_newGene_8419	35	48	38	88	90	99	2.45652	2.73048	1.73186	4.34322	4.74845	3.74778	4.86928e-06	1.33401	up
Salix_babylonica_newGene_8412	9	22	16	91	79	83	0.341389	0.897071	0.62627	3.92877	3.39121	3.63101	7.82622e-12	2.44833	up
EVM0009155	430	538	531	105	81	148	1.47157	1.9357	1.81559	0.39618	0.304593	0.563707	7.44816e-25	-1.93184	down
EVM0015990	493	517	414	3890	3993	3717	12.3603	13.6196	10.3833	107.686	110.042	104.151	0	3.21427	up
EVM0015993	615	528	649	88	97	76	12.0362	10.8581	12.6766	1.88007	2.08001	1.64139	1.82901e-62	-2.54791	down
EVM0015999	43	57	54	154	196	197	1.24827	1.72167	1.55716	4.91972	6.2354	6.37348	2.95698e-17	1.97114	up
EVM0053704	90	104	121	192	220	252	2.31313	2.80678	3.09435	5.44455	6.22044	7.23945	3.8385e-10	1.25127	up
EVM0047550	559	541	460	1662	1541	1411	10.1741	10.3494	8.36399	33.3769	30.8075	28.6726	2.40288e-77	1.75434	up
EVM0038436	1410	1261	1389	3229	3198	3055	26.1141	24.5497	25.6991	65.9575	65.0117	63.1486	1.51177e-140	1.42153	up
EVM0046688	237	178	185	78	61	83	2.60425	2.05515	2.03369	0.938885	0.735571	1.00935	7.89167e-08	-1.20262	down
EVM0015379	209	215	302	123	76	99	1.81694	1.9627	2.62641	1.17623	0.719555	0.955016	2.09888e-06	-1.05631	down
EVM0035604	195	226	203	58	75	45	3.44869	4.207	3.58583	1.12011	1.45688	0.887106	9.85277e-12	-1.57171	down
EVM0049169	137	108	97	45	47	41	1.67537	1.38642	1.18281	0.598997	0.63175	0.549018	6.67018e-05	-1.11971	down
EVM0038386	196	172	233	81	73	52	2.61191	2.41464	3.10678	1.19381	1.06875	0.772727	1.06667e-08	-1.30932	down
EVM0051237	542	443	402	216	180	176	12.474	10.7109	9.22697	5.46416	4.52524	4.51106	8.91803e-12	-1.06573	down
EVM0054739	58	62	34	19	7	12	0.653472	0.738521	0.385166	0.226897	0.075281	0.146033	0.000361514	-1.62916	down
EVM0020322	164	153	91	377	315	304	4.41319	4.33008	2.43003	11.2241	9.32991	9.15078	2.67112e-13	1.45464	up
EVM0020320	323	327	318	565	634	499	12.1163	12.8842	11.9122	23.3839	26.1533	20.9267	3.31181e-16	1.00118	up
EVM0056410	808	782	665	331	319	272	19.6333	19.962	16.1182	8.8634	8.49412	7.35153	2.00707e-18	-1.08479	down
EVM0056411	103	161	115	33	19	53	1.29333	2.11884	1.43993	0.447195	0.258348	0.72872	3.29969e-06	-1.56313	down
EVM0016334	3003	2683	2950	5399	5502	5492	38.8455	36.4583	38.1065	76.9719	78.0744	79.2387	2.44587e-136	1.12382	up
EVM0022875	65	73	39	18	31	14	1.06572	1.27044	0.639968	0.324433	0.555565	0.242198	0.00451316	-1.18952	down
EVM0027806	289	283	394	122	171	96	7.35495	7.57863	10.033	3.4165	4.7694	2.71987	1.23843e-07	-1.08973	down
EVM0027805	98	111	111	274	284	237	1.70564	2.02847	1.92539	5.27091	5.45039	4.62197	7.15073e-17	1.48712	up
EVM0040128	133	129	189	45	46	31	1.65303	1.6839	2.35054	0.617447	0.629413	0.430812	2.72418e-09	-1.62294	down
EVM0021426	73	75	66	30	21	34	2.75605	2.99692	2.50537	1.2281	0.846959	1.41222	0.00214996	-1.06786	down
EVM0030406	44	37	64	132	123	130	2.70325	2.41995	3.94778	9.10731	8.42689	9.07662	3.21385e-09	1.55747	up
EVM0040122	40	50	60	274	237	233	1.02316	1.3391	1.53868	7.77589	6.70521	6.69354	1.01169e-30	2.45214	up
EVM0021424	22	5	20	39	54	36	0.411993	0.092099	0.37003	0.805828	1.1233	0.756554	0.00144501	1.48326	up
EVM0016054	163	141	171	57	62	58	4.0856	3.71613	4.26947	1.55447	1.69963	1.61283	3.19617e-07	-1.19113	down
EVM0013265	44	37	43	143	144	123	1.01369	0.898261	0.994688	3.65621	3.66833	3.19852	1.40489e-13	1.86428	up
EVM0013260	12852	13046	13576	4982	5302	5225	135.802	144.828	143.257	58.0244	61.4644	61.5913	3.96892e-177	-1.14772	down
EVM0042119	143	153	143	17	19	17	3.42933	3.87444	3.43976	0.435477	0.500156	0.448371	5.68229e-20	-2.72139	down
EVM0016463	1771	1685	1600	2894	2916	3121	14.5922	14.5884	13.1669	26.2894	26.3656	28.6888	9.73465e-59	1.01801	up
EVM0005104	740	759	771	241	169	184	30.3317	32.6635	31.5698	10.8575	7.59135	8.41631	1.71797e-38	-1.7197	down
EVM0045663	90	108	128	35	22	30	1.05242	1.33113	1.50322	0.450266	0.282545	0.391218	1.73113e-07	-1.62388	down
EVM0045662	210	221	219	381	383	472	1.81455	2.0064	1.8854	3.62213	3.62286	4.54205	1.97723e-14	1.11518	up
EVM0044137	256	199	190	55	37	37	7.90097	6.45889	5.85623	1.86511	1.25621	1.26076	2.80038e-17	-2.05851	down
EVM0049328	14	11	11	51	43	52	0.439807	0.366992	0.35636	1.87988	1.57563	1.94958	1.17601e-06	2.02149	up
EVM0054848	76	56	47	12	26	14	2.85835	2.19771	1.74579	0.492593	1.05542	0.560864	0.000445975	-1.45139	down
EVM0038843	1926	1764	1871	4100	3755	3963	22.3096	21.4676	21.638	52.355	47.7334	51.2221	4.03597e-121	1.28579	up
EVM0024878	1334	1292	1576	581	550	535	16.489	16.7716	19.4462	7.9062	7.45447	7.36769	8.37314e-36	-1.1293	down
EVM0043676	113	81	114	18	14	19	1.50618	1.1245	1.51099	0.261504	0.195915	0.272216	2.34998e-11	-2.25084	down
EVM0009810	96	103	107	42	35	35	1.62458	1.83027	1.81884	0.78642	0.635861	0.649944	3.39283e-05	-1.20074	down
EVM0034216	110	72	79	36	9	51	1.49367	1.02855	1.06775	0.529846	0.122271	0.775662	0.00671069	-1.13203	down
EVM0034214	530	388	482	925	897	927	10.1247	7.78312	9.19721	19.4952	18.8122	19.7656	3.47163e-29	1.16937	up
EVM0034210	364	302	316	1101	1016	948	10.4644	9.11575	9.061	34.9306	32.074	30.454	5.53706e-71	1.83224	up
EVM0034211	1219	1243	1285	498	513	513	23.2104	24.881	24.4412	10.4552	10.7197	10.8923	6.92387e-38	-1.09476	down
EVM0001788	101	72	61	178	181	145	2.24161	1.66526	1.34785	4.35604	4.40541	3.59317	6.20331e-08	1.27107	up
EVM0023914	1860	1758	1968	3514	3480	3507	17.6143	17.4917	18.6107	36.6836	36.1591	37.0527	1.94529e-100	1.10933	up
EVM0031049	45	63	41	22	10	17	0.993505	1.47929	0.915296	0.541863	0.243178	0.423364	0.00335372	-1.27843	down
Salix_babylonica_newGene_7682	44	26	22	50	55	67	1.00802	0.621681	0.604233	1.64143	1.4512	2.22639	0.00593608	1.03141	up
EVM0048745	190	235	256	62	76	57	4.28436	5.5683	5.76666	1.53238	1.86966	1.41881	8.83123e-13	-1.56837	down
EVM0042235	45	28	30	183	171	156	2.95259	1.8992	1.98419	13.3947	12.4216	11.5369	8.29757e-22	2.42706	up
EVM0042234	221	225	193	83	60	68	8.98129	9.61515	7.84472	3.69812	2.6809	3.05461	2.69931e-10	-1.36847	down
EVM0042233	1351	1377	1266	151	180	227	17.3515	18.5925	16.2459	2.12823	2.53391	3.24072	3.1439e-103	-2.62089	down
EVM0015965	2048	1907	2225	394	468	484	25.4117	24.8609	27.5703	5.38131	6.36095	6.69104	7.1213e-117	-1.9905	down
EVM0047770	1509	1538	1463	3866	3901	3727	20.1604	21.5885	19.5109	56.9404	57.1826	55.5476	1.59782e-172	1.54573	up
EVM0039335	398	386	410	137	118	148	6.01208	6.13004	6.18803	2.28081	1.95086	2.49387	3.33791e-18	-1.35038	down
EVM0039333	17	21	17	67	97	60	0.264986	0.346793	0.261847	1.17341	1.68504	1.05169	7.8641e-09	2.07444	up
EVM0022935	73	90	111	0	6	12	0.955524	1.239	1.44433	0	0.086326	0.171685	0.000359747	-2.47009	down
EVM0033887	2229	2208	2320	4949	5093	5162	11.0681	11.5214	11.5063	27.097	27.7537	28.6045	2.20099e-183	1.36799	up
EVM0000239	654	585	556	249	259	219	9.71866	9.13631	8.24334	4.06902	4.21164	3.62776	8.47586e-18	-1.09646	down
EVM0000888	105	68	83	203	237	228	1.42603	0.965146	1.11894	3.03781	3.53596	3.45709	2.0856e-14	1.55343	up
EVM0001285	1105	986	942	2126	1959	1959	25.1017	23.5445	21.3681	53.2691	48.8572	49.6624	4.16956e-57	1.19075	up
EVM0057274	178	111	137	265	272	340	1.60682	1.04954	1.23211	2.63971	2.69561	3.42437	1.01736e-10	1.22384	up
EVM0049283	290	269	280	53	69	106	5.95672	5.79943	5.72784	1.19407	1.54556	2.42693	1.17421e-13	-1.63781	down
EVM0009782	232	230	318	111	81	76	2.97636	3.08884	4.06595	1.57032	1.13896	1.07907	5.99138e-10	-1.31032	down
EVM0009783	58	69	97	11	16	20	1.31721	1.65565	2.23436	0.266657	0.403697	0.512634	9.09814e-07	-1.89499	down
EVM0031655	677	604	569	1184	1092	1087	19.4669	18.2393	16.3384	37.5175	34.4427	34.8711	5.72018e-31	1.05707	up
EVM0015038	494	507	511	189	166	151	5.35879	5.78248	5.53829	2.25752	1.97538	1.82416	1.06445e-22	-1.36734	down
EVM0009375	141	170	156	19	39	24	6.47241	8.15332	7.14594	0.942454	1.94667	1.21988	1.74184e-14	-2.21601	down
EVM0001429	535	428	465	3088	3044	2928	7.82278	6.5788	6.79388	49.7896	48.8551	47.7925	0	2.85822	up
EVM0051806	19	15	6	39	35	44	0.753763	0.615077	0.229518	1.71099	1.52546	1.97936	0.000718052	1.56612	up
EVM0014229	208	167	191	480	484	461	1.57383	1.32083	1.43745	4.00535	4.0127	3.89271	2.88772e-30	1.51929	up
EVM0014220	187	182	136	37	40	14	2.80617	2.85592	2.02723	0.600232	0.656713	0.217637	8.88188e-13	-2.17159	down
EVM0015173	72	49	77	7	19	26	2.40465	1.70377	2.55671	0.247987	0.668907	0.955358	0.000180688	-1.5707	down
EVM0006813	117	117	157	39	58	39	3.08928	3.21951	4.1266	1.11154	1.6613	1.12223	4.1601e-06	-1.27445	down
EVM0003520	264	224	236	44	39	27	6.39463	5.68533	5.69793	1.17062	1.02231	0.72841	7.1837e-26	-2.44941	down
EVM0001397	147	123	206	58	50	79	3.70777	3.26155	5.19062	1.59428	1.36803	2.23003	3.78003e-05	-1.10299	down
EVM0014593	1602	1387	1506	433	366	444	42.1031	38.304	39.5194	12.5436	10.5516	12.9965	1.01626e-68	-1.64601	down
EVM0014591	297	330	334	129	113	123	11.4642	13.418	12.9006	5.48292	4.77797	5.27963	2.26804e-12	-1.18133	down
EVM0009598	105	76	114	41	41	38	1.46673	1.11076	1.59788	0.62996	0.627894	0.587049	0.000437068	-1.04826	down
EVM0007636	427	372	476	943	775	781	11.773	10.7651	13.0969	28.6844	23.4621	24.0315	6.72118e-25	1.16504	up
EVM0030239	1682	1500	1450	188	220	230	38.7346	36.2918	33.3435	4.7581	5.55447	5.89194	1.75529e-140	-2.64564	down
EVM0030233	327	281	294	103	142	106	8.39503	7.58984	7.54754	2.90963	3.99631	3.04073	2.30046e-10	-1.14415	down
EVM0034345	2751	2757	2724	1051	1112	943	63.8944	67.2568	63.1614	26.892	28.3131	24.4315	8.03717e-71	-1.20517	down
EVM0008428	193	161	241	51	55	66	1.932	1.69438	2.41917	0.560976	0.604714	0.735645	4.98073e-11	-1.54352	down
EVM0043882	239	150	182	336	434	316	4.26985	2.81674	3.24778	6.6235	8.52204	6.29751	3.88776e-10	1.11162	up
EVM0007631	134	129	141	56	55	40	1.36072	1.37085	1.42754	0.621558	0.613426	0.444271	4.08405e-06	-1.18225	down
EVM0001807	79	40	59	7	7	17	1.80241	0.957907	1.33162	0.159898	0.151256	0.424313	4.66976e-06	-2.06491	down
EVM0052951	817	933	936	206	217	179	17.6414	21.152	20.1854	4.90281	5.13009	4.30464	1.53903e-58	-1.94561	down
EVM0022962	159	116	170	35	44	45	2.27056	1.73616	2.4211	0.541509	0.682831	0.707822	2.40532e-09	-1.58288	down
EVM0000447	442	504	645	210	149	210	4.44899	5.33205	6.48831	2.32539	1.64591	2.35196	7.26731e-14	-1.26373	down
EVM0034347	38510	36199	38175	6217	6268	6175	578.498	571.305	572.661	102.925	103.303	103.47	0	-2.39599	down
EVM0057507	89	94	68	324	306	265	4.42753	4.8984	3.36464	17.8329	16.7456	14.7325	2.80727e-26	1.99467	up
EVM0056162	16	13	14	59	39	33	0.262664	0.221479	0.220138	1.07796	0.700764	0.597396	0.000158269	1.63547	up
EVM0002246	115	104	98	39	33	32	4.08128	3.86416	3.46825	1.52298	1.27631	1.23714	3.36525e-06	-1.35104	down
EVM0056168	211	196	207	378	405	364	4.69234	4.59294	4.60785	9.2819	9.91412	9.05819	2.48516e-15	1.09074	up
EVM0005738	70	104	54	17	11	6	1.11142	1.74026	0.856603	0.298628	0.193194	0.106391	4.33474e-08	-2.31449	down
Salix_babylonica_newGene_7048	284	157	281	602	443	905	1.19017	0.970351	1.43301	2.36017	1.78292	3.57612	5.00171e-05	1.529	up
EVM0052390	1840	1825	1893	765	648	691	29.162	30.3865	29.952	13.3539	11.2552	12.2174	1.32086e-52	-1.19818	down
Salix_babylonica_newGene_7047	206	195	234	427	350	357	7.31539	7.28472	8.3132	16.7265	13.6569	14.1562	3.63954e-12	1.02636	up
EVM0048268	66	52	50	10	16	13	2.80237	2.31348	2.1244	0.451856	0.721352	0.601733	2.50372e-05	-1.74161	down
EVM0048269	1315	1072	1112	145	153	166	22.817	19.5511	19.267	2.76858	2.91213	3.20989	5.47911e-114	-2.69455	down
EVM0013462	2650	2633	2846	5041	4679	4898	26.0419	27.1762	27.9247	54.6008	50.4446	53.6909	1.15762e-94	1.04513	up
EVM0027759	3697	3309	3649	737	684	652	72.788	68.4503	71.7492	15.9802	14.7607	14.3215	6.75491e-241	-2.15679	down
EVM0006040	1270	1249	1346	308	280	318	25.1833	26.0245	26.6548	6.71261	6.09211	7.02646	3.54197e-87	-1.88415	down
EVM0053442	660	642	726	240	247	287	10.2608	10.4935	11.2775	4.11234	4.20607	4.97008	1.61883e-22	-1.1804	down
EVM0016528	284	280	296	844	544	453	5.45709	5.66078	5.69316	17.9176	11.494	9.73758	6.6681e-06	1.24892	up
EVM0053445	64	55	35	13	11	12	0.770281	0.698698	0.420822	0.174199	0.143957	0.158517	9.25932e-05	-1.71309	down
EVM0020905	67	78	71	26	18	18	1.40237	1.73205	1.4992	0.587503	0.40202	0.414389	2.84224e-05	-1.50148	down
EVM0014968	1197	1085	1065	407	521	497	22.6779	21.5896	20.1473	8.5038	10.8297	10.4945	3.37703e-23	-1.02725	down
EVM0014963	147	118	130	46	53	61	16.9673	14.2516	14.9708	5.78733	6.67032	7.84627	3.36923e-05	-1.06765	down
EVM0022228	2493	2403	2336	365	345	323	57.0083	57.7282	53.3417	9.19486	8.65358	8.23417	2.44813e-228	-2.60017	down
EVM0037166	253	251	197	584	647	612	7.07926	7.38417	5.51873	18.0566	19.9196	19.1497	4.26436e-34	1.57857	up
EVM0015509	851	707	869	398	289	316	13.4196	11.7225	13.6834	6.92283	5.00043	5.54647	3.30493e-17	-1.06441	down
EVM0050137	227	227	270	53	67	55	6.63753	6.97184	7.90831	1.68665	2.15612	1.78372	7.54807e-18	-1.80808	down
EVM0025623	133	108	132	43	34	34	1.98273	1.68059	1.96489	0.700882	0.554619	0.557157	6.53489e-08	-1.48931	down
EVM0025622	1464	1316	1489	257	267	255	27.1437	25.6385	27.565	5.25081	5.42904	5.27069	6.65325e-127	-2.2437	down
EVM0025624	319	254	330	99	108	122	3.568	2.97869	3.68245	1.21096	1.31661	1.51653	8.13206e-12	-1.23403	down
EVM0021751	623	663	669	240	280	264	15.1468	16.9394	16.2392	6.41686	7.46268	7.14966	1.32874e-20	-1.11187	down
EVM0038195	600	579	622	1241	1195	1192	7.2462	7.34176	7.50645	16.5254	15.8453	16.07	1.55364e-50	1.20619	up
EVM0021289	115	82	108	13	31	22	2.31891	1.73873	2.1795	0.27908	0.667836	0.473525	2.87323e-08	-1.88914	down
EVM0021283	1770	1663	1711	182	200	219	29.49	29.1007	28.4703	3.32996	3.64058	4.05908	4.65852e-196	-2.88392	down
EVM0035017	912	832	914	9995	10028	9301	25.4261	24.3578	25.4423	307.214	306.775	289.327	0	3.65876	up
EVM0035011	1198	1026	1202	261	309	260	26.8691	24.1863	26.9246	6.43383	7.59222	6.49398	1.93524e-69	-1.83463	down
EVM0020482	138	160	226	80	58	84	1.67326	2.05081	2.74964	1.0674	0.768863	1.13746	7.25195e-05	-1.00491	down
EVM0056205	1246	1133	1172	2222	2165	2160	44.8148	42.8076	42.0819	88.1057	85.4109	86.6518	1.01416e-66	1.08027	up
EVM0020158	404	408	309	125	117	102	13.9593	14.8119	10.6623	4.72887	4.42234	3.92679	8.1397e-17	-1.48447	down
EVM0020154	184	179	234	35	54	55	4.14759	4.23957	5.24684	0.847699	1.32277	1.3715	1.33691e-13	-1.79595	down
EVM0002690	366	305	321	949	904	877	7.05083	6.16979	6.17708	20.1501	19.1133	18.8526	2.13069e-59	1.652	up
EVM0028360	35	19	12	37	58	42	1.22251	0.695617	0.424129	1.42437	2.26566	1.63945	0.00940426	1.1369	up
EVM0039645	7538	7118	7292	15458	15317	15141	171.875	170.52	166.042	388.517	383.182	385.13	4.39714e-304	1.26364	up
EVM0039641	86	91	86	38	34	36	2.22742	2.46728	2.21382	1.06585	0.960456	1.02567	0.000643875	-1.0382	down
EVM0037560	284	251	265	5	15	17	4.20901	3.91445	3.93097	0.076422	0.241149	0.281663	6.56511e-44	-4.04105	down
EVM0033418	939	895	1070	346	387	344	18.6226	18.6423	21.1937	7.54603	8.40418	7.60521	1.80235e-32	-1.22417	down
EVM0033413	832	703	774	4471	3915	3800	8.38312	7.44341	7.7932	49.7003	43.3143	42.7533	1.22191e-290	2.59358	up
EVM0044816	43	42	54	11	12	3	1.41846	1.45608	1.7827	0.368161	0.439495	0.111783	4.35417e-05	-1.9516	down
EVM0045492	102	120	118	210	215	202	1.3106	1.61434	1.51916	2.98639	3.04209	2.90532	1.49655e-08	1.06268	up
EVM0040516	284	233	311	106	88	108	3.20025	2.75843	3.49269	1.30597	1.08508	1.35574	7.29679e-11	-1.23035	down
EVM0027671	511	516	479	1728	1668	1729	4.88138	5.17203	4.56173	18.1944	17.4762	18.4223	1.05233e-134	1.9594	up
EVM0031922	769	825	829	341	371	306	27.4595	30.9441	29.5485	13.3893	14.5305	12.1652	1.68073e-21	-1.04684	down
EVM0042916	243	200	182	359	422	410	5.27804	4.56043	3.9394	8.58596	10.0454	9.92882	1.13808e-13	1.11714	up
EVM0042917	47	40	16	216	219	196	1.56863	1.38724	0.528517	7.98089	8.05242	7.32949	4.28675e-24	2.70741	up
EVM0042912	709	828	702	1686	1717	1510	21.6727	26.5869	21.4407	56.8312	57.6175	51.5408	7.85855e-50	1.32477	up
EVM0044365	55	60	46	3	4	11	1.12771	1.28795	0.927717	0.06658	0.089563	0.229201	8.25313e-08	-2.57943	down
EVM0025789	44	37	64	17	16	21	1.53033	1.32307	2.20204	0.635722	0.597396	0.80959	0.00821826	-1.11553	down
EVM0038259	78	86	69	140	146	166	2.55347	2.97894	2.25936	5.08198	5.27048	6.10497	7.11342e-07	1.12526	up
EVM0027675	95	87	115	12	4	17	1.70313	1.62711	2.05893	0.237406	0.078426	0.340568	1.19547e-12	-2.7317	down
EVM0044646	122	141	173	274	264	277	2.19673	2.66898	3.11523	5.46196	5.22506	5.57924	5.00991e-10	1.08643	up
Salix_babylonica_newGene_10770	0	12	3	62	38	63	0	0.537967	0.08806	3.00345	1.79691	3.07019	0.00353891	2.13394	up
EVM0031076	20	21	23	50	71	49	0.941703	1.00457	1.07462	2.57427	3.64793	2.53057	6.11024e-05	1.49669	up
EVM0031079	13	14	15	54	52	62	0.428186	0.48942	0.499891	1.97629	1.90512	2.30652	1.97915e-07	2.028	up
EVM0047630	875	749	614	199	269	218	13.5895	12.2243	9.52829	3.39409	4.5821	3.77247	4.62214e-24	-1.49214	down
EVM0047631	752	685	741	1273	1346	1285	15.7811	15.104	15.5194	29.4496	30.9992	30.0753	9.28493e-42	1.03878	up
EVM0026818	1925	1765	1756	777	667	643	82.5439	79.5147	75.1979	36.7302	31.3542	30.735	3.38891e-45	-1.18032	down
EVM0047981	140	130	127	32	39	51	5.38252	5.24745	4.85919	1.32243	1.62884	2.17789	1.06392e-07	-1.44767	down
Salix_babylonica_newGene_8667	159	199	211	405	439	293	1.19115	1.4705	1.78871	4.36045	3.8359	3.23519	1.21206e-11	1.17793	up
EVM0046150	1037	942	1006	2540	2160	2240	16.0511	15.3142	15.5517	43.3263	36.6798	38.6796	5.14535e-82	1.41352	up
EVM0054052	433	384	357	893	1016	959	21.2387	19.7595	17.4716	48.2801	54.7084	52.4997	5.42967e-47	1.47971	up
EVM0046584	504	449	524	1410	1541	1421	16.3352	15.2846	16.9652	50.4302	54.8466	51.4251	1.0855e-100	1.75978	up
EVM0041675	643	525	569	173	175	171	6.94447	5.94845	6.12876	2.05574	2.06455	2.05202	1.41137e-30	-1.5285	down
EVM0030808	208	187	215	406	461	387	5.41784	5.12545	5.58071	11.6592	13.1876	11.2664	7.38074e-19	1.22776	up
EVM0040980	48	43	74	167	181	256	0.624685	0.582538	0.958162	2.39681	2.59076	3.72537	8.89122e-16	2.01177	up
EVM0036316	7214	6707	6916	1202	1301	1318	110.817	108.232	106.087	20.3476	21.9261	22.5863	0	-2.24441	down
EVM0030447	73	64	68	143	137	117	1.17388	1.08735	1.09762	2.55214	2.44213	2.11632	1.94216e-06	1.12235	up
EVM0017941	19	15	35	49	35	55	0.588103	0.490325	1.12665	1.73227	1.21164	1.99103	0.00833918	1.11413	up
EVM0014412	1326	1287	1260	270	298	244	40.3237	41.1088	38.2558	9.03796	9.90923	8.27723	9.41732e-95	-2.04531	down
EVM0014415	592	551	604	212	213	195	43.3764	42.4094	44.172	17.1029	17.0523	15.8814	3.23487e-25	-1.28485	down
EVM0014419	87	79	110	25	18	28	0.728147	0.69847	0.922889	0.230204	0.165519	0.264173	5.8298e-07	-1.65907	down
EVM0055090	717	599	600	237	224	209	10.1799	8.9323	8.51228	3.70221	3.48683	3.30347	1.12598e-24	-1.30547	down
EVM0055092	1117	988	1209	121	111	118	19.0231	17.6848	20.5762	2.27146	2.07529	2.23288	1.54427e-133	-3.01825	down
EVM0055094	857	844	994	320	359	391	16.0123	16.5536	18.5329	6.57138	7.34075	8.1318	2.4804e-24	-1.12506	down
EVM0055096	2	3	5	49	37	44	0.036423	0.044086	0.083952	1.04913	0.780729	0.961215	1.65311e-10	3.27899	up
EVM0037047	433	322	356	135	140	102	5.69049	4.44277	4.66979	1.94901	2.01586	1.49282	2.10682e-14	-1.33833	down
EVM0005454	250	212	163	16	41	34	9.24556	8.22302	6.01271	0.653013	1.63199	1.40125	3.97895e-18	-2.47517	down
EVM0044393	304	246	321	581	657	630	5.40788	4.58841	5.69896	11.4079	12.8348	12.5255	6.19813e-27	1.29304	up
EVM0006997	460	252	246	149	92	118	14.3148	8.21334	7.64344	5.09718	3.11167	4.08842	8.21909e-07	-1.179	down
EVM0004293	362	349	415	135	174	134	6.65725	6.74913	7.6106	2.72856	3.49568	2.74818	2.41834e-12	-1.13159	down
EVM0007466	591	651	588	276	262	205	10.5797	12.2319	10.5099	5.42975	5.1438	4.08736	6.32645e-16	-1.09385	down
EVM0004747	106	83	73	8	26	20	2.4125	1.99667	1.65776	0.201476	0.647393	0.490342	3.56157e-07	-1.92802	down
EVM0004746	56	68	82	141	164	142	1.15471	1.4577	1.67801	3.20724	3.70069	3.25499	4.7174e-08	1.2816	up
EVM0004743	41	41	47	75	110	72	0.640765	0.68467	0.740642	1.31018	1.90741	1.26812	0.000183409	1.1399	up
EVM0004742	815	800	795	252	254	240	10.2559	10.5827	9.99971	3.4865	3.50631	3.36297	4.1036e-42	-1.48402	down
EVM0004740	2909	2763	2753	435	447	398	79.7086	79.5176	75.3207	13.1369	13.4213	12.1551	1.08384e-255	-2.51268	down
EVM0008676	191	139	131	324	277	302	4.2058	3.21366	2.88117	7.89251	6.71235	7.44261	6.17414e-11	1.15305	up
EVM0028165	1953	1711	1818	279	304	307	23.2336	21.3861	21.6019	3.64873	3.96421	4.07269	8.17963e-165	-2.41298	down
EVM0028164	1733	1401	1553	440	421	446	28.1828	23.9375	25.2099	7.87882	7.50119	8.08763	1.40359e-72	-1.63435	down
EVM0028160	13	4	9	151	133	110	1.45147	0.471513	0.958827	19.233	16.8164	14.1865	4.06443e-27	3.83651	up
EVM0052215	111	91	129	42	33	40	2.2487	1.93264	2.60955	0.930585	0.714928	0.895837	1.13176e-05	-1.26857	down
EVM0025397	72	57	67	20	6	19	2.63836	2.17124	2.44981	0.809323	0.236108	0.777862	2.26622e-05	-1.75172	down
EVM0016226	9	0	5	64	93	89	0.185268	0	0.090869	1.4435	2.09714	2.02685	1.27899e-17	3.82918	up
EVM0016223	327	367	348	635	661	541	7.29902	8.61285	7.74489	15.6316	16.1884	13.4736	4.17496e-17	1.00815	up
EVM0009122	535	468	458	196	173	150	9.06525	8.31995	7.73693	3.64454	3.20039	2.83422	1.99765e-18	-1.28038	down
Salix_babylonica_newGene_3379	112	97	110	26	24	35	0.911977	0.826301	0.91466	0.233741	0.209849	0.319458	7.82604e-08	-1.62849	down
EVM0007218	188	206	248	67	59	91	13.3758	15.3616	17.5716	5.24522	4.56168	7.19987	4.47337e-09	-1.32921	down
EVM0007216	1178	1106	1293	2057	2155	2156	14.6025	14.4083	16.0114	28.1174	29.3137	29.8201	8.6879e-55	1.03037	up
EVM0007211	54	54	42	3	0	0	1.17447	1.24807	0.911935	0.070893	0	0	5.25639e-12	-4.02984	down
EVM0007213	66	91	86	168	178	183	0.861871	1.2377	1.11584	2.41396	2.54908	2.65978	2.4512e-09	1.2898	up
EVM0016487	225	224	300	55	31	59	4.75898	4.96535	6.3381	1.27788	0.705125	1.3905	2.78377e-18	-2.10216	down
EVM0016486	1044	975	1222	475	405	369	10.5354	10.339	12.3158	5.2847	4.48151	4.1519	2.60577e-26	-1.16762	down
EVM0028839	83	81	98	235	231	227	2.16245	2.22314	2.5375	6.74845	6.6057	6.59776	5.03839e-17	1.57565	up
EVM0013059	315	340	282	100	97	91	2.96812	3.36226	2.6532	1.03227	0.995412	0.954163	2.02391e-16	-1.48109	down
Salix_babylonica_newGene_2973	88	120	138	488	584	554	1.05373	1.62643	1.74359	6.64794	7.9945	7.70007	4.34953e-52	2.40045	up
EVM0017041	84	93	95	23	20	46	2.2616	2.64988	2.55251	0.684348	0.592197	1.36404	0.000130965	-1.32769	down
EVM0048255	29	38	33	1130	1128	1141	0.391412	0.530382	0.445216	16.8767	16.7645	17.2387	2.4125e-217	5.21016	up
EVM0017689	39	38	86	12	6	8	0.833019	0.85491	1.84475	0.2617	0.142082	0.192467	6.48589e-06	-2.14438	down
EVM0026479	151	107	141	52	44	46	5.64349	4.20658	5.2663	2.14088	1.79676	1.91619	2.37889e-06	-1.24428	down
EVM0041009	137	97	119	27	23	9	3.35252	2.47533	2.90834	0.726276	0.594415	0.236006	4.6404e-11	-2.23897	down
EVM0010214	128	134	195	36	28	20	4.40893	4.82979	6.72036	1.35532	1.04069	0.767231	3.56746e-13	-2.14363	down
EVM0018750	69	67	72	10	7	13	2.11281	2.15616	2.21198	0.328031	0.232044	0.448168	4.16748e-09	-2.36963	down
EVM0018755	366	307	330	908	950	850	5.77508	5.10137	5.20886	15.8198	16.4833	14.9974	1.19207e-57	1.62435	up
EVM0018757	10	29	22	47	31	56	0.27808	0.827276	0.610861	1.45229	0.931174	1.74179	0.00735223	1.20007	up
EVM0018759	979	1008	930	2550	2572	2705	7.66529	8.29616	7.26991	22.0195	22.1058	23.6424	1.15646e-126	1.61883	up
EVM0014881	1450	1358	1508	380	397	407	19.3135	19.0073	20.0617	5.56931	5.799	6.04717	4.48447e-83	-1.65953	down
EVM0020738	161	157	220	360	335	315	6.49806	6.6305	8.86781	16.0444	14.8469	14.1796	1.47662e-11	1.09594	up
EVM0020731	56	58	48	16	15	8	2.71772	2.97542	2.34368	0.860252	0.798353	0.435873	6.13571e-05	-1.6906	down
EVM0020736	54	62	64	105	94	135	0.732417	0.875023	0.860385	1.57055	1.3901	2.03265	7.86327e-05	1.05514	up
EVM0045187	4	2	8	40	49	41	0.226261	0.073899	0.444002	2.53559	3.09204	2.62861	3.76816e-09	2.93085	up
EVM0022383	283	250	281	48	79	60	2.67728	2.48524	2.65197	0.494621	0.817986	0.629308	1.68284e-19	-1.8806	down
EVM0050309	58	42	41	10	15	17	0.941264	0.714996	0.657501	0.175544	0.266139	0.307527	0.00129251	-1.40041	down
EVM0057129	1097	1041	941	235	273	237	13.1788	13.139	11.2847	3.0993	3.59267	3.17054	1.41935e-60	-1.8375	down
EVM0019482	122	140	141	57	41	41	6.19746	7.44627	7.15639	3.15902	2.24797	2.31676	1.0646e-06	-1.29203	down
EVM0050889	197	180	228	5	9	11	3.60236	3.44511	4.16643	0.10062	0.176472	0.217559	2.16723e-35	-4.12638	down
EVM0029712	49	55	31	116	96	103	1.69151	1.99282	1.04559	4.4423	3.65588	3.96508	2.95213e-06	1.35943	up
Salix_babylonica_newGene_5269	47	34	44	92	88	123	0.673682	0.596436	0.885003	1.77376	1.69938	2.16546	9.48377e-07	1.42027	up
EVM0026360	79	42	44	134	181	152	2.6448	1.47797	1.46867	4.97781	6.67408	5.69477	5.44726e-10	1.64366	up
EVM0020988	33	50	36	10	13	14	0.419112	0.679276	0.461892	0.143469	0.185018	0.197108	0.00407909	-1.33168	down
EVM0034578	9663	9331	10265	2564	2403	2683	122.245	124.016	129.669	35.7474	33.3503	37.8535	1.58153e-272	-1.73277	down
EVM0034570	81	80	81	177	136	179	0.804104	0.833698	0.799852	1.93962	1.4807	1.9831	6.86573e-08	1.19503	up
EVM0025815	822	851	1018	294	365	367	6.55892	7.13663	8.11313	2.58567	3.19309	3.26308	1.98397e-23	-1.18245	down
EVM0025813	92	100	96	14	19	26	1.78236	2.03542	1.84585	0.279622	0.386694	0.541985	4.78328e-09	-1.96857	down
EVM0025819	218	171	225	80	85	82	7.79669	6.40756	8.03978	3.14378	3.30276	3.25046	1.64376e-07	-1.08841	down
EVM0021123	156	171	155	51	83	61	6.99716	8.02211	6.92519	2.49581	4.07697	3.05417	1.09552e-05	-1.07739	down
EVM0028443	754	766	838	341	345	294	15.4833	16.5283	17.1805	7.70097	7.76779	6.72428	3.63878e-22	-1.06127	down
EVM0028440	426	383	443	729	873	805	2.86629	2.70858	2.97727	5.40969	6.44417	6.0443	1.57104e-27	1.13706	up
EVM0039018	311	287	276	37	24	19	8.93944	8.67008	7.92396	1.15019	0.756545	0.59568	2.2873e-39	-3.1536	down
EVM0025393	52	58	55	14	18	15	2.59357	3.07733	2.76084	0.733727	0.970158	0.797041	0.000189367	-1.48703	down
EVM0035198	5	15	6	115	89	86	0.137481	0.450608	0.153488	3.80562	2.92368	2.88529	3.1489e-18	3.36967	up
EVM0035199	388	370	461	787	749	771	6.92447	6.93661	8.2198	15.4861	14.6748	15.3663	3.42117e-26	1.11517	up
EVM0035190	203	123	183	20	12	22	6.12457	3.90868	5.50799	0.641204	0.396758	0.739811	9.58777e-21	-2.88001	down
EVM0037878	45	51	105	20	14	32	1.01158	1.20759	2.35653	0.487829	0.339567	0.8033	0.00265949	-1.27522	down
EVM0013392	365	327	318	133	125	115	4.17715	3.92724	3.6294	1.66809	1.56412	1.46389	1.08696e-13	-1.22161	down
EVM0031082	817	815	722	268	242	351	12.952	13.5764	11.4247	4.68205	4.19514	6.20515	9.07616e-20	-1.24022	down
EVM0035224	1979	1991	2154	275	317	296	83.0656	87.782	90.289	12.6909	14.5892	13.8231	1.22617e-197	-2.57671	down
EVM0035227	142	141	128	31	37	30	2.68395	2.79444	2.41679	0.62578	0.759595	0.61885	3.07233e-11	-1.802	down
EVM0035223	783	724	720	1696	1734	1757	13.5692	13.1732	12.4467	32.3827	32.9611	33.9646	8.48792e-85	1.41555	up
EVM0001670	7357	7230	7274	1810	1856	1888	147.409	152.19	145.522	39.9632	40.7956	42.197	0	-1.77566	down
EVM0001677	66	76	60	32	29	12	1.78218	2.14741	1.62288	0.959134	0.864006	0.354897	0.00230824	-1.18238	down
EVM0057087	145	139	124	54	32	41	5.46583	5.47533	4.63995	2.23636	1.29383	1.72402	1.68119e-07	-1.43054	down
EVM0032640	1113	1061	1186	436	386	470	14.0454	14.0744	14.9551	6.06183	5.34574	6.61532	1.04068e-32	-1.17232	down
EVM0032647	37	51	49	104	131	94	1.30226	1.8926	1.69752	4.0474	5.04261	3.67952	4.72348e-07	1.40472	up
EVM0032644	1111	1046	1193	2632	2570	2764	12.4941	12.3518	13.3884	32.617	31.7042	34.6699	6.62548e-113	1.44732	up
EVM0027286	306	300	313	626	530	631	1.84825	1.9009	1.88558	4.16856	3.51111	4.25007	1.221e-21	1.15131	up
EVM0000103	442	322	430	201	161	143	6.4974	4.96788	6.31135	3.2475	2.58479	2.34026	1.63248e-09	-1.02434	down
EVM0000102	2147	1792	2137	641	643	650	81.3144	71.3251	80.8249	26.7486	26.6914	27.4434	5.32081e-77	-1.4456	down
EVM0000104	198	264	226	17	17	16	2.91159	4.07253	3.31418	0.259836	0.274145	0.260706	1.1811e-34	-3.43833	down
EVM0037685	1168	1051	1107	233	309	281	23.1458	21.8744	21.9088	5.09086	6.70753	6.20501	1.70286e-62	-1.80444	down
EVM0001099	217	227	217	7	28	26	3.23007	3.55387	3.23419	0.115159	0.456663	0.41665	2.06085e-26	-3.09623	down
EVM0044580	260	277	321	61	70	58	2.76192	3.09772	3.41095	0.712554	0.814492	0.680712	8.70801e-23	-1.94429	down
EVM0009706	89	86	116	385	395	367	3.50234	3.57937	4.56953	16.8388	17.1983	16.2161	1.25263e-39	2.15022	up
EVM0030482	61	80	70	26	26	27	2.39077	3.311	2.73746	1.12395	1.11815	1.17906	0.000914624	-1.15057	down
EVM0018947	101	87	125	2	2	3	4.43399	4.01257	5.48074	0.097342	0.088449	0.132672	2.82552e-21	-4.49998	down
EVM0048055	1256	1310	1137	2730	2896	2724	20.626	22.6016	18.6412	49.4171	52.1802	49.9091	2.01664e-86	1.3672	up
EVM0015263	60	53	88	13	19	31	2.6334	2.43711	3.86877	0.62721	0.881375	1.48928	0.000657523	-1.35416	down
EVM0040704	1098	952	1036	2322	1999	2335	54.4188	49.543	51.2886	126.835	108.699	129.116	6.53227e-64	1.3061	up
EVM0008075	131	142	159	5	10	5	6.30241	7.1547	7.64242	0.263179	0.515108	0.214806	6.05093e-26	-3.90694	down
EVM0008076	3245	3167	3191	6863	6944	6684	50.1818	51.4522	49.2698	116.981	117.816	115.309	7.19825e-211	1.29137	up
EVM0002615	7433	7906	7787	1609	1693	1684	40.8794	45.6843	42.7681	9.75402	10.2141	10.3278	0	-2.0124	down
EVM0052059	103	96	134	570	489	441	1.69371	1.67093	2.2093	10.4065	8.87791	8.14281	6.27698e-49	2.34194	up
EVM0002619	485	470	467	1045	925	1028	6.81744	6.94743	6.56145	16.2108	14.2795	16.1401	4.86091e-41	1.27003	up
EVM0042701	119	116	131	235	252	344	2.88989	2.97513	3.19249	6.3202	6.74246	9.37423	1.07939e-12	1.3598	up
EVM0042709	91	83	83	28	14	49	0.901066	0.858976	0.820481	0.303282	0.147675	0.540523	0.00130426	-1.20644	down
EVM0006264	207	229	241	80	72	65	4.90024	5.69264	5.69903	2.08887	1.84958	1.71477	5.84242e-12	-1.41309	down
EVM0047285	153	130	139	4050	3920	4028	1.55067	1.38382	1.40826	45.3419	43.6764	45.6337	0	5.00942	up
EVM0047284	306	267	265	800	827	770	6.3727	5.83009	5.51285	18.3666	18.9132	17.8932	3.30351e-57	1.70575	up
Salix_babylonica_newGene_2596	1785	1793	1830	293	325	330	33.596	35.4562	34.4012	6.07601	6.69794	6.92859	2.13663e-157	-2.30426	down
Salix_babylonica_newGene_2599	1095	969	981	2926	2855	2649	29.7389	27.6384	26.6076	87.6472	85.1019	80.2858	5.39873e-142	1.66491	up
Salix_babylonica_newGene_10923	1554	1365	1664	438	434	496	42.29	39.0215	45.2342	13.1417	12.9515	15.0445	9.4868e-63	-1.53582	down
EVM0057261	1086	1003	1140	381	435	401	24.812	24.0683	26.0021	9.59728	10.9016	10.2006	6.13634e-37	-1.20218	down
EVM0041002	8816	7992	8499	1160	1258	1245	244.691	233.057	235.576	35.4895	38.2863	38.5465	0	-2.58517	down
EVM0053016	173	179	161	52	73	74	4.15399	4.50364	3.85157	1.35345	1.90892	1.96399	1.10966e-06	-1.13767	down
EVM0053014	73	118	118	30	31	36	1.55421	2.63665	2.51615	0.68895	0.721507	0.844443	1.03885e-05	-1.40189	down
EVM0053010	370	355	358	46	37	37	12.6595	12.7502	12.2414	1.72792	1.36498	1.39787	3.11236e-48	-2.91383	down
EVM0047867	6	19	16	40	35	32	0.061346	0.227017	0.182482	0.497621	0.439222	0.407879	0.00338251	1.39695	up
EVM0047869	1266	1337	1500	5113	4807	5461	9.68862	10.7434	11.4606	43.1254	40.3604	46.6184	9.92492e-223	2.10203	up
EVM0001992	52	64	47	12	29	11	1.13948	1.47179	1.03885	0.28135	0.685112	0.258673	0.00234642	-1.32137	down
EVM0052964	183	211	229	102	72	71	4.70741	5.70808	5.88585	2.89915	2.01598	2.02895	3.62875e-07	-1.12084	down
Salix_babylonica_newGene_1432	729	933	923	1648	1949	2136	18.5163	23.539	22.2891	46.1492	52.6369	57.4692	2.05385e-15	1.32837	up
EVM0041424	106	83	107	29	50	15	0.881795	0.726974	0.886934	0.26272	0.448868	0.131466	0.00012018	-1.36673	down
EVM0027324	142	142	192	12	13	12	1.70444	1.78218	2.30252	0.153191	0.166603	0.147501	1.09508e-24	-3.29244	down
EVM0054796	182	166	133	64	40	59	2.98322	2.85514	2.17476	1.14537	0.707426	1.0655	3.67979e-07	-1.31783	down
EVM0054799	429	370	433	862	694	662	8.39593	7.60795	8.46199	18.5988	14.8983	14.4447	1.64643e-18	1.0418	up
EVM0016978	1636	1444	1559	574	653	547	60.5892	56.1903	57.6569	23.4309	26.5304	22.5793	8.67017e-45	-1.18291	down
Salix_babylonica_newGene_1439	344	423	337	105	102	111	10.9326	13.6877	10.5589	3.54838	3.90043	3.86936	3.45463e-19	-1.5751	down
EVM0010407	251	233	291	451	509	508	3.71533	3.61442	4.29473	7.36389	8.26654	8.38713	9.47126e-18	1.1133	up
EVM0001339	1185	1078	1098	376	371	399	26.9042	25.7135	24.8931	9.40089	9.24303	10.1039	2.14451e-46	-1.34638	down
EVM0000098	244	210	211	498	510	468	3.58101	3.23534	3.08884	8.07327	8.23819	7.67654	1.77723e-25	1.33876	up
EVM0004125	82	50	65	8	2	6	1.78777	1.15045	1.40388	0.181244	0.043528	0.144405	1.10097e-10	-2.99759	down
EVM0004120	69	75	89	10	7	8	1.02987	1.17325	1.33227	0.15184	0.107559	0.132475	8.70461e-12	-2.7544	down
EVM0032574	680	528	530	2275	2074	2134	15.0847	12.2926	11.7364	55.6376	50.4971	52.8325	8.48411e-128	2.09171	up
EVM0015373	40	28	54	1769	1786	1682	0.775465	0.556445	1.03066	37.8703	38.0565	36.43	0	5.5594	up
EVM0032573	191	211	186	37	55	21	2.58223	3.00411	2.51268	0.543018	0.812182	0.312747	1.16302e-14	-2.10327	down
EVM0032579	1142	1148	1268	7099	7267	6773	22.5907	23.8545	25.0421	154.802	157.729	149.469	0	2.7666	up
EVM0044322	142	156	136	51	58	36	1.21527	1.4038	1.16263	0.478491	0.537766	0.341558	2.77958e-07	-1.34003	down
EVM0011169	17	4	5	103	99	107	0.673193	0.167729	0.199282	4.52039	4.32672	4.74985	2.05597e-19	3.46749	up
EVM0011166	221	225	240	56	53	47	7.6891	8.22474	8.35869	2.11852	2.01172	1.79325	6.41482e-19	-1.89353	down
Salix_babylonica_newGene_2969	15	28	22	109	108	85	0.693119	1.38802	1.05722	5.75985	5.7117	4.54836	1.37903e-12	2.28266	up
Salix_babylonica_newGene_2968	72	91	104	506	602	435	3.09713	4.15999	4.4886	24.2357	28.6921	21.101	1.11275e-56	2.6887	up
EVM0014604	1435	1336	1437	5346	5725	5732	31.7976	31.093	31.7825	130.562	139.175	141.699	0	2.19451	up
EVM0014608	121	127	106	33	22	25	4.94227	5.44192	4.31765	1.46392	0.989392	1.09856	5.92845e-10	-1.86007	down
EVM0029159	76	82	75	27	35	25	1.8032	2.02808	1.77006	0.708438	0.90497	0.657772	0.000461278	-1.16026	down
EVM0050894	294	200	267	69	74	55	7.52366	5.3682	6.80649	1.93485	2.0705	1.5568	2.46777e-15	-1.70009	down
EVM0029154	74	83	97	49	21	27	0.703552	0.827221	0.923925	0.50631	0.215879	0.28758	0.00150134	-1.1182	down
EVM0028289	450	415	338	121	180	173	16.8354	16.322	12.6316	4.98166	7.37677	7.22499	2.6133e-10	-1.12837	down
EVM0020818	67	92	75	22	16	10	2.85487	4.1452	3.20256	1.04091	0.751132	0.459982	3.03806e-07	-1.93827	down
EVM0056498	922	859	871	161	257	186	18.1991	17.8159	17.1742	3.48757	5.55508	4.08883	1.27359e-45	-1.91835	down
EVM0036132	82	54	52	13	16	20	2.07531	1.43125	1.3109	0.364494	0.446236	0.56528	5.7041e-05	-1.60023	down
EVM0039081	312	230	208	14	38	9	11.7589	9.11615	7.84769	0.576529	1.54215	0.354286	1.18819e-08	-2.91957	down
EVM0018972	312	340	344	125	161	114	7.54917	8.63644	8.30029	3.32394	4.2577	3.0539	1.74817e-10	-1.1026	down
EVM0018977	49	50	41	12	10	6	1.06403	1.125	0.885449	0.267803	0.234812	0.137881	3.24106e-05	-1.89453	down
EVM0027883	82	87	130	30	36	47	4.40854	4.91781	7.00397	1.7313	2.13636	2.83647	0.000322254	-1.14277	down
EVM0004467	364	379	427	1611	1535	1446	8.46982	9.25354	9.91005	41.3245	39.2006	37.5383	2.22013e-134	2.16365	up
EVM0037914	299	294	339	63	52	73	4.77827	4.9377	5.40989	1.10134	0.911385	1.29594	3.31515e-26	-2.06798	down
EVM0002150	72	65	68	0	2	6	1.59527	1.50119	1.50402	0	0.048805	0.148713	8.27419e-14	-3.76068	down
EVM0034351	282	292	217	603	582	599	5.60344	6.11142	4.30912	13.243	12.723	13.3072	1.07921e-24	1.35847	up
EVM0024437	388	324	364	737	722	692	46.5251	40.8562	43.551	97.42	95.088	92.6526	9.53085e-30	1.19325	up
EVM0027264	3014	2755	3007	298	338	344	45.2995	43.494	45.125	4.92915	5.56536	5.75886	0	-2.95347	down
EVM0019731	2595	2808	2558	7338	7560	7217	52.1692	59.307	51.3335	162.584	166.739	161.835	2.81466e-221	1.66923	up
EVM0049457	1237	1120	1170	214	200	194	26.9877	25.6639	25.4855	5.13851	4.76781	4.72123	4.99008e-111	-2.3237	down
EVM0010712	187	171	176	443	382	397	2.09076	2.00393	1.96223	5.46132	4.68801	4.95383	2.66464e-22	1.38028	up
EVM0025131	378	359	447	73	71	108	8.19658	8.18434	9.68019	1.73143	1.68821	2.59379	1.03457e-26	-1.99426	down
EVM0023991	153	126	148	314	277	288	3.26656	2.83235	3.1519	7.39056	6.49507	6.86753	5.56197e-14	1.22661	up
EVM0023990	1301	1219	1210	369	409	395	18.9505	18.6623	17.6011	5.92117	6.52453	6.40866	7.81115e-58	-1.46364	down
EVM0042543	59	49	59	13	15	17	3.65461	3.1935	3.66812	0.865407	1.02127	1.13108	0.00010084	-1.55494	down
EVM0014556	992	947	1114	300	285	281	9.54655	9.57521	10.7137	3.1782	3.0061	3.00876	7.02182e-55	-1.60859	down
EVM0050521	306	315	331	1487	1421	1285	6.80352	7.37651	7.3478	36.5286	34.7321	31.9356	7.51544e-139	2.32769	up
Salix_babylonica_newGene_4111	40	18	26	92	70	76	1.28233	0.587468	0.820127	3.23147	2.46169	2.72933	2.56863e-06	1.60833	up
EVM0034295	1214	1102	1175	99	82	63	13.3598	12.739	12.9073	1.1954	0.987861	0.770932	1.06419e-159	-3.60554	down
EVM0034291	81	55	74	22	25	28	3.44459	2.46848	3.15204	1.02848	1.15902	1.33681	0.000658642	-1.20474	down
EVM0035521	765	639	626	1371	1497	1406	19.2472	16.8798	15.7148	38.0059	41.3066	39.4534	1.90633e-48	1.26891	up
EVM0022646	24500	22954	24745	2225	2308	2531	324.649	319.551	327.431	32.4922	33.5494	37.4098	0	-3.14985	down
EVM0022644	1073	947	962	3050	2966	2897	79.1725	73.3701	70.9038	248.076	240.138	238.511	2.62423e-177	1.77581	up
EVM0045978	1420	1420	1345	191	249	206	70.0012	73.5433	66.2302	10.3727	13.4704	11.3101	3.33971e-121	-2.48342	down
EVM0024772	47	41	43	112	99	103	1.69657	1.55748	1.54947	4.45814	3.93833	4.14428	1.80236e-07	1.40942	up
EVM0034438	163	212	212	75	84	46	5.8403	7.98319	7.60094	2.94188	3.28762	1.81231	1.62727e-07	-1.28376	down
EVM0007508	474	384	464	963	1038	872	10.8682	9.24089	10.6108	24.3337	26.1239	22.2987	2.78589e-38	1.31368	up
EVM0033808	129	129	132	24	53	33	1.93835	2.02845	1.98695	0.388313	0.862353	0.543198	1.21633e-07	-1.55897	down
EVM0023208	193	208	246	61	65	80	2.52331	2.86307	3.21373	0.873207	0.921987	1.16707	6.15493e-11	-1.41707	down
EVM0043317	110	116	75	227	224	197	3.41658	3.77893	2.33881	7.79081	7.66434	6.84513	1.03053e-09	1.27414	up
EVM0007504	104	98	76	32	40	19	4.89101	4.86335	3.57095	1.65225	2.06161	0.987345	6.46295e-05	-1.33886	down
EVM0055355	10082	9077	9865	3779	3813	3896	138.829	131.301	135.646	57.3478	57.599	59.8401	1.05834e-167	-1.13575	down
EVM0000800	100	106	97	5	14	7	4.20022	4.71598	4.07687	0.186953	0.606632	0.283819	1.17952e-15	-3.07773	down
EVM0000801	1337	1219	1220	408	495	378	18.2388	17.4672	16.6112	6.12649	7.39532	5.74665	2.63075e-41	-1.35418	down
EVM0000802	299	278	290	96	77	109	9.57975	9.35247	9.27804	3.36879	2.70675	3.87877	7.69061e-14	-1.39525	down
EVM0000809	31	18	22	78	57	79	0.408991	0.252927	0.296135	1.15028	0.836748	1.18304	1.62711e-06	1.68493	up
EVM0034495	19594	19083	19372	3724	4031	3681	450.917	461.374	445.176	94.4488	101.768	94.4816	0	-2.1432	down
EVM0041920	147	93	158	27	30	24	2.11804	1.4087	2.2782	0.429	0.461123	0.37819	3.57531e-11	-1.99604	down
EVM0039950	177	147	159	397	471	352	6.06744	5.30151	5.43413	15.0399	17.743	13.4971	8.38728e-23	1.51785	up
EVM0039954	2	0	0	101	91	87	0.086109	0	0	5.04737	4.55523	4.4078	4.99686e-24	5.46668	up
EVM0015924	423	383	429	770	802	656	5.81867	5.53842	5.90172	11.6904	12.1132	10.0764	3.04054e-22	1.04478	up
EVM0015927	252	293	282	480	511	562	8.21414	10.0595	9.20745	17.2784	18.3015	20.4886	2.25531e-17	1.0985	up
EVM0026399	202	200	136	59	49	31	3.75031	3.89944	2.51105	1.1967	0.993988	0.633099	5.03634e-10	-1.69332	down
EVM0032389	284	263	268	575	545	463	6.98032	6.79343	6.57639	15.5792	14.7092	12.6972	1.41353e-19	1.14761	up
EVM0045382	162	173	192	275	358	340	3.03189	3.38389	3.58215	5.65563	7.34	7.08696	4.55491e-11	1.0701	up
EVM0049441	333	318	357	848	947	892	5.19094	5.21216	5.55447	14.5835	16.2149	15.5249	3.84764e-58	1.60622	up
EVM0044477	284	319	278	14	10	0	7.03729	8.30154	6.85963	0.363	0.251435	0	5.45702e-06	-3.15617	down
EVM0049447	37	52	53	116	89	109	1.1256	1.67746	1.62603	3.99353	3.03206	3.77231	4.40712e-06	1.29211	up
EVM0017715	85	94	69	31	39	20	2.96607	3.43636	2.3931	1.18601	1.48537	0.780484	0.000486062	-1.19694	down
EVM0049445	2531	2336	2442	6065	6053	5989	25.5157	24.7403	24.5786	67.3973	66.9501	67.3531	1.07578e-259	1.50709	up
EVM0037490	60	93	71	154	137	114	1.5671	2.54551	1.86014	4.4568	3.94057	3.31263	6.31957e-05	1.01656	up
EVM0000378	22	12	2	44	33	60	0.564604	0.327376	0.052327	1.26515	0.919908	1.72465	0.000270708	1.84011	up
EVM0033385	130	138	141	74	52	46	2.05994	2.29928	2.23397	1.29939	0.893484	0.802781	9.53292e-05	-1.01745	down
EVM0033387	95	43	64	94	112	158	2.11628	1.0087	1.41966	2.30623	2.74493	3.95707	0.000790105	1.01168	up
EVM0051927	260	210	219	1448	1379	1367	9.15451	7.74772	7.68278	56.2379	53.3057	53.7481	1.50943e-180	2.79234	up
EVM0031899	2240	2042	2247	738	830	821	14.8937	14.2602	14.913	5.40555	6.05003	6.08252	1.03753e-68	-1.24702	down
EVM0031898	782	751	692	176	160	197	16.0145	16.1565	14.1495	3.96806	3.58222	4.49327	6.70315e-47	-1.847	down
EVM0033030	1186	1115	1223	2367	2487	2569	18.3751	18.148	18.9352	40.4505	42.3017	44.4333	3.39331e-91	1.27244	up
EVM0003776	1500	1426	1555	5169	5085	5416	28.6315	28.5958	29.6393	108.745	106.483	115.334	0	2.00358	up
EVM0003771	284	231	218	109	85	60	13.4616	11.4787	10.2964	5.67781	4.40454	3.16901	5.99731e-09	-1.29807	down
EVM0003770	56	47	100	35	14	11	1.54774	1.37356	2.76782	1.0787	0.417318	0.331548	0.00136699	-1.40399	down
EVM0007727	107	98	109	15	25	15	3.04922	2.93258	3.11078	0.467336	0.767293	0.471481	3.30518e-11	-2.18575	down
EVM0007068	386	454	508	174	134	169	4.68402	5.78467	6.1581	2.32103	1.77375	2.28551	2.30501e-15	-1.28221	down
EVM0048157	71	70	54	10	21	23	1.13285	1.18607	0.868849	0.175118	0.370623	0.409198	0.000111561	-1.52653	down
Salix_babylonica_newGene_1943	31	40	48	161	212	209	0.595331	0.784242	0.914397	3.49336	4.5675	4.40304	3.17011e-23	2.41461	up
EVM0052773	122	142	185	707	644	653	2.47432	3.03082	3.74216	15.8554	14.3773	14.8239	1.52371e-62	2.33513	up
EVM0012444	69	62	68	32	27	20	1.74364	1.62674	1.7005	0.875325	0.739212	0.551945	0.00271782	-1.06563	down
EVM0034498	95	80	90	279	277	302	1.54669	1.37012	1.46058	5.02914	4.97558	5.51443	3.74489e-26	1.86633	up
EVM0022874	146	134	153	371	434	367	3.02253	2.90484	3.16339	8.47448	9.87969	8.49187	3.25271e-27	1.61788	up
EVM0022871	1393	1177	1336	300	256	259	23.791	21.1234	22.7752	5.63484	4.79227	4.9229	3.51824e-91	-2.04912	down
EVM0009269	365	336	313	122	115	122	13.6364	13.1919	11.7001	5.02416	4.69731	5.06874	9.37887e-15	-1.28149	down
Salix_babylonica_newGene_10064	44	32	41	14	15	0	1.8126	1.39431	1.69358	0.63261	0.681749	0	0.00668904	-1.51444	down
EVM0002371	16	25	31	45	76	52	0.25659	0.423237	0.5023	0.788283	1.34306	0.934839	0.00046883	1.3548	up
EVM0009268	224	203	240	72	71	86	22.4781	21.4465	24.0599	7.95542	7.82487	9.58674	1.09821e-10	-1.31377	down
EVM0002421	264	205	228	1537	1623	1544	7.20555	5.86883	6.2039	46.2469	48.6018	46.9957	7.16171e-213	2.94158	up
EVM0027067	19	5	17	30	36	36	0.313918	0.0722	0.284799	0.555739	0.672114	0.680363	0.00589844	1.34266	up
EVM0032811	269	265	319	577	747	608	5.99349	6.20651	7.09627	14.1653	18.2795	15.1254	1.13851e-26	1.36785	up
EVM0002429	6	26	31	41	49	54	0.143908	0.686698	0.791499	1.14742	1.37606	1.55454	0.00661724	1.24565	up
EVM0006331	98	99	105	5	25	17	1.85529	1.95915	1.98694	0.104804	0.52075	0.354735	9.02215e-10	-2.30329	down
EVM0009267	108	92	71	27	20	49	1.59684	1.43495	1.04417	0.433987	0.322536	0.799674	0.000661362	-1.21641	down
EVM0053393	198	230	215	482	520	387	5.49956	6.71955	5.98982	14.8213	15.8999	12.0263	1.09285e-18	1.29395	up
EVM0034594	481	524	499	251	197	203	8.32063	9.52933	8.61371	4.78211	3.72955	3.90529	1.25294e-12	-1.00018	down
EVM0052576	225	197	227	71	72	115	2.68969	2.48155	2.71587	0.937442	0.939682	1.52789	8.94592e-07	-1.10107	down
EVM0052575	92	83	155	58	29	40	1.32442	1.24922	2.23142	0.913278	0.458392	0.634373	0.000824475	-1.11024	down
Salix_babylonica_newGene_10685	172	195	178	37	36	46	4.27255	5.07596	4.42333	0.998051	0.984283	1.24364	2.52115e-15	-1.93718	down
Salix_babylonica_newGene_10683	192	154	177	43	33	34	5.46338	4.58912	5.01715	1.33299	1.01105	1.05525	2.55907e-15	-1.98331	down
Salix_babylonica_newGene_3459	41	34	26	84	108	103	1.10187	0.963759	0.689378	2.50153	3.22301	3.12635	2.63376e-08	1.66715	up
EVM0053199	210	186	205	46	42	55	19.3739	18.0072	18.8319	4.5781	4.22943	5.61357	1.28823e-15	-1.82175	down
EVM0053196	180	229	222	71	79	69	6.56729	8.78504	8.08537	2.85409	3.15421	2.80368	1.36822e-09	-1.29999	down
EVM0053194	661	558	568	214	198	169	8.7486	7.75202	7.50498	3.10923	2.86896	2.49303	1.79498e-25	-1.40845	down
EVM0023736	189	182	196	63	80	52	9.22596	9.32088	9.55148	3.38119	4.26828	2.79468	6.65605e-09	-1.30827	down
EVM0004860	308	259	285	590	535	522	7.85002	6.94965	7.24645	16.6105	14.9964	14.8604	3.27512e-21	1.14307	up
EVM0026002	37	39	75	16	22	18	1.53125	1.72501	3.16645	0.702069	1.00721	0.836875	0.00980028	-1.11681	down
EVM0007886	267	204	222	70	90	60	5.7059	4.57359	4.74993	1.64004	2.10756	1.43037	3.78354e-11	-1.4225	down
EVM0041212	207	175	173	52	51	80	2.94646	2.61946	2.4546	0.81444	0.788866	1.26663	1.67262e-08	-1.35966	down
EVM0054169	6755	6513	6645	2824	3022	2594	126.916	128.565	124.679	58.4678	62.2775	54.3671	2.60442e-93	-1.03835	down
EVM0054165	1487	1409	1366	4561	4415	4208	29.7648	29.6241	27.3095	100.656	96.9667	93.9823	4.63046e-235	1.82524	up
EVM0004236	112	99	94	40	23	33	5.07706	4.71795	4.24756	1.99849	1.12428	1.66421	6.20007e-06	-1.39888	down
EVM0010156	6059	5696	5720	2194	2276	2188	132.98	131.328	125.37	53.0649	54.7859	53.5631	8.42096e-139	-1.19156	down
EVM0017879	174	181	176	81	78	56	2.64821	2.88545	2.67042	1.35691	1.28947	0.951674	1.8794e-06	-1.07972	down
Salix_babylonica_newGene_1680	25	25	34	54	57	58	0.421236	0.559164	0.581316	1.02684	1.08288	1.14211	0.00138505	1.13693	up
Salix_babylonica_newGene_1685	70	81	75	193	270	293	0.521736	0.638092	0.564206	2.31306	2.24209	2.4763	2.48944e-19	1.89727	up
EVM0035672	326	322	303	720	770	687	5.0133	5.1952	4.65061	12.1985	12.9958	11.7834	1.02686e-37	1.38507	up
EVM0051269	153	162	194	88	70	57	1.64346	1.83535	2.08324	1.03781	0.824517	0.684737	1.91915e-05	-1.01578	down
EVM0051263	43	56	54	20	21	21	1.52299	2.13137	1.92865	0.758948	0.823972	0.81642	0.0097402	-1.02394	down
EVM0035095	124	135	123	21	41	12	5.93527	6.81955	5.90965	1.09092	2.1562	0.633678	9.5789e-10	-2.05007	down
EVM0024577	1984	1936	2104	808	747	742	33.6774	34.5236	35.6513	15.107	13.9035	14.0428	2.80877e-62	-1.18814	down
EVM0020402	1521	1347	1361	495	546	536	23.4597	21.8275	20.9691	8.41765	9.23887	9.21355	6.01838e-45	-1.21884	down
EVM0051485	1054	1024	969	2853	2755	2849	19.2009	19.5921	17.6293	57.3209	55.0893	57.9199	8.43777e-152	1.66836	up
EVM0022711	298	272	264	78	140	94	6.46577	6.21306	5.73001	1.86732	3.34166	2.26911	8.01021e-09	-1.19549	down
EVM0005908	205	263	288	56	56	37	1.78407	2.40182	2.49821	0.531037	0.533433	0.356865	1.54956e-19	-2.08817	down
EVM0005902	216	148	238	20	39	7	2.57758	1.8543	2.82913	0.258956	0.508275	0.091947	3.43888e-06	-2.50194	down
EVM0028098	181	142	162	70	51	61	3.62139	2.99076	3.24114	1.53828	1.10853	1.35293	8.17376e-07	-1.17886	down
EVM0022932	1462	1502	1501	655	581	453	32.1223	34.6691	32.926	15.8466	13.997	11.1053	2.2991e-30	-1.19809	down
EVM0022938	190	201	200	89	65	71	4.11153	4.55405	4.30645	2.10565	1.54012	1.71563	6.25886e-08	-1.16754	down
EVM0056288	1481	1543	1389	218	153	187	50.9744	55.8147	47.7525	8.26697	5.74405	7.182	5.85328e-126	-2.76614	down
EVM0007924	440	545	474	1224	1260	1268	7.95656	10.3663	8.56084	24.4121	25.0253	25.6071	1.06237e-57	1.55233	up
EVM0042534	71	69	87	32	25	30	0.872888	0.88993	1.06921	0.428874	0.333244	0.403015	0.000809275	-1.11922	down
EVM0026947	258	271	297	1074	867	991	4.02993	4.44924	4.62531	18.4935	14.8632	17.2832	1.44192e-71	2.01479	up
EVM0042535	115	101	115	206	216	221	1.8611	1.71702	1.84721	3.67518	3.82073	3.98658	5.9484e-10	1.13962	up
EVM0013342	573	619	492	151	188	246	8.84457	10.0321	7.58741	2.56542	3.17486	4.23198	5.07288e-15	-1.30961	down
EVM0013345	23	22	10	44	57	31	0.671661	0.68627	0.284831	1.42119	1.8597	1.00765	0.00285581	1.316	up
EVM0013348	114	81	91	42	25	22	2.94557	2.20807	2.3591	1.19298	0.693242	0.624985	2.2899e-05	-1.40314	down
EVM0022062	542	561	551	188	177	194	13.922	15.1323	14.1182	5.31608	4.98604	5.5433	2.78282e-25	-1.3546	down
EVM0022063	437	386	537	901	944	843	7.8012	7.22397	9.57541	17.732	18.4881	16.7832	3.05575e-27	1.17761	up
EVM0022060	232	239	258	57	42	70	3.91298	4.23636	4.33496	1.05379	0.776262	1.3092	2.86764e-17	-1.86176	down
EVM0016646	3325	3112	3295	9737	9594	9603	69.0231	67.8622	68.2897	222.792	218.505	222.372	0	1.77045	up
EVM0024892	128	143	174	55	60	60	1.77518	2.09808	2.42759	0.832773	0.912721	0.934355	6.06354e-06	-1.11318	down
EVM0040025	272	227	230	690	687	700	3.60481	3.15998	3.03872	10.1037	10.0131	10.3702	2.64911e-49	1.69923	up
EVM0004264	59	85	58	244	242	237	1.40723	2.15962	1.40322	6.51384	6.43659	6.39763	9.10368e-22	1.9908	up
EVM0039460	138	122	126	29	33	32	2.42333	2.24609	2.21127	0.562531	0.638649	0.628388	1.48275e-10	-1.76831	down
EVM0036351	204	152	199	77	71	70	4.82124	3.77574	4.69855	1.98911	1.82969	1.83756	3.99228e-07	-1.11882	down
EVM0039465	179	173	218	43	45	61	1.93586	1.96217	2.35662	0.507629	0.527455	0.726927	1.64219e-12	-1.68469	down
EVM0036354	41	32	41	2	3	16	0.918036	0.734559	0.910108	0.049364	0.061418	0.396354	0.000809915	-1.85525	down
EVM0017118	758	664	722	3849	4163	3792	7.22049	6.64077	6.86407	40.4376	43.5377	40.3206	0	2.65547	up
EVM0044675	377	333	316	91	82	68	34.4585	31.895	28.8153	9.1311	8.20691	6.91898	2.19207e-24	-1.85963	down
EVM0043022	43	35	40	8	2	3	0.849924	0.726071	0.790574	0.177391	0.041515	0.056105	2.57234e-06	-2.49559	down
EVM0038908	95	82	89	196	179	201	3.40462	3.0948	3.19745	7.77657	7.06286	8.06154	9.9125e-11	1.28993	up
EVM0002946	187	171	186	388	343	366	2.54942	2.45659	2.54025	5.84631	5.14238	5.58662	1.04065e-16	1.1998	up
EVM0027636	5	8	5	39	33	34	0.102731	0.214418	0.117683	1.09421	0.928325	0.97189	1.81442e-06	2.37513	up
EVM0027637	119	90	117	37	43	35	6.94766	5.52643	6.84343	2.33582	2.73825	2.25071	1.29951e-05	-1.24989	down
EVM0038707	70	71	73	240	181	214	1.13855	1.21309	1.17859	4.30098	3.22706	3.88468	9.39885e-17	1.73098	up
EVM0038701	107	148	160	34	67	40	1.7573	2.56385	2.62997	0.607086	1.20977	0.727593	9.3008e-06	-1.3045	down
EVM0037822	109	99	122	6	4	4	1.8209	1.73638	2.03206	0.092247	0.055091	0.056017	3.67618e-21	-3.91961	down
EVM0046558	521	466	449	1061	1071	1105	4.53127	4.26287	3.90243	10.1801	10.2355	10.7308	2.00585e-50	1.3664	up
EVM0008952	177	187	164	63	85	69	4.76302	5.26404	4.4016	1.84523	2.50088	2.04997	2.66885e-06	-1.05959	down
EVM0042083	174	208	199	398	376	429	0.832729	1.04822	0.953445	2.10659	1.97805	2.29595	2.55227e-17	1.23551	up
EVM0040494	57	33	53	15	15	12	0.744174	0.451525	0.68991	0.212269	0.217873	0.175546	0.00110448	-1.41624	down
EVM0042087	72	74	77	8	16	11	2.36817	2.5615	2.5341	0.269053	0.579914	0.370787	4.58294e-09	-2.27817	down
EVM0030179	5606	4975	5595	19840	19549	19778	80.8003	75.332	80.5317	315.202	309.136	318.011	0	2.07016	up
EVM0045884	139	141	159	40	54	55	2.05967	2.18859	2.3431	0.649534	0.877885	0.904399	1.68218e-07	-1.31715	down
EVM0046001	119	87	99	14	19	42	6.09506	4.69627	5.07389	0.794977	1.04009	2.36699	2.35532e-06	-1.70084	down
EVM0046508	90	84	133	19	44	39	0.662346	0.649611	0.978917	0.149282	0.355912	0.318549	0.000104705	-1.31018	down
EVM0031280	148	189	185	63	45	108	5.898	7.8813	7.34282	2.76748	1.93741	4.75796	0.000254936	-1.03202	down
EVM0046504	407	409	371	784	879	892	4.6821	4.93633	4.25978	9.94102	11.0937	11.44	1.70127e-35	1.29741	up
EVM0055365	1480	1455	1620	2763	2797	2762	13.4468	13.8904	14.7034	27.6786	27.8821	27.9989	2.88107e-77	1.06761	up
EVM0031759	93	70	78	16	20	35	1.59842	1.26818	1.33681	0.304814	0.37117	0.671997	5.24947e-05	-1.45972	down
EVM0036391	176	139	157	55	28	37	6.19441	5.11664	5.51596	2.0976	1.07367	1.43712	3.97339e-10	-1.70813	down
EVM0045262	157	169	181	886	916	809	4.99801	5.65957	5.77829	31.2272	32.1556	28.8705	6.70173e-107	2.54588	up
EVM0045265	2475	2327	2527	209	158	204	26.6993	26.3729	27.2213	2.48337	1.86557	2.44413	5.19739e-298	-3.46582	down
EVM0009234	148	174	202	48	45	51	3.65959	4.52049	5.00601	1.31469	1.21558	1.39172	3.04786e-11	-1.61513	down
EVM0001749	70	88	67	16	21	14	1.86707	2.4621	1.77421	0.470636	0.612254	0.416958	8.60496e-07	-1.81353	down
EVM0006916	2447	2251	2263	570	678	618	70.2549	67.8901	64.886	18.022	21.3585	19.7758	4.6141e-109	-1.69516	down
EVM0006919	150	141	126	70	57	49	6.09175	6.01635	5.09569	3.12093	2.5155	2.21809	6.05099e-05	-1.01478	down
EVM0036933	2054	2163	2232	747	875	810	29.8273	32.9964	32.3724	11.9501	13.9307	13.1169	5.07055e-57	-1.20483	down
EVM0036937	35	32	26	109	114	92	4.80839	4.65848	3.51409	16.7815	17.4836	14.378	1.11248e-10	1.87493	up
EVM0032223	472	474	438	1002	1181	1125	4.11372	4.34052	3.80579	9.62348	11.2908	10.9343	5.34596e-51	1.44865	up
EVM0009498	3986	3583	3869	986	996	1005	47.2281	44.5958	45.7691	12.8753	12.9445	13.2756	2.51762e-199	-1.73389	down
EVM0009495	203	251	223	119	74	72	4.8819	6.36465	5.36082	3.16161	1.95114	1.93358	7.20768e-07	-1.12788	down
EVM0009490	27	48	39	94	126	98	0.365936	0.682242	0.52769	1.40828	1.89286	1.49029	8.00903e-08	1.60062	up
EVM0040010	1433	1325	1369	5487	5565	5631	14.4837	14.0765	13.8163	61.1557	61.7335	63.5264	0	2.21223	up
EVM0030575	234	227	197	33	36	22	6.47281	6.59716	5.45031	0.99555	1.07761	0.673166	6.52033e-25	-2.57257	down
EVM0029875	233	179	208	470	469	456	5.65558	4.56871	5.02619	12.5663	12.4873	12.3499	3.30684e-24	1.35886	up
EVM0015720	508	522	543	1251	1337	1388	3.8146	4.11509	4.07153	10.3553	11.0227	11.6307	1.3238e-72	1.53165	up
EVM0015725	142	139	191	15	10	12	2.83894	2.91992	3.82064	0.33243	0.20974	0.255977	4.09369e-24	-3.27721	down
EVM0003638	115	88	126	29	57	30	1.87256	1.51032	2.05083	0.522438	1.02479	0.542647	8.63931e-05	-1.24047	down
EVM0007748	129	97	125	25	9	9	2.92577	2.30543	2.85211	0.627604	0.222326	0.218585	2.36771e-13	-2.63447	down
EVM0056044	215	248	233	500	530	481	1.78995	2.16538	1.93691	4.59087	4.8436	4.47192	3.04415e-24	1.30526	up
EVM0056041	89	79	90	186	142	180	1.57014	1.45331	1.57281	3.60873	2.73478	3.5375	1.05225e-07	1.15226	up
Salix_babylonica_newGene_10230	20	18	29	35	64	57	0.619875	0.597551	0.906831	1.15316	2.24069	2.0108	0.00101408	1.31114	up
EVM0052290	948	850	877	1915	1846	1859	17.3946	16.3777	16.0702	38.7283	37.1463	38.0414	2.03964e-75	1.26786	up
EVM0048344	56	17	68	339	319	281	0.883895	0.274797	1.0822	5.9545	5.58353	4.99606	2.1094e-08	2.6056	up
EVM0047371	1631	1334	1489	183	200	223	19.6166	16.8493	17.8823	2.42329	2.63593	2.98901	6.64599e-138	-2.6609	down
Salix_babylonica_newGene_2602	19	20	20	40	54	44	0.490323	0.528744	0.482207	1.09977	1.54104	1.20005	0.000923198	1.3145	up
EVM0057664	582	565	585	1136	1187	1091	23.8541	24.3307	23.9263	51.3274	53.3712	49.8713	2.09744e-45	1.17412	up
EVM0057666	598	601	603	3492	3531	3336	18.7505	19.7928	18.8742	120.712	121.506	116.73	0	2.7168	up
EVM0016403	3116	3050	3181	7113	7509	7170	46.3989	47.7278	47.3078	116.769	122.701	119.133	1.13842e-254	1.41925	up
EVM0016406	48	45	33	7	0	4	2.73553	2.72074	1.85147	0.381665	0	0.240351	6.16672e-07	-2.7258	down
EVM0006164	783	808	855	2242	2447	2174	27.5547	29.8658	30.0583	86.9931	94.5266	85.3794	1.21719e-127	1.68307	up
EVM0053526	1571	1393	1599	3265	3135	3038	19.665	18.3134	19.9853	45.0438	43.045	42.418	1.10367e-102	1.24692	up
EVM0005584	84	146	102	19	12	14	1.78614	3.28183	2.17505	0.424558	0.269984	0.333725	2.00964e-12	-2.51159	down
EVM0054559	149	128	153	42	65	71	2.0667	1.86474	2.1181	0.639368	0.979618	1.09123	6.25513e-05	-1.03687	down
EVM0054554	87	82	97	10	9	9	4.9992	4.96901	5.59294	0.605726	0.527704	0.529044	1.32874e-13	-2.81158	down
EVM0027564	462	435	375	81	89	138	11.985	11.8478	9.70857	2.31407	2.52671	3.99489	2.17279e-21	-1.81283	down
EVM0014800	101	105	85	34	23	29	1.68949	1.84644	1.41896	0.616656	0.422794	0.538815	2.42542e-06	-1.48492	down
EVM0051534	595	506	631	158	188	182	8.18752	7.30636	8.66665	2.39108	2.83125	2.79103	3.55216e-28	-1.49832	down
EVM0022304	48	32	43	3	0	3	0.875475	0.618284	0.787434	0.040831	0	0.041324	9.35689e-09	-3.26727	down
EVM0022309	47	56	64	135	123	85	0.867983	1.09274	1.18426	2.77932	2.52163	1.76205	1.55493e-05	1.19129	up
EVM0057608	41	34	34	0	0	4	1.10551	0.954166	0.90457	0	0	0.121822	2.54625e-08	-3.37087	down
EVM0011678	92	100	97	235	176	183	1.72489	1.98475	1.82096	4.88244	3.64259	3.85723	3.77584e-09	1.21271	up
EVM0011673	58	65	42	101	118	115	1.88804	2.2312	1.34373	3.62072	4.23675	4.19768	1.53495e-05	1.17046	up
EVM0011672	723	786	822	255	251	332	4.99269	5.69568	5.66314	1.94018	1.89882	2.55411	3.59853e-23	-1.26573	down
EVM0050070	69	143	119	55	32	36	1.5803	3.47625	2.74044	1.40244	0.813989	0.912428	0.000509972	-1.16809	down
EVM0050071	161	154	145	41	23	53	3.20699	3.21876	2.88567	0.897755	0.500393	1.1717	1.80023e-09	-1.70338	down
EVM0003467	79	62	68	20	15	11	6.48878	5.39622	5.62276	1.76956	1.31918	0.968964	1.43728e-06	-1.83709	down
EVM0014111	9	13	4	52	63	49	0.225467	0.341371	0.090989	1.42563	1.71256	1.35715	5.92039e-09	2.55234	up
EVM0025544	145	178	170	562	696	535	2.7721	3.59164	3.25103	11.8855	14.6594	11.4647	6.28368e-46	2.0382	up
EVM0025542	121	151	121	53	22	29	2.49479	3.25968	2.49117	1.1981	0.48947	0.663402	1.7168e-07	-1.63797	down
EVM0025543	196	231	248	57	49	40	1.82852	2.26449	2.30874	0.579741	0.492819	0.413625	7.62523e-18	-1.95854	down
EVM0021654	113	91	96	198	244	224	3.3738	2.86502	2.87141	6.54341	8.05299	7.50731	5.04598e-12	1.32629	up
EVM0029464	40	46	31	79	90	74	0.989551	1.19158	0.747094	2.14137	2.4285	2.04384	0.000114726	1.19241	up
EVM0038093	84	84	84	250	103	149	1.08624	1.14298	1.09025	3.57707	1.46964	2.15627	4.14212e-05	1.14972	up
EVM0038098	544	405	415	169	153	195	13.3103	10.4229	10.151	4.55815	4.09804	5.31428	2.04066e-13	-1.18264	down
EVM0011094	87	76	87	17	4	7	0.576025	0.525444	0.574589	0.119246	0.025257	0.044584	6.74544e-11	-2.68686	down
EVM0029795	91	119	125	303	254	223	3.46921	4.79418	4.78434	12.8345	10.694	9.55379	8.13391e-13	1.3909	up
EVM0029252	32	23	23	61	68	70	0.662315	0.50312	0.469755	1.39686	1.56781	1.63935	1.93465e-05	1.46271	up
EVM0033325	47	80	116	32	34	22	1.59255	2.86907	3.94217	1.19419	1.24436	0.822932	0.00174832	-1.18009	down
EVM0050926	232	237	325	101	87	93	1.73809	1.86193	2.43125	0.82778	0.715424	0.76998	1.93535e-10	-1.27154	down
EVM0051037	204	186	203	353	366	329	14.0085	13.3624	13.8657	26.6894	27.5512	25.1991	1.42788e-12	1.01113	up
EVM0056566	57	61	79	8	13	8	1.1627	1.29519	1.6062	0.177506	0.278239	0.176159	2.09125e-08	-2.32957	down
EVM0038519	251	185	212	55	49	36	15.7815	12.2201	13.3366	3.80297	3.36137	2.4906	9.11608e-17	-1.95398	down
EVM0023312	2174	2004	2237	563	651	620	27.7976	26.9189	28.5598	7.93446	9.12501	8.83279	4.96056e-101	-1.60169	down
EVM0023496	1157	955	972	339	287	247	28.7427	24.9191	24.1141	9.27835	7.81008	6.82239	2.94166e-41	-1.60934	down
EVM0023498	966	869	994	385	354	354	20.6806	19.5604	21.2651	9.07543	8.30628	8.4512	8.74563e-32	-1.1656	down
EVM0027977	25	12	10	49	31	42	0.377974	0.197944	0.155534	0.839913	0.533644	0.727225	0.00190656	1.41524	up
EVM0027976	925	858	853	1587	1584	1523	9.25364	9.00884	8.51727	17.495	17.378	16.9934	2.73751e-46	1.02906	up
EVM0027974	235	175	203	41	60	73	11.3803	8.87972	9.80481	2.1452	3.14957	3.89423	6.73136e-11	-1.56832	down
EVM0027979	995	952	986	359	383	371	24.3608	24.5015	24.1255	9.67897	10.286	10.1214	5.1145e-36	-1.1931	down
Salix_babylonica_newGene_7443	0	0	2	31	30	42	0	0	0.041748	0.877912	0.833381	1.21159	5.60974e-11	4.03669	up
EVM0039760	142	132	145	347	328	327	2.02126	1.98453	2.0684	5.4682	5.14934	5.22278	4.56722e-21	1.44101	up
EVM0045063	162	155	150	535	562	544	2.53443	2.55155	2.34457	9.23983	9.6513	9.4991	2.95992e-53	1.99505	up
EVM0045069	2791	2381	2740	773	684	748	32.4578	29.0944	31.8229	9.90689	8.72721	9.70105	2.04636e-109	-1.63737	down
EVM0033514	534	482	542	1106	1221	1181	9.1576	8.68216	9.27522	20.9158	22.9869	22.6007	1.67949e-56	1.36605	up
EVM0033518	109	143	73	8	9	0	2.57499	3.54747	1.71266	0.190834	0.221133	0	3.3046e-05	-2.7923	down
EVM0033519	359	308	388	697	670	707	11.3613	10.2315	12.256	24.3532	23.2891	24.9711	1.59508e-26	1.16973	up
EVM0045223	132	124	116	276	209	224	3.18246	3.13071	2.80315	7.35031	5.52958	6.03876	3.2191e-09	1.11055	up
EVM0045222	81	49	81	171	125	132	3.56507	2.26131	3.56844	8.37718	6.10623	6.51421	2.92332e-06	1.1872	up
EVM0040257	648	580	546	222	268	213	21.6093	20.302	18.1602	8.14567	9.79182	7.91783	2.36824e-17	-1.12722	down
EVM0033352	68	40	53	21	10	10	2.73386	1.69108	2.10841	0.895943	0.433149	0.436214	0.000256666	-1.59805	down
EVM0054311	61	61	73	26	17	14	1.45504	1.52242	1.74035	0.685876	0.427677	0.369746	0.000120752	-1.462	down
EVM0022828	307	378	465	91	58	72	2.78166	3.59995	4.20851	0.909075	0.575417	0.728576	1.82283e-25	-2.1332	down
EVM0004033	26	23	33	188	113	116	1.95776	1.8253	2.4737	15.8366	9.48139	9.84297	3.60884e-16	2.43203	up
EVM0044002	61	63	79	300	305	306	1.50743	1.62288	1.93398	8.16787	8.26419	8.4464	6.69557e-37	2.32611	up
EVM0040784	998	1031	994	206	235	226	18.9865	20.6036	18.8782	4.30628	4.89989	4.78755	4.81175e-74	-1.97015	down
EVM0033350	647	644	740	1214	1235	1167	6.36562	6.66127	7.27941	13.1837	13.3485	12.8264	1.74257e-35	1.02858	up
EVM0002347	8693	8539	8681	1318	1403	1270	124.093	128.072	123.751	20.7372	21.9618	20.2253	0	-2.4971	down
EVM0043785	29	58	42	113	115	114	0.368903	0.786989	0.531427	1.60966	1.62834	1.63801	1.10875e-07	1.53456	up
EVM0043782	166	201	186	7	13	16	1.15649	1.47451	1.30102	0.053471	0.096972	0.118823	2.44368e-29	-3.5442	down
Salix_babylonica_newGene_2066	59	54	39	71	108	104	1.62271	1.33132	0.886275	1.79756	2.75193	2.67445	0.000476825	1.04761	up
EVM0034328	519	593	550	180	162	162	6.62126	7.95357	7.01271	2.52639	2.2639	2.29897	9.2897e-28	-1.50938	down
EVM0034326	206	202	245	43	56	51	1.33166	1.37005	1.58121	0.301263	0.3977	0.365142	4.04371e-17	-1.87403	down
EVM0042786	345	320	348	716	700	647	5.61835	5.46573	5.65742	12.8489	12.5083	11.7438	1.89063e-30	1.21894	up
EVM0048632	935	872	837	345	345	364	13.1513	12.8879	11.7523	5.33929	5.3167	5.69773	2.42776e-27	-1.12162	down
EVM0048630	620	649	673	334	230	238	7.25955	7.97194	7.86773	4.30795	2.9535	3.10262	3.62066e-14	-1.06635	down
EVM0032443	1028	1098	1039	305	304	340	32.8101	36.8184	33.1133	10.7089	10.6495	12.0996	9.10952e-50	-1.53103	down
EVM0032442	15	19	33	76	122	91	0.245851	0.328222	0.556946	1.42793	2.28053	1.73724	2.2189e-10	2.17144	up
EVM0042124	44	56	48	111	85	107	2.49452	3.33464	2.72833	6.99666	5.33	6.83183	2.16175e-05	1.18561	up
EVM0053729	268	253	284	31	43	55	2.81127	2.78467	2.97556	0.35017	0.48869	0.638262	1.60057e-26	-2.37894	down
EVM0053728	45	35	59	5	10	21	0.342892	0.276226	0.450783	0.041014	0.082815	0.180231	0.0014902	-1.53364	down
Salix_babylonica_newGene_4448	158	89	161	341	372	426	2.79366	1.6364	3.36974	6.63019	8.02588	9.11646	5.80901e-19	1.65813	up
Salix_babylonica_newGene_4443	13	14	14	54	34	37	0.626785	0.720243	0.684262	2.89732	1.81294	1.99689	0.000176533	1.63353	up
EVM0054560	354	234	361	85	109	117	2.70561	1.87239	2.74955	0.710888	0.908695	0.994041	6.78252e-12	-1.37686	down
EVM0036214	39	44	27	90	82	81	0.756598	0.899755	0.529194	1.95207	1.76168	1.77923	1.75616e-05	1.332	up
EVM0039244	69	102	71	10	0	6	1.63729	2.53328	1.68783	0.239191	0	0.159386	2.03375e-12	-3.26247	down
EVM0027532	2025	1853	2118	4165	3678	4056	28.5422	27.4438	29.8187	64.7286	56.8968	63.7954	1.06594e-85	1.18758	up
EVM0038527	228	219	258	109	77	76	5.49585	5.5303	6.20441	2.88571	2.03371	2.04363	5.57945e-09	-1.20225	down
EVM0055448	161	135	168	1328	1340	1332	3.14622	2.77543	3.28423	28.7229	28.8547	29.152	1.27799e-219	3.29013	up
EVM0031876	284	251	292	81	99	75	13.3847	12.4342	13.757	4.18205	5.1011	3.90947	6.09118e-15	-1.47115	down
EVM0031871	2364	2161	2269	936	1076	828	81.0179	77.8335	77.6689	35.3635	40.468	31.6568	7.3037e-40	-1.05613	down
EVM0010550	52	51	55	16	10	20	1.97819	2.03674	2.11716	0.675143	0.41101	0.819977	0.000496202	-1.44377	down
EVM0014353	21	24	24	2397	2386	2024	1.01177	1.21154	1.14962	128.806	127.614	110.061	1.09331e-296	6.70207	up
EVM0055190	30	6	20	49	77	46	0.936046	0.179826	0.612111	1.70504	2.66572	1.615	0.00017661	1.64805	up
EVM0000469	699	666	745	2725	2662	2659	5.51378	5.52134	5.86848	23.7136	23.0537	23.4132	2.03927e-239	2.12659	up
EVM0043500	77	61	94	16	21	24	0.966398	0.793016	1.172	0.219577	0.287179	0.322548	6.68388e-06	-1.6131	down
EVM0035179	76	44	56	9	17	13	2.56533	1.53831	1.86651	0.323776	0.618603	0.490399	2.03343e-05	-1.79253	down
EVM0037246	47	41	37	6	17	8	0.877921	0.797366	0.683186	0.124549	0.349975	0.168041	0.000835509	-1.60058	down
EVM0024657	70	94	59	29	18	4	0.705806	0.98977	0.592711	0.311429	0.197101	0.040555	8.05676e-05	-1.74426	down
EVM0041188	86	69	106	29	22	41	2.06156	1.74668	2.54765	0.761373	0.567954	1.1037	0.000296398	-1.22684	down
EVM0015083	505	509	543	125	117	101	24.015	25.4558	25.7675	6.54042	6.07445	5.32163	9.16094e-41	-1.96191	down
EVM0006707	296	177	193	117	73	77	13.1673	8.24116	8.56162	5.69557	3.5269	3.81955	1.09345e-05	-1.08344	down
EVM0006706	1502	1422	1449	529	502	464	55.5499	55.2699	53.5162	21.5586	20.3765	19.1438	3.31909e-58	-1.34455	down
EVM0006709	1621	1603	1635	3232	3073	3085	28.9191	30.0397	29.1263	63.5632	60.1578	61.4168	2.03442e-96	1.148	up
EVM0012458	1230	1174	1179	443	454	478	22.7239	22.7728	21.7438	9.00388	9.19593	9.83559	2.38238e-40	-1.17766	down
EVM0014688	80	68	60	4	3	1	1.73251	1.55064	1.29773	0.090105	0.047705	0.024092	2.22488e-14	-3.8	down
EVM0051638	369	323	324	835	818	881	10.6416	9.78271	9.31682	26.5471	25.8732	28.3374	2.59489e-48	1.51046	up
EVM0051637	33	50	51	124	100	106	0.404245	0.647795	0.628786	1.68511	1.35375	1.45739	2.77628e-07	1.44058	up
EVM0014684	1491	1404	1522	2533	2604	2656	16.8825	16.6986	17.2147	31.6212	32.3516	33.5564	1.42492e-69	1.01745	up
EVM0015553	347	283	312	98	89	102	6.14957	5.27717	5.51833	1.91311	1.71828	2.01188	5.22126e-17	-1.48021	down
EVM0003282	40	44	49	12	0	12	0.703045	0.807176	0.857663	0.22992	0	0.231648	0.000307936	-1.91764	down
EVM0028208	8350	7762	8267	3331	3185	3334	132.77	129.67	131.267	58.3708	55.5613	59.1286	3.36257e-149	-1.10632	down
EVM0008739	225	258	289	95	96	99	7.02234	8.48619	9.03355	3.26235	3.28797	3.45046	3.85303e-10	-1.19188	down
EVM0026796	2747	2665	2843	903	824	958	41.872	42.6785	43.273	15.1601	13.7771	16.2901	3.74577e-93	-1.41669	down
EVM0057007	1041	922	1180	398	483	440	22.2372	20.6817	25.1748	9.36415	11.3205	10.4803	6.67299e-23	-1.04333	down
EVM0010965	137	111	211	39	65	39	2.89837	2.4703	4.46466	0.896608	1.49407	0.913913	1.49711e-06	-1.41629	down
EVM0006175	174	159	133	34	39	49	2.38801	2.2911	1.82351	0.509844	0.578956	0.748767	1.82944e-10	-1.67528	down
EVM0022195	1464	1301	1312	178	193	161	21.577	20.1512	19.3105	2.88497	3.11727	2.64749	1.6926e-143	-2.72282	down
EVM0012028	272	221	278	39	48	49	4.65315	3.97363	4.74505	0.719557	0.892682	0.91973	3.93298e-25	-2.24635	down
EVM0012027	133	80	106	41	36	42	11.787	7.40984	9.3769	4.00739	3.42857	4.14402	9.79927e-05	-1.1661	down
EVM0003863	40	37	45	101	62	75	1.32379	1.28204	1.47448	3.72348	2.24723	2.7855	0.00046394	1.10992	up
EVM0003862	46	56	41	20	10	21	0.802754	1.03957	0.713526	0.389219	0.193314	0.410567	0.00684581	-1.17258	down
EVM0003861	139	117	139	30	34	21	4.46073	3.96264	4.46863	1.05138	1.19713	0.747164	1.57968e-11	-1.93299	down
EVM0003866	177	139	116	5	21	25	4.60679	3.79919	3.00487	0.136442	0.578864	0.704028	2.06754e-14	-2.69506	down
EVM0003864	117	100	94	12	37	23	4.16667	3.73584	3.34619	0.472145	1.44564	0.91586	2.34806e-07	-1.79715	down
EVM0003869	127	107	74	34	40	49	2.11552	1.87797	1.23582	0.623916	0.734751	0.912976	0.000628342	-1.07356	down
EVM0057104	1738	1735	1742	3545	3743	3760	20.9158	21.9367	20.9332	47.0393	49.4368	50.4985	4.58306e-125	1.2803	up
EVM0057101	173	171	172	28	17	15	2.88865	3.00133	2.86249	0.505781	0.31073	0.274797	2.70427e-22	-2.78185	down
EVM0010420	77	81	108	355	334	295	0.881226	0.982012	1.23596	4.51803	4.22789	3.79803	2.32505e-30	2.05377	up
EVM0028978	227	121	192	985	875	896	6.0617	3.37634	5.12828	29.043	25.6891	26.7271	1.05009e-69	2.52949	up
EVM0024922	124	147	160	57	57	53	2.60767	3.24933	3.36242	1.30866	1.29602	1.22295	4.64164e-06	-1.13489	down
EVM0018654	1708	1327	1688	2686	2844	2697	45.0106	36.7462	44.4224	78.0457	82.2374	79.3075	2.89685e-44	1.00012	up
EVM0010468	79	79	48	15	26	39	2.42964	2.52819	1.44911	0.507694	0.867406	1.3238	0.00660964	-1.07991	down
EVM0010463	1672	1454	1623	103	117	131	29.9051	27.3106	28.9872	2.01715	2.29522	2.60869	3.38353e-214	-3.53385	down
EVM0010461	0	2	2	47	37	41	0	0.036773	0.035547	0.916259	0.716744	0.804548	3.58332e-12	3.95953	up
EVM0018659	262	242	297	920	985	933	3.68465	3.57777	4.18498	14.3119	15.2421	14.686	1.44152e-84	2.01451	up
EVM0010465	110	52	92	0	3	4	2.91485	1.44009	2.42466	0	0.063668	0.09887	2.50339e-16	-4.14363	down
EVM0014822	229	212	219	455	505	485	7.81825	7.59276	7.4671	17.1673	18.9544	18.51	4.16017e-25	1.31935	up
EVM0013846	33	37	38	90	121	110	1.52915	1.81602	1.79004	4.68243	6.29895	5.80029	1.91606e-09	1.69971	up
Salix_babylonica_newGene_3252	71	63	57	24	28	23	1.5035	1.41415	1.21225	0.554674	0.639887	0.541578	0.00261011	-1.08009	down
EVM0010795	2386	2232	2455	797	798	744	36.1251	35.505	37.1259	13.2996	13.2542	12.5626	5.10502e-97	-1.39338	down
EVM0010794	453	477	573	89	98	103	10.9721	12.1298	13.8536	2.37661	2.59603	2.78095	4.81474e-41	-2.14524	down
EVM0050226	365	304	292	795	856	764	9.43299	8.265	7.54301	22.655	24.3056	22.0543	9.37995e-43	1.51928	up
EVM0050223	1206	1047	1089	390	506	510	16.2668	14.8305	14.6583	5.79245	7.47661	7.66443	3.5938e-22	-1.04296	down
EVM0050228	57	67	83	7	33	11	0.630182	0.778468	0.917945	0.085631	0.393339	0.130123	0.000192758	-1.64491	down
EVM0040279	2348	2195	2316	334	311	331	57.8026	56.7854	56.9307	9.05043	8.37599	9.08106	5.31267e-237	-2.60475	down
EVM0019218	7	6	16	148	180	156	0.124995	0.125483	0.332434	3.39393	4.10464	3.60801	1.30463e-33	4.00607	up
EVM0019214	325	255	358	92	80	101	3.30003	2.71654	3.63452	1.02669	0.887087	1.14489	2.81868e-16	-1.54896	down
EVM0019213	382	327	340	151	146	155	7.21	6.47876	6.41554	3.12922	3.01087	3.25197	1.29214e-10	-1.00235	down
EVM0015942	441	446	464	182	175	128	16.5387	17.5371	17.3749	7.50832	7.20003	5.32784	1.62278e-16	-1.26493	down
EVM0015944	67	36	61	22	6	16	2.42385	1.37411	2.211	0.867709	0.210882	0.649372	0.000825378	-1.51459	down
EVM0038356	123	144	104	336	345	299	4.29495	5.28171	3.63415	12.9756	13.2564	11.6697	7.30562e-20	1.57348	up
EVM0057021	379	344	312	792	698	654	12.2928	11.7297	10.0901	28.2995	24.8216	23.6727	5.20989e-26	1.24078	up
EVM0024269	12454	11804	12494	2924	2775	3027	164.226	163.521	164.513	42.4927	40.1378	44.5157	0	-1.87255	down
EVM0029616	18	21	21	52	62	49	0.249749	0.304087	0.291322	0.804729	0.95945	0.758612	4.84186e-05	1.52506	up
EVM0028561	235	165	202	102	73	60	6.12416	4.53165	5.26497	2.93815	2.09447	1.74864	1.88386e-06	-1.12434	down
EVM0028560	338	297	305	134	99	144	7.87395	7.26132	7.09742	3.4328	2.52563	3.73995	1.14655e-09	-1.09933	down
EVM0007299	101	81	80	271	263	249	5.28003	4.4551	4.18342	15.6591	15.1108	14.5616	1.98096e-21	1.74926	up
EVM0023281	9122	8408	8543	2468	2300	2351	149.587	144.853	139.881	44.5947	41.3656	43.0044	1.42858e-276	-1.67127	down
EVM0042984	4331	4049	4091	15216	15085	13800	112.28	110.278	105.912	434.833	429.075	399.115	0	2.0194	up
EVM0035300	116	122	113	317	302	332	4.06918	4.49381	3.95644	12.2855	11.6456	12.9984	4.4485e-23	1.61518	up
EVM0024482	648	605	728	271	263	243	12.2678	12.0168	13.7505	5.64588	5.44294	5.1229	1.05164e-21	-1.14155	down
EVM0001133	225	218	251	525	551	476	5.3581	5.45679	5.98368	13.8046	14.424	12.6547	1.25418e-26	1.34995	up
EVM0039480	413	374	371	808	741	746	19.2297	18.2744	17.2158	41.4425	37.8201	38.7502	3.17757e-30	1.18014	up
EVM0022885	172	160	262	47	55	43	2.82268	2.75284	4.28525	0.833477	0.988256	0.78632	2.09733e-12	-1.77347	down
EVM0022880	132	112	117	231	237	202	4.3271	3.86399	3.81897	8.35929	8.55085	7.39834	4.03639e-09	1.07417	up
EVM0038596	162	116	149	295	289	327	4.11564	3.08737	3.77979	8.26448	8.05937	9.28817	3.07999e-14	1.27795	up
EVM0034632	289	302	201	669	536	458	5.61412	6.16256	3.88987	14.3461	11.449	9.93999	8.13045e-14	1.24795	up
EVM0025598	16	18	36	53	44	43	0.214042	0.267448	0.500913	0.829502	0.679427	0.676949	0.00762338	1.10523	up
EVM0032078	179	224	203	103	49	74	7.77927	10.2322	8.82258	4.91503	2.29899	3.55071	2.31722e-06	-1.18785	down
EVM0032079	719	528	677	268	268	246	20.0629	15.4757	18.8683	8.24315	8.19215	7.6384	6.24494e-17	-1.08741	down
EVM0007398	228	216	274	469	492	484	6.04914	6.02022	7.27877	13.7384	14.3445	14.3468	2.62279e-20	1.19987	up
EVM0052667	2101	2156	2138	842	851	921	35.7658	38.5537	36.3437	15.7983	15.8897	17.4736	2.67005e-52	-1.08886	down
EVM0019180	305	321	288	69	123	84	9.15915	10.1467	8.64144	2.26527	4.06106	2.80342	1.76436e-13	-1.50004	down
EVM0034638	1728	1640	1732	556	525	409	47.2925	47.1678	47.3237	16.7726	15.7463	12.488	2.965e-62	-1.56926	down
EVM0038598	104	119	52	39	15	26	1.43108	1.72363	0.706189	0.580013	0.221401	0.396979	0.000169226	-1.46869	down
EVM0055289	48	50	46	6	14	8	0.533451	0.59195	0.510923	0.074467	0.170046	0.099538	2.24788e-05	-1.93045	down
EVM0025590	355	312	289	1801	2020	1758	6.90624	6.3605	5.60511	38.624	43.1234	38.1602	2.33297e-197	2.73201	up
EVM0005583	2917	2962	3029	1058	1175	1082	75.028	80.043	77.8046	29.9975	33.1486	31.0293	7.87718e-86	-1.22493	down
EVM0000661	1026	784	962	337	347	358	15.5097	12.4528	14.52	5.6088	5.7476	6.02789	1.4778e-27	-1.202	down
EVM0000662	837	795	872	113	137	153	15.116	15.0815	15.7172	2.23507	2.70089	3.07511	3.21401e-78	-2.41449	down
EVM0026438	1057	978	1128	2987	2802	2706	21.2241	20.6387	22.6212	66.1226	61.759	60.6454	1.69892e-141	1.62226	up
EVM0037414	88	29	54	165	175	159	1.19169	0.401832	0.734742	2.47281	2.62163	2.40794	2.69056e-09	1.68269	up
EVM0037416	219	270	238	715	739	716	3.3534	4.35877	3.65273	12.1184	12.4552	12.2825	3.06158e-50	1.76247	up
EVM0033308	36	34	39	94	82	63	1.11225	1.11937	1.21949	3.26741	2.83744	2.19549	5.01939e-05	1.2691	up
EVM0021421	198	181	193	44	53	55	2.47982	2.37907	2.41695	0.604282	0.717219	0.762908	1.89681e-13	-1.66823	down
EVM0034826	45	37	35	62	69	80	0.729214	0.63613	0.565255	1.12834	1.24046	1.46729	0.00177797	1.00055	up
EVM0034828	54	62	80	154	138	170	1.10112	1.33752	1.64505	3.4977	3.11117	3.90505	3.73305e-09	1.39879	up
EVM0057498	3	0	9	304	331	246	0.171874	0	0.489827	19.3624	21.0171	15.8499	2.8615e-20	5.09446	up
EVM0044446	106	65	112	379	403	297	1.62537	1.03779	1.70804	6.41625	6.78377	5.08608	6.48325e-28	2.09458	up
EVM0040867	215	268	264	68	85	57	5.31299	6.95242	6.51181	1.85145	2.28738	1.5513	6.7156e-14	-1.5977	down
EVM0038592	352	363	352	87	98	84	8.80797	9.53342	8.79114	2.37686	2.68531	2.31979	2.54519e-25	-1.76404	down
EVM0040427	33	38	37	0	0	0	0.59948	0.719162	0.675558	0	0	0	6.74412e-11	-4.29335	down
EVM0008248	446	518	524	84	89	81	16.0329	19.5519	18.8172	3.31438	3.49784	3.24723	6.48099e-47	-2.32149	down
EVM0008244	519	466	609	112	137	168	3.32214	3.13666	3.89154	0.784623	0.962086	1.1999	2.10579e-26	-1.70956	down
EVM0032890	37	33	38	6	8	7	0.545195	0.498718	0.55271	0.096644	0.118928	0.109836	0.000163447	-1.87602	down
EVM0032897	393	276	288	616	544	634	4.66403	3.43518	3.40801	8.06576	7.09037	8.39525	1.04602e-15	1.09837	up
EVM0032895	519	491	530	1228	1366	1158	14.483	14.3946	14.7749	37.8041	41.8627	36.0836	1.89427e-63	1.47815	up
EVM0045306	2380	2304	2407	874	921	932	74.6288	75.9235	75.3724	30.2147	31.6659	32.5932	1.30138e-73	-1.17662	down
EVM0048140	892	946	778	2588	2427	2316	23.7788	26.4886	20.6952	76.0425	70.9981	68.8983	2.61616e-95	1.6781	up
EVM0057340	697	707	646	296	286	213	26.6773	28.4497	24.699	12.4769	12.0249	9.07447	1.56827e-18	-1.15949	down
EVM0057347	81	47	35	464	545	427	3.15236	1.93417	1.35132	20.1384	23.5156	18.7306	8.95641e-58	3.26692	up
EVM0052649	252	225	227	83	67	59	5.58342	5.22832	5.01259	2.01757	1.62211	1.44124	2.25523e-13	-1.51986	down
EVM0052645	1937	1925	1813	286	228	292	30.9367	32.3055	28.9156	5.02505	3.99421	5.197	2.83946e-155	-2.60384	down
EVM0052643	490	513	554	255	155	157	10.8126	11.9076	12.2211	6.21233	3.75138	3.85416	3.83532e-13	-1.24002	down
EVM0005151	85	61	95	12	17	23	1.56653	1.1691	1.74376	0.234441	0.34253	0.469253	4.3369e-07	-1.86811	down
EVM0046213	211	170	221	10	11	10	5.20734	4.41871	5.46453	0.270124	0.296063	0.27597	1.51095e-34	-3.85796	down
EVM0046217	62	57	72	194	192	183	1.71833	1.65438	1.99758	5.94008	5.85016	5.66679	1.95523e-16	1.73622	up
EVM0046214	138	102	179	29	33	21	2.54113	1.95835	3.27917	0.576717	0.661737	0.428622	1.63523e-11	-2.03369	down
EVM0048846	1363	1300	1407	492	440	445	28.9889	29.0418	29.887	11.5307	10.2589	10.5621	6.21149e-56	-1.35848	down
EVM0057114	54	42	39	3	12	15	1.23105	0.98941	0.874852	0.075401	0.285026	0.380885	0.000381593	-1.72623	down
EVM0016839	99	108	142	218	242	247	1.29293	1.47758	1.85455	3.12997	3.46815	3.59261	3.09604e-10	1.1979	up
EVM0049608	181	176	206	441	488	426	1.73433	1.76573	1.96965	4.65898	5.13158	4.55224	1.54414e-26	1.45327	up
Salix_babylonica_newGene_4186	228	205	180	50	33	40	5.43256	5.13075	4.24489	1.28674	0.845728	1.03981	2.44941e-17	-2.05544	down
EVM0001276	206	207	294	22	10	7	3.51894	3.70832	5.0097	0.413466	0.184522	0.132835	6.8329e-34	-3.77181	down
EVM0001273	72	41	63	16	8	16	1.29628	0.769253	1.13475	0.308197	0.158619	0.312063	3.53488e-05	-1.75333	down
EVM0055878	55	50	65	10	19	29	1.49547	1.44008	1.78562	0.30502	0.554313	0.886416	0.00308801	-1.23406	down
EVM0036404	1424	1448	1492	545	495	590	10.2324	10.9327	10.7046	4.31337	3.90173	4.72561	2.56378e-43	-1.2163	down
EVM0045976	7775	7428	7687	13651	14091	14281	103.391	103.764	102.071	200.082	205.575	211.847	7.33337e-200	1.07537	up
EVM0011202	506	426	439	852	809	805	9.76324	8.63968	8.44778	18.1317	17.1342	17.3249	1.55062e-25	1.04192	up
Salix_babylonica_newGene_2804	375	311	309	123	120	143	21.1603	18.4331	17.4201	7.62781	7.40882	8.98418	1.47532e-11	-1.14907	down
EVM0014525	215	237	220	38	36	52	2.7945	3.23256	2.8561	0.542961	0.506492	0.750661	1.37097e-20	-2.1562	down
EVM0052635	2802	2744	2669	1174	1113	1101	129.253	132.948	122.957	59.6893	56.2988	56.6306	6.34757e-65	-1.07684	down
EVM0014521	133	116	95	16	18	17	3.01054	2.77167	2.1548	0.398162	0.436036	0.422015	1.38703e-13	-2.41507	down
EVM0036367	76	84	122	46	26	21	1.20287	1.38898	1.93298	0.800092	0.450062	0.369479	0.000160102	-1.31648	down
EVM0050759	70	50	77	29	18	14	1.35037	1.01305	1.47944	0.620339	0.362854	0.286342	0.000387674	-1.37773	down
EVM0050754	178	139	72	64	45	42	3.09675	2.52834	1.24385	1.21439	0.843905	0.806177	0.000713342	-1.10955	down
EVM0050750	141	123	119	37	37	43	4.40399	4.0391	3.69966	1.27514	1.25843	1.49725	6.24294e-08	-1.45726	down
EVM0038354	365	321	446	103	142	121	32.7302	30.2229	39.9091	10.1483	13.9285	12.1043	1.27205e-15	-1.40539	down
EVM0056757	515	487	561	189	212	232	9.72071	9.64967	10.57	3.93559	4.39397	4.88313	3.77089e-16	-1.09355	down
EVM0005989	207	177	205	395	372	279	5.94418	5.3308	5.89513	12.5166	11.7225	8.95248	4.10638e-10	1.01523	up
EVM0009652	231	240	294	61	59	73	5.15191	5.62037	6.55354	1.47992	1.43991	1.8138	3.40622e-17	-1.74753	down
EVM0009658	789	743	806	97	121	117	16.5211	16.3474	16.8408	2.21748	2.76658	2.72647	6.37991e-85	-2.58003	down
EVM0023043	957	853	862	329	307	348	15.695	14.6874	14.1139	5.94489	5.51931	6.36584	2.51962e-31	-1.23411	down
EVM0028019	534	583	620	150	175	160	11.7001	13.4398	13.5835	3.62019	4.1922	3.91043	6.87938e-33	-1.6266	down
EVM0023048	71	53	56	0	0	0	1.09667	0.853095	0.85904	0	0	0	1.33079e-15	-4.98302	down
EVM0036645	118	100	83	52	26	37	2.75232	2.45197	1.9244	1.32617	0.652186	0.957993	0.000430172	-1.13023	down
EVM0052986	216	167	172	537	579	504	3.4614	2.80637	2.74555	9.47647	10.1829	9.00462	2.15684e-37	1.72931	up
EVM0020777	247	233	243	79	81	68	11.7292	11.6326	11.5221	4.10178	4.1969	3.57416	1.74065e-13	-1.43837	down
EVM0029949	57	56	47	115	102	119	0.966193	0.999076	0.79345	2.16306	1.89712	2.26466	2.47439e-06	1.22766	up
EVM0029943	2558	2529	2646	1091	1091	1022	26.5486	27.5716	27.4269	12.4796	12.4147	11.8303	3.39392e-67	-1.06991	down
EVM0004632	161	125	136	32	30	27	3.45745	2.81023	2.90206	0.747825	0.707854	0.643142	9.79763e-13	-1.9665	down
EVM0052328	5330	4937	5491	11375	11078	10691	76.453	74.3921	78.6532	179.851	174.337	171.067	8.94547e-235	1.27183	up
EVM0027054	238	261	288	115	94	121	7.86992	9.05278	9.51069	4.17932	3.40491	4.44994	3.98768e-08	-1.03575	down
EVM0055416	3764	3620	3773	1247	1165	1144	29.2726	29.5838	29.3056	10.6911	9.93552	9.92384	8.61979e-144	-1.44778	down
EVM0050349	141	143	173	29	36	46	3.59648	3.82515	4.39685	0.818119	0.992902	1.29226	2.99128e-11	-1.77501	down
EVM0024811	354	322	424	137	106	139	10.6652	10.1858	12.7617	4.55737	3.49495	4.65837	4.35202e-14	-1.30383	down
EVM0037459	567	590	570	144	148	148	9.40774	10.297	9.45698	2.62297	2.68661	2.74185	2.55105e-39	-1.75825	down
EVM0005215	19	12	15	60	57	35	0.307863	0.204443	0.243265	1.08951	1.04202	0.648998	2.1335e-05	1.75747	up
EVM0054865	17	11	15	31	44	42	0.19664	0.139503	0.178351	0.40269	0.574934	0.556026	0.000712467	1.48713	up
EVM0030234	172	166	208	82	61	86	3.17805	3.22234	3.8474	1.66729	1.23476	1.78011	6.29928e-06	-1.02561	down
EVM0021554	80	61	93	169	149	166	0.95315	0.756137	1.0955	2.21279	1.94196	2.20226	5.44382e-08	1.22138	up
EVM0017190	205	140	194	82	65	79	6.12944	4.4096	5.79762	2.67911	2.11247	2.63746	9.82691e-06	-1.02311	down
EVM0017195	219	144	209	453	394	440	6.66312	4.59463	6.34666	15.236	13.186	14.9709	2.25743e-18	1.35751	up
EVM0030231	113	150	109	205	305	207	4.16711	5.83707	4.02202	8.35351	12.3664	8.52764	1.78196e-07	1.11494	up
EVM0025075	144	163	170	374	442	449	1.05282	1.25497	1.24894	3.03399	3.56578	3.68541	1.83601e-26	1.58826	up
EVM0049589	490	458	482	139	153	125	7.72858	7.60213	7.59202	2.40661	2.63516	2.20027	1.56182e-27	-1.56248	down
EVM0033502	51	32	65	95	132	53	2.31781	1.54111	2.96267	4.80349	6.63965	2.67263	0.00247714	1.05769	up
EVM0023895	25	43	35	50	65	81	0.191688	0.346241	0.26251	0.414666	0.546171	0.69178	0.00304709	1.05668	up
Salix_babylonica_newGene_29	2339	1952	2543	10	60	132	96.1533	84.3005	104.382	0.442965	2.66255	6.01617	3.55377e-07	-3.37389	down
Salix_babylonica_newGene_20	5279	4426	5237	12469	13112	11466	121.614	104.712	120.286	314.304	330.909	296.371	5.03405e-187	1.50874	up
EVM0010618	135	95	149	58	32	62	2.98398	2.21546	3.29856	1.40553	0.772092	1.51514	0.000350723	-1.06486	down
EVM0010612	567	663	587	3568	3591	3393	10.9612	13.4713	11.3251	76.0886	76.21	73.2292	0	2.72837	up
EVM0039505	144	132	106	252	252	234	2.34826	2.26446	1.72568	4.53972	4.5228	4.25313	5.5305e-10	1.12952	up
EVM0011561	1019	953	940	60	55	40	21.972	21.5919	20.2419	1.41644	1.28838	0.959556	1.63542e-147	-3.98344	down
EVM0020601	623	638	597	223	277	222	12.9796	13.9657	12.4258	5.10529	6.3241	5.14459	1.67189e-19	-1.15678	down
EVM0020603	498	567	443	232	206	213	5.74759	6.87262	5.09878	2.94912	2.60925	2.73693	6.42801e-12	-1.00518	down
EVM0038837	110	141	120	222	245	197	2.41854	3.26494	2.62728	5.37729	5.91616	4.82837	1.16802e-07	1.01733	up
EVM0038835	7	6	8	35	37	29	0.06346	0.056855	0.063783	0.349593	0.36905	0.28767	1.34986e-05	2.14188	up
EVM0025893	123	145	138	17	16	23	1.42054	1.75134	1.59108	0.215247	0.200118	0.293678	1.19426e-16	-2.53133	down
EVM0050410	3481	3314	4097	1457	1423	1418	53.7146	53.7279	63.1406	24.7835	24.0857	24.4066	3.68733e-64	-1.13779	down
EVM0024382	4852	4076	4509	1268	1316	1180	112.264	99.0832	104.173	32.3196	33.3922	30.4561	8.22661e-155	-1.63226	down
EVM0024032	447	438	439	167	178	215	4.46451	4.59452	4.38092	1.8388	1.94738	2.3911	1.81668e-12	-1.0308	down
EVM0024031	407	308	356	80	69	63	13.1196	10.4083	11.4566	2.82348	2.41881	2.24099	1.61358e-29	-2.09815	down
EVM0034773	736	721	658	124	94	91	22.479	23.1518	20.0689	4.16485	3.13175	3.08293	1.01859e-67	-2.54863	down
EVM0024103	73	98	89	202	169	178	1.46853	2.07992	1.79344	4.50382	3.73316	4.00651	5.15726e-09	1.24744	up
EVM0033925	706	657	664	62	46	57	24.1584	23.6068	22.6964	2.3071	1.70269	2.1609	7.95661e-97	-3.37313	down
EVM0033929	4077	4420	4193	1150	1149	1014	236.176	269.02	242.542	73.4345	72.9735	65.5155	1.212e-151	-1.73616	down
EVM0025921	381	364	454	1059	1011	1025	8.87672	8.90074	10.5524	27.173	25.8233	26.629	5.84724e-58	1.56152	up
EVM0021233	192	173	160	433	441	417	5.54588	5.25221	4.6307	13.841	14.0378	13.491	2.17407e-26	1.48257	up
EVM0021237	224	203	255	102	94	96	2.09788	1.99291	2.38345	1.04681	0.961049	1.00416	2.1444e-07	-1.00409	down
EVM0039079	353	371	333	67	98	84	7.74347	8.54658	7.28085	1.6187	2.34466	2.04238	3.23965e-24	-1.85692	down
EVM0039070	67	94	98	10	11	17	3.30714	4.88126	4.83103	0.546476	0.554806	0.930359	3.10446e-10	-2.37822	down
EVM0039073	48	78	37	17	9	22	1.16734	1.98895	0.878854	0.45492	0.219272	0.5948	0.00162145	-1.41384	down
EVM0005507	2118	1894	2096	4096	3929	3867	26.2171	24.6347	25.9164	55.9034	53.3741	53.4144	7.1613e-112	1.15997	up
EVM0046527	393	394	463	127	143	122	6.05354	6.36744	7.12641	2.14519	2.41094	2.08153	4.52292e-21	-1.45575	down
EVM0039691	482	528	489	100	103	106	7.52821	8.66066	7.61274	1.70554	1.76141	1.8376	1.2761e-41	-2.0562	down
EVM0039690	179	131	144	61	61	62	8.07501	6.23314	6.49385	3.01371	3.01496	3.13548	9.30104e-06	-1.07088	down
EVM0039694	222	211	241	25	27	27	4.1928	4.17584	4.53596	0.520899	0.541711	0.554475	2.70752e-30	-2.80302	down
EVM0041052	6741	6468	6388	1994	1933	2041	99.2182	100.005	93.8866	32.3479	31.2036	33.506	1.2631e-203	-1.51413	down
EVM0037598	307	264	205	43	71	46	2.83506	2.56265	1.88345	0.429286	0.71181	0.470215	1.64068e-17	-2.0226	down
EVM0000038	435	381	443	41	46	17	11.637	10.7141	11.8456	1.20129	1.35166	0.506804	4.24074e-51	-3.31307	down
EVM0004235	79	48	42	25	26	12	2.06438	1.31572	1.08129	0.704951	0.727247	0.343823	0.00807183	-1.11967	down
EVM0031994	153	123	117	5	3	2	3.65831	3.0843	2.7816	0.1293	0.078552	0.031767	2.42405e-25	-4.50631	down
EVM0031995	188	126	173	68	43	79	2.42211	1.7019	2.22192	0.958778	0.600433	1.12535	2.65414e-05	-1.11362	down
EVM0031999	96	110	82	25	19	19	1.93709	2.34171	1.65795	0.546583	0.412953	0.409493	1.38317e-08	-1.8858	down
EVM0044539	53	58	44	22	20	21	4.63307	5.31397	3.80765	2.12627	1.92153	1.96365	0.00961093	-1.02143	down
EVM0049723	196	175	189	70	56	95	3.35158	3.15261	3.23073	1.30597	1.04924	1.8175	2.02907e-06	-1.10959	down
EVM0043549	153	207	181	57	56	86	2.90328	4.13281	3.43107	1.17894	1.15577	1.81584	1.10648e-06	-1.20842	down
EVM0043543	1195	1098	1134	270	298	298	52.0564	50.2289	49.312	12.9381	14.1997	14.4598	1.51753e-73	-1.77616	down
EVM0043544	1001	901	913	193	203	179	26.1563	24.7407	23.8395	5.54875	5.79953	5.22047	4.68372e-76	-2.07873	down
Salix_babylonica_newGene_2828	92	89	81	30	34	28	4.16498	4.34309	3.75772	1.54093	1.72477	1.43586	6.64629e-05	-1.24995	down
EVM0028687	398	286	318	755	769	700	14.6842	11.0972	11.7058	30.7136	31.1443	28.8458	8.06958e-30	1.3419	up
EVM0012279	688	655	652	241	218	259	11.9392	11.943	11.2886	4.59884	4.13933	5.01198	1.16913e-25	-1.26534	down
EVM0004872	434	379	545	146	160	177	11.6475	10.6834	14.6135	4.3204	4.69543	5.2908	2.57516e-15	-1.27187	down
EVM0000170	383	446	413	1015	1083	971	5.58929	6.83924	6.01691	16.346	17.3679	15.8223	1.24955e-51	1.49513	up
EVM0042630	63	48	62	111	104	121	1.91663	1.53753	1.87073	3.71688	3.47202	4.1197	1.29649e-05	1.12344	up
EVM0053839	592	516	541	150	111	106	13.9815	12.7981	12.765	3.90206	2.86248	2.78688	4.47832e-37	-1.94459	down
EVM0053833	244	190	220	2552	2540	2515	1.8649	1.52465	1.67894	21.5533	21.3573	21.5015	0	3.72674	up
EVM0047049	97	106	117	174	204	219	1.38393	1.59616	1.68163	2.74853	3.21813	3.50365	5.60624e-08	1.07857	up
EVM0037654	49	80	54	268	212	267	1.08772	1.88254	1.1947	6.63797	5.23403	6.70645	2.08007e-22	2.16904	up
EVM0018376	69	37	73	157	161	166	1.45668	0.818273	1.55043	3.68029	3.74112	3.92271	1.42296e-10	1.59098	up
EVM0055196	190	165	154	51	47	64	2.05795	1.87642	1.66088	0.607748	0.557719	0.762014	4.84637e-09	-1.41026	down
EVM0017350	223	160	269	95	63	84	6.79047	5.12855	8.20597	3.19262	2.08319	2.86419	4.15275e-07	-1.1913	down
EVM0017358	327	263	262	87	113	94	13.1108	11.0856	10.5036	3.80888	4.96647	4.19912	3.87487e-12	-1.31213	down
EVM0043818	376	441	378	39	73	63	5.08723	6.27545	5.11314	0.580207	1.0747	0.950702	1.40372e-35	-2.52182	down
EVM0026295	6236	5763	6065	12237	12856	13225	52.7445	51.2091	51.2304	114.092	119.307	124.792	3.13753e-219	1.28384	up
EVM0031334	294	261	234	6	7	7	14.4681	13.4902	11.4805	0.324818	0.327972	0.360428	1.02721e-45	-4.77411	down
EVM0054081	291	244	287	126	82	143	3.79134	3.3342	3.73624	1.80969	1.16984	2.07803	1.07956e-06	-1.00375	down
EVM0054083	343	311	367	1320	1314	1294	5.63409	5.36271	6.01691	23.9212	23.6963	23.7194	1.01601e-128	2.13573	up
EVM0003103	9494	8985	9583	18391	17960	18191	154.493	153.6	155.728	329.88	320.651	330.23	1.82844e-279	1.15804	up
EVM0054086	393	365	419	118	114	84	5.83056	5.69594	6.21302	1.92051	1.84448	1.39215	1.90804e-23	-1.67366	down
EVM0025750	52	58	83	0	4	13	0.49016	0.566165	0.775326	0	0.03321	0.133324	0.00545072	-2.02032	down
EVM0007392	1089	1015	969	438	399	395	15.1081	14.7956	13.4206	6.69663	6.06811	6.11481	1.45076e-29	-1.11426	down
EVM0051424	49	61	54	151	125	134	1.10525	1.45546	1.21851	3.79032	3.10703	3.39356	1.90814e-09	1.47476	up
Salix_babylonica_newGene_391	72	58	39	16	15	10	1.45392	1.23464	0.778153	0.337718	0.329013	0.216688	7.93709e-05	-1.67734	down
EVM0004010	3608	3633	3758	6472	6447	6529	28.4641	30.1081	29.6007	56.2744	55.7972	57.4592	1.47096e-127	1.02064	up
EVM0054335	342	268	263	10	10	15	3.48518	2.86556	2.673	0.111671	0.103833	0.165112	3.23194e-48	-4.23674	down
EVM0010360	344	280	358	642	568	662	5.12466	4.38885	5.3259	10.5504	9.2843	11.008	1.76334e-20	1.12499	up
EVM0010367	460	362	441	146	116	110	7.54988	6.2315	7.22915	2.63578	2.07282	1.99635	4.99879e-21	-1.54095	down
EVM0011013	413	373	384	1084	1070	1078	7.56925	7.19023	7.03216	21.9107	21.5299	22.0633	3.87895e-75	1.65886	up
EVM0011014	705	653	639	293	272	295	16.7441	16.3007	15.1533	7.66257	7.08824	7.81107	2.39197e-18	-1.00926	down
EVM0025249	473	438	510	216	177	165	4.04014	3.92916	4.35065	2.03229	1.65766	1.56874	3.62797e-15	-1.13641	down
EVM0051308	3776	3650	3722	945	1174	1073	71.844	72.9674	70.7198	19.8142	24.5061	22.7571	4.44808e-123	-1.60156	down
EVM0014195	846	715	782	2206	2244	2299	7.05342	6.25883	6.51121	20.268	20.5254	21.3833	7.74932e-136	1.72267	up
Salix_babylonica_newGene_9216	1846	1657	1858	585	547	547	52.6531	49.6315	52.9018	18.3854	17.0942	17.3794	1.05592e-80	-1.46994	down
EVM0024636	281	278	269	67	104	63	4.56743	4.74498	4.36805	1.18938	1.85529	1.14496	1.26012e-14	-1.59183	down
EVM0020522	138	109	164	40	62	45	2.60482	2.15339	3.08803	0.831696	1.28466	0.930015	5.83991e-06	-1.23515	down
EVM0028731	305	344	332	131	141	137	1.73421	2.05544	1.88668	0.818487	0.879395	0.86673	1.22e-10	-1.05051	down
EVM0028737	129	87	118	4431	4256	4022	4.43977	3.14096	4.03663	168.595	161.17	154.877	0	5.42366	up
EVM0010940	184	154	187	42	90	66	6.36321	5.57263	6.45014	1.58472	3.38234	2.51487	5.97207e-06	-1.16807	down
EVM0009670	3064	2885	3147	1269	1120	1078	25.3941	25.1194	26.0415	11.5909	10.1802	9.96034	3.36282e-72	-1.189	down
Salix_babylonica_newGene_6465	76	30	79	145	133	104	2.94535	1.1628	3.02268	7.02081	6.03508	4.97929	7.24937e-05	1.19924	up
EVM0009673	75	103	102	150	191	259	1.15989	1.67043	1.56517	2.5616	3.24313	4.48142	1.04705e-07	1.26307	up
EVM0006886	622	845	761	1335	1275	1617	1.92782	2.74982	2.35548	4.56253	4.33704	5.59226	5.75842e-09	1.10165	up
EVM0009677	1819	1851	1855	4136	4114	4196	34.2719	36.6428	34.902	85.9141	85.0674	88.2202	1.07155e-157	1.36892	up
Salix_babylonica_newGene_5842	65	65	65	178	180	161	1.4532	1.54862	1.41596	4.53254	4.58303	4.07738	2.59476e-13	1.5742	up
EVM0015244	192	204	181	74	72	79	2.10027	2.34693	1.98466	0.892156	0.865486	0.967117	9.23098e-08	-1.13543	down
EVM0047437	376	392	395	46	119	105	7.7728	8.51338	8.15236	1.0373	2.69424	2.42431	1.70139e-06	-1.77699	down
EVM0012736	2042	2046	2072	3806	3899	3836	32.918	34.6501	33.3535	67.6291	68.9726	68.9959	4.37151e-109	1.10348	up
EVM0023363	1116	1144	1119	261	233	227	12.0599	12.9863	12.0807	3.1031	2.76283	2.72751	2.11871e-84	-2.01892	down
EVM0023367	92	62	66	370	417	328	6.69493	4.72248	4.73991	29.7232	33.3409	26.6375	2.31148e-42	2.49821	up
EVM0023364	34	22	34	51	48	87	1.08504	0.731153	1.07627	1.77876	1.68223	3.08422	0.001748	1.16986	up
EVM0023369	2067	2131	2141	415	461	408	31.5666	34.188	32.6552	6.97499	7.71553	6.94977	7.27259e-154	-2.09843	down
EVM0028193	63	61	87	125	155	148	1.11212	1.1234	1.53094	2.42727	3.01208	2.92397	6.8592e-07	1.18826	up
EVM0018554	1584	1459	1453	243	374	437	83.9353	81.2077	76.8565	14.1398	21.7119	25.8011	1.5909e-14	-1.8386	down
EVM0018552	512	560	579	126	85	128	4.33079	4.97515	4.89642	1.16836	0.782587	1.20257	2.20387e-37	-2.05691	down
EVM0016296	163	151	158	315	358	290	2.74067	2.66077	2.64139	5.8398	6.60056	5.43831	1.09782e-14	1.21287	up
EVM0015670	205	222	168	54	50	48	6.44443	7.33627	5.26199	1.85378	1.69832	1.66697	1.69242e-13	-1.72457	down
EVM0015676	93	94	81	205	153	130	1.58793	1.68662	1.38624	3.87147	2.87301	2.48166	9.56473e-06	1.03451	up
EVM0021453	484	458	425	167	165	182	12.3789	12.3097	10.8426	4.68321	4.61782	5.17247	4.87165e-17	-1.19997	down
EVM0017651	314	289	253	86	79	90	4.07912	3.95178	3.27807	1.22412	1.11944	1.304	9.53493e-16	-1.52089	down
EVM0044733	2010	1976	2004	662	663	682	28.9246	29.8774	28.7978	10.5005	10.4538	10.9417	3.0019e-83	-1.37472	down
EVM0010007	142	167	160	393	382	376	7.99027	9.87162	8.97734	24.3501	23.569	23.5874	1.49379e-23	1.4772	up
EVM0044087	253	245	257	15	30	30	9.34184	9.53279	9.47303	0.604841	1.1918	1.20761	1.53657e-33	-3.02976	down
EVM0044088	287	233	275	1063	1115	1037	8.68306	7.39092	8.30707	35.4554	37.028	35.0268	8.91113e-108	2.20513	up
EVM0038663	142	113	207	36	28	32	1.84736	1.55109	2.69152	0.50715	0.395602	0.458745	1.0635e-11	-1.97372	down
EVM0038667	903	895	924	283	242	275	20.435	21.2572	20.8595	7.03749	5.99064	6.93868	2.00672e-47	-1.55781	down
EVM0037907	972	943	1012	321	375	367	31.1171	31.7295	32.3592	11.3296	13.152	13.084	5.08746e-36	-1.25532	down
EVM0025221	43	45	65	10	15	23	1.26113	1.39584	1.90434	0.30135	0.478403	0.738904	0.00205465	-1.33326	down
EVM0001638	25	28	35	81	124	90	0.717049	0.828683	0.981903	2.53527	3.89643	2.87891	2.49607e-09	1.85014	up
EVM0018239	122	86	103	2	23	14	7.02699	5.22668	5.91058	0.112066	1.44678	0.875677	4.13313e-10	-2.54807	down
EVM0018230	648	602	650	1265	1268	1261	5.94892	5.81026	5.96446	12.8091	12.7875	12.9271	1.30386e-52	1.19399	up
EVM0018234	213	198	201	552	645	497	4.80674	4.69476	4.52735	13.7323	15.9822	12.5175	2.20562e-35	1.6525	up
EVM0032990	212	162	205	388	353	298	6.26849	5.0192	6.04634	12.6554	11.4464	9.83474	9.06322e-11	1.03207	up
EVM0024174	391	420	426	110	94	75	7.62711	8.61577	8.29521	2.3548	2.0112	1.62324	2.04394e-29	-1.92194	down
EVM0035719	91	120	80	377	408	322	1.44435	2.00013	1.2638	6.61836	7.13799	5.71658	2.11589e-30	2.08646	up
EVM0016529	168	184	183	56	77	71	2.8874	3.32438	3.14541	1.04831	1.44469	1.35792	2.54993e-07	-1.16357	down
EVM0008109	143	178	149	47	52	43	7.9493	10.3961	8.24639	2.83976	3.12621	2.65853	3.14411e-09	-1.48405	down
EVM0028033	36549	33458	35223	5957	6170	6086	630.473	606.353	606.744	113.249	116.752	117.109	0	-2.3293	down
EVM0039197	535	483	431	876	970	974	10.2628	9.74099	8.24531	18.5337	20.4319	20.8474	5.39039e-29	1.15336	up
EVM0046641	930	975	943	1818	1854	1750	23.2368	25.5788	23.5154	50.0626	50.8373	48.7738	1.81698e-58	1.12451	up
EVM0046642	344	375	411	48	75	43	12.4642	14.2768	14.8817	1.90202	2.98695	1.70917	1.03378e-35	-2.51619	down
EVM0004173	57	62	77	8	14	18	0.976499	1.10462	1.30938	0.13787	0.257841	0.34534	2.04906e-06	-1.91653	down
EVM0001842	234	222	162	40	46	59	7.30997	7.29377	5.06553	1.37006	1.55919	2.05965	1.16969e-13	-1.83612	down
EVM0036875	52	59	74	158	106	119	1.62637	1.94078	2.30038	5.43389	3.61836	4.14158	4.20669e-06	1.20902	up
EVM0032143	74	63	55	15	27	9	1.11706	1.0023	0.832481	0.248444	0.445654	0.152975	0.000124963	-1.57242	down
EVM0006781	103	146	127	27	9	32	1.54022	2.29793	1.88931	0.434374	0.148255	0.528821	8.25732e-10	-2.12915	down
EVM0006780	5816	5778	6175	21209	20838	21884	61.1933	63.875	64.8847	245.986	240.557	256.871	0	2.04548	up
EVM0006783	324	286	324	821	788	856	12.5991	11.6825	12.572	35.2205	33.6499	37.1528	7.06385e-53	1.59219	up
EVM0004319	145	174	135	50	32	27	5.51372	6.96856	5.12244	2.06984	1.31133	1.14123	2.33625e-10	-1.78917	down
EVM0000208	37	49	23	79	81	45	1.11048	1.54849	0.688685	2.62913	2.69119	1.51456	0.00564876	1.02943	up
EVM0000202	33	64	56	8	21	10	0.677767	1.37458	1.14554	0.167382	0.461641	0.224769	0.000582919	-1.58721	down
EVM0015007	476	267	366	685	782	745	4.44601	2.61936	3.41279	7.05582	8.0161	7.76814	2.82097e-16	1.18786	up
EVM0051856	1981	2050	1899	238	256	242	65.5754	71.2862	62.7477	8.6542	9.27669	8.92006	6.28745e-204	-2.80024	down
EVM0003579	1223	1201	1436	3067	3193	3331	11.4388	11.7991	13.4114	31.6255	32.7671	34.7622	6.82841e-114	1.51042	up
EVM0007662	774	775	738	5103	5448	4885	20.6562	21.7412	19.6674	150.248	159.655	145.571	0	2.94783	up
EVM0007664	94	63	82	177	188	173	1.74609	1.22587	1.51967	3.6329	3.82607	3.58325	3.48528e-10	1.34207	up
EVM0047233	69	95	70	25	23	15	0.859875	1.24796	0.871988	0.339934	0.315472	0.199512	1.03677e-05	-1.58998	down
Salix_babylonica_newGene_2527	56	81	58	22	9	15	0.737238	1.13271	0.758877	0.314827	0.130458	0.22079	2.33146e-05	-1.72879	down
EVM0047239	456	420	358	1803	1711	1724	14.3753	13.9008	11.2696	62.6499	59.1915	60.6371	2.25524e-141	2.27492	up
EVM0048575	1355	1371	1469	2793	2515	2560	13.9967	14.8812	15.1575	31.8186	28.5108	29.5099	3.06096e-66	1.10464	up
EVM0054980	3942	3651	3789	1450	1439	1388	74.8605	72.8378	71.8565	30.3462	29.9807	29.4004	1.71977e-112	-1.21072	down
EVM0027191	60	52	57	2	6	5	1.61365	1.4714	1.54437	0.059728	0.149622	0.142599	3.33524e-10	-3.02857	down
EVM0016729	147	59	149	198	186	264	6.90394	2.89189	6.99314	10.2792	9.62967	13.8748	8.3511e-05	1.04348	up
EVM0006206	498	479	552	913	973	1091	10.4228	10.5317	11.5216	21.0603	22.3373	25.4679	2.61724e-31	1.1564	up
EVM0001962	606	602	612	60	68	52	14.2227	14.8442	14.3433	1.52923	1.7333	1.357	9.77065e-83	-3.09768	down
EVM0045198	11	21	15	35	52	30	0.334749	0.690783	0.477636	1.22318	1.81082	1.07016	0.00273222	1.35443	up
EVM0027447	92	97	111	41	34	29	2.30812	2.5651	2.78798	1.1322	0.933414	0.788135	2.16206e-05	-1.27151	down
EVM0027446	195	157	128	78	74	38	5.04973	4.26653	3.31451	2.20855	2.08467	1.0956	8.44703e-05	-1.09809	down
Salix_babylonica_newGene_7976	349	196	225	66	80	61	15.8655	9.34455	10.1912	3.2863	3.98025	3.04996	2.73602e-12	-1.64624	down
Salix_babylonica_newGene_7979	100	120	96	231	204	257	2.76277	3.47088	3.08932	7.84691	6.97748	8.19804	2.74601e-11	1.30369	up
EVM0020879	87	105	88	19	12	7	1.31758	1.68104	1.33627	0.319458	0.201107	0.118603	2.65811e-11	-2.48929	down
EVM0057724	119	134	96	43	43	25	1.2597	1.48816	1.01998	0.494648	0.500524	0.290534	4.09551e-06	-1.39375	down
EVM0017092	690	720	697	178	129	134	13.5074	14.8015	13.6112	3.82617	2.76639	2.90652	5.91075e-49	-2.0379	down
EVM0036632	69	26	51	200	206	171	1.45447	0.569253	1.07818	4.67776	4.79199	4.04074	5.05949e-16	2.11335	up
EVM0055769	985	1047	1054	335	355	327	27.3524	30.5443	29.2375	10.2348	10.8036	10.1127	2.53819e-45	-1.39614	down
EVM0011736	9628	9421	9907	3801	3886	3681	101.304	104.146	104.098	44.0802	44.8538	43.2081	3.83991e-193	-1.14871	down
EVM0026317	208	164	207	85	88	73	3.97755	3.29277	3.95238	1.78992	1.83417	1.56249	1.96212e-06	-1.01123	down
EVM0014017	142	107	139	258	281	238	10.0897	7.96596	9.8641	20.1719	21.9294	18.8277	1.83713e-11	1.18501	up
EVM0014012	1131	1034	1146	425	487	436	11.6247	11.1736	11.764	4.80798	5.49536	5.00295	2.19363e-32	-1.09189	down
Salix_babylonica_newGene_217	273	251	229	47	36	52	4.07787	3.93352	3.41772	0.771207	0.58576	0.857267	1.46334e-23	-2.22313	down
EVM0043205	0	0	0	143	208	29	0	0	0	1.42304	2.06034	0.292549	2.16229e-09	4.21441	up
EVM0019328	143	133	170	282	277	336	3.4703	3.37	4.11354	7.54175	7.35695	9.09074	1.94789e-12	1.19	up
EVM0025755	498	510	549	186	186	172	8.51297	9.16399	9.37256	3.49258	3.47759	3.27264	6.95018e-23	-1.30639	down
EVM0011199	173	148	150	26	10	26	2.09275	1.87511	1.80612	0.34098	0.126141	0.341069	2.16486e-17	-2.59211	down
EVM0021043	1976	1913	2008	714	718	675	49.9188	50.7851	50.6531	19.8692	19.9044	19.0056	9.51283e-75	-1.28225	down
EVM0029694	425	358	362	153	80	118	13.1081	11.5983	11.1437	5.19537	2.68759	4.04042	5.15592e-14	-1.47605	down
EVM0007805	176	172	149	35	39	23	1.96311	2.01483	1.65793	0.429012	0.476294	0.282759	6.90317e-15	-2.08265	down
EVM0034059	810	781	907	1513	1505	1508	10.652	10.7893	11.9152	21.9507	21.7345	22.1319	3.13273e-45	1.05486	up
EVM0050842	406	329	492	1645	1625	1609	10.7289	9.12253	12.9952	47.9485	47.1542	47.4632	8.08943e-109	2.18334	up
EVM0050845	978	792	842	194	177	196	23.09	19.6599	19.8679	5.04294	4.56395	5.14817	2.19039e-60	-1.98786	down
EVM0005912	790	734	758	99	69	50	9.4918	9.2703	9.09729	1.31015	0.909699	0.659086	2.35531e-82	-3.14514	down
EVM0039733	485	417	482	164	184	192	6.26802	5.6638	6.22869	2.33548	2.59939	2.76983	4.03573e-16	-1.14549	down
Salix_babylonica_newGene_1190	17	19	21	47	35	35	0.624963	0.686208	0.744746	2.16845	1.48836	1.74394	0.0074704	1.1307	up
EVM0005239	53	42	36	11	0	13	0.877421	0.730331	0.597495	0.19985	0	0.240246	0.000453158	-1.8888	down
EVM0047588	97	135	123	189	215	239	2.36629	3.48543	3.00139	5.10572	5.80302	6.55424	2.99933e-07	1.03375	up
EVM0035388	438	408	469	863	843	886	14.2901	13.9803	15.2898	31.072	30.2056	32.2656	1.25168e-34	1.17421	up
EVM0056447	46	33	37	8	0	9	1.04654	0.782687	0.827041	0.202292	0	0.230521	0.000100118	-2.13065	down
EVM0024402	383	468	464	828	863	841	8.05721	10.3515	9.76034	19.2225	19.9417	19.7576	7.43655e-27	1.13681	up
EVM0020319	123	140	131	421	422	351	2.7148	3.24556	2.88381	10.2904	10.2809	8.67462	2.14164e-30	1.77543	up
EVM0027832	319	228	245	104	103	111	2.58748	1.93707	1.98413	0.923353	0.91139	1.00336	1.38672e-08	-1.09477	down
EVM0027830	830	815	898	238	256	283	24.3486	25.142	26.3329	7.677	8.22594	9.25682	2.6349e-41	-1.50094	down
EVM0027839	39	35	58	0	3	0	0.586568	0.550842	0.878632	0	0.050457	0	1.69177e-10	-3.82447	down
EVM0047586	475	420	385	112	107	117	7.949	7.37526	6.4352	2.05776	1.9535	2.16981	1.8747e-26	-1.70808	down
EVM0049657	127	126	132	215	245	220	2.21943	2.30951	2.2943	4.13701	4.7054	4.28424	1.43012e-08	1.00437	up
EVM0003420	161	422	407	765	687	662	2.72121	7.50552	6.87348	14.2753	12.7693	12.5057	0.00557487	1.17581	up
EVM0039229	45	37	45	603	548	452	1.33036	1.16873	1.35633	20.0551	18.1512	15.1949	4.33293e-93	3.78914	up
EVM0039400	89	96	103	13	11	8	2.02223	2.31406	2.34337	0.313042	0.269289	0.185242	5.16164e-14	-2.75918	down
EVM0039406	75	58	62	13	11	15	1.30014	1.0537	1.07788	0.250351	0.194782	0.278233	6.85922e-07	-1.9519	down
EVM0039407	231	160	220	69	64	67	3.07925	2.23604	2.92983	1.01217	0.929654	0.992361	6.30321e-10	-1.37371	down
EVM0034941	38	34	43	9	9	9	5.39008	4.9581	6.00633	1.34419	1.27089	1.33675	0.000435452	-1.66882	down
EVM0021866	1406	1307	1471	525	516	431	25.2122	24.6147	26.3287	10.3764	10.1388	8.60977	2.69618e-47	-1.30201	down
EVM0021862	1359	1382	1555	552	616	628	11.523	12.3058	13.1682	5.1595	5.72774	5.93739	1.8151e-33	-1.05422	down
EVM0049954	8	16	22	57	46	32	0.190797	0.449077	0.578978	1.6817	1.35652	0.935682	0.000416477	1.57489	up
EVM0049956	33	27	25	39	61	56	1.51444	1.32896	1.14933	1.99155	3.09747	2.88926	0.00756334	1.00391	up
EVM0017324	289	316	297	3226	3124	2900	5.94707	6.82017	6.09467	73.2008	70.5441	66.5886	0	3.54559	up
EVM0040351	327	287	264	150	118	107	4.87905	4.48523	3.9305	2.45925	1.92712	1.76838	4.9508e-08	-1.01158	down
EVM0040358	7409	6578	7434	2449	2535	2336	89.8069	83.7742	89.9911	32.7172	33.7089	31.5895	8.39874e-176	-1.34715	down
EVM0045653	959	1050	1120	310	330	360	15.3237	17.6314	17.8853	5.46342	5.78599	6.41815	6.45149e-42	-1.43825	down
EVM0049378	426	406	413	186	147	168	4.89961	4.89947	4.73665	2.3474	1.8535	2.15019	1.29879e-13	-1.10145	down
EVM0044290	1030	1077	862	280	275	260	36.3833	39.9817	30.394	10.8768	10.6375	10.2184	3.00083e-44	-1.65675	down
EVM0044294	333	310	372	59	23	35	4.31105	4.21538	4.80605	0.833184	0.314918	0.49734	1.8553e-33	-2.8325	down
EVM0044299	230	174	176	952	789	933	4.35473	3.46129	3.31883	19.8774	16.3922	19.7	1.36867e-78	2.38634	up
Salix_babylonica_newGene_11061	248	277	265	77	52	80	3.9883	4.68693	4.26105	1.35885	0.906989	1.43708	8.21714e-16	-1.68195	down
Salix_babylonica_newGene_11063	92	85	88	5	10	4	2.80328	2.72917	2.68938	0.168142	0.3147	0.116423	3.03638e-15	-3.25996	down
EVM0009843	560	527	540	171	173	147	14.4912	14.3161	13.9454	4.854	4.90956	4.23692	1.34552e-29	-1.51566	down
EVM0009847	45	34	59	79	96	79	1.61324	1.29319	2.10986	3.15856	3.81042	3.1665	0.000636067	1.0363	up
EVM0009844	1192	1163	1271	2178	2179	2100	11.4416	11.7243	12.186	23.0438	22.9488	22.4921	2.99653e-62	1.0302	up
EVM0042868	1551	1533	1610	412	400	478	23.2367	24.1338	24.0835	6.79379	6.56662	7.97911	5.42225e-77	-1.65674	down
EVM0046187	0	1	2	93	58	53	0	0.129118	0.145945	12.685	7.84765	7.2538	2.88597e-18	4.79993	up
EVM0025418	862	821	790	1573	1649	1565	12.7033	12.7096	11.6205	25.5595	26.6669	25.7442	4.32801e-55	1.1486	up
EVM0025412	210	155	178	84	72	60	5.50515	4.26458	4.63778	2.39999	2.06853	1.73199	1.57947e-06	-1.10037	down
EVM0025413	77	87	80	26	18	18	2.11829	2.5002	2.18935	0.779492	0.540261	0.547908	1.27282e-06	-1.67308	down
EVM0048778	99	83	92	15	21	15	2.26187	1.98316	2.09641	0.358915	0.515792	0.365467	9.51962e-10	-2.09268	down
EVM0048775	3649	3467	3642	668	721	699	58.2604	58.16	58.0658	11.7507	12.6269	12.4456	3.57953e-273	-2.16152	down
EVM0036830	1808	1680	1776	419	411	459	24.51	23.929	24.046	6.25924	6.10811	6.94399	1.60004e-109	-1.82349	down
EVM0048770	46	54	40	16	21	11	1.53225	1.92278	1.32678	0.579788	0.757682	0.392798	0.00442934	-1.22807	down
EVM0042244	502	497	610	1112	1064	1126	8.77724	9.13007	10.6507	21.4217	20.4031	21.9555	1.83694e-39	1.23263	up
EVM0054617	13	27	30	59	58	55	0.573182	1.23547	1.28843	2.88025	2.78287	2.70365	0.000296024	1.38657	up
Salix_babylonica_newGene_4272	238	191	208	39	45	35	4.63913	4.71624	4.47403	0.873146	1.30261	0.835768	2.16147e-20	-2.15907	down
EVM0055564	557	574	494	165	192	180	20.8398	22.5681	18.4639	6.78456	7.88256	7.49479	2.5854e-23	-1.38664	down
Salix_babylonica_newGene_9089	887	875	1054	2224	2387	2583	16.3585	17.1799	22.5413	45.9969	55.7529	59.1353	2.90904e-86	1.54925	up
EVM0031594	357	278	359	131	139	115	14.1867	11.5955	14.2211	5.72002	6.04556	5.06956	1.45466e-11	-1.15022	down
EVM0014251	607	538	677	238	200	214	6.41945	5.98029	7.15197	2.76802	2.31655	2.52436	2.9445e-22	-1.26997	down
EVM0014258	519	784	851	322	294	271	8.66822	13.7692	14.2005	5.92516	5.39267	5.0478	1.93469e-11	-1.06956	down
EVM0000500	85	81	74	21	25	12	1.78942	1.79949	1.56748	0.48296	0.568641	0.282771	1.35251e-06	-1.73279	down
EVM0037282	431	440	391	108	161	130	6.60441	7.07987	5.9758	1.81661	2.70765	2.21846	3.70524e-18	-1.44422	down
EVM0031626	58	36	72	13	19	10	0.959104	0.631543	1.19778	0.221392	0.343642	0.183486	0.000187955	-1.61061	down
EVM0037750	1438	1357	1357	2800	2767	2814	22.9505	22.7601	21.639	49.2815	48.4759	50.1262	1.38463e-97	1.21073	up
EVM0052097	109	85	92	26	45	43	1.73383	1.42055	1.46449	0.439724	0.779379	0.756181	0.000588422	-1.07409	down
EVM0009300	117	175	160	295	263	258	2.12177	3.34093	2.90135	5.9093	5.24669	5.22659	2.58822e-08	1.03133	up
EVM0014338	922	824	910	2748	2773	2627	17.054	16.0019	16.7984	56.0294	56.2712	54.2063	1.31187e-188	1.81368	up
EVM0042742	419	413	478	177	191	128	4.49119	4.64918	5.12174	2.09211	2.24322	1.53319	1.0077e-13	-1.18725	down
EVM0017127	76	80	103	21	23	30	1.33597	1.47897	1.82566	0.406728	0.441513	0.58033	5.71047e-06	-1.51714	down
EVM0004504	525	535	578	197	204	227	18.0204	19.283	19.8098	7.44713	7.68487	8.6915	1.82447e-19	-1.17337	down
EVM0012968	320	262	308	544	513	529	5.08049	4.37003	4.88299	9.50824	8.92937	9.35883	1.29625e-17	1.02741	up
EVM0005012	23	24	34	74	34	54	0.320284	0.35484	0.47525	1.14672	0.522619	0.846535	0.00516425	1.11227	up
EVM0054818	145	131	131	27	21	28	1.64979	1.56477	1.48367	0.332102	0.262261	0.348156	8.25107e-14	-2.12924	down
EVM0008165	4407	4002	4180	1244	1238	1318	51.9658	49.574	49.216	16.1687	16.0043	17.3292	1.51834e-159	-1.52549	down
EVM0008164	337	344	341	83	109	119	8.03416	8.60457	8.11528	2.18083	2.83575	3.16568	2.50215e-17	-1.494	down
EVM0020667	120	100	159	49	24	43	2.06906	1.81593	2.74801	0.918249	0.452244	0.823927	2.8337e-06	-1.43371	down
EVM0018393	2175	1977	2185	716	830	681	30.2952	28.9268	30.3913	10.9795	12.6738	10.5787	1.5503e-64	-1.30517	down
EVM0023663	1274	1199	1311	15	18	14	26.5629	26.2621	27.3008	0.341648	0.396099	0.303311	8.23368e-169	-5.9764	down
EVM0012349	950	919	949	144	169	134	19.1998	19.4974	19.1458	3.20178	3.74201	3.01682	1.63823e-93	-2.43983	down
EVM0023662	3522	3480	3501	1344	1518	1323	63.6429	66.0643	63.1874	26.7667	30.081	26.664	3.50992e-77	-1.12688	down
EVM0012343	52741	51598	52916	2302	2258	2214	656.934	675.224	658.189	31.5931	30.8521	30.7564	0	-4.33513	down
EVM0018396	556	486	450	162	185	167	9.54828	8.75779	7.71783	3.05783	3.46884	3.18231	3.64908e-20	-1.32487	down
EVM0023664	280	309	349	570	700	606	2.86253	3.31269	3.55968	6.42417	7.85236	6.90735	1.04549e-21	1.18977	up
EVM0019877	122	146	146	250	301	248	4.96826	6.24751	5.9481	11.2556	13.526	11.334	1.2586e-10	1.12895	up
EVM0019876	4152	3965	3978	1261	1339	1266	59.2084	59.4001	56.643	19.817	20.9451	20.1412	6.8088e-152	-1.44422	down
EVM0019874	368	415	415	163	178	153	6.53856	7.75297	7.37013	3.19058	3.46736	3.02139	1.35867e-12	-1.0683	down
EVM0019870	527	561	577	1195	1182	1090	8.02807	8.98304	8.78266	20.0891	19.7684	18.5399	3.87112e-47	1.25212	up
EVM0019879	2242	2430	2461	971	959	974	20.7133	23.5912	22.7083	9.88337	9.71913	10.0364	1.33926e-55	-1.09514	down
EVM0002924	65	40	44	8	16	20	1.07106	0.684203	0.711714	0.131563	0.280326	0.359744	0.00156414	-1.40355	down
EVM0007360	5275	4900	5016	2177	2217	2125	75.586	73.7647	71.7771	34.3832	34.8487	33.971	2.27436e-100	-1.01988	down
EVM0053415	2275	2037	2333	892	858	861	34.2325	32.2003	35.0673	14.791	14.168	14.4466	4.90681e-63	-1.14425	down
EVM0022074	15	20	20	58	33	33	0.922179	1.28629	1.2816	4.09608	2.31088	2.33872	0.00419145	1.24439	up
EVM0017445	327	318	402	570	714	675	7.81337	7.96703	9.59176	14.9993	18.709	17.9854	1.1901e-18	1.0962	up
EVM0049173	92	54	67	172	229	204	2.7178	1.66902	1.98148	5.61509	7.42753	6.72487	1.87297e-13	1.66502	up
EVM0027768	95	82	87	32	31	19	5.30319	4.84777	4.86088	1.96418	1.90224	1.18923	1.62232e-05	-1.41016	down
EVM0027769	109	81	154	295	302	357	2.05589	1.60964	2.92172	6.1697	6.28091	7.56977	7.50054e-17	1.64484	up
EVM0006013	162	129	136	45	37	20	1.41273	1.17937	1.17828	0.427018	0.349747	0.192447	8.46199e-10	-1.7875	down
EVM0013929	23	35	13	56	40	60	1.38553	2.25945	0.745321	3.76934	2.67881	4.11606	0.00339844	1.21657	up
EVM0013920	6542	6620	7259	3153	2885	2679	224.245	238.421	248.506	119.141	108.493	102.43	8.53636e-73	-1.02707	down
EVM0020937	1426	1461	1509	510	582	559	18.2198	19.6096	19.2527	7.17195	8.15044	7.96362	3.053e-47	-1.20963	down
EVM0018044	190	231	182	887	808	677	7.05438	8.97543	6.72675	36.2748	32.9065	28.0216	1.85783e-57	2.15182	up
EVM0014932	656	634	679	86	110	92	9.95555	10.0988	10.2899	1.42847	1.81614	1.55153	2.46504e-71	-2.54741	down
EVM0014937	54	46	42	465	408	430	2.17445	1.94968	1.6795	20.7406	18.1075	19.4278	1.39556e-75	3.33994	up
EVM0010699	484	454	417	2626	2629	2342	16.32	16.1049	14.0569	97.7661	97.4104	88.2456	1.45512e-254	2.67718	up
EVM0020684	48	36	38	10	10	7	0.650017	0.516225	0.515058	0.150665	0.149765	0.106638	0.000207652	-1.74737	down
EVM0022278	39	25	41	256	254	223	0.895594	0.609851	0.932055	6.57381	6.49191	5.79639	3.45972e-38	2.92618	up
EVM0022274	759	557	707	221	199	244	22.8248	17.6112	21.2475	7.31204	6.56847	8.17451	2.08803e-24	-1.3909	down
EVM0034084	153	197	236	53	43	60	2.07159	2.79742	3.18571	0.787241	0.633018	0.903023	2.1097e-11	-1.65724	down
EVM0019313	602	530	663	151	170	155	7.94604	7.34592	8.73909	2.1949	2.45498	2.27369	3.87075e-36	-1.69801	down
EVM0019314	217	213	245	35	18	30	2.12042	2.18581	2.38449	0.376139	0.192917	0.324002	7.31129e-27	-2.72862	down
EVM0050490	109	108	115	36	41	62	0.896999	0.937034	0.943293	0.323698	0.370104	0.563956	0.000484667	-1.01314	down
EVM0024309	468	463	546	964	1146	891	6.43787	6.68906	7.50579	14.6272	17.3125	13.6713	2.36179e-30	1.2152	up
EVM0024300	10	7	13	43	54	42	0.627588	0.429147	0.788572	3.06083	3.84316	3.06354	6.90407e-07	2.1706	up
EVM0024302	165	173	171	58	61	45	1.26953	1.39348	1.31406	0.491849	0.515723	0.386517	2.59038e-09	-1.39761	down
EVM0051720	1664	1409	1535	14122	14090	13661	58.153	51.7277	53.5641	544.227	540.481	532.829	0	3.38059	up
EVM0028680	673	742	652	295	334	254	9.67536	11.2182	9.3599	4.67197	5.26356	4.0769	9.19918e-16	-1.02264	down
Salix_babylonica_newGene_5574	348	394	449	780	858	757	8.5331	10.1481	10.9909	21.1098	23.1178	20.7345	3.08612e-27	1.19946	up
EVM0029083	229	222	245	44	46	26	5.54253	5.64039	5.92275	1.16866	1.21266	0.680666	7.88771e-23	-2.31904	down
EVM0028357	694	704	649	141	156	113	8.43326	8.98733	7.87084	1.88741	2.07686	1.52451	9.67467e-52	-2.10188	down
EVM0028350	103	85	81	15	38	29	2.59053	2.24151	2.02367	0.403282	1.03545	0.797224	4.17651e-05	-1.42546	down
EVM0029020	67	52	101	172	132	176	1.26407	1.03408	1.89912	3.58455	2.7467	3.72238	3.84305e-07	1.29005	up
EVM0035022	293	365	314	23	27	13	7.30617	9.55967	7.82687	0.630356	0.713531	0.340179	4.25036e-47	-3.6277	down
EVM0018868	3518	3411	3630	10366	9761	10579	34.249	34.8949	35.2926	111.252	104.269	114.913	0	1.73834	up
EVM0020103	19666	19001	18822	40954	40761	37885	509	516.675	486.472	1168.35	1157.44	1093.85	1.27815e-264	1.25472	up
EVM0020106	2331	2119	2317	685	618	629	39.9867	38.203	39.6954	12.9521	11.617	12.0333	5.3718e-110	-1.60389	down
EVM0026454	985	826	969	2319	2292	2372	9.80425	8.63619	9.629	25.4348	25.0319	26.3323	3.56474e-111	1.52633	up
EVM0057787	449	401	398	1054	1050	1052	6.05819	5.68955	5.36225	15.6964	15.5618	15.857	9.92772e-63	1.53161	up
EVM0032738	317	348	308	43	40	26	7.77095	8.96144	7.54195	1.16057	1.05877	0.704575	7.47389e-40	-2.88894	down
EVM0012598	29	17	34	39	52	76	0.41394	0.261722	0.500488	0.633963	0.841353	1.23683	0.00310778	1.17332	up
Salix_babylonica_newGene_10962	65	50	66	29	9	11	3.78162	2.61085	3.38571	2.67865	0.712546	0.741177	0.00042138	-1.52422	down
Salix_babylonica_newGene_4953	98	108	93	278	446	174	1.72463	2.64303	1.39057	3.37557	4.72658	2.85873	1.95014e-05	1.64711	up
EVM0037513	4150	4015	4216	1740	1556	1552	64.6009	65.6733	65.5386	29.8602	26.5731	26.9407	2.61633e-91	-1.15123	down
EVM0033466	57	44	55	14	18	12	1.19678	0.983045	1.16823	0.32872	0.410746	0.284893	0.000312738	-1.48714	down
EVM0033467	41	44	15	66	115	80	0.98769	1.13684	0.366253	1.77254	3.10397	2.17342	6.73101e-05	1.46932	up
EVM0033461	93	171	169	58	39	56	0.584826	1.13694	1.07001	0.402171	0.267565	0.391868	2.36903e-05	-1.2492	down
EVM0044823	44	23	29	1463	1544	1502	1.00573	0.553469	0.659831	37.4419	39.3436	38.8978	2.13024e-262	5.67258	up
EVM0045441	392	356	316	824	681	625	14.0053	13.3839	11.2626	32.5112	26.7478	24.9397	8.45939e-21	1.19017	up
EVM0031913	112	95	101	37	33	33	1.80459	1.60396	1.63465	0.651742	0.585459	0.583386	5.70286e-06	-1.32304	down
EVM0008487	333	345	357	148	91	123	6.09188	6.62901	6.52947	2.97625	1.81702	2.49655	1.37829e-12	-1.29416	down
EVM0044317	120	92	95	183	199	168	2.93013	2.3731	2.33075	4.94058	5.34735	4.60683	5.67917e-07	1.02043	up
EVM0040670	433	341	363	103	76	87	12.1866	10.0711	10.1952	3.18593	2.34474	2.70652	1.40734e-25	-1.86434	down
EVM0035928	233	255	248	52	35	75	2.17875	2.50004	2.31722	0.532136	0.3561	0.778533	7.73803e-16	-1.92652	down
EVM0031003	918	774	837	2437	2454	2400	10.6914	9.46434	9.72667	31.2876	31.3605	31.1889	3.03669e-147	1.72397	up
EVM0052124	2402	2414	2343	908	1018	957	33.8734	35.7677	32.9941	14.1174	15.75	15.0518	4.11844e-59	-1.11112	down
EVM0052127	29	39	52	84	65	68	0.961396	1.34564	1.72556	3.09831	2.36022	2.52899	0.00246155	1.00096	up
EVM0053655	49	53	59	298	294	349	1.17796	1.31905	1.39709	7.88855	7.76351	9.3602	6.38752e-44	2.6948	up
Salix_babylonica_newGene_10891	571	528	554	118	228	165	11.4228	11.0606	11.0665	2.58886	4.98393	3.66149	1.55909e-17	-1.47322	down
EVM0046316	130	126	107	40	62	51	3.44949	3.5171	2.81916	1.14916	1.7879	1.49396	0.000221791	-1.01212	down
EVM0046311	400	298	422	155	160	134	5.82179	4.55888	6.13608	2.48088	2.54357	2.17182	5.07519e-11	-1.10079	down
EVM0052438	3022	2958	2976	5435	5193	5218	55.6805	57.2601	54.7572	110.403	104.986	107.267	1.7474e-109	1.02132	up
EVM0048929	185	202	197	425	434	390	7.99622	9.17701	8.51364	20.3386	20.6859	18.8717	1.22551e-20	1.28278	up
EVM0026166	33	10	21	124	126	129	0.594468	0.192682	0.383992	2.49298	2.53431	2.6383	1.20778e-16	2.62761	up
EVM0026163	165	155	195	48	59	52	2.13053	2.09118	2.50712	0.678321	0.828885	0.738989	6.55227e-10	-1.45415	down
EVM0026162	168	115	173	46	54	55	5.30563	3.83072	5.48744	1.58484	1.85607	1.9454	3.1818e-07	-1.30957	down
EVM0047953	302	314	379	127	89	84	3.07995	3.36544	3.86199	1.42399	0.987089	0.949619	3.57592e-15	-1.502	down
EVM0052777	741	657	748	1246	1435	1507	12.0294	11.1925	12.1178	22.2893	25.5621	27.2919	1.83789e-39	1.16093	up
EVM0054002	45	34	68	12	13	13	1.01522	0.81159	1.54474	0.278363	0.324023	0.319853	0.000379353	-1.5726	down
EVM0005025	884	866	886	364	325	407	14.6944	15.1157	14.7021	6.66515	5.91784	7.53321	1.38613e-22	-1.05986	down
EVM0049183	526	541	634	292	200	235	6.57764	7.11387	7.91863	4.01968	2.74762	3.27162	5.07198e-12	-1.01485	down
EVM0049180	191	184	155	75	73	68	2.80104	2.82857	2.27016	1.21396	1.16377	1.11294	1.56677e-06	-1.07122	down
EVM0053388	2419	2361	2505	681	614	598	35.4578	36.3525	36.6695	11.0038	9.86764	9.76748	5.66703e-131	-1.74022	down
EVM0021406	323	381	364	3214	3471	3106	9.28406	11.5268	10.4496	102.001	109.651	99.7884	0	3.38413	up
EVM0053384	1029	1233	1117	3090	2772	3194	26.8142	33.7371	29.0593	88.7444	79.2549	92.8584	1.67148e-89	1.61479	up
EVM0017936	63	52	78	6	18	7	1.76857	1.5422	2.18051	0.18597	0.552625	0.219166	4.55917e-07	-2.19388	down
EVM0017939	1401	1362	1444	487	543	456	24.5044	25.0199	25.2156	9.38043	10.4164	8.88732	1.91761e-51	-1.2975	down
EVM0004094	273	171	232	20	12	24	7.01087	4.59396	5.94705	0.564946	0.338218	0.683222	1.2258e-29	-3.24193	down
EVM0036368	111	95	113	181	199	221	2.102	1.89228	2.13819	3.77705	4.13367	4.66648	1.97697e-08	1.09479	up
EVM0002802	311	308	279	99	153	107	7.58648	7.88027	6.80013	2.65901	4.08	2.89748	5.74806e-09	-1.10631	down
EVM0045835	510	531	567	62	57	50	14.8098	16.1911	16.4418	1.96358	1.80134	1.61974	7.18451e-71	-3.00655	down
EVM0035874	500	509	519	114	112	120	11.8938	12.7325	12.3373	2.99022	2.9149	3.17109	2.47759e-40	-1.92313	down
EVM0007541	141	124	164	12	20	15	1.76323	1.62834	2.04839	0.165511	0.274202	0.2079	1.38096e-19	-2.83553	down
EVM0050654	476	480	549	176	204	249	10.9098	11.5771	12.5657	4.45059	5.13554	6.37048	1.75637e-12	-1.04647	down
EVM0050657	89	110	86	190	221	168	1.84409	2.39946	1.78533	4.34272	5.03591	3.88918	1.55241e-08	1.19171	up
EVM0051520	706	667	691	219	269	233	18.7981	18.6485	18.3688	6.42896	7.85711	6.90177	3.8452e-28	-1.309	down
EVM0051525	48	61	44	0	0	0	3.864	5.15608	3.46428	0	0	0	6.44078e-14	-4.7603	down
EVM0014779	240	243	245	958	890	865	31.4304	33.3366	32.0512	138.376	128.011	126.424	6.55546e-87	2.08516	up
EVM0014773	68	68	72	17	21	31	0.850357	0.891912	0.90042	0.233352	0.291006	0.424427	0.000332101	-1.30217	down
Salix_babylonica_newGene_1098	407	401	371	151	152	188	17.7333	18.3205	16.1189	7.25102	7.2203	9.11928	1.56983e-11	-1.05202	down
EVM0009117	2027	1883	1881	829	753	782	30.1748	29.4418	27.9509	13.5914	12.2984	12.9718	2.39922e-49	-1.09008	down
EVM0029243	119	114	62	18	13	21	3.01299	3.02099	1.56389	0.49477	0.358159	0.56705	5.28555e-09	-2.14747	down
EVM0029242	1104	1028	1188	422	409	406	19.0144	18.6081	20.4385	8.00386	7.71601	7.79752	1.08484e-39	-1.21859	down
EVM0009112	762	740	751	330	315	297	68.9894	70.379	67.8525	32.9098	31.264	29.9407	8.39141e-23	-1.05297	down
EVM0029249	218	259	283	55	48	72	3.45864	4.31962	4.49276	0.961179	0.825573	1.27038	1.66847e-17	-1.87227	down
EVM0028117	174	174	152	13	29	21	5.68237	5.9653	4.94835	0.46728	1.03163	0.740838	7.40056e-20	-2.66813	down
EVM0028111	144	124	150	58	73	42	2.48719	2.25997	2.59367	1.09631	1.38989	0.807551	7.01119e-05	-1.03858	down
EVM0028113	1257	1129	1228	170	210	230	24.8375	23.4323	24.2285	3.70082	4.54554	5.06906	7.08684e-99	-2.35124	down
EVM0015799	290	315	304	100	84	117	13.3603	15.2428	13.964	5.08257	4.20796	6.00482	8.67404e-14	-1.37211	down
EVM0015791	648	596	574	1379	1284	1119	18.8907	18.2411	16.6909	44.3136	41.0798	36.406	1.25818e-40	1.24997	up
EVM0015796	715	627	640	1363	1474	1400	10.3738	9.54644	9.2733	21.7941	23.4561	22.6547	1.36296e-58	1.29158	up
EVM0006630	85	76	75	235	367	284	4.26644	3.96643	3.76087	12.9864	20.2492	15.9299	9.75593e-25	2.06409	up
EVM0015427	30	25	27	62	60	54	2.66085	2.28553	2.35145	6.00941	5.84	5.28707	0.000439463	1.22574	up
EVM0004774	596	560	599	1890	1786	1684	9.85451	9.72469	9.88949	34.468	32.433	31.0805	3.86884e-124	1.80505	up
EVM0004771	311	315	371	103	112	72	4.69992	5.00067	5.60202	1.7035	1.84335	1.19861	4.58694e-17	-1.56994	down
EVM0008642	73	64	45	103	151	90	1.74649	1.60094	1.07063	2.71326	3.96971	2.40685	0.000207979	1.06988	up
EVM0008647	3224	3121	2794	286	378	280	60.1591	61.185	52.0476	5.87355	7.73816	5.81398	3.27982e-225	-3.06366	down
EVM0002020	1216	1144	1309	158	215	203	19.4474	19.2187	20.9013	2.77936	3.77161	3.61739	8.97634e-105	-2.45494	down
EVM0016215	158	102	150	30	35	38	1.69822	1.15318	1.60268	0.35091	0.406731	0.45482	1.24846e-09	-1.71743	down
EVM0054209	105	62	93	38	25	31	1.4456	0.886682	1.27819	0.575953	0.374656	0.468525	0.000368246	-1.19432	down
EVM0027358	237	247	210	80	74	90	4.39747	4.81597	3.88946	1.62109	1.49054	1.86246	2.50986e-10	-1.28375	down
EVM0027351	125	116	90	46	38	35	10.5031	10.2904	7.51483	4.25563	3.4539	3.25699	2.60418e-05	-1.22633	down
EVM0018906	213	206	249	475	631	528	5.54252	5.65091	6.48865	13.6635	18.0875	15.3844	1.39155e-26	1.4761	up
EVM0018804	156	148	157	44	65	82	3.24691	3.22601	3.26187	1.00779	1.46659	1.88942	5.16302e-05	-1.03724	down
EVM0019686	269	235	311	111	122	107	4.79843	4.40552	5.54913	2.18001	2.38355	2.12751	1.05375e-08	-1.04282	down
EVM0019681	1322	1183	1323	2243	2418	2121	23.5941	22.1869	23.5769	44.1321	47.355	42.2426	1.67808e-54	1.02278	up
EVM0026409	485	471	469	1472	1241	1184	25.8037	26.3375	24.93	86.4438	72.5248	70.3797	1.02434e-64	1.64266	up
EVM0026405	833	737	801	2022	2002	2155	16.3682	15.216	15.7166	43.7903	43.1526	47.2478	1.82717e-109	1.5784	up
EVM0049529	835	1046	843	1643	1617	1656	10.336	13.6074	10.4229	22.4225	21.9581	22.875	1.14399e-28	1.04314	up
EVM0016740	258	254	224	79	73	90	3.75241	3.88022	3.24711	1.251	1.16506	1.44733	4.09965e-12	-1.37876	down
EVM0056569	603	617	564	1158	1268	1161	11.9021	12.7833	11.12	25.1906	27.4576	25.5725	2.33044e-43	1.20109	up
EVM0013681	197	166	189	60	82	87	4.11453	3.6452	3.92963	1.3709	1.88154	2.02768	3.1321e-06	-1.04271	down
EVM0030030	39	41	51	6	2	0	1.00442	1.09816	1.29206	0.168173	0.028371	0	2.22864e-08	-3.0965	down
EVM0030036	132	109	138	44	66	34	3.39424	2.92664	3.54503	1.24789	1.85521	0.961616	5.29726e-05	-1.15022	down
EVM0011686	463	441	500	208	200	174	13.2673	13.2767	14.2855	6.54354	6.25862	5.54021	1.27066e-14	-1.06073	down
EVM0040515	343	343	419	597	676	679	4.2736	4.49334	5.22108	8.20975	9.25769	9.45209	2.83262e-18	1.01472	up
EVM0010080	230	226	248	486	392	431	4.22332	4.36286	4.55527	9.83782	7.91002	8.83764	3.51406e-15	1.08488	up
EVM0011354	634	566	581	294	214	256	8.07715	7.57723	7.3873	4.12812	2.98286	3.62722	5.59075e-14	-1.0116	down
EVM0050352	44	57	50	8	10	13	0.852816	1.15698	0.964524	0.150639	0.212687	0.263115	1.90088e-05	-1.87803	down
EVM0001944	653	631	558	128	136	151	14.807	15.036	12.6396	3.19445	3.37919	3.82297	1.34878e-42	-1.93204	down
EVM0036620	5943	6182	6220	2012	2027	2159	32.2411	35.2353	33.6967	12.028	12.062	13.0614	1.92935e-148	-1.36461	down
EVM0029768	49	58	46	196	249	204	1.29481	1.6193	1.21891	5.74075	7.25472	6.02909	5.09976e-24	2.22527	up
EVM0029765	339	386	350	920	848	787	13.8904	16.6105	14.3141	41.6146	38.1693	36.0157	2.91999e-40	1.43801	up
EVM0029762	1698	1616	1542	564	560	594	42.656	42.6369	38.6578	15.5982	15.4197	16.6319	3.50901e-56	-1.29558	down
Salix_babylonica_newGene_8476	166	141	161	4	5	0	5.64583	5.05446	5.48819	0.149626	0.184855	0	1.55036e-29	-4.85696	down
EVM0034545	363	408	377	1086	1130	1212	4.20986	4.97382	4.36093	13.8946	14.3902	15.691	1.23856e-73	1.76814	up
EVM0034549	2880	2913	3027	5831	5952	6109	31.6408	33.6184	33.1994	70.6022	71.7358	74.8715	3.74126e-154	1.21855	up
EVM0033798	1168	1020	1074	388	322	269	17.5344	16.0761	16.0905	6.41599	5.30192	4.49194	1.09074e-39	-1.52645	down
EVM0031328	1224	1147	1115	331	371	400	17.5308	17.2581	15.9381	5.22471	5.82398	6.38467	4.73636e-48	-1.45477	down
EVM0031496	181	142	203	30	33	29	3.20969	2.64132	3.60682	0.573626	0.628418	0.573941	1.53591e-17	-2.23213	down
EVM0026594	2329	2358	2247	4936	4784	4841	41.2646	43.8881	39.7475	96.4083	93.0016	95.6866	1.82542e-136	1.26734	up
EVM0031499	1420	1228	1337	136	135	106	16.8432	15.3065	15.8351	1.77776	1.7484	1.40058	1.26649e-164	-3.17977	down
EVM0001629	114	133	98	37	50	35	18.7705	23.125	16.1048	6.76217	9.06539	6.35724	1.56643e-05	-1.2525	down
EVM0001624	195	155	221	361	334	321	8.94907	7.43995	10.0981	18.2546	16.8051	16.4413	7.32332e-11	1.02146	up
EVM0046840	678	559	710	11701	12015	11392	13.0269	11.2814	13.6228	248.088	253.565	244.451	0	4.36664	up
EVM0036565	40	34	48	5	11	22	1.31946	1.16271	1.56043	0.145798	0.382151	0.806418	0.00883785	-1.2959	down
EVM0032678	718	607	685	247	201	214	18.2616	16.1997	17.3926	6.92417	5.59288	6.06003	1.68906e-28	-1.39022	down
EVM0039867	2264	2273	2393	896	921	915	34.9098	36.8296	36.8535	15.2299	15.5698	15.7431	1.96019e-68	-1.14109	down
EVM0041865	698	545	644	221	214	219	14.8321	12.1713	13.6728	5.16616	4.98583	5.18942	5.59008e-25	-1.31628	down
EVM0009753	90	62	72	38	23	17	2.3122	1.65861	1.83438	1.07087	0.645333	0.462776	0.000796883	-1.23419	down
EVM0033230	77	101	69	14	11	22	0.889232	1.23289	0.80056	0.179636	0.138188	0.278252	6.55501e-08	-2.03746	down
EVM0040196	670	733	687	1235	1294	1198	9.04579	10.3867	9.25228	18.3789	19.1559	18.0368	9.56229e-35	1.02876	up
EVM0040195	903	882	858	177	162	178	19.8533	20.3795	18.8425	4.29113	3.90401	4.35296	2.54e-75	-2.14001	down
EVM0043429	306	302	314	140	119	119	4.18538	4.33998	4.282	2.11257	1.77923	1.80813	1.4565e-10	-1.07228	down
EVM0043424	73	76	78	146	178	158	3.6464	3.97754	3.90034	8.09282	9.79688	8.83827	8.37254e-09	1.25542	up
EVM0034954	50	59	73	21	25	22	2.10642	2.63804	3.12846	0.95754	1.13543	1.00984	0.00232452	-1.13908	down
EVM0024472	200	211	228	84	76	56	2.91951	3.23484	3.3273	1.35011	1.21243	0.908152	6.02489e-10	-1.33534	down
EVM0040733	760	924	829	337	358	370	23.7863	30.4178	25.911	11.6106	12.2885	12.8999	5.4492e-19	-1.0347	down
EVM0002629	223	226	215	19	19	33	6.24371	6.64908	6.00581	0.57176	0.576903	1.01267	8.06294e-29	-2.91814	down
EVM0052087	314	314	273	81	106	88	5.19977	5.45868	4.51727	1.4617	1.91845	1.61073	1.07025e-15	-1.48911	down
EVM0052080	1951	1818	1946	852	767	816	25.1819	24.6587	25.0907	12.1198	10.8626	11.7487	3.3402e-46	-1.02801	down
EVM0020369	100	61	92	17	20	23	2.76377	1.75153	2.53193	0.503003	0.601611	0.681383	6.64979e-07	-1.7541	down
EVM0048687	198	138	143	48	35	36	5.0331	3.67572	3.6097	1.33277	0.96035	1.01073	6.18963e-11	-1.74372	down
EVM0027113	94	99	74	33	39	25	1.56144	1.71536	1.22699	0.595594	0.693785	0.46048	0.000196001	-1.20252	down
EVM0006283	382	272	366	740	703	562	6.39509	4.78023	6.12034	13.6429	12.9047	10.4871	3.26932e-18	1.16662	up
EVM0006288	393	328	367	162	156	116	4.8548	4.2647	4.53003	2.19806	2.11223	1.59248	2.46079e-11	-1.11084	down
EVM0044523	412	462	424	165	107	137	4.91356	5.792	5.04134	2.15993	1.3936	1.8206	1.05946e-17	-1.44718	down
EVM0016949	311	316	295	124	100	83	14.0358	14.9568	13.2817	6.14787	4.91711	4.15011	1.58521e-13	-1.36546	down
EVM0053027	1120	1031	1088	2053	2139	2055	17.2765	16.7051	16.7502	34.9006	36.1857	35.3473	9.91211e-74	1.14502	up
EVM0017017	363	247	301	126	127	124	4.63496	3.31214	3.8384	1.76759	1.77405	1.76462	6.33276e-09	-1.05338	down
EVM0017016	114	97	84	223	276	182	4.31912	3.87169	3.18198	9.30941	11.4914	7.7081	5.99688e-11	1.37395	up
EVM0017010	681	624	761	184	127	217	4.77633	4.59535	5.32604	1.42302	0.977552	1.69321	8.64172e-29	-1.74353	down
EVM0017018	63	56	52	22	22	8	0.88133	0.823701	0.726195	0.329823	0.337186	0.118349	0.00085754	-1.39017	down
EVM0026332	77	87	89	315	300	273	2.81569	3.34133	3.27201	12.7506	12.1024	11.2066	9.78095e-29	1.97804	up
EVM0057178	229	236	246	739	713	745	3.97651	4.31058	4.27585	14.1851	13.6127	14.4771	4.10883e-60	1.81578	up
Salix_babylonica_newGene_8445	104	115	135	17	13	7	1.64818	1.92018	2.14325	0.296273	0.21684	0.123322	2.49872e-16	-2.86177	down
EVM0026395	541	550	664	31	30	28	3.86163	4.1221	4.73415	0.243757	0.232792	0.222802	3.84654e-91	-4.01684	down
EVM0026396	133	94	104	29	34	46	5.30702	3.94825	4.13922	1.26738	1.47439	2.06092	8.53995e-06	-1.33832	down
EVM0054276	574	455	525	124	133	94	6.71984	5.59425	6.13677	1.59935	1.70632	1.22222	2.15274e-34	-1.92185	down
EVM0010244	168	120	143	52	77	42	1.87685	1.40256	1.59885	0.633022	0.936416	0.519549	5.35028e-05	-1.09408	down
EVM0011114	528	534	607	1154	1019	1086	5.37882	5.71683	6.18224	12.9718	11.4015	12.3458	3.50245e-36	1.16073	up
EVM0011117	327	374	336	685	800	739	5.94568	7.14814	6.09719	13.7352	15.9533	14.9909	3.34566e-30	1.28985	up
EVM0050590	185	202	170	62	26	35	2.70511	3.10091	2.47664	0.99524	0.405943	0.570462	6.0902e-12	-1.90534	down
EVM0028926	108	104	140	32	59	36	1.79989	1.82429	2.34474	0.588238	1.08108	0.663326	4.5033e-05	-1.21662	down
EVM0014099	21	32	33	188	132	149	0.476402	0.750362	0.732321	4.71103	3.2719	3.76936	3.19845e-20	2.54249	up
EVM0014097	718	712	685	1781	1719	1913	21.6106	22.5273	20.605	59.1466	56.8267	64.2976	4.0251e-89	1.55041	up
EVM0014094	64	37	74	126	122	125	1.47107	0.891941	1.70577	3.20694	3.09916	3.22802	2.97308e-06	1.25265	up
EVM0014074	562	617	693	1136	1069	1174	10.886	12.5548	13.4146	24.2738	22.7363	25.379	9.93782e-29	1.04732	up
EVM0034104	872	825	1000	156	169	176	10.4057	10.3513	11.9198	2.04653	2.2043	2.3404	7.24588e-75	-2.21098	down
EVM0029160	588	693	721	293	211	266	2.95409	3.6567	3.61806	1.61977	1.16383	1.48828	8.17774e-17	-1.16797	down
EVM0046572	46	66	72	10	9	3	1.42311	2.14742	2.24332	0.313152	0.309004	0.091744	2.03669e-08	-2.54518	down
EVM0014637	84	69	57	30	12	13	1.17266	1.0158	0.796817	0.464829	0.181838	0.204496	7.24752e-05	-1.59383	down
EVM0012675	560	514	503	213	177	154	17.1049	16.4818	15.3418	7.15836	5.9272	5.22099	3.83176e-20	-1.32297	down
EVM0003236	63	65	67	26	23	29	3.38792	3.63745	3.568	1.49442	1.35349	1.69619	0.00273972	-1.0562	down
EVM0019816	79	69	38	23	11	18	1.92344	1.75993	0.922694	0.607825	0.292605	0.480278	0.000384466	-1.49615	down
EVM0005305	62	74	70	2	2	5	3.19707	4.03796	3.61379	0.11461	0.114077	0.287669	5.31972e-14	-3.68036	down
EVM0023135	313	211	231	70	60	81	10.1759	7.19294	7.49892	2.50536	2.12544	2.9318	2.74044e-13	-1.59761	down
EVM0018989	90	90	89	34	40	37	1.08066	1.13301	1.06279	0.44273	0.527479	0.488952	0.000587175	-1.0325	down
EVM0011808	77	54	51	22	22	25	4.5717	3.32362	3.03668	1.4102	1.43353	1.61326	0.00304645	-1.11698	down
EVM0013185	54	60	47	17	10	27	1.06757	1.23378	0.925193	0.360687	0.206577	0.591594	0.00311726	-1.25542	down
EVM0013184	164	161	121	66	37	48	3.69235	3.81253	2.73009	1.62216	0.914425	1.20125	1.60311e-06	-1.31528	down
EVM0027252	2994	2719	2887	5508	5469	4647	176.536	168.423	169.986	357.911	353.741	305.63	2.71046e-72	1.05882	up
EVM0016002	1048	842	1040	407	330	445	12.7395	10.747	12.6205	5.45069	4.39848	6.03605	3.12818e-20	-1.09878	down
EVM0053923	69	78	116	267	221	222	1.72173	2.04155	2.89641	7.35838	6.0663	6.18971	4.29648e-14	1.59821	up
EVM0053927	308	273	285	40	49	58	6.56059	6.11704	6.07263	0.924149	1.13522	1.37743	8.7295e-29	-2.30682	down
EVM0053929	522	521	547	1501	1557	1667	2.36919	2.48659	2.47988	7.51637	7.76173	8.4537	1.39965e-104	1.76514	up
EVM0032907	962	1066	1013	123	162	80	46.9568	54.7043	49.3811	6.57501	8.66786	4.34822	2.36753e-24	-2.75654	down
EVM0001378	50	43	56	541	491	434	1.31144	1.16897	1.44422	15.6422	14.1366	12.6848	1.74086e-83	3.44177	up
EVM0038816	222	153	186	384	388	345	2.17032	1.57341	1.81672	4.14644	4.166	3.7648	2.08016e-14	1.18125	up
EVM0013239	151	172	203	357	338	364	2.73007	3.27142	3.66214	7.11936	6.71468	7.35126	1.25755e-14	1.19542	up
EVM0013234	226	261	257	43	46	41	4.0301	4.90228	4.58703	0.848425	0.890435	0.804229	4.30545e-25	-2.26293	down
EVM0049480	37	36	43	3	1	0	0.75341	0.772111	0.875033	0.057368	0.01723	0	3.57567e-09	-3.49565	down
EVM0015274	71	51	66	247	260	224	1.18477	0.887096	1.1002	4.58112	4.80656	4.19684	5.38991e-26	2.11644	up
EVM0007934	467	480	483	189	161	179	10.7196	11.5852	11.0786	4.77308	4.05508	4.58878	1.25227e-18	-1.22374	down
EVM0043193	159	122	124	64	31	61	1.51782	1.22292	1.18063	0.675586	0.322864	0.649431	0.000102105	-1.12662	down
EVM0023969	423	489	514	1115	1235	1112	8.79864	10.6734	10.6729	25.5703	28.1995	25.8025	6.45709e-53	1.47112	up
EVM0023966	300	259	327	491	551	534	5.94528	5.39209	6.47511	10.7435	11.9993	11.8172	1.0529e-16	1.02444	up
EVM0018178	1201	1122	1223	394	373	376	25.0351	24.57	25.4533	9.03487	8.51981	8.73329	2.42124e-56	-1.42742	down
EVM0018170	133	97	142	67	32	41	2.3235	1.78293	2.47614	1.28102	0.612959	0.796924	0.000139914	-1.15272	down
EVM0025492	166	177	192	40	34	35	3.68233	4.11866	4.25214	0.972426	0.824198	0.867313	1.62323e-16	-2.03186	down
EVM0025497	426	659	566	29	50	44	19.5184	31.7697	25.9121	1.45097	2.48168	2.20924	5.23614e-59	-3.46805	down
EVM0051519	2476	2224	2192	448	531	497	105.423	99.4909	93.2084	21.0047	24.7844	23.6099	6.4748e-134	-2.01709	down
EVM0012928	72	79	67	32	21	29	1.44263	1.65716	1.33564	0.687352	0.441151	0.642767	0.000947346	-1.14332	down
EVM0018687	39	43	60	7	6	2	1.17235	1.34899	1.81211	0.202375	0.181752	0.066316	1.91578e-07	-2.6088	down
EVM0035514	111	109	82	1983	2048	1674	3.5301	3.66249	2.60449	69.9993	71.9857	59.8084	3.46747e-295	4.40435	up
EVM0035510	123	110	70	241	267	222	5.04868	4.73063	2.85977	10.8752	11.9875	10.1445	1.07397e-11	1.43281	up
EVM0022618	21	17	16	42	37	41	0.397712	0.344048	0.301825	0.900104	0.791562	0.89966	0.0030709	1.23739	up
EVM0022612	517	525	521	123	126	153	16.456	17.5454	16.5455	4.28321	4.37203	5.41534	3.37497e-33	-1.74112	down
EVM0038819	139	138	140	18	41	30	2.45424	2.54768	2.45939	0.336615	0.790083	0.584183	3.76198e-11	-1.94217	down
EVM0051416	6377	5768	6346	545	512	493	115.733	109.991	115.019	10.8845	10.1779	9.97157	0	-3.36998	down
EVM0032524	1087	1123	1099	1917	2068	1848	22.4869	24.4225	22.7062	43.7343	46.9696	42.6683	1.04342e-48	1.01368	up
Salix_babylonica_newGene_8993	231	226	213	29	37	20	7.6513	7.91125	7.08385	1.05553	1.32665	0.714874	1.20261e-26	-2.67557	down
EVM0031515	2701	2509	2627	975	1027	1043	20.5055	20.0096	19.9152	8.15912	8.5481	8.82924	1.75879e-76	-1.16172	down
EVM0031518	99	129	154	34	27	33	1.17068	1.60895	1.82218	0.440653	0.350747	0.43	3.11155e-09	-1.74439	down
EVM0046478	1337	1718	1733	372	362	406	20.1409	27.2036	26.0793	6.16514	5.97761	6.82702	6.71883e-64	-1.86098	down
EVM0001184	169	166	175	30	48	44	3.2268	3.33589	3.32683	0.626855	1.00106	0.937721	6.59841e-13	-1.80578	down
EVM0001181	137	132	105	24	20	41	3.50646	3.55552	2.67072	0.670153	0.552542	1.16113	3.81729e-09	-1.84293	down
EVM0000851	260	257	197	477	451	466	7.83949	8.13876	5.93105	15.8691	14.9379	15.7037	4.72493e-16	1.15128	up
EVM0001458	1095	1095	1173	361	320	319	14.8932	15.6475	15.9313	5.4055	4.77294	4.8289	1.18623e-56	-1.54283	down
EVM0000588	10741	10289	10671	2137	2054	2194	73.2046	73.6705	72.6279	16.0499	15.3525	16.6791	0	-2.11	down
EVM0000584	126	118	144	22	16	22	2.62305	2.58519	2.99198	0.485476	0.36172	0.500891	4.96264e-15	-2.3738	down
EVM0038691	130	110	110	16	36	30	5.99823	5.32526	5.05995	0.794217	1.82647	1.54817	9.61265e-09	-1.80102	down
EVM0006868	411	353	327	836	922	735	11.3706	10.2477	9.03847	25.4843	27.9734	22.6765	9.8557e-33	1.3813	up
EVM0002568	385	336	392	772	741	782	4.3045	3.94679	4.38316	9.52418	9.09938	9.76578	1.48995e-33	1.23848	up
EVM0044404	1367	1508	1471	525	440	459	17.7494	20.5764	19.0788	7.51365	6.27118	6.64292	2.71092e-50	-1.40517	down
EVM0030263	1053	1135	1120	364	339	492	5.92	6.70699	6.29073	2.25645	2.08689	3.08716	1.2544e-24	-1.25959	down
EVM0030262	320	283	253	133	104	99	9.83199	9.12305	7.77003	4.48888	3.50422	3.37867	2.16128e-09	-1.13063	down
EVM0008479	104	98	90	16	23	53	0.880198	0.866285	0.762443	0.145873	0.206394	0.496762	0.00020389	-1.36729	down
EVM0000321	108	141	134	48	49	47	3.10601	4.25777	3.84134	1.50935	1.53642	1.50023	9.60889e-06	-1.17339	down
EVM0012474	737	711	725	1863	2036	2030	15.6402	15.8541	15.3783	43.6291	47.4371	48.0951	4.71681e-116	1.64322	up
EVM0012479	246	215	239	81	77	88	13.7713	12.5866	13.3285	4.98979	4.70923	5.45252	4.99608e-11	-1.28342	down
EVM0042619	88	70	76	319	245	240	12.9543	10.8701	11.1934	52.2366	39.9745	39.722	6.47824e-23	1.94267	up
EVM0011412	32	31	48	76	41	85	0.547401	0.561553	0.82995	1.44265	0.768155	1.63969	0.00623921	1.00184	up
EVM0041676	309	308	278	86	101	74	5.32538	5.58866	4.79077	1.62416	1.90451	1.42443	8.21934e-17	-1.55344	down
EVM0015697	190	178	203	314	358	357	3.04878	2.99343	3.25105	5.55446	6.30745	6.40415	1.91631e-12	1.03887	up
EVM0015695	204	159	242	80	80	96	3.85801	3.16022	4.56943	1.65689	1.64648	2.0168	4.53377e-06	-1.01246	down
EVM0033001	1594	1430	1566	56	48	72	37.8589	35.6865	37.1471	1.45108	1.24358	1.89877	1.25081e-232	-4.46032	down
EVM0008291	168	171	158	90	64	57	2.54826	2.73296	2.39916	1.50093	1.06357	0.9535	2.4743e-05	-1.00991	down
EVM0008295	235	285	338	125	85	120	1.8212	2.32065	2.61061	1.06675	0.722305	1.02996	1.6996e-08	-1.15406	down
EVM0003741	114	125	147	691	802	635	3.20189	3.67758	4.11975	21.4194	24.7575	19.9169	4.56581e-81	2.63577	up
Salix_babylonica_newGene_9133	57	64	46	5	10	11	2.82208	3.30323	2.27078	0.229233	0.543263	0.604944	5.77723e-07	-2.22466	down
EVM0047060	183	170	160	302	307	318	3.7309	3.63857	3.25114	6.78545	6.87375	7.24005	1.35904e-11	1.04076	up
EVM0004228	62	66	71	7	34	17	3.06617	3.43209	3.51337	0.375347	1.85267	0.940312	0.000764254	-1.43868	down
EVM0053819	581	586	593	239	234	243	8.67777	9.20542	8.85055	3.93178	3.82547	4.05261	1.38968e-19	-1.09055	down
EVM0048235	2174	2043	2244	7909	7977	8030	37.7917	37.3238	38.9686	151.595	152.19	155.78	0	2.08629	up
EVM0048234	1335	1331	1656	491	290	478	26.8622	28.1295	33.2837	10.88	6.38718	10.7318	3.81433e-09	-1.52444	down
EVM0030508	418	398	507	1695	1989	1993	17.5607	17.5505	21.2694	78.5457	91.7198	93.4523	2.12558e-134	2.29224	up
EVM0005744	288	289	276	106	110	136	2.77506	2.92509	2.64932	1.12244	1.15723	1.45776	3.22465e-09	-1.06097	down
EVM0005747	356	285	278	105	132	119	7.6756	6.44534	5.97358	2.47287	3.10643	2.86287	1.76727e-10	-1.15006	down
EVM0005748	235	236	207	413	419	407	5.16727	5.44383	4.52931	10.0016	10.0972	9.97857	6.174e-15	1.05835	up
EVM0036311	160	137	149	38	34	45	4.71179	4.23119	4.37218	1.21122	1.06952	1.45454	9.26692e-11	-1.67218	down
EVM0052494	32	20	44	58	77	53	2.02469	1.31692	2.74009	4.01858	5.31681	3.70292	0.00259591	1.09983	up
EVM0004833	424	316	421	130	186	107	10.4699	8.20769	10.3806	3.54033	5.04374	2.93831	7.4129e-11	-1.23381	down
EVM0004835	422	419	461	103	105	78	8.21271	8.55737	8.94818	2.20714	2.23069	1.69332	3.04715e-33	-1.96101	down
EVM0052496	114	71	102	11	20	16	3.09492	2.02656	2.75627	0.302046	0.593901	0.469802	3.2343e-10	-2.24786	down
EVM0052544	562	469	522	107	93	81	10.9356	9.59666	10.1498	2.28169	1.97125	1.75744	2.73197e-46	-2.23776	down
EVM0053498	6531	5944	6960	11515	13217	12143	133.27	127.419	141.811	258.987	295.887	276.406	2.63557e-114	1.1231	up
EVM0016573	105	116	116	45	42	31	4.92674	5.72573	5.43713	2.29361	2.13903	1.60403	8.21527e-06	-1.26526	down
EVM0006097	240	278	298	543	497	526	3.70999	4.51901	4.60595	9.25904	8.44272	9.08441	8.61115e-19	1.1305	up
EVM0053493	230	250	283	1543	1340	1324	9.25965	10.5797	11.3735	68.5738	59.283	59.5786	1.96533e-146	2.64832	up
EVM0053491	222	211	250	36	33	17	3.29073	3.28974	3.69956	0.578216	0.535644	0.277076	4.21592e-26	-2.69677	down
EVM0053490	8823	8828	8948	3569	3612	3546	129.355	135.977	130.995	57.6597	58.0834	57.9878	6.02604e-166	-1.11023	down
EVM0053497	340	417	346	964	1080	1021	6.19547	7.98393	6.28588	19.3633	21.589	20.7493	1.12127e-53	1.66121	up
EVM0016578	663	609	625	276	268	246	8.99564	8.68846	8.47674	4.13199	3.99033	3.72757	1.68999e-19	-1.05723	down
EVM0047463	521	530	638	1409	1489	1456	5.91691	6.31864	7.23811	17.6399	18.5558	18.4438	9.97605e-74	1.56061	up
EVM0047460	41	46	17	90	81	104	1.03154	1.22142	0.409821	2.49811	2.24035	2.92724	1.04653e-05	1.505	up
EVM0057447	159	138	190	23	17	23	3.25876	2.97798	3.89055	0.50095	0.361912	0.528025	5.28429e-20	-2.63047	down
EVM0057440	137	143	143	27	35	29	3.28325	3.58965	3.41886	0.704392	0.921341	0.754886	8.7864e-13	-1.94363	down
EVM0013434	499	466	466	199	160	157	8.25648	8.10449	7.70359	3.62861	2.90525	2.89269	2.29934e-18	-1.25927	down
EVM0013433	67	96	81	24	31	20	1.19735	1.80785	1.45203	0.463365	0.605305	0.396409	3.91653e-05	-1.41986	down
EVM0010167	601	561	579	121	141	153	12.7904	12.5459	12.2988	2.83161	3.28307	3.62259	1.11811e-40	-1.85083	down
EVM0041581	190	173	155	556	500	543	4.4797	4.26992	3.63994	14.4583	12.9344	14.2739	8.17655e-41	1.80869	up
EVM0017226	91	70	65	27	20	23	2.78367	2.23488	1.97863	0.907556	0.64932	0.780062	6.40981e-05	-1.40095	down
EVM0034001	191	246	231	709	795	770	4.59309	6.21515	5.52506	18.7756	20.9533	20.6345	9.34829e-57	1.94988	up
EVM0050145	222	214	319	78	66	80	2.3363	2.36598	3.36191	0.906768	0.756678	0.937374	2.40776e-12	-1.51408	down
EVM0030044	1456	1360	1607	212	218	159	26.5756	26.0857	29.2916	4.26363	4.35173	3.22841	4.82401e-133	-2.69209	down
EVM0025654	179	216	170	16	21	25	2.13246	2.6983	2.01893	0.203505	0.26989	0.325632	2.16875e-24	-2.86875	down
EVM0025656	179	184	198	26	21	28	2.77636	3.0024	3.07009	0.444828	0.357281	0.483188	2.23851e-23	-2.60788	down
Salix_babylonica_newGene_488	29	43	56	84	82	74	0.388305	0.620043	0.764193	1.26052	1.21999	1.12719	0.000926248	1.05333	up
EVM0021725	28	22	35	123	111	96	0.538809	0.449291	0.688048	2.65897	2.39444	2.10278	2.29276e-12	2.06454	up
EVM0021729	2169	2117	2264	917	919	966	37.7297	38.6941	39.3255	17.5771	17.5382	18.7321	1.76115e-53	-1.02292	down
EVM0029553	117	133	145	32	53	33	2.37376	2.82241	2.93494	0.706125	1.17328	0.742865	1.3525e-07	-1.4855	down
EVM0035754	82	109	97	26	19	33	1.98796	2.75917	2.3428	0.677374	0.501098	0.872876	1.19804e-06	-1.59635	down
EVM0035757	88	76	77	7	10	6	1.67902	1.52077	1.46453	0.137356	0.199583	0.108993	7.38792e-13	-2.90498	down
EVM0035751	175	210	210	1220	1140	1142	3.53914	4.45531	4.23847	27.2252	25.3308	25.7864	5.02123e-146	2.73996	up
EVM0035753	83	60	55	17	16	17	1.23051	0.938396	0.818336	0.27604	0.261657	0.280075	1.53146e-05	-1.654	down
EVM0035759	1135	1012	1017	243	252	220	34.0106	31.8654	30.4361	8.00472	8.26477	7.3318	4.93881e-74	-1.93533	down
EVM0051233	24993	23221	24145	9966	9977	9574	896.911	875.482	865.271	394.21	392.783	383.255	2.7107e-247	-1.09348	down
EVM0051236	51	62	62	97	127	94	1.22898	1.57078	1.4974	2.57455	3.37117	2.54669	0.000143388	1.02253	up
EVM0038255	133	118	114	51	39	52	2.5796	2.41959	2.20799	1.08862	0.818568	1.11906	3.02606e-05	-1.12166	down
EVM0024521	213	309	262	94	108	114	3.20871	4.89442	3.95397	1.56334	1.78798	1.9065	8.9904e-08	-1.09304	down
EVM0028604	407	435	392	672	733	781	8.74268	9.82795	8.42166	15.9392	17.2947	18.7426	2.25987e-20	1.01714	up
Salix_babylonica_newGene_7688	148	145	138	365	293	344	1.08788	1.09052	0.999789	2.90123	2.36324	2.82404	4.86729e-18	1.39844	up
EVM0005058	61	56	72	0	7	0	0.536483	0.515726	0.62892	0	0.058358	0	0.00641529	-2.057	down
EVM0057516	33860	30812	33126	5149	5195	5313	519.89	497.029	507.902	87.1317	87.5047	90.9856	0	-2.44124	down
EVM0057514	1728	1633	1809	3222	3352	3356	23.7167	23.5357	24.7888	48.7421	50.4691	51.3821	4.69435e-100	1.14008	up
EVM0052954	35	44	22	79	119	86	1.5433	2.0099	0.962355	3.81395	5.75093	4.20819	9.07229e-07	1.59581	up
EVM0017765	1349	1188	1242	2237	2395	2354	30.0365	27.7978	27.62	54.9053	58.52	58.4763	2.56247e-64	1.08419	up
EVM0013225	1520	1307	1504	3563	3385	3315	19.7789	17.8651	19.5523	51.1314	48.3502	48.1398	1.70364e-132	1.44288	up
EVM0026938	24	29	23	85	85	73	1.04143	1.29123	0.984433	4.05326	4.04861	3.55811	3.36976e-08	1.77647	up
EVM0010751	1976	2049	2053	783	858	797	36.3917	39.6488	37.746	15.8867	17.3225	16.3677	1.07227e-54	-1.11651	down
EVM0012617	2301	2080	2339	636	671	658	34.7023	32.9563	35.2259	10.563	11.0913	11.0632	3.65097e-110	-1.56954	down
EVM0007750	107	92	122	202	186	185	1.07491	0.968432	1.22744	2.24397	2.05416	2.08658	2.24792e-07	1.01841	up
EVM0043630	70	62	59	38	13	20	1.87418	1.72867	1.56773	1.11063	0.372628	0.590192	0.00486207	-1.13228	down
EVM0022039	310	348	297	133	93	118	5.70135	6.71917	5.44949	2.68646	1.87194	2.423	1.01621e-11	-1.2543	down
EVM0022031	46	64	80	12	8	25	2.01649	2.92825	3.48337	0.56019	0.385698	1.19885	8.53661e-05	-1.69682	down
EVM0016638	211	162	190	36	22	34	5.6815	4.58085	5.1009	1.05072	0.635008	0.998351	5.22738e-19	-2.32702	down
EVM0044642	1004	867	1047	289	310	242	15.4329	14.0011	16.0748	4.88256	5.2224	4.15037	2.12975e-45	-1.58419	down
EVM0044640	67	89	78	132	150	143	0.794515	1.10841	0.922828	1.73774	1.96564	1.90872	8.69068e-06	1.03065	up
EVM0044644	470	381	467	151	144	143	12.9827	11.044	12.8575	4.59236	4.35821	4.38361	2.64191e-20	-1.37248	down
EVM0040546	226	206	239	62	99	87	3.69777	3.5388	3.89954	1.10763	1.77527	1.58164	1.24803e-08	-1.20882	down
EVM0030060	476	538	496	910	1028	774	15.1758	18.0289	15.7814	31.9695	35.971	27.5131	2.95024e-20	1.03485	up
EVM0030063	676	584	655	2106	2005	1921	17.7255	16.1015	17.1469	60.9234	57.7307	56.23	7.378e-140	1.85053	up
EVM0011380	94	117	163	45	54	40	2.21967	2.90968	3.83461	1.16571	1.3941	1.03983	4.80802e-05	-1.17859	down
EVM0043017	70	83	63	12	13	16	4.45166	5.54744	3.99842	0.813072	0.841595	1.12476	1.01122e-07	-2.03561	down
EVM0047930	223	224	219	67	71	59	13.4582	14.1951	13.1885	4.45765	4.65557	3.96899	1.28378e-13	-1.52645	down
EVM0047935	306	287	338	107	122	129	4.7249	4.66057	5.22202	1.82239	2.06024	2.21018	9.57984e-12	-1.16134	down
EVM0003993	127	83	83	2	6	0	2.46942	1.69522	1.59861	0.041617	0.127829	0	8.658e-19	-4.25759	down
EVM0042941	480	493	555	893	1050	931	11.4421	12.3343	13.2227	23.4591	27.4812	24.7606	1.9093e-29	1.10543	up
EVM0008900	672	588	631	278	214	200	34.1517	31.3907	32.0209	15.5559	11.9079	11.3119	5.5175e-20	-1.2389	down
EVM0008902	556	540	603	229	186	184	5.90585	6.03095	6.39191	2.67439	2.1637	2.1762	3.44258e-22	-1.29255	down
EVM0008907	484	431	479	135	163	125	23.0635	21.5866	22.7717	7.05991	8.51158	6.61477	3.8839e-24	-1.50422	down
EVM0025359	549	402	457	211	196	186	9.49164	7.30447	7.88671	4.00592	3.71689	3.5716	2.57236e-12	-1.03487	down
EVM0022960	410	324	421	82	94	78	10.0963	8.37645	10.3482	2.21734	2.53545	2.12116	5.84163e-29	-1.95272	down
EVM0047668	312	273	249	94	101	36	5.61401	5.15689	4.47469	1.86481	1.9888	0.719537	5.5258e-10	-1.60196	down
EVM0036050	180	205	167	381	400	358	3.27886	3.92765	3.03552	7.63965	7.98579	7.27729	1.78896e-16	1.22813	up
EVM0046531	957	835	969	408	384	355	8.09223	7.41348	8.18062	3.8022	3.56309	3.346	1.37652e-25	-1.06122	down
EVM0036058	129	130	122	29	37	54	2.13504	2.26211	2.00748	0.519928	0.654611	0.991652	8.20851e-07	-1.40863	down
EVM0033628	73	55	88	21	26	37	0.97285	0.766098	1.17804	0.310401	0.372312	0.542649	0.00266016	-1.08545	down
EVM0033629	138	171	128	14	26	12	4.64597	6.08131	4.31337	0.52103	0.940038	0.451707	2.2176e-17	-2.72332	down
EVM0055357	410	309	324	1483	1425	1305	8.91485	7.06242	7.02018	35.5544	33.9983	31.6532	2.13391e-107	2.2032	up
EVM0033360	65	64	85	203	185	259	0.898844	0.936481	1.18697	3.12596	2.83239	4.03249	8.49623e-16	1.75614	up
EVM0041081	2152	2031	1978	8949	8855	7423	42.5154	42.1592	39.008	194.889	191.949	163.6	1.88395e-287	2.22774	up
EVM0041086	459	432	363	1190	1106	1147	2.63351	2.60453	2.07826	7.52524	6.9639	7.34016	3.76491e-60	1.64711	up
EVM0040970	48	53	64	222	197	153	3.52842	4.08617	4.69809	18.1186	16.0259	12.6886	7.2344e-17	1.93876	up
EVM0040973	36	59	39	104	104	66	0.947877	1.65874	1.03883	3.09343	3.05633	1.96598	0.000248159	1.1646	up
EVM0031708	400	394	465	172	176	186	7.11575	7.37809	8.27039	3.36918	3.42451	3.68194	1.38892e-12	-1.02619	down
EVM0037017	1701	1538	1550	416	443	445	19.8393	18.8514	18.0599	5.34624	5.66096	5.78517	9.98335e-87	-1.67108	down
EVM0037010	158	109	164	61	41	55	4.3762	3.17928	4.53998	1.84257	1.24294	1.69815	6.0525e-06	-1.20894	down
EVM0023959	22	27	17	45	38	62	0.727378	0.939494	0.552074	1.66179	1.39663	2.30338	0.0023846	1.22733	up
Salix_babylonica_newGene_5782	14	9	12	58	53	50	0.285967	0.191509	0.241924	1.3851	1.27038	1.22336	6.68704e-08	2.19573	up
EVM0020280	6693	6328	6376	1294	1268	1121	195.573	194.249	186.048	41.6722	40.6363	36.5388	0	-2.19453	down
EVM0009198	106	138	111	26	12	18	2.51288	3.4174	2.61959	0.659881	0.306802	0.453318	2.23741e-12	-2.32835	down
EVM0009190	200	167	202	58	85	53	7.83885	6.86996	7.89737	2.49827	3.65242	2.32082	2.26323e-08	-1.30245	down
EVM0009193	29	42	26	70	64	74	0.554925	0.834929	0.48634	1.47821	1.3369	1.58496	0.000287542	1.22426	up
EVM0015711	76	83	76	2	0	0	1.25486	1.43714	1.25763	0.036286	0	0	4.62052e-18	-4.8784	down
EVM0030545	444	349	368	105	122	97	11.0463	9.1339	9.14364	2.8676	3.326	2.67178	9.61056e-22	-1.61796	down
EVM0004263	170	143	168	481	504	408	7.16906	6.35162	7.07897	22.4167	23.3651	19.2153	4.40124e-33	1.71628	up
EVM0004269	70	74	92	18	8	7	2.27968	2.54449	2.99005	0.643353	0.286976	0.234757	1.82666e-09	-2.41326	down
EVM0012849	19	23	22	64	55	55	0.587867	0.758924	0.691929	2.23863	1.90625	1.93109	2.50346e-05	1.53359	up
EVM0012848	262	188	227	73	75	64	5.93328	4.4705	5.12071	1.82294	1.84666	1.61129	9.46231e-12	-1.441	down
EVM0029825	132	61	83	240	261	281	2.97539	1.43233	1.84777	5.95846	6.45647	7.04928	7.46878e-14	1.66558	up
Salix_babylonica_newGene_6240	289	192	271	67	40	58	4.67629	3.58523	4.37685	1.17329	0.70519	1.04662	1.64643e-16	-1.92893	down
EVM0006484	22	34	27	52	53	55	2.35067	3.91003	2.94558	6.24023	6.27099	6.62045	0.00365464	1.06936	up
EVM0046709	48	42	54	13	17	7	0.762795	0.6868	0.856332	0.216825	0.287529	0.108664	0.000340593	-1.58597	down
EVM0053882	1488	1481	1451	3961	3955	3946	15.5903	16.301	15.1759	45.7386	45.4642	46.1235	2.16934e-207	1.62093	up
EVM0007790	85	53	90	29	39	21	5.39043	3.5141	5.72321	2.02464	2.73732	1.44845	0.00255119	-1.08329	down
EVM0012154	190	207	249	67	82	62	3.92551	4.49363	5.14121	1.52057	1.85305	1.42285	1.70517e-10	-1.38265	down
EVM0012157	2827	2918	2942	1078	1022	1004	35.518	38.5214	36.9158	14.9287	14.0852	14.0676	1.24834e-91	-1.28336	down
EVM0012156	37	24	23	51	46	78	0.518792	0.350349	0.315203	0.787977	0.69909	1.22394	0.00192606	1.1753	up
EVM0012152	107	149	148	215	232	274	0.716416	1.04901	0.992585	1.58723	1.70506	2.05011	2.08428e-07	1.01496	up
EVM0004295	46	45	75	11	9	14	0.69554	0.718556	1.14719	0.186544	0.148766	0.223126	1.43499e-05	-1.88023	down
EVM0048372	269	283	266	1399	1664	1389	7.12373	7.86794	7.03403	40.8385	48.3716	41.0502	2.8068e-154	2.62883	up
EVM0048374	1195	1114	1138	2378	2312	2252	22.4738	22.0163	21.3657	49.2944	47.7161	47.2442	8.0988e-85	1.20716	up
EVM0047341	65	66	76	18	12	22	3.76315	3.99073	4.38153	1.1469	0.728057	1.38952	9.47625e-06	-1.66446	down
EVM0047344	6389	6284	6624	2138	2071	2016	70.2096	72.5533	72.6922	25.8948	24.9637	24.7097	3.90938e-213	-1.43129	down
EVM0028888	1048	1012	1101	380	444	394	10.1077	10.2624	10.6125	4.04246	4.69834	4.23709	1.5225e-34	-1.17107	down
EVM0017529	76	76	94	322	362	336	1.46941	1.53703	1.80854	6.87711	7.70418	7.28029	4.67112e-38	2.21829	up
EVM0004070	422	485	424	102	92	96	8.45595	10.2125	8.47502	2.23852	2.01158	2.13266	1.05507e-33	-1.97451	down
EVM0051575	4261	3922	4018	1411	1374	1396	60.9735	58.9561	57.4058	22.2497	21.5707	22.2727	2.98129e-134	-1.34335	down
EVM0054353	642	449	503	1177	1112	1134	5.43062	3.9904	4.2501	10.9821	10.3261	10.7075	1.40629e-34	1.29719	up
EVM0056969	104	103	116	248	191	216	1.12248	1.16562	1.24941	2.94917	2.259	2.60196	5.02766e-10	1.19844	up
EVM0026485	201	223	185	44	59	61	2.77418	3.2389	2.55438	0.664457	0.889742	0.93257	6.95257e-13	-1.65148	down
EVM0046966	287	339	366	756	768	647	10.31	12.8174	13.1416	29.9932	30.3214	25.9931	3.11659e-28	1.31868	up
EVM0052422	313	342	329	94	144	147	4.25376	4.87918	4.46483	1.39853	2.14353	2.22577	8.83961e-10	-1.13641	down
EVM0056920	356	299	356	589	559	619	6.92528	6.12484	6.92509	12.6556	11.9404	13.4512	5.73565e-18	1.00041	up
EVM0016433	619	546	617	97	114	105	4.20017	3.89297	4.17891	0.722934	0.846517	0.791771	5.80249e-57	-2.27135	down
EVM0016434	71	69	124	178	183	159	1.36408	1.386	2.39109	3.77483	3.87366	3.41407	1.51005e-06	1.14884	up
EVM0006114	262	309	292	115	139	117	5.99685	7.4178	6.66186	2.88758	3.48079	2.97474	1.65731e-08	-1.00542	down
EVM0006116	111	103	81	19	40	50	2.78595	2.71399	2.03984	0.525313	1.09021	1.38388	0.000624516	-1.16879	down
EVM0013600	121	63	121	169	205	213	1.5117	0.831512	1.51459	2.34354	2.83008	2.97825	1.59852e-06	1.12098	up
EVM0017386	149	122	144	36	35	36	4.55095	3.91351	4.38373	1.21011	1.15705	1.22378	1.63971e-10	-1.69304	down
EVM0055005	63	33	46	10	7	8	1.75174	0.963786	1.2581	0.277786	0.212916	0.249803	1.45056e-05	-2.03185	down
EVM0016472	314	299	373	88	108	134	6.65825	6.65808	7.90987	2.05025	2.49479	3.16579	3.34482e-13	-1.35385	down
EVM0022333	109	112	157	209	254	285	2.10443	2.26596	3.04364	4.46724	5.39544	6.16051	3.98761e-09	1.16429	up
EVM0019450	181	134	180	53	74	54	1.84599	1.44164	1.83699	0.593996	0.82272	0.611938	6.4133e-07	-1.21385	down
EVM0045412	362	368	377	700	761	746	3.56107	3.80647	3.70102	7.60025	8.2166	8.19768	7.59313e-31	1.18829	up
EVM0030122	89	69	68	37	12	19	1.29851	1.06403	0.989804	0.596154	0.185399	0.304639	0.000280147	-1.41663	down
EVM0014121	262	263	228	473	569	480	5.29033	5.5694	4.5882	10.5168	12.6081	10.7986	1.83038e-19	1.20203	up
EVM0014126	141	103	137	37	27	21	2.21287	1.70343	2.15339	0.629233	0.463474	0.357056	3.54264e-10	-1.87415	down
EVM0038594	110	88	109	185	210	170	3.48852	2.93833	3.43534	6.45909	7.31074	6.03738	1.29791e-07	1.05979	up
EVM0015839	560	652	531	243	259	243	9.79568	11.9953	9.28102	4.67882	4.96038	4.74123	3.2237e-14	-1.02112	down
EVM0021686	741	729	708	35	51	49	29.7386	30.7464	28.3905	1.54376	2.20846	2.19567	3.4937e-110	-3.75733	down
EVM0015830	594	507	511	217	212	228	6.75287	6.0547	5.80427	2.71065	2.63792	2.89053	1.18947e-16	-1.08549	down
EVM0029451	236	229	248	45	33	33	14.5508	14.8723	15.2973	3.05263	2.2193	2.2527	3.57129e-26	-2.41764	down
EVM0029459	2233	1972	2137	502	553	598	17.5067	16.245	16.7313	4.33283	4.75147	5.22305	1.28062e-103	-1.73356	down
EVM0057192	1137	894	1069	269	240	285	11.9469	9.8728	11.2209	3.10675	2.75887	3.33616	9.92255e-54	-1.75125	down
EVM0028167	229	268	216	1256	1331	1328	6.94353	8.54084	6.52976	42.0131	44.311	44.9389	2.55194e-144	2.64005	up
EVM0014834	458	438	463	109	136	136	20.9104	21.029	21.1058	5.44976	6.81855	6.8907	7.70422e-27	-1.6165	down
EVM0020226	100	73	93	214	241	235	0.812973	0.625446	0.757615	1.92538	2.15934	2.14282	9.47437e-16	1.548	up
EVM0039710	402	350	401	103	152	127	5.77046	5.28058	5.74849	1.63103	2.39292	2.03556	2.09272e-16	-1.37435	down
EVM0039718	38	49	63	12	11	8	0.780562	1.06949	1.31038	0.264409	0.232883	0.181338	2.95182e-05	-1.86123	down
EVM0029224	190	222	197	68	87	60	5.18574	6.36496	5.37335	2.02104	2.60537	1.82335	7.91444e-09	-1.27532	down
EVM0033548	54	50	62	5	0	8	2.30308	2.25993	2.64229	0.235822	0	0.341822	4.13335e-09	-2.95667	down
EVM0028515	183	121	151	36	44	21	5.50307	3.82456	4.5313	1.16756	1.42627	0.676821	7.57189e-11	-1.88755	down
EVM0046056	151	195	176	56	40	44	2.43733	3.3053	2.8373	0.985131	0.69717	0.776274	3.72478e-11	-1.64944	down
EVM0007521	656	578	771	232	252	198	11.8879	11.0054	13.9416	4.63251	5.0008	3.99159	1.08101e-23	-1.34245	down
EVM0030389	818	809	777	1550	1680	1635	19.4329	20.187	18.438	40.5912	43.7826	43.3277	1.01388e-59	1.21239	up
EVM0030384	233	164	206	493	530	485	3.15755	2.34351	2.79311	7.3859	7.9085	7.35809	5.18929e-28	1.50975	up
EVM0044052	435	398	509	126	167	121	7.11444	6.84834	8.32604	2.25888	2.99775	2.19468	6.32285e-20	-1.4769	down
EVM0044059	169	144	144	644	566	463	1.99337	1.78875	1.70364	8.40264	7.35499	6.1105	6.60676e-43	2.04803	up
EVM0008000	321	340	384	117	118	122	4.97471	5.53558	5.95311	1.99798	1.99833	2.11442	4.98659e-16	-1.33182	down
EVM0008006	189	244	251	92	99	95	2.12334	2.89033	2.82198	1.13615	1.22418	1.18586	3.2263e-07	-1.03928	down
EVM0024335	449	355	472	84	91	91	6.4056	5.31466	6.72405	1.31025	1.42346	1.44304	2.67423e-33	-2.03002	down
EVM0057613	66	77	51	131	91	131	2.097	2.5909	1.6269	4.60671	3.17989	4.65189	0.000190673	1.02282	up
EVM0057612	106	86	63	19	15	25	3.30844	2.8116	1.94609	0.62354	0.515536	0.861492	8.06722e-07	-1.78598	down
EVM0024336	169	99	173	280	276	278	3.45245	2.11617	3.54303	6.33225	6.20376	6.36034	7.0483e-09	1.10481	up
EVM0049582	42	67	58	325	265	233	1.95087	3.2885	2.69373	16.7248	13.5767	12.1193	4.24073e-29	2.43704	up
EVM0031161	107	75	125	59	46	23	1.62714	1.19613	1.89355	0.977244	0.768207	0.390174	0.00313438	-1.00196	down
EVM0052005	86	86	44	292	273	254	2.08587	2.20141	1.05817	7.84547	7.30426	6.91576	7.50116e-21	2.06609	up
EVM0052001	871	737	920	1623	1620	1431	21.9692	19.5308	23.1627	45.1061	44.8352	40.251	2.58966e-39	1.08397	up
EVM0057237	291	332	332	120	95	129	7.10727	8.49521	8.08733	3.21123	2.53276	3.49752	2.87613e-12	-1.25384	down
EVM0005311	7759	7084	7699	22947	22442	23216	83.1644	79.7683	82.3982	271.099	263.903	277.59	0	1.80495	up
EVM0047582	0	7	4	61	68	57	0	0.23397	0.124728	2.34914	2.63286	2.24289	2.27756e-14	3.67434	up
EVM0034651	103	102	119	2937	2973	2816	1.79548	1.86806	2.06962	56.4539	56.8755	54.7835	0	4.92579	up
Salix_babylonica_newGene_4470	11	31	23	57	67	37	0.55252	1.62173	1.12899	3.14687	3.68494	2.0699	0.00116757	1.36736	up
EVM0046185	300	238	260	82	95	68	6.67603	5.56676	5.79099	2.00716	2.30535	1.6906	7.96124e-14	-1.47482	down
EVM0054762	15	20	33	83	71	58	0.342319	0.488338	0.761137	2.1309	1.79472	1.50771	2.42694e-06	1.71887	up
EVM0054763	903	842	856	200	240	245	9.93957	9.73599	9.40192	2.41597	2.89636	2.99935	7.62347e-51	-1.71399	down
EVM0055618	1210	1192	1272	374	413	405	28.973	29.9784	30.4218	9.86419	10.8488	10.8162	6.74623e-56	-1.41863	down
EVM0056675	103	99	110	18	45	54	1.55741	1.56408	1.66188	0.299567	0.735789	0.912058	0.000692383	-1.14782	down
EVM0001341	93	110	93	17	30	15	2.86379	3.5396	2.86263	0.563569	1.01133	0.51348	1.13758e-08	-1.94036	down
EVM0004193	102	64	93	16	16	4	2.6474	1.7417	2.39576	0.448009	0.433402	0.101408	1.78642e-09	-2.41924	down
EVM0004190	348	329	273	117	89	76	8.11801	8.06741	6.35742	2.99865	2.26933	1.97591	8.18455e-15	-1.52531	down
EVM0002929	262	196	277	68	102	90	5.82833	4.58045	6.15161	1.64965	2.48312	2.23453	2.21429e-09	-1.26809	down
EVM0002925	123	111	140	38	57	41	2.52141	2.39567	2.8799	0.852907	1.2719	0.926016	8.84415e-06	-1.21398	down
EVM0026228	1130	1085	1124	445	427	418	33.6202	33.9102	33.3929	14.5938	13.9473	13.8771	5.72096e-39	-1.16794	down
EVM0002927	3415	3188	3495	7558	7785	7441	33.4424	32.8031	34.1846	81.59	83.6554	81.2975	1.26499e-253	1.37271	up
EVM0002923	459	443	467	156	207	143	5.41755	5.49162	5.50408	2.0244	2.67222	1.87852	1.24008e-15	-1.22343	down
EVM0026226	470	482	484	77	112	120	5.42221	5.83895	5.57173	0.970911	1.41083	1.5401	3.80459e-33	-1.98943	down
EVM0050067	279	287	259	20	33	36	1.97608	2.13736	1.83245	0.154139	0.256796	0.285248	6.5878e-35	-2.92683	down
EVM0021976	225	248	228	1087	1176	871	8.64526	10.0323	8.77649	46.2133	49.7423	37.4658	6.10029e-84	2.34	up
EVM0042470	223	195	183	587	633	526	3.32215	3.05789	2.72067	9.64769	10.3662	8.75322	1.22653e-39	1.72234	up
EVM0055493	42	26	28	77	43	80	1.56501	0.996918	1.03108	3.17909	1.74634	3.35254	0.00123071	1.18216	up
EVM0010829	4699	4756	4864	1037	1056	968	71.1921	75.7041	73.5821	17.3145	17.5479	16.3449	1.33644e-286	-2.02385	down
EVM0010828	2255	2125	2344	320	305	299	30.7712	30.468	31.9476	4.81391	4.5675	4.5492	5.78497e-238	-2.65447	down
EVM0017579	501	467	552	119	106	114	7.78936	7.63718	8.57684	2.03678	1.79556	1.97589	2.32179e-39	-1.94215	down
EVM0014162	749	575	712	1447	1495	1358	10.2075	8.22129	9.69145	21.7344	22.3484	20.6499	2.79001e-48	1.27517	up
EVM0009018	127	84	93	480	467	513	3.23199	2.23791	2.361	13.5219	13.0811	14.6298	4.44861e-53	2.43406	up
Salix_babylonica_newGene_5435	326	322	289	145	112	117	9.08716	9.41551	8.02112	4.43105	3.39646	3.6145	2.41457e-10	-1.10994	down
EVM0034679	1064	1114	1083	383	404	416	11.8007	12.9776	11.9919	4.68404	4.91833	5.14486	1.38974e-38	-1.23452	down
EVM0044936	49	70	84	0	0	0	0.867162	1.30986	1.49103	0	0	0	1.19089e-16	-5.12179	down
EVM0044931	53	71	67	19	3	14	1.75856	2.46831	2.2209	0.66552	0.104485	0.511918	9.75245e-06	-1.97716	down
EVM0044932	150	161	157	62	71	39	5.20149	5.88686	5.44108	2.36023	2.6873	1.48545	2.18677e-06	-1.20854	down
EVM0052809	270	243	316	98	76	123	5.61174	5.31238	6.55929	2.23708	1.71378	2.83905	7.89658e-10	-1.25174	down
EVM0006771	46	83	87	242	259	259	1.08105	2.03635	2.02623	6.27492	6.67355	6.78916	1.8572e-19	1.96443	up
EVM0006772	21	31	28	173	184	129	0.733246	1.13738	0.972011	6.65002	7.03591	5.01948	7.65723e-23	2.69116	up
EVM0041115	421	524	445	1009	864	803	66.5547	86.9907	70.1769	175.902	149.902	141.61	8.48406e-22	1.13334	up
EVM0015508	47	44	72	14	20	19	1.64048	1.58748	2.49212	0.536343	0.749788	0.739177	0.00146348	-1.30149	down
EVM0041117	5	12	5	50	53	66	0.072079	0.20925	0.089371	0.974147	1.03925	1.31116	3.25172e-10	2.79366	up
EVM0004437	71	56	36	2	0	0	1.45934	1.21518	0.733266	0.0427	0	0	4.8964e-13	-4.3164	down
EVM0008761	104	73	60	142	154	157	1.75845	1.29781	1.02061	2.66021	2.8754	2.98135	5.16319e-06	1.10285	up
EVM0028252	235	226	260	834	977	864	7.14037	7.21009	7.88437	27.9797	32.6328	29.3582	1.03451e-79	2.07832	up
EVM0028256	76	58	91	14	28	30	2.48165	1.99703	2.94985	0.486621	1.00224	1.0808	0.000282731	-1.34344	down
EVM0002106	4202	3636	4069	879	865	707	68.7445	62.4905	66.4822	15.8434	15.5219	12.8959	8.31793e-182	-2.07475	down
EVM0002103	658	710	632	1247	1303	1313	13.5315	15.3532	12.9766	28.2952	29.415	30.1416	9.04463e-41	1.14342	up
EVM0050395	74	81	78	274	249	259	3.68181	4.24322	3.8841	15.1991	13.7448	14.4874	6.28875e-25	1.91215	up
EVM0034571	897	891	982	291	283	311	18.3616	19.1609	20.0726	6.55659	6.34167	7.0948	2.90866e-43	-1.43814	down
EVM0016081	58	90	95	5	9	13	1.92938	3.14294	3.14921	0.170855	0.311532	0.48066	7.71675e-11	-2.69626	down
EVM0003855	243	363	292	813	573	737	4.65423	7.3041	5.58266	17.1853	12.0562	15.7721	9.04206e-20	1.41996	up
EVM0013106	216	219	244	1653	1441	1173	7.93318	8.47977	8.9774	67.1221	58.2398	48.2304	1.21738e-126	2.83037	up
EVM0028927	56	79	88	176	184	180	0.671272	0.995147	1.05473	2.3255	2.41381	2.4079	9.4137e-11	1.43875	up
Salix_babylonica_newGene_8251	154	205	182	496	443	462	4.14843	5.81946	4.89745	14.814	13.1511	13.9581	2.59643e-26	1.55319	up
EVM0026561	536	468	454	162	189	159	10.3644	9.49402	8.76498	3.4427	3.9911	3.4313	1.00137e-19	-1.30312	down
EVM0026566	967	1016	893	2471	2543	2338	30.6252	33.8313	28.2569	86.3158	88.4159	82.6479	2.23372e-103	1.54755	up
Salix_babylonica_newGene_9025	648	655	664	279	271	272	25.1147	26.6026	26.5904	11.9272	10.8472	11.8392	1.73581e-20	-1.05301	down
EVM0018682	170	231	200	44	37	43	5.82019	8.29833	6.81328	1.63365	1.35851	1.6219	1.41764e-16	-2.01839	down
EVM0010457	81	111	107	288	303	256	1.43691	2.06085	1.89795	5.6488	5.90963	5.08231	1.3064e-19	1.67042	up
EVM0010459	273	292	309	93	143	91	6.41125	7.20691	7.24367	2.38973	3.67079	2.38949	9.84984e-10	-1.19821	down
EVM0013817	44	54	62	90	106	101	1.35452	1.73528	1.892	3.07332	3.59895	3.49163	0.000127252	1.0525	up
EVM0013814	1094	1036	1037	356	329	348	43.9977	43.7886	41.6303	15.7683	14.4967	15.6166	2.70189e-48	-1.41019	down
EVM0011889	333	325	323	100	96	114	8.05628	8.2798	7.82125	2.65675	2.53486	3.0738	2.48555e-17	-1.44148	down
EVM0004290	98	106	142	26	22	36	1.87758	2.14615	2.73073	0.549245	0.46098	0.761805	1.73983e-08	-1.75109	down
EVM0040479	100	94	107	24	27	31	1.14323	1.13907	1.23275	0.300837	0.338377	0.396235	1.72388e-07	-1.5979	down
EVM0035846	48	75	60	118	135	122	1.5543	2.59062	1.94514	4.25705	4.85452	4.4645	3.8528e-06	1.19081	up
EVM0050257	414	478	415	44	71	67	22.7426	27.6321	22.7945	2.61136	4.24169	4.05589	1.06911e-42	-2.59912	down
EVM0038945	384	482	417	38	11	20	3.95054	5.20653	4.28437	0.429805	0.122811	0.227228	5.43457e-18	-3.63071	down
EVM0038940	33	19	44	70	69	60	0.399757	0.23759	0.53768	0.939303	0.925627	0.815577	0.000835509	1.18218	up
EVM0025148	1085	1028	893	2126	2176	2041	23.4682	23.3546	19.2894	50.6848	51.6334	49.2421	1.44828e-60	1.2715	up
EVM0025149	470	432	453	844	758	821	8.71577	8.42604	8.39019	17.2709	15.4445	16.9997	1.36899e-25	1.03364	up
EVM0024237	1098	1111	1188	482	498	440	16.6232	17.6844	17.9676	8.03342	8.26447	7.42237	2.946e-31	-1.05498	down
EVM0029644	137	122	143	9	0	9	2.55339	2.39111	2.66186	0.169681	0	0.186936	5.21252e-07	-3.15758	down
EVM0024239	802	787	926	257	287	247	11.2859	11.6287	13.0139	3.97557	4.41836	3.87676	4.64853e-38	-1.45944	down
Salix_babylonica_newGene_5375	72	94	120	28	44	33	1.79149	2.47412	3.01777	0.773008	1.19142	0.910463	0.000263907	-1.18393	down
EVM0022696	581	493	472	94	114	69	7.11866	6.34418	5.77376	1.27117	1.52802	0.938102	4.2171e-39	-2.24835	down
EVM0022698	7481	7596	9350	2434	2491	3019	400.738	427.53	500.214	143.707	146.387	180.374	5.40718e-22	-1.40377	down
EVM0019221	136	147	160	52	48	68	4.85004	5.48844	5.69574	2.04001	1.87614	2.7088	3.36208e-06	-1.16245	down
EVM0015971	102	125	105	14	0	5	1.86627	2.39658	1.92602	0.270865	0	0.086988	0.000657625	-2.43167	down
EVM0034466	1642	1082	1703	174	225	188	44.3353	30.6817	45.9071	5.16414	6.64311	5.64983	3.18093e-35	-2.64728	down
EVM0034469	145	165	142	43	33	35	3.12314	3.73955	3.05909	1.00311	0.761176	0.831231	1.71356e-11	-1.76599	down
EVM0033851	68	58	66	173	149	168	1.82471	1.62909	1.74639	5.09154	4.36982	5.01517	9.59475e-12	1.51499	up
EVM0014885	78	82	84	20	25	15	3.23552	3.57995	3.46805	0.889417	1.10546	0.662626	7.43105e-07	-1.71646	down
EVM0010506	195	158	233	79	77	85	2.26175	1.92142	2.69375	1.01033	0.974065	1.10151	1.53857e-06	-1.05361	down
EVM0021340	225	239	229	429	400	416	1.67652	1.87553	1.70284	3.52764	3.27538	3.46553	8.57681e-15	1.03488	up
EVM0013289	2195	2061	2209	6958	7210	6781	38.4847	37.9507	38.6687	134.453	138.683	132.628	0	1.89394	up
EVM0023278	334	273	384	159	122	124	3.94328	3.39061	4.53568	2.07325	1.57928	1.63102	2.56326e-09	-1.07108	down
EVM0050939	187	149	176	1673	1674	1663	4.76895	3.99782	4.49323	47.2604	47.0791	47.562	1.22235e-281	3.47434	up
EVM0035334	23	13	18	49	50	76	0.426511	0.264781	0.340858	1.03552	1.05836	1.62591	7.42925e-06	1.75413	up
EVM0001107	590	567	650	1022	1172	1151	4.57088	4.61848	5.02722	8.73387	9.96853	9.95167	2.19215e-33	1.08421	up
EVM0001103	2355	2196	2351	520	528	459	21.7511	21.3131	21.6804	5.29046	5.35035	4.73021	1.77803e-157	-1.99019	down
EVM0046963	668	687	585	1318	1325	1086	21.5806	23.3219	18.8635	46.9186	46.963	39.1522	5.73063e-30	1.1339	up
EVM0046964	1367	1159	1112	333	276	319	35.1601	31.3072	28.5582	9.43861	7.76333	9.13252	1.57616e-57	-1.76003	down
EVM0024685	143	139	173	298	275	286	5.97368	6.11113	7.19549	13.7166	12.6207	13.3446	1.46739e-11	1.10322	up
EVM0036738	44	26	37	92	85	85	1.13869	0.692842	0.951147	2.61943	2.41872	2.43907	2.71418e-06	1.42765	up
EVM0036737	1623	1440	1403	8201	8202	7895	26.771	24.9474	23.1083	149.124	148.456	145.286	0	2.63954	up
EVM0036736	34	32	49	64	77	67	1.36012	1.3208	1.9715	2.82043	3.37001	2.97948	0.00206687	1.00405	up
EVM0020733	427	500	476	906	854	906	9.15452	11.2537	10.1853	21.4104	20.1061	21.6774	2.27441e-28	1.11865	up
EVM0057010	50	79	59	13	20	11	1.16059	1.93689	1.38485	0.333389	0.496604	0.277466	1.93331e-05	-1.74251	down
EVM0045680	133	160	195	56	55	70	3.13791	3.94798	4.59357	1.4452	1.39945	1.82794	1.50169e-06	-1.19383	down
EVM0045682	395	422	400	1144	1104	1091	18.9972	21.3389	19.2237	60.6617	58.2743	58.5441	5.45323e-73	1.64764	up
EVM0045686	2086	2081	1961	808	847	750	55.4292	58.0929	52.0148	23.663	24.6746	22.2254	2.27891e-53	-1.14813	down
EVM0031826	311	254	395	13	23	14	4.41502	3.77791	5.5995	0.200677	0.35268	0.212833	4.56435e-47	-3.90179	down
EVM0045532	572	474	570	231	176	253	6.22534	5.41143	6.19397	2.77129	2.09475	3.06437	3.57592e-13	-1.0774	down
EVM0009565	421	473	404	1241	1353	1345	8.17242	9.65176	7.84354	26.5952	28.8618	29.1652	1.66702e-80	1.79095	up
EVM0026784	1287	1298	1345	553	452	445	26.6459	28.2308	27.8063	12.6189	10.261	10.2724	3.94809e-38	-1.23367	down
EVM0002478	270	253	323	34	37	52	5.73589	5.64699	6.85171	0.774554	0.846872	1.22534	1.65758e-29	-2.51438	down
EVM0048102	274	316	366	137	97	126	5.47689	6.62373	7.29258	3.01543	2.12067	2.79088	2.34753e-10	-1.18803	down
EVM0030191	457	377	458	171	151	182	9.40622	8.14481	9.41572	3.87901	3.40079	4.17838	1.99118e-14	-1.14331	down
EVM0051594	960	1013	865	222	301	264	19.837	21.9815	17.8466	5.03792	6.81972	6.06889	2.79495e-40	-1.64109	down
EVM0006362	888	907	869	308	331	310	16.8522	18.0723	16.4592	6.4357	6.8813	6.54742	2.26408e-35	-1.28394	down
EVM0006361	1957	1822	1859	722	658	584	38.0104	37.168	36.0503	15.4478	14.0188	12.651	6.53219e-59	-1.31784	down
EVM0047172	1059	1020	1085	24	47	58	18.2611	18.4713	18.685	0.446057	0.874951	1.10807	2.69864e-48	-4.22103	down
EVM0048811	31	40	34	221	206	209	1.19785	1.62277	1.31124	9.40033	8.72952	8.98156	3.32097e-32	2.72052	up
EVM0048815	77	92	87	491	553	463	1.30514	1.6514	1.47876	9.27216	10.3916	8.84122	5.34835e-68	2.7209	up
EVM0047171	333	277	317	78	84	89	4.91562	4.29117	4.67138	1.25637	1.35164	1.45648	4.05993e-20	-1.65644	down
EVM0048819	1596	1464	1531	631	638	598	14.8519	14.3192	14.2264	6.46514	6.51028	6.20324	1.44311e-45	-1.09519	down
EVM0057371	32415	29750	31906	11003	10888	11005	460.121	443.666	452.265	172.141	169.559	174.256	0	-1.31503	down
EVM0057374	211	267	220	36	48	21	2.75016	3.65737	2.86144	0.515286	0.678332	0.293115	2.54813e-21	-2.45263	down
Salix_babylonica_newGene_3718	163	166	152	492	503	559	3.63169	3.68367	3.16437	12.0214	12.0795	13.9436	7.49736e-43	1.87322	up
Salix_babylonica_newGene_4840	89	58	98	122	177	165	1.23303	0.835288	1.31172	1.82264	2.6221	2.40278	9.29467e-06	1.09293	up
EVM0016869	430	428	417	31	27	41	13.8679	14.5	13.4248	1.09882	0.933387	1.45649	1.08767e-62	-3.41219	down
Salix_babylonica_newGene_8092	148	58	83	257	242	300	5.96822	2.06251	2.40655	10.7942	8.2538	9.84485	2.54409e-11	1.62513	up
EVM0005121	335	263	245	106	124	108	5.73283	4.72821	4.19702	2.001	2.33389	2.06287	5.7526e-09	-1.09985	down
EVM0047797	241	189	268	615	617	583	5.51879	4.55444	6.14429	15.5426	15.5397	14.9164	7.4377e-35	1.56803	up
EVM0046228	522	505	587	152	169	175	14.7691	15.0126	16.5796	4.71856	5.21993	5.51733	1.16288e-27	-1.48779	down
EVM0046229	105	92	151	24	16	22	1.90238	1.7471	2.74932	0.475929	0.317233	0.443293	4.00148e-11	-2.15944	down
EVM0053279	1374	1357	1341	526	422	498	26.0349	27.0111	25.3735	10.9881	8.7591	10.5123	3.15573e-42	-1.28839	down
EVM0002037	985	1025	994	1871	1956	1758	18.8546	20.6085	19.0009	39.4771	41.0946	37.5493	9.10791e-54	1.09015	up
EVM0055843	467	355	437	61	43	63	7.62535	6.07652	7.12848	1.09338	0.756188	1.13386	5.58801e-44	-2.66067	down
EVM0030270	22	28	20	66	36	62	0.270204	0.362571	0.240891	0.906999	0.490685	0.85749	0.000768927	1.319	up
EVM0017808	1587	1674	1750	623	538	739	17.6816	19.6017	19.4693	7.64343	6.57383	9.17714	3.82377e-32	-1.19272	down
EVM0017809	224	287	241	89	107	86	2.51303	3.38435	2.70326	1.09564	1.31123	1.07303	2.53964e-09	-1.196	down
Salix_babylonica_newGene_1523	153	221	242	52	46	98	1.01616	1.53998	1.60353	0.375668	0.329279	0.720474	4.83137e-07	-1.39684	down
EVM0017802	56	57	68	24	17	20	1.03869	1.1073	1.2689	0.484713	0.342296	0.408978	0.000722754	-1.27399	down
EVM0017803	87	97	67	2	11	0	3.80011	4.46803	2.89728	0.096448	0.500429	0	0.000635493	-2.45609	down
EVM0017807	640	561	598	1142	1118	1025	33.167	30.5787	30.9604	65.3026	63.607	59.3229	1.63955e-34	1.06451	up
EVM0030271	1404	1402	1248	360	457	291	55.3508	58.0523	49.1205	15.6261	19.7669	12.7697	1.50945e-42	-1.66284	down
EVM0045946	45	62	60	92	112	98	0.582827	0.841527	0.768832	1.3037	1.5936	1.41485	0.000215229	1.01437	up
EVM0045945	14	18	15	61	33	43	1.8311	2.57942	2.01633	9.39629	5.06124	6.66869	0.000203989	1.58221	up
EVM0050725	43	40	50	10	16	10	0.721277	0.717418	0.847502	0.169945	0.287688	0.179478	0.000660446	-1.51679	down
EVM0050728	202	233	194	462	564	450	6.05488	7.34521	5.81486	15.3142	18.6143	15.0835	6.56346e-23	1.41216	up
EVM0055268	412	392	432	1480	1630	1502	9.21716	9.20817	9.65552	36.5049	40.0428	37.498	4.46377e-140	2.09197	up
EVM0055263	743	720	676	162	162	159	17.8648	18.182	16.2326	4.27145	4.26548	4.24813	1.18954e-53	-1.93283	down
EVM0055261	56	59	60	22	21	17	0.591841	0.651127	0.627865	0.249946	0.232217	0.197901	0.000912143	-1.25298	down
EVM0055264	2657	2485	3007	469	560	427	22.6219	22.2337	25.5735	4.39577	5.23223	4.05144	5.15311e-150	-2.27565	down
EVM0011257	220	189	251	41	15	40	7.63162	6.8827	8.70009	1.55963	0.550164	1.54	2.39652e-19	-2.47691	down
EVM0014570	76	66	80	177	224	219	1.13241	1.04379	1.20132	2.93153	3.69493	3.66953	1.73232e-15	1.64683	up
EVM0014575	1170	1108	1190	501	508	490	25.7815	25.6508	26.1972	12.1543	12.2654	12.0317	4.78383e-32	-1.0067	down
EVM0014574	19	10	17	49	63	90	0.35519	0.190321	0.315988	1.00322	1.29124	1.8813	3.9051e-08	2.15427	up
EVM0051092	494	422	403	137	133	155	7.00258	6.28302	5.70548	2.12745	2.0617	2.44945	4.61785e-20	-1.41695	down
EVM0056767	338	207	327	585	460	620	3.34329	2.15097	3.2329	6.3933	5.00021	6.85931	3.867e-12	1.12482	up
EVM0005957	96	108	101	32	46	27	2.66917	3.13994	2.79234	0.951493	1.40309	0.814155	2.62934e-05	-1.28209	down
EVM0009601	333	379	299	98	75	70	38.0621	45.5313	34.1126	12.3084	9.38255	8.84622	4.13386e-21	-1.826	down
EVM0009605	284	260	281	101	102	109	10.4182	10.014	10.2952	4.06632	4.10154	4.43446	1.85198e-11	-1.18438	down
EVM0040203	800	791	717	211	214	193	14.6391	15.214	13.1064	4.25246	4.28052	3.93332	5.60303e-45	-1.69072	down
Salix_babylonica_newGene_983	43	38	21	91	73	86	2.8057	2.60178	1.37598	6.59761	5.21377	6.26484	1.77263e-05	1.41181	up
EVM0004607	32	27	24	156	135	100	1.88168	1.64188	1.36533	10.1287	8.7035	6.59709	8.66921e-16	2.33008	up
EVM0016321	291	233	317	89	141	128	3.28636	2.76299	3.57052	1.10265	1.74055	1.60689	4.15101e-07	-1.01025	down
EVM0044712	46	50	63	12	27	11	1.05614	1.21239	1.45532	0.308017	0.689347	0.279682	0.00194774	-1.33652	down
EVM0054856	462	461	490	1104	990	960	7.6218	7.98225	8.06747	20.0746	17.9105	17.6582	6.75454e-44	1.30558	up
EVM0054854	941	981	1034	436	445	381	17.2828	18.9354	18.9694	8.82513	8.95033	7.78997	4.67926e-25	-1.02428	down
EVM0054850	771	647	636	166	163	177	23.6842	20.8868	19.514	5.61977	5.47453	6.04004	9.60197e-43	-1.80523	down
EVM0024860	262	233	212	543	602	565	3.90541	3.64336	3.15275	8.92241	9.86177	9.40914	3.29486e-31	1.46145	up
EVM0024869	460	487	410	170	159	181	15.3462	17.06	13.6468	6.21793	5.80638	6.72432	8.16306e-16	-1.20097	down
EVM0031605	963	874	1003	2209	2365	2205	26.1548	24.9422	27.2174	66.1413	70.5078	66.8326	4.1527e-108	1.45219	up
Salix_babylonica_newGene_9939	1173	1069	1238	478	308	348	25.868	24.8861	28.1596	12.1371	7.74705	8.72981	5.29658e-29	-1.4053	down
EVM0010026	243	257	294	93	102	92	4.83129	5.37864	5.8476	2.04558	2.22793	2.03877	1.82823e-11	-1.2473	down
EVM0039751	319	344	300	100	125	99	7.53913	8.5431	7.07824	2.59655	3.22052	2.61174	2.05212e-14	-1.35378	down
EVM0038011	968	1137	998	347	317	373	6.86821	8.46873	7.07013	2.71135	2.46246	2.94993	3.14847e-34	-1.37511	down
EVM0017493	294	236	320	1254	1418	1298	7.23781	6.11372	7.88276	34.108	38.379	35.7244	2.41437e-126	2.41243	up
EVM0017492	250	240	203	1267	1348	1119	4.73034	4.77397	3.83352	26.4528	28.0138	23.6426	7.98569e-128	2.61167	up
EVM0017495	78	50	47	14	31	10	2.21188	1.47967	1.33077	0.419617	0.958543	0.316605	0.00226257	-1.33384	down
EVM0010643	94	97	111	8	19	20	2.59436	2.81283	3.03588	0.234261	0.560046	0.587017	4.31103e-11	-2.32404	down
EVM0010641	330	274	287	534	542	525	5.91586	5.15667	5.14462	10.5607	10.6657	10.52	3.55187e-18	1.03833	up
EVM0010647	78	86	66	138	154	135	1.04759	1.20846	0.879356	2.04645	2.26733	2.02621	4.37997e-06	1.06127	up
EVM0017147	883	828	836	318	304	282	14.1115	13.9111	13.3404	5.59411	5.33073	5.0254	1.85187e-34	-1.28807	down
EVM0049237	535	479	519	125	119	119	9.3428	8.78116	9.04249	2.39364	2.27133	2.31589	8.83368e-39	-1.85886	down
EVM0049232	62	57	94	25	10	12	1.25102	1.21256	1.91234	0.547811	0.208556	0.252074	8.92317e-06	-1.80881	down
EVM0044533	652	599	706	227	236	202	9.56768	9.23941	10.343	3.66997	3.79917	3.30233	3.81265e-28	-1.34681	down
EVM0045050	1199	1167	1310	425	453	388	16.0547	16.4232	17.5239	6.27235	6.65343	5.79698	1.67334e-47	-1.3326	down
EVM0023847	502	514	614	830	1174	1068	7.93126	8.52577	9.68807	14.4581	20.347	18.8236	1.95953e-20	1.1064	up
EVM0023845	378	260	291	123	116	102	12.4528	9.00346	9.5866	4.44988	4.18876	3.75293	6.25774e-11	-1.22313	down
EVM0023842	217	199	250	95	79	72	4.50964	4.33973	5.19956	2.17309	1.80047	1.67263	4.13548e-09	-1.21045	down
EVM0023840	225	187	229	53	65	82	4.86929	4.23311	4.93563	1.26107	1.52531	1.97516	7.88842e-11	-1.44227	down
EVM0044536	762	653	682	203	219	246	12.0227	10.8307	10.7551	3.52783	3.78447	4.32047	3.68781e-31	-1.43871	down
EVM0018346	1006	1001	1026	1815	1941	1825	51.9367	54.2633	52.872	103.253	109.936	105.076	1.24103e-58	1.07641	up
EVM0018342	97	107	100	247	192	236	2.69264	3.10702	2.77586	7.56808	5.8556	7.31499	9.64375e-12	1.32493	up
EVM0018349	526	467	521	177	163	224	8.8452	8.25433	8.75767	3.2771	3.00453	4.20087	1.4172e-16	-1.21007	down
[truncated: 6,492 more rows]

## Sheet: WR-4H WR-48
Table S6-3 Transcriptome comparison between WR-4h and WR-48h
[truncated: 6,773 more rows]

[truncated: 3 more sheets: WR-12H WR-24H, WR-12H WR-48H , WR-24 WR-48]
