# Supplementary material for: Comparative transcriptomic analysis reveals potential mechanisms for high tolerance to submergence in arbor willows
Source: PeerJ. 2022 Feb 3;10:e12881. doi: 10.7717/peerj.12881 (PMC8818271; doi:10.7717/peerj.12881)
Supplement: Supplemental Information 3 [file peerj-10-12881-s003.zip › Table S8 E Category 6 comparisons.xlsx]

## Sheet: WSYL-4H WYSL-12H
Table S7-1 Transcriptome comparison between WYSL-4h and WYSL-12h
#ID	WSYL-4h1_Count	WSYL-4h2_Count	WSYL-4h3_Count	WSYL-12h1_Count	WSYL-12h2_Count	WSYL-12h3_Count	WSYL-4h1_FPKM	WSYL-4h2_FPKM	WSYL-4h3_FPKM	WSYL-12h1_FPKM	WSYL-12h2_FPKM	WSYL-12h3_FPKM	FDR	log2FC	regulated
EVM0050113	80	114	88	163	265	189	3.12824	4.52888	3.46122	6.77867	11.7829	8.21847	8.08737e-07	1.11818	up
EVM0005267	3442	3489	3528	7705	7010	6766	43.337	44.4972	44.4042	102.314	99.2898	93.9721	3.93062e-162	1.10255	up
EVM0000188	71	61	70	339	360	394	1.75569	1.51322	1.71367	8.83902	10.0176	10.7515	6.71537e-45	2.39767	up
EVM0000184	265	275	246	109	120	116	3.45803	3.63159	3.20205	1.49527	1.76009	1.66089	3.36185e-10	-1.074	down
EVM0025650	1728	1798	1788	422	431	437	33.6622	35.4616	34.814	8.65434	9.44529	9.38332	3.71072e-144	-1.9572	down
EVM0000957	862	854	821	242	251	298	29.9281	30.0237	28.4897	8.82999	9.79193	11.4066	5.72386e-47	-1.58407	down
EVM0041835	1275	1306	1333	5997	5380	5683	11.9754	12.4278	12.5158	59.4163	56.8578	58.8942	0	2.18411	up
EVM0033260	23	24	27	53	55	65	0.370307	0.389178	0.445987	0.913111	1.00826	1.18411	0.000928777	1.09465	up
EVM0012565	75	68	57	35	22	24	0.537583	0.490514	0.408088	0.264166	0.175957	0.185456	0.00113578	-1.05775	down
EVM0051801	496	548	427	60	35	34	24.291	27.1525	20.8722	3.09054	1.92196	1.83561	2.646e-68	-3.26381	down
EVM0003019	41	44	55	113	133	136	0.329541	0.357196	0.442135	0.96775	1.22153	1.22061	1.73064e-08	1.38775	up
EVM0026815	54	29	38	108	105	135	1.22242	0.65197	0.839174	2.55854	2.67616	3.3747	1.44833e-07	1.42442	up
EVM0047200	42	91	79	147	157	141	0.957539	2.09618	1.79264	3.52466	4.02328	3.54712	4.2336e-05	1.03893	up
EVM0001914	135	184	188	451	421	472	2.91173	4.02985	4.07428	10.3175	10.2739	11.2928	8.80263e-23	1.43028	up
EVM0001910	36	39	39	83	93	85	0.78185	0.855644	0.838522	1.92207	2.30111	2.05279	4.57625e-05	1.12962	up
EVM0027491	131	117	107	211	244	254	1.63123	1.47154	1.32444	2.77082	3.40993	3.48068	2.17603e-08	1.02012	up
EVM0057771	578	535	514	188	222	215	11.8661	11.1417	10.5486	4.07278	5.11484	4.86191	4.12421e-23	-1.27947	down
EVM0013746	57	69	63	25	2	17	1.53598	1.87451	1.69456	0.700775	0.045319	0.48643	7.83889e-05	-1.53386	down
EVM0013741	24	58	62	112	102	103	0.442835	1.07737	1.14166	2.17258	2.12034	2.08881	0.000336649	1.0606	up
EVM0017049	50	45	55	19	4	15	0.72846	0.668428	0.806819	0.282088	0.065652	0.23286	0.000166779	-1.45321	down
EVM0013748	45	39	41	115	105	71	0.557188	0.492951	0.511589	1.5133	1.47668	0.974876	4.03072e-05	1.14512	up
EVM0055738	613	802	718	262	193	232	7.4879	9.91037	8.7599	3.36885	2.64086	3.11259	5.46992e-32	-1.53133	down
EVM0010211	22	9	34	69	65	63	0.519671	0.200894	0.812636	1.7493	1.74669	1.66403	0.000121664	1.3539	up
EVM0042107	54	52	65	155	136	140	0.487431	0.475867	0.586871	1.49073	1.39467	1.40104	7.39274e-09	1.30091	up
EVM0042106	118	111	107	13	21	10	1.29809	1.23448	1.1786	0.1401	0.259133	0.11561	2.25069e-16	-2.44542	down
EVM0042104	31	50	38	197	134	150	0.724948	1.18674	0.889048	4.87397	3.52993	3.86421	8.7214e-15	1.8928	up
Salix_babylonica_newGene_8419	406	343	330	135	103	105	17.7686	14.3705	12.2135	6.24272	4.11623	5.15114	6.80072e-21	-1.52801	down
Salix_babylonica_newGene_8418	485	549	514	92	63	114	7.60787	8.68396	8.04068	1.433	1.13165	1.96193	4.6622e-47	-2.36037	down
Salix_babylonica_newGene_8415	120	84	130	51	30	48	1.67511	1.191	1.81639	0.740677	0.46114	0.733681	3.04437e-05	-1.16461	down
EVM0015999	37	36	48	191	214	242	1.04824	1.0316	1.36358	5.78278	6.91802	7.68719	3.73076e-26	2.31039	up
EVM0042103	718	590	700	67	62	80	20.2641	16.8737	19.7512	1.99097	1.96135	2.47859	4.07031e-93	-3.08679	down
EVM0053704	127	121	108	295	249	276	3.23637	3.12762	2.75827	7.94309	7.16074	7.77452	1.90714e-13	1.22116	up
EVM0017292	49	74	72	28	21	27	2.85263	4.42415	4.26366	1.73396	1.35053	1.76098	0.000943062	-1.09305	down
EVM0013935	81	69	88	12	14	27	2.19327	1.88636	2.37894	0.339242	0.427971	0.809381	1.18202e-07	-1.73808	down
Salix_babylonica_newGene_1436	72	92	71	21	15	21	2.19533	2.86289	2.16455	0.673456	0.497634	0.691538	1.01312e-07	-1.67523	down
EVM0038387	378	357	439	1004	1042	1054	3.36685	3.21799	3.9119	9.44299	10.4471	10.3625	2.42348e-50	1.45047	up
EVM0020322	3	1	9	54	77	71	0.053699	0.01856	0.235472	1.51187	2.32242	2.07449	1.56977e-14	2.87823	up
EVM0023389	94	116	114	256	179	251	1.58173	1.97672	1.91132	4.54345	3.39904	4.66051	1.91737e-08	1.08843	up
EVM0054201	168	160	134	26	19	36	1.65853	1.59791	1.31742	0.263707	0.209499	0.382994	2.63536e-17	-2.19124	down
EVM0040120	224	224	261	99	97	82	2.00582	2.03407	2.33913	0.935519	0.979391	0.807074	3.04068e-11	-1.22232	down
EVM0013260	13615	12998	13874	4390	4048	3982	142.91	138.173	145.572	48.5895	47.7814	46.0939	0	-1.63446	down
EVM0024878	545	562	553	203	166	184	6.68548	6.98024	6.7799	2.62698	2.28939	2.48758	3.51142e-33	-1.48605	down
EVM0025427	642	646	627	140	104	130	9.46751	9.64906	9.24028	2.17714	1.71266	2.11606	1.88044e-65	-2.23289	down
EVM0025428	2036	1903	2103	927	797	846	61.7923	58.5017	63.8127	29.6573	27.2106	28.3231	6.92718e-65	-1.15855	down
EVM0048742	44	49	81	23	22	16	0.967947	1.09853	1.80796	0.53755	0.554357	0.387274	0.000998506	-1.17335	down
EVM0048741	1058	1104	1077	2457	1884	2294	34.7011	36.6599	35.3232	84.9959	69.5277	82.9956	1.77004e-46	1.09093	up
EVM0042234	48	52	48	5	12	14	1.94053	2.11552	1.91336	0.213591	0.534625	0.603236	1.16657e-05	-1.65591	down
EVM0015965	1467	1465	1557	571	442	570	18.0729	18.2841	19.1781	7.42097	6.1169	7.74913	7.16751e-59	-1.42128	down
EVM0047772	50	43	23	91	75	87	1.13469	0.995	0.520379	2.18824	1.91473	2.1861	0.000675826	1.03756	up
EVM0033880	1439	1308	1262	470	498	507	23.9776	22.0683	21.0222	8.2527	9.31808	9.31344	5.25645e-54	-1.35843	down
EVM0000883	119	142	98	295	268	239	2.93352	3.54079	2.4161	7.69045	7.44356	6.51845	6.32365e-11	1.17076	up
EVM0056297	342	364	429	191	158	155	8.76746	9.45207	11.001	5.15216	4.55576	4.37997	1.24692e-12	-1.07016	down
EVM0001285	464	413	417	1243	1243	1228	10.4605	9.42601	9.4047	29.5843	31.5484	30.5653	6.89569e-76	1.57288	up
EVM0055280	464	569	539	213	111	198	33.0844	41.1309	38.4032	16.0067	8.88014	15.5847	8.1767e-18	-1.46456	down
EVM0057274	96	107	92	210	225	186	0.855916	0.970786	0.822107	1.98453	2.27284	1.83297	1.04396e-08	1.08575	up
EVM0049283	277	342	339	107	121	137	5.64349	7.06636	6.90498	2.28455	2.77697	3.0642	9.15484e-14	-1.26818	down
EVM0031655	404	404	438	950	1015	1057	11.5379	11.6791	12.5001	28.6273	32.6096	33.2894	2.34182e-44	1.33058	up
EVM0031659	52	57	47	136	153	138	0.483706	0.538544	0.434513	1.33778	1.6039	1.41483	9.21232e-10	1.40719	up
EVM0009375	110	99	72	52	38	27	5.00367	4.56227	3.2615	2.46555	1.9174	1.32087	0.00044408	-1.05309	down
EVM0051806	14	26	18	44	67	63	0.553251	1.05558	0.722489	1.87789	3.04696	2.81567	0.000117773	1.34893	up
EVM0015177	550	577	560	243	230	202	10.8705	11.5418	11.0664	5.04963	5.09713	4.40554	1.59113e-24	-1.22884	down
EVM0003520	512	574	484	131	113	133	12.3175	13.9815	11.6372	3.31919	3.03766	3.50893	4.61679e-43	-1.934	down
EVM0001397	118	92	80	222	212	190	2.9484	2.3311	2.00027	5.87135	5.98048	5.2524	1.91145e-08	1.10957	up
EVM0007490	527	405	508	132	109	114	6.22328	4.83554	5.99469	1.63355	1.43807	1.47835	6.83827e-36	-1.88864	down
EVM0057507	37	55	42	128	156	140	1.82377	2.72872	2.07626	6.66404	8.68594	7.64906	7.4684e-11	1.58284	up
EVM0021792	38	33	41	4	16	9	1.16627	1.03257	1.28329	0.114797	0.549048	0.287742	0.00132391	-1.32865	down
Salix_babylonica_newGene_7047	158	173	176	412	327	277	5.55069	6.1908	6.20384	15.3376	12.9858	10.798	2.28074e-10	1.02849	up
EVM0047430	47	65	40	16	9	25	0.781024	1.10652	0.672579	0.278134	0.171413	0.466212	0.00170088	-1.19617	down
EVM0006049	23	29	41	121	117	135	0.392288	0.509948	0.720995	2.25601	2.31474	2.62989	1.99604e-12	1.85554	up
EVM0014969	1367	1340	1467	3157	2823	2903	31.9383	31.7052	34.2515	77.7655	74.1567	74.7967	2.03731e-96	1.1517	up
EVM0022228	1797	1664	1794	661	647	628	40.8135	38.2778	40.7294	15.8258	16.5212	15.7232	9.69372e-81	-1.36243	down
EVM0035018	54	86	35	19	13	23	1.9387	3.13285	1.25753	0.721852	0.528578	0.912258	0.000713752	-1.26247	down
EVM0002690	134	144	147	355	391	419	2.56199	2.78615	2.80858	7.15065	8.40291	8.83606	3.54889e-23	1.47682	up
EVM0000717	94	73	66	38	29	33	2.31316	1.81458	1.61152	0.989692	0.793119	0.876881	0.000920689	-1.00848	down
EVM0039642	14	11	17	40	40	45	0.334841	0.254859	0.395874	0.992107	1.06243	1.1714	0.000636657	1.28341	up
EVM0037563	52	53	43	8	2	10	0.68963	0.711716	0.569032	0.113143	0.030171	0.147553	1.53006e-07	-2.03653	down
EVM0040514	205	168	184	395	410	353	3.14496	2.61502	2.8136	6.39598	7.08591	5.97207	2.49405e-14	1.09225	up
EVM0016636	44	51	78	144	98	142	1.28549	1.51353	2.29561	4.4708	3.22537	4.60977	2.86736e-05	1.10056	up
EVM0046325	54	45	48	12	19	14	2.11167	1.79527	1.90082	0.502173	0.842051	0.572638	0.000359516	-1.30169	down
EVM0046322	62	45	55	133	130	130	1.78649	1.31034	1.57638	4.06375	4.22925	4.17685	1.31504e-07	1.24234	up
Salix_babylonica_newGene_6133	74	98	71	35	34	21	1.63461	2.18432	1.57357	0.782073	0.828704	0.503522	0.000131814	-1.18164	down
EVM0026818	561	659	558	182	144	151	23.8967	28.4288	23.7641	8.15292	6.85931	7.05696	5.67006e-41	-1.78571	down
Salix_babylonica_newGene_4569	2747	2869	2830	1204	1140	1245	41.9256	44.352	43.1826	19.3802	19.5702	20.9643	1.83123e-89	-1.16104	down
EVM0046581	324	320	347	86	66	90	2.73851	2.73439	2.93445	0.761529	0.619831	0.839065	1.97944e-28	-1.88367	down
EVM0030808	147	179	164	419	481	462	3.78822	4.69747	4.23068	11.4388	14.0296	13.1973	3.15572e-26	1.50075	up
EVM0040980	59	53	59	168	143	191	0.760165	0.684164	0.75288	2.28277	2.07318	2.71897	6.04364e-12	1.50936	up
EVM0040983	1747	1693	1832	327	223	318	35.0699	34.4138	36.7537	6.91824	5.02737	7.03924	7.2021e-144	-2.50118	down
EVM0002830	85	95	77	183	193	154	1.39277	1.57615	1.26307	3.18056	3.57361	2.79178	3.74181e-07	1.04763	up
EVM0025395	155	152	136	65	52	55	3.02717	3.00605	2.64091	1.32284	1.12505	1.17554	9.43293e-08	-1.20664	down
EVM0014412	1218	1175	1143	542	525	550	36.7842	35.9174	34.5145	17.2533	17.8353	18.2932	1.82949e-37	-1.05063	down
EVM0049144	247	215	196	584	536	545	3.2763	2.88561	2.60655	8.18619	8.01463	7.98989	8.17992e-29	1.37594	up
EVM0055090	688	740	745	144	169	178	9.70573	10.5724	10.5107	2.13147	2.67255	2.76326	7.49498e-61	-2.03001	down
EVM0005454	399	382	401	46	10	25	14.6699	14.2407	14.7458	1.75417	0.402489	1.01539	8.93867e-13	-2.74045	down
EVM0049140	89	77	77	179	143	200	7.44726	6.55215	6.46858	15.8995	13.5521	18.592	2.24542e-07	1.09808	up
EVM0049149	676	639	647	183	165	181	18.3217	17.5315	17.5365	5.21448	5.02155	5.38627	1.06714e-51	-1.7867	down
EVM0006668	1455	1122	1584	3430	2628	3232	24.0688	18.8067	26.1955	59.8543	48.9211	58.9907	1.64948e-12	1.17764	up
EVM0004291	31	14	14	31	62	76	0.861593	0.401361	0.389166	0.909477	1.97538	2.35606	0.00134246	1.23208	up
EVM0004292	332	261	307	113	72	105	5.99798	4.76574	5.54222	2.1393	1.44715	2.08649	4.54991e-16	-1.49305	down
EVM0028164	1133	897	1045	162	136	192	18.2922	14.6641	16.8736	2.74711	2.46409	3.40841	4.09747e-90	-2.52211	down
EVM0009122	455	386	449	190	156	210	7.65084	6.56765	7.5526	3.36591	2.94954	3.89535	2.09116e-14	-1.11278	down
EVM0028834	878	871	784	394	365	402	12.8612	12.9145	11.4822	6.07569	6.01471	6.49153	1.2459e-25	-1.04317	down
EVM0028839	83	74	84	184	194	219	2.15168	1.9242	2.16319	5.03242	5.6596	6.26204	3.39377e-11	1.30368	up
Salix_babylonica_newGene_8300	2490	2413	2484	4571	4570	5133	106.232	104.988	107.969	214.254	220.597	241.515	1.36206e-73	1.01506	up
EVM0010214	333	328	290	27	32	50	11.3867	11.3869	9.91039	0.961791	1.21306	1.85497	1.47457e-42	-2.85067	down
EVM0018750	35	48	42	9	10	4	1.06151	1.49573	1.29216	0.279646	0.333989	0.11224	1.43851e-05	-1.71542	down
EVM0014881	1149	1107	1342	505	503	397	15.2083	14.8357	17.7491	7.04467	7.48807	5.79497	2.62257e-35	-1.26963	down
EVM0050304	852	790	878	397	297	323	13.269	12.4584	13.6678	6.51108	5.20502	5.54239	2.30454e-30	-1.22365	down
EVM0035461	861	741	833	192	188	162	15.4402	13.4698	14.9357	3.6292	3.78588	3.20763	1.36085e-69	-2.05824	down
EVM0029712	32	37	37	86	79	80	1.10225	1.26922	1.24822	3.10749	3.06366	3.05081	6.54034e-05	1.13287	up
EVM0026360	63	50	85	20	40	19	2.11145	1.68886	2.83004	0.688992	1.5005	0.70251	0.00376576	-1.02717	down
EVM0019157	40	48	52	115	100	90	0.510398	0.627424	0.662998	1.56412	1.44568	1.27314	3.88296e-05	1.07764	up
EVM0025813	92	89	86	33	30	20	1.76644	1.7343	1.64605	0.652512	0.648253	0.404925	1.23496e-06	-1.41714	down
EVM0039018	79	130	100	18	30	41	2.24182	3.75664	2.83982	0.525345	0.939466	1.28777	1.62058e-06	-1.47773	down
EVM0035198	7	13	12	40	45	45	0.193123	0.367865	0.358527	1.23032	1.49022	1.47044	2.53007e-05	1.59375	up
EVM0035192	327	378	306	121	99	92	8.38428	9.79879	7.8236	3.24569	2.84342	2.60095	9.51961e-21	-1.56531	down
EVM0031082	1073	1099	968	362	310	362	16.8924	17.5331	15.2369	5.9997	5.48108	6.28786	1.74492e-53	-1.51435	down
EVM0004068	41	58	52	5	15	12	1.7389	2.4702	2.19756	0.224002	0.689988	0.541512	1.71826e-05	-1.63493	down
EVM0048513	325	353	327	126	143	137	8.00096	8.81126	8.06843	3.27399	3.96827	3.70879	1.02507e-14	-1.19691	down
EVM0032640	1144	1170	1148	552	495	455	14.342	14.858	14.3917	7.29299	6.97706	6.28567	1.72801e-39	-1.12628	down
EVM0056480	238	174	234	64	84	98	4.86549	3.59897	4.78627	1.36847	1.93156	2.19969	8.85446e-09	-1.23519	down
EVM0036889	40	48	44	107	128	152	1.15963	1.40599	1.27629	3.27408	4.18917	4.87312	4.44008e-09	1.47501	up
EVM0039857	844	822	871	156	206	168	21.236	20.9549	21.9143	4.12962	5.8187	4.65277	2.60776e-71	-2.14271	down
EVM0048433	125	129	101	32	65	48	2.57512	2.67578	2.07806	0.682785	1.49243	1.08056	9.73404e-05	-1.08668	down
EVM0033593	128	101	151	53	20	53	1.2275	0.986328	1.45372	0.536225	0.210799	0.558437	4.62666e-06	-1.34018	down
EVM0043968	110	90	115	304	257	216	2.61877	2.16598	2.72649	7.62943	6.89009	5.66428	1.15077e-12	1.30339	up
EVM0045751	1665	1711	1592	752	723	686	18.0989	18.841	17.3018	8.62141	8.8389	8.22452	6.22691e-55	-1.12513	down
EVM0049612	11	4	25	38	42	36	0.221586	0.067038	0.495614	0.804178	0.949352	0.808945	0.00654951	1.14583	up
EVM0034905	24	14	10	35	50	45	0.756458	0.43083	0.31613	1.15828	1.76112	1.56826	0.00257783	1.16505	up
EVM0034901	389	470	400	1092	807	883	7.82033	9.55504	8.03392	23.1479	18.2259	19.5767	1.06756e-26	1.18678	up
EVM0052059	123	105	125	348	364	310	2.02424	1.74638	2.05613	6.03345	6.74191	5.62906	1.2595e-22	1.54514	up
EVM0006264	822	738	744	316	371	289	19.3343	17.5932	17.4909	7.84508	9.82367	7.49322	1.6752e-23	-1.14815	down
EVM0005349	495	507	543	115	70	83	18.4154	19.0958	20.182	4.48341	2.91382	3.39	6.08227e-53	-2.37566	down
EVM0041002	6766	6954	7358	1502	1567	1643	186.541	194.175	202.779	43.6428	48.5806	49.9459	0	-2.08397	down
EVM0053014	54	57	65	11	13	6	1.1418	1.2258	1.37279	0.230313	0.299807	0.135677	5.93141e-08	-1.94145	down
Salix_babylonica_newGene_1439	484	423	456	146	156	167	16.2721	14.3469	14.9102	5.71877	6.66762	6.29892	9.43882e-25	-1.42927	down
EVM0000098	37	16	6	80	59	36	0.532127	0.234918	0.083359	1.22699	0.967675	0.579187	0.00288156	1.20515	up
EVM0032570	1311	1327	1338	435	424	420	15.4753	15.8647	15.7809	5.41528	5.6246	5.46202	3.69728e-82	-1.55357	down
EVM0041073	155	155	156	5	5	13	7.85022	7.94635	7.9	0.227841	0.28546	0.704759	1.80088e-32	-3.56707	down
EVM0032579	963	972	928	3077	2774	2885	18.9129	19.3411	18.2266	63.7642	61.2967	62.5334	1.12118e-185	1.66851	up
EVM0055116	122	106	98	38	31	34	4.95278	4.3511	4.00673	1.60847	1.40742	1.51677	7.16947e-08	-1.4324	down
Salix_babylonica_newGene_2969	29	34	34	107	102	93	1.34382	1.63288	1.62672	5.37519	5.45029	4.88389	1.248e-08	1.52607	up
Salix_babylonica_newGene_2968	139	175	183	341	378	419	5.97292	7.63623	7.86944	15.4987	18.3748	19.9583	5.80953e-15	1.22244	up
EVM0014604	1988	1977	2050	914	852	799	43.7525	44.069	45.1051	21.1944	21.0756	19.3867	9.51041e-70	-1.1552	down
EVM0003203	82	73	65	0	6	6	1.10576	1.00191	0.880535	0	0.086764	0.089888	1.21266e-15	-2.96151	down
EVM0020818	137	140	122	27	34	38	5.83327	6.01178	5.17404	1.18022	1.62516	1.74936	5.16243e-12	-1.75374	down
EVM0056498	2257	2429	2619	376	397	398	44.2906	48.2682	51.3715	7.76154	8.75067	8.61376	1.15832e-227	-2.54868	down
EVM0039081	33	37	55	2	3	4	1.23137	1.39607	2.03301	0.078644	0.084447	0.16287	5.79079e-09	-2.37649	down
EVM0004467	218	212	234	534	457	467	5.02294	4.96428	5.4004	13.0148	11.8688	11.8926	3.44563e-21	1.17516	up
EVM0037914	478	480	491	193	199	173	7.5831	7.71768	7.78251	3.23121	3.55052	3.01542	1.16478e-22	-1.26046	down
EVM0027264	3150	2974	2971	1212	1210	1389	47.0227	44.9525	44.3304	19.0649	20.318	22.8592	8.06529e-72	-1.17852	down
EVM0049458	309	303	240	119	139	104	3.92559	3.88812	3.03764	1.58139	1.9723	1.45534	7.22842e-10	-1.11381	down
EVM0023997	1861	1848	1727	690	624	746	17.1348	17.229	15.8955	6.69637	6.46195	7.57078	2.33531e-65	-1.32073	down
EVM0022646	19967	18171	18869	4964	4745	4778	262.815	242.221	248.271	68.8938	70.2402	69.3573	0	-1.90483	down
EVM0045978	817	680	887	81	46	71	40.008	33.7005	43.4358	4.17298	2.51086	3.78797	4.20325e-104	-3.39376	down
EVM0024772	337	362	384	136	154	111	12.1765	13.2471	13.8583	5.17475	6.25317	4.42378	1.34587e-16	-1.31593	down
EVM0014024	17	18	23	38	55	44	0.17507	0.186754	0.232373	0.411887	0.647539	0.502367	0.00392195	1.05752	up
EVM0024775	2502	2482	2529	1093	1099	1132	95.219	95.6797	96.2201	43.8468	47.0213	47.5164	6.33244e-78	-1.10239	down
EVM0024776	253	233	308	53	50	61	6.37172	5.94257	7.74446	1.39239	1.40967	1.68628	1.27794e-25	-2.07744	down
EVM0046878	361	354	308	749	639	716	4.75545	4.72254	4.06151	10.4199	9.47565	10.4091	1.24259e-23	1.08848	up
EVM0041482	18	26	36	66	59	50	0.420626	0.62108	0.855702	1.65016	1.56236	1.30405	0.00341937	1.0011	up
EVM0034322	356	331	284	686	641	695	5.76243	5.41618	4.59477	11.7134	11.6709	12.4095	8.60643e-23	1.10583	up
EVM0055355	14359	14236	14623	5992	5731	5755	196.4	197.193	199.933	86.4158	88.1573	86.8149	0	-1.2366	down
EVM0007507	25517	26278	26015	9369	9175	10127	252.575	263.416	257.413	97.7852	102.137	110.56	4.86087e-277	-1.36865	down
EVM0015924	470	424	450	112	168	143	6.42461	5.87346	6.14608	1.6135	2.58281	2.15608	9.61816e-23	-1.53935	down
EVM0005062	98	144	157	373	315	309	1.20277	1.79996	1.9418	4.87077	4.38888	4.21922	1.47489e-14	1.32893	up
EVM0044475	61	66	62	38	15	17	1.63392	1.77165	1.64729	1.07397	0.429601	0.487499	0.00127355	-1.13032	down
EVM0000375	116	123	95	5	15	3	5.06691	5.43093	4.13336	0.230302	0.727747	0.096618	9.54168e-20	-3.02077	down
EVM0033381	74	51	69	132	130	166	1.79841	1.24618	1.67468	3.39287	3.5666	4.46702	2.17053e-06	1.1186	up
EVM0051924	360	373	424	154	170	124	8.86856	9.31641	10.4623	4.00112	4.70388	3.36574	5.98796e-16	-1.25617	down
EVM0051927	309	392	403	1000	968	970	10.7986	13.878	14.095	36.8916	38.1053	37.4567	3.95388e-46	1.4581	up
EVM0031894	728	812	763	236	231	191	7.17103	8.10338	7.51023	2.4447	2.55348	2.07519	3.9739e-50	-1.70719	down
EVM0031899	2989	2836	3062	666	650	649	19.7389	18.9663	20.2101	4.63293	4.82449	4.72211	8.87403e-249	-2.09716	down
EVM0009517	1623	1564	1594	600	544	611	14.0211	13.68	13.7619	5.45929	5.27982	5.81549	1.10777e-74	-1.36709	down
EVM0034591	270	335	338	79	73	55	12.5416	15.7534	15.7043	3.86612	3.81243	2.8205	1.50095e-27	-2.01412	down
EVM0012446	328	306	364	66	80	82	19.4046	18.3483	21.5554	4.06249	5.30649	5.33863	1.33851e-29	-1.96803	down
EVM0012445	91	74	85	41	32	27	3.5067	2.87874	3.30118	1.65142	1.36233	1.12894	0.000173463	-1.10536	down
EVM0022871	636	539	599	282	265	247	10.7794	9.26097	10.1458	5.03361	5.03948	4.60458	1.4066e-19	-1.07098	down
EVM0032811	229	211	194	484	492	411	5.06964	4.7245	4.27664	11.3078	12.2467	10.0314	3.82165e-18	1.16679	up
EVM0006337	51	41	58	0	0	3	1.40541	1.14977	1.60833	0	0	0.089899	4.89354e-14	-3.07296	down
EVM0006331	184	176	151	19	13	51	3.47567	3.3578	2.83376	0.376201	0.269728	1.04997	3.18768e-05	-1.73177	down
EVM0006332	5193	5383	5297	1551	1244	1389	140.561	147.56	143.328	44.2448	37.8658	41.4496	9.281e-257	-1.84971	down
EVM0046292	36	47	48	191	161	125	1.11749	1.49553	1.52397	6.39305	5.75718	4.3637	1.49747e-13	1.76607	up
EVM0052575	89	87	93	53	30	29	1.26832	1.25941	1.32285	0.793712	0.473107	0.454094	0.000320006	-1.05928	down
EVM0046298	101	64	64	0	0	0	2.51174	1.60612	1.57235	0	0	0	3.00784e-23	-3.94829	down
EVM0052572	43	36	51	13	14	16	0.833008	0.711003	0.990136	0.263922	0.294537	0.340814	0.00156575	-1.19422	down
Salix_babylonica_newGene_4812	1991	1658	1720	439	538	546	26.6485	22.9119	23.0999	5.74193	9.21697	7.42695	1.7116e-69	-1.7226	down
Salix_babylonica_newGene_3454	1540	1458	1522	680	698	579	58.3045	55.8903	57.6065	27.1343	29.7091	24.1671	3.64159e-44	-1.12908	down
EVM0017256	19	12	23	73	50	76	0.418483	0.272156	0.512055	1.7199	1.25586	1.86822	1.75464e-06	1.60497	up
EVM0041212	231	219	181	25	45	23	3.27288	3.13605	2.55385	0.367983	0.702748	0.345294	1.06413e-23	-2.44411	down
EVM0054165	1322	1325	1339	2776	2823	2958	26.2769	26.6873	26.6049	58.2012	63.1301	64.8768	8.75621e-88	1.16541	up
EVM0017875	337	310	394	174	148	151	9.96775	9.28374	11.6312	5.40741	4.89639	4.90562	2.08915e-11	-1.03584	down
EVM0035097	87	107	106	41	31	16	1.46915	1.82475	1.7899	0.725693	0.582413	0.286955	8.161e-07	-1.47906	down
EVM0035095	324	265	250	33	53	59	15.4831	12.7922	11.9347	1.63705	2.80816	3.08864	5.66468e-27	-2.29194	down
EVM0024577	1592	1612	1579	716	761	762	26.845	27.521	26.6091	12.717	14.4187	14.1558	1.72426e-43	-1.01816	down
EVM0024575	980	927	801	216	180	160	19.6626	18.8456	16.0665	4.55961	4.06266	3.52146	1.7972e-71	-2.17101	down
EVM0005902	340	353	366	86	74	62	4.02089	4.22815	4.33513	1.07316	0.974457	0.798904	1.69659e-35	-2.0964	down
EVM0005905	92	89	72	26	27	45	1.95741	1.90897	1.52694	0.581345	0.643469	1.05691	0.000242031	-1.12617	down
EVM0056281	1638	1615	1425	755	587	691	58.9416	58.8392	51.2479	28.6316	23.7608	27.4126	4.54282e-38	-1.12455	down
EVM0056288	2038	2176	2104	287	224	231	69.7211	75.3793	71.9465	10.3408	8.59495	8.69553	2.76079e-266	-2.99128	down
EVM0007924	376	390	505	915	903	862	6.75542	7.09239	9.06209	17.3433	18.2626	17.0838	1.9829e-25	1.12617	up
Salix_babylonica_newGene_7365	149	176	178	36	28	33	3.78557	4.16246	4.17392	0.859104	0.721146	0.850366	4.70986e-19	-2.11185	down
EVM0026947	255	236	248	537	467	433	3.95535	3.70547	3.8384	8.78386	8.14942	7.40289	1.54661e-15	1.00307	up
EVM0042535	133	164	137	349	315	306	2.13787	2.66709	2.19387	5.90662	5.6966	5.42704	1.91929e-14	1.18574	up
EVM0011456	15	8	11	33	29	30	0.51692	0.273243	0.36632	1.2108	1.12961	1.14418	0.00800732	1.09792	up
Salix_babylonica_newGene_5674	47	81	42	5	3	21	1.72579	2.99235	1.45468	0.136289	0.084978	0.74132	2.26362e-05	-1.7271	down
EVM0022063	147	162	149	21	16	8	2.60283	2.90369	2.63475	0.386515	0.318959	0.147127	5.61519e-25	-2.8656	down
EVM0004264	356	359	347	2386	1880	2149	8.56367	8.73606	8.34883	60.5816	50.9164	57.0634	4.26552e-216	2.6328	up
EVM0039465	57	69	45	27	11	26	0.612482	0.740951	0.477263	0.300002	0.129103	0.299311	0.0025709	-1.09554	down
EVM0017118	577	637	670	1657	1768	1618	5.45764	6.10294	6.33504	16.5371	18.8259	16.8901	1.63933e-76	1.47605	up
EVM0034289	1632	1647	1626	667	590	677	30.7955	31.4849	30.672	13.2638	12.511	14.0853	1.06144e-65	-1.26525	down
EVM0044671	3411	3472	3571	176	194	183	53.4172	55.066	55.903	2.89516	3.41194	3.15922	0	-4.13247	down
EVM0017116	456	480	415	115	125	105	7.83686	8.36622	7.13407	2.07917	2.40603	1.98399	1.32796e-35	-1.84102	down
EVM0038909	1728	1753	1920	750	728	825	64.9255	66.7086	72.1276	29.7004	30.7382	34.1768	3.13731e-52	-1.15141	down
EVM0027637	83	96	84	22	19	20	4.77961	5.63766	4.85585	1.29056	1.18839	1.27161	3.13435e-09	-1.76319	down
EVM0027639	44	42	57	11	7	11	1.46086	1.39849	1.87759	0.381838	0.260765	0.39739	5.96184e-06	-1.70099	down
EVM0042086	65	84	78	262	234	273	1.75566	2.31808	2.12952	7.55289	7.18982	8.23201	3.13178e-21	1.73832	up
EVM0046002	119	128	154	16	20	25	2.25881	2.45889	2.93242	0.315275	0.425259	0.515822	1.46011e-17	-2.33256	down
EVM0055366	83	100	87	39	42	32	2.24984	2.76044	2.35223	1.098	1.27973	0.957441	0.000176458	-1.05874	down
EVM0045262	37	45	31	102	118	99	1.16789	1.44077	0.974865	3.41844	4.19238	3.46121	1.35833e-07	1.4055	up
EVM0045265	2898	2805	2967	970	913	916	31.0511	30.4321	31.7796	10.9518	10.9924	10.827	1.63529e-162	-1.55597	down
EVM0001749	57	49	73	12	16	19	1.49595	1.30856	1.93216	0.331456	0.46108	0.554109	1.61165e-05	-1.50359	down
EVM0036930	383	420	439	1930	1802	1743	6.02167	6.6832	6.89481	32.0236	31.8869	30.2463	1.09646e-175	2.18833	up
EVM0036937	93	58	51	3	9	14	12.9098	8.05437	6.99794	0.299894	1.31714	2.02057	7.1238e-09	-2.15829	down
EVM0009490	13	28	26	68	56	59	0.169182	0.374848	0.352516	0.968827	0.856444	0.873034	0.000212019	1.25766	up
EVM0040010	1205	1003	1150	19	17	20	12.0996	10.1978	11.5449	0.199922	0.191132	0.218948	9.55075e-184	-5.48902	down
EVM0030575	225	186	237	63	62	73	6.19165	5.18738	6.50488	1.81595	1.90242	2.19756	1.86344e-14	-1.54522	down
EVM0015720	529	537	404	1343	1240	1253	3.94255	4.05526	3.01464	10.5635	10.4069	10.3143	1.41967e-48	1.4307	up
EVM0015726	116	97	103	40	18	37	4.80549	4.06384	4.25951	1.74329	0.829656	1.69165	3.66401e-07	-1.4665	down
EVM0007749	567	551	578	1183	1206	1192	16.1463	15.8852	16.4647	35.548	38.636	37.4605	2.75855e-45	1.13643	up
EVM0052433	182	171	174	73	35	53	8.06467	7.677	7.69343	3.40302	1.73468	2.58405	8.83834e-11	-1.51845	down
EVM0056954	66	104	72	44	25	24	0.67337	1.0802	0.73276	0.474521	0.289387	0.272123	0.000433593	-1.12774	down
EVM0005580	234	232	241	92	91	66	5.00367	5.02356	5.1519	2.06841	2.18599	1.54495	5.17307e-13	-1.3657	down
EVM0012153	1202	1125	1157	432	383	439	24.8341	23.5343	23.8967	9.41146	8.8956	9.99829	1.32308e-56	-1.39115	down
EVM0054557	49	57	47	6	0	5	1.13908	1.3579	1.0944	0.125525	0	0.104477	1.92032e-10	-2.51624	down
EVM0022304	40	62	34	8	2	3	0.730304	1.13859	0.620789	0.155075	0.020693	0.040587	4.34331e-08	-2.21709	down
EVM0050070	240	210	234	45	64	61	5.51702	4.89625	5.39131	1.07778	1.65335	1.54477	8.35343e-19	-1.81727	down
EVM0025544	424	401	447	165	105	106	8.08329	7.73904	8.51797	3.31236	2.24219	2.21079	3.3996e-24	-1.63214	down
EVM0021654	96	126	135	246	261	290	2.84833	3.79575	4.00697	7.75506	8.76869	9.54118	6.44536e-11	1.17369	up
EVM0033325	67	75	45	21	9	16	2.27517	2.57804	1.52774	0.735537	0.339485	0.57585	1.01193e-05	-1.5682	down
EVM0023496	1339	1240	1166	232	214	229	33.0514	30.9867	28.7642	6.01956	5.93888	6.22253	6.53881e-126	-2.36996	down
EVM0039767	834	872	824	281	305	297	12.0866	12.8089	11.9394	4.29237	4.96736	4.74571	4.5247e-44	-1.42794	down
EVM0039760	112	108	169	319	282	257	1.59392	1.54683	2.39858	4.77539	4.50202	4.03505	3.76122e-10	1.15181	up
EVM0045063	199	208	200	556	507	568	3.09163	3.27689	3.10948	9.12067	8.86609	9.74002	2.42358e-33	1.46217	up
EVM0045222	75	79	118	175	146	230	3.30392	3.53546	5.18013	8.13356	7.26358	11.2046	1.50535e-05	1.00833	up
EVM0054311	81	60	64	13	27	16	1.9365	1.43616	1.51789	0.311079	0.720426	0.414022	1.32581e-05	-1.4789	down
EVM0044002	34	63	37	127	137	144	0.835599	1.55727	0.902151	3.27174	3.78097	3.88605	4.06702e-09	1.51372	up
EVM0002347	4697	4671	4722	2072	2143	2074	66.6041	67.0769	66.9258	30.9799	34.169	32.4345	1.21278e-119	-1.09162	down
EVM0043787	233	209	228	83	85	80	6.11601	5.56129	5.98108	2.28737	2.51414	2.30116	3.05393e-12	-1.2988	down
EVM0044189	649	564	608	218	191	204	24.045	21.1385	22.502	8.50792	7.96264	8.31491	2.12069e-34	-1.47242	down
EVM0048630	751	555	661	343	310	260	8.73365	6.53288	7.68543	4.19764	4.05422	3.33402	9.59169e-15	-1.01606	down
EVM0017382	95	127	126	55	50	39	3.29379	4.44986	4.33732	1.97971	1.9272	1.45503	2.57838e-05	-1.09449	down
EVM0013606	70	90	103	31	16	16	2.69456	3.51535	3.95381	1.23266	0.690402	0.669893	7.69955e-08	-1.69312	down
EVM0032443	543	523	495	91	132	111	17.224	16.7871	15.6833	3.03847	4.69202	3.8602	2.14444e-43	-2.08192	down
EVM0032442	18	24	22	103	64	34	0.303329	0.410673	0.362548	1.83451	1.20731	0.625815	0.000142175	1.36824	up
EVM0053096	27	17	29	50	48	73	0.657135	0.431169	0.72579	1.32226	1.3531	1.99763	0.00202775	1.07435	up
EVM0010553	85	136	104	9	12	16	3.75031	6.08406	4.5805	0.386661	0.550236	0.768989	3.15823e-16	-2.5566	down
EVM0055448	253	284	273	1757	1782	1563	4.91687	5.60275	5.31814	36.1048	39.0658	33.6113	6.39041e-198	2.69108	up
EVM0031871	3245	3279	3374	1476	1504	1591	110.5	113.06	114.836	52.9693	57.5865	59.7278	1.8314e-77	-1.041	down
EVM0014353	110	139	101	9	3	6	5.30481	6.79927	4.88254	0.457002	0.160184	0.320589	1.47315e-24	-3.35553	down
EVM0041165	57	38	43	126	103	126	1.30617	0.86801	0.971796	3.05914	2.66203	3.19457	3.18667e-07	1.29907	up
EVM0044949	175	132	161	485	321	348	2.84253	2.17324	2.61676	8.3312	5.87884	6.23863	4.49625e-15	1.31107	up
EVM0041188	88	102	99	40	42	41	2.11435	2.47689	2.3574	1.01011	1.11519	1.0795	0.000103003	-1.04795	down
EVM0006706	1075	915	924	387	300	389	39.5057	34.0443	33.9163	14.9806	12.3614	15.7341	4.48774e-35	-1.34773	down
EVM0014688	565	612	647	274	263	272	12.1998	13.3678	13.9488	6.23182	6.36757	6.47527	2.1643e-21	-1.08459	down
EVM0008739	207	222	244	67	77	73	6.44117	6.98994	7.58429	2.18334	2.66316	2.4786	1.8427e-14	-1.47984	down
EVM0022195	402	352	397	98	80	73	5.88674	5.20864	5.80736	1.50368	1.31003	1.1771	2.7389e-36	-2.04823	down
EVM0012028	109	140	129	32	26	31	1.85668	2.40795	2.18951	0.567259	0.483259	0.565355	3.3351e-12	-1.81368	down
EVM0003860	59	36	40	100	128	84	1.27308	0.774488	0.857264	2.27193	3.11951	2.00239	5.60799e-05	1.13697	up
EVM0003869	156	168	178	51	42	44	2.59125	2.8283	2.96125	0.889175	0.785049	0.79852	5.28261e-14	-1.67594	down
EVM0007157	64	65	51	188	147	222	0.820942	0.846168	0.65508	2.56836	2.15105	3.18406	1.43973e-12	1.5751	up
EVM0057101	107	132	139	66	46	30	1.76328	2.20465	2.30336	1.14366	0.845508	0.544411	7.78109e-06	-1.21118	down
EVM0028978	261	199	202	86	110	73	6.92113	5.34947	5.36023	2.40501	3.2753	2.12981	2.96254e-08	-1.15564	down
EVM0026530	172	151	177	32	38	47	3.07789	2.73697	3.16971	0.603102	0.766487	0.932052	2.57428e-15	-1.85833	down
Salix_babylonica_newGene_3252	123	130	122	21	18	23	2.60549	2.78891	2.58743	0.465879	0.419995	0.538551	1.08221e-16	-2.23979	down
EVM0010795	3836	3596	3571	291	314	336	57.692	54.7712	53.6855	4.61153	5.29758	5.56699	0	-3.45134	down
EVM0022530	307	305	311	817	684	730	3.54398	3.56456	3.58354	9.94621	8.87107	9.28483	4.0514e-37	1.31908	up
EVM0051176	3658	3799	3677	1578	1479	1473	68.7912	72.3531	69.1178	31.2799	31.2781	30.5432	3.84096e-133	-1.22553	down
EVM0038357	159	113	165	30	45	64	7.27653	5.23377	7.5415	1.40478	2.29163	3.19942	1.73933e-07	-1.41132	down
EVM0038356	113	120	132	58	42	61	3.92109	4.20108	4.58752	2.1202	1.64472	2.32465	4.23093e-05	-1.02049	down
EVM0029611	1322	1402	1528	496	441	467	28.9504	31.1043	33.4624	11.4538	10.8493	11.2703	1.85155e-72	-1.51556	down
EVM0023281	7715	7643	7576	2780	2408	2490	125.668	126.079	123.355	47.7387	44.1104	44.7256	3.94364e-291	-1.5083	down
EVM0023282	26701	25033	25444	8231	7804	7973	518.899	492.673	494.289	168.665	170.559	170.893	0	-1.61461	down
EVM0035300	109	118	105	431	367	401	3.77307	4.17276	3.63479	15.8662	14.4007	15.4448	6.15826e-36	1.85766	up
EVM0024483	839	859	812	409	383	335	15.5309	16.1126	15.0229	7.97136	7.97628	6.83499	8.25397e-27	-1.07304	down
EVM0020399	110	119	163	18	21	17	3.94551	4.30965	5.8467	0.667141	0.844597	0.672497	1.83256e-17	-2.39106	down
EVM0001134	489	438	499	1278	1349	1254	19.2752	17.503	19.6871	53.2104	59.8965	54.5787	6.53895e-68	1.49753	up
EVM0022884	926	1024	937	119	113	122	11.4211	12.7928	11.5563	1.54532	1.56731	1.64784	4.17869e-132	-2.89871	down
EVM0038596	554	645	619	229	191	208	14.0082	16.5207	15.6572	6.09947	5.43763	5.78633	7.9016e-32	-1.43569	down
EVM0020024	89	82	88	10	20	15	1.81814	1.70288	1.79264	0.213802	0.456507	0.329437	7.22648e-11	-2.05636	down
EVM0052667	1377	1369	1398	557	532	498	23.2827	23.4287	23.6179	9.92298	10.1072	9.27208	2.19842e-63	-1.30579	down
EVM0025590	357	400	293	1880	1796	1873	6.89413	7.81226	5.65347	38.3058	39.0467	39.9235	4.05993e-160	2.43987	up
EVM0000662	458	440	540	144	95	123	8.20547	7.99139	9.68127	2.70946	1.91542	2.42281	1.26637e-33	-1.85863	down
EVM0015836	76	63	75	26	30	16	3.58128	2.99863	3.56247	1.30821	1.5894	0.801109	7.73278e-05	-1.27471	down
EVM0005175	5707	5861	5644	2138	1960	2040	150.365	156.372	148.639	59.3907	58.0784	59.2748	7.58658e-233	-1.41634	down
EVM0037416	214	193	209	97	48	73	3.261	2.9801	3.17816	1.54747	0.819624	1.22399	9.84548e-10	-1.33919	down
EVM0021421	91	74	85	7	3	5	1.1343	0.935389	1.05605	0.085604	0.040574	0.062722	3.3274e-18	-3.04169	down
EVM0057499	180	201	177	15	15	14	3.49985	3.96029	3.44103	0.289817	0.32756	0.289735	1.12311e-34	-3.19464	down
EVM0031815	222	233	228	128	69	81	4.25981	4.52958	4.37068	2.5892	1.49003	1.71089	1.99385e-08	-1.16247	down
EVM0036240	253	307	312	605	650	722	7.61068	9.36013	9.36679	19.1906	21.9914	23.9765	2.42227e-23	1.22445	up
EVM0008248	877	819	760	105	79	100	31.339	29.6195	27.1381	3.93703	3.15169	3.91003	1.86966e-110	-2.96625	down
EVM0032895	599	604	629	1857	2019	1957	16.6162	16.96	17.4251	54.3365	63.0199	59.8845	1.35669e-116	1.72628	up
EVM0052649	954	958	947	83	83	104	20.9858	21.3509	20.8377	1.90614	2.04998	2.51555	5.87171e-147	-3.257	down
EVM0052648	715	862	745	365	373	320	24.0981	29.3969	25.0808	12.9401	14.136	11.8765	6.73386e-21	-1.04779	down
EVM0008567	184	174	233	8	12	0	4.39004	4.20937	5.57373	0.189696	0.322298	0	4.13432e-05	-1.83563	down
EVM0052643	650	592	565	135	180	219	14.2607	13.152	12.4046	3.12434	4.44215	5.2979	4.71547e-27	-1.63083	down
EVM0046216	200	157	197	67	60	65	2.39616	1.9042	2.35532	0.845696	0.805442	0.851474	8.21769e-11	-1.36895	down
EVM0054690	44	47	46	12	17	14	1.1314	1.22531	1.1836	0.319563	0.490392	0.377144	0.000625321	-1.26493	down
EVM0016837	34	34	33	11	5	4	0.441033	0.443943	0.420381	0.150771	0.066257	0.054758	0.000171492	-1.56204	down
Salix_babylonica_newGene_4186	526	473	445	122	105	63	12.4607	11.2556	10.5389	3.02093	2.78228	1.63346	6.63e-36	-2.1534	down
EVM0055870	203	184	186	35	24	16	6.78966	6.24425	6.2304	1.23233	0.873954	0.573204	4.17351e-26	-2.5982	down
EVM0014525	400	446	389	76	96	117	5.16022	5.83589	5.02338	1.03221	1.39225	1.66314	8.02169e-31	-1.94088	down
EVM0014521	94	73	119	33	35	38	2.10444	1.66112	2.68095	0.771768	0.884725	0.933084	3.16544e-05	-1.20114	down
EVM0050750	506	519	566	68	72	72	15.7439	16.3711	17.6052	2.23097	2.52238	2.45554	3.13387e-73	-2.7421	down
EVM0028019	873	867	741	374	338	326	19.0254	19.1327	16.1459	8.58862	8.27158	7.83263	2.79516e-28	-1.17163	down
EVM0052986	193	177	177	991	809	809	3.05886	2.84233	2.80719	16.6336	14.4847	14.2061	8.38195e-89	2.27534	up
EVM0004589	29	27	52	98	105	63	0.400565	0.384055	0.733172	1.45318	1.67021	0.973806	0.000159482	1.17914	up
Salix_babylonica_newGene_7677	2037	1819	1970	710	686	606	23.1457	20.9292	22.3731	8.50753	8.75663	7.59231	1.6633e-84	-1.46159	down
EVM0057801	46	78	60	181	167	158	0.833813	1.42935	1.07905	3.47111	3.41811	3.18177	2.9816e-10	1.41599	up
EVM0002742	63	115	88	15	6	18	1.92948	3.56936	2.69292	0.483193	0.207446	0.610314	1.05307e-10	-2.18371	down
EVM0027054	233	250	229	14	26	4	7.6432	8.29818	7.51724	0.484308	0.946363	0.108816	8.0413e-10	-2.53028	down
EVM0054869	1037	1171	1149	4667	4725	5026	40.2741	46.0548	44.6262	191.249	206.548	215.428	8.16351e-289	2.16057	up
EVM0021557	18	28	23	64	76	78	0.856005	1.34996	1.06961	3.23341	4.0944	4.12179	2.5175e-06	1.47518	up
EVM0049243	1157	1145	1196	248	253	252	15.6045	15.644	16.1239	3.52731	3.82608	3.74847	1.00579e-112	-2.11982	down
EVM0025077	54	58	39	0	0	0	3.47871	3.75839	2.46253	0	0	0	1.86577e-16	-3.4017	down
EVM0025078	47	43	65	19	13	10	0.331188	0.309539	0.460241	0.143085	0.100688	0.078356	9.54535e-05	-1.43203	down
EVM0033502	61	100	72	201	146	154	2.7547	4.61819	3.25073	9.64747	7.46894	7.73074	2.3111e-06	1.08369	up
EVM0023895	74	64	91	158	212	137	0.557449	0.490482	0.690734	1.26554	1.81373	1.14935	1.25044e-06	1.12752	up
EVM0011561	628	583	585	196	177	173	13.4336	12.6484	12.5176	4.42079	4.24595	4.06937	1.26314e-40	-1.61597	down
EVM0038833	348	353	312	45	25	52	3.35563	3.44811	3.00921	0.453715	0.267824	0.553478	1.17661e-43	-2.80139	down
EVM0038831	530	515	574	96	59	89	8.72934	8.58351	9.44514	1.65447	1.09316	1.60823	1.83704e-61	-2.56924	down
EVM0042373	246	239	255	531	501	520	4.06184	3.98173	4.20284	9.23659	9.29856	9.47192	1.99444e-21	1.11457	up
EVM0025381	105	128	108	322	324	309	4.69095	5.80328	4.82893	15.1695	16.2941	15.2609	6.96817e-21	1.49719	up
EVM0024031	462	420	517	260	182	208	14.7967	13.6171	16.5339	8.76726	6.53854	7.32367	1.37198e-12	-1.0118	down
EVM0034773	872	906	926	88	83	106	26.4465	27.8505	28.1052	2.81155	2.80328	3.52464	1.7168e-134	-3.14136	down
EVM0019027	445	460	488	134	141	165	12.1736	12.731	13.3483	3.83936	4.31261	4.96907	4.40765e-28	-1.54781	down
EVM0033925	787	941	706	354	334	323	26.7427	32.3829	23.9969	12.6969	12.7724	12.1165	1.24301e-23	-1.17747	down
EVM0033929	436	404	343	59	47	67	25.0696	23.4878	19.6976	3.53554	2.99559	4.22103	1.78929e-46	-2.57536	down
EVM0021233	149	144	128	317	369	343	4.29036	4.19839	3.68569	9.63673	11.9585	10.8856	3.28564e-17	1.31294	up
EVM0039071	693	745	774	239	188	240	38.8484	42.3023	43.4289	14.1453	11.8272	14.8561	2.83541e-44	-1.63018	down
EVM0039070	95	100	98	30	51	43	4.68308	4.99653	4.79135	1.56197	2.78565	2.30819	0.000225279	-1.04026	down
EVM0039690	153	177	96	60	52	38	6.86735	8.04459	4.29157	2.83919	2.58508	1.88569	1.40845e-06	-1.29453	down
EVM0039694	489	372	509	24	32	17	9.18098	7.06922	9.54525	0.469126	0.658964	0.340725	5.20646e-75	-3.86503	down
EVM0005500	889	979	1017	2033	1865	1928	7.59193	8.46581	8.67618	18.3058	17.9064	18.1548	5.70388e-58	1.07453	up
EVM0037598	73	60	81	16	7	9	0.66514	0.550062	0.735544	0.148993	0.065579	0.083521	4.8404e-10	-2.13973	down
EVM0000038	255	209	205	69	73	56	6.76529	5.61413	5.44164	1.9343	2.15576	1.63376	3.52036e-15	-1.5894	down
EVM0031990	3299	3132	3158	1417	1215	1236	39.8631	38.3351	38.1518	18.0516	16.5092	16.476	1.50578e-105	-1.23756	down
EVM0046877	15	16	16	57	36	32	0.468423	0.486052	0.500292	1.86593	1.26806	1.09162	0.00264069	1.14792	up
EVM0043543	1094	1194	1164	127	145	122	47.3433	52.324	50.344	5.76526	7.03649	5.80778	2.44677e-158	-3.00583	down
EVM0043544	464	409	506	229	204	189	12.0409	10.7465	13.1258	6.24817	5.93303	5.40464	9.49229e-15	-1.05384	down
EVM0043547	343	314	424	95	108	99	5.00612	4.64676	6.19353	1.46372	1.76898	1.5935	1.18446e-23	-1.69649	down
Salix_babylonica_newGene_2359	1244	1092	1105	3188	3356	3054	51.6625	44.979	44.4017	134.833	155.122	133.665	1.20597e-123	1.53926	up
EVM0028687	76	95	92	50	25	30	2.7613	3.49702	3.35667	1.92106	1.02908	1.19246	0.000260285	-1.10321	down
EVM0004233	1041	909	987	377	400	380	7.67698	6.79065	7.27955	2.93251	3.31565	3.08651	6.19273e-39	-1.25817	down
EVM0055196	120	122	90	14	22	25	1.28334	1.32327	0.962905	0.15607	0.256647	0.290678	2.38501e-12	-2.05237	down
EVM0055938	185	198	153	45	15	48	6.65742	7.24665	5.51075	1.71297	0.589328	1.88861	1.44942e-13	-1.99798	down
EVM0046029	99	134	115	20	28	27	2.56755	3.49698	2.96828	0.544683	0.788455	0.746688	9.39509e-12	-1.89068	down
EVM0054081	479	421	425	178	154	199	6.20451	5.51457	5.50114	2.42758	2.2401	2.84026	9.01384e-18	-1.21622	down
EVM0054086	500	633	578	126	134	125	7.37223	9.46516	8.53188	1.95457	2.21045	2.02478	4.3886e-47	-2.02364	down
EVM0051424	68	65	59	136	163	157	1.52677	1.48386	1.31919	3.23332	4.12805	3.9174	3.10191e-08	1.22792	up
EVM0011014	2005	2009	2149	609	523	500	47.3453	48.0507	50.7352	15.1512	13.8793	13.0046	1.08084e-135	-1.83574	down
EVM0025244	271	299	271	122	128	114	4.20291	4.70192	4.21428	1.98848	2.23575	1.94696	3.31226e-11	-1.09696	down
Salix_babylonica_newGene_9216	1018	1056	1113	330	217	377	28.8283	30.276	31.5209	9.85409	6.8899	11.7668	2.78137e-14	-1.6095	down
EVM0024638	355	398	408	66	51	35	3.42911	3.8888	3.93801	0.664275	0.544583	0.367465	2.71605e-48	-2.71836	down
EVM0024631	44	41	51	89	108	110	1.48557	1.38091	1.71964	3.1652	4.11677	4.11001	2.00023e-05	1.12598	up
EVM0028739	944	870	861	192	187	183	32.6405	30.4856	29.7816	6.9801	7.2658	6.96383	1.00048e-86	-2.14556	down
EVM0056655	781	762	863	1723	1686	1608	16.2191	16.0257	17.9195	37.7453	39.3858	36.8407	1.96993e-55	1.12016	up
EVM0012608	273	269	221	617	517	515	4.39438	4.38922	3.56176	10.5019	9.38625	9.15671	6.31391e-20	1.15106	up
EVM0018554	234	282	326	87	59	68	12.3116	15.0348	17.1159	4.8295	3.44117	3.92909	1.92466e-20	-1.80534	down
EVM0016295	3336	3334	3400	7983	7393	7438	54.337	54.9948	55.3561	137.102	135.442	133.633	7.14524e-260	1.24491	up
EVM0015670	268	295	320	94	85	83	8.36161	9.33749	9.98526	3.07895	2.96324	2.82829	6.21805e-21	-1.61382	down
EVM0022101	3561	3581	3705	807	856	744	25.4113	25.8745	26.427	6.07218	6.86823	5.85249	3.52223e-258	-2.09216	down
EVM0022100	282	273	276	67	65	58	8.80641	8.64699	8.61739	2.18406	2.26155	1.9728	2.97752e-27	-1.96177	down
EVM0015676	133	126	123	78	38	42	2.26269	2.16578	2.0986	1.4032	0.716387	0.78631	3.9869e-05	-1.09553	down
EVM0044737	277	288	275	107	78	123	5.68211	5.97937	5.63514	2.29834	1.79321	2.78337	3.64124e-13	-1.31689	down
EVM0044733	2321	2245	2240	1000	914	1088	33.1832	32.5056	32.0121	15.0695	14.6962	17.157	1.39682e-58	-1.10539	down
EVM0057416	1680	1690	1719	670	576	633	34.6662	35.3049	35.4434	14.5762	13.3662	14.393	1.99983e-79	-1.36018	down
EVM0044086	241	211	233	31	17	44	6.03876	5.3527	5.84789	0.796615	0.468792	1.19256	2.13715e-27	-2.58068	down
EVM0044088	273	329	361	915	860	788	8.20561	10.0118	10.8274	29.0223	29.0714	26.1424	3.20838e-40	1.4542	up
EVM0038663	219	164	215	47	63	59	2.83292	2.15088	2.78259	0.638293	0.913127	0.840619	9.10017e-14	-1.62987	down
EVM0037909	156	160	157	560	503	503	6.62476	6.86221	6.62899	25.0718	24.0306	23.556	2.19259e-43	1.75236	up
EVM0032998	733	775	784	266	233	324	29.3553	31.4413	31.3911	11.2364	10.5016	14.2919	4.37531e-31	-1.38084	down
EVM0024177	6	17	13	66	108	61	0.075376	0.220259	0.161436	0.900104	1.57554	0.863727	2.11517e-10	2.20501	up
EVM0047069	101	129	141	290	232	285	1.02856	1.34144	1.44364	3.13294	2.66878	3.22654	1.45554e-10	1.13618	up
EVM0033713	149	173	190	455	415	480	4.19511	4.92433	5.32388	13.4989	13.1339	14.8864	1.14182e-24	1.42653	up
EVM0041392	5512	5462	5892	1630	1455	1394	221.184	221.941	236.333	68.9652	65.6604	61.6763	2.23284e-290	-1.8391	down
EVM0039196	39	22	26	62	64	63	0.931426	0.540154	0.625104	1.58072	1.74944	1.68558	0.00198371	1.01199	up
EVM0039197	314	381	341	826	686	681	5.97074	7.34803	6.49247	16.6022	14.7102	14.3236	2.75678e-24	1.1275	up
EVM0004173	94	81	77	41	20	16	1.6043	1.40284	1.30373	0.738143	0.382948	0.298906	1.36761e-05	-1.3979	down
EVM0052307	211	220	215	96	80	80	5.76394	6.09492	5.87301	2.77113	2.46322	2.41723	1.22156e-10	-1.20701	down
EVM0032143	176	175	162	40	52	42	2.65816	2.6692	2.44941	0.635718	0.869415	0.699142	1.71989e-14	-1.72784	down
EVM0006781	151	144	132	46	30	51	2.23782	2.16107	1.96178	0.710707	0.503024	0.838278	4.92214e-10	-1.53457	down
EVM0006780	5899	5772	5617	216	141	184	61.656	61.098	58.6876	2.37604	1.65016	2.11159	0	-4.88653	down
EVM0004318	55	84	73	238	211	229	1.26527	1.96542	1.69273	5.84007	5.4982	5.86741	6.95263e-17	1.64611	up
EVM0047065	494	460	484	55	85	80	11.855	11.1737	11.6208	1.37021	2.2792	2.10336	1.41168e-53	-2.53107	down
EVM0000200	110	102	128	48	34	33	2.10388	1.97065	2.45207	0.969441	0.734859	0.692853	3.12634e-07	-1.34965	down
EVM0007665	53	43	42	144	164	121	1.40799	1.14799	1.11157	4.07992	4.96398	3.5933	7.45397e-11	1.5624	up
EVM0040133	69	67	65	142	139	143	0.803571	0.790676	0.754225	1.73896	1.81547	1.83795	1.06949e-06	1.06989	up
EVM0048579	8927	8532	8480	3928	3859	4178	186.811	180.82	177.39	86.6584	90.8285	96.4366	1.34882e-127	-1.04485	down
EVM0054988	47	44	37	15	15	12	1.49678	1.41459	1.18587	0.511722	0.531836	0.418007	0.0014299	-1.2047	down
EVM0054980	3663	3471	3518	1687	1444	1634	69.1022	66.3084	66.3293	33.5494	30.6369	33.9897	8.29823e-87	-1.08885	down
EVM0054983	91	79	130	14	18	4	5.80412	5.05317	8.27167	0.918449	1.22534	0.213569	4.93975e-13	-2.41577	down
EVM0027191	50	77	79	4	9	0	1.35183	2.09543	2.1245	0.099036	0.257781	0	6.47373e-13	-2.74523	down
EVM0001960	78	58	72	194	132	149	2.18124	1.6323	2.01866	5.75192	4.18311	4.63572	2.47012e-07	1.16631	up
EVM0001962	714	698	665	267	262	273	16.6332	16.4714	15.493	6.56126	6.86465	7.01975	2.39292e-32	-1.283	down
EVM0027447	56	57	61	7	13	26	1.38328	1.43013	1.51546	0.181968	0.36374	0.707673	0.000109146	-1.43793	down
EVM0057722	125	101	131	58	47	44	3.39597	2.75833	3.54999	1.65737	1.43167	1.31855	1.55456e-05	-1.09012	down
EVM0013778	435	534	493	216	220	229	7.72004	9.5881	8.73408	4.02682	4.37586	4.47396	3.33557e-15	-1.04206	down
EVM0033771	244	307	223	607	590	606	2.42471	3.09139	2.21733	6.36547	6.5999	6.64433	3.55969e-23	1.25832	up
EVM0055769	950	926	1024	182	193	209	26.1931	25.8615	28.2368	5.27791	5.98304	6.34635	2.84953e-92	-2.20452	down
EVM0026317	353	315	269	103	93	61	6.73344	6.08069	5.13171	2.06918	1.98784	1.27377	4.24848e-19	-1.70604	down
EVM0043207	234	177	226	104	93	82	2.80869	2.14986	2.70735	1.31203	1.25497	1.07724	7.1287e-08	-1.06418	down
EVM0029694	426	522	480	116	126	126	13.058	16.1892	14.6909	3.73571	4.34692	4.24893	5.96134e-36	-1.82894	down
EVM0021952	117	120	118	49	43	57	1.64511	1.71096	1.65061	0.725744	0.679024	0.876847	1.26025e-05	-1.08436	down
EVM0050842	451	504	420	1171	1126	1178	11.848	13.3914	11.0173	32.4291	33.2523	34.1167	4.03032e-54	1.38921	up
EVM0050845	1694	1449	1466	404	353	428	39.7618	34.4459	34.3866	9.99432	9.31819	11.0722	1.29014e-90	-1.86855	down
EVM0005912	690	627	718	176	136	160	8.23442	7.58549	8.57469	2.21728	1.81547	2.09816	2.17357e-57	-1.99528	down
EVM0035381	183	142	154	61	45	30	4.94116	3.88701	4.14444	1.72274	1.3459	0.891308	1.18174e-10	-1.5959	down
EVM0020316	97	60	91	248	174	233	1.96056	1.2322	1.84862	5.31145	3.97048	5.21347	8.06375e-11	1.37382	up
EVM0020319	175	210	171	392	423	426	3.84989	4.69018	3.76769	9.11892	10.4755	10.3623	4.39584e-17	1.1929	up
EVM0023757	560	542	497	1123	979	1075	4.79892	4.70248	4.25319	10.141	9.42967	10.1604	9.2308e-33	1.0458	up
EVM0027838	9	12	29	44	84	39	0.306738	0.393577	0.964377	1.58236	3.19838	1.4537	0.000477505	1.36746	up
EVM0014072	58	60	91	18	36	18	2.06413	2.14583	3.23049	0.66764	1.40718	0.702745	0.000492667	-1.20528	down
EVM0039229	51	41	37	16	2	3	1.52297	1.22338	1.09423	0.492351	0.049342	0.098812	4.18026e-05	-1.71515	down
EVM0039408	51	85	59	14	9	13	4.14995	7.0193	4.79815	1.16152	0.819607	1.1219	7.30021e-08	-1.88729	down
EVM0021866	2253	2164	2168	538	539	588	40.1325	39.03	38.6006	10.0944	10.7821	11.5366	1.2442e-156	-1.90098	down
EVM0049954	17	18	18	50	64	53	0.428203	0.486789	0.459873	1.39442	1.90362	1.54774	3.16154e-05	1.41987	up
EVM0049953	502	485	375	186	188	239	5.00298	4.88625	3.72784	1.95497	2.10594	2.62752	1.98399e-11	-1.04651	down
EVM0044291	251	255	213	66	65	65	4.78397	4.93445	4.05247	1.32809	1.38216	1.35023	5.97907e-19	-1.71043	down
Salix_babylonica_newGene_11063	319	317	296	46	41	67	9.74216	9.79197	9.03557	1.46597	1.38521	2.22468	1.05565e-34	-2.38579	down
EVM0048775	3048	2789	2907	937	755	735	48.3474	44.7905	46.0932	15.6642	13.4691	12.845	2.37453e-139	-1.77078	down
EVM0021280	171	176	182	50	55	80	5.87348	6.13122	6.28001	1.81442	2.1308	3.04608	2.41906e-09	-1.34143	down
EVM0054611	311	392	319	124	149	115	5.40591	6.8932	5.541	2.26496	2.8962	2.19009	3.86032e-14	-1.27526	down
EVM0039364	307	238	283	729	828	714	3.43803	2.69675	3.16351	8.62088	10.4419	8.83087	3.36143e-36	1.49471	up
EVM0030978	748	849	813	373	368	333	20.3699	23.4194	22.1373	10.7215	11.2559	10.0095	4.61695e-26	-1.08216	down
EVM0036483	304	291	307	634	619	592	6.44117	6.24327	6.50978	14.1972	14.7988	13.8585	1.04175e-23	1.08245	up
EVM0055569	227	196	207	58	62	40	10.0039	8.74238	9.10739	2.69181	3.04902	1.92998	4.84251e-17	-1.78324	down
EVM0009304	100	90	79	302	246	211	1.93585	1.76774	1.53027	6.18862	5.37592	4.51781	4.24271e-15	1.48136	up
EVM0014338	876	807	851	2139	2129	2083	16.0855	15.0066	15.6284	41.4335	43.9811	42.2152	3.39606e-102	1.38559	up
EVM0015616	128	139	145	38	61	38	2.24449	2.46396	2.54073	0.689949	1.19014	0.728087	4.87818e-08	-1.37793	down
EVM0015615	46	44	55	81	115	123	0.468179	0.458844	0.564151	0.880433	1.33161	1.40153	6.07989e-05	1.08855	up
EVM0004504	631	605	632	268	264	290	21.5263	20.8864	21.5413	9.61013	10.123	10.9065	1.21895e-22	-1.09609	down
EVM0008164	388	476	497	221	185	184	9.1754	11.4016	11.7739	5.51504	4.91378	4.78825	6.02468e-15	-1.10769	down
EVM0023663	475	444	399	59	52	50	9.82995	9.30096	8.25064	1.2691	1.20684	1.14161	3.77479e-62	-2.83678	down
EVM0012349	1090	828	858	253	209	245	21.8659	16.8315	17.2187	5.33827	4.71907	5.4146	1.08633e-52	-1.86536	down
EVM0012343	19700	19106	19658	8059	7893	7586	243.746	239.399	243.133	105.138	109.838	103.518	0	-1.24289	down
EVM0056133	710	660	601	245	234	247	84.6554	79.5964	71.6085	30.6862	31.3583	32.3957	9.29731e-31	-1.34654	down
EVM0007361	66	64	79	163	158	158	0.863899	0.845578	1.02832	2.24039	2.31752	2.27043	2.07732e-08	1.18631	up
EVM0053415	3354	3226	3061	640	646	704	50.1404	48.8397	45.7401	10.0831	10.8552	11.6015	9.80506e-236	-2.19351	down
EVM0022074	14	22	13	46	58	62	0.861423	1.40688	0.831679	3.09795	4.12639	4.37631	2.59725e-05	1.47833	up
EVM0017442	428	381	433	1028	814	823	9.49543	8.56057	9.61155	24.0683	20.3124	20.1481	7.9239e-29	1.14917	up
EVM0017445	402	451	491	153	158	170	9.5326	10.8416	11.641	3.81823	4.21664	4.44708	3.24472e-22	-1.37302	down
EVM0049173	90	91	115	259	256	254	2.65079	2.70043	3.37407	8.02796	8.46679	8.23863	3.2422e-15	1.38305	up
EVM0027764	2222	2031	2123	619	415	598	14.8675	13.7602	14.1983	4.36492	3.12084	4.40804	5.72203e-32	-1.83464	down
EVM0013929	35	15	35	71	68	93	2.08755	0.90113	2.09498	4.56435	4.61616	6.23392	7.59216e-05	1.28484	up
EVM0018044	161	158	183	472	427	548	5.90466	5.88714	6.72739	18.3281	17.6854	22.2888	5.65636e-28	1.55037	up
EVM0018040	513	413	458	129	122	289	17.4363	14.2388	15.5846	4.61571	4.64776	10.8475	0.00737318	-1.01722	down
EVM0010699	548	651	634	1227	1250	1357	18.364	22.1033	21.2497	43.398	47.1443	50.2043	3.36143e-36	1.12108	up
EVM0020682	27	24	9	39	54	50	0.72652	0.648209	0.229944	1.10516	1.65908	1.50788	0.00699364	1.03693	up
EVM0019315	64	80	70	265	226	265	1.10856	1.40541	1.2242	4.87718	4.44459	5.11593	4.41449e-22	1.79298	up
EVM0023658	63	58	77	304	313	281	2.02924	1.87999	2.47414	10.3395	11.3674	9.98501	6.77863e-33	2.14312	up
EVM0028357	479	476	566	186	187	177	5.77621	5.81973	6.83176	2.36698	2.53354	2.35301	4.90652e-25	-1.36435	down
EVM0029020	61	95	108	214	183	178	1.13694	1.796	2.02066	4.24493	3.85994	3.68373	2.66694e-07	1.11302	up
Salix_babylonica_newGene_6005	155	190	164	27	32	31	2.9326	3.64992	3.11077	0.532059	0.682579	0.642577	2.51376e-20	-2.21666	down
EVM0035027	130	165	162	54	59	59	2.47043	3.16592	3.07793	1.06476	1.24703	1.2368	4.93475e-08	-1.243	down
EVM0035022	309	266	294	122	104	107	7.66288	6.67814	7.27338	3.19181	2.88843	2.92518	2.29509e-14	-1.26617	down
EVM0018868	2989	2760	2852	80	54	44	28.9096	27.0285	27.5702	0.812764	0.57805	0.466373	0	-5.40602	down
EVM0032738	140	134	166	47	28	37	3.39539	3.28798	4.02472	1.198	0.766694	0.988163	2.26007e-12	-1.73624	down
EVM0007428	526	543	584	81	118	88	12.8064	13.3945	14.2119	2.07712	3.22582	2.3589	7.68637e-55	-2.37132	down
EVM0037513	3920	3935	3990	1834	1670	1754	60.6145	61.6257	61.6745	29.9062	29.041	29.9054	1.23619e-120	-1.10072	down
EVM0044823	2	9	10	31	48	46	0.043378	0.209679	0.222038	0.751953	1.23717	1.15931	4.36898e-06	1.8497	up
EVM0034355	390	397	403	72	83	63	6.06002	6.23869	6.26413	1.17496	1.44303	1.07279	2.59701e-44	-2.28573	down
EVM0040679	44	53	51	169	161	168	0.742753	0.905121	0.849407	3.0175	3.07102	3.13353	7.79265e-15	1.6926	up
EVM0040670	150	197	222	94	73	80	4.18243	5.56264	6.19817	2.7504	2.27733	2.44901	6.54976e-07	-1.06649	down
EVM0008368	1420	1468	1500	552	501	501	18.486	19.353	19.5262	7.57606	7.33799	7.18351	4.32126e-76	-1.41819	down
EVM0035920	45	69	52	15	14	25	1.21605	1.885	1.40494	0.413108	0.411696	0.723771	0.000532201	-1.24763	down
EVM0035927	95	67	69	188	150	129	3.66445	2.61961	2.63917	7.66181	6.51827	5.48846	1.32677e-05	1.00257	up
EVM0008980	240	214	282	453	469	526	3.92915	3.54087	4.61865	7.82462	8.62671	9.495	7.67542e-14	1.0196	up
EVM0057575	17	13	25	76	38	72	0.444611	0.337901	0.66895	2.1911	1.14713	2.16547	3.52513e-05	1.46513	up
EVM0057576	74	87	52	180	211	189	1.58376	1.88982	1.10278	4.1049	5.13154	4.49452	7.20245e-11	1.41307	up
EVM0053658	126	105	123	28	23	29	2.56349	2.15855	2.48935	0.595466	0.515797	0.64223	3.88088e-12	-1.8535	down
EVM0041466	207	120	181	6	9	26	6.75898	3.96528	5.91174	0.20668	0.312655	0.934509	9.97616e-08	-2.23674	down
EVM0054003	62	45	75	6	21	22	1.11341	0.824829	1.34356	0.111316	0.415863	0.436465	0.000171281	-1.40836	down
EVM0049183	621	676	790	333	263	325	7.71608	8.5056	9.81899	4.36249	3.67001	4.45203	3.95389e-19	-1.09019	down
EVM0053388	3835	3486	3658	1175	1147	1144	55.8411	51.4022	53.2486	18.0353	18.7877	18.3654	7.32509e-180	-1.58818	down
EVM0021406	122	93	124	0	2	0	3.47782	2.67417	3.52412	0	0.064352	0	1.68147e-31	-4.33318	down
EVM0030832	529	479	509	232	239	216	11.9433	10.9602	11.4883	5.52696	6.05653	5.37184	2.03454e-17	-1.05157	down
EVM0045835	250	260	234	98	78	109	7.21021	7.58875	6.74273	2.97098	2.51244	3.45572	9.01934e-12	-1.25494	down
EVM0023501	1709	1781	1532	405	451	425	44.0009	46.4507	39.4258	10.9938	13.0631	12.0727	2.53804e-100	-1.88057	down
EVM0014779	684	764	683	202	196	176	88.9569	100.747	88.8862	27.6428	28.6342	25.2681	5.172e-52	-1.78851	down
EVM0014774	196	158	188	680	470	573	1.87522	1.53061	1.7901	6.86405	5.04987	6.04934	7.14233e-33	1.6832	up
EVM0029249	223	229	231	43	38	55	3.51594	3.6634	3.63735	0.704334	0.667306	0.942834	2.75106e-24	-2.11413	down
EVM0028115	251	310	274	42	19	17	5.7169	7.16176	6.25066	0.999108	0.485568	0.425628	8.45018e-39	-3.06525	down
EVM0002390	1457	1526	1482	595	514	503	31.0746	32.9577	31.5904	13.382	12.3197	11.8155	3.28844e-70	-1.39095	down
EVM0022182	111	115	116	443	398	422	3.58045	3.77309	3.75008	15.1707	14.5219	15.1039	5.69104e-40	1.89397	up
EVM0024918	177	149	146	54	71	57	2.34116	1.99907	1.93501	0.75243	1.0474	0.831159	1.04665e-07	-1.21029	down
EVM0026407	18	26	23	61	79	59	0.429299	0.63876	0.539956	1.54991	2.13512	1.57981	1.94938e-05	1.384	up
EVM0016740	143	172	174	85	72	57	2.06139	2.51142	2.50207	1.28216	1.16877	0.905623	2.28868e-06	-1.05096	down
EVM0056569	619	672	692	1531	1542	1398	12.1228	13.336	13.5485	31.6511	34.0112	30.2235	3.04206e-56	1.23035	up
EVM0030037	280	264	306	83	131	164	9.86787	9.43321	10.7716	3.08086	5.18656	6.37285	7.94371e-07	-1.02933	down
EVM0013714	380	385	386	72	61	23	7.0296	7.20917	7.13502	1.39061	1.26966	0.450098	1.47525e-10	-2.24029	down
EVM0054439	78	48	82	0	0	4	5.3296	3.3257	5.59105	0	0	0.274462	5.5816e-18	-3.39404	down
EVM0011279	122	139	120	306	276	375	3.40896	3.9185	3.34616	9.02483	8.67615	11.569	2.56297e-15	1.34056	up
EVM0020766	35	21	45	182	172	173	0.753376	0.451754	0.949705	4.135	4.15911	4.10045	2.11296e-20	2.23408	up
EVM0020765	350	309	311	73	60	100	4.6789	4.17612	4.15316	1.02936	0.895537	1.46791	2.26082e-24	-1.88925	down
EVM0001944	1238	1096	1148	463	412	448	27.894	25.0077	25.857	10.9899	10.442	11.1262	4.96575e-50	-1.31392	down
EVM0022402	48	64	69	103	108	159	1.03028	1.39594	1.49175	2.35118	2.61869	3.79762	0.000143609	1.00005	up
EVM0029763	281	288	325	130	127	115	14.0295	14.5526	16.2266	6.80615	7.08499	6.29485	1.07148e-12	-1.15339	down
Salix_babylonica_newGene_8476	114	137	140	47	54	59	3.8414	4.67459	4.71617	1.66117	2.04401	2.17533	3.93834e-06	-1.11991	down
EVM0025848	1542	1527	1615	767	635	632	12.5771	12.6125	13.1733	6.59647	5.82475	5.67985	1.62498e-48	-1.12773	down
EVM0021178	259	265	217	36	27	36	26.4204	27.3615	22.0597	3.83999	3.00552	4.00471	5.39859e-34	-2.63324	down
EVM0035494	946	914	1013	444	317	395	9.25612	9.0535	9.90751	4.57698	3.48835	4.2549	1.89178e-31	-1.22842	down
EVM0031322	93	85	127	202	203	233	3.451	3.20378	4.72361	7.95352	8.50704	9.60797	6.76365e-08	1.07349	up
EVM0046840	1107	1144	1116	198	231	207	21.1527	22.1371	21.3122	3.97618	4.95918	4.35835	1.02716e-112	-2.29983	down
EVM0046848	61	46	42	28	12	13	1.13029	0.861195	0.778022	0.536934	0.234061	0.264637	0.00288111	-1.12701	down
EVM0032670	1470	1311	1446	316	404	398	26.8127	24.2093	26.3583	6.06453	8.28228	7.99822	3.36485e-72	-1.81997	down
EVM0032677	511	621	574	267	212	237	9.07354	11.1591	10.1969	5.00125	4.22111	4.62785	5.26516e-20	-1.16002	down
EVM0000287	1393	1352	1479	455	405	532	28.635	28.1466	30.3903	9.86501	9.3577	12.048	4.57397e-59	-1.5138	down
EVM0045767	93	66	62	30	21	23	0.855662	0.614745	0.570917	0.285544	0.217575	0.22478	5.50417e-05	-1.28824	down
EVM0009753	215	170	169	100	71	67	5.50514	4.39442	4.32018	2.68417	2.02989	1.8833	6.01558e-07	-1.08116	down
EVM0048066	2489	2652	2487	15	12	24	62.0409	66.9641	61.9782	0.38021	0.318005	0.65452	0	-6.75961	down
Salix_babylonica_newGene_1293	90	91	74	29	22	41	5.88022	5.97756	4.82886	1.95139	1.61158	2.94445	6.03201e-05	-1.21823	down
EVM0048682	318	231	260	77	53	59	9.34661	6.86018	7.61767	2.37541	1.73942	1.89624	7.98633e-22	-1.91414	down
EVM0027113	88	80	128	31	21	23	1.45156	1.33849	2.10407	0.530477	0.373019	0.405175	2.48991e-08	-1.65802	down
EVM0006288	355	390	373	124	113	195	4.36406	4.85078	4.57933	1.60007	1.56004	2.64216	6.27995e-12	-1.24241	down
EVM0019544	192	181	190	440	456	372	1.61696	1.54512	1.60014	3.91083	4.32503	3.45892	3.17749e-18	1.20605	up
EVM0017012	37	64	41	116	117	98	0.453557	0.786061	0.499022	1.49138	1.61028	1.3126	1.64323e-05	1.15818	up
EVM0017010	1013	1049	927	309	243	295	7.05885	7.40453	6.45392	2.2686	1.90072	2.26469	5.04161e-61	-1.72542	down
EVM0041450	1426	1169	1337	423	358	379	22.6431	18.7844	21.208	7.06731	6.3917	6.63424	6.46062e-70	-1.67244	down
EVM0026393	369	456	464	174	90	109	6.83803	8.57541	8.6134	3.40377	1.87951	2.22664	9.90714e-20	-1.6467	down
EVM0033483	213	213	189	72	44	45	5.52821	5.61526	4.9075	1.95382	1.28029	1.29079	1.03759e-15	-1.74186	down
EVM0050595	11	25	25	54	42	52	0.437148	1.02587	1.01621	2.35262	1.97168	2.3663	0.00332309	1.07988	up
EVM0014099	73	65	59	276	253	253	1.63483	1.48291	1.32549	6.56346	6.41763	6.29861	1.46265e-26	1.95473	up
EVM0014094	41	54	70	153	122	178	0.921983	1.25286	1.59546	3.69862	3.14075	4.50858	1.28264e-08	1.39417	up
EVM0014092	139	97	136	5	3	8	1.61186	1.14052	1.57921	0.055192	0.026164	0.102464	7.92283e-27	-3.52848	down
EVM0043356	3050	2944	3002	1234	1176	1132	73.0888	71.4422	71.9006	31.1613	31.6851	29.9113	8.2559e-120	-1.27162	down
EVM0015328	47	64	89	160	168	128	0.984424	1.3734	1.88273	3.59195	4.0267	3.00009	2.42995e-06	1.15354	up
EVM0012678	10	18	15	78	55	57	0.347328	0.621774	0.520266	2.84086	2.12536	2.199	1.40706e-07	1.793	up
EVM0005305	56	87	102	6	18	23	2.86281	4.5408	5.24685	0.272282	1.04398	1.27634	1.78961e-07	-1.83492	down
EVM0013184	73	70	52	16	34	26	1.62024	1.57272	1.15997	0.367787	0.835351	0.629284	0.00188456	-1.06871	down
EVM0053923	89	129	123	247	261	280	2.21016	3.22528	3.04337	6.47438	7.2961	7.6626	1.99006e-11	1.21915	up
EVM0053929	989	1003	1085	2267	1923	1870	4.46493	4.58442	4.89676	10.7942	9.76673	9.30968	1.50984e-48	1.03635	up
EVM0017759	38	42	37	83	95	78	0.897164	1.00164	0.862845	2.07794	2.52472	2.04291	0.000141997	1.06877	up
EVM0025493	286	384	229	36	50	42	6.02455	8.2027	4.8268	0.784667	1.18535	0.966609	3.58736e-30	-2.53587	down
EVM0025497	457	414	438	14	30	34	20.8113	19.1168	19.9398	0.644614	1.53853	1.69191	4.30271e-74	-3.73118	down
EVM0042573	540	577	556	240	196	279	9.8533	10.6575	10.143	4.61637	4.01656	5.60214	1.15454e-17	-1.13065	down
EVM0042575	61	82	84	242	183	221	1.09389	1.48203	1.5049	4.60637	3.71514	4.39935	1.2369e-13	1.48415	up
EVM0051415	166	135	132	339	285	298	5.0779	4.19762	4.05613	10.9786	9.85251	10.0815	2.78095e-12	1.11566	up
EVM0035510	187	144	125	449	391	425	7.59409	5.9089	5.08334	19.2807	17.9336	19.0819	2.94766e-22	1.48702	up
EVM0022611	78	73	81	31	22	40	2.94198	2.77867	3.07018	1.21384	0.907415	1.65483	0.000434714	-1.08516	down
Salix_babylonica_newGene_8993	84	71	67	253	224	215	2.7384	2.37341	2.18932	8.91391	8.26735	7.85592	9.03553e-18	1.61903	up
EVM0031514	51	22	33	60	96	78	1.46936	0.641261	0.951008	1.83108	3.15584	2.50519	0.00172058	1.03291	up
EVM0053603	925	945	925	329	341	323	16.305	16.8784	16.3007	6.10286	6.76683	6.26955	2.22892e-49	-1.40613	down
EVM0036159	94	48	60	12	9	16	1.00211	0.515361	0.638427	0.128481	0.106921	0.179834	1.27754e-07	-1.87752	down
EVM0001187	159	133	121	25	52	54	5.53125	4.68846	4.22355	0.917154	2.03527	2.06101	2.50335e-07	-1.40993	down
EVM0001181	204	245	227	48	43	28	5.18517	6.32961	5.78496	1.28194	1.21228	0.783681	5.94238e-25	-2.26303	down
EVM0001458	1843	1793	1737	451	428	499	24.9084	24.5386	23.4619	6.42706	6.50536	7.43233	5.28328e-123	-1.87755	down
EVM0000588	10345	9632	9973	2103	2023	2317	70.0345	66.0425	67.496	15.0102	15.4047	17.296	0	-2.14063	down
EVM0038691	111	122	141	271	242	250	5.07262	5.65502	6.48642	13.1193	12.4991	12.6711	5.7479e-10	1.05263	up
EVM0006868	398	291	289	863	697	782	10.9305	8.09268	7.9408	24.9999	21.553	23.7035	9.49437e-26	1.29688	up
EVM0008473	62	63	70	240	192	215	2.50748	2.58605	2.83571	10.3432	8.81819	9.66304	3.41549e-18	1.69707	up
EVM0033003	368	344	395	140	161	199	7.17134	6.78092	7.68526	2.88002	3.51559	4.26182	1.00715e-10	-1.0374	down
EVM0033001	574	494	616	238	255	258	13.5337	11.7967	14.5256	5.90556	6.76863	6.71508	2.61067e-17	-1.07088	down
EVM0003741	25	34	48	124	115	104	0.671083	0.938256	1.33776	3.65056	3.60804	3.17933	6.95897e-09	1.56127	up
EVM0053814	157	197	186	54	39	52	7.00627	8.89286	8.30123	2.54404	1.93441	2.56363	2.82027e-14	-1.69753	down
EVM0047061	851	887	804	2110	1810	1948	12.8084	13.5139	12.097	33.4973	30.6446	32.3473	5.22771e-74	1.26449	up
EVM0047060	182	219	142	39	26	52	3.6715	4.4821	2.87715	0.828439	0.587432	1.14473	1.68895e-14	-1.94103	down
EVM0030508	189	175	149	64	75	58	7.85705	7.36199	6.20476	2.81223	3.48237	2.66322	2.40405e-08	-1.22398	down
Salix_babylonica_newGene_3794	90	75	100	46	31	30	1.68601	1.49267	2.11249	0.845396	0.748936	0.653872	0.000169719	-1.09727	down
EVM0053490	9077	8742	8903	3709	3259	3535	132.186	128.933	129.599	56.9548	53.3714	56.7721	2.49786e-236	-1.27733	down
EVM0047469	71	48	70	142	202	207	2.88482	1.97545	2.86128	6.14771	9.33874	9.37875	1.28448e-10	1.49238	up
EVM0047463	338	370	411	1085	1021	1000	3.80574	4.22165	4.62649	12.9038	12.9551	12.4458	3.48525e-59	1.52112	up
EVM0057447	119	123	106	39	28	35	2.42281	2.52986	2.15574	0.837514	0.643289	0.773121	4.19736e-09	-1.53487	down
EVM0045806	128	118	171	375	414	411	3.79198	3.52627	5.05784	11.704	13.7811	13.4397	1.60561e-22	1.53892	up
EVM0041581	356	329	376	842	876	712	8.33128	7.79073	8.78776	20.7927	23.0711	18.4037	2.55546e-30	1.24274	up
EVM0017222	211	200	262	78	73	61	8.74116	8.42192	10.8917	3.37742	3.37637	2.77166	5.05584e-14	-1.50722	down
EVM0017228	475	464	405	1134	1157	1104	3.77471	3.73612	3.21563	9.51364	10.35	9.68559	3.45148e-53	1.38868	up
EVM0034003	39	44	27	102	100	84	1.1463	1.31079	0.798606	3.22251	3.35455	2.76076	4.45428e-06	1.28357	up
EVM0025654	59	48	93	28	18	13	0.69005	0.572699	1.09708	0.346235	0.228219	0.165037	9.709e-05	-1.37464	down
EVM0025656	78	50	52	14	18	20	1.20431	0.780768	0.802817	0.228092	0.312836	0.340095	6.06868e-05	-1.39905	down
EVM0021720	87	93	86	18	7	15	3.04481	3.27338	3.0028	0.654345	0.236592	0.54138	3.32812e-12	-2.22117	down
EVM0035757	77	83	46	27	22	28	1.46478	1.59624	0.859653	0.532718	0.465837	0.58146	0.000641783	-1.13822	down
EVM0035759	1271	1276	1231	194	178	218	37.8495	38.4874	36.6488	6.06808	5.93732	7.14368	2.16897e-145	-2.57254	down
EVM0038256	62	48	69	7	6	0	0.872762	0.689649	0.974859	0.095231	0.092304	0	1.61438e-11	-2.59657	down
EVM0024526	119	106	134	275	250	258	15.6013	14.0404	17.5781	38.1942	37.0703	37.5467	1.00634e-11	1.14584	up
EVM0020457	83	60	59	32	28	20	1.85873	1.348	1.30442	0.750907	0.683786	0.478934	0.000995098	-1.07873	down
EVM0028604	576	633	555	1615	1461	1508	12.2987	13.6899	11.8568	36.3855	35.1139	35.5403	9.11276e-77	1.4323	up
EVM0005058	288	300	304	93	55	83	2.53591	2.67253	2.67531	0.858956	0.535848	0.797468	3.12912e-22	-1.7911	down
EVM0019228	58	42	56	160	124	109	0.546116	0.398936	0.523194	1.587	1.31506	1.12533	2.29751e-07	1.27728	up
EVM0057515	1139	1028	1050	537	404	516	19.753	18.046	18.2034	9.81696	7.86896	9.86865	9.79933e-27	-1.06191	down
Salix_babylonica_newGene_7353	57	66	66	28	17	27	1.4701	1.84082	1.72611	0.745016	0.60713	0.879508	0.000709637	-1.12024	down
EVM0022039	198	198	197	91	78	64	3.62187	3.662	3.58656	1.75172	1.60083	1.28001	1.38226e-09	-1.21067	down
EVM0022034	107	72	148	268	171	266	1.39736	0.945917	1.92692	3.68339	2.51566	3.83707	2.69973e-06	1.08793	up
EVM0016638	93	91	113	37	33	34	2.48293	2.46418	3.00814	1.04526	0.985775	0.995131	2.17053e-06	-1.29253	down
EVM0044640	60	59	86	180	228	203	0.702367	0.702521	1.01746	2.2491	3.04768	2.65989	4.64109e-13	1.54022	up
EVM0030063	321	357	406	1176	1245	1066	8.34844	9.40747	10.5709	32.3117	36.493	30.6354	6.3168e-66	1.72882	up
EVM0012192	1033	1022	1010	422	340	373	9.43508	9.45921	9.2245	4.05839	3.49314	3.75094	6.46944e-48	-1.35019	down
EVM0043017	175	173	159	24	34	52	11.0873	11.0763	10.0226	1.60097	2.38751	3.57331	1.75227e-14	-1.92864	down
EVM0047935	142	126	106	317	231	247	2.1686	1.94786	1.62353	5.12252	3.97928	4.17189	1.0659e-09	1.10004	up
EVM0048430	369	360	246	47	74	87	9.47774	9.35344	6.30888	1.248	2.12891	2.46066	8.45163e-21	-2.00866	down
EVM0007281	12	11	19	55	40	33	0.200904	0.184824	0.316232	0.968421	0.745365	0.612619	0.000761409	1.28799	up
EVM0039557	131	103	110	322	304	364	1.35022	1.07733	1.13121	3.51217	3.54459	4.1516	7.99239e-21	1.53258	up
EVM0039552	1041	995	1012	451	430	415	23.5415	22.8053	22.8772	10.7603	10.9459	10.3398	1.47139e-39	-1.15346	down
EVM0039550	112	107	120	241	266	282	3.08895	2.9669	3.28369	7.00543	8.23777	8.58186	6.45649e-13	1.23581	up
EVM0033629	62	59	57	16	25	22	2.05758	2.00091	1.90201	0.567316	0.914115	0.811039	0.000446424	-1.18832	down
EVM0055357	383	287	240	897	846	911	8.25824	6.27774	5.17355	20.4237	20.5548	21.7096	9.31939e-35	1.57397	up
EVM0033360	109	122	108	235	221	234	1.50401	1.71424	1.48943	3.43774	3.44354	3.58011	2.09442e-09	1.04725	up
EVM0041086	269	304	331	114	153	142	1.53169	1.75063	1.88412	0.683263	0.979049	0.889114	3.18889e-09	-1.02829	down
EVM0009260	2168	2310	2224	987	933	948	68.8995	74.3516	70.6705	33.0733	33.3615	33.2357	1.0814e-76	-1.15053	down
EVM0015712	631	612	659	284	285	293	10.9911	10.7858	11.4665	5.21004	5.57223	5.62038	6.11408e-22	-1.05512	down
EVM0015717	96	155	93	12	2	14	2.79565	4.5745	2.70173	0.359106	0.06581	0.4338	2.70714e-17	-2.83728	down
EVM0048477	41	39	47	163	106	151	1.80752	1.74486	2.1073	7.69242	5.33404	7.48699	4.19022e-11	1.62984	up
EVM0030545	211	203	175	87	97	76	5.20973	5.06868	4.31061	2.26615	2.68713	2.05346	1.84482e-07	-1.05008	down
EVM0004266	174	246	217	90	90	63	4.19983	6.01811	5.2522	2.29335	2.42946	1.67953	4.28177e-09	-1.24109	down
EVM0053885	98	74	67	169	241	200	1.79053	1.36865	1.21134	3.25294	4.94212	4.01957	1.00767e-09	1.32907	up
EVM0007791	6061	5929	6690	2966	2892	2914	40.9143	40.5326	45.14	21.1059	21.9531	21.6967	4.10903e-103	-1.01878	down
EVM0012154	215	221	212	91	72	61	4.4234	4.60186	4.34896	1.95715	1.64632	1.38452	2.05347e-12	-1.38669	down
EVM0012156	30	14	36	226	167	151	0.415792	0.187208	0.491948	3.32624	2.62086	2.31608	3.81605e-22	2.52616	up
EVM0003953	107	93	64	33	23	23	2.64025	2.31781	1.56784	0.837434	0.62554	0.608669	2.64948e-06	-1.44231	down
EVM0048372	222	204	252	781	757	715	5.82711	5.42634	6.61902	21.6561	22.4078	20.756	1.49944e-56	1.76822	up
EVM0047348	336	334	344	102	128	137	7.20661	7.26245	7.38232	2.28859	3.08386	3.23428	1.7315e-16	-1.34281	down
EVM0047341	52	54	44	18	18	19	2.9711	3.10714	2.47673	1.07592	1.1109	1.16403	0.00153456	-1.12552	down
EVM0028888	1236	1032	1189	339	263	325	11.8426	10.018	11.3875	3.4195	2.82718	3.42924	2.18252e-67	-1.80366	down
EVM0017529	164	99	120	287	203	296	3.14699	1.93337	2.30057	5.82356	4.40074	6.29181	2.94706e-07	1.04111	up
EVM0004070	712	762	732	324	336	284	14.1757	15.3781	14.5816	6.80036	7.52067	6.22971	2.7239e-26	-1.13786	down
EVM0051572	980	931	1090	209	239	254	25.5282	24.573	28.3841	5.72421	6.98923	7.28859	1.81843e-72	-1.98973	down
EVM0016433	974	934	1028	387	420	377	6.5665	6.37127	6.92487	2.7506	3.18298	2.80268	4.40989e-38	-1.22523	down
EVM0016434	69	93	84	227	219	249	1.3095	1.79501	1.60779	4.58851	4.709	5.25431	3.79285e-15	1.48681	up
EVM0017384	78	41	57	9	10	13	1.99142	1.0635	1.44771	0.224996	0.263872	0.362411	3.98964e-07	-1.84941	down
EVM0018729	372	335	356	74	73	124	6.12202	5.58456	5.84751	1.27633	1.35064	2.24772	6.28003e-22	-1.80395	down
EVM0019456	104	78	105	219	232	171	3.17619	2.41392	3.18349	7.04993	7.965	5.75494	3.3334e-08	1.11756	up
EVM0045412	498	520	554	1290	1189	1186	4.87214	5.14728	5.41967	13.309	13.0853	12.796	4.63511e-56	1.27657	up
EVM0038594	66	58	78	196	147	164	2.07125	1.82804	2.4376	6.53393	5.20874	5.68615	1.64252e-09	1.30164	up
EVM0015839	766	682	714	168	162	161	13.3084	11.9991	12.4142	3.06496	3.16849	3.08629	5.60067e-66	-2.02862	down
EVM0051002	323	348	251	41	64	73	4.60115	5.01761	3.57351	0.615014	1.02438	1.13554	8.7893e-25	-2.15054	down
EVM0032028	415	414	452	1065	892	1038	6.56083	6.6411	7.15566	17.7839	15.896	18.1345	5.12123e-42	1.27594	up
EVM0017964	26	23	21	56	60	59	1.89737	1.65555	1.49843	4.29671	4.96404	4.78409	0.000349078	1.17488	up
EVM0020221	266	278	257	123	109	134	3.50022	3.70508	3.38521	1.70521	1.6071	1.9397	1.556e-09	-1.02084	down
EVM0027943	83	41	37	4	17	22	1.00935	0.496749	0.448631	0.044904	0.226903	0.283792	0.00127041	-1.31806	down
EVM0037653	51	38	68	16	6	13	0.768282	0.578191	1.02473	0.254687	0.096744	0.205338	2.17585e-05	-1.60346	down
EVM0033548	59	66	78	24	23	32	2.51094	2.83648	3.34546	1.04709	1.11275	1.48352	0.000612324	-1.10286	down
EVM0010925	31	15	18	42	63	72	0.776536	0.376193	0.455265	1.11524	1.78928	1.99966	0.000472632	1.24783	up
EVM0046056	232	241	262	32	50	41	3.70944	3.91218	4.18845	0.53614	0.888615	0.708155	1.73115e-28	-2.33862	down
EVM0008000	477	484	496	123	132	97	7.35538	7.55009	7.65039	2.00078	2.28458	1.64522	3.20838e-40	-1.92107	down
EVM0049582	56	65	45	199	175	193	2.59188	3.04717	2.06785	9.71682	9.14157	9.88756	5.00637e-16	1.71831	up
EVM0057237	533	444	531	117	111	121	12.9237	10.8972	12.8685	2.96822	3.01799	3.2214	2.32906e-43	-1.98168	down
Salix_babylonica_newGene_3124	237	282	172	92	84	93	9.80515	11.7877	7.10669	3.95793	4.00791	4.23443	6.44665e-09	-1.21555	down
EVM0048608	55	58	33	4	4	9	3.00309	3.22686	1.82051	0.202919	0.225976	0.50096	5.96187e-08	-2.13207	down
EVM0054762	30	17	27	287	235	242	0.682701	0.385807	0.609591	6.99262	6.11774	6.17854	6.83658e-45	3.15988	up
EVM0054763	857	808	814	256	288	297	9.36326	8.94817	8.89466	2.9491	3.53569	3.5815	1.25349e-42	-1.46546	down
EVM0055618	839	938	874	334	319	339	19.9551	22.6022	20.7749	8.35902	8.52867	8.88229	5.34228e-41	-1.33129	down
EVM0001341	143	126	152	26	18	14	4.36187	3.88853	4.6466	0.827458	0.615358	0.464656	8.90237e-20	-2.46756	down
EVM0002929	325	377	373	886	815	860	7.19656	8.46062	8.25504	20.6962	20.2998	21.0166	5.03995e-40	1.30177	up
EVM0026228	881	1021	1023	99	146	105	26.035	30.5715	30.2388	3.08675	4.85038	3.40367	3.6411e-105	-2.91302	down
EVM0050067	459	525	439	221	187	173	3.23876	3.74604	3.09596	1.64052	1.48272	1.34432	4.48429e-18	-1.19415	down
EVM0055493	20	21	25	52	72	37	0.729789	0.770906	0.925628	2.05206	3.02154	1.50056	0.0019852	1.10559	up
EVM0055498	40	39	57	174	138	121	0.938464	0.915144	1.32462	4.33089	3.65314	3.1294	9.32147e-11	1.58425	up
EVM0010820	350	318	388	126	126	92	5.12422	4.70327	5.67858	1.93169	2.07343	1.47925	2.34414e-19	-1.48987	down
EVM0050513	69	73	85	32	26	33	0.851171	0.916608	1.05708	0.412376	0.352891	0.444683	0.000313503	-1.09142	down
EVM0050510	80	123	73	190	141	241	0.893177	1.39581	0.810066	2.24557	1.77929	2.98139	1.98654e-05	1.02948	up
EVM0051646	77	71	47	22	3	24	2.12317	1.98367	1.29337	0.623708	0.081308	0.727447	0.000161696	-1.46013	down
EVM0017579	360	353	315	174	158	141	5.56213	5.52069	4.86802	2.82394	2.74744	2.40147	1.87698e-11	-1.02015	down
EVM0009018	188	196	220	48	32	23	4.77317	5.02666	5.58407	1.25913	0.885856	0.620541	3.23488e-22	-2.27874	down
Salix_babylonica_newGene_5438	171	139	125	24	14	42	10.8785	8.96895	7.96376	1.59727	0.996939	2.88935	4.503e-13	-2.07146	down
Salix_babylonica_newGene_5435	1493	1499	1605	682	624	623	41.3507	42.0311	44.4403	19.8955	19.417	19.0154	2.23871e-57	-1.17622	down
EVM0044931	253	240	199	67	31	27	8.40252	8.05576	6.60609	2.3196	1.13671	0.968195	2.87343e-19	-2.19198	down
EVM0025555	176	150	142	457	470	399	1.50686	1.29852	1.21536	4.12758	4.53114	3.76859	1.37399e-26	1.52462	up
EVM0052809	514	584	568	81	138	129	10.6193	12.2197	11.7244	1.74748	3.20887	2.92091	4.72659e-38	-2.10072	down
EVM0041117	13	20	23	72	81	70	0.22833	0.361947	0.410002	1.3587	1.61874	1.38003	4.09002e-08	1.73968	up
EVM0004434	1249	1187	1219	373	468	369	17.6977	17.03	17.2675	5.56191	7.45489	5.76675	1.06192e-50	-1.50263	down
EVM0002106	3345	3248	3148	1150	1015	985	54.3589	53.4479	51.1377	19.7066	18.5533	17.6489	3.54652e-154	-1.55434	down
EVM0050395	112	105	104	9	14	20	5.5593	5.27703	5.17101	0.447023	0.732652	1.08749	1.85091e-15	-2.40304	down
EVM0013105	29	29	24	60	61	60	1.41625	1.44389	1.19888	3.1534	3.38906	3.28408	0.00128606	1.03621	up
EVM0013106	456	444	410	2000	1042	1139	16.6926	16.4364	14.9967	77.2077	42.8922	45.9883	1.29724e-08	1.54458	up
EVM0007049	1559	1443	1609	714	662	643	43.0795	40.3847	44.4664	20.7987	20.5637	19.5819	6.3643e-50	-1.1149	down
EVM0011415	145	73	128	215	238	283	3.059	1.56856	2.70333	4.81509	5.66339	6.61973	6.91655e-07	1.08505	up
EVM0038945	309	341	297	112	116	53	3.15438	3.53028	3.0299	1.19776	1.32472	0.594689	3.58257e-14	-1.58135	down
EVM0024314	1356	1433	1535	645	738	559	31.9291	34.1643	36.1306	16.0106	19.5211	14.4948	1.57995e-29	-1.07176	down
EVM0022698	1761	2582	1826	4580	4342	5585	93.709	139.136	97.1171	256.99	259.833	327.818	4.87003e-08	1.2127	up
EVM0015974	88	95	94	42	26	23	3.20375	3.51831	3.45444	1.60068	1.04389	0.924861	3.43148e-06	-1.35332	down
EVM0038366	175	557	558	0	0	0	7.12624	23.0549	22.8012	0	0	0	1.45546e-16	-3.51618	down
EVM0035599	1258	1419	1246	3132	2753	2856	31.6686	36.1925	31.3491	83.1615	77.9842	79.3157	4.69284e-85	1.21551	up
EVM0013289	1677	1606	1717	3754	3550	3779	29.1939	28.3111	29.8837	68.9381	69.5352	72.5874	7.71466e-127	1.212	up
EVM0035338	110	92	130	10	23	11	2.13014	1.79425	2.50344	0.193881	0.498479	0.228198	1.12394e-14	-2.39101	down
EVM0001108	68	69	72	165	137	162	2.07066	2.10529	2.17622	5.27734	4.67956	5.43445	9.54345e-08	1.14066	up
EVM0001106	86	76	66	12	15	10	2.0592	1.83204	1.55796	0.287484	0.401325	0.262204	1.96026e-10	-2.09552	down
EVM0001103	990	983	1069	212	159	170	9.07793	9.12614	9.80469	2.04279	1.63154	1.71229	1.14994e-104	-2.38277	down
EVM0024685	239	200	194	27	32	38	9.92826	8.38319	8.03691	1.15608	1.47034	1.72745	1.54662e-26	-2.42703	down
EVM0057010	21	14	22	47	47	72	0.480025	0.331196	0.505972	1.15677	1.2193	1.85677	0.000202256	1.31036	up
EVM0038086	2109	2054	1952	691	582	596	32.6154	32.1581	30.1793	11.2638	10.1134	10.151	4.09815e-112	-1.63135	down
EVM0031822	79	85	95	26	34	44	3.84636	4.1828	4.6225	1.30777	1.82426	2.3576	0.000237698	-1.09149	down
EVM0009569	166	176	171	54	57	83	2.62222	2.82776	2.70661	0.896071	1.00668	1.44683	3.50524e-08	-1.23848	down
EVM0044484	72	107	77	56	23	25	1.16755	1.75268	1.23854	0.952664	0.416478	0.448218	0.00138831	-1.05441	down
EVM0026784	2550	2460	2607	129	157	129	52.4608	51.2524	53.6136	2.77942	3.6181	2.90779	0	-4.07583	down
EVM0008219	220	184	207	439	389	433	4.38139	3.70995	4.10968	9.22534	8.72715	9.52695	6.21092e-16	1.08495	up
EVM0002475	979	1068	1010	1965	1984	1990	12.813	14.1573	13.2097	27.1155	29.2114	28.7265	2.68332e-54	1.02032	up
EVM0006362	1243	986	1293	512	489	519	23.4355	18.8178	24.3605	10.1718	10.3688	10.7749	9.43339e-29	-1.12707	down
EVM0047172	1596	1483	1490	174	158	134	27.3385	25.7294	25.5165	3.13539	3.03818	2.52897	3.63432e-215	-3.17761	down
EVM0048815	84	122	99	420	262	342	1.42557	2.08793	1.67407	7.52809	5.00814	6.40636	2.88356e-20	1.71865	up
EVM0021003	3	3	5	42	30	39	0.064908	0.065734	0.129769	1.40923	1.09164	1.3729	4.44336e-08	2.22846	up
EVM0055843	790	811	719	267	242	272	12.8082	13.315	11.6504	4.56511	4.39928	4.85193	8.15972e-42	-1.47777	down
Salix_babylonica_newGene_1529	98	148	84	47	52	39	1.79449	3.52469	1.5785	1.01827	1.08656	0.944877	0.000193388	-1.05884	down
EVM0017805	196	189	176	88	87	79	4.02708	3.94677	3.61126	1.89963	2.00073	1.78503	2.61773e-07	-1.01848	down
EVM0045946	61	41	63	7	11	16	0.774364	0.528683	0.811705	0.094944	0.159595	0.223574	4.00574e-06	-1.70257	down
EVM0045944	774	783	803	383	317	363	14.6129	14.9696	15.16	7.6175	6.7336	7.554	2.42362e-26	-1.06847	down
EVM0045945	54	39	40	9	3	6	7.40899	5.40472	5.53183	1.31718	0.394096	0.836522	4.21037e-07	-1.9971	down
EVM0050725	108	62	75	0	4	6	1.83187	1.05966	1.26167	0	0.076431	0.111344	1.08491e-17	-3.18869	down
EVM0050728	165	219	234	542	462	458	4.92511	6.61693	6.97961	17.0888	15.5213	15.08	1.40183e-19	1.27211	up
EVM0011257	212	217	251	73	70	71	7.30418	7.57269	8.643	2.62132	2.697	2.66695	2.27037e-15	-1.51586	down
EVM0014275	724	904	782	250	256	266	20.9691	26.5192	22.6351	7.61651	8.33245	8.4912	2.1423e-40	-1.54359	down
EVM0029951	326	236	308	115	111	81	3.94957	2.89172	3.73218	1.4598	1.51183	1.07879	3.25024e-13	-1.3644	down
EVM0009601	1049	1068	1229	500	522	522	119.275	123.021	139.772	59.9507	66.732	65.5015	2.16564e-29	-1.03406	down
EVM0004607	106	67	65	164	183	211	6.21115	3.93235	3.82	10.1448	12.0668	13.635	8.91377e-08	1.20764	up
EVM0005129	483	542	489	211	233	221	14.13	16.0519	14.3136	6.49687	7.65078	7.13471	1.27677e-17	-1.09247	down
EVM0031609	4910	4572	5679	2076	2134	2044	194.896	183.804	225.333	86.8719	95.2799	89.4784	7.45986e-79	-1.20115	down
EVM0024860	483	303	428	933	848	755	7.15459	4.54835	6.34071	14.5871	14.1331	12.3482	4.31815e-17	1.10265	up
Salix_babylonica_newGene_9939	807	816	868	233	264	297	17.3429	17.8536	22.4249	5.34946	6.34593	7.06295	7.84119e-43	-1.55028	down
EVM0038015	129	138	185	374	332	316	2.9926	3.2534	4.31006	9.20592	8.70657	8.13306	1.16342e-13	1.19882	up
EVM0039751	343	271	284	97	135	79	8.04472	6.44206	6.65345	2.39657	3.55884	2.04266	1.48229e-12	-1.38061	down
EVM0017493	472	465	469	30	30	38	11.5667	11.5449	11.4828	0.769667	0.822975	1.01614	1.17732e-84	-3.57719	down
EVM0017492	229	239	265	1323	1303	1479	4.30872	4.54282	4.96831	26.2333	27.5776	30.6811	7.40149e-145	2.51865	up
EVM0010643	138	132	154	55	41	40	3.77144	3.65557	4.19759	1.56678	1.24022	1.2054	1.28212e-09	-1.44655	down
EVM0023845	272	227	274	110	109	93	8.89637	7.50891	8.94684	3.76809	4.01059	3.3421	2.42532e-11	-1.18647	down
EVM0041799	82	87	103	382	529	413	2.77787	3.01247	3.51544	13.7803	20.3707	15.5878	2.06866e-39	2.25349	up
EVM0044536	1966	1857	1863	4018	3682	3860	30.84	29.5001	29.2105	66.4503	64.9577	66.7813	4.91411e-112	1.08742	up
EVM0042326	184	212	205	393	383	402	4.96275	5.78625	5.52743	11.1897	11.6121	11.9552	8.61999e-14	1.01278	up
EVM0022714	64	105	87	206	154	179	2.16316	3.62741	2.95248	7.43926	5.93154	6.74589	1.17828e-06	1.06432	up
EVM0024006	361	424	415	82	97	64	3.67096	4.36752	4.22615	0.880002	1.11024	0.712114	2.29982e-36	-2.1404	down
EVM0024005	39	15	33	79	67	79	1.28557	0.50269	1.09189	2.76317	2.50548	2.91109	0.000175599	1.21913	up
EVM0024001	204	193	182	429	364	435	2.97397	2.84721	2.64906	6.59299	5.9581	6.9828	3.98583e-16	1.12118	up
EVM0034384	527	576	544	256	245	252	8.37731	9.26902	8.63896	4.28956	4.37115	4.41512	7.93613e-19	-1.04092	down
EVM0039331	246	221	198	528	432	461	4.89921	4.4602	3.94444	11.0961	9.68545	10.1264	1.10779e-17	1.13271	up
EVM0037369	162	146	138	46	65	50	5.29634	4.83847	4.48901	1.55354	2.37168	1.79067	4.30511e-08	-1.28971	down
EVM0032781	1130	1324	1181	509	476	504	159.669	189.49	166.805	75.8944	75.6451	78.5767	1.54869e-41	-1.20625	down
EVM0037366	288	211	234	87	96	80	6.86533	5.0926	5.58589	2.16851	2.56237	2.10568	4.19301e-12	-1.33599	down
EVM0006947	46	55	56	210	200	172	1.21701	1.48967	1.48351	5.94558	6.04892	5.1056	2.39367e-18	1.83104	up
EVM0006948	283	273	263	56	47	47	10.5136	10.2694	9.77723	2.15819	1.93244	1.91136	3.29741e-32	-2.2532	down
EVM0037096	56	45	54	139	177	113	0.982595	0.808818	0.957513	2.60868	3.54891	2.20665	1.10654e-08	1.40565	up
EVM0044560	118	103	87	25	12	26	2.45644	2.18244	1.81601	0.543687	0.278701	0.585677	1.87075e-10	-1.91205	down
EVM0044568	405	359	370	95	64	102	10.097	9.06297	9.20287	2.47707	1.78909	2.8006	1.16537e-30	-1.96557	down
EVM0008539	49	51	51	27	13	21	1.73026	1.82621	1.80692	0.994274	0.519897	0.798441	0.00513618	-1.01313	down
EVM0000045	3762	3754	3734	1048	826	907	65.9766	66.68	65.4612	19.3708	16.2753	17.5381	9.30437e-224	-1.93994	down
EVM0052682	432	468	445	198	197	199	9.02368	9.89446	9.29438	4.34448	4.61013	4.57512	7.04578e-17	-1.08479	down
EVM0052685	84	82	59	23	27	32	0.999512	0.990413	0.69739	0.290629	0.353662	0.423469	0.000157137	-1.18984	down
EVM0008398	170	191	139	51	58	38	4.84841	5.50728	3.96726	1.52887	1.83255	1.18448	4.21994e-11	-1.56057	down
EVM0003665	699	608	659	1413	1302	1250	6.59431	5.80783	6.21743	14.0641	13.8225	13.0148	4.18147e-41	1.06953	up
EVM0002535	360	472	443	112	127	144	8.71066	11.5533	10.7064	2.84713	3.44196	3.8402	1.35884e-23	-1.60365	down
EVM0006445	42	60	52	2	3	7	1.47354	2.0992	1.81031	0.037012	0.078957	0.232294	2.38417e-10	-2.47841	down
EVM0040267	964	884	735	143	97	103	23.3552	21.692	17.8014	3.63548	2.63501	2.75361	1.65668e-85	-2.76492	down
EVM0008496	1949	1771	1863	863	838	824	35.8313	32.9609	34.2347	16.723	17.3162	16.7067	8.79083e-56	-1.06968	down
EVM0032648	1003	917	923	80	64	107	34.6552	32.0839	31.8653	2.90884	2.45042	4.07404	1.27227e-130	-3.33709	down
EVM0002231	188	130	159	495	502	536	3.68848	2.58722	3.12412	10.2589	11.1076	11.6238	3.68182e-33	1.70273	up
EVM0057654	417	452	467	84	91	97	8.25818	9.06551	9.25106	1.74823	2.02074	2.12143	2.29828e-45	-2.15141	down
Salix_babylonica_newGene_8681	65	54	38	12	26	23	3.99115	3.38512	2.35803	0.788636	1.75613	1.49422	0.00619213	-1.0265	down
EVM0025513	236	200	222	27	8	23	3.76067	3.2201	3.53769	0.446888	0.143454	0.403391	1.02814e-33	-3.07985	down
EVM0010331	172	144	167	52	42	29	1.91441	1.62047	1.85997	0.610336	0.521905	0.355209	3.75716e-13	-1.74559	down
EVM0036885	247	220	219	475	458	471	2.32399	2.09403	2.0561	4.71896	4.85342	4.89269	6.42825e-18	1.07735	up
EVM0008141	1275	1098	1072	478	546	548	15.6256	13.6268	13.1284	6.16932	7.52206	7.40556	8.49151e-26	-1.04707	down
EVM0028795	84	58	60	372	323	312	2.90131	2.0305	2.06875	13.6399	12.6088	11.9756	3.8247e-37	2.27134	up
EVM0003342	52	72	46	132	146	89	0.82796	1.16497	0.738184	2.24071	2.64865	1.57578	7.51761e-05	1.06137	up
EVM0052857	4563	4812	5074	2109	1958	2006	119.045	127.159	132.336	58.0106	57.4513	57.7195	7.72678e-129	-1.17874	down
EVM0018562	55	58	68	14	17	16	2.74721	2.9686	3.43461	0.742578	0.924934	0.868948	6.00437e-06	-1.53777	down
EVM0003177	104	102	91	30	37	38	1.95468	1.93054	1.70531	0.580125	0.781074	0.789411	3.17225e-06	-1.2769	down
EVM0037935	125	106	117	255	228	226	2.86359	2.44277	2.66633	6.16239	5.88609	5.71949	1.44889e-09	1.04866	up
EVM0005518	445	469	376	144	149	178	9.67023	10.3285	8.15862	3.29778	3.63992	4.25151	9.33288e-19	-1.33973	down
EVM0047501	5064	5015	5198	2015	1789	1872	68.2805	68.4903	70.0598	28.6517	27.1231	27.8367	2.51754e-201	-1.35729	down
EVM0046670	263	251	270	500	556	647	7.91536	7.64156	8.13307	15.865	18.8196	21.4859	6.45041e-19	1.16163	up
EVM0023731	986	821	934	2803	2736	2696	16.1736	13.6287	15.3027	48.4807	50.4758	48.7801	8.41799e-139	1.64506	up
EVM0039214	2305	2253	2253	922	777	814	51.8451	51.3113	50.6494	21.849	19.6384	20.197	1.51895e-98	-1.36372	down
EVM0033743	78	61	44	7	7	10	1.84995	1.47606	1.05115	0.151268	0.179095	0.237344	2.69498e-09	-2.17637	down
EVM0033742	87	69	82	24	21	33	5.58428	4.47817	5.28455	1.58123	1.51327	2.33891	1.54715e-05	-1.32789	down
EVM0019363	1085	922	1125	434	468	479	22.3702	19.2418	23.1794	9.4279	10.8373	10.8801	7.37397e-28	-1.09579	down
EVM0049147	60	64	76	4	2	11	2.33699	2.54041	2.99561	0.164394	0.084865	0.473251	4.78534e-12	-2.56363	down
EVM0031426	479	528	601	182	162	212	13.7522	15.3466	17.2466	5.4966	5.21115	6.71864	1.71906e-24	-1.42313	down
EVM0031428	1740	1828	1805	730	663	737	39.9428	42.5049	41.4375	17.6678	17.1079	18.6561	2.39996e-71	-1.25824	down
EVM0031429	119	92	142	43	29	33	1.47787	1.15259	1.75927	0.560945	0.402024	0.450944	3.17625e-08	-1.50205	down
EVM0001524	5878	5778	5801	2649	2333	2456	92.9806	92.5684	91.7318	44.183	41.5093	42.8495	4.65567e-166	-1.16085	down
EVM0014320	4287	4713	4548	1975	1915	2110	260.306	289.82	276.03	126.426	130.781	141.27	1.75378e-90	-1.10188	down
EVM0015051	337	365	314	688	679	606	12.5616	13.7894	11.6936	27.0534	28.4615	24.9072	6.4925e-20	1.00753	up
EVM0022283	332	241	307	41	14	10	6.30633	4.63271	5.82762	0.822144	0.278503	0.209953	2.90645e-10	-2.52446	down
EVM0030309	80	60	72	4	6	14	0.705159	0.536792	0.634595	0.037161	0.055629	0.136424	4.8247e-11	-2.35753	down
EVM0007694	98	103	117	200	232	197	1.31889	1.39199	1.57252	2.83217	3.49886	2.92386	1.08253e-07	1.00312	up
EVM0028452	53	55	51	19	5	25	1.81162	1.91617	1.72706	0.68177	0.193954	0.92567	0.00111079	-1.25628	down
EVM0056334	1430	1340	1447	20	10	10	34.148	32.414	34.5484	0.481652	0.249738	0.254896	1.35723e-207	-6.18393	down
EVM0015581	12	19	12	35	42	56	0.188627	0.299245	0.187929	0.574781	0.729324	0.966049	0.000502753	1.31787	up
EVM0048523	111	147	148	7	10	20	1.79408	2.40449	2.39432	0.108753	0.173667	0.351366	2.1643e-21	-2.86091	down
EVM0048524	183	187	167	58	71	61	2.38053	2.46431	2.182	0.796515	1.0342	0.87896	2.48938e-10	-1.33888	down
EVM0016770	1504	1547	1441	3192	3272	3343	32.3822	33.7308	31.0131	72.4723	79.2258	79.4008	6.52921e-96	1.18968	up
EVM0018603	268	286	281	729	621	770	4.69955	5.07355	4.93162	13.5044	12.2565	14.9188	2.90386e-34	1.38562	up
EVM0040303	135	197	198	370	387	334	4.42225	6.53809	6.46269	12.7718	14.2473	12.0521	3.91469e-11	1.07005	up
EVM0020841	56	103	85	251	194	254	2.79368	5.21117	4.26031	13.295	10.9186	14.0624	2.65445e-12	1.48247	up
EVM0022566	136	127	112	296	226	238	2.78415	2.65223	2.29018	6.42354	5.22097	5.39386	3.30736e-09	1.03801	up
EVM0034173	224	315	252	32	63	44	5.07728	7.23872	5.6998	0.7652	1.586	1.07862	3.29892e-23	-2.24671	down
Salix_babylonica_newGene_3839	1132	1070	1139	193	234	230	47.279	46.7694	49.7225	10.2553	11.256	10.7639	2.83388e-101	-2.23978	down
EVM0021031	30	59	56	146	106	99	0.643861	1.27718	1.2069	3.32707	2.56699	2.36492	1.51773e-05	1.19512	up
EVM0021039	851	899	929	380	369	374	24.8428	26.5622	27.0981	11.6728	12.0884	12.0431	2.96067e-35	-1.17121	down
EVM0030147	68	93	56	212	154	127	0.984255	1.36206	0.800091	3.2487	2.51175	2.02294	2.73685e-06	1.14295	up
EVM0017434	172	105	128	343	283	225	2.3546	1.45269	1.75054	4.95677	4.36032	3.39598	4.6943e-08	1.07543	up
EVM0028514	126	156	143	16	9	10	5.44603	6.81807	6.15209	0.718621	0.410963	0.468815	7.50766e-26	-3.03583	down
EVM0023760	18764	19299	19096	6260	5872	6658	603.675	628.795	614.121	212.362	212.455	236.23	0	-1.53329	down
EVM0027866	134	172	149	309	350	287	3.00712	3.89	3.33323	7.29974	8.83388	7.10086	3.11388e-11	1.08375	up
EVM0052052	956	941	1026	1986	2006	1965	9.58159	9.55639	10.2855	21.007	22.6311	21.737	6.25854e-63	1.08922	up
EVM0023182	93	109	82	8	16	16	2.57865	3.0605	2.2776	0.223311	0.487399	0.469963	3.77555e-13	-2.29759	down
EVM0041596	230	248	232	27	11	19	17.8926	19.5605	18.0367	2.20091	0.909922	1.58753	1.4917e-40	-3.23497	down
EVM0015641	473	431	422	1120	1202	1220	11.8604	10.9321	10.5664	29.6201	33.9178	33.7763	3.02066e-58	1.46924	up
EVM0030410	603	626	563	148	170	247	16.1565	16.9951	15.0846	4.16134	5.12454	7.30075	4.73151e-23	-1.53857	down
EVM0037463	215	183	172	480	435	443	3.26905	2.81186	2.61496	7.70111	7.44242	7.42108	7.40922e-22	1.28604	up
EVM0039258	109	145	109	253	233	244	2.58351	3.47452	2.57171	6.33168	6.221	6.38925	9.25835e-09	1.02796	up
EVM0040387	2390	2350	2488	452	445	525	34.2731	34.1305	35.6656	6.83015	7.17183	8.307	1.36164e-197	-2.25805	down
EVM0023627	166	161	151	24	39	20	3.44046	3.36795	3.12652	0.524281	0.900439	0.448615	7.47943e-18	-2.20619	down
EVM0053268	63	40	46	113	133	113	0.281292	0.179374	0.205195	0.534014	0.66713	0.558844	1.89878e-06	1.21645	up
EVM0030119	3623	3371	3332	1550	1572	1544	82.0619	77.3065	75.4313	37.0031	40.0235	38.5565	2.49905e-83	-1.07285	down
EVM0000197	102	85	78	22	29	28	11.6955	9.8861	8.93221	2.63607	3.73515	3.51487	7.83361e-07	-1.45931	down
EVM0044604	994	888	849	358	352	302	7.93251	7.17472	6.76562	3.00889	3.15816	2.65655	1.44366e-37	-1.34352	down
EVM0043125	139	163	153	60	61	71	3.77936	4.49298	4.14806	1.69777	1.86293	2.12593	9.1737e-07	-1.09551	down
EVM0054661	48	25	26	71	113	94	0.698007	0.36509	0.384019	1.09999	1.87258	1.53373	1.36559e-05	1.3449	up
EVM0008837	104	103	102	35	28	6	1.46095	1.47609	1.43537	0.511979	0.436068	0.093745	1.65455e-07	-1.73703	down
EVM0044713	1429	1384	1450	514	555	570	15.9923	15.6808	16.2172	6.06216	6.98397	7.0325	2.71051e-57	-1.29727	down
EVM0048722	37	48	62	121	82	119	0.82662	1.08115	1.38872	2.84875	2.06642	2.92453	9.02453e-05	1.07341	up
EVM0030822	4906	4677	4408	10755	9808	10278	55.8782	53.9502	50.191	129.167	125.648	129.12	1.92226e-190	1.2046	up
EVM0047715	1753	1756	1651	3685	3463	3612	46.1314	46.8109	43.4411	102.273	102.521	104.856	2.29768e-109	1.12375	up
Salix_babylonica_newGene_8016	48	34	61	20	17	13	1.60674	1.47208	2.79014	0.872167	0.688548	0.468776	0.00224816	-1.1448	down
EVM0048892	315	280	302	133	141	96	9.44804	8.48168	9.0281	4.19439	4.74444	3.15338	2.27607e-11	-1.15943	down
EVM0053149	63	77	65	155	124	172	1.2385	1.53485	1.27114	3.22524	2.74445	3.74902	7.81646e-07	1.11932	up
EVM0054667	553	524	619	191	303	273	9.13884	8.76786	10.2354	3.33131	5.62693	4.97168	1.96616e-11	-1.03541	down
EVM0001224	1434	1691	1552	472	383	423	34.834	41.6068	37.6889	12.0735	10.4442	11.3126	5.09673e-89	-1.78483	down
EVM0030944	32	27	7	60	58	52	0.544758	0.461221	0.113125	1.08533	1.12435	0.991744	0.00304308	1.12349	up
EVM0055455	133	131	135	28	51	42	3.18764	3.17327	3.21573	0.689935	1.36336	1.10791	7.65617e-09	-1.48865	down
EVM0036479	113	117	85	18	30	22	1.62343	1.70713	1.22781	0.26371	0.487983	0.33749	4.4931e-10	-1.82259	down
EVM0013573	96	71	74	27	37	35	2.83618	2.12514	2.16324	0.820207	1.20018	1.12534	0.000485206	-1.05787	down
EVM0014285	83	81	107	31	20	37	0.899061	0.884305	1.16515	0.347217	0.2391	0.444246	6.02833e-06	-1.35289	down
EVM0008610	894	838	981	235	238	165	14.932	14.1692	16.3801	4.13082	4.45989	3.03408	4.33534e-58	-1.97642	down
EVM0057262	60	60	35	2	0	2	0.687882	0.692107	0.401959	0.024387	0	0.024166	1.09443e-13	-3.01404	down
EVM0012552	247	221	201	49	49	64	3.35234	3.03801	2.72512	0.701602	0.739359	0.946425	4.59765e-19	-1.85186	down
EVM0043443	10	8	23	58	39	58	0.122818	0.093328	0.282944	0.742993	0.527535	0.782363	5.06074e-05	1.52622	up
EVM0012937	35	54	55	9	15	10	1.18801	1.87859	1.87978	0.322308	0.566976	0.344441	4.87541e-05	-1.53655	down
EVM0002220	1517	1533	1632	338	354	323	32.1375	32.9044	34.5652	7.53376	8.43054	7.53183	3.48346e-139	-2.11513	down
EVM0003794	873	813	946	156	146	115	12.5545	11.8425	13.6023	2.35501	2.35691	1.82271	1.59079e-94	-2.53348	down
EVM0007085	87	119	111	46	33	37	2.75068	3.80437	3.50054	1.52757	1.16937	1.29035	4.76927e-06	-1.24121	down
EVM0005793	591	670	608	43	55	57	9.9772	11.4521	10.2447	0.759758	1.03811	1.0515	2.91198e-99	-3.38578	down
EVM0007330	5060	4891	5444	1730	1490	1508	100.293	98.1838	107.87	36.1505	33.207	32.9552	1.32014e-207	-1.62974	down
EVM0053422	493	562	517	215	185	229	11.4917	13.267	12.0445	5.28843	4.84865	5.88517	2.81062e-21	-1.22461	down
EVM0053427	58	53	64	17	27	27	0.753917	0.692717	0.83508	0.229346	0.396286	0.376904	0.0027433	-1.0256	down
EVM0005246	684	759	752	347	331	356	21.166	23.8013	23.2685	11.3027	11.5119	12.1403	5.3893e-22	-1.00253	down
EVM0018036	199	152	192	497	405	442	5.72629	4.43659	5.5237	15.1175	13.1565	14.0534	2.27187e-21	1.33534	up
EVM0022241	2338	2344	2361	958	773	837	15.9266	16.1736	16.0782	6.88009	5.92019	6.28623	3.82147e-96	-1.38067	down
EVM0022249	449	470	474	26	23	48	8.75075	9.27988	9.24931	0.520503	0.499263	1.03005	2.57674e-74	-3.55178	down
EVM0011513	515	530	469	166	156	194	17.1033	17.7971	15.5418	5.77984	5.82401	7.07364	2.11683e-26	-1.44562	down
EVM0034706	165	178	208	13	44	49	4.88919	5.33211	6.16175	0.376125	1.43759	1.60085	7.82418e-05	-1.61645	down
EVM0025685	15413	15085	15221	46184	43335	45265	287.841	285.3	284.158	909.506	910.266	932.439	0	1.62608	up
EVM0033957	543	484	542	158	186	197	8.19982	7.39248	8.18344	2.51232	3.15155	3.2718	5.01682e-26	-1.42743	down
EVM0025971	233	248	258	72	105	66	4.72208	5.07585	5.21854	1.53221	2.38998	1.46828	4.64111e-13	-1.44617	down
EVM0025972	1936	1739	2001	850	888	834	29.0243	26.403	29.9974	13.439	14.9703	13.7942	1.24594e-47	-1.06478	down
EVM0025978	5	10	20	56	43	59	0.131041	0.27578	0.576927	1.71108	1.39824	1.91054	6.52384e-06	1.70224	up
EVM0023533	387	351	420	1227	1310	1384	17.4992	16.0574	19.0017	58.5259	66.6596	69.0636	2.31277e-81	1.8061	up
EVM0035079	181	162	156	553	471	487	2.77953	2.5139	2.3959	8.96444	8.14271	8.26139	1.89729e-35	1.62375	up
EVM0001020	247	304	328	117	77	112	5.72983	7.15411	7.60734	2.86046	1.99713	2.85556	1.01269e-13	-1.38537	down
EVM0018856	1552	1503	1845	746	690	590	39.7186	38.9635	47.2089	20.1275	19.8555	16.659	3.11332e-39	-1.19281	down
EVM0008346	1082	1267	1217	536	516	547	16.5888	19.6669	18.6495	8.66378	8.89912	9.24884	5.58964e-34	-1.07697	down
EVM0036678	425	318	351	159	183	164	8.18563	6.19658	6.76187	3.21602	3.95774	3.47172	2.53759e-10	-1.00655	down
EVM0032704	631	541	607	213	200	184	8.75837	7.60113	8.41155	3.11797	3.11104	2.80873	5.33187e-33	-1.47506	down
EVM0008310	222	240	281	23	38	27	4.12812	4.52152	5.22806	0.437789	0.784645	0.54952	2.07919e-34	-2.76716	down
EVM0047034	19	37	19	100	89	103	0.527108	1.04649	0.516513	2.9841	2.83821	3.19766	3.07317e-09	1.7553	up
EVM0041187	61	49	59	20	13	31	1.46972	1.20544	1.42248	0.498015	0.347748	0.823262	0.00246171	-1.08504	down
EVM0016607	33	55	67	171	165	181	1.50635	2.57924	3.09354	8.37675	8.64363	9.29149	1.83184e-12	1.66022	up
EVM0005481	51	43	48	4	6	0	1.41588	1.23148	1.3444	0.117462	0.190592	0	7.59711e-10	-2.46859	down
EVM0057525	1110	1111	1133	481	424	415	13.1571	13.3318	13.4216	6.00314	5.64873	5.41894	3.56454e-49	-1.2651	down
EVM0049287	1978	1919	1919	617	684	526	98.0342	96.3362	95.0626	32.2157	38.119	28.7155	1.52704e-80	-1.58592	down
EVM0049286	7777	7393	7663	3642	3438	3342	52.4683	50.5175	51.6801	25.9093	26.0857	24.8711	3.9116e-169	-1.06167	down
EVM0047966	277	307	267	135	99	117	6.08855	6.83678	5.86918	3.12582	2.43438	2.8294	9.17355e-12	-1.16356	down
EVM0028214	39	73	73	26	15	20	0.381117	0.719696	0.708337	0.26314	0.163805	0.210615	0.000420574	-1.24904	down
EVM0038751	17229	17041	17834	5570	4913	5021	164.239	164.517	169.942	55.9867	52.676	52.7893	0	-1.67914	down
EVM0055967	248	256	210	75	85	76	3.5321	3.70416	2.99567	1.12797	1.35076	1.18618	2.49158e-14	-1.44967	down
EVM0002856	73	99	85	49	30	18	0.846012	1.15561	0.976889	0.596253	0.38898	0.228673	0.000344249	-1.14913	down
EVM0045868	161	141	174	69	33	55	1.71343	1.51323	1.84724	0.768197	0.393991	0.640434	1.02679e-08	-1.40507	down
EVM0045866	150	166	175	65	47	73	4.01439	4.50201	4.69544	1.82245	1.41515	2.14306	3.22396e-08	-1.24596	down
Salix_babylonica_newGene_4906	257	219	328	35	51	57	6.29073	5.42617	8.02552	0.893464	1.39093	1.52634	1.34138e-24	-2.2432	down
EVM0055385	168	165	172	437	416	447	3.23712	3.23018	3.32255	8.90563	9.05655	9.53762	7.60174e-26	1.39643	up
EVM0010916	43	45	43	19	17	14	0.938648	1.002	0.947273	0.428678	0.411438	0.320388	0.00447441	-1.05683	down
EVM0054340	1244	1252	1275	510	583	541	20.3914	20.7753	20.8933	8.81786	10.7438	9.76757	2.89661e-39	-1.12499	down
EVM0015299	75	59	64	214	215	233	0.772419	0.617692	0.65704	2.32921	2.49496	2.65339	1.57709e-18	1.71066	up
EVM0015298	1061	1084	1135	459	502	444	27.624	28.5957	29.5452	12.5962	14.6985	12.7405	5.02864e-37	-1.14095	down
EVM0009160	567	525	540	150	181	163	9.57643	8.97431	9.11126	2.65645	3.43855	3.03625	1.63102e-34	-1.61302	down
EVM0029270	877	813	910	2451	2248	2303	6.86974	6.44728	7.12544	20.2471	19.8098	19.9054	4.4271e-124	1.48827	up
EVM0055117	631	586	721	147	129	154	6.92937	6.51124	7.90849	1.69505	1.59196	1.86064	1.33631e-54	-2.05083	down
EVM0053148	2810	2740	2619	5879	5176	5348	27.5629	27.2219	25.68	60.8124	57.108	57.8662	6.97857e-122	1.06913	up
EVM0027360	354	448	379	141	149	188	7.29806	9.34743	7.80333	3.05695	3.43436	4.26228	1.245e-13	-1.19079	down
EVM0008497	107	95	83	3	18	8	2.72667	2.46471	2.12846	0.080608	0.496598	0.225352	8.02616e-14	-2.55252	down
EVM0013034	356	397	401	185	139	175	4.31731	4.86887	4.86275	2.36449	1.884	2.33741	6.7274e-14	-1.10874	down
EVM0013037	117	149	91	14	13	21	3.71629	4.81237	2.89111	0.466881	0.465429	0.737717	8.96703e-16	-2.4109	down
EVM0017591	199	278	265	88	72	85	4.6675	6.61056	6.21337	2.18327	1.89701	2.18236	1.25053e-13	-1.44855	down
EVM0013754	201	267	237	121	87	73	3.66622	4.93185	4.31042	2.3165	1.77413	1.45949	5.17804e-09	-1.19108	down
EVM0013758	809	825	837	391	294	364	16.9734	17.5314	17.5562	8.64466	6.93393	8.42279	8.54103e-28	-1.15185	down
EVM0041065	239	222	273	115	101	71	12.6474	11.9011	14.4274	6.38289	5.97363	4.10706	3.96426e-10	-1.22055	down
EVM0019506	86	128	94	252	235	192	1.66914	2.50243	1.82187	5.15392	5.11635	4.10426	9.03355e-09	1.14073	up
EVM0011303	692	743	784	271	305	294	12.0523	13.1059	13.6648	4.97567	5.97244	5.6408	4.4318e-30	-1.259	down
EVM0032920	76	75	64	19	39	22	2.00854	1.98355	1.67549	0.521759	1.14977	0.615072	0.000564222	-1.14052	down
EVM0022451	361	435	393	96	90	140	6.79811	8.31588	7.41391	1.90635	1.89961	2.91027	2.18723e-23	-1.72005	down
EVM0057137	101	109	109	235	235	241	4.43896	4.84587	4.75067	10.8569	11.6107	11.6666	1.35068e-11	1.17362	up
EVM0039169	47	50	66	29	23	13	0.659677	0.719779	0.936501	0.42307	0.360247	0.196008	0.0044647	-1.0272	down
EVM0039162	61	126	95	2	0	0	1.99393	4.16058	3.09608	0.069275	0	0	5.78646e-25	-3.97943	down
EVM0036166	89	114	147	276	205	243	1.71695	2.24074	2.84589	5.64993	4.47684	5.2188	9.1307e-08	1.05505	up
EVM0001612	38	44	57	16	20	8	1.76067	2.06678	2.64617	0.757132	1.00762	0.404068	0.00138737	-1.22761	down
EVM0046894	93	115	72	3	3	2	1.96316	2.46682	1.51636	0.0447	0.047679	0.046134	6.39199e-23	-3.57562	down
EVM0037192	162	157	154	57	55	75	2.80756	2.74849	2.66161	1.03679	1.05968	1.42768	1.25828e-07	-1.18157	down
EVM0044591	327	312	358	128	142	109	5.10463	4.93527	5.58765	2.10268	2.48564	1.87197	2.01359e-15	-1.27826	down
EVM0009761	39	35	46	0	6	14	0.520008	0.477005	0.617955	0	0.091032	0.208404	0.000187025	-1.60634	down
EVM0033244	564	503	581	148	91	120	9.92667	8.96225	10.2298	2.74088	1.78933	2.31717	6.48567e-44	-2.06534	down
Salix_babylonica_newGene_1882	87	87	99	13	11	4	1.3661	1.38027	1.55274	0.215638	0.193508	0.064613	2.27147e-15	-2.60895	down
EVM0012505	769	615	729	149	181	103	21.9141	17.7487	20.7725	4.47558	5.79491	3.23277	2.69157e-44	-2.14148	down
EVM0027882	167	176	171	60	48	67	3.86087	4.11957	3.96211	1.4469	1.24115	1.68902	1.58124e-10	-1.38766	down
EVM0011835	52	43	56	7	12	4	0.949961	0.786884	1.00717	0.115758	0.246942	0.078571	3.02684e-07	-1.95363	down
EVM0054440	46	24	31	80	59	101	1.52978	0.807693	1.04052	2.80844	2.22496	3.72318	0.000397554	1.12771	up
EVM0053070	33	51	74	15	20	23	0.317071	0.509406	0.725262	0.155823	0.212065	0.250123	0.00380036	-1.08707	down
EVM0026695	75	70	71	28	17	22	1.21108	1.14832	1.15171	0.478009	0.304428	0.394985	1.15011e-05	-1.38464	down
EVM0017024	426	296	397	76	116	94	7.26032	5.11044	6.77618	1.35261	2.21225	1.7564	6.74164e-22	-1.79877	down
EVM0038447	41	73	69	156	140	141	0.711384	1.28209	1.20429	2.86025	2.74119	2.70668	3.99876e-07	1.21639	up
Salix_babylonica_newGene_8472	83	61	90	45	22	28	1.01346	0.756855	1.09204	0.575569	0.293877	0.378227	0.000910726	-1.06187	down
Salix_babylonica_newGene_8475	66	85	77	25	21	24	2.35273	3.08193	2.75067	0.933652	0.82948	0.945195	5.02218e-06	-1.40658	down
EVM0032569	260	333	297	667	667	702	9.8214	12.7165	11.1915	26.5324	28.342	29.2194	5.89179e-27	1.23875	up
EVM0028590	89	47	79	14	17	20	2.96709	1.56067	2.62882	0.490643	0.624277	0.727118	1.39973e-06	-1.63897	down
EVM0028597	509	496	540	119	120	129	19.3336	19.069	20.5	4.75981	5.12601	5.38063	2.53602e-46	-1.94712	down
EVM0015933	1654	1538	1617	722	635	655	26.4394	24.9013	25.8405	12.1709	11.4081	11.5517	3.91298e-59	-1.18107	down
EVM0004129	117	137	116	54	25	37	2.48868	2.97003	2.4725	1.19681	0.601035	0.866815	9.42968e-08	-1.44179	down
EVM0035905	146	168	178	55	25	39	4.99199	5.80074	6.09733	1.95251	0.951315	1.46975	4.31267e-13	-1.80276	down
EVM0053912	303	362	342	23	35	23	10.0129	12.0958	11.2953	0.799664	1.29306	0.826011	1.52417e-55	-3.31624	down
EVM0013208	165	239	313	483	714	439	3.22912	4.73018	6.13137	9.96401	15.7341	9.48395	0.00107683	1.07334	up
EVM0020334	232	204	154	42	39	33	5.11703	4.54058	3.39824	0.95761	0.945764	0.780727	1.54475e-19	-2.11499	down
Salix_babylonica_newGene_2997	537	645	568	270	263	264	18.5089	22.5497	19.6049	9.82295	10.1801	10.0473	3.64229e-18	-1.04545	down
Salix_babylonica_newGene_11099	1282	1093	1305	442	461	364	13.8219	11.9594	14.0527	5.02521	5.5232	4.20392	1.32877e-46	-1.4485	down
EVM0043657	79	94	74	216	228	266	1.4029	1.68357	1.31389	4.05395	4.55509	5.21055	3.20633e-15	1.50936	up
EVM0043658	676	646	728	313	299	244	17.1364	16.5826	18.4474	8.35631	8.50716	6.82025	4.38781e-24	-1.17029	down
EVM0050983	296	287	283	809	765	816	18.6518	18.3066	17.8204	53.7567	54.1815	56.6818	1.21833e-50	1.51015	up
EVM0044156	129	90	63	269	210	199	1.41727	0.999239	0.693559	3.12977	2.59537	2.41296	2.97946e-08	1.23665	up
EVM0044151	192	159	231	774	740	750	3.01127	2.52501	3.60937	12.8014	13.0534	12.9759	2.68554e-59	1.98438	up
EVM0034237	340	404	306	124	123	137	7.03067	8.45514	6.30928	2.70284	2.8386	3.11128	4.52254e-16	-1.33084	down
EVM0035443	66	70	85	229	232	165	1.19993	1.29531	1.55547	4.41606	4.77974	3.3245	1.34919e-12	1.47272	up
EVM0042215	50	50	34	22	15	12	1.42603	1.44245	0.948364	0.641406	0.466575	0.370133	0.00422505	-1.08983	down
EVM0046445	1642	1557	1656	554	631	531	27.5076	26.4209	27.7395	9.77224	11.8863	9.7982	5.73332e-66	-1.41707	down
EVM0037787	479	417	463	190	151	166	6.51881	5.74467	6.30781	2.72285	2.3059	2.48163	7.29311e-22	-1.32001	down
EVM0009354	67	78	55	34	26	9	1.59075	1.87509	1.29674	0.853238	0.673502	0.221738	0.000942603	-1.19113	down
EVM0036786	71	64	106	27	38	25	2.53889	2.29883	3.80132	1.02169	1.49817	0.986962	0.000271742	-1.15564	down
EVM0036787	1135	1097	1128	320	353	340	38.9977	38.1518	38.7468	11.5964	13.6432	12.8513	1.46117e-70	-1.64024	down
EVM0057552	53	73	77	10	26	30	1.18908	1.67194	1.72869	0.218129	0.639528	0.735931	0.000420539	-1.25191	down
EVM0015158	116	41	82	23	24	34	8.23982	2.93631	5.80482	1.69716	1.89555	2.65659	0.000483098	-1.22043	down
EVM0006835	104	56	69	30	18	28	1.79539	0.972293	1.18588	0.548563	0.348646	0.519763	9.85746e-05	-1.28289	down
EVM0030258	294	350	354	798	664	725	7.34834	8.88182	8.86021	21.0819	18.7029	20.0306	5.21079e-27	1.17791	up
EVM0049452	1357	1351	1346	391	412	340	29.2426	29.4774	28.9914	8.8708	9.96982	8.06803	1.63292e-86	-1.73866	down
EVM0008392	655	740	575	1502	1237	1245	6.51904	7.45064	5.71543	15.7624	13.8395	13.6638	4.6195e-29	1.06707	up
EVM0007961	361	395	348	71	61	50	5.86917	6.50236	5.6585	1.21737	1.11574	0.881889	1.77284e-43	-2.41929	down
EVM0009507	3099	3562	3014	333	319	298	273.816	318.75	266.242	31.0167	31.655	29.0366	0	-3.24896	down
EVM0012313	280	246	263	87	108	104	6.0868	5.41598	5.70771	1.98432	2.62069	2.4834	1.10229e-12	-1.26994	down
Salix_babylonica_newGene_6915	692	677	548	142	182	183	15.5235	15.3982	12.3006	3.34063	4.58052	4.52421	1.50182e-36	-1.7943	down
Salix_babylonica_newGene_7061	19	31	21	59	39	60	0.97985	1.60283	1.06308	3.23068	2.26337	3.4373	0.0048082	1.00172	up
EVM0048201	2234	2157	2111	816	951	989	65.6105	64.156	61.9748	25.2713	31.4155	32.0135	4.36264e-48	-1.15725	down
EVM0047452	438	432	430	76	88	102	5.19928	5.19958	5.10442	0.942667	1.16504	1.32934	1.72042e-42	-2.13926	down
EVM0005716	63	60	73	123	181	170	3.09845	2.97868	3.63297	6.44216	10.1154	9.29082	9.59466e-08	1.24508	up
EVM0005715	78	84	86	12	33	51	0.865529	0.938488	0.953137	0.135246	0.40991	0.62158	0.00265195	-1.06035	down
EVM0005714	175	200	176	668	649	681	3.81557	4.41104	3.83207	15.3623	15.9147	16.3968	7.34919e-58	1.88787	up
EVM0013445	2474	2599	2619	1289	1197	1117	34.3091	36.5041	36.3016	18.848	18.6646	17.0751	7.29392e-65	-1.02173	down
EVM0001870	106	79	80	35	34	26	2.61631	1.98024	1.98029	0.908654	0.927126	0.697244	2.21426e-05	-1.24067	down
EVM0001874	240	205	199	463	411	393	2.91377	2.52104	2.4217	5.94293	5.61993	5.27546	6.17674e-14	1.01628	up
EVM0029606	613	574	683	47	92	78	16.8941	16.0225	18.8116	1.35154	2.83358	2.35002	4.52209e-66	-2.90333	down
EVM0016548	48	39	76	28	21	17	1.0988	0.900151	1.73134	0.672655	0.524124	0.421167	0.00626357	-1.0019	down
EVM0006066	3309	3374	3396	1762	1470	1466	21.8539	22.5677	22.4154	12.2706	10.9172	10.6784	4.57047e-72	-1.03043	down
EVM0020964	282	212	294	78	47	53	9.73676	7.39838	10.1411	2.81181	1.80509	2.01053	1.07282e-20	-1.94834	down
EVM0014943	8270	8125	8005	2132	2083	2153	130.754	130.098	126.519	35.5408	37.0416	37.5395	0	-1.86531	down
EVM0007821	2570	2626	2680	1288	1250	1187	128.473	132.906	133.917	67.8816	70.2288	65.4261	5.29729e-71	-1.00779	down
EVM0019345	31	42	52	90	115	95	0.847489	1.16538	1.44228	2.62183	3.5682	2.88879	1.83992e-05	1.18998	up
EVM0034789	585	536	449	229	239	257	13.6076	12.6292	10.4267	5.61644	6.2383	6.57517	6.25181e-14	-1.01933	down
EVM0023606	327	299	333	11	19	16	7.51792	6.9732	7.6639	0.265961	0.487672	0.381785	6.0714e-63	-3.9193	down
Salix_babylonica_newGene_6072	42	53	54	116	109	91	1.37542	1.77225	1.75595	4.02785	4.04307	3.3038	5.17624e-05	1.04653	up
Salix_babylonica_newGene_7306	74	96	64	23	29	25	6.30057	8.28898	5.4599	1.99204	2.74913	2.34269	2.42041e-05	-1.31632	down
Salix_babylonica_newGene_7307	63	67	67	24	29	23	8.4232	9.08423	9.01471	3.3705	4.32033	3.32919	0.000482643	-1.11601	down
EVM0039668	143	156	176	60	57	60	4.45909	4.93745	5.5002	1.97268	2.00682	2.04168	1.00719e-08	-1.26345	down
EVM0049802	468	466	439	207	214	158	6.75949	6.81192	6.33367	3.1535	3.47116	2.50802	3.259e-16	-1.14594	down
EVM0049807	169	222	193	583	509	547	3.62925	4.83593	4.15641	13.2672	12.3586	13.024	7.42616e-32	1.51825	up
EVM0017912	277	372	253	631	533	599	12.7508	17.3337	11.6115	30.6275	27.5628	30.3937	2.17563e-13	1.00584	up
EVM0012856	30	26	28	102	92	82	0.691488	0.601782	0.64535	2.50895	2.40289	2.11314	2.02837e-08	1.5742	up
EVM0037843	3898	3850	3900	1405	1099	1357	34.7671	34.7782	34.773	13.2148	11.0251	13.3492	1.82104e-126	-1.51796	down
EVM0048440	36	26	32	68	84	94	0.305321	0.220151	0.276721	0.618475	0.810074	0.887849	1.80442e-05	1.27459	up
EVM0048442	127	139	289	37	36	52	5.40644	5.97537	12.3182	1.63505	1.72134	2.42244	9.0676e-11	-1.82748	down
EVM0032502	10	17	4	55	53	58	0.159956	0.272833	0.063938	0.92361	0.939276	1.00922	3.0193e-07	1.89816	up
EVM0053622	45	34	56	12	14	10	1.41016	1.06608	1.74956	0.396004	0.486919	0.333794	0.000213297	-1.40901	down
EVM0041614	508	448	487	195	123	181	9.39978	8.40318	9.0213	3.8104	2.5601	3.69621	3.16703e-21	-1.42017	down
EVM0055307	705	695	703	1484	1330	1410	19.7432	19.7127	19.6826	43.8278	41.88	43.5661	1.22823e-48	1.06531	up
EVM0038306	86	56	52	19	20	19	2.49963	1.64393	1.51585	0.566005	0.625806	0.589199	4.57818e-05	-1.38233	down
EVM0031739	136	128	120	268	278	352	2.97052	2.83811	2.63217	6.19643	6.8536	8.49781	5.21795e-13	1.24205	up
EVM0014431	261	229	257	68	59	61	1.8662	1.65995	1.83484	0.505974	0.469796	0.474878	4.93562e-22	-1.82298	down
EVM0009255	742	701	860	206	199	163	7.73712	7.40335	8.95971	2.26185	2.32672	1.87433	4.34963e-54	-1.9089	down
EVM0006642	1110	1182	1205	2377	2151	2220	27.4122	29.5722	29.7447	61.9112	59.7597	60.4668	1.63442e-63	1.01036	up
EVM0056022	35	44	46	110	101	81	0.344703	0.438941	0.448925	1.1432	1.11145	0.872383	1.98242e-05	1.15785	up
EVM0028146	40	41	60	22	4	10	0.692604	0.70833	1.02858	0.388421	0.07756	0.189004	0.000528809	-1.3962	down
EVM0012294	59	76	47	30	23	22	3.17949	4.12638	2.49973	1.70781	1.38931	1.27544	0.00281066	-1.01771	down
EVM0003697	2660	2799	2655	1228	1201	1190	31.4886	33.5593	31.4159	15.3236	15.9887	15.5382	9.2491e-81	-1.09176	down
EVM0012128	273	295	318	40	71	56	6.84378	7.50958	7.97218	1.05259	1.99356	1.53645	8.98528e-28	-2.19407	down
Salix_babylonica_newGene_3319	57	62	45	155	148	134	1.12604	1.24945	0.882459	3.24608	3.30994	2.94657	2.15903e-09	1.37035	up
EVM0012126	34	28	32	130	46	54	0.623094	0.507942	0.587058	2.51523	0.945507	1.08208	0.00166776	1.10457	up
EVM0007274	802	153	148	0	0	2	25.2706	4.88386	4.64523	0	0	0.051357	0.00146491	-1.37186	down
EVM0017519	138	169	109	35	37	49	3.33326	4.12477	2.60874	0.878297	0.991444	1.28269	2.78729e-09	-1.54368	down
EVM0017515	98	86	96	42	34	36	1.02433	0.906959	1.00069	0.461102	0.402133	0.411766	4.33599e-05	-1.12388	down
EVM0017512	1168	1099	1268	268	304	303	25.3339	24.1389	27.4843	6.11063	7.40456	7.22556	1.68931e-82	-1.91649	down
EVM0028859	238	217	262	55	73	58	6.84664	6.31695	7.52955	1.66603	2.35106	1.84355	6.64715e-19	-1.76752	down
EVM0057758	128	96	107	258	230	196	3.47356	2.65196	2.89279	7.41848	7.04569	5.89985	1.69463e-08	1.05954	up
EVM0021484	446	536	485	43	37	22	15.5378	18.8916	16.8658	1.55215	1.44258	0.834215	2.70397e-79	-3.57004	down
EVM0017308	253	261	326	656	514	555	1.40637	1.47004	1.81152	3.8488	3.2126	3.40178	3.16533e-17	1.07877	up
EVM0029489	320	269	211	612	521	574	3.8102	3.24338	2.50564	7.6816	6.9774	7.53743	2.77001e-16	1.12866	up
EVM0011384	56	43	52	5	3	6	1.32598	1.023	1.22956	0.117923	0.073863	0.131224	6.41387e-10	-2.38094	down
EVM0051051	280	283	261	111	118	133	5.75968	5.90578	5.36067	2.41103	2.7187	3.00983	2.1082e-10	-1.07352	down
EVM0021107	361	306	364	115	127	115	7.83276	6.72318	7.89496	2.62273	3.08987	2.74024	8.04684e-19	-1.40831	down
EVM0023305	186	176	131	0	0	0	4.94048	4.73083	3.49332	0	0	0	7.13173e-43	-5.02297	down
EVM0035240	52	73	66	30	4	13	0.610962	0.862568	0.768388	0.363216	0.052588	0.156875	0.00010785	-1.49176	down
EVM0020271	47	57	49	9	14	16	1.73587	2.12648	1.7791	0.339381	0.577583	0.629781	4.11708e-05	-1.49582	down
EVM0032629	534	559	560	133	86	129	6.96558	7.3866	7.30183	1.82789	1.26029	1.84624	1.6193e-47	-2.1144	down
EVM0000128	76	76	66	32	24	23	2.52707	2.55221	2.18313	1.10437	0.893908	0.829509	9.89179e-05	-1.20714	down
EVM0033579	846	819	846	182	138	139	24.0841	23.6002	24.073	5.4429	4.38999	4.36378	6.19711e-88	-2.33777	down
EVM0043945	78	95	78	311	392	320	1.58113	1.9626	1.58202	6.69277	9.00299	7.20554	5.37638e-30	2.00246	up
EVM0045738	170	148	151	39	26	13	2.02486	1.79485	1.79927	0.484724	0.344534	0.168539	1.24366e-16	-2.23815	down
EVM0049631	788	728	831	1591	1434	1531	11.8117	11.0482	12.4434	25.1324	24.1667	25.3002	1.54274e-43	1.01668	up
EVM0052978	98	79	80	321	294	271	3.68364	2.98852	2.99906	12.707	12.44	11.2295	7.92792e-25	1.77253	up
EVM0054303	60	88	69	195	171	225	1.96854	2.92082	2.24181	6.73604	6.28071	8.12215	2.05771e-11	1.4169	up
EVM0008054	226	215	184	92	111	56	3.57637	3.44429	2.90713	1.53144	1.97033	0.96523	7.13154e-07	-1.11883	down
EVM0043499	821	794	808	358	372	378	20.7819	20.3536	20.4616	9.56437	10.5911	10.5568	1.55714e-26	-1.04569	down
EVM0015400	55	50	75	10	14	7	0.832713	0.764315	1.15147	0.156461	0.23733	0.118743	9.00174e-08	-1.9234	down
EVM0031159	6407	6130	6015	2831	2918	2757	161.765	156.759	151.811	75.371	82.867	76.7678	2.05617e-116	-1.05331	down
EVM0043230	611	630	555	288	218	221	26.3971	27.5451	23.9651	13.1102	10.5515	10.5215	4.25918e-22	-1.21268	down
EVM0031154	791	819	848	224	307	220	18.8777	19.8106	20.2294	5.6181	8.2289	5.78926	2.80361e-37	-1.60247	down
EVM0057207	76	81	78	9	16	15	2.89614	3.15236	2.99596	0.342404	0.671448	0.632667	2.51599e-10	-2.05344	down
EVM0005321	63	55	74	34	13	17	1.77117	1.57036	2.0815	0.992332	0.398045	0.521203	0.000366902	-1.24784	down
EVM0043483	101	121	115	35	38	34	2.82824	3.43985	3.23388	1.02099	1.17556	1.029	4.21893e-08	-1.43029	down
EVM0036274	5817	5789	6171	329	442	456	359.82	362.687	381.574	21.4155	30.7001	31.1006	6.2945e-116	-3.64053	down
EVM0050971	3534	3580	3567	639	607	667	47.2611	48.4923	47.6844	9.00164	9.12964	9.83732	0	-2.40059	down
EVM0002730	231	266	334	651	613	698	4.85867	5.66718	7.02205	14.4578	14.5107	16.2195	2.47203e-23	1.27788	up
EVM0010810	74	90	107	36	34	28	1.54307	1.89547	2.22673	0.776825	0.793566	0.631208	2.04098e-05	-1.23312	down
EVM0050524	37	36	39	155	144	98	2.12088	2.07851	2.19719	9.37694	9.27463	6.21037	2.69454e-11	1.70704	up
EVM0051692	323	311	353	1028	1069	952	8.46977	8.2619	9.24801	28.4826	31.5681	27.5657	2.10442e-66	1.67286	up
EVM0015395	9	21	5	44	29	35	0.172999	0.447992	0.101946	0.992088	0.67808	0.810724	0.00437329	1.197	up
EVM0018958	210	204	206	76	82	92	3.17134	3.11272	3.1024	1.20565	1.38196	1.52605	1.09823e-09	-1.17662	down
EVM0015537	158	134	176	12	5	6	3.45209	2.95303	3.84477	0.267206	0.122897	0.144498	2.72416e-32	-3.57052	down
EVM0053994	70	66	104	150	200	167	1.99897	1.91597	2.96654	4.51691	6.43803	5.27655	1.75464e-06	1.09509	up
EVM0024939	974	992	925	358	318	384	35.0424	36.1398	33.2491	13.5556	12.8411	15.221	1.54511e-43	-1.36087	down
EVM0016187	2287	1938	2086	536	502	499	102.896	88.2964	93.7852	25.389	25.3592	24.7329	9.67826e-139	-1.95279	down
EVM0010486	89	85	81	226	148	210	0.985481	0.94743	0.890056	2.63711	1.84687	2.56041	1.21573e-08	1.18419	up
EVM0017892	318	340	342	1307	1384	1470	6.26721	6.78917	6.73961	27.1883	30.7038	31.975	2.46981e-115	2.1005	up
EVM0024323	422	432	395	73	49	63	8.82212	9.14602	8.2505	1.58914	1.13556	1.43939	1.26172e-52	-2.57554	down
EVM0018100	81	80	87	200	197	209	1.08603	1.09266	1.17408	2.85944	2.99888	3.11885	1.05439e-11	1.28911	up
EVM0010738	184	158	135	83	63	63	2.55764	2.22057	1.86657	1.20631	0.970021	0.964383	3.73746e-06	-1.04743	down
EVM0038912	218	196	222	542	461	422	5.25916	4.78905	5.3466	13.7902	12.5167	11.2421	1.21926e-19	1.19947	up
EVM0022661	307	328	296	144	142	111	6.55863	7.11018	6.32585	3.25098	3.40423	2.60886	5.91538e-12	-1.12007	down
EVM0022666	25	32	23	61	57	75	0.602381	0.774232	0.555252	1.54681	1.54689	1.99558	0.000399932	1.14108	up
EVM0024790	52	79	71	22	20	34	1.85668	2.87096	2.55707	0.810131	0.785283	1.3402	0.000764544	-1.12601	down
EVM0024799	1007	1036	1071	131	121	126	13.7242	14.2938	14.5834	1.87999	1.84619	1.88791	1.27467e-149	-2.91957	down
EVM0037497	1065	1064	1095	214	194	234	9.64554	9.75709	9.91066	2.04303	1.97099	2.33299	1.19764e-106	-2.2263	down
EVM0003480	453	400	376	160	102	132	5.71285	5.11173	4.73913	2.12218	1.44416	1.83578	2.54866e-21	-1.51941	down
EVM0031542	102	126	85	38	33	56	1.12832	1.41391	0.941043	0.440394	0.401803	0.680631	0.000133587	-1.09329	down
EVM0039394	1599	1477	1555	699	677	649	62.0652	58.0526	60.3164	28.5786	29.5219	27.7538	2.1948e-52	-1.11693	down
EVM0039399	60	47	56	142	114	114	0.803239	0.635258	0.748664	1.99647	1.71628	1.68163	1.98886e-06	1.14757	up
EVM0039970	630	570	579	260	169	207	25.6315	23.5014	23.5606	11.1347	7.71061	9.29858	5.75356e-25	-1.3838	down
EVM0032011	65	102	82	198	190	168	3.6091	5.73123	4.53552	11.6064	11.8439	10.253	4.74187e-08	1.15063	up
EVM0041178	57	35	40	15	12	20	1.21653	0.755799	0.86086	0.325934	0.290896	0.46474	0.00393543	-1.10713	down
EVM0030708	309	323	303	125	76	125	4.96712	5.26133	4.86829	2.12329	1.37546	2.212	1.27008e-14	-1.3885	down
EVM0021693	116	167	154	410	381	395	2.54297	3.7159	3.38641	9.52948	9.44388	9.61793	8.9816e-22	1.45825	up
EVM0000355	372	337	340	141	146	171	4.73047	4.33612	4.32726	1.88343	2.089	2.39551	1.09294e-12	-1.08975	down
EVM0000356	183	286	186	1035	1003	955	8.38163	13.309	8.54578	50.2303	51.929	48.4511	5.73808e-65	2.20373	up
EVM0051901	139	157	120	52	62	54	3.15381	3.61427	2.73859	1.23066	1.56872	1.35868	1.63754e-06	-1.14186	down
EVM0033052	64	67	86	253	264	307	0.475944	0.508737	0.644787	2.00395	2.23144	2.54501	6.79585e-24	1.89244	up
EVM0044450	56	81	70	35	22	28	1.03285	1.51418	1.28044	0.684104	0.455041	0.568239	0.00122818	-1.0433	down
EVM0017634	369	426	477	106	99	95	4.97084	5.81389	6.43314	1.50686	1.49168	1.40318	3.25104e-35	-1.94391	down
EVM0017632	419	437	437	144	135	126	4.21841	4.45098	4.40144	1.52957	1.52346	1.39656	4.57666e-29	-1.5625	down
EVM0048179	53	69	105	10	18	23	1.43725	1.89599	2.85769	0.284731	0.526589	0.690899	1.38277e-06	-1.67672	down
EVM0041123	954	994	1009	488	383	392	13.4043	14.1457	14.1707	7.23389	6.05397	6.06757	8.94475e-33	-1.14661	down
EVM0012426	280	230	264	548	493	520	3.56099	2.97105	3.36489	7.36268	7.06286	7.30656	2.87044e-18	1.05738	up
EVM0012393	1064	1142	1095	457	392	436	20.5039	22.2935	21.0907	9.27675	8.49821	9.2587	2.55011e-47	-1.27975	down
EVM0027049	31	50	37	91	84	75	0.955715	1.57217	1.1555	3.00588	2.95487	2.59515	0.00048257	1.01641	up
Salix_babylonica_newGene_5226	171	189	185	30	33	29	5.33893	5.96553	5.7463	0.957483	1.1428	0.974684	3.35659e-23	-2.29412	down
EVM0016898	40	51	45	130	94	87	1.29532	1.69072	1.45508	4.49139	3.46331	3.14203	2.46325e-05	1.13109	up
EVM0026799	745	719	893	247	180	258	12.8594	12.5681	15.4084	4.4902	3.48245	4.90066	2.67501e-38	-1.67459	down
EVM0053243	348	418	390	185	158	156	4.49407	5.46997	5.03194	2.52266	2.28594	2.21593	2.7812e-14	-1.11179	down
EVM0017274	164	171	213	73	58	42	1.20413	1.27256	1.56811	0.56757	0.477574	0.337647	8.1595e-11	-1.47945	down
EVM0017272	798	701	679	1458	1420	1553	21.6745	19.2941	18.4577	41.787	43.4199	46.5533	5.52395e-40	1.08274	up
EVM0041232	1468	1550	1412	645	619	610	14.6354	15.6448	14.065	6.77883	6.93698	6.70182	3.87189e-52	-1.16383	down
EVM0024552	95	79	74	12	26	30	1.66208	1.38604	1.2819	0.218263	0.49702	0.578723	3.30522e-06	-1.50564	down
EVM0020421	163	177	164	88	54	62	4.43048	4.87592	4.44996	2.50691	1.63863	1.85041	1.88759e-07	-1.15727	down
EVM0020425	149	179	167	19	32	15	3.32098	4.02907	3.71823	0.444495	0.790859	0.368908	1.02e-21	-2.52387	down
EVM0032298	63	71	35	4	7	3	2.63452	3.01841	1.47167	0.174809	0.327526	0.133461	2.36131e-10	-2.45977	down
EVM0005923	281	310	279	45	34	51	4.52439	5.049	4.48438	0.755329	0.606934	0.900573	4.05127e-37	-2.51749	down
EVM0018252	27	46	41	97	108	106	0.433346	0.739973	0.656264	1.64027	1.94619	1.87099	6.69597e-07	1.3554	up
EVM0027060	655	487	583	189	186	176	28.4001	21.402	25.2692	8.63319	9.06905	8.41353	1.1413e-29	-1.53659	down
EVM0022040	469	452	491	993	984	900	8.61867	8.41417	9.02985	19.2459	20.3458	18.246	1.86476e-33	1.0824	up
EVM0019899	442	475	537	201	199	179	4.82835	5.25735	5.85815	2.30532	2.44237	2.14595	3.62364e-20	-1.22866	down
EVM0016664	411	403	435	152	215	188	6.49456	6.44786	6.86831	2.51992	3.80529	3.27429	3.03634e-12	-1.06291	down
EVM0016663	1722	1628	1659	668	579	529	37.748	36.1372	36.3572	15.435	14.2761	12.7728	3.19107e-72	-1.41693	down
EVM0011337	9	15	23	54	42	33	0.222841	0.362773	0.565679	1.42464	1.15594	0.884022	0.00264319	1.16864	up
EVM0010677	9	7	9	49	32	33	0.299984	0.251596	0.322442	1.86032	1.28491	1.29531	3.28852e-05	1.6398	up
EVM0021539	242	233	195	5	27	7	5.32478	5.17763	4.28127	0.115903	0.667318	0.161542	1.16258e-07	-2.28622	down
EVM0004525	498	415	451	136	161	182	8.43056	7.11853	7.63784	2.42428	3.06394	3.40021	1.06759e-20	-1.39337	down
EVM0044768	77	93	38	14	25	27	1.28454	1.57273	0.623602	0.236733	0.457311	0.491925	0.000443702	-1.27002	down
EVM0025098	247	243	287	903	815	781	3.43853	3.42002	3.99585	13.2659	12.7666	12.0092	2.61575e-59	1.72393	up
EVM0023874	272	281	321	585	634	605	3.45187	3.61352	4.08429	7.8507	9.07582	8.4927	1.22821e-21	1.10971	up
EVM0049197	81	95	117	7	10	7	2.61138	3.10232	3.7622	0.238229	0.352676	0.246487	2.73838e-18	-2.85688	down
EVM0025324	178	155	202	78	72	40	1.06248	0.935258	1.20542	0.490216	0.477866	0.261157	2.86625e-08	-1.31462	down
EVM0025326	289	281	273	1084	1044	1199	5.44996	5.37452	5.14753	21.5999	22.1925	24.9869	3.36833e-93	2.02032	up
EVM0018318	82	108	125	28	8	33	1.22631	1.63254	1.86474	0.441281	0.133032	0.542188	4.66962e-08	-1.77429	down
EVM0033986	205	162	165	389	366	366	6.6501	5.31785	5.36906	13.3331	13.3751	13.137	1.94831e-14	1.10949	up
EVM0033670	5235	4956	4988	2103	1946	2001	62.0966	59.5391	59.1453	26.3035	25.9543	26.1716	6.26728e-170	-1.25586	down
EVM0036008	107	101	65	25	39	49	1.19555	1.13782	0.719999	0.291351	0.479789	0.596095	0.000965474	-1.036	down
EVM0041034	2182	2238	2076	885	918	892	91.1097	94.6289	86.6461	38.9384	43.1095	41.056	1.85491e-71	-1.19314	down
EVM0040924	1201	1182	1089	466	437	444	20.4614	20.3949	18.5419	8.3655	8.3696	8.33184	1.35611e-49	-1.28466	down
EVM0040920	74	82	82	8	6	2	1.7064	1.93585	1.90554	0.190087	0.133364	0.035397	1.48484e-16	-2.91184	down
EVM0036915	1339	1237	1394	163	167	236	18.2691	17.0994	19.0248	2.34145	2.55792	3.5432	4.95961e-118	-2.68579	down
EVM0032206	481	672	489	1490	1395	1513	7.40968	10.4858	7.52705	24.2107	24.1709	25.7152	4.86797e-45	1.4656	up
EVM0008568	35	36	51	127	94	87	0.854686	0.912884	1.25871	3.34379	2.63725	2.40691	5.17496e-06	1.25086	up
EVM0008696	2214	2195	2312	1021	789	801	18.3325	18.4119	19.1373	8.91079	7.34511	7.31477	1.04681e-66	-1.2886	down
EVM0008691	46	57	54	17	10	12	1.27963	1.60212	1.49868	0.478733	0.311388	0.367526	1.87083e-05	-1.5416	down
EVM0012216	48	40	53	18	13	16	0.697388	0.588007	0.768517	0.274692	0.213977	0.24881	0.000949585	-1.2112	down
EVM0012217	2805	2655	2819	138	173	169	116.65	111.786	117.165	6.02733	8.06267	7.71221	0	-3.99074	down
EVM0003615	56	73	62	317	254	293	1.48892	1.97189	1.65565	8.92058	7.63085	8.63649	4.40964e-31	2.13121	up
EVM0003612	22	23	17	43	67	62	0.315745	0.335514	0.253037	0.671	1.12327	1.01876	0.00022541	1.27196	up
EVM0007763	292	240	296	80	64	100	22.877	19.0443	23.2398	6.56402	5.58474	8.64184	5.29278e-17	-1.6049	down
EVM0005614	84	48	75	16	8	13	2.02388	1.15655	1.78621	0.381239	0.212538	0.319028	3.23256e-08	-1.92859	down
EVM0016468	593	611	639	272	263	240	11.9036	12.4132	12.8234	5.7445	5.91665	5.29356	1.1081e-24	-1.16082	down
EVM0046046	198	224	206	445	504	481	3.53024	4.05256	3.67253	8.38467	10.127	9.48406	1.35396e-20	1.22632	up
EVM0046044	227	222	281	652	539	540	2.47615	2.44977	3.06256	7.51237	6.6159	6.50831	2.89384e-24	1.28225	up
EVM0009393	139	137	104	405	314	360	5.68936	5.67857	4.25657	17.5129	14.5009	16.3086	7.45163e-21	1.51207	up
EVM0055999	898	852	911	387	409	400	13.5439	13.0163	13.7467	6.16013	6.93328	6.64573	1.79402e-29	-1.07097	down
EVM0057622	2848	2751	2717	1107	1083	1126	66.6259	65.1914	63.5512	27.2985	28.4875	29.0622	6.81728e-104	-1.25222	down
EVM0013658	67	76	72	6	5	10	4.28533	4.93611	4.60658	0.400292	0.323122	0.676858	3.19644e-13	-2.55109	down
EVM0034662	421	352	374	147	185	178	6.83103	5.79018	6.06512	2.51403	3.36611	3.18411	4.97675e-12	-1.0625	down
EVM0025526	158	189	138	44	27	51	4.91638	5.94056	4.28653	1.434	0.934671	1.74914	2.69557e-12	-1.74741	down
EVM0025520	592	718	702	1456	1639	1578	15.6139	19.176	18.5068	40.5063	48.6375	45.9416	4.71742e-46	1.27128	up
EVM0034668	329	329	291	143	118	102	3.89398	3.94767	3.44393	1.78847	1.56222	1.32957	1.81685e-14	-1.27036	down
EVM0029407	518	454	470	142	143	194	13.5112	11.9893	12.2487	3.904	4.18294	5.57261	3.42414e-23	-1.47247	down
EVM0037934	400	441	458	84	95	125	3.5023	3.91266	4.01236	0.769279	0.935682	1.20883	5.68931e-33	-1.94643	down
EVM0052385	1492	1425	1530	668	594	601	33.1253	32.035	33.9518	15.6387	14.8234	14.7011	7.4371e-56	-1.17857	down
EVM0015229	97	105	81	16	5	15	6.17793	6.72865	5.16958	1.05273	0.347389	0.991762	1.4759e-13	-2.39449	down
EVM0050909	8	17	8	39	34	40	0.13166	0.291183	0.12563	0.720219	0.677887	0.776135	0.000599916	1.36405	up
EVM0050907	1459	1370	1455	328	293	281	31.7352	30.1687	31.6361	7.51392	7.15674	6.73866	7.44458e-135	-2.15653	down
EVM0020580	119	159	175	374	328	327	5.44965	7.36189	7.97245	18.0585	16.8971	16.5036	6.25315e-14	1.2054	up
EVM0028759	325	344	306	1394	1322	1331	6.09075	6.51259	5.73177	27.5407	27.8666	27.5154	3.86361e-131	2.09809	up
EVM0056506	1916	1803	1972	716	765	738	39.5206	37.6647	40.6716	15.5687	17.7462	16.7896	5.92056e-71	-1.28006	down
EVM0056505	1647	1465	1386	260	237	190	32.3916	29.1963	27.2539	5.3779	5.24186	4.10963	1.49829e-136	-2.60227	down
EVM0056501	158	186	179	79	55	71	1.10686	1.32311	1.25165	0.581524	0.431933	0.543259	2.075e-08	-1.20348	down
EVM0029372	165	164	174	31	57	32	5.38888	5.43089	5.69227	1.06472	2.0693	1.1518	2.14154e-13	-1.81322	down
EVM0018539	636	613	567	237	257	237	18.4176	17.9883	16.4231	7.24179	8.37297	7.57904	7.19772e-25	-1.21953	down
EVM0018538	72	50	62	21	20	13	1.79899	1.25336	1.54736	0.542449	0.55613	0.348605	4.33128e-05	-1.39873	down
EVM0013518	446	433	408	796	860	900	10.3176	10.15	9.42898	19.4259	22.4006	22.9804	3.75954e-25	1.04445	up
Salix_babylonica_newGene_7640	1111	1089	1181	134	152	176	28.9091	31.7406	34.7638	3.68431	4.36423	5.44022	3.37535e-132	-2.74969	down
EVM0001602	116	74	146	19	32	19	3.65022	2.33846	4.59784	0.620003	1.13535	0.629518	1.21022e-09	-1.86655	down
EVM0037962	379	382	369	124	111	117	11.5568	11.8156	11.2496	3.96259	3.81018	3.93783	5.71951e-26	-1.56446	down
Salix_babylonica_newGene_5457	575	615	640	61	55	57	16.9238	18.3187	18.8251	1.85792	1.77207	1.83267	1.31547e-98	-3.21838	down
EVM0053701	1901	1923	1761	4138	4159	4259	53.2381	54.5464	49.3125	122.22	131.022	131.595	2.04132e-119	1.23227	up
EVM0053700	168	179	206	15	11	12	1.34855	1.45633	1.66058	0.12761	0.090783	0.106775	2.08391e-35	-3.33441	down
EVM0053708	1166	1087	1144	2321	2170	2195	16.9352	15.988	16.6132	35.5699	35.4668	35.1903	3.18734e-69	1.03931	up
EVM0041486	75	69	56	17	29	35	2.59322	2.4203	1.93395	0.60722	1.13092	1.34539	0.00222757	-1.03311	down
EVM0055464	43	24	45	162	115	114	0.777772	0.435484	0.817043	3.11761	2.36876	2.28571	3.42507e-10	1.67113	up
EVM0001391	1303	1198	1215	161	175	210	59.9733	55.8112	55.9131	7.8079	9.04445	10.6364	4.49864e-133	-2.65119	down
EVM0053867	393	365	369	890	902	839	4.87112	4.58386	4.57986	11.654	12.5883	11.4845	9.11385e-41	1.27471	up
EVM0000445	11	0	10	41	36	46	0.314995	0	0.282819	1.2217	1.13616	1.44081	2.45639e-05	1.75642	up
EVM0037142	87	66	89	10	7	19	1.99277	1.52508	2.03363	0.242974	0.166453	0.474865	1.32271e-10	-2.16555	down
EVM0037146	1980	2219	2316	689	689	705	53.485	60.7091	62.5371	19.6028	20.9167	21.0029	1.52595e-98	-1.56399	down
EVM0037144	216	167	235	82	101	80	4.72258	3.68863	5.12372	1.87313	2.47864	1.91988	1.43215e-07	-1.09313	down
EVM0014379	213	250	232	789	755	719	5.49986	6.51806	5.98729	21.4906	21.9351	20.4741	4.72128e-57	1.7401	up
EVM0006727	3335	3192	3427	644	718	713	46.3392	44.9094	47.5994	9.43397	11.2116	10.9159	6.07243e-239	-2.1787	down
EVM0051617	140	126	109	304	245	275	0.679142	0.619561	0.525348	1.55577	1.34007	1.47112	1.0297e-11	1.15347	up
EVM0057123	3	10	2	124	95	82	0.054689	0.185702	0.035498	2.41308	1.97068	1.67787	1.93184e-22	3.35751	up
Salix_babylonica_newGene_4989	33	42	40	5	5	11	1.60827	2.43327	1.96688	0.342809	0.215141	0.701099	3.25656e-05	-1.67918	down
EVM0056831	458	506	559	187	153	187	6.58654	7.37318	8.0332	2.83416	2.46577	2.96279	1.39288e-25	-1.42515	down
EVM0056836	23	39	36	93	85	90	0.432156	0.758522	0.691419	1.88474	1.84084	1.91269	3.04312e-06	1.33843	up
EVM0027423	1643	1550	1704	706	582	609	25.7307	24.5785	26.6761	11.6564	10.252	10.5081	4.69574e-63	-1.29074	down
EVM0027422	113	106	86	39	44	26	2.22653	2.1096	1.68996	0.79986	0.975078	0.562236	8.54783e-06	-1.25645	down
EVM0018180	291	233	226	651	615	687	5.78116	4.68771	4.48933	13.6483	13.7509	15.0545	2.10571e-31	1.4183	up
EVM0028934	94	89	120	254	235	270	1.74041	1.6738	2.22714	4.97795	4.90451	5.53632	1.42375e-13	1.32993	up
EVM0042684	4978	4618	4796	2457	2168	2157	74.8072	70.2791	72.0411	38.9299	36.6324	35.7395	1.56629e-97	-1.01532	down
EVM0022558	150	190	203	89	86	66	2.32887	2.99649	3.16215	1.45906	1.49412	1.12067	1.56157e-06	-1.03516	down
EVM0019584	1148	1123	1052	2467	2162	2418	18.9349	18.7707	17.3493	42.9354	40.1357	44.0097	1.59624e-70	1.14466	up
EVM0011754	1373	1289	1291	2589	2416	2581	39.7101	37.774	37.3409	79.0047	78.617	82.3805	1.90186e-67	1.00338	up
EVM0023657	650	640	663	243	194	269	7.57578	7.56192	7.72389	2.9822	2.53945	3.45754	6.96972e-29	-1.3706	down
EVM0034143	3074	2841	3024	533	407	510	41.4442	38.7969	40.7643	7.5695	6.17	7.58051	2.31545e-254	-2.53693	down
EVM0050200	49	66	51	8	3	8	3.93755	5.36837	4.0704	0.627009	0.210198	0.631048	1.8898e-09	-2.25736	down
EVM0024240	369	290	393	51	29	35	8.12271	6.47558	8.64567	1.1635	0.718674	0.846232	1.30552e-46	-2.92825	down
EVM0023734	42	47	88	6	18	16	2.43811	2.76848	5.13361	0.308801	1.18532	1.03321	4.18108e-05	-1.56516	down
EVM0028544	35	43	25	84	66	81	0.716611	0.887759	0.499539	1.80777	1.52562	1.81777	0.000420925	1.07252	up
EVM0021396	33	49	47	107	95	77	1.01184	1.53014	1.43175	3.4947	3.31071	2.62898	0.000173949	1.05188	up
EVM0020046	136	143	142	308	276	327	1.07284	1.1404	1.11801	2.55598	2.44324	2.84392	2.88274e-13	1.14131	up
EVM0000601	121	109	122	445	407	430	3.18489	2.9014	3.19179	12.3388	12.0331	12.4632	1.31009e-39	1.87551	up
EVM0017568	1107	974	1172	345	331	319	8.33614	7.42696	8.82233	2.73888	2.80203	2.64341	3.10325e-61	-1.61822	down
EVM0037431	1758	1821	1784	792	685	889	17.9935	18.8744	18.2587	8.54124	7.88751	10.0299	4.63403e-41	-1.10217	down
EVM0037437	374	351	315	779	706	712	4.89015	4.6387	4.10745	10.7408	10.3777	10.2721	3.32598e-27	1.12819	up
EVM0021801	24067	22617	22915	8290	7931	7991	385.892	367.247	367.284	140.146	143.02	141.311	0	-1.45343	down
EVM0021800	324	327	300	155	136	151	9.02396	9.22379	8.32875	4.53972	4.24389	4.62031	5.53838e-11	-1.00493	down
EVM0033321	204	165	155	374	337	335	5.59866	4.60286	4.25378	10.8627	10.4282	10.1652	8.98039e-12	1.03059	up
EVM0021806	244	290	246	38	63	65	4.4489	5.35393	4.4804	0.715822	1.29188	1.30422	9.61216e-22	-2.01751	down
EVM0012827	3292	3270	3445	9930	9080	8915	38.5128	38.7415	40.2832	122.509	119.48	115.048	0	1.54444	up
EVM0029530	894	898	824	411	341	369	9.36704	9.53116	8.63301	4.54261	4.01675	4.25919	7.54266e-31	-1.14043	down
EVM0026630	271	280	259	674	615	585	9.41238	9.86676	8.99537	24.7688	24.1001	22.4813	1.80911e-29	1.25447	up
EVM0042800	633	596	603	320	231	256	7.00847	6.67825	6.67308	3.73654	2.86931	3.11908	1.902e-19	-1.09501	down
EVM0024321	30	49	43	133	142	212	0.748071	1.23273	1.0642	3.50678	3.99583	5.84897	3.57042e-13	1.8644	up
EVM0044237	2331	2547	2172	6179	5949	6175	28.6519	31.7147	26.6884	80.1105	82.2618	83.7458	3.78822e-163	1.43836	up
EVM0017189	69	116	62	230	168	207	1.31011	2.22166	1.16406	4.62319	3.58393	4.3374	4.2428e-08	1.2562	up
EVM0043178	116	112	97	34	50	30	2.26451	2.2213	1.88815	0.700477	1.1004	0.636597	2.99878e-06	-1.28531	down
EVM0043176	90	113	104	269	275	287	1.65011	2.09685	1.91509	5.21077	5.6832	5.83132	2.52202e-17	1.44326	up
EVM0030319	113	94	131	61	33	35	2.86805	2.41732	3.33165	1.62407	0.927212	0.959113	2.10005e-05	-1.18376	down
EVM0057325	118	215	93	39	67	59	1.95086	3.59798	1.53397	0.67403	1.23296	1.06972	0.000156198	-1.13299	down
EVM0008841	628	681	577	218	210	186	10.5093	11.5481	9.65636	3.84019	3.94667	3.42883	7.29352e-35	-1.5183	down
Salix_babylonica_newGene_3860	176	189	180	85	67	97	9.84376	10.7157	10.0837	5.00762	4.23539	5.9926	1.4991e-06	-1.00078	down
EVM0055235	223	261	250	39	20	36	4.21187	5.00561	4.72257	0.774406	0.423735	0.74653	1.01055e-32	-2.66267	down
EVM0014981	71	71	87	0	0	0	1.47781	1.50944	1.82918	0	0	0	3.51835e-24	-4.00407	down
EVM0050773	123	118	63	231	258	220	1.49697	1.46149	0.767942	2.9692	3.54466	2.96626	2.6843e-08	1.20555	up
EVM0043811	1152	1309	1260	570	519	593	9.47534	10.9	10.3586	4.9426	4.80046	5.37883	7.61075e-35	-1.06635	down
EVM0006885	535	457	430	181	179	156	4.88966	4.22341	3.92979	1.73616	1.83413	1.56791	5.45866e-22	-1.35597	down
Salix_babylonica_newGene_669	190	232	277	95	119	89	4.80541	5.92005	6.98857	2.52167	3.37406	2.47811	1.21385e-07	-1.07175	down
EVM0012904	52	58	33	129	101	139	0.540896	0.617365	0.341042	1.43363	1.19192	1.61143	8.16711e-07	1.2934	up
Salix_babylonica_newGene_2176	46	42	42	100	91	108	3.52924	3.28446	3.2006	8.09635	7.86307	9.15576	1.12245e-05	1.14896	up
EVM0029928	753	753	794	1929	1730	1808	5.8857	5.96228	6.20329	15.9014	15.2142	15.5905	9.27482e-85	1.30785	up
EVM0004651	125	98	68	50	43	31	2.40719	1.90843	1.30708	1.0076	0.921903	0.658345	0.000665746	-1.02238	down
EVM0008101	1080	1182	1235	318	351	313	44.9464	49.8168	51.3993	13.9324	16.4249	14.3632	1.37644e-72	-1.73954	down
EVM0002769	346	350	337	830	825	855	9.99601	10.2603	9.746	25.3396	26.8525	27.2903	7.17509e-43	1.33123	up
EVM0001377	99	132	87	30	26	37	1.64278	2.20926	1.43484	0.517258	0.482532	0.660933	1.19632e-07	-1.50347	down
EVM0024833	77	88	89	15	18	7	2.35291	2.71665	2.7153	0.483556	0.620545	0.203228	3.61815e-11	-2.147	down
EVM0038821	120	80	154	27	13	14	5.72177	3.86763	7.3852	1.34505	0.674404	0.7408	5.15382e-13	-2.23682	down
EVM0038823	51	77	95	17	20	15	0.475394	0.724596	0.885343	0.165863	0.210254	0.146335	5.14852e-07	-1.67477	down
EVM0007309	1510	1623	1449	566	597	526	53.1045	57.7975	50.9413	20.9796	23.5924	20.3962	2.116e-60	-1.35816	down
EVM0007307	174	215	150	57	36	66	6.90505	8.63632	5.96676	2.38607	1.60906	2.87581	9.82785e-11	-1.55399	down
EVM0005233	105	100	103	27	26	26	4.76373	4.582	4.65474	1.26016	1.32615	1.27539	9.08785e-10	-1.68108	down
EVM0054881	424	384	430	161	117	157	8.95227	8.22203	9.0848	3.56971	2.77626	3.65685	7.96522e-21	-1.39708	down
EVM0020991	676	747	620	189	222	142	16.0357	17.9509	14.704	4.72765	5.90981	3.70404	2.07496e-35	-1.76424	down
EVM0011547	41	40	58	0	0	0	1.33897	1.32766	1.88975	0	0	0	3.02956e-15	-3.28729	down
EVM0022294	121	158	202	26	28	22	1.9669	2.61822	3.29939	0.434895	0.515027	0.383586	1.94935e-18	-2.31107	down
EVM0025016	3304	3711	3418	1176	1176	1191	50.004	56.8723	51.7012	18.7656	20.0153	19.8719	1.75713e-133	-1.48207	down
EVM0030814	610	528	529	255	220	293	12.9969	11.3775	11.2598	5.71057	5.26997	6.86938	5.45836e-15	-1.02522	down
EVM0046126	1444	1227	1239	2857	2568	2738	15.7967	13.5856	13.5422	32.9576	31.6013	33.0396	1.05016e-65	1.12219	up
EVM0019049	78	77	60	21	20	11	2.15073	2.13624	1.63851	0.609712	0.619628	0.33537	6.3669e-07	-1.64448	down
EVM0038108	272	286	270	761	733	779	3.04679	3.2531	3.02431	9.01008	9.26079	9.64144	2.28774e-47	1.50146	up
EVM0025908	8966	8737	9277	2742	2546	2750	259.992	256.574	268.905	83.8183	83.0219	87.9297	0	-1.67516	down
EVM0021219	13	23	15	46	62	46	0.411051	0.749044	0.460969	1.56414	2.22344	1.62756	0.000208535	1.33444	up
EVM0031222	3898	3863	3696	1584	1381	1494	48.7256	48.904	46.1931	20.8818	19.4135	20.5922	2.65981e-131	-1.28935	down
EVM0031228	46	97	83	174	173	174	2.1382	4.61188	3.9087	8.68891	9.19011	9.04352	7.34928e-07	1.17399	up
EVM0039055	59	70	113	227	195	224	2.35277	2.84307	4.52743	9.64767	8.82559	9.93019	2.0643e-10	1.38471	up
EVM0039058	449	428	438	163	138	153	8.96982	8.66648	8.73699	3.42082	3.10059	3.35593	1.3289e-25	-1.42842	down
EVM0001059	433	503	488	239	148	150	6.50577	7.66217	7.34165	3.78633	2.49445	2.48897	2.44838e-16	-1.29767	down
EVM0001909	779	795	834	214	258	244	22.2397	22.9716	23.7988	6.41845	8.27457	7.67723	7.46014e-49	-1.64917	down
EVM0041965	577	548	546	279	258	224	12.9425	12.4383	12.2375	6.58563	6.50432	5.52956	2.83453e-18	-1.04655	down
EVM0049703	423	352	376	103	112	113	10.3421	8.73018	9.19176	2.65563	3.08379	3.04078	5.32561e-27	-1.68067	down
EVM0053040	28	30	35	65	81	74	0.833908	0.911349	1.05616	2.08065	2.75938	2.4737	0.000157137	1.14412	up
EVM0017111	118	117	98	393	405	440	3.10926	3.13483	2.58169	10.9889	12.0913	12.8711	5.60944e-36	1.89792	up
EVM0033917	184	132	152	33	13	53	6.28348	4.55811	5.16698	1.16832	0.49611	1.9964	1.89026e-10	-1.88159	down
EVM0044674	66	84	86	10	0	6	0.852923	1.09866	1.10975	0.124392	0	0.085759	8.6626e-15	-2.82914	down
EVM0052141	4888	4872	4971	978	956	981	98.0603	98.9856	99.692	20.6862	21.5698	21.7036	0	-2.26093	down
EVM0052146	324	378	339	121	123	118	12.7945	15.1376	13.3962	5.0161	5.43505	5.12992	1.6709e-19	-1.40581	down
EVM0002562	200	167	179	64	71	89	12.1689	10.3316	10.9199	4.09211	4.87503	5.93736	9.81812e-08	-1.13847	down
EVM0006415	125	77	111	27	36	35	1.54644	0.964751	1.37422	0.349158	0.50024	0.466408	8.55636e-07	-1.41112	down
EVM0053810	772	793	813	349	385	383	10.3952	10.8117	10.9443	4.9459	5.81888	5.67856	4.09985e-23	-1.00588	down
EVM0047066	112	170	161	49	29	60	4.43875	6.83359	6.41171	2.03924	1.28882	2.63217	4.69188e-08	-1.45122	down
EVM0048941	29	27	33	71	89	49	1.70182	1.59183	1.9595	4.42524	5.90315	3.19511	0.00060768	1.10885	up
EVM0005030	50	64	52	121	161	136	1.04058	1.34182	1.07986	2.65821	3.76952	3.13886	7.02702e-08	1.2902	up
EVM0037579	138	86	152	822	833	708	2.76367	1.7344	3.03527	17.4026	18.8102	15.6813	1.76593e-73	2.6357	up
EVM0055915	141	146	137	273	285	275	3.40622	3.57818	3.31314	6.95816	7.74869	7.32009	2.28074e-10	1.007	up
EVM0055917	63	61	63	3	1	0	1.80037	1.76057	1.80032	0.074985	0.016104	0	1.51214e-17	-3.33882	down
EVM0055910	93	44	45	29	8	8	3.00037	1.43627	1.43944	0.98883	0.280464	0.274861	0.00025421	-1.45086	down
EVM0053366	61	84	54	4	4	0	3.97501	5.57625	3.51157	0.232717	0.270281	0	1.40298e-15	-3.06712	down
EVM0041571	55	35	36	138	67	91	1.27702	0.825569	0.835705	3.41541	1.76578	2.33184	0.000193417	1.12612	up
EVM0026878	4548	4447	4242	1497	1370	1320	66.945	66.2979	62.4273	23.2386	22.6826	21.4265	9.93247e-202	-1.58732	down
EVM0030547	636	589	623	263	311	272	8.44174	7.91602	8.26913	3.67254	4.6466	3.97986	1.48963e-18	-1.03687	down
EVM0039614	4485	4786	4616	1615	1591	1699	79.6064	86.0279	81.8903	30.2227	31.746	33.248	3.26846e-168	-1.42749	down
EVM0000978	1281	1127	993	334	356	334	25.4388	22.6564	19.7149	6.9821	7.93345	7.31083	4.33262e-53	-1.63606	down
EVM0029220	656	606	552	31	38	32	19.0782	17.8409	16.0487	0.941011	1.21349	0.995664	6.94014e-107	-3.89765	down
EVM0050987	627	655	509	193	160	250	18.7838	19.8708	15.2383	6.0919	5.37137	8.26877	1.19749e-21	-1.45344	down
EVM0010927	119	164	168	285	343	336	2.39597	3.35457	3.39186	6.06886	7.79247	7.46839	6.42162e-11	1.11975	up
EVM0025301	88	52	75	226	214	235	2.04762	1.22565	1.75959	5.60171	5.65452	6.09028	1.51934e-15	1.61713	up
EVM0051589	102	64	94	23	8	36	3.6593	2.31928	3.38231	0.856584	0.324779	1.43101	1.02724e-05	-1.53321	down
EVM0005809	62	86	72	148	150	150	0.711298	0.998879	0.815695	1.78421	1.92358	1.89682	3.59326e-06	1.02218	up
EVM0003315	2177	2117	2178	86	61	44	24.5851	24.2067	24.5839	1.02096	0.771054	0.537046	0	-4.90381	down
EVM0003318	83	143	115	10	20	8	3.34158	5.79648	4.62628	0.42458	0.889731	0.311092	1.20441e-15	-2.55677	down
EVM0052804	2365	2331	2290	475	479	464	26.4717	26.4135	25.6125	5.60154	6.02875	5.71826	4.19427e-223	-2.21683	down
EVM0054114	130	114	151	53	67	34	2.58039	2.30333	2.99386	1.09552	1.4826	0.741063	9.9216e-06	-1.16465	down
EVM0027999	775	814	828	132	124	111	14.6709	15.616	15.6764	2.63435	2.63014	2.30995	8.56933e-102	-2.59482	down
EVM0027993	1326	1225	1256	3040	2670	2780	12.8412	12.0153	12.1551	31.0482	29.0915	29.7028	4.25491e-100	1.21811	up
EVM0005074	144	148	167	23	29	34	3.25481	3.37666	3.77153	0.534576	0.735078	0.834552	1.7545e-17	-2.12216	down
EVM0044795	1557	1515	1497	678	643	714	45.7072	45.0393	43.9513	20.9863	21.2348	23.1136	3.16543e-48	-1.09003	down
EVM0004176	13	33	17	42	43	79	0.280184	0.766729	0.387141	1.01904	1.11673	1.99818	0.0028631	1.13543	up
EVM0019666	151	96	100	291	251	256	6.54242	4.21005	4.33392	13.292	12.2205	12.2557	1.40386e-10	1.20544	up
EVM0021474	1031	1198	1137	144	153	139	58.2966	68.5814	64.2709	8.57762	9.69395	8.6409	9.85043e-140	-2.82694	down
EVM0016776	38	31	53	99	68	100	1.59769	1.29655	2.25449	4.43743	3.22056	4.66926	0.000349683	1.05347	up
EVM0034380	1031	1201	1101	541	505	432	14.8517	17.531	15.8592	8.20867	8.18183	6.86267	1.01132e-29	-1.09209	down
EVM0034383	272	278	301	77	85	89	7.14709	7.38543	7.90637	2.11099	2.49036	2.56113	1.97645e-20	-1.61764	down
EVM0025207	877	882	957	350	374	361	14.1633	14.4319	15.457	5.95567	6.79844	6.42672	4.29891e-37	-1.23782	down
EVM0049205	79	52	94	8	11	10	0.906378	0.601242	1.08762	0.09789	0.137782	0.127908	4.48459e-11	-2.28137	down
EVM0004429	269	318	300	117	93	165	4.05666	4.86307	4.53219	1.85419	1.57199	2.73835	7.38365e-09	-1.11369	down
EVM0042189	141	125	120	25	22	27	3.95805	3.56364	3.36613	0.725857	0.677087	0.836445	3.5886e-15	-2.06906	down
EVM0035476	15	9	19	53	34	35	0.499257	0.270482	0.606796	1.83236	1.26124	1.26284	0.00209289	1.19889	up
EVM0024157	196	210	228	575	558	613	3.3123	3.5777	3.84182	10.2316	10.6013	11.4108	2.56341e-35	1.49827	up
EVM0033732	1650	1716	1634	415	513	404	43.1666	45.4636	42.7104	11.4273	15.0859	11.6385	6.4538e-87	-1.81608	down
EVM0033736	181	114	163	41	33	24	10.6365	6.78479	9.5823	2.52819	2.17225	1.54799	1.40684e-13	-1.93492	down
EVM0031381	18	33	39	86	75	103	0.555327	1.04664	1.21288	2.86609	2.63765	3.58021	4.38028e-06	1.39969	up
EVM0052194	103	139	130	31	17	41	4.80944	6.58572	6.0926	1.49159	0.88923	2.1025	6.05432e-10	-1.7541	down
EVM0008278	105	126	105	23	21	24	3.81734	4.62128	3.80347	0.877977	0.83718	0.957987	9.51277e-13	-1.97346	down
EVM0001573	43	28	40	83	75	89	1.50637	0.999918	1.41767	3.10596	2.96398	3.45941	0.000204335	1.07964	up
EVM0036816	7680	7071	7447	2890	2627	2628	71.5539	66.7148	69.358	28.3918	27.5262	27.004	6.62337e-230	-1.37562	down
EVM0032122	3238	3201	3221	1193	1256	1162	43.1263	43.1842	42.885	16.7489	18.8143	17.0675	8.98193e-125	-1.34476	down
EVM0030411	832	792	827	165	147	153	14.416	13.8982	14.317	3.00024	2.86143	2.91493	3.21818e-90	-2.28684	down
EVM0000190	148	185	119	50	48	76	3.94516	5.02146	3.16753	1.39839	1.43751	2.23707	3.01217e-06	-1.18978	down
EVM0000225	147	187	157	59	53	66	2.19282	2.83405	2.34414	0.928294	0.877019	1.08202	5.98553e-09	-1.29824	down
EVM0000221	328	326	362	84	69	58	7.39063	7.44172	8.16725	1.99599	1.74349	1.43968	1.34063e-33	-2.10336	down
EVM0015022	13	20	14	76	54	61	1.56937	2.54209	1.71426	10.1609	7.68935	8.48605	3.25549e-07	1.71349	up
EVM0015027	96	99	84	199	198	200	3.56196	3.72173	3.09208	7.77867	8.25932	8.19084	4.78803e-09	1.10811	up
EVM0002686	226	263	409	160	62	114	10.3096	12.1783	18.6658	7.71162	3.16721	5.71445	0.00555561	-1.06498	down
EVM0048599	172	155	141	682	623	609	3.44391	3.1423	2.82191	14.4327	14.07	13.4857	8.25016e-62	2.05213	up
EVM0054963	103	115	108	282	232	346	2.58146	2.92554	2.71342	7.50663	6.58305	9.63438	1.98367e-14	1.39795	up
EVM0054961	323	262	259	83	118	82	2.0052	1.64667	1.60641	0.53975	0.81984	0.559187	9.98169e-14	-1.42679	down
EVM0054964	65	100	70	228	218	271	1.84573	2.90436	1.99079	6.9166	7.06046	8.58926	5.11045e-15	1.5793	up
EVM0052751	626	618	582	123	101	99	14.5276	14.5209	13.5058	2.99899	2.63043	2.52442	6.01873e-69	-2.36787	down
EVM0032958	115	168	156	386	256	359	2.73291	4.07692	3.72794	9.7371	6.88806	9.48644	3.70257e-11	1.1963	up
Salix_babylonica_newGene_4907	39	69	73	6	10	7	1.06344	1.9066	2.00509	0.172762	0.308433	0.210148	4.34917e-09	-2.1791	down
EVM0011768	136	159	91	28	37	40	1.84606	2.19418	1.23947	0.400322	0.563503	0.601125	7.00932e-09	-1.6025	down
EVM0017073	429	282	322	39	24	17	6.14082	4.08974	4.60373	0.574786	0.379322	0.266427	2.48501e-47	-3.32283	down
EVM0055706	55	60	55	25	15	25	0.903833	0.994256	0.90143	0.432553	0.2782	0.45192	0.00140873	-1.09812	down
EVM0019509	5579	5584	5523	2633	2417	2657	92.9667	94.2358	91.987	46.2568	45.2945	48.8238	1.73487e-124	-1.04379	down
Salix_babylonica_newGene_8421	55	45	54	28	16	8	1.75684	1.58292	1.80283	1.07705	0.559072	0.247405	0.00188155	-1.1787	down
EVM0049355	338	330	325	176	142	144	3.96753	3.91575	3.81155	2.17379	1.8653	1.85897	2.87066e-11	-1.0056	down
EVM0021062	40	39	14	89	74	63	1.39656	1.40102	0.485291	3.32614	2.9276	2.43406	0.000861414	1.12479	up
EVM0043342	303	283	331	14	11	24	8.80791	8.33951	9.60665	0.414145	0.343428	0.749923	3.18713e-57	-3.77285	down
EVM0031986	1268	1187	1200	580	493	506	18.9263	17.9511	17.9144	9.12335	8.27513	8.32348	3.86902e-42	-1.1331	down
Salix_babylonica_newGene_5940	1144	926	531	95	95	106	44.6697	36.5971	20.7278	3.88052	4.14071	4.54588	4.43447e-18	-2.61639	down
EVM0024425	2650	2650	2823	1255	1287	1197	33.4984	33.9222	35.6638	16.7222	18.2885	16.685	3.66529e-70	-1.0456	down
Salix_babylonica_newGene_2995	19	33	25	97	73	65	0.358908	0.711884	0.461693	1.95734	1.54975	2.0008	4.11432e-06	1.43224	up
EVM0020332	55	62	75	15	20	29	1.47675	1.69437	2.02598	0.430955	0.604618	0.860476	0.000232718	-1.25297	down
EVM0047354	160	147	206	593	462	549	2.70972	2.51824	3.48589	10.6094	8.80592	10.2653	1.60756e-31	1.66124	up
EVM0042695	498	494	475	26	39	22	11.5773	11.6244	11.0372	0.63721	1.01575	0.559924	3.2752e-87	-3.7778	down
EVM0027816	137	181	183	3	8	0	2.12087	2.82922	2.81887	0.046715	0.138915	0	8.64259e-38	-4.20556	down
EVM0030588	242	244	226	28	64	38	8.63728	8.80895	8.03948	1.01838	2.56554	1.4925	6.61223e-21	-2.18382	down
EVM0046863	1436	1332	1378	306	311	329	23.7974	22.3597	22.8314	5.34159	5.79386	6.00184	1.83302e-118	-2.03993	down
EVM0018470	225	220	215	472	446	488	7.93151	7.85223	7.57969	17.5786	17.7223	19.0129	1.05483e-19	1.13384	up
EVM0008664	18	12	15	36	35	53	0.300958	0.206333	0.255524	0.668843	0.69182	1.02891	0.00188131	1.18947	up
EVM0040487	288	369	369	63	86	55	4.38796	5.69492	5.6255	1.00393	1.472	0.910472	2.41271e-29	-2.13922	down
EVM0034886	928	1070	864	445	369	512	50.4456	58.9029	46.969	25.485	22.5572	30.6895	3.03754e-18	-1.02285	down
EVM0034888	70	77	54	135	171	159	1.07085	1.19336	0.820895	2.17184	2.937	2.67053	2.13511e-07	1.18754	up
EVM0023909	830	681	788	210	187	178	23.5294	19.5576	22.3139	6.26488	5.94428	5.55275	1.29404e-56	-1.89239	down
EVM0025430	30	38	53	92	112	101	0.66851	0.872522	1.21776	2.22802	2.88659	2.55613	6.35366e-06	1.25202	up
EVM0048758	84	79	62	154	156	168	1.66263	1.59019	1.23332	3.22491	3.47743	3.68775	5.45838e-07	1.0819	up
EVM0030993	268	330	274	806	785	728	3.08897	3.84691	3.14792	9.78769	10.1748	9.24663	7.59475e-40	1.45291	up
EVM0030992	85	113	75	236	194	198	1.37895	1.873	1.22294	4.06819	3.57483	3.57712	2.58937e-09	1.19579	up
EVM0055546	806	938	765	194	160	194	16.6153	19.588	15.7541	4.21317	3.71092	4.39333	2.81931e-65	-2.08227	down
Salix_babylonica_newGene_4384	165	144	179	399	274	309	2.81546	2.77221	3.3765	8.39175	4.24529	6.71737	4.22692e-10	1.03256	up
EVM0000525	123	91	220	46	55	30	2.20354	1.65513	3.9631	0.868508	1.10674	0.580196	1.46551e-06	-1.4394	down
EVM0027397	471	448	415	153	131	156	13.3433	12.8744	11.7751	4.55697	4.16688	4.87796	3.67911e-26	-1.48971	down
EVM0040817	94	79	86	209	209	178	0.687774	0.580002	0.62551	1.61382	1.71948	1.43774	5.09107e-10	1.20384	up
Salix_babylonica_newGene_4381	578	563	530	46	36	47	16.169	15.9539	14.842	1.33458	1.10297	1.41175	1.63788e-95	-3.47284	down
EVM0045332	72	85	80	14	40	40	1.82715	2.16795	2.01913	0.373623	1.12797	1.11964	0.0019163	-1.052	down
EVM0014232	108	149	128	34	41	43	4.76764	6.64821	5.61343	1.56857	1.99794	2.08333	7.35909e-09	-1.48043	down
EVM0015187	1833	1787	1922	233	259	217	25.7068	25.3741	26.9426	3.44304	4.07612	3.35577	2.387e-229	-2.86458	down
EVM0016602	1411	1266	1178	542	629	596	37.5899	34.1712	31.3839	15.2285	18.854	17.5144	1.15114e-27	-1.04198	down
EVM0030209	397	389	385	155	146	157	9.35921	9.28609	9.06908	3.85416	3.87027	4.06865	5.33926e-19	-1.25075	down
EVM0010848	230	148	222	35	24	44	8.29738	5.40892	8.00207	1.32691	0.97217	1.73463	1.41304e-19	-2.24171	down
EVM0035875	174	178	185	65	59	53	5.01371	5.20058	5.31245	1.95425	1.91274	1.67988	6.65483e-12	-1.43815	down
EVM0008186	855	887	853	213	270	226	11.4948	12.0807	11.4649	3.01699	4.07607	3.34955	5.72904e-55	-1.76843	down
EVM0050260	44	36	41	103	72	95	1.07192	0.891891	0.987188	2.64918	1.96922	2.57991	9.35268e-05	1.09131	up
EVM0050266	114	136	116	264	223	260	2.25545	2.7096	2.29133	5.51258	4.95406	5.66912	1.24801e-09	1.05092	up
EVM0002277	313	231	260	642	589	715	12.8273	9.5775	10.6689	27.777	27.1858	32.3548	8.23725e-25	1.31273	up
EVM0056152	540	703	636	1363	1387	1260	13.4753	17.774	15.8902	35.9176	38.9779	34.7199	3.09506e-35	1.14763	up
Salix_babylonica_newGene_7035	153	161	123	41	31	23	3.27545	3.3953	2.66075	0.723592	0.595563	0.429746	7.43771e-14	-1.92407	down
EVM0053476	1162	1248	1190	243	251	257	22.2985	24.2551	22.8272	4.90891	5.4137	5.42636	6.10502e-114	-2.16366	down
EVM0047405	43	27	67	180	167	166	1.22795	0.771714	1.92722	5.51275	5.44915	5.31221	7.18038e-13	1.791	up
EVM0047407	103	65	92	250	212	204	3.08941	1.98099	2.74647	7.93598	7.15039	6.7554	1.4421e-11	1.34378	up
EVM0006383	319	292	341	739	768	713	15.7772	14.6012	16.8306	38.555	42.7495	38.8775	2.85899e-33	1.27001	up
EVM0013493	29	22	6	84	61	53	0.869745	0.66593	0.180088	2.65338	2.03748	1.73581	6.99758e-05	1.46043	up
EVM0013490	609	587	586	158	210	178	17.38	16.9752	16.7155	4.73876	6.73442	5.59374	1.27023e-33	-1.59489	down
Salix_babylonica_newGene_4716	331	191	276	85	97	128	2.68079	1.45047	2.16923	0.70836	0.905122	1.37127	2.66517e-08	-1.20741	down
EVM0004898	113	145	134	39	43	67	8.30585	10.7905	9.87664	2.9604	3.57141	5.43665	4.424e-06	-1.1981	down
EVM0015803	125	111	139	8	2	0	2.85699	2.56753	3.19119	0.194035	0.051741	0	2.11016e-29	-3.86327	down
EVM0032554	33	45	35	185	184	213	1.1639	1.5841	1.23038	6.88116	7.28825	8.30223	6.26345e-24	2.25034	up
EVM0034060	670	600	603	252	169	165	7.51536	6.82048	6.75626	2.98232	2.12591	2.04322	1.031e-29	-1.56893	down
EVM0034063	131	142	187	39	34	47	6.14178	6.77804	8.81035	1.9126	1.79614	2.43317	4.80466e-12	-1.70218	down
EVM0019339	152	138	125	330	296	361	6.13868	5.67045	5.07223	14.1204	13.5152	16.1724	8.85035e-16	1.27143	up
EVM0050126	2553	2713	2656	1107	1096	1074	48.9424	52.6557	50.8887	22.3643	23.6253	22.69	6.03931e-93	-1.19946	down
EVM0050128	199	202	224	402	429	521	5.74324	5.92949	6.48983	12.292	13.9647	16.6555	1.41598e-15	1.14964	up
EVM0051296	130	131	163	29	35	27	2.08657	2.13236	2.61632	0.485956	0.621918	0.4769	1.83415e-14	-1.94153	down
EVM0025639	573	674	628	157	202	177	11.44	13.6479	12.5501	3.29951	4.52246	3.8866	4.26912e-37	-1.69198	down
EVM0024329	44	65	51	7	2	15	2.87827	4.32323	3.31973	0.486308	0.14877	1.06601	9.49656e-07	-1.92137	down
EVM0024581	1088	1204	1229	540	511	588	18.5065	20.7386	20.8994	9.67258	9.77621	11.0254	1.71872e-30	-1.02318	down
EVM0000720	423	383	383	179	108	138	5.29735	4.8522	4.79429	2.35764	1.51629	1.89381	2.07896e-17	-1.36875	down
EVM0000723	2224	2186	2458	563	681	670	24.1392	24.0289	26.6683	6.44557	8.31029	8.02166	1.83597e-98	-1.75453	down
EVM0039636	107	154	152	291	300	338	1.48449	2.17029	2.1157	4.26598	4.69901	5.18683	5.21705e-12	1.18805	up
EVM0037570	16	10	7	42	64	38	0.345435	0.225834	0.152039	0.992549	1.5989	0.920371	1.36709e-05	1.65757	up
EVM0004939	112	33	77	25	18	21	4.24674	1.25578	2.90414	0.9747	0.759611	0.875311	0.000170794	-1.37153	down
EVM0049784	397	381	419	125	109	165	6.19058	6.01851	6.53189	2.04777	1.90297	2.8306	7.88163e-20	-1.46064	down
EVM0000632	312	292	246	82	103	74	8.57311	8.14266	6.76779	2.37332	3.16535	2.2255	7.0149e-17	-1.56254	down
EVM0035942	1385	1326	1268	666	532	582	58.6405	56.8561	53.6533	29.7255	25.3371	27.1597	6.82964e-38	-1.08374	down
EVM0012184	204	224	253	80	87	88	8.38872	9.33551	10.3881	3.44365	4.02856	3.98357	1.55862e-11	-1.27949	down
EVM0047924	207	260	202	431	507	445	3.58082	4.56293	3.50486	7.88738	9.89714	8.51119	3.17675e-14	1.08575	up
EVM0031061	683	630	691	276	279	311	7.69968	7.18417	7.77879	3.26922	3.53144	3.8575	1.19083e-23	-1.12131	down
EVM0037890	262	243	267	652	701	715	3.9792	3.72808	4.05174	10.4421	11.969	11.9836	1.01035e-38	1.46435	up
EVM0007976	617	609	691	309	278	219	10.3065	10.3107	11.5402	5.44205	5.21774	4.03411	2.15758e-20	-1.15774	down
EVM0046332	111	111	139	328	290	276	1.37209	1.38036	1.70727	4.27258	4.02846	3.7546	8.49797e-16	1.32275	up
EVM0046335	396	404	353	1496	1455	1611	9.48712	9.80581	8.43891	37.8002	39.204	42.5655	6.03794e-120	2.03005	up
EVM0053678	59	67	71	185	199	153	1.51618	1.76219	1.83275	5.07573	5.82566	4.38322	2.16364e-11	1.41831	up
EVM0054021	232	208	172	35	45	63	6.72543	6.11323	4.99147	1.06851	1.44401	1.99946	1.19889e-15	-1.86315	down
EVM0041643	4182	4106	4324	257	204	251	183.129	182.092	189.291	11.8296	10.0113	12.0854	0	-4.04688	down
EVM0002827	19069	17650	17813	8173	7553	7750	280.317	262.755	261.761	126.681	124.872	125.65	4.82825e-245	-1.14653	down
Salix_babylonica_newGene_2604	352	405	354	156	109	125	10.9848	12.8009	11.0562	5.13876	3.82435	4.29703	1.35192e-18	-1.39446	down
EVM0009283	133	72	81	27	31	15	2.77255	1.52448	1.6884	0.586809	0.724923	0.345494	5.49461e-07	-1.60342	down
EVM0005888	5233	5597	5846	2165	2079	2128	196.692	213.029	219.657	85.7977	87.8859	88.1922	3.79665e-163	-1.31539	down
EVM0005887	304	277	302	770	676	551	3.06186	2.82551	3.04519	8.18925	7.66211	6.12611	5.74323e-23	1.21629	up
EVM0004752	51	49	64	17	30	19	1.69582	1.64723	2.12662	0.576259	1.09872	0.699447	0.00428915	-1.01678	down
EVM0028172	545	547	494	178	186	207	13.9572	14.1822	12.6482	4.79872	5.34036	5.82831	4.73411e-26	-1.37125	down
EVM0016490	115	111	120	27	6	14	3.18741	3.09386	3.30548	0.768094	0.181515	0.427615	2.41416e-14	-2.37174	down
EVM0003061	219	264	192	87	72	59	18.808	23.0047	16.4717	7.85998	6.94901	5.54921	1.16219e-12	-1.47035	down
EVM0004288	424	334	296	140	136	177	5.97068	4.76058	4.16919	2.07139	2.14366	2.74725	3.15027e-10	-1.10091	down
EVM0026463	379	347	360	987	954	857	4.59758	4.25806	4.36458	12.6318	13.0242	11.4733	5.75473e-49	1.4139	up
EVM0018748	260	236	352	19	36	41	4.34097	3.97583	5.87325	0.330853	0.662468	0.754669	8.76233e-33	-2.80357	down
EVM0014891	22	21	19	61	60	34	0.272902	0.260788	0.233038	0.804227	0.837195	0.470107	0.00165626	1.12714	up
EVM0018293	896	880	879	273	322	254	14.0178	13.9447	13.7544	4.49458	5.66619	4.38508	1.65406e-46	-1.54915	down
EVM0050372	240	200	194	55	81	63	8.1334	6.88107	6.57453	1.95948	3.05991	2.33872	1.50769e-12	-1.49744	down
EVM0050377	9303	9072	9020	4055	4181	4118	42.6287	42.102	41.319	19.5926	21.5494	20.8129	1.17587e-161	-1.07769	down
Salix_babylonica_newGene_4065	565	477	429	286	196	199	9.9246	8.48434	7.52489	5.28099	3.86729	3.84217	3.12815e-11	-1.01469	down
EVM0053527	130	168	125	24	21	20	12.5084	16.4496	11.9954	2.44215	2.17906	2.13058	1.76665e-18	-2.34065	down
EVM0005585	57	50	37	135	90	137	1.14713	1.01862	0.751521	2.90184	2.05568	3.07386	1.85416e-06	1.2574	up
EVM0025287	477	413	467	157	139	151	15.0227	13.1661	14.7134	5.19779	4.89541	5.22176	4.12128e-27	-1.49257	down
EVM0029707	939	990	962	1919	1938	1957	46.9379	50.0762	48.0506	101.155	108.917	107.859	2.70739e-60	1.07003	up
EVM0029700	58	53	38	150	167	127	1.55963	1.45488	1.01084	4.30625	5.11491	3.81632	3.28931e-10	1.50681	up
EVM0021157	50	48	30	121	93	86	0.857819	0.82159	0.510313	2.19101	1.78085	1.62904	3.87035e-05	1.15098	up
EVM0023421	824	694	784	1802	1523	1596	11.7788	10.0437	11.2005	27.169	24.4945	25.1654	4.04525e-49	1.15233	up
EVM0046553	1408	1351	1376	514	537	506	16.5189	16.0564	16.1343	6.35302	7.08282	6.54317	8.53538e-63	-1.32845	down
EVM0035219	127	155	159	37	29	22	3.35587	4.13089	4.19588	1.02465	0.862075	0.636329	1.36726e-15	-2.03636	down
EVM0002312	71	68	86	12	7	1	0.515981	0.497794	0.623789	0.091392	0.055594	0.007091	8.59634e-13	-2.58843	down
EVM0046556	77	69	78	139	165	161	2.58598	2.35574	2.60887	4.94286	6.26217	5.99116	1.12885e-06	1.05295	up
EVM0043997	2219	2001	1944	344	343	347	30.4788	27.8363	26.6977	4.98038	5.29148	5.24864	5.47836e-199	-2.48268	down
EVM0033218	309	228	261	81	81	75	6.99674	5.2265	5.90559	1.92647	2.04666	1.86455	1.55193e-17	-1.59812	down
EVM0009737	4202	4091	4088	1735	1456	1662	58.1613	57.3514	56.5705	25.3183	22.6671	25.3767	9.20121e-126	-1.27914	down
EVM0048042	140	40	120	0	0	0	1.92974	0.548635	1.64779	0	0	0	3.10375e-24	-4.05442	down
EVM0040714	3279	3439	3187	953	829	1024	93.6959	99.5274	91.0464	28.7127	26.6344	32.2617	1.96225e-145	-1.74057	down
EVM0040717	91	85	91	221	239	221	1.83555	1.73155	1.82738	4.7193	5.43183	4.94114	1.00427e-13	1.35367	up
EVM0040710	236	218	266	114	109	106	5.45774	5.10121	6.14921	2.76809	2.82324	2.6807	1.12018e-08	-1.01602	down
EVM0027136	334	381	431	173	172	100	3.0546	3.52683	3.94475	1.66861	1.76534	1.00548	8.49141e-12	-1.23865	down
Salix_babylonica_newGene_5850	52	65	55	24	22	15	1.04116	0.548758	0.694262	0.209926	0.208226	0.132865	0.000571774	-1.18337	down
EVM0053003	1180	1240	1172	400	373	406	24.4701	26.0556	24.303	8.73412	8.69748	9.27702	7.16401e-69	-1.52284	down
EVM0026662	484	510	542	196	171	200	9.73948	10.3922	10.9028	4.16147	3.87411	4.42783	1.6689e-25	-1.33823	down
EVM0026669	30	45	28	145	91	70	0.34542	0.526763	0.322057	1.77196	1.18084	0.886844	3.28885e-06	1.40932	up
EVM0001986	41	32	30	143	150	143	1.48769	1.17362	1.07968	5.48955	6.13626	5.73683	4.63393e-16	1.96177	up
EVM0056645	14198	14006	13673	5343	4743	5432	237.247	237.021	228.399	94.1377	89.1332	100.107	3.98443e-243	-1.36153	down
EVM0001328	388	463	449	159	195	176	14.2504	17.239	16.4821	6.13988	8.04029	7.12325	3.35033e-16	-1.18791	down
EVM0008752	257	220	287	125	101	112	5.65949	4.90625	6.32909	2.90668	2.49838	2.70334	3.42883e-09	-1.06073	down
EVM0026210	684	555	612	77	64	57	8.28559	6.80651	7.41373	0.97158	0.87141	0.760815	3.33429e-86	-3.04489	down
EVM0055786	1872	1948	2053	3966	3799	3997	60.0924	63.3238	65.8731	134.225	137.135	141.526	2.76228e-100	1.06637	up
EVM0050574	123	124	138	360	303	328	1.0696	1.0904	1.20422	3.31353	2.97623	3.15855	1.76773e-19	1.38303	up
EVM0029146	261	241	233	77	57	59	3.27511	3.05071	2.91298	1.01313	0.795588	0.804394	4.21271e-20	-1.76384	down
EVM0007448	87	62	77	8	15	11	0.934139	0.672258	0.828459	0.087766	0.178436	0.12955	1.72197e-10	-2.1506	down
EVM0028180	453	456	436	224	193	171	7.01783	7.1589	6.76522	3.66168	3.36724	2.9126	3.1797e-16	-1.09936	down
EVM0014113	47	78	56	5	8	5	1.19205	1.99015	1.4005	0.133457	0.228368	0.111978	1.0118e-10	-2.40654	down
EVM0003219	400	304	392	166	177	144	5.0004	3.84444	4.8972	2.18606	2.48605	1.97488	2.89861e-11	-1.06274	down
EVM0023156	236	200	220	476	442	375	4.45129	3.82657	4.13927	9.47107	9.38124	7.81731	1.227e-13	1.01842	up
Salix_babylonica_newGene_719	94	72	100	40	31	37	2.23534	1.69083	2.39111	0.992493	0.814307	0.946173	0.000148174	-1.09205	down
EVM0056112	14	41	19	76	99	87	0.671877	1.99254	0.91347	3.83531	5.33624	4.60849	1.28561e-06	1.58281	up
EVM0050893	3311	3423	3511	8077	7200	7095	30.7519	32.1965	32.594	79.106	75.2114	72.6876	8.16397e-179	1.19046	up
EVM0040857	7664	7462	7445	3554	3580	3519	160.72	158.466	156.067	78.5814	84.4257	81.3865	1.95799e-146	-1.01254	down
EVM0019708	77	69	71	188	147	135	1.28172	1.15713	1.18292	3.30821	2.75241	2.48025	4.62988e-07	1.10207	up
EVM0043600	160	208	168	70	62	84	4.24501	5.58113	4.44361	1.94519	1.84205	2.45569	9.62725e-08	-1.16177	down
EVM0038677	1009	877	1082	502	440	446	7.46133	6.56592	7.99667	3.91127	3.65486	3.63368	4.79607e-25	-1.01534	down
EVM0042555	2138	2159	2220	88	77	91	73.5534	75.2345	76.3268	3.17318	2.96623	3.43565	0	-4.52181	down
EVM0013504	155	156	185	334	334	393	2.49144	2.54351	2.98148	5.68439	6.06195	6.99824	1.41164e-13	1.12895	up
EVM0022580	501	435	453	162	153	171	8.5529	7.51589	7.72621	2.91012	2.93281	3.21136	5.16509e-25	-1.40863	down
EVM0022639	250	242	239	93	103	53	3.76787	3.70353	3.60112	1.46709	1.74082	0.87764	2.66813e-11	-1.39421	down
EVM0028886	83	95	104	47	28	28	0.641427	0.742786	0.80275	0.378962	0.240598	0.232765	2.26414e-05	-1.22546	down
EVM0023211	304	286	297	42	42	46	6.67418	6.35516	6.51881	0.9651	1.02446	1.11506	1.32199e-40	-2.55278	down
EVM0032086	1014	922	958	405	359	354	4.55191	4.19496	4.29895	1.91875	1.8113	1.7541	9.59599e-43	-1.28879	down
EVM0055072	482	488	554	1355	1201	1184	5.79137	5.93764	6.65909	17.1837	16.2468	15.7064	9.97964e-57	1.34799	up
EVM0050921	4948	4862	5453	1896	1775	2029	47.7021	47.4652	52.549	19.2686	19.2429	21.5688	9.63561e-126	-1.34626	down
EVM0000830	109	115	101	30	36	59	6.3768	6.79407	5.85729	1.82646	2.32014	3.81112	4.20977e-05	-1.15979	down
EVM0016033	125	114	133	0	12	6	5.92946	5.45761	6.3251	0	0.63515	0.314238	0.000296564	-1.63467	down
EVM0032375	166	173	158	31	23	33	7.62275	8.01458	7.23396	1.46319	1.16431	1.66776	2.27644e-20	-2.22974	down
EVM0032370	358	355	344	165	114	128	8.14868	8.19031	7.82149	3.95117	2.91492	3.21279	7.28121e-16	-1.26702	down
EVM0030283	40	28	38	76	89	98	1.35605	0.950021	1.27952	2.72117	3.37947	3.67275	2.11512e-05	1.22096	up
EVM0030289	309	239	229	18	23	35	6.26924	4.90243	4.64157	0.383922	0.52533	0.772693	1.28589e-36	-2.99206	down
EVM0033023	10	9	17	37	51	59	0.27897	0.255828	0.509414	1.17737	1.74639	1.99095	1.43932e-05	1.61923	up
EVM0003766	992	845	984	407	303	387	11.7637	10.1447	11.6689	5.0903	4.03847	5.06216	1.83651e-31	-1.27456	down
EVM0032855	62	56	65	14	12	6	2.74191	2.5215	2.87562	0.656744	0.588169	0.285442	4.64341e-08	-1.9331	down
EVM0024986	39	41	41	102	102	71	0.904532	0.968665	0.946922	2.52372	2.69506	1.82484	6.46752e-05	1.11584	up
EVM0014133	1279	1128	1250	389	509	616	20.5065	18.3115	20.0294	6.56692	9.17562	10.8828	8.2299e-08	-1.12567	down
EVM0057423	2509	2382	2418	925	946	1012	74.5001	71.6166	71.7524	28.9566	31.5645	33.137	2.38208e-84	-1.26545	down
EVM0013417	168	171	209	47	29	53	3.18828	3.27323	3.96111	0.935433	0.619543	1.10366	3.04701e-15	-1.85442	down
EVM0026034	247	230	244	70	102	58	5.36711	5.07355	5.29553	1.60491	2.49091	1.37022	7.73708e-13	-1.48106	down
EVM0017242	410	338	403	113	152	63	3.09079	2.57831	3.03003	0.890578	1.28787	0.518412	4.62562e-06	-1.47202	down
EVM0017869	375	337	331	26	35	28	16.3958	14.9181	14.464	1.19708	1.68735	1.33172	1.67562e-58	-3.25996	down
EVM0017863	144	136	135	655	656	591	2.18132	2.08946	2.04713	10.508	11.2133	9.91178	1.41036e-69	2.21223	up
EVM0051973	75	55	69	158	124	163	2.66101	1.97804	2.46237	5.96284	4.99251	6.40662	5.7918e-07	1.13982	up
EVM0020473	64	54	70	5	18	11	0.620439	0.534719	0.679061	0.049742	0.190633	0.118619	3.07302e-07	-1.8573	down
EVM0028083	125	95	120	40	26	24	1.10364	0.847452	1.06628	0.374148	0.253149	0.232183	2.61608e-09	-1.6432	down
EVM0003403	350	350	325	134	121	125	8.32281	8.41795	7.7302	3.35873	3.21429	3.26468	3.66913e-18	-1.31999	down
EVM0028087	1920	1940	1986	142	201	222	58.2375	59.5738	60.1954	4.5362	6.85217	7.40628	8.49101e-60	-3.11588	down
EVM0003406	2	0	12	44	30	38	0.034211	0	0.193907	0.775979	0.563714	0.700131	1.58993e-05	1.86141	up
EVM0052971	102	51	123	38	32	33	3.43635	1.71121	4.1284	1.32959	1.18515	1.22751	0.000300509	-1.15659	down
EVM0011375	4175	3919	4433	1020	932	937	27.6758	26.3098	29.3743	7.12671	6.9469	6.85154	1.12169e-275	-2.03898	down
EVM0011376	350	380	309	683	698	712	6.75917	7.42657	5.96214	13.9067	15.164	15.169	6.7001e-22	1.0605	up
EVM0016385	1269	1118	1120	162	174	173	19.4941	17.3902	17.1998	2.62455	2.99576	2.92996	2.56834e-135	-2.66953	down
EVM0013351	139	160	152	29	36	44	3.95786	4.6297	4.34706	0.851042	1.15001	1.36489	1.67896e-13	-1.80207	down
EVM0013353	177	217	129	68	60	99	2.49148	3.10414	1.81337	1.00055	0.946322	1.5365	2.90545e-05	-1.04042	down
EVM0017666	95	88	62	181	172	180	1.35254	1.26442	0.877575	2.71603	2.75247	2.81595	1.36501e-07	1.11545	up
EVM0024881	979	943	1040	320	325	275	17.0721	16.6527	18.1378	5.88645	6.37444	5.277	6.15855e-58	-1.59579	down
EVM0040562	368	399	382	1100	917	935	5.01942	5.52146	5.21557	15.8481	14.0996	14.0883	7.81234e-50	1.40872	up
EVM0043716	634	521	565	195	161	180	19.0555	15.8581	16.9805	6.15653	5.44782	5.9651	8.46934e-34	-1.57619	down
EVM0045012	22	14	21	52	43	57	1.47126	0.90583	1.3848	3.61411	3.17683	4.13141	0.000635018	1.20807	up
EVM0037606	597	511	548	259	241	256	15.2118	13.189	13.9711	6.96576	6.90378	7.18579	4.5494e-18	-1.04201	down
EVM0049164	404	352	418	161	118	162	11.1751	9.86807	11.5482	4.69122	3.65498	4.92494	4.23006e-17	-1.30065	down
EVM0043432	262	302	313	156	102	131	3.33959	3.89589	3.98408	2.08975	1.45214	1.83484	1.27428e-09	-1.0619	down
EVM0004154	38	79	81	15	22	23	0.528523	1.10551	1.12183	0.220363	0.34392	0.349781	0.000174065	-1.3329	down
EVM0030894	284	286	263	84	49	84	5.82761	5.94267	5.39541	1.81219	1.12396	1.88605	8.72744e-20	-1.77237	down
EVM0009207	62	53	126	26	36	27	1.43864	1.23423	2.93662	0.618439	0.937302	0.684519	0.000969438	-1.13212	down
EVM0006923	3600	3542	3264	1134	1220	1197	58.8667	58.6439	53.343	19.5419	22.435	21.5855	1.29592e-121	-1.47368	down
EVM0006925	936	1003	1040	376	365	341	14.1734	15.3847	15.7417	6.00027	6.21151	5.69477	1.64536e-48	-1.37574	down
EVM0006929	675	730	853	327	315	332	25.0121	27.3867	31.5928	12.7491	13.1237	13.5352	1.89271e-23	-1.12408	down
EVM0014465	357	340	370	103	140	143	6.79733	6.55732	7.05325	2.06654	2.99911	3.00447	3.16993e-16	-1.34177	down
EVM0014461	641	663	604	1423	1425	1362	4.78647	5.00853	4.50539	11.1989	11.968	11.2175	8.59775e-55	1.19961	up
EVM0032236	6896	6691	7340	3162	3073	3032	111.596	109.643	118.724	53.9533	55.9179	54.1089	6.79351e-151	-1.10415	down
EVM0018169	98	83	102	67	18	23	1.55194	1.3226	1.60705	1.11742	0.320853	0.396726	0.00127287	-1.11065	down
EVM0035801	22261	21209	22208	8623	8068	8313	299.655	289.127	298.825	122.392	122.145	123.418	0	-1.32386	down
EVM0056194	158	156	182	410	399	391	4.12967	4.14378	4.7768	11.3259	11.7556	11.3	3.478e-21	1.3066	up
EVM0047368	7956	7528	7362	2793	2481	2754	179.384	171.891	165.917	66.4001	62.9005	68.4804	2.49648e-216	-1.43723	down
EVM0013628	129	91	109	17	21	31	5.79841	4.13492	4.88626	0.806533	1.04515	1.51692	8.02223e-11	-1.89454	down
EVM0035803	72	52	57	125	148	131	1.80969	1.33545	1.4439	3.32927	4.22595	3.66402	1.66072e-06	1.13374	up
EVM0027557	8690	8174	8263	3620	3457	3712	165.947	158.081	157.734	72.8919	74.2402	78.1857	1.41111e-169	-1.14867	down
EVM0020783	233	220	201	438	394	464	7.52025	7.20512	6.48269	14.941	14.3162	16.5706	1.68646e-14	1.02816	up
EVM0027707	62	56	65	19	7	12	2.7716	2.51519	2.87314	0.854083	0.345045	0.561228	6.96283e-07	-1.75456	down
EVM0055639	58	20	47	120	122	107	2.11439	0.748124	1.73788	4.68327	5.06835	4.34424	2.98469e-06	1.36003	up
EVM0019476	336	367	386	163	182	137	4.66191	5.15451	5.35021	2.37963	2.84052	2.08756	3.66522e-12	-1.07091	down
EVM0011669	216	258	295	687	681	707	8.25733	10.0107	11.289	27.7786	29.3536	29.9032	5.93817e-35	1.4705	up
EVM0026202	37	43	41	156	185	204	0.851915	1.00478	0.940858	3.77778	4.78856	5.18538	9.36285e-20	2.06851	up
EVM0014104	1273	1157	1263	394	277	257	17.4088	16.0206	17.2594	5.66932	4.25442	3.87541	1.56035e-64	-1.89417	down
EVM0014107	396	442	380	73	83	91	17.6855	19.9743	16.9685	3.43777	4.16916	4.48749	1.29793e-39	-2.14558	down
EVM0021663	60	60	78	5	10	2	2.48083	2.52019	3.22941	0.219275	0.456807	0.073397	4.37147e-12	-2.56025	down
EVM0042199	19	26	21	68	74	70	0.590528	0.815277	0.638591	2.24173	2.6224	2.41451	1.65873e-06	1.49565	up
EVM0031201	1090	892	928	354	345	374	28.5464	23.67	24.2916	9.75909	10.1527	10.8013	2.06433e-38	-1.34978	down
EVM0011089	1324	1352	1372	662	544	587	20.8686	21.5793	21.6172	11.0069	9.63164	10.2001	1.65468e-43	-1.09857	down
Salix_babylonica_newGene_1732	41	57	35	14	17	18	1.15017	1.43106	0.971555	0.432039	0.437875	0.391447	0.00453774	-1.07823	down
EVM0051027	283	282	324	827	785	771	5.72773	5.79047	6.56507	17.6719	17.9063	17.2421	1.13599e-46	1.46806	up
EVM0035298	19	24	27	43	54	65	0.317635	0.408113	0.455716	0.762963	1.02658	1.21534	0.00226472	1.06211	up
EVM0027963	35	34	44	11	7	4	2.99932	3.01442	3.82309	0.932292	0.614119	0.331078	5.99198e-05	-1.62506	down
EVM0003798	53	47	46	122	144	112	0.627219	0.556539	0.535774	1.52143	1.90716	1.45327	6.36e-08	1.32017	up
EVM0030361	26	30	34	70	59	72	0.272155	0.317109	0.353598	0.766719	0.687189	0.832968	0.000645693	1.06157	up
EVM0043910	155	201	181	15	7	25	7.19413	9.42092	8.37501	0.730057	0.350869	1.24795	2.87368e-27	-3.00555	down
EVM0009953	8	19	31	141	151	111	0.216873	0.5008	0.842097	4.03672	4.61398	3.33602	1.29477e-16	2.45537	up
EVM0037992	1490	1480	1420	358	336	297	20.1639	20.2953	19.2106	5.09861	5.1139	4.42244	3.71082e-124	-2.05748	down
EVM0032453	79	109	92	12	12	26	2.66826	3.7466	3.13314	0.423158	0.437656	0.942448	2.54663e-10	-2.01773	down
EVM0054707	68	43	75	12	27	31	2.9263	1.86906	3.20677	0.541777	1.26589	1.45408	0.0032647	-1.0741	down
EVM0054705	50	46	40	13	12	22	3.17614	2.96627	2.54334	0.847733	0.813992	1.51565	0.00235529	-1.14891	down
EVM0043252	251	204	197	85	86	118	3.21645	2.64431	2.51593	1.13919	1.23425	1.66603	3.38847e-07	-1.04144	down
EVM0043255	139	163	151	63	78	63	4.97195	5.91974	5.40226	2.35852	3.1132	2.48578	7.4774e-06	-1.00731	down
EVM0007994	4922	5134	5009	2164	2215	2381	166.454	175.842	169.329	77.1701	84.2383	88.799	8.24496e-96	-1.0828	down
EVM0009619	22	40	19	69	68	58	1.00472	1.8824	0.843531	3.34235	3.5181	2.96765	0.000846483	1.11926	up
EVM0010841	34	36	45	255	186	201	1.1189	1.21913	1.50325	9.0837	7.04898	7.46089	4.99882e-27	2.3599	up
EVM0014696	3205	3406	3419	495	549	513	38.3718	41.2959	40.917	6.24367	7.3895	6.77201	0	-2.60119	down
EVM0014691	84	60	48	196	156	186	1.15516	0.836384	0.660828	2.85646	2.42173	2.84104	1.72014e-10	1.43928	up
EVM0009730	104	94	154	10	42	22	1.30731	1.1888	1.93125	0.128366	0.588234	0.298612	5.1785e-08	-1.79473	down
EVM0012182	528	529	479	133	115	137	4.39557	4.46357	3.99149	1.16207	1.07251	1.25534	3.4644e-42	-1.87593	down
EVM0015564	14730	14657	15286	4880	4602	4449	236.307	238.125	245.136	82.5445	83.0206	78.7238	0	-1.61101	down
EVM0003290	700	621	733	325	318	295	12.6321	11.3403	13.2104	6.17937	6.4517	5.85528	3.10331e-21	-1.04455	down
EVM0028239	144	159	146	11	4	13	3.02474	3.37212	3.04969	0.241694	0.090608	0.297015	1.92873e-29	-3.33066	down
EVM0012035	44	34	56	125	112	108	1.21491	0.938369	1.53755	3.6407	3.482	3.30605	4.60839e-07	1.29748	up
EVM0057117	1791	1701	1827	792	746	758	17.4224	16.7522	17.7624	8.12393	8.16288	8.12534	1.01617e-62	-1.13665	down
EVM0026503	1131	1134	1101	125	114	122	16.6414	16.899	16.1844	1.93497	1.88333	1.96658	1.04631e-170	-3.09593	down
EVM0018667	190	255	230	57	52	56	2.15553	2.93065	2.60922	0.677797	0.661158	0.699042	3.73283e-19	-1.84258	down
EVM0010471	2051	1981	1945	995	845	861	37.2931	36.4766	35.342	19.067	17.2772	17.2633	6.50895e-57	-1.07261	down
EVM0010479	42	26	30	142	164	160	1.48241	0.909376	1.06246	5.30219	6.50069	6.21691	9.55549e-18	2.10715	up
EVM0011788	258	292	240	124	95	94	7.2373	8.27423	6.73262	3.64621	2.97812	2.90778	1.51384e-11	-1.21371	down
EVM0010781	1385	1446	1573	630	640	595	26.3555	27.8727	29.9213	12.6451	13.6953	12.4815	2.8002e-48	-1.16065	down
EVM0035771	425	425	438	173	164	189	8.84593	8.97369	9.11397	3.78344	3.84353	4.34168	1.16421e-18	-1.19228	down
EVM0029629	304	292	279	702	541	633	7.74959	7.52902	7.11925	18.8851	15.5163	17.8181	1.52389e-22	1.14328	up
EVM0034199	15	24	49	205	224	198	0.297021	0.485493	0.967497	4.31585	5.02115	4.35008	1.05518e-23	2.59764	up
EVM0034449	488	383	561	98	172	127	9.95575	7.91037	11.4358	2.09855	3.94401	2.85854	5.1961e-20	-1.68855	down
EVM0004346	622	582	611	275	279	269	9.3879	8.88714	9.21278	4.36591	4.72746	4.47271	4.20732e-21	-1.05388	down
EVM0021368	84	71	76	15	15	19	2.39928	2.02993	2.1496	0.437409	0.475778	0.57976	8.37589e-09	-1.82444	down
EVM0021364	228	305	240	111	113	115	3.007	4.07132	3.16384	1.53461	1.67034	1.67069	4.77515e-09	-1.06982	down
EVM0023290	5169	4856	5112	1790	1517	1634	69.6018	66.2201	68.8189	25.4062	22.9686	24.2626	3.29689e-208	-1.54286	down
EVM0023291	829	831	888	200	210	166	8.87594	9.00489	9.50853	2.25914	2.51872	1.95431	2.86581e-72	-2.03835	down
EVM0035316	1748	1805	1794	506	531	655	24.9505	26.0903	25.5899	7.61013	8.52367	10.3007	1.96211e-68	-1.57157	down
EVM0006517	133	133	119	298	281	348	3.18366	3.21907	2.83386	7.52721	7.56376	9.18259	3.30938e-15	1.28621	up
EVM0000655	42	37	36	0	0	0	2.60764	2.32768	2.22002	0	0	0	5.53662e-13	-3.0512	down
EVM0000658	50	26	45	114	93	66	0.97697	0.522902	0.87927	2.37305	2.06187	1.43365	0.000390204	1.07915	up
EVM0037379	234	290	274	83	93	125	9.61032	12.0903	11.2642	3.60122	4.29887	5.67576	4.63217e-11	-1.26652	down
EVM0030759	2163	2258	2448	461	448	475	65.6596	69.4297	74.2948	14.7536	15.2708	15.8898	6.99988e-195	-2.22468	down
EVM0030428	1955	2167	2307	1114	898	935	39.9226	44.8093	47.089	23.9847	20.6156	21.0409	7.34531e-43	-1.05073	down
EVM0048127	230	211	256	441	560	498	5.37029	4.99199	5.97559	10.8593	14.7322	12.8345	2.14112e-16	1.1447	up
EVM0048123	2505	2503	2398	998	992	901	77.2987	78.2339	73.9837	32.4621	34.4394	30.6743	2.31411e-92	-1.28207	down
EVM0040452	137	124	116	267	262	214	8.53797	7.84269	7.23928	17.5768	18.4308	14.7355	1.11552e-08	1.00206	up
EVM0044200	85	108	123	30	26	31	1.10163	1.41717	1.60528	0.412108	0.379911	0.437001	1.30371e-08	-1.5857	down
EVM0044201	34	35	35	15	11	4	1.05776	1.08939	1.07891	0.48784	0.371156	0.114922	0.0029833	-1.2359	down
EVM0008234	259	274	216	134	99	104	1.91608	2.04993	1.59597	1.04177	0.821785	0.846555	2.03619e-08	-1.03727	down
EVM0024850	81	63	53	19	25	25	3.10592	2.44517	2.04157	0.771964	1.08827	1.04897	0.000264912	-1.21135	down
Salix_babylonica_newGene_3657	307	303	252	111	99	109	3.34027	3.34472	2.73487	1.28336	1.21911	1.32852	1.94491e-14	-1.31074	down
EVM0016688	586	480	579	246	208	182	6.77515	5.62638	6.69995	2.99131	2.70095	2.32318	3.54639e-21	-1.27159	down
EVM0048871	142	118	130	44	26	46	3.89089	3.25059	3.56257	1.26002	0.798773	1.3858	4.20095e-09	-1.51966	down
EVM0024372	371	359	448	169	149	146	3.79295	3.71691	4.57664	1.81146	1.70445	1.63589	9.74827e-17	-1.2371	down
EVM0016849	233	226	174	27	19	4	6.66402	6.53828	4.95801	0.799511	0.606199	0.122011	6.3973e-08	-2.26946	down
Salix_babylonica_newGene_3389	83	71	97	0	0	6	3.88105	3.38787	4.551	0	0	0.273294	0.00589494	-1.20122	down
EVM0001248	99	104	104	18	25	28	3.15874	3.35997	3.31676	0.603004	0.899062	0.970684	3.19646e-10	-1.78887	down
EVM0057322	1725	1624	1622	741	659	701	17.7345	16.9074	16.668	8.03484	7.61723	7.94397	1.74707e-59	-1.16666	down
EVM0022814	45	55	62	21	24	10	0.977823	1.21199	1.36183	0.475021	0.58914	0.242133	0.00103769	-1.19497	down
EVM0055861	55	81	36	15	9	18	2.81718	4.20309	1.84393	0.794196	0.501663	1.01062	4.50589e-05	-1.52367	down
EVM0036413	20	37	21	128	94	116	0.476	0.906129	0.503959	3.25353	2.55731	3.09303	1.46431e-11	1.91103	up
EVM0036416	137	116	127	51	53	32	1.49072	1.28252	1.38587	0.586569	0.646713	0.385667	4.93751e-07	-1.28459	down
EVM0011599	753	702	705	1687	1439	1597	48.688	45.9442	45.5469	115.045	104.672	113.91	8.89855e-57	1.18584	up
Salix_babylonica_newGene_2816	77	85	69	35	21	26	0.547453	0.613762	0.490157	0.265149	0.168188	0.198517	6.0779e-05	-1.23583	down
EVM0014553	233	247	182	424	556	412	8.77967	9.41867	6.86887	16.8636	23.6176	17.141	3.6054e-12	1.10301	up
EVM0028537	2816	2765	2735	5691	5336	5621	48.2139	47.9442	46.8059	102.757	102.771	106.16	1.67123e-145	1.06652	up
EVM0050742	343	364	382	43	43	80	6.34169	6.81811	7.05919	0.825764	0.881481	1.62101	4.3866e-36	-2.48671	down
EVM0042524	14	61	14	79	84	77	0.49571	2.29288	0.508648	3.07756	3.49485	3.16132	0.00205764	1.17078	up
EVM0013305	157	123	147	25	35	30	2.8003	2.22731	2.61954	0.470008	0.697916	0.578901	1.38107e-14	-1.96116	down
EVM0005971	39	51	34	0	0	0	1.07531	1.43273	0.95388	0	0	0	1.07065e-13	-3.13003	down
EVM0009627	171	174	157	45	38	39	2.71299	2.79611	2.49537	0.750212	0.677408	0.680313	7.14574e-16	-1.82498	down
EVM0028002	41	24	39	84	67	72	0.834427	0.494086	0.797879	1.81123	1.53707	1.6287	0.000939432	1.01581	up
EVM0038280	354	395	350	176	138	151	3.63424	4.09893	3.59104	1.89716	1.58893	1.70609	2.30362e-14	-1.13891	down
EVM0004595	69	58	71	163	113	129	1.2202	1.02759	1.25961	3.05488	2.25567	2.52332	1.5565e-05	1.01481	up
EVM0057836	1493	1464	1447	521	475	489	22.8626	22.7038	22.1391	8.40672	8.16679	8.25099	1.31688e-83	-1.48827	down
EVM0004627	2610	2901	2715	1248	1065	1126	23.1895	26.1125	24.1219	11.6938	10.6388	11.0348	2.60712e-78	-1.18495	down
EVM0004623	96	102	104	251	188	193	2.06951	2.22585	2.24962	5.72105	4.56183	4.59377	1.48643e-08	1.07413	up
EVM0055192	43	28	40	174	142	122	1.77284	1.17987	1.64868	7.61775	6.64761	5.55876	7.5246e-14	1.85679	up
EVM0024801	2809	2970	3109	851	733	698	42.8633	45.8962	47.4112	13.6791	12.5685	11.7474	1.0666e-174	-1.88283	down
EVM0054870	4949	4857	5502	2363	2242	2271	138.754	137.909	154.211	69.8542	70.6834	70.2138	3.00594e-103	-1.08261	down
EVM0054876	43	26	67	142	228	259	1.4039	0.833543	2.17652	4.92092	8.41623	9.38088	4.20102e-14	2.03394	up
EVM0017163	1201	1342	1186	346	300	355	54.8278	62.0665	54.1535	16.6624	15.4101	17.8582	7.08481e-80	-1.80615	down
EVM0020637	33	53	57	90	130	86	0.27481	0.453999	0.475145	0.799007	1.23392	0.794087	0.000325813	1.03671	up
EVM0022775	243	297	231	814	701	912	6.68909	8.26689	6.33785	23.6209	21.6913	27.6971	1.04553e-41	1.68332	up
EVM0022773	669	560	683	316	280	290	9.73596	8.25051	9.93534	4.8432	4.57059	4.65009	1.90945e-18	-1.02252	down
EVM0029019	60	44	48	22	22	16	1.35086	1.00761	1.08242	0.513366	0.552742	0.402521	0.0036127	-1.04087	down
EVM0024085	244	278	247	573	662	579	8.01963	9.26297	8.12344	19.9107	24.5314	21.0303	1.71693e-25	1.28001	up
EVM0034762	749	857	769	1864	1585	1777	12.0589	13.9758	12.3776	31.6605	28.7091	31.5742	2.69061e-55	1.19426	up
EVM0033686	1069	935	959	2275	2150	1977	21.4733	19.0053	19.2482	48.181	48.5758	43.8086	3.12231e-63	1.17047	up
EVM0039066	121	144	107	5	10	6	3.99836	4.83572	3.54444	0.163036	0.37334	0.213472	1.79554e-25	-3.31578	down
EVM0039067	985	1142	1185	390	318	362	23.698	27.8227	28.5026	9.88736	8.59241	9.59858	4.59081e-53	-1.54082	down
EVM0001089	1634	1765	1604	437	427	485	44.1407	48.2886	43.3208	12.4482	12.9566	14.4319	6.43505e-104	-1.80429	down
EVM0001085	77	87	84	171	185	158	0.647283	0.738967	0.70085	1.51032	1.7447	1.45874	2.25789e-07	1.05656	up
EVM0001081	58	52	58	20	28	16	2.7614	2.47666	2.73943	1.0032	1.49321	0.83277	0.00166869	-1.09259	down
EVM0000024	78	112	77	37	48	26	2.01117	2.92105	1.9669	0.996288	1.37125	0.734862	0.000659485	-1.04282	down
EVM0030168	1821	1590	2306	362	341	235	85.8231	75.8651	108.654	17.9475	18.0427	12.1846	1.21612e-27	-2.36228	down
EVM0004131	242	209	224	611	591	570	4.00352	3.5048	3.7003	10.6713	11.0023	10.4116	1.26976e-34	1.43194	up
EVM0052745	155	125	193	43	43	34	3.01874	2.4625	3.77951	0.870548	0.941635	0.720793	1.56688e-12	-1.73909	down
EVM0012244	67	70	31	103	143	139	1.52893	1.59882	0.69401	2.48011	3.66874	3.49891	6.4147e-05	1.12767	up
EVM0044701	126	148	136	335	300	328	3.09808	3.66581	3.3348	8.68466	8.30006	8.88464	2.65589e-16	1.2562	up
EVM0016734	68	55	61	124	160	108	2.0753	1.70017	1.84376	4.01512	5.52599	3.6308	1.50535e-05	1.06556	up
EVM0026839	27	33	18	82	67	72	0.754409	0.932593	0.500333	2.40888	2.09304	2.21318	1.70582e-05	1.34296	up
Salix_babylonica_newGene_3569	274	281	302	112	101	47	0.759721	0.760043	0.99081	0.583447	0.39658	0.124386	1.1048e-12	-1.54438	down
EVM0022893	395	352	417	206	154	165	6.23546	5.61975	6.56858	3.41302	2.7195	2.86145	1.25538e-12	-1.05054	down
EVM0000922	268	258	246	661	569	671	3.87748	3.7743	3.54488	10.0811	9.25132	10.7015	1.8624e-31	1.34149	up
EVM0041548	304	290	337	101	122	104	3.2815	3.16977	3.6279	1.13967	1.47695	1.23693	1.24366e-16	-1.38253	down
EVM0054097	661	611	643	68	77	85	10.2798	9.63235	10.0056	1.1149	1.33689	1.44812	2.43959e-90	-2.8965	down
Salix_babylonica_newGene_8558	46	54	50	16	17	17	0.323935	0.381042	0.351825	0.112814	0.134776	0.126794	0.000552228	-1.22912	down
EVM0017983	63	94	119	32	27	33	2.79743	4.20062	5.29865	1.45874	1.34732	1.60948	1.51693e-05	-1.31373	down
EVM0017984	48	57	55	12	5	14	3.36096	3.99871	3.84379	0.885335	0.315829	1.06167	1.65716e-06	-1.7707	down
EVM0028708	139	175	223	438	448	567	6.06269	7.75577	9.73838	20.1921	22.0242	27.3828	7.48255e-19	1.4497	up
EVM0020282	2098	1841	1722	620	578	622	29.4963	26.2118	24.1905	9.18563	9.13446	9.6384	2.65677e-78	-1.554	down
EVM0001911	146	155	146	63	62	56	1.84046	1.97852	1.83323	0.836318	0.874652	0.777247	1.9698e-07	-1.15276	down
EVM0003365	912	943	782	303	307	278	17.7553	18.5895	15.2262	6.22181	6.71747	5.96204	8.04994e-42	-1.47713	down
EVM0023394	35	38	57	18	12	19	0.209885	0.227476	0.342598	0.113925	0.07803	0.126095	0.00655604	-1.0472	down
EVM0003362	242	192	171	49	26	26	6.26898	5.04697	4.42374	1.33603	0.746162	0.745534	1.17833e-20	-2.2881	down
EVM0007442	627	746	705	245	261	298	10.7675	12.9817	12.1125	4.42689	5.02988	5.64478	6.61079e-26	-1.27345	down
EVM0018549	129	128	95	236	287	184	1.46439	1.46867	1.07769	2.82689	3.66389	2.29535	8.23721e-07	1.01341	up
EVM0013099	146	148	134	27	36	55	2.68314	2.75007	2.44944	0.504841	0.742666	1.10159	6.32084e-10	-1.60832	down
EVM0016110	100	119	125	10	3	7	5.85604	7.08325	7.33431	0.622099	0.197427	0.442791	9.77137e-24	-3.2524	down
EVM0014616	78	45	53	21	14	24	1.91617	1.12394	1.29892	0.543618	0.366672	0.63946	0.000537334	-1.22738	down
EVM0031187	936	946	849	255	214	257	8.29984	8.49636	7.5196	2.37864	2.13475	2.50585	6.21459e-64	-1.81377	down
EVM0031186	1716	1587	1748	658	739	721	40.2293	37.6856	40.964	16.2498	19.4754	18.645	9.86474e-50	-1.17338	down
EVM0032984	127	138	117	267	291	316	3.92319	4.328	3.60702	8.71339	10.1523	10.7887	2.65398e-13	1.21506	up
EVM0035401	805	772	819	267	201	239	20.0129	19.4379	20.3468	6.98804	5.61431	6.54311	4.85597e-51	-1.66487	down
EVM0039188	1920	1994	2059	779	663	818	27.7928	29.2285	29.7931	11.8907	10.7874	13.0478	2.24489e-69	-1.32387	down
EVM0057108	92	95	74	20	22	18	1.50415	1.57131	1.21343	0.340842	0.403911	0.318217	5.37419e-09	-1.76347	down
EVM0039037	316	311	312	107	121	128	4.83989	4.82528	4.77469	1.72549	2.08325	2.15475	1.88199e-15	-1.28093	down
EVM0001544	612	588	602	249	220	285	7.96671	7.76245	7.83947	3.42067	3.22049	4.0903	8.29001e-22	-1.1643	down
EVM0014873	223	197	295	92	86	108	4.31314	3.86044	5.70263	1.86942	1.86315	2.2895	4.19197e-09	-1.18203	down
EVM0056314	519	512	540	133	150	150	7.4016	7.38928	7.69574	1.99646	2.39161	2.35934	2.71932e-39	-1.74404	down
EVM0005065	149	107	127	400	332	369	1.59023	1.15923	1.3519	4.5145	3.99201	4.35801	1.59822e-22	1.53382	up
EVM0057395	410	429	491	1128	1036	1036	5.92372	6.27574	7.08689	17.202	16.8469	16.5261	3.66222e-48	1.3186	up
EVM0028980	513	479	461	190	172	184	6.70579	6.34544	6.02416	2.61823	2.53132	2.65212	4.02712e-24	-1.31278	down
EVM0048540	352	358	315	94	93	82	8.46392	8.70874	7.56307	2.38404	2.51349	2.17277	1.05123e-27	-1.78988	down
EVM0027184	961	970	940	2786	2613	2662	12.5828	12.8728	12.3082	38.4937	38.5036	38.4637	2.60467e-161	1.54961	up
EVM0056861	391	425	534	194	220	196	8.80265	9.6918	12.0265	4.60961	5.56395	4.85574	2.45342e-12	-1.04309	down
EVM0027189	204	232	194	466	411	439	4.21258	4.85185	4.00093	10.1599	9.55362	10.0253	7.27225e-17	1.10195	up
EVM0026859	223	218	219	60	76	74	4.14953	4.10555	4.07136	1.17689	1.58152	1.5052	2.27839e-14	-1.49479	down
EVM0027452	100	80	67	35	26	6	3.26902	2.62524	2.16951	1.21074	0.932421	0.188472	4.76322e-05	-1.4576	down
EVM0027454	471	510	530	152	183	164	12.9866	14.2504	14.6087	4.41715	5.66391	4.98021	5.48767e-28	-1.48822	down
EVM0027456	233	170	184	66	48	23	4.98719	3.66892	3.92462	1.47629	1.1385	0.539358	1.0112e-12	-1.83553	down
EVM0026589	215	262	235	868	809	822	2.16656	2.67563	2.36643	9.2335	9.17227	9.14516	3.86021e-67	1.84782	up
EVM0017087	2660	2809	2809	997	961	905	67.9117	72.6131	71.6792	26.8192	27.5758	25.4779	4.75203e-131	-1.45656	down
EVM0055775	254	154	182	68	48	54	4.92232	3.01625	3.53126	1.37695	1.04222	1.13698	6.83459e-12	-1.59452	down
EVM0055771	5067	4797	5260	939	892	807	56.7277	54.3861	58.8758	11.079	11.2232	9.95603	0	-2.44044	down
EVM0011708	664	668	724	139	93	158	9.08356	9.25088	9.89289	1.9937	1.42852	2.37787	3.37659e-56	-2.2616	down
EVM0011700	28	34	24	83	85	96	1.2913	1.62517	1.12628	4.09849	4.51384	4.96572	2.59088e-07	1.48131	up
EVM0038473	609	591	682	78	50	64	11.8616	11.6548	13.27	1.588	1.0896	1.35405	1.09961e-90	-3.11218	down
EVM0049994	85	85	61	11	12	28	2.15296	2.17717	1.55161	0.286986	0.326446	0.775298	5.60203e-07	-1.71285	down
EVM0021051	120	100	175	336	303	368	3.38251	2.83814	4.91234	9.99977	9.59519	11.4283	1.19716e-13	1.35281	up
EVM0035646	36	27	30	75	61	120	0.61003	0.470615	0.503888	1.36733	1.17452	2.27942	2.93129e-05	1.31084	up
EVM0023740	101	81	78	17	31	35	2.05552	1.67918	1.59656	0.366789	0.714231	0.790093	1.39973e-05	-1.34991	down
EVM0023744	639	700	637	1415	1252	1431	9.94397	11.0329	9.89947	23.2173	21.9074	24.5486	9.37052e-43	1.10916	up
EVM0022832	3455	3513	3535	418	265	252	37.5517	38.6646	38.4061	4.78131	3.23199	3.01168	3.0276e-64	-3.23975	down
EVM0039435	433	312	400	176	190	144	4.87416	3.55743	4.49242	2.08425	2.39648	1.78544	1.07406e-10	-1.0576	down
EVM0056435	868	540	520	1765	1807	1713	74.0604	46.5933	44.3364	158.743	173.353	161.198	3.13572e-09	1.40192	up
EVM0021872	639	530	706	222	245	253	8.54742	7.18761	9.45139	3.13073	3.68342	3.72428	1.90803e-22	-1.27861	down
EVM0037085	424	397	389	161	160	201	5.18588	4.91652	4.75274	2.07402	2.19999	2.71114	3.36718e-14	-1.10972	down
EVM0041602	1964	2118	2136	3975	3943	4119	116.397	127.077	126.559	248.39	262.8	269.279	1.12482e-85	1.0177	up
EVM0044579	304	286	233	9	7	3	10.1247	9.6475	7.74478	0.28146	0.255934	0.086783	1.38017e-57	-4.54232	down
EVM0030131	239	210	235	602	498	502	4.62382	4.12431	4.54663	12.3179	10.8684	10.7385	1.58498e-24	1.26568	up
EVM0034250	977	936	879	2058	1923	1850	13.6965	13.2783	12.3099	30.4211	30.3084	28.6008	8.62641e-63	1.1223	up
EVM0042856	81	83	54	26	41	21	4.01738	4.17921	2.66561	1.32489	2.27382	1.11421	0.0017442	-1.04477	down
EVM0048706	72	92	79	4	2	2	1.59018	2.08472	1.76525	0.093985	0.05004	0.049402	1.55237e-20	-3.4082	down
EVM0054627	1159	1036	1302	3030	2866	3025	24.8187	22.464	27.8706	68.4336	69.0524	71.4641	2.46411e-96	1.41021	up
EVM0054194	60	29	47	133	105	115	0.886215	0.431922	0.68404	2.06623	1.73679	1.87686	1.5046e-06	1.29376	up
EVM0055571	98	114	109	245	209	222	1.16274	1.36855	1.29347	3.07402	2.789	2.90971	9.63316e-10	1.09097	up
EVM0032924	629	678	662	1488	1230	1510	12.3007	13.4128	12.9351	30.6847	27.0445	32.5734	8.3109e-42	1.15717	up
EVM0040821	62	54	81	460	422	471	0.815652	0.722385	1.06644	6.43005	6.27919	6.87599	2.55984e-62	2.73371	up
EVM0009334	794	730	798	351	287	364	6.58744	6.1344	6.61481	3.06561	2.67484	3.3257	2.73469e-25	-1.12635	down
EVM0043848	300	238	291	56	69	84	5.09082	4.09284	4.94027	0.994763	1.30376	1.56003	2.36862e-20	-1.8092	down
EVM0035837	2130	2140	2084	643	736	704	88.3121	89.8736	86.3693	28.0981	34.3318	32.171	1.02939e-94	-1.5272	down
EVM0028722	72	88	60	214	222	196	1.27306	1.58129	1.05012	3.99616	4.42347	3.83163	8.42469e-14	1.49838	up
EVM0011986	54	84	57	37	19	14	1.60818	2.53155	1.70223	1.14422	0.624356	0.4387	0.00116092	-1.15659	down
EVM0004511	303	262	225	1	0	3	18.1427	15.8965	13.4875	0.060058	0	0.138337	2.11049e-58	-5.32884	down
EVM0012957	158	184	207	607	550	558	5.2954	6.24534	6.9329	21.5128	20.7938	20.665	1.01912e-39	1.67117	up
Salix_babylonica_newGene_1988	68	107	113	37	32	23	1.40168	2.23887	2.37067	0.786928	0.743864	0.497395	4.42582e-06	-1.37377	down
EVM0003671	1450	1419	1440	3065	2666	2954	18.5237	18.3652	18.3982	41.3022	38.3283	41.6363	5.58498e-81	1.07328	up
Salix_babylonica_newGene_7009	1319	1259	1248	165	151	180	59.606	57.6104	56.3454	7.85403	7.66674	8.96271	3.99957e-168	-2.83506	down
Salix_babylonica_newGene_10533	455	413	492	62	38	41	16.8989	15.5278	18.2827	2.4294	1.57019	1.67407	2.89728e-65	-3.04944	down
EVM0053404	55	58	35	11	18	25	2.4994	2.64115	1.57375	0.49371	0.875829	1.23769	0.00447649	-1.08354	down
EVM0013930	51	53	25	135	102	77	0.480638	0.500629	0.237286	1.34401	1.08373	0.806348	9.06974e-05	1.17374	up
EVM0019091	1033	952	970	2171	2282	2349	19.4999	18.1879	18.2891	43.2158	48.4377	48.9091	2.77345e-76	1.26371	up
EVM0019093	140	191	173	386	441	470	4.87928	6.73213	6.0153	14.1558	17.2601	18.0397	9.75974e-20	1.387	up
Salix_babylonica_newGene_415	117	147	72	32	28	65	2.47526	3.16463	1.52806	0.696954	0.669414	1.51629	0.000329204	-1.15655	down
EVM0051731	132	162	163	460	446	466	4.07232	5.08117	5.02848	15.0317	15.5304	15.9209	1.27939e-31	1.60939	up
EVM0038155	176	189	233	46	42	47	4.96467	5.37536	6.55346	1.36759	1.31289	1.43468	9.32735e-19	-1.93168	down
EVM0029095	225	219	185	529	408	451	1.98176	1.95391	1.62545	4.90827	4.03744	4.37593	1.1539e-17	1.17483	up
EVM0035055	625	682	686	84	67	70	25.5969	28.3097	28.0874	3.61304	3.05726	3.14416	1.09515e-98	-3.01171	down
EVM0039608	947	1007	956	244	333	298	18.7552	20.2145	18.9277	5.09193	7.41806	6.50981	6.04098e-46	-1.63087	down
EVM0037520	2895	2744	2737	869	846	852	79.1334	75.9743	74.8001	25.0461	26.0062	25.6901	7.6466e-162	-1.62965	down
EVM0040344	45	32	58	195	155	165	0.998481	0.711659	1.2896	4.5826	3.87611	4.06061	3.40765e-15	1.83687	up
EVM0008370	26	24	20	152	153	246	1.18233	1.0996	0.913067	7.29981	7.84445	12.3667	6.53975e-25	2.71133	up
EVM0039483	130	116	174	390	347	400	1.648	1.48914	2.20276	5.2158	4.94562	5.59718	1.32513e-19	1.45027	up
EVM0056993	1376	1333	1366	654	633	624	19.7539	19.384	19.6167	9.90384	10.2255	9.87396	3.18519e-42	-1.01648	down
EVM0056014	518	573	519	1272	1185	1106	6.63856	7.43406	6.64554	17.195	17.0881	15.6325	2.44271e-45	1.20046	up
EVM0008998	142	134	140	38	27	34	4.18075	3.98807	4.12263	1.16315	0.890858	1.08376	1.62621e-13	-1.82237	down
EVM0008996	2746	2927	2956	771	662	746	39.3466	42.4755	42.3388	11.6409	10.6622	11.7914	5.80334e-192	-1.90682	down
EVM0008995	63	93	95	28	16	18	3.28189	4.93995	4.96281	1.49518	0.913847	0.998037	1.75606e-07	-1.65285	down
EVM0057545	119	95	97	52	37	24	3.94404	3.1845	3.21073	1.82621	1.3596	0.866532	1.78151e-05	-1.23406	down
EVM0005067	117	135	134	48	32	46	3.74508	4.39725	4.30603	1.62331	1.13626	1.60484	1.72788e-08	-1.41035	down
EVM0016444	344	294	256	129	136	114	7.10651	6.13242	5.27372	2.80672	3.141	2.59644	9.94748e-11	-1.1216	down
Salix_babylonica_newGene_3075	69	67	51	22	10	16	2.25655	2.20913	1.65897	0.732672	0.353621	0.570716	8.8436e-06	-1.54158	down
EVM0041527	6	25	13	57	88	61	0.190152	0.777562	0.408677	1.88109	3.10939	2.11622	6.44338e-07	1.79943	up
EVM0046157	2837	2783	2875	692	656	776	78.3652	77.8423	79.3752	20.1477	20.3732	23.638	1.46955e-178	-1.91866	down
EVM0017901	56	58	42	20	14	16	8.98552	9.47916	6.67491	3.28685	2.49049	2.69145	0.000363358	-1.2734	down
EVM0017904	74	97	86	250	221	206	2.378	3.15895	2.75419	8.48991	8.02106	7.33669	1.57278e-13	1.38994	up
EVM0045846	287	310	294	654	631	590	10.811	11.843	11.1016	26.0176	26.7928	24.5462	7.55241e-25	1.12186	up
EVM0026883	38	35	39	11	15	13	0.638534	0.591781	0.652184	0.192064	0.268881	0.237428	0.00481855	-1.10888	down
EVM0050663	56	56	46	164	148	149	1.4263	1.43037	1.16611	4.39703	4.23952	4.18933	1.52464e-11	1.49735	up
EVM0028121	42	42	42	9	11	8	4.87007	4.90429	4.79879	1.05485	1.328	0.977775	3.94448e-05	-1.57904	down
Salix_babylonica_newGene_558	32	23	22	53	75	53	0.520245	0.372739	0.351755	0.92085	1.39767	0.977131	0.00113935	1.09465	up
EVM0006624	78	86	80	205	190	205	4.10203	4.57192	4.17931	11.3513	11.2338	11.9012	1.04205e-11	1.29602	up
EVM0025903	648	632	581	286	277	292	7.48766	7.39573	6.72098	3.48871	3.59405	3.72245	3.99256e-20	-1.03547	down
EVM0016199	198	201	178	59	44	76	6.15307	6.32992	5.52802	1.92721	1.53406	2.6001	7.77114e-12	-1.50805	down
EVM0005547	580	736	765	155	101	123	7.29344	9.3718	9.62229	2.05692	1.42553	1.70728	5.65865e-56	-2.31658	down
EVM0009726	39431	38842	40820	19093	17917	18567	1565.38	1561.61	1619.92	799.223	799.982	812.988	0	-1.03066	down
EVM0026430	68	70	64	189	154	210	1.03205	1.07956	0.975219	3.04138	2.64371	3.53621	1.08115e-11	1.42485	up
EVM0026432	283	218	285	65	54	54	4.97416	3.87583	5.01218	1.20112	1.05221	1.04711	4.44465e-24	-1.99541	down
EVM0032904	242	235	222	11	7	10	3.25584	3.19921	2.984	0.154824	0.094124	0.148447	8.99409e-50	-3.98868	down
EVM0042427	72	65	68	259	109	88	0.675386	0.622285	0.639845	2.58226	1.1556	0.910702	0.000445282	1.05547	up
EVM0022430	55	99	52	19	39	16	2.2572	4.07749	2.10824	0.782739	1.76791	0.70143	0.00205049	-1.12776	down
EVM0029756	783	689	783	322	325	326	8.7827	7.82367	8.77945	3.81194	4.09617	4.03246	1.14726e-26	-1.12605	down
EVM0034689	52	97	85	166	173	165	1.01448	1.92758	1.66814	3.44326	3.82849	3.58378	2.16914e-06	1.09033	up
EVM0034682	131	133	103	405	286	339	2.05768	2.12149	1.62515	6.74092	5.06221	5.89192	8.68827e-19	1.4897	up
EVM0019115	148	146	194	0	0	6	4.43963	4.44525	5.83491	0	0	0.199716	0.00269651	-1.3028	down
EVM0019110	109	110	87	40	36	25	3.89227	4.00443	3.09639	1.50244	1.44001	0.963043	1.11939e-06	-1.36097	down
EVM0005857	361	430	339	117	83	139	7.43963	8.98654	7.00228	2.54749	1.91949	3.16625	2.44383e-19	-1.59519	down
EVM0023452	483	452	415	207	172	236	10.7969	10.225	9.27531	4.87905	4.31947	5.80207	4.57803e-13	-1.03673	down
EVM0031331	518	617	593	258	253	237	8.6737	10.4553	9.91896	4.5507	4.74994	4.3728	3.56253e-20	-1.11672	down
EVM0036591	159	190	196	651	654	612	4.33108	5.24307	5.35285	18.7699	20.1131	18.455	1.06072e-51	1.84243	up
EVM0039819	14	6	2	101	68	50	0.334524	0.15497	0.040884	2.7208	1.95782	1.41194	1.55583e-11	2.5011	up
EVM0048016	61	57	49	19	16	19	1.18086	1.12268	0.958535	0.392322	0.348228	0.408786	0.000189844	-1.28525	down
EVM0052098	468	449	415	188	147	175	5.97987	5.81987	5.2981	2.52884	2.11545	2.4679	2.51912e-20	-1.2831	down
EVM0002651	13	14	6	32	33	61	0.717332	0.774531	0.326008	1.85103	2.05247	3.70294	0.000244861	1.46485	up
EVM0006540	7190	6795	7259	15372	14181	14074	93.145	89.1442	94.012	210.005	206.639	201.111	2.03052e-249	1.10381	up
EVM0042744	246	240	221	21	32	34	5.86697	5.80527	5.26262	0.509362	0.841981	0.887841	1.09457e-33	-2.72021	down
Salix_babylonica_newGene_10963	289	288	293	83	85	78	3.02246	3.03742	3.09102	0.910269	1.10814	0.88791	8.06362e-23	-1.68023	down
EVM0017000	282	205	238	96	81	104	1.83891	1.34934	1.54758	0.658381	0.591859	0.745002	1.66205e-10	-1.23223	down
Salix_babylonica_newGene_4377	244	197	219	44	45	48	7.07457	5.98404	6.21274	1.46327	1.52655	1.62747	8.1322e-23	-2.05636	down
Salix_babylonica_newGene_4374	102	98	103	11	20	32	4.14269	4.0392	4.15747	0.449857	0.914461	1.41048	1.59326e-09	-1.86338	down
EVM0012740	118	112	97	45	30	34	1.22713	1.17852	1.0081	0.489714	0.352034	0.39099	3.45122e-07	-1.36438	down
EVM0028763	282	229	282	63	52	58	4.81813	3.95679	4.82447	1.12929	0.988812	1.0938	1.73986e-25	-2.01249	down
EVM0054506	54	47	51	104	150	142	1.31751	1.15772	1.25786	2.71392	4.17795	3.85886	9.4699e-08	1.32701	up
EVM0054500	48	53	35	129	107	107	0.781243	0.889689	0.574317	2.24362	1.98842	1.94804	7.48384e-07	1.26948	up
EVM0010258	837	776	820	1606	1597	1741	23.5199	22.095	23.0323	47.6138	50.493	53.9794	1.56791e-48	1.0834	up
EVM0014857	34	25	33	95	76	91	1.01856	0.769571	0.979102	3.03804	2.61144	3.05025	1.15602e-06	1.38938	up
EVM0010571	223	211	241	396	484	445	6.92862	6.64428	7.4963	12.9758	16.9261	15.2532	2.60835e-13	1.01642	up
EVM0020367	1524	1539	1528	115	127	140	53.4259	54.6278	53.5187	4.24967	4.99183	5.39627	6.20222e-241	-3.46166	down
EVM0041145	1516	1417	1574	399	397	408	22.3969	21.1999	23.2521	6.211	6.5987	6.64656	2.04273e-107	-1.8177	down
EVM0037262	14	10	18	38	33	34	0.282275	0.20458	0.345714	0.789414	0.735381	0.739591	0.00788253	1.05768	up
EVM0003246	80	68	124	262	326	279	1.37032	1.18322	2.13186	4.76987	6.33502	5.31214	3.66374e-16	1.64237	up
EVM0018426	912	949	968	427	352	366	19.3943	20.455	20.589	9.57667	8.42618	8.57383	4.31202e-38	-1.22287	down
EVM0027365	149	125	100	67	63	24	1.66026	1.40501	1.11158	0.784521	0.782955	0.29032	0.000389807	-1.06537	down
EVM0044463	18	18	15	41	35	44	0.46972	0.479715	0.377466	1.14534	1.04801	1.2852	0.00625799	1.03192	up
EVM0043189	79	81	85	305	293	249	1.08906	1.13243	1.16637	4.43615	4.54548	3.7858	3.215e-24	1.77444	up
EVM0042582	407	397	510	185	183	138	8.73192	8.63202	10.9409	4.17469	4.39925	3.25554	1.97539e-16	-1.26549	down
EVM0010397	386	436	453	206	195	188	6.75466	7.71715	7.9223	3.80316	3.83851	3.61482	5.42423e-14	-1.01994	down
EVM0035565	55	54	31	100	111	95	1.80873	1.82271	1.0118	3.53015	4.15572	3.48608	0.000112675	1.07011	up
EVM0022602	157	126	140	41	42	34	6.0173	4.88444	5.36668	1.65016	1.79262	1.4089	1.93105e-11	-1.63145	down
EVM0022606	34	37	36	12	0	6	0.818062	0.905638	0.858528	0.306064	0	0.160164	0.000192982	-1.60716	down
EVM0015105	147	97	148	36	49	28	4.25818	2.82938	4.26552	1.10129	1.57603	0.878336	1.75933e-08	-1.53552	down
EVM0051939	1469	1505	1403	3149	3065	2878	24.1941	25.1019	23.0831	54.6864	56.7683	52.2796	4.72269e-89	1.11724	up
EVM0046469	74	85	72	186	192	196	1.49519	1.747	1.46332	3.99318	4.39419	4.41207	3.5476e-11	1.30619	up
EVM0031162	62	74	131	24	15	28	0.617553	0.751228	1.30459	0.252587	0.167871	0.306333	1.32369e-06	-1.59989	down
EVM0047944	210	196	200	411	460	419	2.67634	2.5216	2.5365	5.51758	6.58423	5.88863	3.45432e-17	1.13048	up
EVM0031883	7893	7861	7971	2631	2500	2706	134.922	136.094	136.211	47.416	48.054	51.0112	0	-1.52628	down
EVM0000593	2778	2497	2458	437	390	463	46.6261	42.4352	41.2431	7.73471	7.35556	8.5722	1.59378e-223	-2.49363	down
EVM0032340	1777	1830	1914	300	351	310	28.1266	29.3292	30.2773	4.99239	6.24265	5.3963	5.33229e-177	-2.42675	down
EVM0008460	61	83	49	3	8	6	1.60175	2.21972	1.29385	0.055965	0.20893	0.168207	1.16659e-11	-2.52225	down
Salix_babylonica_newGene_1904	7206	6819	6994	16184	14500	15303	283.959	271.378	282.372	686.144	657.186	677.64	6.45181e-286	1.19477	up
Salix_babylonica_newGene_1903	11	25	38	85	46	94	0.46163	1.1237	1.69989	4.00151	2.28654	4.64346	0.000167087	1.34465	up
EVM0049571	100	138	106	375	413	459	2.95241	4.10553	3.12884	11.674	13.7216	14.9427	2.65581e-30	1.85444	up
EVM0040804	201	175	166	87	61	98	15.7716	13.848	13.034	7.16707	5.33646	8.46161	4.22605e-06	-1.00428	down
EVM0048193	1174	1046	1211	558	499	507	23.8749	21.5259	24.6065	11.9508	11.4027	11.3638	1.81516e-33	-1.05451	down
EVM0046218	223	190	254	512	473	448	3.18317	2.74233	3.62682	7.73003	7.60962	7.07121	8.41785e-18	1.14198	up
EVM0016561	5419	5111	5210	2193	2190	2319	78.8368	75.2941	75.7616	33.6414	35.8313	37.2107	9.05456e-127	-1.15916	down
EVM0009319	12374	11289	11965	5707	5221	5355	226.26	209.039	218.695	110.032	107.368	107.986	6.92527e-178	-1.0601	down
EVM0053488	678	667	610	204	307	256	4.89579	4.87776	4.4048	1.55231	2.49088	2.03814	6.10372e-19	-1.24227	down
EVM0046707	174	136	123	40	21	27	3.61249	2.85657	2.55152	0.868225	0.473953	0.617782	5.69374e-14	-1.9955	down
EVM0005199	698	596	719	23	39	28	13.3622	11.5446	13.7536	0.453323	0.838779	0.573292	1.047e-116	-4.18285	down
EVM0013428	26	41	27	113	115	110	0.369887	0.58977	0.379376	1.71264	1.86284	1.74324	1.74204e-10	1.709	up
EVM0013425	260	291	282	89	115	88	5.22285	5.92256	5.65951	1.88172	2.58027	1.93089	1.30759e-14	-1.37705	down
EVM0034014	981	829	1016	408	370	388	18.5901	15.9086	19.2487	8.15066	7.88543	8.09648	5.35653e-32	-1.19184	down
EVM0038746	75	59	79	24	38	27	1.23861	0.983688	1.30014	0.415114	0.694391	0.480273	0.00153122	-1.01711	down
EVM0007844	1805	1635	1653	137	125	157	114.241	104.832	104.569	9.11777	8.86791	10.9104	7.51138e-250	-3.48001	down
EVM0007842	241	242	204	92	97	107	7.42313	7.55223	6.27416	2.98896	3.35244	3.63656	5.1774e-09	-1.09095	down
EVM0050178	132	131	110	28	15	27	4.80234	4.79453	3.96631	1.06907	0.59294	1.05593	5.72657e-14	-2.07199	down
EVM0025663	1115	937	1032	424	451	385	19.672	16.7481	18.1969	7.88185	8.94516	7.48034	9.24804e-34	-1.20558	down
Salix_babylonica_newGene_5013	46	42	18	81	75	90	1.23754	1.06898	0.436558	2.24944	2.04329	2.53054	0.000581102	1.09797	up
EVM0041301	207	216	278	531	389	485	2.19981	2.32511	2.96484	5.97689	4.66366	5.70103	1.41011e-12	1.03718	up
EVM0035769	142	137	109	39	43	52	2.75737	2.70099	2.11108	0.794595	0.940182	1.11723	1.21314e-07	-1.33225	down
EVM0050796	77	79	63	21	20	32	3.33205	3.4666	2.75071	0.955076	0.977555	1.52936	5.31448e-05	-1.28989	down
EVM0051220	338	346	395	28	50	42	8.20829	8.51944	9.60237	0.703029	1.34304	1.12624	3.48572e-49	-2.91161	down
EVM0051227	26	25	33	129	85	85	1.15462	1.10389	1.44512	6.0103	4.21786	4.13995	6.33956e-09	1.6612	up
EVM0051225	287	245	289	13	19	13	7.06891	6.11398	7.10097	0.334346	0.523665	0.349868	6.41384e-53	-3.7162	down
EVM0038227	118	123	100	26	31	22	1.36762	1.44271	1.15352	0.313459	0.391837	0.268943	3.6162e-11	-1.80997	down
EVM0024531	1006	1009	890	187	228	210	56.2371	57.1188	49.6997	10.9737	14.3378	12.9447	6.05041e-77	-2.10678	down
EVM0020448	1964	1846	2236	1005	929	929	25.5434	24.3165	29.0709	13.775	13.5773	13.3248	8.72716e-42	-1.00276	down
EVM0023083	57	46	70	17	10	38	2.56175	2.11627	3.18177	0.774313	0.481492	1.89849	0.00661146	-1.04728	down
EVM0010339	1522	1521	1558	723	633	655	44.6431	45.1961	45.6882	22.343	20.873	21.1981	5.46885e-54	-1.11868	down
EVM0026905	1111	1176	1115	306	199	233	50.4276	54.0377	50.5744	14.6329	10.1602	11.6565	7.38652e-80	-2.10241	down
EVM0049869	88	79	73	20	28	39	2.97145	2.70058	2.48031	0.687306	1.06508	1.46278	0.000129117	-1.19674	down
EVM0049860	119	114	128	27	18	23	6.296	6.13193	6.79476	1.51474	1.07658	1.29404	1.90609e-14	-2.07589	down
EVM0001678	251	289	299	81	89	63	2.94621	3.43594	3.50614	0.995359	1.16303	0.814346	6.43453e-20	-1.69179	down
EVM0022026	404	325	382	63	71	98	6.82031	5.54915	6.43791	1.11331	1.34818	1.8259	1.12952e-30	-2.08321	down
EVM0030077	209	221	235	608	583	481	3.89778	4.16952	4.37744	11.9936	12.2494	9.91697	6.07037e-27	1.36517	up
EVM0011307	91	118	95	28	29	48	1.30265	1.70668	1.36475	0.416883	0.460723	0.748632	8.22658e-06	-1.28815	down
EVM0049131	219	199	191	65	68	74	3.52377	3.23559	3.068	1.10509	1.22396	1.30089	1.97638e-12	-1.40378	down
Salix_babylonica_newGene_5148	4489	4222	5055	202	180	203	71.8455	68.8471	80.3604	3.23328	2.96489	3.36603	0	-4.44131	down
EVM0030332	2304	2260	2195	1001	884	931	41.6765	41.4024	39.6955	19.0951	17.9871	18.5635	1.02477e-80	-1.18949	down
EVM0037867	92	101	76	18	2	7	2.1564	2.40363	1.77934	0.448388	0.050661	0.180835	4.90536e-13	-2.53786	down
EVM0046828	87	79	49	174	164	210	1.13903	1.04413	0.640405	2.40406	2.42233	3.04118	8.62347e-09	1.31372	up
EVM0041294	211	181	308	103	106	52	2.8676	2.49284	4.18881	1.47473	1.61392	0.781124	3.5728e-07	-1.24274	down
EVM0041633	165	162	223	431	397	447	11.0559	11.0355	14.9612	30.535	30.062	33.1825	2.61067e-17	1.24282	up
EVM0010512	994	981	968	478	430	466	27.2369	27.2161	26.52	13.795	13.243	14.0924	4.19266e-31	-1.02028	down
EVM0040943	548	538	559	172	173	169	13.1366	13.0783	13.4062	4.33318	4.67026	4.44851	6.25945e-37	-1.57445	down
EVM0039090	386	337	386	709	698	770	8.14561	7.20596	8.12947	15.7834	16.5729	17.9341	3.13796e-22	1.02578	up
EVM0037009	30	7	9	136	132	90	0.888166	0.210604	0.268038	4.26884	4.44869	2.9726	4.09023e-14	2.4754	up
EVM0009279	97	93	112	20	15	25	1.20535	1.17711	1.39194	0.253771	0.20744	0.340565	2.00198e-11	-1.96101	down
EVM0012854	3559	3244	3198	1427	1401	1502	64.5547	59.5941	57.9817	27.2874	28.5687	30.0476	2.65873e-79	-1.13339	down
EVM0015498	71	74	106	162	181	200	1.40378	1.48645	2.10177	3.39763	4.06994	4.40536	3.12466e-07	1.10833	up
EVM0056528	658	622	668	81	63	72	12.4588	11.9271	12.6424	1.60436	1.3209	1.48909	5.45241e-98	-3.01089	down
EVM0012355	891	924	869	253	228	292	29.2013	30.6533	28.4477	8.73799	8.3711	10.5269	2.97653e-55	-1.69852	down
EVM0007256	809	853	756	1782	1608	1715	11.8383	12.6385	11.0527	27.5072	26.4711	27.6919	1.29495e-56	1.13677	up
EVM0002099	202	339	234	399	685	731	6.85852	11.6437	7.94304	14.2946	26.1803	27.4244	0.00139121	1.08941	up
EVM0002096	601	600	613	262	221	216	9.75488	9.87506	9.94707	4.47752	4.03676	3.87213	2.11916e-28	-1.28444	down
EVM0053564	315	266	302	30	40	37	12.5706	10.7262	12.0469	1.23973	1.75105	1.59292	1.72551e-42	-2.78521	down
EVM0053568	83	92	63	27	25	25	5.6159	6.31952	4.262	1.89666	1.90582	1.87193	1.10392e-05	-1.34683	down
EVM0056912	95	100	87	25	37	31	1.4528	1.5487	1.32958	0.396461	0.622136	0.515426	2.20445e-06	-1.34933	down
EVM0056917	286	275	225	81	58	86	4.90329	4.76033	3.83923	1.46125	1.10314	1.62099	3.72293e-17	-1.64308	down
EVM0006129	18	15	23	70	81	96	0.706464	0.568758	0.898783	2.94592	3.61028	4.22626	1.46102e-09	1.87733	up
EVM0010545	169	204	231	47	42	43	6.52647	7.97969	8.92211	1.89594	1.81381	1.79518	2.36133e-19	-1.97403	down
EVM0027520	1114	1081	1115	2175	2084	2096	34.0554	33.4508	34.0597	70.1124	71.6674	70.6791	1.73118e-64	1.00395	up
Salix_babylonica_newGene_9437	317	297	296	66	48	63	10.4556	9.9234	9.76674	2.28139	1.76245	2.29068	7.08987e-33	-2.18232	down
EVM0022347	340	259	290	88	137	105	4.29114	3.31399	3.65962	1.16871	1.93297	1.45328	1.62267e-11	-1.28739	down
Salix_babylonica_newGene_5195	57	72	65	9	4	7	2.11993	2.73194	2.44417	0.357553	0.166075	0.28661	1.02514e-11	-2.44778	down
EVM0038056	1208	1476	1330	513	460	624	51.4437	63.6751	56.6258	23.0026	22.0302	29.3184	1.50218e-31	-1.24117	down
EVM0044150	4022	4072	3928	1582	1284	1386	41.6946	42.7567	40.7047	17.296	14.9684	15.8463	1.99303e-141	-1.42698	down
EVM0037944	4046	4243	4019	2010	1843	1932	49.6429	52.7256	49.2885	26.0024	25.4267	26.1353	1.05763e-97	-1.01841	down
EVM0028400	155	135	137	0	6	5	4.16552	3.66028	3.67642	0	0.166384	0.133624	9.09348e-34	-4.00744	down
Salix_babylonica_newGene_6750	4	24	18	44	48	42	0.140133	0.933689	0.693417	1.77027	2.08612	1.76858	0.00313634	1.19405	up
EVM0035264	423	444	448	170	165	163	4.87234	5.17365	5.15623	2.05995	2.12585	2.05986	2.25995e-22	-1.29933	down
EVM0036515	2989	2891	2845	1247	1249	1127	50.6874	49.6518	48.2175	22.2904	23.8125	21.072	3.35036e-91	-1.19412	down
EVM0046831	238	163	176	59	78	94	3.76659	2.60683	2.77589	0.980656	1.37524	1.63232	4.9716e-07	-1.15687	down
EVM0039726	2240	2041	2196	1006	948	1035	28.7453	26.5242	28.1665	13.6082	13.6738	14.6461	9.72127e-57	-1.04108	down
EVM0032605	1399	1446	1388	596	634	630	22.381	23.4415	22.2031	10.0552	11.3991	11.1168	3.36559e-45	-1.10767	down
EVM0028013	62	77	71	199	177	189	0.789804	0.99812	0.907492	2.69231	2.55438	2.67908	2.11128e-12	1.40942	up
Salix_babylonica_newGene_608	191	218	245	416	432	553	4.62294	5.30646	5.96971	10.6055	11.8912	14.7692	4.75706e-14	1.13312	up
EVM0000149	134	141	175	363	334	371	2.45167	2.60765	3.19441	6.99948	6.857	7.47394	5.63577e-17	1.27249	up
EVM0037648	36	49	48	19	13	5	0.96847	1.32137	1.27933	0.535892	0.382279	0.136919	0.000740625	-1.33346	down
EVM0033557	82	143	104	42	40	20	1.61468	2.85532	2.05062	0.877948	0.888108	0.420034	2.80981e-06	-1.40901	down
EVM0040293	69	64	62	173	118	126	1.37038	1.29992	1.23733	3.64902	2.66312	2.77806	4.33715e-06	1.07321	up
EVM0031317	3580	3456	3395	750	725	800	77.2449	75.5176	73.2293	17.0537	17.5812	19.0384	5.32769e-266	-2.11732	down
EVM0013482	4	2	2	32	54	55	0.100585	0.050165	0.050358	0.850277	1.51693	1.52228	1.63671e-11	2.69919	up
EVM0031179	598	703	689	281	235	242	5.8188	6.93369	6.70328	2.88455	2.5677	2.59424	1.47653e-28	-1.30031	down
EVM0031177	26	30	26	74	61	70	0.45855	0.534193	0.464104	1.37787	1.21188	1.37262	0.000102116	1.1993	up
EVM0057223	505	453	526	116	108	122	7.86796	7.14839	8.19471	1.89431	1.88694	2.0843	4.67158e-44	-1.97296	down
EVM0026638	2697	2495	2497	576	408	400	52.343	49.0254	48.4433	11.7821	8.88514	8.55968	2.63973e-157	-2.38223	down
EVM0016500	176	199	217	66	72	47	2.29638	2.63075	2.83321	0.904122	1.05321	0.675866	2.55683e-12	-1.50339	down
EVM0016506	461	374	344	161	147	211	14.8445	12.1957	11.0668	5.4619	5.3105	7.48831	1.83157e-10	-1.07167	down
EVM0009994	1457	1392	1399	600	593	633	14.6001	14.1238	14.0079	6.33879	6.67985	6.99103	2.02813e-49	-1.13992	down
EVM0016931	801	699	733	242	238	230	18.1093	16.0024	16.5844	5.75668	6.03984	5.72712	7.9261e-45	-1.55714	down
EVM0002938	77	87	107	31	10	28	0.769785	0.880864	1.07448	0.320461	0.112989	0.299774	6.2508e-07	-1.60628	down
EVM0057805	3677	3380	3440	1335	1644	1671	146.339	136.227	136.88	56.013	73.5938	73.3405	1.50654e-16	-1.07656	down
EVM0055482	13	11	13	52	53	52	0.262276	0.220764	0.26934	1.14428	1.24872	1.19149	1.09359e-06	1.718	up
EVM0020923	18	20	22	41	56	60	0.718221	0.808055	0.878356	1.76961	2.56043	2.69427	0.000636478	1.1966	up
EVM0010837	279	140	252	59	35	45	8.78282	4.43823	7.93038	1.93475	1.2056	1.55817	1.77848e-15	-1.99712	down
EVM0031213	68	77	54	25	17	14	1.37445	1.57956	1.09137	0.53438	0.385168	0.296403	1.31782e-05	-1.46246	down
EVM0050501	69	95	88	188	178	167	1.39293	1.9318	1.76625	3.99651	4.04419	3.72329	1.31117e-07	1.08195	up
EVM0051676	178	197	117	373	328	325	3.13709	3.52282	2.05712	6.95364	6.51746	6.32844	6.87298e-10	1.07841	up
EVM0009022	328	302	312	78	70	46	9.52057	8.88683	9.05345	2.38621	2.26759	1.44637	2.0332e-29	-2.10019	down
EVM0024509	219	195	220	23	37	19	7.39302	6.67859	7.44736	0.792593	1.37707	0.702941	6.37465e-29	-2.67108	down
Salix_babylonica_newGene_6192	117	82	70	6	3	0	5.60624	3.98336	3.36589	0.264381	0.146864	0	2.07153e-20	-3.40569	down
EVM0038456	21	47	34	135	92	107	0.574424	1.30131	0.919293	3.92118	2.8341	3.23926	4.86691e-08	1.55912	up
Salix_babylonica_newGene_764	123	79	69	28	25	13	1.60023	1.0341	0.886718	0.378313	0.355864	0.185092	3.15188e-07	-1.65374	down
EVM0018931	1123	1173	1284	389	373	388	20.0008	21.1526	22.8617	7.30148	7.46356	7.62113	6.29118e-67	-1.55191	down
EVM0018933	1978	1870	2089	923	835	1006	26.2249	25.1168	27.6935	12.901	12.4489	14.7159	8.95715e-43	-1.02647	down
EVM0011875	12	27	27	121	107	134	0.129318	0.291495	0.295674	1.39347	1.31445	1.61493	7.98211e-15	2.20335	up
EVM0015511	13	23	16	66	54	39	0.162957	0.289592	0.198135	0.874669	0.764642	0.533525	0.000180981	1.34426	up
EVM0011871	1418	1384	1369	181	168	182	45.2756	44.7411	43.688	6.08561	6.02928	6.39644	1.97873e-192	-2.86592	down
EVM0008777	58	86	53	7	29	10	1.40514	2.10778	1.2756	0.167406	0.764089	0.266345	5.19865e-05	-1.53908	down
EVM0012744	51	58	48	8	2	13	0.76688	0.882783	0.714375	0.115306	0.025534	0.202026	3.15911e-07	-1.97366	down
EVM0006817	45	51	58	123	114	94	2.50424	2.89873	3.25181	7.27777	7.16263	5.80548	2.61849e-05	1.06747	up
EVM0014187	12322	12724	13310	1961	1793	1852	292.024	305.381	315.322	49.0022	47.7699	48.4062	0	-2.70061	down
EVM0027222	246	282	274	72	80	84	10.457	12.1843	11.685	3.22755	3.82004	3.91465	4.57449e-19	-1.61535	down
EVM0057143	538	450	439	206	191	219	9.5425	8.08007	7.78474	3.85007	3.80578	4.28168	3.62001e-16	-1.1143	down
EVM0026117	246	237	255	105	108	108	2.5204	2.45362	2.61239	1.13018	1.23943	1.21432	3.66007e-10	-1.08556	down
EVM0026572	147	166	184	321	340	380	3.08266	3.52549	3.85815	7.12025	8.0438	8.83112	1.0795e-12	1.09927	up
EVM0013805	528	588	545	160	154	230	6.17194	6.96253	6.37551	1.96269	2.01665	2.96172	7.23731e-24	-1.49251	down
EVM0038557	181	180	191	64	50	35	4.28608	4.33094	4.53484	1.59479	1.31483	0.895397	6.40228e-14	-1.68957	down
EVM0035878	54	60	65	5	13	7	0.893691	0.995329	1.0713	0.08771	0.240996	0.125632	6.53756e-09	-2.11501	down
EVM0025171	245	319	302	830	853	924	6.26824	8.26276	7.72191	22.3994	24.555	26.112	2.28774e-47	1.62898	up
EVM0055405	890	867	887	171	216	241	11.2571	11.1082	11.2135	2.27472	3.06408	3.35583	3.43144e-59	-1.96029	down
EVM0021334	1840	1764	1851	56	69	57	70.7517	68.7074	71.1407	2.24208	2.94387	2.40775	0	-4.72485	down
EVM0046970	271	346	335	655	602	627	2.83493	3.66669	3.51053	7.24149	7.09699	7.24055	5.05336e-19	1.03254	up
EVM0028080	801	840	770	361	325	391	35.977	38.2033	34.5373	17.0861	16.4195	19.3419	3.5308e-25	-1.07828	down
EVM0032034	65	61	34	22	5	19	0.699348	0.662671	0.361153	0.249511	0.060674	0.225675	0.000871601	-1.30941	down
EVM0045695	177	124	160	40	37	35	2.80748	1.99469	2.54037	0.65406	0.658924	0.611375	1.51926e-13	-1.79934	down
EVM0034862	974	796	866	295	252	232	26.0871	21.598	23.1782	8.32483	7.58127	6.84858	8.62865e-49	-1.66124	down
EVM0034867	121	120	118	60	45	29	1.27086	1.27328	1.23719	0.666173	0.523364	0.32776	4.39175e-06	-1.22318	down
EVM0009552	453	439	463	1234	1184	1190	8.88644	8.7294	9.07548	25.5532	26.1513	25.758	4.176e-72	1.4667	up
EVM0050489	2877	2758	3051	1203	1213	1253	50.8117	49.3375	53.8632	22.4061	24.083	24.4081	7.76744e-85	-1.16841	down
EVM0008200	495	493	477	1168	1169	1229	5.74708	5.80447	5.53635	14.3096	15.2825	15.7582	2.98252e-57	1.33845	up
EVM0008205	660	628	703	1630	1488	1456	3.30654	3.18759	3.51805	8.61564	8.38535	8.04965	3.30676e-64	1.25719	up
EVM0052606	86	51	81	13	14	18	1.26765	0.763188	1.19112	0.203389	0.227121	0.29313	8.11821e-08	-1.80388	down
EVM0006375	249	222	184	79	67	56	4.52344	4.08899	3.34678	1.50464	1.35718	1.10706	1.43191e-13	-1.53135	down
EVM0047164	29	15	40	114	117	102	0.579978	0.299919	0.796944	2.39836	2.6277	2.25566	5.42434e-10	1.79428	up
EVM0016870	65	77	58	174	138	150	1.78631	2.12314	1.5676	5.03241	4.25918	4.52747	7.75367e-08	1.18669	up
EVM0026777	573	595	581	245	242	287	5.61357	5.90425	5.69266	2.53125	2.66662	3.09747	1.25027e-19	-1.08511	down
EVM0053260	237	184	166	50	39	45	5.29598	4.14851	3.68956	1.16243	0.962398	1.1056	3.21038e-17	-1.90833	down
EVM0046789	309	355	302	752	765	775	3.76288	4.37765	3.6699	9.64992	10.4743	10.407	2.52577e-34	1.29404	up
EVM0041251	206	253	251	853	894	857	6.03124	7.48471	7.33234	26.3385	29.4226	27.6738	2.67171e-68	1.91018	up
EVM0054126	278	240	207	104	80	104	6.44751	5.65123	4.79303	2.5405	2.08333	2.65331	4.08795e-10	-1.20089	down
EVM0055837	5357	5154	5045	1409	1341	1442	54.5478	53.1513	51.3512	15.1275	15.3508	16.186	2.97974e-290	-1.81721	down
EVM0050719	50	53	57	7	10	9	1.39506	1.50225	1.60035	0.193585	0.308997	0.267466	7.91106e-08	-1.96041	down
EVM0029328	3713	3545	3773	1410	1199	1222	52.8029	51.0502	53.6346	21.133	19.1714	19.1689	1.55619e-151	-1.45275	down
EVM0014561	144	150	152	57	57	52	6.45524	6.76906	6.78889	2.69199	2.85387	2.55893	1.61406e-08	-1.26271	down
EVM0014659	161	157	159	379	436	388	5.15151	5.0781	5.10723	12.8244	15.735	13.7526	1.66543e-21	1.36369	up
EVM0004330	1322	1450	1326	128	186	141	36.7547	40.8037	36.8553	3.7508	5.8013	4.30954	7.99291e-151	-3.03887	down
EVM0009612	73	60	72	26	34	25	1.26781	1.0592	1.25389	0.470946	0.66338	0.481053	0.00118121	-1.0314	down
EVM0009617	579	513	452	191	197	182	7.12913	6.39798	5.56931	2.48059	2.72258	2.4658	1.53558e-22	-1.33353	down
EVM0003476	601	604	586	74	78	76	5.65252	5.75329	5.50562	0.7249	0.81964	0.786223	5.07824e-86	-2.8167	down
EVM0054822	354	314	333	148	136	173	12.3353	11.0797	11.5719	5.4368	5.30527	6.63156	4.87288e-11	-1.02708	down
EVM0026980	100	75	108	21	28	31	5.89038	4.47803	6.36822	1.30134	1.81688	1.98632	2.41755e-07	-1.52351	down
EVM0052706	376	382	340	169	147	143	4.34451	4.46424	3.9236	2.0543	1.90108	1.81549	4.02879e-15	-1.15602	down
EVM0010653	146	163	121	52	77	39	6.87331	7.7675	5.67116	2.58121	4.07855	1.97734	8.07844e-06	-1.16406	down
EVM0049208	220	210	203	681	634	719	8.6494	8.38164	7.98921	28.3098	28.0832	31.2395	1.57962e-50	1.71869	up
EVM0043061	175	208	259	32	39	46	3.53615	4.25809	5.24353	0.664264	0.884557	1.02456	1.62327e-21	-2.19348	down
EVM0043068	3008	2885	3070	97	39	107	31.843	30.9273	32.4833	1.07448	0.460163	1.24654	1.7032e-38	-4.19169	down
EVM0018332	151	163	169	31	26	17	2.41336	2.64719	2.70338	0.5221	0.458468	0.292834	4.48334e-21	-2.37869	down
EVM0042334	51	67	70	25	19	30	2.16459	2.86084	2.96124	1.10146	0.879117	1.38343	0.00128628	-1.07577	down
EVM0042330	1264	1429	1374	84	122	133	88.3077	101.086	95.9352	6.14534	9.54204	10.1902	3.88889e-169	-3.43355	down
EVM0030048	618	652	690	154	158	128	6.88863	7.35461	7.68795	1.81056	1.98028	1.56794	6.4119e-58	-2.03833	down
EVM0028918	1867	1737	1683	619	550	630	25.9392	24.4319	23.3654	9.06806	8.59145	9.64397	2.56552e-81	-1.47509	down
EVM0046137	279	261	297	570	633	699	4.25334	4.02436	4.51887	9.17237	10.8628	11.7554	1.11406e-23	1.22847	up
EVM0024076	491	517	443	254	173	150	10.0068	10.6733	9.02805	5.45647	3.95323	3.36119	7.56773e-15	-1.22447	down
EVM0019398	1472	1372	1450	699	581	568	15.9278	15.0264	15.6826	7.96862	7.06988	6.76896	6.15406e-45	-1.1396	down
EVM0016992	3	0	0	33	32	38	0.096365	0	0	1.42834	1.47673	1.71999	3.54394e-10	2.65609	up
EVM0046544	9889	8506	8780	31919	27981	29641	184.68	160.864	163.914	628.58	587.757	610.589	3.74447e-129	1.77307	up
EVM0006957	100	142	140	283	233	276	2.8749	4.14375	4.03613	8.63331	7.5841	8.79679	2.51585e-09	1.06922	up
EVM0036973	380	364	365	125	157	167	7.26534	7.04576	6.95787	2.50352	3.35738	3.51761	2.04838e-14	-1.19158	down
EVM0045225	225	216	230	61	67	43	7.53558	7.30018	7.68895	2.15229	2.51761	1.58789	3.07208e-18	-1.78707	down
EVM0008508	2860	2673	2654	1080	1044	988	37.339	35.3371	34.6404	14.8611	15.3199	14.2301	1.17983e-105	-1.32087	down
EVM0041902	171	233	215	60	49	62	8.21264	11.3692	10.3323	3.02465	2.64186	3.2771	4.42951e-15	-1.67085	down
EVM0041905	36	19	6	73	76	78	0.651603	0.343816	0.108784	1.39931	1.56482	1.57594	1.53488e-05	1.55739	up
EVM0033133	126	105	98	40	27	36	4.87864	4.12732	3.78748	1.64089	1.17968	1.52659	9.81776e-08	-1.43968	down
Salix_babylonica_newGene_2395	989	983	1154	91	98	94	31.1266	31.3253	36.3119	3.01901	3.43552	3.24174	8.53445e-153	-3.31643	down
EVM0002264	381	463	382	60	71	66	12.8415	15.799	12.8682	2.10148	2.69112	2.44332	1.352e-46	-2.45651	down
EVM0003828	114	109	144	309	308	305	1.6797	1.63291	2.12441	4.81178	5.11036	4.96808	1.27639e-16	1.34569	up
EVM0054488	87	93	79	34	39	33	0.98749	1.06383	0.896479	0.400417	0.499722	0.405927	0.000149895	-1.08267	down
Salix_babylonica_newGene_5458	543	593	563	58	58	78	13.8724	15.3352	14.3717	1.54225	1.66764	2.1878	5.81332e-80	-2.95049	down
EVM0013678	261	300	311	97	96	98	4.16756	4.84687	4.97065	1.6216	1.71438	1.72388	1.29897e-17	-1.45259	down
EVM0010322	107	133	128	223	330	231	2.455	3.09066	2.91852	5.39429	8.5249	5.84594	2.31521e-08	1.10167	up
EVM0000914	108	107	115	3	3	4	20.5137	20.6096	21.7924	0.601258	0.464686	0.733536	1.53215e-27	-3.73081	down
EVM0019410	750	859	795	108	124	122	32.9554	38.2289	34.9454	4.99075	6.08817	5.9002	1.94696e-95	-2.63067	down
EVM0032398	141	159	124	33	29	43	4.35941	5.004	3.83108	1.07055	1.01286	1.4699	2.83347e-12	-1.76153	down
EVM0047276	175	145	150	30	20	16	14.0416	11.7612	12.0468	2.52649	1.733	1.39713	2.91647e-21	-2.47071	down
EVM0025993	169	197	169	66	37	52	1.31465	1.55837	1.31508	0.540528	0.319146	0.444257	2.78958e-12	-1.59399	down
EVM0029427	499	507	495	190	212	190	8.90339	9.1555	8.81261	3.57275	4.25133	3.73312	1.6815e-22	-1.24408	down
EVM0023565	115	144	179	75	43	71	1.4143	1.79435	2.20299	0.969436	0.595514	0.966707	4.12806e-05	-1.04617	down
EVM0050694	165	114	84	12	26	43	5.95638	4.15621	3.03689	0.448812	1.03376	1.71053	1.06506e-07	-1.73759	down
[truncated: 1,357 more rows]

## Sheet: WSYL-4H WYSL-24H
Table S7-2 Transcriptome comparison between WYSL-4h and WYSL-24h
WSY	WSYL-4h1_Count	WSYL-4h2_Count	WSYL-4h3_Count	WSYL-24h1_Count	WSYL-24h2_Count	WSYL-24h3_Count	WSYL-4h1_FPKM	WSYL-4h2_FPKM	WSYL-4h3_FPKM	WSYL-24h1_FPKM	WSYL-24h2_FPKM	WSYL-24h3_FPKM	FDR	log2FC	regulated
EVM0005966	102	114	72	11	21	24	1.76049	1.99877	1.24636	0.182433	0.36645	0.459541	6.10986e-09	-2.00753	down
EVM0050113	80	114	88	191	191	168	3.12824	4.52888	3.46122	7.78167	7.70631	7.49112	2.08688e-07	1.07442	up
EVM0029347	315	299	265	567	569	588	6.111	5.88119	5.14351	11.4022	11.3248	12.958	4.65093e-20	1.10828	up
EVM0057221	249	240	200	445	505	371	3.38882	3.30411	2.71332	6.26671	7.04793	5.72148	5.79471e-14	1.06464	up
EVM0011313	226	241	224	79	75	57	18.3335	19.7558	18.0971	6.60514	6.15412	5.16249	1.5982e-14	-1.52433	down
EVM0003497	127	86	166	43	65	50	3.68356	2.53617	4.82094	1.28855	1.92476	1.65445	0.000313113	-1.0502	down
EVM0036801	100	98	64	25	33	28	1.9239	1.90373	1.22413	0.494109	0.640814	0.591832	2.96498e-05	-1.35163	down
EVM0003498	38	36	49	8	21	5	1.42203	1.34064	1.8273	0.294884	0.770411	0.170116	0.00224193	-1.43228	down
EVM0040121	64	79	60	15	9	21	1.80164	2.2281	1.67803	0.415976	0.254976	0.649487	2.58934e-06	-1.79147	down
EVM0000188	71	61	70	189	158	212	1.75569	1.51322	1.71367	4.83648	3.99714	5.93387	1.81593e-12	1.56369	up
EVM0000184	265	275	246	1655	1949	1705	3.45803	3.63159	3.20205	22.3768	26.0685	25.2435	2.4791e-212	2.88286	up
EVM0025650	1728	1798	1788	687	731	656	33.6622	35.4616	34.814	13.8577	14.5831	14.4824	6.61487e-64	-1.20721	down
EVM0015033	328	281	232	120	99	130	6.02274	5.21863	4.25162	2.26837	1.86168	2.69255	2.90458e-08	-1.08748	down
EVM0033260	23	24	27	70	81	72	0.370307	0.389178	0.445987	1.19158	1.36929	1.33912	5.08901e-07	1.60643	up
EVM0009784	1667	1606	1517	4339	4083	3640	60.4062	58.9653	54.9544	162.923	151.686	149.668	1.10911e-147	1.47287	up
EVM0012560	842	974	918	256	264	218	22.4641	26.3291	24.5046	7.05853	7.20738	6.60088	1.01334e-56	-1.73011	down
EVM0043471	68	61	61	107	176	186	2.39569	2.16714	2.14125	3.90346	6.36902	7.4437	6.7364e-08	1.38834	up
EVM0003019	41	44	55	110	100	87	0.329541	0.357196	0.442135	0.927954	0.828714	0.80321	1.94121e-05	1.16466	up
EVM0048582	231	264	223	650	688	609	6.7028	7.74974	6.48292	19.5622	20.485	20.0602	1.55606e-41	1.56833	up
EVM0016719	54	71	59	24	23	15	4.79243	6.40807	5.28625	2.19298	2.0856	1.49234	0.000390981	-1.29289	down
EVM0026816	1185	1105	1137	2399	2150	2139	43.5683	41.1473	41.7982	91.4094	81.049	89.2682	6.79181e-61	1.10743	up
EVM0026815	54	29	38	169	202	168	1.22242	0.65197	0.839174	3.96788	4.6754	4.30747	2.10806e-19	2.19718	up
EVM0046158	17	19	16	44	33	72	0.35016	0.413953	0.344907	0.988151	0.732504	1.76115	0.000372083	1.46856	up
EVM0046154	195	154	126	45	37	44	2.95363	2.36851	1.91577	0.69708	0.562403	0.74553	9.7326e-11	-1.67869	down
EVM0046152	40	40	40	81	77	71	0.567205	0.581428	0.561027	1.20106	1.12703	1.14322	0.000656214	1.01211	up
EVM0027499	65	85	71	29	40	13	1.34248	1.78142	1.46072	0.603791	0.831802	0.300063	0.00118874	-1.17848	down
EVM0057776	37	31	41	126	85	54	0.919338	0.788909	1.03066	3.30076	2.21326	1.54188	6.83559e-05	1.30677	up
EVM0057779	394	368	398	138	155	194	7.4113	7.02444	7.48448	2.69131	2.97871	4.14754	8.04424e-11	-1.07705	down
EVM0013746	57	69	63	21	16	28	1.53598	1.87451	1.69456	0.573682	0.441904	0.846265	0.000622908	-1.25144	down
EVM0013743	66	56	47	8	7	8	0.689982	0.597618	0.495521	0.082974	0.073271	0.09571	2.08382e-08	-2.3368	down
EVM0017048	358	290	337	83	103	90	6.12916	5.03225	5.77063	1.46909	1.79668	1.74531	5.13029e-21	-1.65071	down
EVM0017049	50	45	55	4	12	10	0.72846	0.668428	0.806819	0.059434	0.181965	0.167994	3.15032e-06	-2.01695	down
EVM0055738	613	802	718	256	314	335	7.4879	9.91037	8.7599	3.23739	3.92528	4.63608	1.00146e-14	-1.07123	down
EVM0010219	15	26	17	36	62	57	0.765587	1.34168	0.857814	1.92441	3.26825	3.33871	0.000444207	1.38748	up
EVM0042107	54	52	65	221	237	251	0.487431	0.475867	0.586871	2.08838	2.21787	2.59314	1.38119e-25	2.1333	up
EVM0042104	31	50	38	141	117	140	0.724948	1.18674	0.889048	3.41192	2.80758	3.70877	1.23685e-11	1.79317	up
Salix_babylonica_newGene_8418	485	549	514	151	207	140	7.60787	8.68396	8.04068	2.45293	3.37027	2.54761	7.57928e-24	-1.47098	down
EVM0015990	220	179	227	2074	2023	1900	5.48492	4.50122	5.64871	53.5814	51.7169	53.7521	0	3.3851	up
EVM0015992	1199	1222	1199	2603	2460	2320	28.0144	28.9226	28.0085	63.0229	58.9166	61.5107	5.69517e-85	1.17072	up
EVM0015993	491	503	496	112	205	190	9.53883	9.90448	9.62604	2.24956	4.06805	4.17295	6.07435e-15	-1.37306	down
EVM0015995	61	65	50	2	15	10	1.14657	1.2387	0.933628	0.038401	0.291455	0.215766	6.86177e-07	-2.15946	down
EVM0015999	37	36	48	215	231	205	1.04824	1.0316	1.36358	6.40271	6.82264	6.69949	5.1683e-30	2.48061	up
EVM0042103	718	590	700	279	285	241	20.2641	16.8737	19.7512	8.13612	8.24012	7.70658	2.49368e-22	-1.16197	down
EVM0007979	53	72	48	5	24	14	0.898036	1.24872	0.809944	0.0882	0.420394	0.271807	0.000185518	-1.60162	down
EVM0013932	449	498	532	892	974	860	21.7569	24.4413	25.7749	44.7867	48.386	47.2932	1.09676e-26	1.02097	up
EVM0017292	49	74	72	13	19	7	2.85263	4.42415	4.26366	0.786358	1.13318	0.438356	1.04043e-06	-1.92226	down
EVM0013935	81	69	88	10	6	0	2.19327	1.88636	2.37894	0.280412	0.166034	0	6.42541e-14	-3.16524	down
EVM0047550	829	825	806	2671	2765	2374	14.9941	15.1117	14.5801	50.0818	51.2923	48.754	9.85067e-185	1.80565	up
EVM0038436	981	930	1138	2340	2320	2154	18.0498	17.3339	20.9268	44.6115	43.7556	44.977	2.44703e-73	1.3014	up
EVM0046688	175	191	223	73	59	55	1.90542	2.11314	2.43425	0.821671	0.660096	0.672615	2.39378e-11	-1.45837	down
EVM0035604	260	318	370	80	82	91	4.57714	5.6685	6.50161	1.45819	1.46313	1.79935	3.15073e-19	-1.709	down
EVM0050812	1021	1049	969	2080	2114	1814	39.6067	41.2186	37.5842	83.5977	84.0787	79.8285	1.96787e-64	1.12358	up
Salix_babylonica_newGene_5973	276	285	292	133	97	89	6.83504	7.22058	7.27442	3.34351	2.42484	2.45579	7.00069e-12	-1.24568	down
EVM0054739	75	103	82	45	25	18	0.848906	1.17977	0.925513	0.52352	0.28588	0.231683	0.000129844	-1.30712	down
EVM0020322	3	1	9	93	85	78	0.053699	0.01856	0.235472	2.58301	2.32724	2.35994	5.63794e-20	3.75299	up
EVM0056410	630	597	618	171	137	160	15.1938	14.5856	14.9057	4.26347	3.37353	4.35578	2.06257e-42	-1.80709	down
EVM0056411	155	144	167	63	55	40	1.92825	1.81529	2.07947	0.804134	0.702519	0.561943	1.33853e-08	-1.36075	down
EVM0054201	168	160	134	61	49	44	1.65853	1.59791	1.31742	0.618358	0.487954	0.483294	1.1749e-08	-1.38091	down
EVM0022875	82	58	113	22	20	37	1.34766	0.955445	1.86478	0.372945	0.329692	0.678618	0.00012858	-1.37537	down
EVM0027802	2023	1985	2017	3832	4067	3588	31.6295	31.4305	31.5245	62.0645	65.1587	63.6387	1.94901e-106	1.07428	up
EVM0040128	93	102	139	63	29	40	1.14411	1.27483	1.71288	0.801429	0.358288	0.560632	0.000331776	-1.11259	down
EVM0030406	74	75	65	155	174	185	4.55122	4.67554	4.00814	9.94669	11.0694	13.0495	3.0746e-10	1.36622	up
EVM0013265	58	46	47	217	235	242	1.33583	1.07582	1.06818	5.19689	5.58496	6.3473	1.52192e-27	2.27237	up
EVM0042119	235	196	243	77	100	65	5.62967	4.74737	5.81321	1.89863	2.45336	1.76611	3.03349e-10	-1.29558	down
EVM0044137	56	65	75	35	17	22	1.70586	2.01465	2.28867	1.10921	0.513973	0.765711	0.00177655	-1.1411	down
EVM0024878	545	562	553	183	164	127	6.68548	6.98024	6.7799	2.32505	2.05272	1.75835	1.14116e-33	-1.64355	down
EVM0043676	219	181	184	70	71	54	2.90228	2.42459	2.43866	0.95942	0.958198	0.800612	9.02415e-11	-1.39204	down
EVM0009810	78	75	99	27	31	46	1.30821	1.28061	1.65907	0.456867	0.529081	0.880892	0.00155225	-1.03628	down
EVM0034214	476	442	498	789	952	864	9.03643	8.49814	9.44906	15.5146	18.5252	18.619	3.92765e-23	1.01896	up
EVM0034211	1133	1137	1091	471	442	479	21.437	21.7914	20.6303	9.2237	8.56794	10.2819	1.56355e-33	-1.11639	down
EVM0037161	219	235	248	108	127	73	5.59073	6.10255	6.34662	2.84497	3.33356	2.12291	3.58798e-07	-1.02084	down
EVM0025427	642	646	627	43	57	40	9.46751	9.64906	9.24028	0.656312	0.847281	0.667966	3.96399e-102	-3.55331	down
EVM0025428	2036	1903	2103	708	730	625	61.7923	58.5017	63.8127	22.2622	22.6803	21.4932	4.4868e-85	-1.40021	down
EVM0048745	423	411	366	136	130	136	9.48383	9.32984	8.20772	3.15025	2.98384	3.44043	2.22187e-20	-1.40632	down
EVM0048742	44	49	81	21	21	21	0.967947	1.09853	1.80796	0.48685	0.477036	0.517742	0.00221684	-1.17789	down
EVM0048741	1058	1104	1077	2144	2000	1896	34.7011	36.6599	35.3232	72.8475	67.236	70.5314	1.65223e-57	1.04134	up
EVM0042235	11	25	21	176	167	150	0.673976	1.63019	1.36659	11.9974	11.2837	11.2264	3.56763e-28	3.05835	up
EVM0042233	522	526	535	188	182	171	6.66326	6.79463	6.82013	2.48004	2.37443	2.47066	1.11713e-27	-1.38657	down
EVM0015965	1467	1465	1557	608	527	504	18.0729	18.2841	19.1781	7.75415	6.64775	7.03645	1.02173e-55	-1.30162	down
EVM0047772	50	43	23	87	111	51	1.13469	0.995	0.520379	2.05998	2.60156	1.31189	0.0011801	1.12836	up
EVM0047770	1408	1489	1647	4638	4891	4258	18.6906	20.0123	21.8528	63.7563	66.5236	64.1128	3.86536e-206	1.74203	up
EVM0039332	53	59	80	10	11	7	0.577828	0.657735	0.876682	0.112678	0.123479	0.082001	8.51015e-09	-2.29523	down
EVM0039333	54	60	59	240	225	217	0.854839	0.950769	0.927695	3.92338	3.64682	3.88944	3.18762e-25	2.0623	up
EVM0046422	56	42	68	18	10	3	0.89601	0.677771	1.08884	0.285812	0.165006	0.054433	1.12238e-05	-1.9327	down
EVM0022935	168	124	210	12	31	20	2.18497	1.63006	2.72658	0.160922	0.412822	0.29238	3.3416e-18	-2.6427	down
EVM0000230	521	455	454	168	250	164	6.33024	5.59598	5.51417	2.10395	3.11199	2.25647	2.50833e-13	-1.13545	down
EVM0033889	61	73	70	159	159	144	2.19191	2.67742	2.53724	5.96499	5.89936	5.91302	5.07777e-09	1.27912	up
EVM0000888	85	102	111	290	209	255	1.14513	1.38763	1.48956	4.05457	2.89118	3.9013	1.552e-13	1.4469	up
EVM0000887	696	684	767	1507	1360	1261	18.205	18.113	20.042	40.8203	36.4449	37.4079	1.58679e-40	1.08286	up
EVM0056297	342	364	429	170	141	164	8.76746	9.45207	11.001	4.51244	3.7007	4.7554	1.01899e-11	-1.08738	down
EVM0049283	277	342	339	47	84	59	5.64349	7.06636	6.90498	0.989297	1.7401	1.35658	2.46968e-25	-2.12148	down
EVM0009783	117	139	101	12	7	14	2.66166	3.22485	2.3144	0.28279	0.140975	0.363619	1.52583e-18	-2.97684	down
EVM0031655	404	404	438	1222	1164	1052	11.5379	11.6791	12.5001	36.145	34.084	34.0845	5.11896e-74	1.59988	up
EVM0015038	442	423	506	176	145	107	4.75986	4.62005	5.45069	1.95763	1.59963	1.30954	2.56881e-21	-1.51036	down
EVM0031659	52	57	47	168	198	169	0.483706	0.538544	0.434513	1.62716	1.89664	1.78456	4.44186e-17	1.85357	up
EVM0001429	823	908	852	3828	3986	3614	11.9522	13.3571	12.373	57.6227	59.353	59.5732	0	2.28517	up
EVM0051806	14	26	18	46	61	41	0.553251	1.05558	0.722489	1.91293	2.53282	1.84937	0.00069866	1.32518	up
EVM0014220	222	257	239	59	119	64	3.30009	3.87994	3.54749	0.90202	1.81147	1.07113	1.94502e-09	-1.37574	down
EVM0015175	275	238	191	901	907	791	4.07231	3.57016	2.81709	13.8273	13.7736	13.297	1.79152e-63	2.00673	up
EVM0001393	44	41	38	14	20	13	0.321628	0.300523	0.275231	0.104914	0.149371	0.100621	0.00989353	-1.08848	down
EVM0003520	512	574	484	40	84	50	12.3175	13.9815	11.6372	0.975439	2.06497	1.36197	4.94047e-55	-2.94901	down
EVM0030239	1170	1295	1214	276	304	184	26.7608	29.9829	27.7466	6.52389	7.10404	4.75401	3.07156e-73	-2.10747	down
EVM0008428	132	105	169	63	43	66	1.31724	1.06138	1.68813	0.651253	0.438525	0.738134	0.000190804	-1.02817	down
EVM0052951	286	326	312	91	124	86	6.1171	7.06541	6.68124	2.01432	2.70612	2.07208	5.95082e-16	-1.44156	down
EVM0034347	32785	31270	33271	13637	13771	12426	489.216	472.553	496.299	210.768	210.55	210.311	1.77608e-297	-1.14257	down
EVM0057507	37	55	42	317	291	261	1.82377	2.72872	2.07626	16.2841	14.7624	14.6981	2.77822e-42	2.75245	up
EVM0056168	121	96	91	259	231	188	2.66527	2.13425	2.01045	5.93379	5.24055	4.72785	1.37768e-10	1.24544	up
EVM0021792	38	33	41	6	0	2	1.16627	1.03257	1.28329	0.174837	0	0.052904	1.94717e-07	-2.6901	down
Salix_babylonica_newGene_10579	43	61	37	23	6	4	1.17723	1.55017	1.04017	0.63766	0.153813	0.212359	0.000789554	-1.60622	down
Salix_babylonica_newGene_7047	158	173	176	396	402	358	5.55069	6.1908	6.20384	14.4758	14.5485	14.3417	5.55881e-21	1.3151	up
EVM0048269	1175	1213	1126	311	331	317	20.2549	21.1813	19.3985	5.55102	5.83593	6.19372	8.19618e-74	-1.71551	down
EVM0013467	57	73	44	13	10	27	1.51842	1.97326	1.18021	0.337856	0.272364	0.802934	0.000651578	-1.4218	down
EVM0027752	429	368	348	114	102	110	19.7329	17.1272	15.9896	5.41306	4.77124	5.73021	2.38495e-23	-1.63201	down
EVM0006040	917	988	1025	387	419	339	18.068	19.7059	20.1721	7.87905	8.45115	7.57177	6.0388e-35	-1.20324	down
EVM0053441	499	504	501	1122	1096	988	6.46718	6.61222	6.49464	15.0655	14.5628	14.5261	6.2045e-48	1.23036	up
EVM0016528	217	151	118	481	635	299	4.15108	2.92504	2.24081	9.52921	12.4554	6.48372	1.74228e-05	1.51863	up
EVM0006049	23	29	41	59	61	78	0.392288	0.509948	0.720995	1.07657	1.09652	1.55625	0.00097869	1.14041	up
EVM0014963	331	365	270	123	103	88	38.0616	42.4439	30.9974	14.6571	12.0525	11.4103	2.69139e-15	-1.44325	down
EVM0022220	35	29	37	59	70	73	1.52461	1.25996	1.62277	2.65953	3.1273	3.61173	0.00101272	1.06657	up
EVM0022228	1797	1664	1794	469	470	389	40.8135	38.2778	40.7294	11.0173	10.9325	10.0044	9.9185e-115	-1.83154	down
EVM0037166	296	269	299	539	596	502	8.23748	7.58675	8.32283	15.5381	17.0026	15.8737	1.65738e-19	1.05612	up
EVM0034053	1058	986	1100	2183	2104	1865	25.8508	24.4049	26.8583	55.2398	52.6758	51.6764	2.62799e-62	1.10939	up
EVM0019320	38	46	43	23	14	11	1.75489	2.19898	2.02789	1.08671	0.663541	0.54437	0.00985467	-1.10054	down
EVM0025620	0	11	4	73	64	48	0	0.496104	0.177394	3.36039	2.90784	2.40443	8.38524e-12	3.07072	up
EVM0025622	1634	1605	1592	414	337	309	30.0989	29.939	29.2997	7.88297	6.34691	6.45046	1.79248e-110	-2.0316	down
EVM0038195	712	646	615	1559	1538	1245	8.54159	7.85274	7.37985	19.3785	18.9185	16.9472	1.73771e-50	1.27336	up
EVM0025991	12	9	7	58	78	71	0.149661	0.106467	0.08106	0.756926	1.0066	1.01596	2.36702e-12	2.67135	up
EVM0021283	2678	2356	2574	214	241	273	44.3226	39.4937	42.5763	3.66017	4.081	5.10845	5.94685e-252	-3.21371	down
EVM0035018	54	86	35	14	18	12	1.9387	3.13285	1.25753	0.522731	0.666852	0.491773	0.000102309	-1.60933	down
EVM0035017	771	839	769	1597	1525	1431	21.3542	23.5319	21.2853	45.7973	43.257	44.9363	2.03618e-47	1.07752	up
EVM0035014	31	13	20	55	74	61	0.923363	0.372762	0.599989	1.73398	2.30213	2.08797	2.61483e-05	1.54416	up
EVM0035011	1276	1097	1239	448	431	403	28.4356	24.7667	27.5996	10.3319	9.82325	10.1852	5.42424e-48	-1.34006	down
EVM0056202	157	137	129	50	29	16	1.96393	1.73315	1.61348	0.645015	0.369826	0.216025	3.71279e-10	-1.88357	down
EVM0020158	61	97	74	14	16	14	2.06323	3.37032	2.52256	0.496616	0.558358	0.539965	1.72968e-08	-2.02739	down
EVM0020154	127	171	143	20	17	7	2.82495	3.86523	3.19963	0.455092	0.370571	0.177813	4.74305e-21	-2.94006	down
EVM0002690	134	144	147	541	530	557	2.56199	2.78615	2.80858	10.7111	10.3838	12.0753	1.14986e-52	2.05803	up
EVM0039645	6625	6251	6418	16271	16110	14526	150.057	143.384	145.311	381.707	373.883	373.193	0	1.42545	up
EVM0039642	14	11	17	37	57	33	0.334841	0.254859	0.395874	0.914531	1.39329	0.891697	0.000349762	1.50336	up
EVM0037560	482	446	396	127	137	118	7.10515	6.65787	5.84062	1.92919	2.06931	1.96788	4.75282e-27	-1.62103	down
EVM0033418	1108	1184	980	494	508	417	21.8149	23.6191	19.2942	10.0797	10.2495	9.30486	1.65258e-26	-1.0547	down
EVM0033412	598	563	751	200	203	248	5.29282	5.03926	6.64029	1.82561	1.83688	2.48685	5.70034e-21	-1.37942	down
EVM0044816	187	133	177	14	16	13	6.19656	4.44905	5.85178	0.47974	0.543722	0.470181	3.72908e-26	-3.14537	down
EVM0049823	158	211	135	61	60	54	1.12332	1.51355	0.95492	0.446546	0.435499	0.428076	5.52361e-08	-1.32336	down
EVM0049822	1625	1771	1665	686	594	539	44.0067	48.5837	45.081	19.2381	16.4804	16.5362	1.07749e-57	-1.32556	down
EVM0049798	86	91	85	23	13	18	1.70889	1.84246	1.69777	0.463712	0.26623	0.408595	4.82194e-09	-1.95041	down
EVM0027671	420	423	406	1146	1331	1219	3.97799	4.0584	3.85169	11.255	12.9345	13.1152	1.42778e-76	1.70137	up
EVM0042917	61	52	50	374	262	234	2.0075	1.75179	1.65768	12.884	8.93458	8.8169	1.33557e-31	2.47069	up
EVM0042912	721	696	591	1613	1456	1458	21.8896	21.4189	17.9336	50.7627	45.3433	50.2437	1.26506e-50	1.3117	up
EVM0056550	56	114	55	186	201	155	1.92323	3.95443	1.86109	6.58716	7.07814	6.02576	1.8664e-07	1.34174	up
EVM0027675	37	38	42	2	2	6	0.646256	0.670865	0.747823	0.036967	0.036365	0.121453	1.58647e-07	-2.60051	down
EVM0044646	107	112	83	269	270	318	1.91798	2.02843	1.47429	5.00589	4.95871	6.46554	6.02773e-18	1.61381	up
EVM0031079	7	4	10	108	83	69	0.232041	0.101485	0.331238	3.70376	2.8264	2.58804	5.5386e-18	3.2984	up
EVM0048466	126	86	77	39	40	42	1.6907	1.17041	1.02959	0.534441	0.54919	0.641827	0.000674533	-1.03666	down
EVM0046325	54	45	48	16	7	5	2.11167	1.79527	1.90082	0.654392	0.285127	0.215954	1.27418e-05	-1.9083	down
Salix_babylonica_newGene_6133	74	98	71	19	20	22	1.63461	2.18432	1.57357	0.411695	0.447284	0.522952	5.06759e-07	-1.68965	down
EVM0047987	275	251	258	90	115	102	4.94936	4.58534	4.63897	1.67827	2.1196	2.07107	8.06591e-11	-1.17762	down
EVM0047981	161	119	138	45	43	28	6.1251	4.568	5.27157	1.78069	1.64529	1.19354	1.03737e-09	-1.62079	down
EVM0047982	111	126	110	34	20	29	4.71247	5.39455	4.66941	1.47229	0.851437	1.35824	8.76651e-10	-1.79296	down
EVM0054052	482	552	532	1015	1106	951	23.4786	27.2182	25.9116	51.215	55.2087	52.5911	9.52283e-35	1.11017	up
EVM0046581	324	320	347	47	63	36	2.73851	2.73439	2.93445	0.411554	0.538595	0.34518	4.28487e-38	-2.54454	down
EVM0046584	1015	967	1012	2333	2183	2260	32.7086	31.5484	32.5918	77.897	72.1132	82.6254	2.80493e-83	1.32181	up
EVM0041675	503	550	532	217	206	186	5.38888	5.97683	5.69989	2.40895	2.2592	2.25981	5.35504e-22	-1.22078	down
EVM0030808	147	179	164	476	507	394	3.78822	4.69747	4.23068	12.7789	13.4589	11.5622	2.60393e-30	1.60892	up
EVM0040980	59	53	59	274	184	204	0.760165	0.684164	0.75288	3.67706	2.43506	2.99652	2.22495e-20	2.02373	up
EVM0040983	1747	1693	1832	667	787	747	35.0699	34.4138	36.7537	13.8532	16.1746	17.0029	3.36037e-42	-1.10685	down
EVM0030447	82	94	84	222	175	185	1.31804	1.53464	1.34813	3.70953	2.88261	3.37623	3.5928e-10	1.27026	up
EVM0014412	1218	1175	1143	493	437	412	36.7842	35.9174	34.5145	15.42	13.5161	14.0904	7.57877e-44	-1.24528	down
EVM0049144	247	215	196	526	524	472	3.2763	2.88561	2.60655	7.24567	7.1398	7.12107	2.51884e-25	1.33833	up
EVM0055090	688	740	745	254	276	277	9.70573	10.5724	10.5107	3.70634	3.98195	4.43297	3.67213e-29	-1.2691	down
EVM0055092	248	251	334	53	87	49	4.18456	4.30102	5.64706	0.920605	1.50412	0.921868	1.27309e-18	-1.92796	down
EVM0037047	277	281	250	76	74	69	3.61055	3.70921	3.25982	1.01585	0.986674	1.01533	9.72407e-20	-1.69363	down
EVM0005454	399	382	401	56	45	36	14.6699	14.2407	14.7458	2.13111	1.68318	1.48857	7.74345e-54	-2.88679	down
EVM0044393	284	281	275	607	604	564	5.02573	5.02238	4.8647	11.1215	10.957	11.3277	1.16147e-27	1.21413	up
Salix_babylonica_newGene_1044	107	132	120	244	256	244	2.59	3.23303	2.87767	6.24043	6.39527	6.71676	1.87191e-11	1.17196	up
EVM0006997	978	1097	774	365	404	449	30.2268	34.3362	23.931	11.6936	12.78	15.7238	1.52286e-15	-1.06173	down
EVM0006667	26	20	21	45	87	76	0.836311	0.639336	0.684504	1.53329	2.90928	2.84159	6.75677e-06	1.61341	up
EVM0004294	14	19	21	38	33	50	0.447614	0.606138	0.670453	1.27638	1.11691	1.86745	0.00571457	1.15514	up
EVM0004291	31	14	14	51	43	42	0.861593	0.401361	0.389166	1.48633	1.22621	1.33464	0.00410068	1.1847	up
EVM0004293	550	570	556	210	202	240	10.0532	10.5498	10.1551	3.96034	3.77997	4.96858	9.72407e-20	-1.19647	down
EVM0051571	54	42	40	116	78	88	1.17443	0.920391	0.869526	2.60104	1.72562	2.16402	0.000105268	1.12735	up
EVM0015457	716	638	578	263	224	228	5.46724	4.93097	4.41507	2.08122	1.74761	1.97236	1.9634e-23	-1.27276	down
EVM0004745	1020	995	986	391	412	341	11.3412	11.2027	10.9572	4.49428	4.69385	4.29856	2.73604e-40	-1.23934	down
EVM0004742	728	739	680	218	221	166	9.10468	9.35884	8.50578	2.81695	2.82875	2.35523	2.04704e-43	-1.66706	down
EVM0004740	732	768	804	250	251	218	19.8984	21.1434	21.851	7.03248	6.99331	6.72012	1.63758e-43	-1.5216	down
EVM0028165	667	630	751	277	243	288	7.88403	7.5364	8.86629	3.38857	2.932	3.85713	5.08426e-21	-1.17802	down
EVM0028164	1133	897	1045	463	376	374	18.2922	14.6641	16.8736	7.73365	6.21907	6.85375	1.22721e-26	-1.18552	down
EVM0028161	8	27	17	45	50	37	0.071083	0.236116	0.14744	0.411194	0.456156	0.366669	0.00276621	1.28339	up
EVM0028160	67	76	53	541	412	495	7.60111	8.79663	6.04353	64.4713	48.4915	64.6199	1.9008e-62	2.96124	up
EVM0025397	80	82	60	15	24	38	2.89026	2.996	2.172	0.55015	0.896616	1.56525	0.000817446	-1.23389	down
EVM0016226	10	13	12	234	202	185	0.204687	0.266646	0.226441	4.95388	4.23628	4.28603	9.02484e-45	4.00497	up
EVM0009122	455	386	449	160	171	125	7.65084	6.56765	7.5526	2.7863	2.94232	2.38326	3.42546e-19	-1.33598	down
EVM0015856	215	166	186	64	62	58	2.05827	1.61046	1.78223	0.633131	0.605062	0.629388	6.70123e-11	-1.42663	down
EVM0003909	307	266	251	118	151	82	6.64793	5.83128	5.4268	2.62515	3.33995	1.99592	7.21276e-08	-1.06409	down
EVM0007218	219	185	172	37	35	38	15.4753	13.2356	12.1186	2.70491	2.46508	3.02665	2.06248e-19	-2.14527	down
EVM0057067	53	60	66	13	13	9	1.04912	1.21794	1.3173	0.250566	0.252315	0.189185	4.94413e-07	-1.9515	down
EVM0028839	83	74	84	265	254	190	2.15168	1.9242	2.16319	7.1046	6.74342	5.59152	1.2058e-17	1.65097	up
EVM0013059	291	245	261	131	97	109	2.72525	2.3242	2.44206	1.26608	0.929371	1.14964	6.7156e-09	-1.06852	down
Salix_babylonica_newGene_2973	161	156	169	686	804	771	1.90142	1.88804	2.11019	8.61274	10.1998	10.9437	1.24407e-78	2.33879	up
EVM0048255	130	96	106	1912	1751	1602	1.74457	1.30845	1.4252	26.6541	24.1436	24.4513	2.97407e-300	4.09334	up
Salix_babylonica_newGene_8300	2490	2413	2484	5057	4665	5738	106.232	104.988	107.969	223.598	219.773	283.113	9.7495e-19	1.2027	up
EVM0010214	333	328	290	80	65	110	11.3867	11.3869	9.91039	2.80578	2.2695	4.26132	5.88131e-17	-1.69056	down
EVM0018755	476	468	462	810	939	834	7.46523	7.43091	7.25356	13.1755	15.1064	14.8564	5.99445e-26	1.01667	up
EVM0018757	34	8	22	97	52	78	0.939472	0.218281	0.60131	2.77342	1.46897	2.46439	8.59355e-06	1.74559	up
EVM0014881	1149	1107	1342	416	435	455	15.2083	14.8357	17.7491	5.70035	5.89343	6.82538	7.65209e-38	-1.30285	down
EVM0020731	49	72	56	20	20	20	2.35932	3.51218	2.72564	0.96554	0.98054	1.06552	0.000571898	-1.27461	down
EVM0045187	21	50	32	332	243	242	1.20179	2.92517	1.84587	19.9863	14.4923	15.9342	4.65608e-35	2.9892	up
EVM0050309	59	76	53	38	28	10	0.950835	1.23447	0.851485	0.628757	0.460943	0.183236	0.00893044	-1.04685	down
EVM0057129	961	940	939	298	382	245	11.4633	11.357	11.1917	3.67246	4.66223	3.30561	8.77329e-37	-1.46348	down
EVM0019482	204	215	202	78	73	71	10.2831	10.9713	10.1765	4.03899	3.75759	4.03255	7.87409e-11	-1.29969	down
EVM0050889	181	175	169	22	38	29	3.27856	3.22157	3.05535	0.41386	0.706053	0.596378	2.20183e-19	-2.29549	down
EVM0029719	398	416	384	148	134	171	2.86314	3.02814	2.76347	1.0993	0.981815	1.39372	4.50227e-15	-1.22964	down
EVM0026360	63	50	85	29	27	14	2.11145	1.68886	2.83004	0.983297	0.928056	0.51736	0.000957484	-1.22823	down
EVM0034578	8808	8624	8533	3086	3381	2841	110.684	109.744	107.189	40.1593	43.534	40.4885	3.13858e-206	-1.33377	down
EVM0025815	676	720	720	260	327	262	5.36064	5.7818	5.70743	2.13089	2.65741	2.35232	8.03309e-24	-1.16153	down
EVM0025813	92	89	86	16	24	28	1.76644	1.7343	1.64605	0.310628	0.459235	0.593538	2.23377e-07	-1.67835	down
EVM0028442	212	303	252	101	102	83	7.37082	10.6579	8.75503	3.63002	3.62676	3.27458	2.39282e-10	-1.24494	down
EVM0039018	79	130	100	16	16	19	2.24182	3.75664	2.83982	0.462656	0.443753	0.58608	1.39978e-11	-2.24079	down
EVM0035198	7	13	12	65	88	55	0.193123	0.367865	0.358527	1.99988	2.66725	1.85725	3.44762e-11	2.50905	up
EVM0035192	327	378	306	111	76	76	8.38428	9.79879	7.8236	2.94595	1.97958	2.18544	3.37898e-21	-1.75337	down
EVM0037878	67	78	77	23	9	13	1.48672	1.77129	1.71466	0.53442	0.207458	0.321519	1.82388e-07	-1.92935	down
EVM0031082	1073	1099	968	381	357	404	16.8924	17.5331	15.2369	6.20285	5.75581	7.21094	1.30751e-35	-1.29963	down
EVM0035224	1460	1469	1351	495	442	414	60.8577	62.033	56.2967	21.3519	18.8654	19.573	7.9335e-68	-1.51024	down
EVM0001677	109	77	84	21	29	41	2.94297	2.106	2.25869	0.569615	0.797465	1.23572	8.3846e-05	-1.3009	down
EVM0036555	85	83	96	27	39	25	2.26706	2.24805	2.57428	0.745708	1.05981	0.755222	2.68269e-05	-1.29908	down
EVM0032640	1144	1170	1148	510	538	430	14.342	14.858	14.3917	6.61502	6.9108	6.10779	4.0709e-35	-1.07863	down
EVM0032644	1153	1252	1199	2722	2682	2545	12.8801	14.1544	13.3878	31.4888	30.6929	32.2439	1.69293e-101	1.2839	up
EVM0044238	113	153	153	339	243	225	5.31334	7.31783	7.18763	16.5951	11.7442	12.0604	4.21133e-08	1.05924	up
EVM0036889	40	48	44	100	109	89	1.15963	1.40599	1.27629	3.02378	3.25635	2.95005	3.691e-06	1.24998	up
EVM0039857	844	822	871	327	358	368	21.236	20.9549	21.9143	8.52429	9.21945	10.4964	4.20821e-26	-1.11088	down
EVM0000104	422	498	556	43	60	44	6.1737	7.37176	8.13185	0.636968	0.899667	0.715582	1.68187e-63	-3.10045	down
EVM0037685	1770	1635	1523	527	597	484	34.8483	32.5895	29.969	10.7312	12.0332	10.8028	6.61218e-65	-1.46376	down
EVM0001099	500	366	348	158	167	158	7.40659	5.48683	5.15218	2.41626	2.52953	2.64719	3.6685e-12	-1.15951	down
EVM0033593	128	101	151	29	42	15	1.2275	0.986328	1.45372	0.28519	0.413397	0.163756	1.67826e-09	-1.86493	down
EVM0049751	21	24	24	39	59	44	0.298187	0.337892	0.327175	0.571636	0.85773	0.699899	0.00527436	1.06479	up
EVM0044582	863	847	697	1509	1679	1263	8.98401	8.92083	7.24878	16.2629	17.9048	14.9083	1.89354e-27	1.0214	up
EVM0009706	137	140	111	330	338	340	5.37773	5.55928	4.33668	13.4653	13.6421	15.2005	1.02027e-20	1.49633	up
EVM0030480	36	48	43	20	18	2	0.942677	1.26094	1.11975	0.538469	0.468673	0.059397	0.00840805	-1.27261	down
EVM0034905	24	14	10	55	33	46	0.756458	0.43083	0.31613	1.78219	1.05917	1.62651	0.000894721	1.41041	up
EVM0018947	131	143	139	40	24	29	5.71304	6.32649	6.06319	1.79605	1.07117	1.41697	2.88975e-12	-1.89445	down
EVM0057089	7	29	28	33	71	45	0.292493	1.20575	1.13637	1.39215	3.02571	2.12155	0.0093942	1.16301	up
EVM0048055	1159	1269	1266	2712	2758	2420	18.9047	20.9588	20.6365	45.8224	46.0998	44.7844	2.22338e-93	1.23613	up
EVM0048058	21	25	17	78	70	78	0.88511	1.10015	0.746169	3.5631	3.1718	3.87663	3.16019e-08	1.82749	up
EVM0040704	1223	1223	1325	2499	2756	2113	60.1814	60.9658	65.1877	127.452	139.037	118.012	4.10041e-56	1.10451	up
EVM0008074	173	216	152	324	350	318	4.71912	5.95831	4.12544	9.16334	9.77605	9.85161	5.47426e-10	1.00129	up
EVM0002615	8829	8214	8593	2514	2672	2253	48.2357	45.4482	46.9326	14.2266	14.9534	13.9621	1.25282e-289	-1.63813	down
EVM0052050	92	100	107	237	252	239	0.938128	1.02634	1.08697	2.498	2.62433	2.75955	4.68583e-15	1.39778	up
EVM0052059	123	105	125	349	431	372	2.02424	1.74638	2.05613	5.93902	7.27339	6.9373	7.86123e-31	1.81865	up
EVM0042706	29	18	18	65	59	58	1.16061	0.73848	0.720931	2.77428	2.49867	2.72219	3.10928e-05	1.4801	up
EVM0042701	84	130	96	264	208	246	2.02347	3.18532	2.32817	6.63615	5.15966	6.76526	9.53833e-11	1.31974	up
EVM0047285	262	332	295	3130	3249	2983	2.63577	3.39046	2.97054	32.7027	33.5869	34.1353	0	3.52623	up
EVM0047284	172	177	219	401	364	435	3.56044	3.71121	4.51496	8.58381	7.71791	10.2096	5.98729e-15	1.2095	up
Salix_babylonica_newGene_2596	948	998	911	291	239	236	17.7217	18.8882	17.0141	5.627	4.57586	4.98911	9.37703e-58	-1.7386	down
Salix_babylonica_newGene_2599	118	175	105	413	234	297	3.15972	4.76452	2.81584	11.5373	6.45469	9.07801	9.26709e-10	1.34358	up
EVM0005349	495	507	543	167	181	134	18.4154	19.0958	20.182	6.41118	6.89147	5.62648	8.07014e-29	-1.51692	down
EVM0041002	6766	6954	7358	1449	1525	1536	186.541	194.175	202.779	41.3614	43.0718	48.0332	0	-2.07154	down
EVM0053010	538	637	549	186	178	128	18.2928	21.9348	18.639	6.53495	6.17093	4.90724	4.68677e-31	-1.64369	down
EVM0054793	97	84	87	44	40	22	2.8908	2.55582	2.61209	1.36269	1.22386	0.741349	0.000329191	-1.12001	down
EVM0054799	260	205	236	469	446	444	5.05396	4.02086	4.58218	9.4304	8.87672	9.78022	3.39735e-16	1.08823	up
EVM0010404	224	322	291	106	106	84	5.76139	8.39128	7.48985	2.8258	2.79721	2.44408	7.01302e-12	-1.32084	down
EVM0016971	36	30	14	66	46	64	2.53707	2.13759	0.951555	4.80688	3.26488	5.08719	0.00258473	1.15414	up
EVM0000098	37	16	6	73	64	35	0.532127	0.234918	0.083359	1.10008	0.949954	0.57224	0.00155248	1.41959	up
EVM0032574	1306	1141	1118	2537	2748	2301	28.7823	25.4607	24.6175	57.9124	62.0734	57.5202	1.07991e-70	1.22908	up
EVM0015373	26	26	35	671	717	655	0.500701	0.491725	0.660169	13.4027	14.1591	14.3216	7.18882e-138	4.57596	up
EVM0032573	169	191	192	34	42	43	2.27115	2.6046	2.57223	0.461417	0.578075	0.645044	4.7249e-17	-1.97926	down
EVM0037311	92	88	107	12	36	29	1.1606	1.12321	1.35108	0.154331	0.463466	0.413066	2.56503e-06	-1.59848	down
EVM0032579	963	972	928	7851	7676	7447	18.9129	19.3411	18.2266	159.796	154.563	165.99	0	3.1451	up
EVM0055116	122	106	98	39	34	35	4.95278	4.3511	4.00673	1.64037	1.38305	1.60125	9.97564e-07	-1.36624	down
EVM0011169	6	7	17	39	37	35	0.237616	0.280523	0.673748	1.57713	1.47789	1.54579	0.000206055	1.6969	up
EVM0011160	590	506	508	1307	1422	1094	3.81446	3.30767	3.28275	8.75198	9.41792	8.02038	1.69125e-50	1.3862	up
Salix_babylonica_newGene_2969	29	34	34	252	184	232	1.34382	1.63288	1.62672	12.4803	9.00459	12.5746	1.8312e-32	2.80734	up
Salix_babylonica_newGene_2968	139	175	183	721	361	479	5.97292	7.63623	7.86944	32.2708	15.9678	23.4743	7.66402e-08	1.6697	up
EVM0014604	1988	1977	2050	5097	4980	4791	43.7525	44.069	45.1051	116.188	112.318	119.609	9.26777e-204	1.44975	up
EVM0014608	121	115	143	22	29	17	4.91019	4.72648	5.78288	0.904811	1.20707	0.78102	6.27702e-14	-2.18565	down
EVM0050898	133	108	91	7	22	6	2.15215	1.77317	1.47078	0.106267	0.356012	0.110162	2.54528e-14	-2.77477	down
EVM0028289	534	499	575	192	139	173	19.8674	18.7733	21.362	7.38091	5.27022	7.2611	4.58814e-25	-1.50118	down
EVM0020818	137	140	122	14	50	33	5.83327	6.01178	5.17404	0.613961	2.15321	1.58219	3.102e-08	-1.75296	down
EVM0056498	2257	2429	2619	560	530	461	44.2906	48.2682	51.3715	11.3764	10.6556	10.249	7.01213e-158	-2.08183	down
EVM0036132	107	108	124	34	18	41	2.70075	2.75407	3.13298	0.884984	0.453383	1.16121	2.60826e-07	-1.58875	down
EVM0039081	33	37	55	9	4	4	1.23137	1.39607	2.03301	0.339584	0.149763	0.158209	3.29495e-06	-2.2046	down
EVM0018976	48	59	73	19	15	35	0.984714	1.22288	1.50829	0.396299	0.311876	0.805054	0.00635887	-1.0836	down
EVM0004467	218	212	234	543	592	550	5.02294	4.96428	5.4004	12.9989	14.0184	14.4119	3.13996e-34	1.47432	up
EVM0037914	478	480	491	193	157	112	7.5831	7.71768	7.78251	3.16446	2.54791	1.99949	8.20337e-22	-1.48321	down
EVM0002150	145	143	122	33	49	14	3.18769	3.19887	2.67838	0.754583	1.10645	0.348692	2.36375e-09	-1.82719	down
EVM0027264	3150	2974	2971	970	927	811	47.0227	44.9525	44.3304	14.9844	14.1704	13.7215	6.18991e-144	-1.59886	down
EVM0041622	165	141	156	74	64	52	4.74961	4.11493	4.49034	2.19292	1.88019	1.6841	2.23822e-06	-1.09643	down
EVM0019731	3520	3728	3871	8876	8091	8033	70.2924	75.3768	77.2558	183.578	165.54	181.951	1.20773e-156	1.31331	up
EVM0049457	1187	1173	1201	526	506	490	25.7192	25.7365	26.0186	11.7982	11.2323	12.0321	9.86092e-38	-1.07445	down
EVM0010712	198	210	176	401	385	349	2.18952	2.35919	1.95275	4.61255	4.38153	4.39433	1.27092e-14	1.08746	up
EVM0025131	547	532	524	193	190	194	11.7841	11.6187	11.2751	4.30896	4.17995	4.73012	6.1503e-25	-1.31114	down
EVM0045088	2551	2465	2458	1013	1013	895	52.5662	51.4392	50.6153	21.6051	21.3842	20.9191	1.08268e-85	-1.2072	down
EVM0050521	535	507	445	2108	2010	1874	11.8346	11.3484	9.83585	48.3345	45.6036	47.0496	2.53466e-162	2.14579	up
EVM0034295	386	430	341	53	76	65	4.21093	4.75451	3.72551	0.59317	0.840592	0.804537	1.48552e-37	-2.36774	down
EVM0035525	720	838	840	332	367	265	4.26261	5.02862	4.97551	2.03623	2.22302	1.77962	1.01437e-23	-1.16173	down
EVM0035521	547	518	511	2126	1966	1752	13.665	13.0895	12.7591	55.0382	50.3303	49.6728	1.86461e-154	2.02577	up
EVM0022646	19967	18171	18869	6877	7671	6400	262.815	242.221	248.271	93.7504	103.451	95.5538	2.03284e-192	-1.29813	down
EVM0022644	918	942	936	2279	2211	1923	67.2415	69.9366	68.5496	173.025	166.095	159.887	2.80768e-93	1.33735	up
EVM0045978	817	680	887	268	245	260	40.008	33.7005	43.4358	13.5939	12.2857	14.4068	1.62018e-32	-1.46002	down
EVM0014024	17	18	23	72	82	51	0.17507	0.186754	0.232373	0.776111	0.879125	0.60503	3.26021e-07	1.77995	up
EVM0007508	438	473	403	1258	1123	1067	9.97763	10.8999	9.16113	29.6726	26.2041	27.5594	2.80881e-59	1.52665	up
EVM0046878	361	354	308	773	865	765	4.75545	4.72254	4.06151	10.5656	11.6962	11.4464	3.31376e-38	1.36619	up
EVM0014020	179	173	183	50	73	60	3.44706	3.37517	3.53477	1.00061	1.42918	1.31374	1.58634e-09	-1.351	down
EVM0034322	356	331	284	1018	877	854	5.76243	5.41618	4.59477	17.0707	14.5431	15.6837	3.31431e-50	1.6319	up
EVM0000800	99	93	90	37	14	25	4.1349	3.95375	3.76257	1.59558	0.570713	1.18742	1.48804e-06	-1.60062	down
EVM0034495	16804	16181	17210	6430	6519	6073	384.126	374.599	393.263	152.224	152.691	157.449	3.623e-280	-1.25246	down
EVM0039950	145	148	106	472	554	467	4.92372	5.09042	3.59858	16.6907	19.3718	18.0735	3.53118e-41	2.0139	up
EVM0039954	3	0	0	129	80	75	0.130872	0	0	6.02618	3.68873	3.81534	6.38285e-25	4.84194	up
EVM0005062	98	144	157	262	298	229	1.20277	1.79996	1.9418	3.36139	3.77977	3.20939	7.83699e-09	1.09752	up
EVM0026399	28	24	30	68	76	57	0.514338	0.446999	0.536411	1.28446	1.43655	1.18178	5.5568e-05	1.32448	up
EVM0045386	262	175	275	0	4	0	6.66849	4.50955	6.99446	0	0.081133	0	3.08691e-42	-5.7422	down
EVM0044477	470	504	416	48	29	6	11.5558	12.5629	10.219	1.20682	0.725608	0.144277	4.93182e-08	-2.88606	down
EVM0000375	116	123	95	19	31	27	5.06691	5.43093	4.13336	0.857385	1.3586	1.33208	9.72839e-10	-1.8367	down
EVM0033381	74	51	69	150	137	102	1.79841	1.24618	1.67468	3.81277	3.4293	2.82306	1.18729e-05	1.09436	up
EVM0033385	244	210	248	60	45	40	3.85418	3.3573	3.92195	0.973069	0.727919	0.717731	1.82975e-21	-2.0572	down
EVM0051927	309	392	403	1459	1470	1288	10.7986	13.878	14.095	52.8947	52.7236	51.1227	2.04625e-104	2.06392	up
EVM0031899	2989	2836	3062	770	993	791	19.7389	18.9663	20.2101	5.26271	6.71689	5.92583	1.8935e-105	-1.64712	down
EVM0031898	235	226	218	75	83	89	4.77182	4.64738	4.42576	1.56083	1.71975	2.0359	7.11258e-11	-1.27389	down
EVM0003776	1676	1602	1756	4325	4401	3889	31.7709	30.746	33.2855	84.9386	85.5041	83.6291	4.78727e-184	1.46753	up
EVM0007726	29	25	22	49	62	79	0.547283	0.478441	0.415445	0.948096	1.18597	1.69108	0.000151513	1.34352	up
EVM0003771	108	126	124	34	27	31	5.08719	5.99524	5.81032	1.658	1.28113	1.63793	7.51591e-10	-1.7093	down
EVM0007727	86	108	74	28	38	46	2.42785	3.09599	2.10253	0.809998	1.08418	1.47435	0.00127147	-1.02809	down
EVM0007066	327	349	259	589	650	491	2.97109	3.21181	2.35421	5.54672	6.05056	5.0567	1.40775e-14	1.01604	up
Salix_babylonica_newGene_1943	74	49	74	162	186	127	1.3621	0.914955	1.41201	3.2671	3.66094	2.66708	1.12572e-08	1.35347	up
EVM0052773	157	184	195	731	684	570	3.15444	3.75865	3.9314	15.3047	14.1507	13.0629	2.24118e-56	2.00709	up
EVM0012446	328	306	364	170	107	130	19.4046	18.3483	21.5554	10.4338	6.49193	8.68136	5.09339e-10	-1.12022	down
EVM0022871	636	539	599	217	204	157	10.7794	9.26097	10.1458	3.80801	3.54148	3.01196	4.2453e-28	-1.45664	down
EVM0002421	268	208	280	1551	1501	1395	7.25509	5.69479	7.58096	43.5568	41.6985	42.908	6.50385e-165	2.68281	up
EVM0006331	184	176	151	31	13	18	3.47567	3.3578	2.83376	0.605777	0.242561	0.369452	1.91125e-21	-2.71389	down
EVM0034594	447	331	314	135	91	79	7.68229	5.75386	5.38333	2.39383	1.60046	1.52935	7.28497e-17	-1.65028	down
EVM0006339	61	50	52	13	10	11	0.646973	0.535705	0.553234	0.143621	0.099327	0.122172	3.45391e-06	-1.8518	down
EVM0047123	22	24	14	68	114	60	0.256635	0.288726	0.156672	0.843286	1.39619	0.80566	3.04306e-08	1.94496	up
EVM0047126	18	62	21	95	69	60	0.157473	0.549683	0.182648	0.867237	0.618168	0.596503	0.00390925	1.14365	up
Salix_babylonica_newGene_4812	1991	1658	1720	799	796	712	26.6485	22.9119	23.0999	10.8192	10.8128	10.7386	1.88466e-39	-1.06836	down
Salix_babylonica_newGene_3459	19	32	19	114	108	74	0.488144	0.860178	0.500255	3.19498	2.99201	2.2607	7.97438e-11	2.04965	up
EVM0053196	216	228	210	40	61	50	7.84197	8.38457	7.61867	1.50384	2.24771	2.04764	3.88277e-18	-1.89875	down
EVM0001818	101	166	128	376	406	330	1.8215	3.03731	2.30962	7.04933	7.53073	6.76791	1.14511e-20	1.60056	up
EVM0004860	583	548	539	1069	1076	1017	14.7746	14.0691	13.6668	28.0934	27.9571	29.2589	8.31661e-36	1.06164	up
EVM0007880	34	26	28	113	74	71	0.461325	0.357229	0.366644	1.57621	1.01897	1.08732	6.59592e-07	1.56989	up
EVM0007886	330	299	261	130	114	89	7.01961	6.43726	5.53594	2.84655	2.47605	2.14469	5.54415e-12	-1.24696	down
EVM0041212	231	219	181	56	45	75	3.27288	3.13605	2.55385	0.810982	0.650106	1.19745	5.53759e-12	-1.61872	down
EVM0041217	799	714	761	313	337	321	32.2758	29.2034	30.7023	13.0811	13.9424	14.7068	1.33387e-23	-1.0717	down
Salix_babylonica_newGene_4102	124	104	92	225	273	220	1.47287	1.27323	0.767234	3.0555	3.42258	2.46437	8.8526e-12	1.27697	up
EVM0054165	1322	1325	1339	3422	3200	2988	26.2769	26.6873	26.6049	70.4777	65.1951	67.4015	2.1091e-139	1.4116	up
Salix_babylonica_newGene_1685	151	71	201	405	417	385	1.12465	1.15512	1.50534	3.67604	3.2239	3.27224	0.000142296	1.47654	up
EVM0035672	387	405	437	789	746	701	5.91188	6.26694	6.66586	12.4834	11.6713	12.148	1.94743e-23	1.00179	up
EVM0035095	324	265	250	51	58	55	15.4831	12.7922	11.9347	2.4949	2.8121	2.96005	5.38842e-26	-2.14004	down
EVM0024577	1592	1612	1579	563	608	532	26.845	27.521	26.6091	9.82327	10.4954	10.1692	1.7577e-69	-1.3389	down
EVM0020402	1902	1711	1693	547	518	496	29.1532	26.5568	25.9363	8.68563	8.12824	8.62169	1.24962e-88	-1.61139	down
EVM0005902	340	353	366	22	34	38	4.02089	4.22815	4.33513	0.26199	0.411635	0.510958	4.45904e-52	-3.22723	down
EVM0028099	45	72	59	26	19	27	1.1185	1.81375	1.47438	0.666617	0.478493	0.7446	0.00611675	-1.02765	down
EVM0056281	1638	1615	1425	445	447	403	58.9416	58.8392	51.2479	16.5895	16.4787	16.438	4.37759e-84	-1.69826	down
EVM0056288	2038	2176	2104	372	374	334	69.7211	75.3793	71.9465	13.1478	13.0935	12.954	4.61074e-205	-2.39229	down
EVM0007924	376	390	505	1218	1080	1132	6.75542	7.09239	9.06209	22.6862	19.887	23.0839	1.84889e-47	1.56685	up
EVM0024929	270	305	273	629	617	514	1.83539	2.10541	1.85881	4.44145	4.31047	3.97636	5.1401e-24	1.18439	up
Salix_babylonica_newGene_7365	149	176	178	84	36	57	3.78557	4.16246	4.17392	2.06205	0.867305	1.49262	1.31115e-06	-1.29005	down
EVM0042535	133	164	137	330	322	353	2.13787	2.66709	2.19387	5.49186	5.2944	6.43927	1.04988e-16	1.33524	up
EVM0011454	160	147	112	243	271	277	2.82334	2.62459	1.95942	4.4254	4.90084	5.53679	1.22415e-08	1.04052	up
Salix_babylonica_newGene_5674	47	81	42	22	15	15	1.72579	2.99235	1.45468	0.703049	0.485818	0.528029	0.000614272	-1.37897	down
EVM0013345	18	7	18	72	47	64	0.520039	0.204678	0.527529	2.18247	1.3941	2.11839	4.65952e-07	1.97249	up
EVM0040022	171	199	161	79	38	70	4.39803	5.17627	4.13606	2.09052	0.982131	2.02595	5.82173e-07	-1.28938	down
EVM0022060	513	411	375	184	174	124	8.59937	6.96862	6.27803	3.18378	2.97555	2.35273	1.9059e-14	-1.26494	down
EVM0016646	3417	3368	3345	10263	9173	8973	70.4489	70.3251	68.9408	219.208	193.82	209.883	9.22614e-262	1.63103	up
EVM0024892	77	85	73	31	29	13	1.06087	1.18676	1.00783	0.441056	0.398987	0.204292	3.62764e-05	-1.41919	down
EVM0040025	170	167	214	514	464	398	2.23376	2.22233	2.81952	7.02494	6.26401	5.95557	6.39233e-24	1.44187	up
EVM0004264	356	359	347	2446	2412	2439	8.56367	8.73606	8.34883	61.0009	59.5187	66.6016	0	2.91503	up
EVM0036351	85	58	101	205	189	186	1.99051	1.36993	2.35463	4.98671	4.55082	4.95367	5.81712e-10	1.34902	up
EVM0017118	577	637	670	2354	2217	2127	5.45764	6.10294	6.33504	23.0816	21.5046	22.8371	4.03067e-161	1.96826	up
EVM0044675	291	333	298	132	134	142	26.4238	30.5557	26.9639	12.3865	12.4104	14.5984	1.03804e-09	-1.00816	down
EVM0043022	118	142	115	61	31	64	2.34673	2.87214	2.29539	1.25194	0.615777	1.43526	0.000359427	-1.04419	down
EVM0038908	20	22	25	41	47	55	0.680729	0.777074	0.859283	1.49098	1.70025	2.21496	0.00331212	1.11916	up
EVM0027637	83	96	84	30	35	20	4.77961	5.63766	4.85585	1.76179	2.08336	1.28127	1.01476e-05	-1.3849	down
EVM0038707	80	80	108	241	191	191	1.2916	1.30498	1.73755	4.0373	3.15812	3.49795	1.05533e-10	1.32175	up
EVM0038701	182	150	141	47	32	25	2.98576	2.49427	2.30331	0.78752	0.523109	0.457615	2.95799e-13	-1.93697	down
EVM0038702	91	68	90	237	267	244	1.78199	1.35473	1.7745	4.82316	5.38981	5.44358	3.24071e-19	1.68862	up
EVM0037822	143	138	175	51	62	52	2.36654	2.30865	2.89316	0.864846	1.04996	0.968368	1.11641e-07	-1.26701	down
EVM0027639	44	42	57	13	11	0	1.46086	1.39849	1.87759	0.443121	0.347057	0	4.03012e-05	-1.97595	down
EVM0008958	26	37	41	103	91	63	0.297109	0.426984	0.465738	1.23096	1.0737	0.818103	1.61367e-05	1.34297	up
EVM0042083	87	62	71	174	206	163	0.413815	0.296255	0.334275	0.85832	1.00469	0.88199	6.58835e-11	1.39928	up
EVM0042086	65	84	78	349	357	327	1.75566	2.31808	2.12952	9.86766	9.978	10.1278	6.27192e-41	2.28092	up
EVM0030179	5764	5441	5639	11294	12023	10197	82.5256	78.884	80.7085	167.481	176.381	165.59	4.5629e-183	1.13545	up
EVM0046508	91	83	84	16	43	35	0.664479	0.616677	0.611989	0.115805	0.324479	0.289422	0.00044047	-1.19935	down
EVM0031280	188	169	141	58	60	43	7.43547	6.77615	5.57209	2.35421	2.40855	1.91253	1.83108e-09	-1.42728	down
EVM0046504	611	710	581	1176	1158	1170	6.98326	8.21046	6.62856	13.9169	13.5592	15.1623	5.70937e-28	1.0224	up
EVM0045262	37	45	31	355	287	268	1.16789	1.44077	0.974865	11.6641	9.34249	9.64158	1.66381e-47	3.04547	up
EVM0045265	2898	2805	2967	202	213	179	31.0511	30.4321	31.7796	2.23531	2.33681	2.16538	0	-3.70287	down
EVM0009238	69	45	56	15	17	18	1.93128	1.26825	1.54561	0.420936	0.487102	0.541132	0.000177212	-1.43975	down
EVM0001749	57	49	73	42	12	14	1.49595	1.30856	1.93216	1.14466	0.318085	0.416509	0.00997447	-1.09603	down
EVM0006910	11	9	12	36	35	37	0.45451	0.389497	0.494792	1.65431	1.55225	1.822	0.000215968	1.62016	up
EVM0036933	2346	2412	2486	927	883	998	33.8498	35.2381	35.8537	13.8502	13.0549	16.3322	7.43374e-57	-1.212	down
EVM0009498	3049	2828	3086	1120	1098	1146	35.8861	33.7065	36.3022	13.6501	13.233	15.294	1.10496e-81	-1.26127	down
EVM0009490	13	28	26	71	50	50	0.169182	0.374848	0.352516	0.992796	0.69753	0.769076	0.000391742	1.33999	up
EVM0040010	1205	1003	1150	4979	5239	4827	12.0996	10.1978	11.5449	51.7969	53.9177	55.0024	0	2.30388	up
EVM0030575	225	186	237	64	76	63	6.19165	5.18738	6.50488	1.82353	2.13941	1.95509	1.00337e-12	-1.48105	down
EVM0008542	37	30	31	40	113	59	0.371906	0.30478	0.310569	0.41392	1.1706	0.67608	0.00263552	1.12815	up
EVM0029875	300	334	278	1034	974	820	7.23427	8.16619	6.68782	25.8317	24.0938	22.4523	6.04121e-62	1.76035	up
Salix_babylonica_newGene_10837	25	4	17	109	49	71	0.425394	0.056736	0.297858	1.97401	0.874276	1.40094	3.06547e-07	2.12421	up
EVM0043672	178	145	160	306	291	373	5.84968	4.84696	5.26309	10.446	9.8231	13.9682	5.0602e-11	1.13519	up
EVM0015720	529	537	404	1096	1213	1037	3.94255	4.05526	3.01464	8.46951	9.27319	8.77627	2.38309e-36	1.32007	up
EVM0003638	142	136	153	44	71	55	2.30009	2.23813	2.48717	0.74034	1.1805	1.00212	4.0479e-06	-1.14446	down
EVM0007747	274	242	319	567	448	534	15.2086	13.6081	17.6856	32.6133	25.5181	33.6775	5.33887e-13	1.02668	up
EVM0007748	269	265	180	53	90	55	6.098	6.08271	4.07898	1.24141	2.08818	1.41015	2.89567e-12	-1.64089	down
EVM0007749	567	551	578	1563	1548	1479	16.1463	15.8852	16.4647	46.118	45.1997	47.7963	2.67576e-96	1.57614	up
EVM0003984	98	73	70	22	16	31	1.43531	1.08022	1.03196	0.321207	0.236639	0.511896	1.66486e-05	-1.49997	down
EVM0052290	1076	1109	1082	2185	2273	1941	19.5987	20.465	19.7015	41.2429	42.4463	40.1281	2.40396e-70	1.11083	up
EVM0048344	68	43	57	24	24	11	1.07513	0.67851	0.892705	0.387188	0.380217	0.191627	0.00194529	-1.221	down
EVM0047371	686	629	620	160	183	140	8.19646	7.60896	7.40294	1.98012	2.23741	1.89291	1.14786e-46	-1.83617	down
Salix_babylonica_newGene_2602	30	26	21	45	61	51	0.870459	0.620475	0.505097	1.19746	1.58637	1.51323	0.00359732	1.06429	up
EVM0057666	946	955	889	4919	4799	4047	29.4588	30.1221	27.685	158.742	153.202	143.021	0	2.43912	up
EVM0052433	182	171	174	83	78	57	8.06467	7.677	7.69343	3.77788	3.5042	2.83829	4.43132e-07	-1.09488	down
EVM0056954	66	104	72	28	42	16	0.67337	1.0802	0.73276	0.292993	0.441922	0.186099	0.000492635	-1.23816	down
EVM0016403	3057	3059	3176	5749	6223	5749	45.2288	45.8275	46.9618	88.0985	94.3343	96.4804	9.95133e-118	1.07635	up
EVM0006164	899	1008	984	2115	1975	1886	31.4412	35.6929	34.3982	76.5978	70.7481	74.8173	4.95624e-65	1.18911	up
EVM0005584	190	221	164	39	72	36	4.02101	4.753	3.48315	0.837946	1.56167	0.845328	7.1869e-12	-1.74274	down
EVM0054557	49	57	47	0	0	5	1.13908	1.3579	1.0944	0	0	0.107442	8.30604e-12	-3.4418	down
EVM0054554	108	89	98	12	18	2	6.17189	5.14729	5.59701	0.66518	1.06008	0.116863	4.07779e-13	-2.72067	down
EVM0054553	118	83	84	197	235	151	2.61352	1.85119	1.85678	4.51447	5.33175	3.78637	2.05338e-07	1.13213	up
EVM0027562	239	322	226	113	106	98	4.36925	5.96849	4.13305	2.13014	1.98226	2.0221	5.96289e-09	-1.13602	down
EVM0027564	365	380	325	124	145	152	9.39469	9.92793	8.36033	3.29482	3.82379	4.43643	5.67839e-13	-1.17385	down
EVM0014800	126	93	72	38	49	14	2.09966	1.55939	1.19764	0.654904	0.824389	0.247021	0.000353213	-1.27245	down
EVM0009974	63	64	37	179	169	188	1.79108	1.8374	1.05851	5.31914	4.95259	6.09424	6.57075e-14	1.78007	up
EVM0022304	40	62	34	7	0	6	0.730304	1.13859	0.620789	0.131108	0	0.121737	4.03546e-07	-2.505	down
EVM0019401	156	139	84	71	47	17	4.8966	4.42158	2.6387	2.31199	1.4975	0.577082	0.000412118	-1.24343	down
EVM0011678	114	79	81	178	211	140	2.13374	1.49314	1.50174	3.45611	4.04733	2.96191	2.62845e-06	1.05068	up
EVM0011672	376	343	401	155	164	125	2.57532	2.38003	2.74927	1.09979	1.15147	0.966984	1.82945e-14	-1.17185	down
EVM0014111	50	18	14	76	73	51	1.23205	0.452955	0.333153	1.96469	1.85218	1.42836	0.00171209	1.25852	up
EVM0025544	424	401	447	1351	1381	1210	8.08329	7.73904	8.51797	26.694	26.9873	26.1918	5.99013e-99	1.76739	up
EVM0025541	188	213	227	421	410	355	7.01262	8.06545	8.46238	16.2726	15.7054	15.0443	3.60359e-14	1.04685	up
EVM0025543	325	321	293	130	107	123	3.02065	3.01304	2.71703	1.24424	1.011	1.28761	6.86116e-13	-1.20995	down
EVM0021654	96	126	135	402	330	338	2.84833	3.79575	4.00697	12.4279	10.1019	11.4387	6.59338e-24	1.69392	up
EVM0038093	36	74	29	198	196	152	0.456365	0.96051	0.368287	2.64635	2.58637	2.23051	2.37091e-13	1.99555	up
EVM0029795	103	91	83	245	242	211	3.93413	3.4915	3.14901	9.69743	9.45057	9.13432	5.74938e-15	1.44088	up
EVM0033325	67	75	45	24	24	7	2.27517	2.57804	1.52774	0.829247	0.805102	0.265545	0.000392775	-1.43736	down
EVM0029255	63	74	76	33	16	9	2.05727	2.45012	2.47546	1.11531	0.535553	0.318736	5.65451e-05	-1.55015	down
EVM0035112	64	39	33	17	15	13	1.85793	1.1436	0.933051	0.49062	0.425696	0.412484	0.00327305	-1.25747	down
EVM0056566	182	185	154	83	74	61	3.68678	3.79737	3.10532	1.74224	1.53779	1.40191	9.65166e-07	-1.07685	down
EVM0023312	1550	1490	1546	665	616	674	19.6776	19.1531	19.6271	8.74027	8.01408	9.70768	3.4951e-39	-1.076	down
EVM0023496	1339	1240	1166	517	397	437	33.0514	30.9867	28.7642	13.2135	10.039	12.2317	2.72129e-37	-1.31378	down
EVM0023498	939	902	957	329	360	321	19.9786	19.4375	20.3539	7.23528	7.85085	7.73025	1.203e-41	-1.315	down
EVM0027972	30	20	43	79	81	86	0.592448	0.405251	0.859294	1.66234	1.68087	1.98072	8.71975e-06	1.43633	up
EVM0027977	17	18	18	85	95	97	0.26493	0.283148	0.272524	1.36963	1.51454	1.70797	1.52436e-13	2.33775	up
EVM0027974	327	237	226	110	141	98	15.7159	11.5507	10.8296	5.47134	6.93179	5.33831	5.48439e-07	-1.00764	down
EVM0027979	2521	2320	2220	1076	980	915	61.3611	57.1676	54.01	27.1114	24.4254	25.241	4.03621e-54	-1.09982	down
Salix_babylonica_newGene_7440	31	33	23	73	61	40	0.95457	0.938364	0.607998	2.09344	1.72151	1.23997	0.00421113	1.03357	up
EVM0025424	216	183	232	400	431	366	6.59051	5.66747	7.09182	12.6901	13.5167	12.7039	4.70671e-14	1.05367	up
EVM0039760	112	108	169	310	302	279	1.59392	1.54683	2.39858	4.56099	4.39175	4.50268	5.54093e-13	1.31013	up
EVM0045063	199	208	200	730	685	670	3.09163	3.27689	3.10948	11.7677	10.9199	11.8251	2.80539e-62	1.90782	up
EVM0045069	1831	1987	1858	904	848	805	21.1549	23.2459	21.4591	10.8146	10.0348	10.5469	1.27982e-44	-1.00111	down
EVM0045223	149	172	128	294	265	267	3.55944	4.17584	3.06829	7.2985	6.52742	7.26833	3.68553e-09	1.00462	up
EVM0045222	75	79	118	180	203	168	3.30392	3.53546	5.18013	8.23807	9.18421	8.38409	2.32135e-07	1.12472	up
EVM0040257	419	443	427	135	115	86	13.8537	14.8581	14.1366	4.61492	3.90346	3.21842	7.67483e-29	-1.76524	down
EVM0044002	34	63	37	226	271	225	0.835599	1.55727	0.902151	5.7475	6.80353	6.25597	1.52044e-27	2.47257	up
EVM0002347	4697	4671	4722	1322	1349	1213	66.6041	67.0769	66.9258	19.4149	19.5975	19.5107	5.6596e-261	-1.71056	down
EVM0043782	347	353	358	39	71	63	2.41437	2.48216	2.48933	0.280247	0.505191	0.493694	3.71014e-34	-2.39245	down
Salix_babylonica_newGene_2066	34	24	31	96	68	83	0.796852	0.537897	0.735992	2.28624	1.59522	2.14896	1.65348e-06	1.50481	up
EVM0034328	520	467	541	182	205	195	6.58808	5.99739	6.8607	2.39192	2.66129	2.80557	2.94552e-20	-1.22902	down
EVM0042786	160	170	211	487	489	495	2.58581	2.77599	3.41257	8.15506	8.09687	9.08574	1.50738e-29	1.56893	up
EVM0013606	70	90	103	30	25	25	2.69456	3.51535	3.95381	1.17575	0.972661	1.07358	4.71329e-06	-1.45525	down
EVM0032443	543	523	495	191	200	190	17.224	16.7871	15.6833	6.25239	6.49697	6.81455	7.94557e-23	-1.26407	down
EVM0032442	18	24	22	106	126	97	0.303329	0.410673	0.362548	1.86456	2.17927	1.86323	2.24944e-15	2.33705	up
EVM0042124	47	57	73	104	121	128	2.65502	3.26233	4.14052	6.07222	7.04126	8.25487	3.14857e-05	1.09196	up
EVM0054564	90	81	102	225	185	155	1.53595	1.40215	1.74575	3.98532	3.23665	3.0061	2.91155e-08	1.1548	up
EVM0053094	46	65	43	14	16	6	0.779099	1.11394	0.711845	0.245599	0.273963	0.114968	6.0322e-05	-1.6927	down
EVM0036214	71	69	64	276	207	249	1.39184	1.35327	1.24686	5.59462	4.14581	5.53732	8.38234e-22	1.93218	up
EVM0039244	75	100	49	5	7	0	1.75441	2.39675	1.14761	0.109095	0.153996	0	1.74787e-13	-3.31525	down
EVM0027532	1829	1834	1599	3761	3435	3068	25.6172	26.0097	22.3885	54.5634	49.2896	48.731	2.34064e-62	1.10388	up
EVM0038527	515	462	517	180	147	157	12.3366	11.2076	12.376	4.45476	3.60983	4.24548	1.30883e-25	-1.45806	down
EVM0010553	85	136	104	20	13	23	3.75031	6.08406	4.5805	0.882842	0.581931	1.151	3.15663e-11	-2.1849	down
EVM0055448	253	284	273	1600	1534	1464	4.91687	5.60275	5.31814	32.305	30.6423	32.3708	1.05921e-193	2.63534	up
EVM0014353	110	139	101	2208	1868	1588	5.30481	6.79927	4.88254	110.78	92.7162	87.212	3.36918e-255	4.11163	up
EVM0000460	127	75	91	19	13	29	2.29307	1.36515	1.64074	0.354706	0.239954	0.584933	4.03371e-08	-1.90994	down
EVM0000469	1402	1414	1298	3725	3863	3115	10.9919	11.231	10.1736	30.2613	31.0411	27.7088	4.2127e-134	1.51754	up
EVM0015083	617	570	505	229	186	148	29.1393	27.2955	23.8318	11.1669	9.00733	7.88509	1.22553e-22	-1.42427	down
EVM0006706	1075	915	924	321	313	316	39.5057	34.0443	33.9163	12.2059	11.7767	13.1616	3.395e-43	-1.45762	down
EVM0012458	1524	1475	1234	552	528	457	27.9527	27.4139	22.6319	10.4873	9.9147	9.49395	2.40043e-42	-1.30909	down
EVM0014688	565	612	647	152	151	143	12.1998	13.3678	13.9488	3.3908	3.32434	3.49126	2.16249e-46	-1.86206	down
EVM0014684	1089	1158	1148	2241	2095	2086	12.2489	13.1875	12.9107	26.1134	24.1515	26.6235	1.24539e-58	1.06309	up
EVM0026796	3372	3245	3522	1128	1092	952	51.053	49.7559	53.3032	17.6895	16.9416	16.3373	1.27404e-145	-1.5279	down
EVM0010965	175	163	152	47	56	42	3.67628	3.4749	3.20119	1.01708	1.20182	0.993355	3.87268e-11	-1.54886	down
EVM0022199	612	514	562	170	184	157	19.2816	16.3841	17.695	5.53153	5.91209	5.59141	4.13445e-32	-1.55856	down
EVM0006175	122	134	98	27	35	37	1.66304	1.85253	1.33318	0.372183	0.489431	0.5666	2.63241e-08	-1.5881	down
EVM0022195	402	352	397	51	55	52	5.88674	5.20864	5.80736	0.766573	0.811039	0.859105	1.74257e-48	-2.65063	down
EVM0012028	109	140	129	30	57	29	1.85668	2.40795	2.18951	0.516392	0.993115	0.544502	3.47883e-07	-1.47095	down
EVM0022191	83	101	114	48	37	37	0.80622	0.993645	1.10499	0.477445	0.362851	0.399653	0.000204799	-1.07634	down
EVM0003860	59	36	40	70	104	99	1.27308	0.774488	0.857264	1.57278	2.29671	2.42007	0.000368842	1.09025	up
EVM0003866	210	201	190	25	31	70	5.43431	5.26728	4.91531	0.662881	0.820063	2.05272	1.47842e-11	-1.95478	down
EVM0003869	156	168	178	41	41	57	2.59125	2.8283	2.96125	0.700997	0.695753	1.06902	2.4689e-11	-1.6254	down
EVM0057101	107	132	139	35	36	30	1.76328	2.20465	2.30336	0.600002	0.606139	0.557377	8.11746e-10	-1.6645	down
EVM0010420	109	96	78	222	246	201	1.24642	1.1067	0.894456	2.63417	2.88884	2.61323	2.89889e-12	1.34742	up
EVM0028978	261	199	202	919	848	830	6.92113	5.34947	5.36023	25.2951	23.0892	25.024	9.37864e-72	2.09662	up
EVM0010463	163	174	132	26	25	39	2.89206	3.11663	2.33059	0.471212	0.455223	0.781567	1.40473e-14	-2.10214	down
EVM0018659	344	301	360	712	730	631	4.81389	4.26279	5.0374	10.3357	10.4792	10.0214	8.31738e-28	1.17915	up
EVM0010465	93	67	62	16	10	10	2.45521	1.79546	1.6248	0.430505	0.262147	0.297402	4.62324e-09	-2.20272	down
Salix_babylonica_newGene_3252	123	130	122	3	16	9	2.60549	2.78891	2.58743	0.060453	0.338369	0.215076	2.28409e-20	-3.23247	down
EVM0010795	3836	3596	3571	261	339	215	57.692	54.7712	53.6855	4.05876	5.22522	3.65643	0	-3.59263	down
EVM0010794	405	383	403	152	157	208	9.74859	9.32933	9.68927	3.78326	3.87146	5.66408	3.77554e-10	-1.02963	down
EVM0040279	101	104	69	20	40	13	2.45635	2.56614	1.6805	0.489984	0.978814	0.356438	6.08369e-06	-1.60954	down
EVM0019219	149	97	121	217	240	223	3.28246	2.15644	2.66338	4.94383	5.40042	5.55536	1.6788e-07	1.00995	up
EVM0019218	45	60	60	129	132	102	0.928456	1.24582	1.23551	2.7632	2.78064	2.3907	1.18889e-06	1.22197	up
EVM0019213	433	413	354	97	109	76	8.11506	7.83934	6.63299	1.88264	2.09699	1.60681	6.84358e-30	-1.90694	down
EVM0015949	437	448	505	912	875	747	9.20586	9.55906	10.6361	19.9006	18.8882	17.8387	2.86963e-24	1.00291	up
EVM0038357	159	113	165	3	0	3	7.27653	5.23377	7.5415	0.09571	0	0.10412	1.68858e-30	-4.8587	down
EVM0029619	231	342	311	132	125	113	8.51638	12.7707	11.4757	5.02922	4.71817	4.73311	5.88599e-09	-1.08467	down
EVM0024269	13814	12963	12886	5216	5783	4918	180.942	171.953	168.722	70.754	77.6095	73.0703	1.58554e-160	-1.1709	down
EVM0029616	13	6	26	60	46	99	0.181425	0.085193	0.35842	0.857846	0.653268	1.56371	1.56824e-06	2.02291	up
EVM0007299	102	103	139	342	284	293	5.28642	5.41882	7.23678	18.4343	15.1403	17.2831	2.98522e-18	1.52944	up
EVM0021371	36	32	20	53	54	80	0.861355	0.794338	0.476409	1.33831	1.3378	2.22328	0.00191676	1.12889	up
EVM0023281	7715	7643	7576	3202	3135	2817	125.668	126.079	123.355	54.0132	52.3195	52.0439	1.80553e-184	-1.17866	down
EVM0042984	4546	5140	5244	11248	10643	9647	117.076	134.042	135.003	300.033	280.862	281.818	1.60111e-130	1.22125	up
EVM0035300	109	118	105	497	348	355	3.77307	4.17276	3.63479	17.9503	12.4441	14.0567	2.47172e-30	1.95443	up
EVM0024482	467	492	479	98	118	117	8.77309	9.35719	8.98953	1.89697	2.26986	2.47762	2.58605e-38	-1.93005	down
EVM0020399	110	119	163	16	8	17	3.94551	4.30965	5.8467	0.577701	0.293356	0.691851	4.34539e-18	-2.83741	down
EVM0003357	33	22	30	82	105	76	0.938953	0.628744	0.851066	2.4266	3.05874	2.43809	8.12277e-08	1.64845	up
EVM0001133	249	250	187	521	524	509	5.89054	5.98839	4.43056	12.7979	12.7212	13.6855	4.02731e-22	1.30852	up
EVM0025598	24	37	32	123	53	91	0.334516	0.530936	0.452943	1.7911	0.767141	1.45397	8.50968e-06	1.52695	up
EVM0019180	194	170	177	61	46	37	5.77573	5.13832	5.27605	1.88668	1.40553	1.24596	4.53357e-13	-1.69641	down
EVM0038598	90	111	108	37	37	20	1.22646	1.53504	1.47707	0.521154	0.517608	0.304557	9.32985e-07	-1.47565	down
EVM0025590	357	400	293	1450	1493	1355	6.89413	7.81226	5.65347	29.0207	29.5634	29.6997	1.19575e-107	2.16259	up
EVM0000662	458	440	540	184	118	97	8.20547	7.99139	9.68127	3.41193	2.1615	1.967	5.74412e-21	-1.66974	down
EVM0037416	214	193	209	643	634	666	3.261	2.9801	3.17816	10.1666	9.91751	11.5349	1.93371e-49	1.7866	up
EVM0033305	195	157	161	36	59	34	2.00718	1.63369	1.65063	0.375788	0.621286	0.396416	2.33902e-12	-1.76423	down
EVM0033308	39	57	46	135	121	90	1.21741	1.79965	1.42005	4.38771	3.8948	3.18641	5.01222e-07	1.35044	up
EVM0021421	91	74	85	31	16	27	1.1343	0.935389	1.05605	0.396706	0.192118	0.371646	9.91124e-06	-1.47451	down
EVM0034828	32	35	42	98	110	105	0.648672	0.715721	0.853148	2.06954	2.31409	2.44353	1.00575e-08	1.57713	up
EVM0057498	15	10	27	197	193	215	0.837534	0.533875	1.54022	11.7272	11.3545	14.0315	5.57991e-36	3.46575	up
EVM0044446	17	15	22	172	180	166	0.259209	0.229145	0.333525	2.70758	2.80883	2.86095	7.52162e-33	3.21295	up
EVM0038592	350	357	464	43	116	102	8.70204	8.97052	11.5137	1.0983	2.9435	2.85684	1.11242e-05	-1.76384	down
EVM0040426	92	74	121	35	32	53	1.00583	0.818809	1.32274	0.394291	0.353338	0.647577	0.00151338	-1.02067	down
EVM0036240	253	307	312	692	558	497	7.61068	9.36013	9.36679	21.5776	17.21	16.9758	2.34197e-17	1.13039	up
EVM0008248	877	819	760	80	61	73	31.339	29.6195	27.1381	2.93581	2.21085	2.93216	4.19521e-114	-3.3187	down
EVM0008244	231	213	293	29	55	49	1.46505	1.37244	1.86102	0.186098	0.35605	0.3498	7.30382e-21	-2.22208	down
EVM0032895	599	604	629	2294	2066	1913	16.6162	16.96	17.4251	65.9347	58.7237	60.2075	1.62049e-148	1.9127	up
EVM0032899	44	41	63	93	104	85	2.43492	2.27887	3.50615	5.38468	5.91479	5.35173	0.000325563	1.01573	up
EVM0057347	37	46	31	321	337	356	1.41182	1.79743	1.19767	12.9986	13.4972	15.7579	5.9654e-56	3.19744	up
EVM0008866	330	392	426	114	178	169	9.09685	10.9305	11.7464	3.24263	5.02726	5.26718	2.8333e-10	-1.13899	down
EVM0002748	90	116	96	44	26	49	1.92709	2.49749	2.04313	0.957871	0.570686	1.18616	0.000326025	-1.10964	down
EVM0052649	954	958	947	73	80	48	20.9858	21.3509	20.8377	1.64752	1.78262	1.19334	4.50577e-146	-3.63195	down
EVM0008567	184	174	233	11	10	17	4.39004	4.20937	5.57373	0.265997	0.233488	0.460351	6.28357e-33	-3.53558	down
EVM0052643	650	592	565	132	183	139	14.2607	13.152	12.4046	2.99532	4.11246	3.44529	1.10958e-38	-1.82169	down
EVM0005151	79	48	43	4	16	22	1.43525	0.886305	0.777915	0.075735	0.282322	0.446136	0.000481835	-1.56509	down
EVM0046213	149	143	148	10	19	10	3.66703	3.55809	3.63025	0.254693	0.454136	0.275943	7.93728e-24	-3.09779	down
EVM0046217	40	72	88	184	266	177	1.08404	2.00283	2.42083	5.26592	7.51442	5.52642	6.33344e-12	1.7083	up
EVM0056466	65	61	57	17	29	18	10.0724	9.61178	8.93469	2.64174	4.5807	3.11166	0.000670791	-1.2425	down
Salix_babylonica_newGene_4186	526	473	445	138	124	110	12.4607	11.2556	10.5389	3.37744	2.9701	2.85069	1.06971e-33	-1.78338	down
EVM0001276	454	435	417	95	104	109	7.70015	7.46442	7.06504	1.66728	1.80651	2.09576	9.84857e-35	-1.9015	down
EVM0001273	130	145	70	25	40	38	2.32704	2.6264	1.25335	0.461168	0.730251	0.772462	5.1347e-06	-1.47403	down
EVM0055870	203	184	186	51	39	39	6.78966	6.24425	6.2304	1.74452	1.33474	1.45395	3.54859e-17	-1.92781	down
EVM0045976	6424	6411	6665	12305	12447	11195	84.8499	85.7572	87.9977	168.345	168.47	167.729	2.2266e-202	1.0268	up
EVM0052634	182	212	223	436	397	359	2.93218	3.46414	3.59447	7.28751	6.56317	6.56816	1.79674e-14	1.0789	up
EVM0004909	130	135	162	344	331	330	3.94085	4.14957	4.91823	10.8421	10.3165	11.3909	2.81922e-18	1.35801	up
EVM0014525	400	446	389	71	58	47	5.16022	5.83589	5.02338	0.94234	0.76271	0.683579	5.97731e-48	-2.6036	down
EVM0014521	94	73	119	50	32	39	2.10444	1.66112	2.68095	1.15491	0.73097	0.993398	0.00101728	-1.0202	down
EVM0050750	506	519	566	90	97	89	15.7439	16.3711	17.6052	2.8756	3.07932	3.1263	1.17496e-56	-2.34202	down
EVM0051407	61	36	56	81	108	115	1.77077	1.0597	1.62972	2.45711	3.22532	3.81651	0.000231434	1.07573	up
EVM0009652	257	235	226	62	65	58	5.68731	5.26149	4.99988	1.40293	1.45967	1.45986	8.52402e-19	-1.75836	down
EVM0009658	403	456	421	126	89	99	8.37083	9.60785	8.74866	2.69549	1.88931	2.32311	7.26526e-30	-1.8445	down
EVM0023043	1330	1174	1272	579	555	505	21.6751	19.3755	20.7231	9.76464	9.26335	9.32701	6.17779e-35	-1.05316	down
EVM0028019	873	867	741	210	205	196	19.0254	19.1327	16.1459	4.74091	4.57256	4.82409	6.5784e-56	-1.85656	down
EVM0052986	193	177	177	957	907	900	3.05886	2.84233	2.80719	15.7847	14.8041	16.2582	4.86389e-112	2.46171	up
EVM0052981	69	93	76	22	47	13	0.669344	0.920947	0.74227	0.221415	0.472443	0.143539	0.000720776	-1.26663	down
EVM0002292	76	60	67	19	39	15	0.661744	0.526412	0.581335	0.171589	0.346988	0.144251	0.00118089	-1.20813	down
EVM0004632	129	122	138	32	26	24	2.7495	2.62712	2.93543	0.70235	0.566514	0.575598	5.02911e-13	-1.98236	down
EVM0057801	46	78	60	221	237	168	0.833813	1.42935	1.07905	4.17498	4.43904	3.46868	2.15031e-16	1.83546	up
EVM0002742	63	115	88	10	12	2	1.92948	3.56936	2.69292	0.318183	0.377977	0.069737	5.77681e-13	-2.88557	down
EVM0055416	4299	3927	4131	1001	1120	990	33.2172	30.7244	31.9046	8.00533	8.86405	8.67396	2.07643e-209	-1.83916	down
EVM0021557	18	28	23	52	61	45	0.856005	1.34996	1.06961	2.59125	2.97971	2.45255	0.00102945	1.20776	up
EVM0021555	289	239	236	118	75	69	2.54744	2.13088	2.0816	1.078	0.672777	0.684245	1.00934e-10	-1.35776	down
EVM0017195	307	257	249	653	668	530	9.30335	7.87559	7.53606	20.4961	20.7609	18.2278	5.13772e-27	1.31472	up
EVM0049241	513	465	566	194	180	193	8.70484	7.97855	9.60502	3.40881	3.11525	3.70903	7.14704e-21	-1.27925	down
EVM0030231	101	96	73	190	179	137	3.68951	3.55245	2.67699	7.21103	6.71169	5.71462	3.64703e-06	1.01181	up
EVM0025075	511	504	480	1213	1131	1178	3.73495	3.72614	3.50484	9.18393	8.47069	9.76625	2.60904e-54	1.3761	up
EVM0025077	54	58	39	2	0	0	3.47871	3.75839	2.46253	0.132677	0	0	1.04788e-13	-3.88774	down
EVM0049589	458	457	409	153	167	219	7.18644	7.25849	6.40917	2.47345	2.67722	3.89235	8.79416e-12	-1.12028	down
EVM0033502	61	100	72	201	169	164	2.7547	4.61819	3.25073	9.47369	7.86505	8.44659	1.02389e-08	1.29209	up
EVM0023899	22	43	26	116	91	85	0.86615	1.7239	1.03515	4.77972	3.69711	3.85255	4.45501e-08	1.69462	up
EVM0010612	923	939	880	4891	4495	4476	17.7369	18.2727	16.889	97.363	88.5175	97.5643	0	2.47794	up
EVM0039505	151	126	209	464	484	454	2.44249	2.05953	3.38461	7.79974	8.06038	8.35294	3.39656e-25	1.645	up
EVM0011561	628	583	585	70	91	90	13.4336	12.6484	12.5176	1.53667	1.99525	2.16809	4.85643e-69	-2.64493	down
EVM0038833	348	353	312	191	135	109	3.35563	3.44811	3.00921	1.90914	1.331	1.18635	5.50169e-09	-1.05489	down
EVM0038831	530	515	574	166	215	145	8.72934	8.58351	9.44514	2.82616	3.61805	2.69924	1.98845e-25	-1.45876	down
EVM0038835	11	4	7	38	48	49	0.092515	0.035825	0.054218	0.350788	0.438525	0.501608	1.42742e-07	2.3171	up
EVM0025893	83	90	97	20	25	25	0.951673	1.04249	1.11262	0.228028	0.29398	0.323414	1.10861e-07	-1.66713	down
EVM0025381	105	128	108	208	196	249	4.69095	5.80328	4.82893	9.61724	8.96598	12.6015	1.04604e-07	1.0597	up
EVM0024031	462	420	517	163	185	136	14.7967	13.6171	16.5339	5.40243	6.0503	4.90964	7.53702e-21	-1.36686	down
EVM0034773	872	906	926	62	155	133	26.4465	27.8505	28.1052	1.93852	4.7918	4.55603	8.2521e-13	-2.52499	down
EVM0024103	110	101	80	233	241	240	2.20286	2.05267	1.5943	4.83227	4.94861	5.46407	7.978e-14	1.40539	up
EVM0033925	787	941	706	214	233	191	26.7427	32.3829	23.9969	7.53432	8.11828	7.35502	9.96987e-43	-1.76633	down
EVM0025921	351	303	319	646	613	640	8.12014	7.0896	7.36831	15.4687	14.5237	16.7891	3.58093e-22	1.10254	up
EVM0021233	149	144	128	497	446	426	4.29036	4.19839	3.68569	14.8336	13.1534	13.9266	5.66309e-38	1.81913	up
EVM0021231	16	24	34	50	54	53	0.227243	0.34426	0.488077	0.746523	0.788799	0.863938	0.00327117	1.1102	up
EVM0039071	693	745	774	276	215	225	38.8484	42.3023	43.4289	16.0184	12.3162	14.2865	4.77241e-34	-1.46543	down
EVM0039070	95	100	98	37	30	29	4.68308	4.99653	4.79135	1.84985	1.47799	1.60475	2.22638e-06	-1.37569	down
EVM0039690	153	177	96	71	59	42	6.86735	8.04459	4.29157	3.29599	2.6955	2.1341	8.18408e-05	-1.10636	down
EVM0039694	489	372	509	99	90	78	9.18098	7.06922	9.54525	1.91584	1.72773	1.65865	2.30057e-37	-2.16681	down
EVM0041052	9258	9745	9973	4599	4436	3977	135.35	144.293	145.754	69.6433	66.4445	65.945	9.69353e-127	-1.00896	down
EVM0041055	41	43	47	91	91	71	1.65212	1.74597	1.89697	3.82593	3.78742	3.27773	0.000334939	1.02964	up
EVM0037339	549	564	468	998	1003	968	16.3078	16.9592	13.8978	30.7116	30.5303	32.6217	4.68373e-28	1.04863	up
EVM0030649	87	55	56	173	154	169	1.76314	1.12748	1.11478	3.61375	3.19569	3.87997	1.71706e-09	1.41494	up
EVM0037598	73	60	81	35	36	5	0.66514	0.550062	0.735544	0.324204	0.338513	0.046452	0.00459646	-1.19626	down
EVM0000038	255	209	205	52	19	25	6.76529	5.61413	5.44164	1.41613	0.491778	0.74368	8.74099e-21	-2.5108	down
EVM0031994	145	176	146	46	49	32	3.43454	4.2437	3.46756	1.12126	1.18862	0.849231	2.74338e-11	-1.65915	down
EVM0046877	15	16	16	58	51	32	0.468423	0.486052	0.500292	1.86408	1.62986	1.12847	0.000153667	1.51445	up
EVM0045095	1623	1651	1790	624	717	643	19.6426	20.234	21.6502	7.81931	8.88866	8.82846	8.45213e-52	-1.19987	down
EVM0018376	40	21	16	78	109	87	0.837878	0.445109	0.319978	1.70948	2.36087	2.08684	6.39819e-08	1.80946	up
EVM0055196	120	122	90	50	35	31	1.28334	1.32327	0.962905	0.553804	0.384954	0.374689	7.64851e-06	-1.29354	down
EVM0046029	99	134	115	25	27	47	2.56755	3.49698	2.96828	0.668373	0.699504	1.38245	5.05205e-07	-1.54061	down
EVM0043818	558	470	459	123	201	139	7.51126	6.39872	6.17609	1.70416	2.77354	2.12149	3.94058e-20	-1.50969	down
EVM0031334	246	248	252	16	7	8	12.033	12.3016	12.3067	0.804622	0.340422	0.443177	3.41851e-46	-4.13337	down
EVM0054083	507	489	382	2081	2213	1849	8.27595	8.07705	6.23697	35.1919	37.0266	34.2425	3.14507e-143	2.28578	up
EVM0054086	500	633	578	234	252	218	7.37223	9.46516	8.53188	3.57237	3.79989	3.64452	7.94069e-18	-1.12248	down
EVM0031195	247	225	226	37	58	22	6.98658	6.44843	6.39323	1.08512	1.6612	0.687156	1.38982e-21	-2.33094	down
EVM0007392	569	575	576	242	222	194	7.84227	8.02538	7.92851	3.44426	3.12885	3.03296	6.19592e-24	-1.22878	down
EVM0051424	68	65	59	157	160	137	1.52677	1.48386	1.31919	3.6766	3.70203	3.49962	1.63542e-09	1.33667	up
EVM0054335	392	330	436	31	38	33	3.97148	3.37927	4.40839	0.31488	0.385971	0.375027	7.70387e-56	-3.24803	down
EVM0002882	1763	1719	1765	3933	3598	3497	68.8468	68.0052	68.9023	159.128	144.023	154.961	2.33956e-109	1.21505	up
EVM0010367	335	356	359	88	75	74	5.44827	5.8763	5.84748	1.47548	1.24985	1.35353	1.3108e-30	-1.95857	down
EVM0011013	330	215	262	633	741	678	6.00471	3.95476	4.76885	11.9446	13.8286	13.9986	5.13884e-27	1.47337	up
EVM0011014	2005	2009	2149	563	589	648	47.3453	48.0507	50.7352	13.7618	14.2452	17.3484	1.38406e-83	-1.61718	down
EVM0025244	271	299	271	88	101	103	4.20291	4.70192	4.21428	1.40524	1.597	1.81661	5.49948e-14	-1.34593	down
EVM0014195	480	504	471	925	1045	788	3.96926	4.22462	3.89214	7.92783	8.86251	7.39503	7.87874e-27	1.05695	up
EVM0024639	44	73	49	17	28	7	0.748572	1.26207	0.826375	0.285519	0.48275	0.126596	0.0016334	-1.34001	down
EVM0020522	87	139	88	48	48	40	1.63174	2.6383	1.65497	0.926608	0.910885	0.846982	0.000716363	-1.00067	down
EVM0028737	97	90	87	1577	1581	1475	3.29644	3.11834	2.97897	56.0014	55.5329	57.3324	5.35001e-298	4.18418	up
EVM0009670	7443	7281	7256	2668	2733	2377	61.2754	60.6993	59.7136	22.7456	23.0538	22.1947	1.34967e-227	-1.35231	down
EVM0009673	63	87	107	210	178	170	0.95994	1.3566	1.64243	3.33831	2.80844	2.96696	3.28984e-08	1.21996	up
EVM0009677	639	654	644	1856	2018	1965	11.955	12.3837	12.0401	35.9871	38.7097	41.7302	1.95339e-115	1.73237	up
EVM0015244	267	248	263	106	87	81	2.90294	2.7382	2.86254	1.19359	0.967677	0.990771	4.15948e-13	-1.32814	down
EVM0047437	1643	1645	1855	635	690	576	33.8027	34.273	38.1424	13.5348	14.5405	13.4401	6.33946e-59	-1.2852	down
EVM0023363	487	482	506	115	179	130	5.22192	5.2387	5.42975	1.27158	1.96157	1.57812	3.70933e-26	-1.62559	down
EVM0023364	36	23	19	69	50	48	1.13737	0.731118	0.596234	2.26814	1.61952	1.71276	0.00262099	1.12024	up
EVM0023365	51	39	47	133	103	117	0.571527	0.445135	0.528832	1.56579	1.19732	1.50329	3.86011e-08	1.43876	up
EVM0023369	2684	2324	2740	541	586	535	40.7229	35.7009	41.5554	8.50194	9.11021	9.20064	2.8026e-155	-2.06501	down
EVM0019349	6	9	13	54	58	44	0.125948	0.192777	0.267059	1.16755	1.24466	1.05223	3.20744e-08	2.263	up
EVM0018554	234	282	326	42	54	41	12.3116	15.0348	17.1159	2.23778	2.86858	2.41482	6.04361e-29	-2.38933	down
EVM0015670	268	295	320	82	70	59	8.36161	9.33749	9.98526	2.64942	2.2326	2.0881	2.30292e-23	-1.87141	down
EVM0022101	3561	3581	3705	722	758	682	25.4113	25.8745	26.427	5.33143	5.53919	5.52034	7.1219e-294	-2.17548	down
EVM0043259	498	388	377	177	175	147	7.4716	5.90071	5.66	2.74712	2.69414	2.49732	4.27021e-14	-1.17525	down
EVM0011956	2630	2831	2636	1204	1144	1025	52.9824	57.7422	53.0717	25.1177	23.6108	23.4079	3.9278e-69	-1.11557	down
EVM0021453	527	561	521	252	233	222	13.3748	14.4371	13.2266	6.6183	6.06372	6.38591	6.16593e-17	-1.02956	down
EVM0013579	268	271	218	459	456	468	8.58225	8.7879	6.974	15.2428	14.9775	17.0186	8.72089e-14	1.00409	up
EVM0044737	277	288	275	81	63	103	5.68211	5.97937	5.63514	1.70702	1.31248	2.38809	1.13172e-14	-1.56284	down
EVM0044733	2321	2245	2240	1010	976	811	33.1832	32.5056	32.0121	14.9463	14.2945	13.1475	3.33731e-63	-1.13579	down
EVM0017548	307	314	318	147	134	106	5.19918	5.3926	5.39216	2.58026	2.31574	2.02843	1.06319e-11	-1.11473	down
EVM0010007	184	171	157	338	305	297	10.2713	9.65135	8.7392	19.5437	17.4465	18.7765	5.36671e-11	1.00527	up
EVM0021927	410	357	380	162	147	148	4.25631	3.75797	3.9419	1.74053	1.56447	1.74414	6.36919e-15	-1.16206	down
EVM0057416	1680	1690	1719	766	709	767	34.6662	35.3049	35.4434	16.3564	14.9786	17.9357	4.43306e-40	-1.02959	down
EVM0044086	241	211	233	83	74	114	6.03876	5.3527	5.84789	2.14875	1.8962	3.24253	8.68839e-08	-1.1437	down
EVM0044087	571	526	523	199	224	176	20.9872	19.5719	19.2305	7.5635	8.41492	7.33459	2.63616e-23	-1.27628	down
EVM0044088	273	329	361	1185	1237	1086	8.20561	10.0118	10.8274	36.9262	38.1244	37.0407	2.50512e-88	1.99504	up
EVM0038667	1193	1134	1240	458	396	418	26.8085	25.7948	27.8598	10.6473	9.11746	10.6473	8.90774e-47	-1.33182	down
EVM0025221	62	57	65	13	6	18	1.81616	1.68032	1.91351	0.378585	0.168333	0.591438	2.64535e-06	-1.88327	down
EVM0037909	156	160	157	477	462	458	6.62476	6.86221	6.62899	20.9675	20.104	22.0226	2.49046e-36	1.68675	up
EVM0037908	73	75	104	184	162	130	1.4807	1.54612	2.11993	3.90146	3.39407	3.01376	7.42244e-06	1.02127	up
EVM0001638	150	148	146	322	301	304	4.27021	4.26163	4.14065	9.48153	8.77228	9.80123	1.19484e-14	1.18847	up
EVM0018239	52	75	72	19	13	8	2.93866	4.3532	4.10802	1.11577	0.71976	0.496151	5.9241e-07	-1.92496	down
EVM0018234	201	235	181	678	752	686	4.50739	5.32413	4.04852	15.7464	17.2797	17.4492	3.02005e-54	1.90242	up
EVM0035418	777	759	828	304	414	272	11.5516	11.4265	12.3175	4.67422	6.30571	4.5787	3.38111e-19	-1.10239	down
EVM0024177	6	17	13	39	51	52	0.075376	0.220259	0.161436	0.519377	0.671438	0.763594	1.35341e-05	1.83278	up
EVM0024174	258	249	241	68	93	92	4.99122	4.88101	4.65996	1.36199	1.83444	2.01668	1.8612e-12	-1.37574	down
EVM0035719	144	130	176	609	595	486	2.28104	2.07371	2.77848	9.98981	9.65903	8.73838	2.56958e-48	2.02268	up
EVM0029925	315	325	335	730	652	604	10.4796	10.9508	11.1486	25.1668	22.2314	22.8291	1.92258e-26	1.16096	up
EVM0057750	118	138	99	311	266	322	4.33054	5.12675	3.60689	11.8243	10.0276	13.4262	1.01633e-15	1.45511	up
EVM0008109	77	90	92	23	12	42	4.22167	5.02807	5.06633	1.3058	0.654774	2.62617	0.000120827	-1.42296	down
EVM0033713	149	173	190	383	375	377	4.19511	4.92433	5.32388	11.1483	10.804	12.0169	4.58816e-18	1.27583	up
EVM0028033	33461	31945	33331	11923	12379	11214	573.352	554.34	570.926	211.593	217.333	217.957	0	-1.3284	down
EVM0039196	39	22	26	67	81	48	0.931426	0.540154	0.625104	1.69728	2.0115	1.33113	0.000659185	1.19511	up
EVM0039197	314	381	341	1612	1722	1287	5.97074	7.34803	6.49247	31.8342	33.6395	27.8304	2.61662e-120	2.28147	up
EVM0046641	1242	1253	1393	2614	2880	2415	30.8363	31.4936	34.5582	67.2169	73.268	67.9944	1.74228e-73	1.16539	up
EVM0046642	581	535	561	93	94	124	20.9328	19.5141	20.2334	3.46586	3.46739	5.0729	4.85901e-48	-2.23858	down
EVM0004173	94	81	77	9	12	16	1.6043	1.40284	1.30373	0.141819	0.209979	0.309068	4.66441e-11	-2.35037	down
EVM0032143	176	175	162	57	58	56	2.65816	2.6692	2.44941	0.881847	0.890172	0.949943	4.02137e-10	-1.38749	down
EVM0006789	420	370	389	815	704	770	7.69868	6.86788	7.1205	15.4749	13.2288	16.0112	8.44476e-24	1.0961	up
EVM0006781	151	144	132	53	57	40	2.23782	2.16107	1.96178	0.814891	0.868036	0.675035	8.59719e-08	-1.30938	down
EVM0006780	5899	5772	5617	21534	22791	19985	61.656	61.098	58.6876	233.119	244.086	236.932	0	2.03829	up
EVM0006783	385	306	320	849	826	789	14.8681	11.9445	12.3616	33.9619	32.7249	34.5792	8.00516e-40	1.4194	up
EVM0000202	120	129	135	25	43	28	2.4321	2.66119	2.74376	0.50751	0.888068	0.647753	2.8997e-10	-1.75069	down
EVM0051856	2794	2839	2774	450	369	328	91.8507	94.5448	91.162	15.3271	12.4163	12.2295	1.03921e-254	-2.71699	down
EVM0003579	871	752	907	2211	2148	1900	8.08834	7.07734	8.41951	21.2816	20.4476	20.0292	2.16455e-85	1.44564	up
EVM0007663	49	45	46	223	176	166	0.737189	0.684134	0.688807	3.48443	2.72397	2.8377	2.76937e-20	2.07493	up
EVM0007662	1418	1529	1425	5918	5621	5344	37.6297	41.091	37.7927	162.656	152.832	160.851	0	2.09084	up
Salix_babylonica_newGene_7208	110	96	102	39	38	30	1.34496	1.19411	1.24741	0.493502	0.476986	0.413166	3.88075e-06	-1.30356	down
EVM0047233	33	56	38	13	11	8	0.403238	0.698479	0.470875	0.16466	0.137118	0.108812	0.000391522	-1.56838	down
Salix_babylonica_newGene_2527	93	86	79	42	51	16	1.22864	1.14383	1.04453	0.562044	0.680826	0.23546	0.00309468	-1.02266	down
EVM0047239	942	813	901	5231	4670	4473	29.4989	25.7622	28.2032	169.694	149.857	158.917	0	2.57388	up
EVM0036573	50	91	77	25	25	15	2.79092	5.19426	4.37042	1.46557	1.43392	0.951983	6.04082e-05	-1.45281	down
EVM0048578	694	704	610	198	252	192	8.55774	8.78103	7.50797	2.52493	3.17202	2.68046	2.78208e-31	-1.48372	down
EVM0054983	91	79	130	14	7	7	5.80412	5.05317	8.27167	0.924694	0.392608	0.472606	3.57093e-15	-2.9065	down
EVM0052778	762	806	846	1517	1402	1499	14.2463	15.2625	15.8013	29.3705	26.8613	31.7917	2.99084e-35	1.01569	up
EVM0027191	50	77	79	7	7	7	1.35183	2.09543	2.1245	0.196441	0.166572	0.184396	3.46552e-11	-2.70323	down
EVM0006206	312	439	399	695	706	731	6.47839	9.23889	8.27707	14.9626	15.0424	17.2293	2.15031e-16	1.02755	up
EVM0001967	5750	5193	5496	11227	10832	10176	151.354	138.426	144.632	306.114	292.185	303.857	4.38376e-157	1.11603	up
EVM0001962	714	698	665	152	155	173	16.6332	16.4714	15.493	3.65669	3.68105	4.56276	1.41461e-52	-1.94082	down
Salix_babylonica_newGene_7976	47	63	51	13	17	10	2.08453	2.86234	2.26161	0.607705	0.756	0.480769	3.65485e-05	-1.64333	down
Salix_babylonica_newGene_7979	111	130	80	204	242	225	3.05967	3.61438	2.18915	6.5875	6.83545	7.02168	9.19157e-09	1.17445	up
EVM0057723	309	271	263	515	545	477	6.59851	5.87054	5.61496	11.406	11.9493	11.5739	1.47282e-16	1.00078	up
EVM0017092	594	599	696	206	154	198	11.5481	11.7869	13.5177	4.13705	3.06237	4.34959	1.1303e-29	-1.58589	down
EVM0011736	11419	11376	11532	4295	4596	3898	119.349	120.414	120.487	46.4975	49.2223	46.2039	2.72464e-245	-1.27863	down
EVM0026317	353	315	269	114	93	128	6.73344	6.08069	5.13171	2.25215	1.80725	2.7507	5.16654e-12	-1.29813	down
EVM0038464	79	72	95	371	341	337	4.74032	4.34643	5.71151	23.1915	21.0271	23.0154	2.35465e-38	2.19117	up
Salix_babylonica_newGene_217	208	193	194	66	75	65	3.08155	2.89931	2.86639	1.01333	1.14027	1.093	6.62995e-11	-1.34262	down
EVM0034056	131	169	137	322	268	250	2.77039	3.60308	2.88619	7.04338	5.79406	5.98312	7.66706e-10	1.06342	up
EVM0011198	80	98	89	52	29	22	1.52598	1.88727	1.69187	1.03126	0.565407	0.477136	0.000519737	-1.14281	down
EVM0011199	138	115	121	50	48	42	1.65635	1.40035	1.45147	0.614848	0.590952	0.563863	2.07763e-06	-1.21404	down
EVM0021045	50	45	48	24	18	16	0.877056	0.78762	0.824922	0.426029	0.306309	0.302501	0.00865877	-1.03362	down
EVM0021043	2561	2659	2709	1148	1188	1135	64.2678	67.5806	67.9525	29.8373	30.5399	32.3142	1.44416e-65	-1.04219	down
EVM0029694	426	522	480	160	132	111	13.058	16.1892	14.6909	5.07321	4.14873	3.85463	4.54126e-27	-1.65355	down
EVM0007805	131	175	165	79	77	24	1.44573	1.96239	1.82191	0.904583	0.872093	0.301093	9.6781e-05	-1.18009	down
EVM0021952	117	120	118	50	45	58	1.64511	1.71096	1.65061	0.721672	0.649248	0.925281	0.000106735	-1.0129	down
EVM0050843	687	602	687	310	274	274	13.3249	11.8178	13.3177	6.21086	5.43879	6.0201	2.56214e-19	-1.04665	down
EVM0050842	451	504	420	1890	1764	1718	11.848	13.3914	11.0173	51.4313	47.4878	51.2085	2.5211e-140	2.10107	up
EVM0050845	1694	1449	1466	391	283	421	39.7618	34.4459	34.3866	9.48409	6.80421	11.1911	1.20579e-18	-1.85545	down
EVM0005912	690	627	718	109	161	76	8.23442	7.58549	8.57469	1.34216	1.96986	1.02441	1.8256e-47	-2.37041	down
EVM0005239	215	212	180	70	42	63	3.55846	3.56928	2.97621	1.20376	0.70531	1.18751	7.89395e-12	-1.58035	down
EVM0047588	143	147	123	228	268	290	3.48264	3.63539	2.98523	5.74714	6.71021	8.02454	6.25968e-09	1.05429	up
EVM0035381	183	142	154	51	56	55	4.94116	3.88701	4.14444	1.41327	1.53559	1.66808	8.00668e-09	-1.35979	down
EVM0020316	97	60	91	178	148	143	1.96056	1.2322	1.84862	3.74382	3.07705	3.30088	1.07353e-05	1.02483	up
EVM0020319	175	210	171	502	521	495	3.84989	4.69018	3.76769	11.4618	11.7626	12.3826	1.82465e-32	1.57469	up
EVM0039229	51	41	37	130	186	117	1.52297	1.22338	1.09423	4.02647	5.69612	3.94793	4.85267e-12	1.7924	up
EVM0039400	141	189	157	32	20	26	3.21651	4.35011	3.57462	0.74485	0.446598	0.647596	4.70521e-18	-2.35425	down
EVM0039406	65	94	68	18	20	33	1.13181	1.65057	1.17059	0.313859	0.349835	0.646345	0.000112879	-1.37831	down
EVM0039407	157	163	163	57	100	54	2.07744	2.1744	2.15314	0.77253	1.35084	0.798971	4.43698e-05	-1.01116	down
EVM0039408	51	85	59	14	14	11	4.14995	7.0193	4.79815	1.16423	1.13563	0.937729	5.60283e-07	-1.92755	down
EVM0021866	2253	2164	2168	899	882	712	40.1325	39.03	38.6006	16.5719	16.0875	14.3682	1.6677e-70	-1.25379	down
EVM0049954	17	18	18	67	54	50	0.428203	0.486789	0.459873	1.84127	1.45897	1.49735	5.65845e-06	1.65123	up
EVM0017324	373	375	375	2076	2046	1863	7.61146	7.74988	7.65652	43.962	42.8665	43.2049	1.82846e-248	2.54819	up
EVM0044290	2375	2474	2491	835	707	733	83.3374	87.9211	87.3931	30.3355	25.4209	29.1774	8.54139e-100	-1.53726	down
EVM0044293	186	145	158	77	40	51	9.83766	7.74853	8.33696	4.19596	2.12212	3.04327	2.21318e-07	-1.32957	down
EVM0044294	318	340	283	71	63	61	4.08711	4.42421	3.6388	0.935236	0.821673	0.888579	8.48783e-29	-2.07062	down
EVM0044299	191	200	200	580	477	447	3.57662	3.81132	3.75365	11.2883	9.1847	9.54065	5.53229e-28	1.4719	up
EVM0022942	93	105	83	30	57	17	1.56004	1.77912	1.39129	0.520825	0.98207	0.320188	0.000567674	-1.19422	down
Salix_babylonica_newGene_11061	304	304	344	79	55	73	4.85612	4.91164	5.491	1.29579	0.887348	1.31973	5.16645e-26	-1.99726	down
Salix_babylonica_newGene_11063	319	317	296	43	48	43	9.74216	9.79197	9.03557	1.35559	1.47816	1.48258	2.50901e-39	-2.57489	down
EVM0009844	1025	1058	1116	2192	2385	1980	9.77124	10.2177	10.6415	21.65	23.3086	21.42	4.63421e-71	1.17566	up
EVM0025998	277	273	232	491	515	468	6.08558	6.07079	5.08024	11.1814	11.6008	11.6586	6.53475e-17	1.04798	up
EVM0042868	1328	1390	1588	585	563	509	19.7587	20.95	23.6194	9.01753	8.57851	8.58501	2.79299e-44	-1.22551	down
EVM0046187	5	6	4	214	133	191	0.515546	0.639057	0.469181	27.3669	16.7831	26.7424	9.53799e-39	4.68135	up
EVM0048775	3048	2789	2907	774	717	686	48.3474	44.7905	46.0932	12.7124	11.6419	12.3345	4.50241e-173	-1.85403	down
EVM0031170	113	112	131	56	47	47	2.31581	2.3211	2.67066	1.17044	0.977639	1.07398	4.99385e-05	-1.04963	down
EVM0054610	241	276	212	119	81	96	34.0076	39.4495	29.9045	17.3775	11.5991	15.3433	3.4367e-08	-1.12017	down
EVM0036835	169	228	175	79	62	56	1.41176	1.93412	1.46398	0.685937	0.525032	0.528602	3.27348e-09	-1.34346	down
Salix_babylonica_newGene_4272	265	221	232	50	33	30	6.79017	4.70825	6.59058	0.717426	0.652973	0.722693	2.88344e-26	-2.42435	down
EVM0036483	304	291	307	717	697	723	6.44117	6.24327	6.50978	15.765	15.1642	17.4135	4.1671e-37	1.38069	up
EVM0031594	202	263	254	96	112	95	7.94176	10.5098	9.98703	3.90968	4.52879	4.24162	2.56785e-08	-1.07275	down
EVM0014251	424	435	367	174	178	129	4.45152	4.62534	3.8566	1.89279	1.9164	1.53246	7.39159e-15	-1.18857	down
EVM0031626	64	66	49	20	19	23	1.05757	1.10662	0.806436	0.334435	0.322216	0.431881	0.000680708	-1.24661	down
EVM0037750	1729	1562	1807	3118	3169	2969	27.4136	25.0856	28.6483	51.215	51.5056	53.416	2.33867e-64	1.00446	up
EVM0009304	100	90	79	186	215	193	1.93585	1.76774	1.53027	3.74687	4.27907	4.24266	2.52341e-10	1.25282	up
EVM0014338	876	807	851	3107	3125	2759	16.0855	15.0066	15.6284	59.129	58.8325	57.4917	5.05349e-234	1.96647	up
EVM0054818	92	85	84	20	45	41	1.03605	0.967567	0.939973	0.22882	0.517954	0.523956	0.00128576	-1.0622	down
EVM0030454	1085	1120	1185	440	423	400	16.13	16.8659	17.6153	6.76849	6.43461	6.73703	6.28249e-46	-1.27097	down
EVM0008165	3138	2904	3001	1396	1338	1153	36.7498	34.4459	35.1393	16.9265	16.0498	15.307	1.10844e-69	-1.07126	down
EVM0023663	475	444	399	60	74	73	9.82995	9.30096	8.25064	1.26863	1.56092	1.70052	3.48257e-47	-2.46743	down
EVM0012348	91	92	82	24	14	19	1.19798	1.21418	1.07644	0.327347	0.184041	0.276108	8.67182e-09	-1.89851	down
EVM0012349	1090	828	858	131	132	166	21.8659	16.8315	17.2187	2.70734	2.69722	3.77374	7.57528e-69	-2.50328	down
EVM0023661	279	265	311	162	88	85	7.46843	7.18369	8.3217	4.48173	2.40647	2.56165	4.30166e-08	-1.17144	down
EVM0012343	19700	19106	19658	1080	1013	932	243.746	239.399	243.133	13.8364	12.8373	13.0667	0	-4.12156	down
EVM0023664	384	354	452	976	991	884	3.89401	3.64269	4.58218	10.264	10.3152	10.1867	7.26531e-44	1.39554	up
Salix_babylonica_newGene_6949	52	62	41	94	94	127	0.496521	0.774012	0.404607	0.971974	0.999815	1.43364	9.52108e-05	1.11112	up
EVM0022074	14	22	13	75	63	74	0.861423	1.40688	0.831679	4.92443	4.09673	5.36991	7.27159e-09	2.04375	up
EVM0017442	428	381	433	1100	1093	1011	9.49543	8.56057	9.61155	25.2959	24.8605	25.4647	9.84546e-63	1.50405	up
EVM0049173	90	91	115	222	198	208	2.65079	2.70043	3.37407	6.75006	5.97112	6.94599	5.9842e-10	1.20019	up
EVM0027760	1011	941	967	2233	2432	1861	4.04065	3.80839	3.86659	9.25233	9.96476	8.44202	2.81183e-70	1.29747	up
EVM0027764	2222	2031	2123	763	862	750	14.8675	13.7602	14.1983	5.28294	5.90628	5.68712	7.83541e-72	-1.27437	down
EVM0006013	101	85	90	39	40	22	0.870318	0.738862	0.77953	0.346752	0.354056	0.207045	6.53652e-05	-1.22527	down
EVM0013929	35	15	35	166	118	120	2.08755	0.90113	2.09498	10.4836	7.37536	8.30219	3.55711e-14	2.23504	up
EVM0013920	9061	8595	8332	3145	3035	2625	308.554	296.399	283.631	110.926	105.882	101.365	3.38661e-193	-1.41526	down
EVM0020937	1015	996	1106	493	398	399	12.874	12.8046	14.0243	6.4818	5.17517	5.73797	1.11013e-28	-1.11872	down
EVM0018044	161	158	183	932	958	827	5.90466	5.88714	6.72739	35.5963	36.2046	34.582	7.51508e-117	2.55674	up
EVM0014932	744	687	726	96	102	85	11.2199	10.4875	10.9302	1.49114	1.56663	1.44882	6.31193e-92	-2.74694	down
EVM0014937	94	61	103	399	401	372	3.76813	2.44851	4.14029	16.6118	16.4982	16.9379	2.68492e-39	2.27746	up
EVM0010699	548	651	634	2318	2034	1728	18.364	22.1033	21.2497	80.5469	69.8971	65.7642	5.06037e-98	1.86098	up
EVM0022278	32	18	35	83	68	73	0.739992	0.421933	0.80085	1.98521	1.59541	1.90012	1.75239e-05	1.42292	up
EVM0020682	27	24	9	45	52	49	0.72652	0.648209	0.229944	1.26328	1.45334	1.50285	0.00214314	1.2554	up
EVM0022277	71	68	82	38	25	19	2.11617	2.05677	2.42372	1.14704	0.756807	0.640243	0.000519737	-1.18433	down
EVM0034084	237	280	237	80	103	113	3.19375	3.81065	3.19177	1.11235	1.41413	1.72069	4.53096e-09	-1.1645	down
EVM0019313	505	539	383	111	133	178	6.61614	7.16261	5.01647	1.50287	1.77848	2.64135	6.28692e-17	-1.56144	down
EVM0019314	360	403	424	109	142	119	3.49149	3.95462	4.11127	1.09032	1.40979	1.30136	2.07311e-21	-1.50757	down
EVM0019315	64	80	70	133	128	147	1.10856	1.40541	1.2242	2.39721	2.28789	2.90912	9.47348e-06	1.03979	up
EVM0024300	21	20	15	55	55	44	1.3182	1.29065	0.957307	3.6776	3.62717	3.20676	0.000126735	1.43593	up
EVM0051720	2338	2450	2390	13608	13209	12039	81.1733	86.1539	82.9602	489.516	470.044	474.256	0	2.57847	up
EVM0051725	177	194	132	68	55	44	2.48434	2.75841	1.84804	0.987863	0.784867	0.698917	1.87803e-08	-1.38661	down
EVM0023658	63	58	77	314	331	307	2.02924	1.87999	2.47414	10.5003	10.9396	11.24	2.89087e-39	2.35365	up
EVM0051729	141	88	87	17	34	25	1.61781	1.01837	0.992169	0.199406	0.394771	0.318211	8.96797e-08	-1.75578	down
Salix_babylonica_newGene_5575	37	27	38	63	76	78	0.579222	0.431723	0.585156	1.0296	1.2213	1.39867	0.000317058	1.15084	up
EVM0051728	55	55	49	22	10	10	0.820217	0.832994	0.735534	0.327866	0.154452	0.170523	0.000136839	-1.55555	down
EVM0029083	365	306	348	102	92	73	8.77579	7.44098	8.3666	2.53766	2.2522	1.98958	7.77408e-24	-1.74948	down
EVM0028357	479	476	566	136	111	159	5.77621	5.81973	6.83176	1.69414	1.36708	2.16767	7.4968e-27	-1.71903	down
EVM0028350	223	228	298	72	112	56	5.56181	5.74717	7.44296	1.84579	2.84635	1.55972	1.00703e-10	-1.44954	down
Salix_babylonica_newGene_6005	155	190	164	37	30	34	2.9326	3.64992	3.11077	0.722513	0.578809	0.717321	6.01068e-17	-2.08416	down
EVM0035022	309	266	294	22	38	24	7.66288	6.67814	7.27338	0.552734	0.96132	0.660328	6.75514e-42	-3.09665	down
EVM0035028	121	92	66	38	20	31	2.01433	1.54858	1.10429	0.659111	0.342734	0.589008	4.66675e-05	-1.37548	down
EVM0018868	2989	2760	2852	7242	7357	6461	28.9096	27.0285	27.5702	72.5518	72.9082	70.8852	6.70286e-239	1.43458	up
EVM0032738	140	134	166	8	37	5	3.39539	3.28798	4.02472	0.20042	0.916311	0.13697	0.000341056	-2.05475	down
EVM0026450	60	75	50	19	40	18	1.53677	1.96027	1.28581	0.507862	1.05318	0.501619	0.00848686	-1.01316	down
EVM0007428	526	543	584	116	120	117	12.8064	13.3945	14.2119	2.9055	2.9756	3.22633	2.95822e-49	-2.05048	down
EVM0045197	1226	1304	1092	4081	3045	3017	11.7144	12.6132	10.4325	40.3924	29.8191	32.7064	3.30696e-25	1.60069	up
EVM0037512	467	552	481	210	192	131	7.68033	9.19694	7.90721	3.57409	3.23768	2.43756	1.89386e-18	-1.33115	down
EVM0037513	3920	3935	3990	1546	1544	1417	60.6145	61.6257	61.6745	24.7639	24.4602	24.8516	2.18929e-135	-1.24611	down
EVM0033466	59	88	102	30	18	30	1.24325	1.88087	2.15538	0.650979	0.377441	0.720975	5.82802e-05	-1.38959	down
EVM0033467	53	48	41	98	106	76	1.27749	1.18536	0.977827	2.46296	2.64731	2.10081	0.000151728	1.05932	up
EVM0033461	153	168	160	32	61	41	0.959094	1.06953	1.00589	0.20304	0.391613	0.289367	2.01294e-10	-1.61932	down
EVM0033463	361	323	347	801	754	767	6.03165	5.47584	5.80057	13.8844	12.932	14.5574	1.93196e-36	1.30846	up
EVM0044823	2	9	10	589	547	482	0.043378	0.209679	0.222038	14.0649	12.9172	12.614	7.24454e-97	5.94585	up
EVM0045441	329	296	338	759	681	718	11.6778	10.6315	11.9972	27.9246	24.7936	28.9423	5.30124e-32	1.30045	up
EVM0034355	390	397	403	134	201	131	6.06002	6.23869	6.26413	2.14563	3.18793	2.30989	2.68745e-13	-1.18791	down
EVM0008487	191	205	266	60	52	26	3.4604	3.76644	4.83519	1.12505	0.969962	0.521249	2.86395e-16	-2.02818	down
EVM0044318	92	105	81	28	41	32	4.37956	5.07162	3.85772	1.38398	2.00675	1.72808	4.91133e-05	-1.23046	down
EVM0040679	44	53	51	108	109	101	0.742753	0.905121	0.849407	1.88516	1.89266	1.92776	4.53544e-06	1.18982	up
EVM0040670	150	197	222	53	70	63	4.18243	5.56264	6.19817	1.52839	1.99247	1.97678	1.34859e-09	-1.40848	down
EVM0008368	1420	1468	1500	386	445	351	18.486	19.353	19.5262	5.20162	5.92712	5.18082	3.27944e-89	-1.73859	down
EVM0031003	784	809	773	1830	1801	1755	9.06375	9.47996	8.93591	21.9251	21.3525	23.0366	3.46257e-80	1.3287	up
EVM0053655	88	71	84	225	233	207	2.08594	1.70391	1.99699	5.57071	5.70384	5.61074	3.02686e-16	1.55547	up
EVM0053658	126	105	123	25	19	21	2.56349	2.15855	2.48935	0.51121	0.383921	0.471232	3.30981e-13	-2.14595	down
Salix_babylonica_newGene_10891	270	165	141	89	88	57	5.34686	3.31004	2.79305	1.81299	1.77246	1.27555	2.12795e-05	-1.10658	down
EVM0046311	219	271	221	102	108	92	3.16415	3.96617	3.19047	1.52717	1.59062	1.50899	2.18103e-08	-1.06344	down
EVM0048926	42	40	61	112	178	178	1.0186	0.987635	1.48349	2.85704	4.47476	4.97091	3.83324e-11	1.76532	up
EVM0026167	1203	995	1269	234	208	232	26.73	22.3951	28.191	5.37265	4.71909	5.84274	1.28894e-79	-2.1917	down
EVM0026166	28	14	32	154	179	152	0.498021	0.248766	0.578333	2.8882	3.33765	3.1301	3.28772e-23	2.69502	up
EVM0041462	124	119	116	326	226	272	4.60993	4.47011	4.29414	12.5439	8.59238	11.4573	1.03258e-12	1.31375	up
EVM0047953	190	220	238	54	44	39	1.92168	2.25547	2.41263	0.56138	0.452663	0.445866	1.11155e-19	-2.02019	down
EVM0047952	909	1058	1049	368	431	398	27.4058	32.3321	31.6399	11.4735	13.3054	13.6209	7.16853e-30	-1.17693	down
EVM0041466	207	120	181	4	17	0	6.75898	3.96528	5.91174	0.135268	0.540405	0	0.00161338	-1.9745	down
EVM0054003	62	45	75	14	25	18	1.11341	0.824829	1.34356	0.253962	0.446165	0.369393	0.000351888	-1.36553	down
EVM0049183	621	676	790	315	329	283	7.71608	8.5056	9.81899	4.05334	4.192	3.98221	1.41539e-17	-1.01535	down
EVM0053388	3835	3486	3658	614	746	609	55.8411	51.4022	53.2486	9.25184	11.1275	10.0601	3.92666e-245	-2.32583	down
EVM0021406	122	93	124	711	646	564	3.47782	2.67417	3.52412	21.0422	18.9107	18.3005	1.09827e-77	2.60727	up
EVM0030832	529	479	509	224	186	193	11.9433	10.9602	11.4883	5.24231	4.2976	4.92776	1.15471e-18	-1.16942	down
EVM0030833	31	34	53	103	48	88	0.93749	1.03593	1.60094	3.25159	1.48292	3.05422	0.00223457	1.07224	up
EVM0053384	1709	1866	1663	3320	3512	3308	44.2283	48.9192	43.0282	89.0159	93.1432	97.1158	1.09509e-74	1.09665	up
EVM0017939	2244	2215	2209	729	602	594	38.9802	38.9678	38.3597	13.1185	10.7163	11.6992	1.11896e-102	-1.6399	down
EVM0036361	323	378	299	144	101	109	5.33404	6.31824	4.93431	2.45153	1.70381	2.02973	1.60013e-13	-1.32179	down
EVM0045835	250	260	234	39	26	20	7.21021	7.58875	6.74273	1.15396	0.764347	0.653155	2.08272e-33	-2.85841	down
EVM0035874	230	137	176	58	68	43	5.43982	3.26549	4.14551	1.40837	1.62747	1.14746	3.9961e-09	-1.47339	down
EVM0007541	125	122	122	29	18	10	1.54149	1.53383	1.50539	0.368466	0.222207	0.126893	4.4055e-14	-2.36301	down
EVM0051520	488	579	503	207	246	242	12.9123	15.5062	13.2935	5.66546	6.65401	7.25834	1.32083e-13	-1.01381	down
EVM0014779	684	764	683	1990	1397	1557	88.9569	100.747	88.8862	268.418	186.395	229.885	1.10235e-36	1.349	up
Salix_babylonica_newGene_1098	840	836	807	194	266	212	36.3519	36.6052	34.8894	8.68418	11.7628	10.3921	8.9532e-48	-1.72235	down
EVM0009117	1967	2007	1822	513	525	466	29.0767	30.0439	26.9292	7.85202	7.95449	7.80768	1.32437e-118	-1.79329	down
EVM0029249	223	229	231	48	16	18	3.51594	3.6634	3.63735	0.783242	0.244849	0.315546	2.07622e-23	-2.74596	down
EVM0028115	251	310	274	45	43	43	5.7169	7.16176	6.25066	1.05599	0.991144	1.1105	5.27143e-32	-2.44361	down
EVM0028117	379	330	318	70	45	67	12.3269	10.8541	10.3453	2.33567	1.47932	2.45826	2.96358e-31	-2.27864	down
EVM0028111	227	241	222	102	70	87	3.9011	4.19262	3.8109	1.81887	1.23634	1.68657	9.09491e-10	-1.22936	down
EVM0028113	490	493	518	158	89	129	9.61599	9.78629	10.1628	3.21271	1.78917	2.86914	8.73336e-27	-1.80886	down
EVM0015791	615	669	689	1423	1264	1090	17.7965	19.6026	19.9335	42.6879	37.5196	35.7911	3.98695e-33	1.07342	up
EVM0006630	103	79	91	257	234	190	5.14904	3.97315	4.53331	13.2685	11.9395	10.7439	1.85475e-13	1.42131	up
EVM0015424	0	12	3	66	77	53	0	0.109502	0.029478	0.665309	0.769234	0.5849	0.00140105	1.98629	up
EVM0004774	523	486	489	1122	1049	972	8.59781	8.08593	8.02351	19.108	17.6573	18.1231	4.45741e-43	1.20737	up
EVM0004771	314	417	414	164	153	166	4.70954	6.34248	6.21434	2.54451	2.34907	2.81987	3.96757e-11	-1.07611	down
EVM0008643	48	72	83	25	31	28	1.02984	1.56559	1.78625	0.540674	0.670016	0.680825	0.00360414	-1.0286	down
EVM0008647	1502	1476	1343	301	278	234	27.8406	27.7038	24.8711	5.76348	5.2621	4.90594	8.56408e-120	-2.2507	down
EVM0002020	1499	1423	1411	313	410	356	23.8018	22.8897	22.4037	5.14851	6.66172	6.40732	7.37266e-82	-1.84637	down
EVM0004166	118	113	123	39	31	30	6.25786	6.05669	6.50575	2.12485	1.65252	1.80399	6.16413e-09	-1.587	down
EVM0027351	51	57	37	15	16	14	4.24852	4.80946	3.04281	1.27313	1.37352	1.33019	0.000835987	-1.35596	down
EVM0022182	111	115	116	280	253	275	3.58045	3.77309	3.75008	9.41251	8.41251	10.1172	1.73903e-15	1.35956	up
EVM0028801	66	80	64	30	21	19	1.4417	1.76152	1.39039	0.676684	0.468823	0.45308	0.000136996	-1.3185	down
EVM0026409	670	480	511	1342	1375	1286	35.42	25.6864	27.0247	73.5283	74.5516	77.1649	2.35326e-42	1.40445	up
EVM0026405	735	714	817	1570	1527	1399	14.3461	14.11	15.9323	31.7355	30.5435	30.9683	4.49815e-50	1.12921	up
EVM0016740	143	172	174	71	64	65	2.06139	2.51142	2.50207	1.05507	0.946424	1.05797	9.5086e-07	-1.10256	down
EVM0056569	619	672	692	1351	1181	1238	12.1228	13.336	13.5485	27.4354	23.7284	27.5324	3.4508e-34	1.06838	up
EVM0030030	131	89	85	51	41	33	3.35075	2.30926	2.17807	1.34061	1.05916	0.94891	0.000354357	-1.07369	down
EVM0030037	280	264	306	103	131	96	9.86787	9.43321	10.7716	3.74472	4.73689	3.80672	1.44235e-11	-1.19422	down
EVM0011350	681	762	642	281	224	233	22.7837	25.8065	21.461	9.72896	7.66841	8.83908	1.35748e-26	-1.33716	down
EVM0001944	1238	1096	1148	286	340	324	27.894	25.0077	25.857	6.67005	7.85131	8.27214	9.70071e-64	-1.71298	down
EVM0036620	4403	4481	4630	1560	1750	1453	23.7275	24.4543	24.9414	8.70702	9.66373	8.87976	9.00664e-140	-1.35708	down
EVM0029768	112	87	129	453	356	340	2.95526	2.31731	3.40496	12.3946	9.64311	10.168	1.52848e-28	1.91015	up
Salix_babylonica_newGene_8476	114	137	140	3	4	3	3.8414	4.67459	4.71617	0.087877	0.12138	0.09263	5.70803e-28	-4.35441	down
EVM0042380	782	768	852	300	225	255	22.0781	21.966	24.0486	8.75662	6.49739	8.15943	3.27203e-34	-1.45967	down
EVM0034545	455	467	492	942	1089	829	5.23851	5.44766	5.66503	11.2542	12.8674	10.8396	5.12707e-32	1.15067	up
EVM0021178	259	265	217	75	57	37	26.4204	27.3615	22.0597	7.86505	5.89861	4.25956	6.18266e-18	-1.92109	down
EVM0035498	1301	1250	1256	504	565	532	19.0485	18.5356	18.3704	7.63288	8.47475	8.83411	8.46673e-38	-1.0968	down
EVM0031328	1053	1178	1144	223	274	204	14.9748	16.9642	16.2593	3.28212	3.98036	3.2778	7.28312e-86	-2.10582	down
EVM0031324	126	146	118	278	292	255	1.24605	1.46817	1.16831	2.85212	2.96586	2.8638	6.04971e-13	1.20091	up
EVM0031499	253	300	256	87	81	57	2.9796	3.57218	3.00884	1.05709	0.97494	0.761509	2.08022e-17	-1.65804	down
EVM0046840	1107	1144	1116	11016	11322	10655	21.1527	22.1371	21.3122	218.026	221.678	230.932	0	3.4338	up
EVM0032670	1470	1311	1446	581	596	488	26.8127	24.2093	26.3583	10.976	11.1243	10.0893	8.41801e-46	-1.1941	down
EVM0032677	511	621	574	293	238	196	9.07354	11.1591	10.1969	5.38164	4.32646	3.93456	1.3943e-14	-1.07401	down
EVM0032678	860	776	691	318	312	217	21.7318	19.8495	17.436	8.31372	8.05624	6.20656	3.29579e-24	-1.30262	down
EVM0039867	2169	2120	2153	925	866	965	33.2223	32.8828	32.9635	14.6801	13.5825	16.7651	5.5957e-46	-1.07107	down
EVM0000287	1393	1352	1479	3476	3301	3102	28.635	28.1466	30.3903	74.037	69.5531	72.3564	3.59717e-130	1.36833	up
EVM0045763	49	40	65	7	14	14	1.65734	1.37158	2.18643	0.244923	0.488328	0.538255	4.83171e-05	-1.71123	down
EVM0041865	523	502	471	160	217	174	11.0508	10.7252	9.94384	3.48839	4.69482	4.15532	1.2444e-19	-1.27731	down
EVM0033230	56	65	57	14	35	16	0.645714	0.759795	0.652259	0.167599	0.407354	0.2096	0.00263947	-1.17307	down
EVM0040195	1134	1228	1044	444	424	390	24.7619	27.1629	22.7973	10.0288	9.47484	9.64637	7.05387e-41	-1.28337	down
Salix_babylonica_newGene_2251	90	88	91	34	27	22	7.32179	7.20382	7.41453	2.83831	2.24398	2.02888	2.4812e-06	-1.44752	down
EVM0048067	494	557	626	1279	1169	1251	7.9289	9.05171	10.0403	21.2716	19.2438	22.7956	1.619e-39	1.28113	up
EVM0040733	552	570	554	159	166	142	17.1746	17.9576	17.2189	5.10736	5.28339	4.99171	1.30037e-38	-1.67793	down
EVM0008089	207	208	233	141	66	75	7.65457	7.77775	8.6042	5.4011	2.4757	3.15327	3.0456e-05	-1.01455	down
EVM0027113	88	80	128	28	28	32	1.45156	1.33849	2.10407	0.467523	0.463829	0.592435	1.87862e-06	-1.48579	down
EVM0044523	632	718	680	327	301	275	7.48065	8.6082	8.04866	4.00446	3.64825	3.6914	2.87448e-19	-1.01457	down
EVM0017014	182	149	163	73	73	46	3.86993	3.21314	3.46562	1.59589	1.59072	1.1076	4.95488e-07	-1.17679	down
EVM0017010	1013	1049	927	116	137	67	7.05885	7.40453	6.45392	0.833893	0.973608	0.527358	1.80493e-98	-3.03737	down
EVM0026332	98	99	112	285	279	259	3.58222	3.64632	4.07761	10.7708	10.4347	10.7199	2.3063e-19	1.52628	up
EVM0057178	263	269	277	748	764	641	4.54672	4.7087	4.78951	13.3934	13.5385	12.5654	8.84813e-47	1.54257	up
Salix_babylonica_newGene_8445	57	45	54	28	24	9	0.896145	0.711699	0.849933	0.447368	0.386211	0.152777	0.0084385	-1.07869	down
EVM0026395	396	420	386	73	74	79	2.80345	3.01718	2.73685	0.531328	0.532753	0.632486	2.01473e-40	-2.21633	down
EVM0026393	369	456	464	129	193	111	6.83803	8.57541	8.6134	2.46536	3.65443	2.32484	1.1515e-15	-1.40276	down
EVM0033483	213	213	189	83	70	79	5.52821	5.61526	4.9075	2.22314	1.86282	2.31526	2.24659e-09	-1.22126	down
EVM0054276	524	522	525	212	231	212	6.09492	6.14839	6.10151	2.55355	2.74492	2.79202	5.3008e-19	-1.10354	down
EVM0010244	139	154	90	49	38	16	1.53733	1.7359	0.993059	0.559324	0.431335	0.194325	4.58439e-07	-1.62864	down
EVM0011114	358	398	412	835	962	859	3.61872	4.07701	4.17022	8.7531	9.98174	9.86286	8.0712e-39	1.32148	up
EVM0050595	11	25	25	34	52	53	0.437148	1.02587	1.01621	1.43388	2.18881	2.47387	0.00464124	1.17457	up
EVM0050590	241	271	325	104	145	120	3.50351	3.98089	4.72607	1.56553	2.15629	1.97389	8.58465e-08	-1.00938	down
EVM0014099	73	65	59	734	624	552	1.63483	1.48291	1.32549	17.1749	14.4405	14.1327	5.92493e-102	3.3561	up
EVM0014097	1834	1887	1959	3821	3729	3539	54.882	57.1798	58.5944	118.445	114.351	120.153	6.55637e-104	1.10925	up
EVM0014094	41	54	70	106	113	97	0.921983	1.25286	1.59546	2.50977	2.66251	2.52394	0.00016028	1.02726	up
EVM0014092	139	97	136	24	40	22	1.61186	1.14052	1.57921	0.280096	0.471233	0.287982	5.51371e-10	-1.84194	down
EVM0034104	1402	1252	1352	342	376	276	16.6246	15.0398	16.0328	4.1926	4.5616	3.70884	1.33716e-82	-1.85541	down
EVM0029160	650	572	639	280	259	208	3.24185	2.88847	3.18765	1.44517	1.32481	1.17366	4.49181e-21	-1.16125	down
Salix_babylonica_newGene_6699	22	24	10	47	52	41	0.453616	0.401683	0.232493	1.03521	0.868366	0.783558	0.00144516	1.28872	up
EVM0012678	10	18	15	33	56	42	0.347328	0.621774	0.520266	1.18535	1.9838	1.66365	0.000287518	1.51896	up
EVM0005305	56	87	102	19	16	11	2.86281	4.5408	5.24685	1.01382	0.820209	0.643588	2.03058e-08	-2.039	down
EVM0023136	9	28	25	48	61	57	0.183305	0.645575	0.569754	1.1244	1.42739	1.47948	0.000465746	1.38728	up
EVM0023135	223	189	144	34	50	47	7.20289	6.17983	4.65026	1.12138	1.6334	1.71782	2.84373e-13	-1.84551	down
EVM0018989	73	78	66	25	25	12	0.87089	0.939045	0.780305	0.309043	0.30546	0.161446	1.61632e-05	-1.51868	down
EVM0011808	52	39	52	22	21	14	3.05001	2.2877	3.06029	1.29133	1.2452	0.883778	0.00826079	-1.05408	down
EVM0013185	38	37	49	13	15	12	0.748376	0.732922	0.948439	0.247568	0.294979	0.259792	0.00246912	-1.28859	down
EVM0013180	57	58	59	20	15	20	1.92125	1.97139	2.0032	0.685287	0.491336	0.753048	0.000239401	-1.36042	down
EVM0053923	89	129	123	273	289	351	2.21016	3.22528	3.04337	7.02293	7.35857	9.88333	1.07922e-15	1.53243	up
EVM0053927	315	296	349	83	75	78	6.66342	6.33564	7.37587	1.81922	1.62032	1.8647	3.68768e-25	-1.83342	down
EVM0053929	989	1003	1085	3013	3604	2928	4.46493	4.58442	4.89676	14.0888	16.6755	14.9946	2.06836e-143	1.77117	up
EVM0032907	1027	688	986	134	141	131	49.7908	33.7955	47.7942	6.68789	6.97553	7.1796	1.28061e-66	-2.54446	down
EVM0001378	31	31	77	101	102	104	0.802567	0.813923	1.98106	2.70764	2.70828	3.05197	0.00024009	1.19669	up
EVM0015274	59	39	47	146	226	181	0.972439	0.650288	0.779429	2.5276	3.87331	3.43044	2.99126e-16	1.98596	up
EVM0043193	126	127	109	35	38	29	1.20001	1.21806	1.03284	0.343237	0.36828	0.307958	4.2783e-09	-1.59367	down
EVM0043199	53	77	43	23	15	16	0.540825	0.798487	0.436883	0.238778	0.156934	0.182794	0.00051449	-1.36266	down
EVM0023969	352	284	320	678	684	623	7.25911	5.93577	6.60585	14.5136	14.4756	14.5936	1.72725e-26	1.18885	up
EVM0025492	189	141	158	50	67	82	4.16045	3.14029	3.47975	1.12661	1.49534	2.0532	1.32626e-05	-1.08974	down
EVM0025497	457	414	438	17	14	15	20.8113	19.1168	19.9398	0.790143	0.617968	0.773183	6.86896e-79	-4.46987	down
EVM0035514	157	174	129	2169	1824	1795	4.98573	5.60379	4.076	71.475	59.4815	64.7757	3.88123e-268	3.76503	up
EVM0035510	187	144	125	841	695	682	7.59409	5.9089	5.08334	35.5026	29.0186	31.545	2.39866e-65	2.39133	up
EVM0022618	109	90	135	268	280	249	2.13223	1.78616	2.65297	5.44799	5.63545	5.54069	4.2737e-14	1.36747	up
EVM0022611	78	73	81	29	24	33	2.94198	2.77867	3.07018	1.12658	0.907762	1.39291	0.000245468	-1.18542	down
EVM0051416	4292	4032	4305	895	862	686	77.3703	73.6161	77.5819	16.6994	15.9195	14.0145	3.85545e-261	-2.22028	down
EVM0035376	277	228	256	58	30	53	7.20162	5.9878	6.64602	1.5488	0.779113	1.55189	1.38691e-21	-2.19028	down
EVM0031518	260	307	280	87	73	60	3.07066	3.67474	3.30933	1.05675	0.878358	0.795336	2.92478e-20	-1.75431	down
EVM0036153	26	27	37	99	125	82	0.837529	0.889751	1.19155	3.34258	4.20717	3.0469	1.41106e-09	1.7828	up
EVM0046478	537	452	526	179	242	177	8.0364	6.85455	7.87168	2.7614	3.69878	3.00004	2.04155e-16	-1.17969	down
EVM0001184	155	158	189	54	49	76	2.92785	3.02543	3.57564	1.05359	0.93515	1.63016	2.14248e-07	-1.27435	down
EVM0001181	204	245	227	59	46	67	5.18517	6.32961	5.78496	1.54164	1.18761	1.9393	7.6738e-16	-1.75882	down
EVM0001458	1843	1793	1737	445	438	426	24.9084	24.5386	23.4619	6.22004	6.06456	6.52251	1.83038e-126	-1.88217	down
EVM0000588	10345	9632	9973	3318	3596	2855	70.0345	66.0425	67.496	23.2659	24.9448	21.9185	4.17512e-204	-1.47074	down
EVM0006860	243	290	293	555	600	430	3.24653	3.92637	3.91371	7.68683	8.22281	6.51083	8.42962e-16	1.06707	up
EVM0038691	111	122	141	43	34	47	5.07262	5.65502	6.48642	2.02535	1.5951	2.44014	4.17174e-07	-1.36561	down
EVM0006868	398	291	289	1275	1013	957	10.9305	8.09268	7.9408	36.2851	28.5267	29.845	5.10372e-50	1.85239	up
EVM0030263	1406	1309	1341	639	616	543	7.8571	7.40674	7.48971	3.69701	3.52776	3.43947	2.45741e-37	-1.02427	down
EVM0008479	118	82	121	59	41	21	0.991457	0.696116	1.01909	0.513246	0.345662	0.196995	0.000263706	-1.18	down
EVM0008473	62	63	70	142	183	167	2.50748	2.58605	2.83571	6.0099	7.62969	7.72264	1.38587e-10	1.42987	up
EVM0012474	741	777	706	1940	1933	1699	15.6358	16.5978	14.878	42.3896	41.8001	40.6593	5.98734e-95	1.46386	up
EVM0012475	74	46	44	7	10	11	1.33011	0.824919	0.785471	0.111844	0.166458	0.224281	1.16939e-06	-2.05348	down
EVM0051956	124	106	89	237	167	219	2.454	2.11878	1.75201	4.85391	3.39045	4.91618	3.84855e-07	1.08039	up
EVM0042619	73	98	111	231	210	195	10.6519	14.6157	16.3408	35.2782	31.6997	32.6596	1.78224e-10	1.28039	up
EVM0041676	181	174	154	67	47	73	3.09244	3.01925	2.62954	1.17754	0.817135	1.41035	2.1631e-07	-1.23952	down
EVM0015696	60	46	49	8	26	17	0.762501	0.592755	0.629482	0.1018	0.339942	0.247427	0.0024135	-1.27081	down
EVM0033001	574	494	616	188	216	138	13.5337	11.7967	14.5256	4.59513	5.21969	3.67049	5.62004e-24	-1.47195	down
EVM0003741	25	34	48	263	241	231	0.671083	0.938256	1.33776	7.61626	6.90369	7.31446	1.41988e-35	2.81175	up
EVM0048235	2255	2146	2155	9893	10004	8905	38.9452	37.5287	37.2129	177.009	177.075	174.471	0	2.27736	up
EVM0030508	189	175	149	1343	1365	1179	7.85705	7.36199	6.20476	58.0616	58.4044	55.8434	1.76305e-187	3.04052	up
EVM0030046	993	1113	1111	2196	2362	2168	7.00253	7.95454	7.83709	16.054	17.0821	17.3532	3.54933e-71	1.20626	up
EVM0005743	196	158	140	37	65	69	4.22215	3.45438	3.01595	0.823765	1.42347	1.68292	7.00786e-07	-1.30914	down
EVM0036311	155	126	115	37	47	41	4.51503	3.73039	3.34063	1.12209	1.40853	1.32916	4.44208e-08	-1.44128	down
EVM0004835	1808	1740	1806	648	642	510	34.9534	34.0615	34.8867	12.9627	12.7021	11.1764	3.00503e-75	-1.42337	down
EVM0052544	450	449	457	170	134	176	8.70859	8.78921	8.8368	3.39002	2.65249	3.85311	1.18146e-18	-1.32547	down
EVM0016573	131	134	105	56	43	21	6.1036	6.3368	4.9164	2.67636	2.04507	1.08566	3.04268e-06	-1.3955	down
EVM0053493	191	234	236	1630	1465	1473	7.62931	9.46544	9.41987	67.6407	60.1172	66.9193	2.0433e-188	2.91368	up
EVM0053491	280	275	220	50	30	42	4.12007	4.10035	3.23953	0.756111	0.444813	0.698156	1.38581e-26	-2.42109	down
EVM0053497	302	339	390	1295	1251	1229	5.46817	6.21099	7.04598	24.2731	23.1974	25.2233	8.47681e-95	2.00542	up
EVM0053495	316	237	304	109	144	124	7.89539	5.99248	7.586	2.8089	3.67629	3.50065	3.87253e-08	-1.013	down
EVM0047463	338	370	411	937	877	788	3.80574	4.22165	4.62649	10.9533	10.1384	10.0877	7.73306e-40	1.35151	up
EVM0047460	45	58	54	100	80	125	1.11146	1.4719	1.34694	2.60411	2.04536	3.56823	0.000259069	1.05068	up
EVM0057447	119	123	106	31	44	26	2.42281	2.52986	2.15574	0.650867	0.901637	0.590823	4.04834e-08	-1.54886	down
EVM0045806	128	118	171	329	336	296	3.79198	3.52627	5.05784	10.0973	10.2114	9.93259	2.22742e-15	1.3228	up
EVM0013433	62	103	53	18	25	31	1.10162	1.85682	0.944731	0.328606	0.445921	0.625407	0.000680015	-1.26539	down
EVM0041585	259	236	230	109	111	93	3.60063	3.3167	3.19296	1.56075	1.56834	1.45817	9.2519e-09	-1.04301	down
EVM0041581	356	329	376	913	950	727	8.33128	7.79073	8.78776	22.1449	22.7974	19.327	2.32378e-41	1.4177	up
EVM0026051	1769	1652	1533	5052	4446	4086	25.8913	24.4832	22.4301	76.6121	66.7047	67.8602	2.92907e-133	1.59422	up
EVM0017222	211	200	262	84	62	65	8.74116	8.42192	10.8917	3.61215	2.63844	3.03964	2.70153e-12	-1.47762	down
EVM0034001	112	157	200	960	1006	945	2.67351	3.78227	4.77015	23.7366	24.625	25.5863	3.83001e-90	2.74211	up
EVM0050145	379	461	430	163	188	150	3.96667	4.89302	4.50305	1.76227	2.014	1.77451	1.22684e-15	-1.1794	down
EVM0030044	3728	3329	3439	361	403	324	67.6211	61.141	62.3563	6.76879	7.47958	6.661	0	-3.11246	down
EVM0025654	59	48	93	9	20	20	0.69005	0.572699	1.09708	0.101924	0.239957	0.265331	3.31144e-05	-1.64964	down
EVM0025656	78	50	52	13	10	21	1.20431	0.780768	0.802817	0.208142	0.15797	0.350681	4.20006e-05	-1.64326	down
EVM0021720	87	93	86	19	10	17	3.04481	3.27338	3.0028	0.688976	0.359234	0.669947	2.17543e-10	-2.16623	down
EVM0029553	144	91	120	56	53	35	2.90565	1.85709	2.40655	1.1643	1.09456	0.799768	0.000100751	-1.09753	down
EVM0035757	77	83	46	30	22	9	1.46478	1.59624	0.859653	0.580422	0.412938	0.17993	0.000270472	-1.43808	down
EVM0035751	164	144	192	638	667	547	3.28608	2.9208	3.85611	13.2741	13.7459	12.4605	1.19989e-53	2.00712	up
EVM0035759	1271	1276	1231	351	371	250	37.8495	38.4874	36.6488	10.8244	11.3046	8.41318	5.07716e-69	-1.80399	down
EVM0020457	83	60	59	6	7	0	1.85873	1.348	1.30442	0.137988	0.160868	0	1.85651e-12	-3.13244	down
EVM0028604	576	633	555	1512	1471	1372	12.2987	13.6899	11.8568	33.4732	32.2232	33.2512	1.53102e-72	1.44236	up
EVM0020180	801	977	918	1660	1902	1506	7.09853	8.76824	8.13334	15.2411	17.2751	15.1391	4.45931e-35	1.04806	up
EVM0005058	288	300	304	36	28	13	2.53591	2.67253	2.67531	0.319549	0.251995	0.127393	5.1202e-43	-3.24784	down
EVM0057516	33658	30820	31558	8317	8796	7609	513.334	476.04	481.13	131.38	137.458	131.626	0	-1.81112	down
EVM0017765	750	796	943	1516	1672	1557	16.5876	17.8279	20.8582	34.7405	37.9013	39.0632	2.84758e-35	1.07232	up
EVM0026938	21	25	24	58	57	39	0.869088	1.09042	1.01345	2.56596	2.49751	1.89523	0.00176632	1.15361	up
EVM0026934	68	73	42	9	18	6	1.68922	1.834	1.02103	0.232226	0.4593	0.141287	1.43169e-06	-2.01229	down
EVM0013370	1051	995	967	517	438	367	7.73381	7.41241	7.11392	3.93425	3.30098	3.06346	1.58376e-23	-1.0381	down
EVM0022039	198	198	197	76	62	83	3.62187	3.662	3.58656	1.43402	1.16109	1.70349	6.31122e-09	-1.23207	down
EVM0016638	93	91	113	14	21	23	2.48293	2.46418	3.00814	0.3749	0.571528	0.672036	2.70883e-10	-2.03071	down
EVM0030063	321	357	406	2013	1858	1699	8.34844	9.40747	10.5709	54.337	49.6301	50.2217	4.62061e-178	2.4917	up
EVM0011380	121	126	161	40	83	47	2.84664	2.98572	3.77659	0.965279	1.98708	1.2313	0.00016112	-1.06053	down
EVM0043017	175	173	159	59	57	50	11.0873	11.0763	10.0226	3.82004	3.66701	3.57908	2.86713e-10	-1.41319	down
EVM0042941	382	443	384	1033	1033	994	9.03444	10.6255	9.08481	25.3509	25.0725	26.7089	3.43625e-54	1.4762	up
EVM0008902	580	578	594	227	225	153	6.11572	6.17465	6.26001	2.48137	2.42479	1.82405	5.78923e-25	-1.37572	down
EVM0048430	369	360	246	133	116	68	9.47774	9.35344	6.30888	3.53056	3.05259	1.96776	1.61523e-11	-1.43708	down
EVM0036050	83	106	80	295	313	225	1.49631	1.93834	1.43466	5.52325	5.79916	4.60504	2.67314e-20	1.72496	up
EVM0039084	180	150	128	53	41	48	3.45653	2.92563	2.46528	1.04367	0.791484	1.04582	5.08728e-09	-1.47101	down
EVM0036058	118	109	110	30	12	32	1.9375	1.80734	1.80954	0.497847	0.190028	0.593531	5.47197e-09	-1.87282	down
EVM0036059	2793	2850	3029	1232	1013	936	45.2566	46.7691	49.0791	20.6706	16.8228	17.2006	2.48999e-68	-1.29755	down
EVM0039550	112	107	120	210	244	184	3.08895	2.9669	3.28369	5.99961	6.8774	5.75886	3.08116e-08	1.02929	up
EVM0033629	62	59	57	19	13	38	2.05758	2.00091	1.90201	0.636993	0.440423	1.44712	0.0099414	-1.04351	down
EVM0055357	383	287	240	1136	1207	1046	8.25824	6.27774	5.17355	25.4279	26.72	25.627	5.19517e-61	2.01844	up
EVM0041081	3359	3390	3237	6986	6223	5984	65.9099	67.3739	63.4907	142.006	125.139	133.199	2.09537e-101	1.08595	up
EVM0041086	269	304	331	695	786	619	1.53169	1.75063	1.88412	4.10051	4.59112	3.99871	1.57557e-31	1.34596	up
Salix_babylonica_newGene_2675	39	66	60	12	24	14	0.647165	1.11251	1.00097	0.202871	0.395093	0.261746	0.000579617	-1.39014	down
EVM0031702	38	50	53	18	9	20	1.29917	1.73362	1.79871	0.634838	0.308028	0.772678	0.00327109	-1.24254	down
EVM0037010	208	166	184	109	43	86	5.73964	4.62672	5.0658	3.09172	1.2035	2.68502	0.00015962	-1.02236	down
EVM0009260	2168	2310	2224	6086	5741	5577	68.8995	74.3516	70.6705	200.391	187.002	201.09	1.28312e-211	1.5204	up
EVM0023959	30	17	20	75	81	63	0.977321	0.571562	0.655855	2.58706	2.75643	2.36707	4.70449e-07	1.69475	up
EVM0020280	4762	4746	4794	2059	1780	1662	138.23	139.5	139.098	61.8878	52.9343	54.6991	1.64215e-102	-1.23085	down
EVM0049450	285	299	325	653	699	644	4.34193	4.60578	4.95137	10.3029	10.9185	11.1259	3.53514e-31	1.27	up
EVM0015717	96	155	93	28	33	28	2.79565	4.5745	2.70173	0.827055	0.980263	0.900772	3.6275e-08	-1.68173	down
EVM0048477	41	39	47	182	147	141	1.80752	1.74486	2.1073	8.47743	6.75359	7.1646	4.84251e-16	1.94539	up
EVM0030542	53	56	36	21	5	19	1.57007	1.67784	1.06325	0.636302	0.152034	0.623483	0.00381424	-1.30058	down
EVM0030545	211	203	175	45	47	66	5.20973	5.06868	4.31061	1.14433	1.1733	1.83665	7.81719e-13	-1.67464	down
EVM0012848	166	155	227	70	48	42	3.7206	3.5179	5.10166	1.6113	1.09742	1.05809	3.02069e-10	-1.56026	down
EVM0053883	258	216	254	99	145	65	3.19764	2.70559	3.15146	1.26345	1.83275	0.906003	2.04004e-06	-1.06325	down
EVM0053885	98	74	67	243	222	221	1.79053	1.36865	1.21134	4.58484	4.15386	4.56319	3.63859e-16	1.61939	up
EVM0012154	215	221	212	32	34	42	4.4234	4.60186	4.34896	0.668618	0.716819	0.977349	1.95385e-24	-2.33791	down
EVM0012156	30	14	36	87	72	67	0.415792	0.187208	0.491948	1.25886	1.02446	1.04823	1.4181e-05	1.49963	up
EVM0007244	734	761	722	242	286	253	8.76324	9.19655	8.61847	2.99289	3.49712	3.41461	2.62101e-33	-1.34675	down
EVM0048379	304	363	332	714	560	612	8.78173	10.6339	9.60814	21.4153	16.601	20.098	4.58861e-17	1.05183	up
EVM0048372	222	204	252	1795	1734	1732	5.82711	5.42634	6.61902	48.9254	46.7629	51.7134	4.88472e-241	3.08339	up
EVM0021903	101	113	85	14	10	7	5.99423	6.7995	5.04877	0.837549	0.560693	0.416057	1.56654e-15	-2.81151	down
EVM0047344	7317	6921	7178	2944	3078	3075	79.8734	76.5168	78.3298	33.285	34.4285	38.0773	3.43988e-103	-1.08493	down
EVM0017529	164	99	120	355	352	359	3.14699	1.93337	2.30057	7.0799	6.95584	7.836	1.24376e-19	1.58872	up
EVM0004070	712	762	732	161	170	218	14.1757	15.3781	14.5816	3.30842	3.47141	4.9278	3.98381e-41	-1.82837	down
EVM0051575	3496	3471	3512	1636	1631	1272	49.6866	49.9636	49.8996	24.0827	23.7433	20.5002	4.45315e-65	-1.06203	down
EVM0056969	262	199	224	527	512	471	2.81231	2.16172	2.40046	5.86048	5.62845	5.72865	2.9017e-22	1.2699	up
EVM0026480	14145	13071	13193	24970	25270	23553	286.895	268.487	267.5	524.571	525.194	541.894	5.38247e-176	1.01406	up
EVM0046966	583	670	559	1177	1135	1115	20.8404	24.2625	19.9621	43.596	41.582	45.2328	1.5672e-31	1.05948	up
EVM0056929	1240	1105	1253	396	408	304	23.6057	21.3152	23.8553	7.79821	7.94436	6.55423	4.94937e-55	-1.54574	down
EVM0056920	230	206	315	503	443	445	4.44121	4.0388	6.08577	10.0889	8.7835	9.76561	1.83844e-11	1.01973	up
EVM0016433	974	934	1028	338	389	298	6.5665	6.37127	6.92487	2.35729	2.68621	2.27717	9.28539e-42	-1.36449	down
EVM0016434	69	93	84	237	262	186	1.3095	1.79501	1.60779	4.69759	5.14634	4.04543	2.95556e-15	1.57087	up
EVM0006114	370	392	364	160	206	132	8.40249	9.00878	8.26523	3.74689	4.78812	3.39357	1.58145e-10	-1.01814	down
EVM0006116	160	155	118	58	55	43	4.00324	3.91791	2.94052	1.49235	1.39081	1.20938	3.65902e-07	-1.27174	down
EVM0017384	78	41	57	17	13	27	1.99142	1.0635	1.44771	0.432433	0.328603	0.781046	0.00141243	-1.29065	down
EVM0019455	94	88	92	187	185	184	1.46893	1.39225	1.43697	3.0306	2.95957	3.2509	6.55878e-09	1.13652	up
EVM0011601	383	353	434	842	776	714	6.86609	6.40812	7.77541	15.6556	14.27	14.5247	9.45872e-27	1.13102	up
EVM0045412	498	520	554	1164	1153	1074	4.87214	5.14728	5.41967	11.7978	11.5562	11.9192	1.22353e-49	1.24848	up
EVM0014121	309	329	349	733	803	672	6.19735	6.67787	6.98639	15.2167	16.4986	15.272	7.25981e-35	1.29536	up
EVM0038594	66	58	78	217	187	152	2.07125	1.82804	2.4376	7.09532	6.05137	5.43316	1.2041e-12	1.54714	up
EVM0015839	766	682	714	219	242	247	13.3084	11.9991	12.4142	3.93456	4.3002	4.86123	2.29492e-34	-1.44702	down
EVM0021686	430	464	409	108	106	70	17.1366	18.7352	16.2812	4.44881	4.32405	3.15197	1.15335e-34	-2.0164	down
EVM0029451	179	179	210	34	39	17	10.9504	11.0995	12.8992	2.1411	2.42325	1.16042	1.99407e-20	-2.39232	down
EVM0029455	550	516	521	1283	1150	1198	10.6363	10.1061	10.0703	25.6993	22.781	26.2737	5.79208e-52	1.33399	up
EVM0029459	1204	1255	1151	429	500	422	9.37213	9.89418	8.95687	3.45607	3.99075	3.7215	4.13592e-44	-1.26536	down
EVM0028167	261	289	236	1552	1250	1211	7.85326	8.81854	7.0823	48.4362	38.607	41.4059	4.59264e-115	2.47415	up
EVM0032028	415	414	452	943	838	905	6.56083	6.6411	7.15566	15.4612	13.6014	16.2565	4.47927e-33	1.20769	up
EVM0022604	506	507	482	916	1014	824	7.4999	7.60485	7.14191	14.067	15.4053	13.8601	3.78444e-28	1.01854	up
EVM0020224	5	11	7	52	34	34	0.10749	0.227983	0.1362	1.15934	0.739139	0.815805	3.67591e-06	2.09554	up
EVM0039714	17	14	10	62	66	50	0.355826	0.299739	0.203009	1.41547	1.47504	1.24236	8.21709e-08	2.01145	up
EVM0027948	325	286	320	140	140	128	8.2053	7.33138	8.09493	3.6668	3.6224	3.6593	1.52824e-10	-1.02548	down
EVM0029224	596	600	599	251	233	242	16.1774	16.4841	16.2559	7.03743	6.46625	7.42729	3.08656e-22	-1.1469	down
EVM0029227	56	54	35	95	106	76	0.604739	0.595932	0.376821	1.06255	1.18024	0.934387	0.000505976	1.0115	up
EVM0033548	59	66	78	21	14	4	2.51094	2.83648	3.34546	0.905793	0.58021	0.194291	1.14209e-06	-1.96155	down
EVM0033540	182	182	186	91	70	73	3.68774	3.7447	3.76906	1.8973	1.44825	1.67791	5.85841e-07	-1.05324	down
EVM0028515	350	350	406	93	97	138	10.4877	10.6155	12.1602	2.86867	2.96901	4.69324	2.59934e-17	-1.55834	down
EVM0010925	31	15	18	72	68	80	0.776536	0.376193	0.455265	1.88626	1.74747	2.30483	4.17284e-07	1.75719	up
EVM0030384	186	206	188	419	419	385	2.51296	2.81916	2.53163	5.86511	5.80216	5.89111	3.63357e-19	1.20564	up
EVM0044059	169	142	127	310	271	227	1.97894	1.68482	1.49069	3.7694	3.26654	3.03003	1.31181e-08	1.00292	up
EVM0008000	477	484	496	141	122	89	7.35538	7.55009	7.65039	2.23893	1.92651	1.54812	5.29982e-35	-1.87558	down
EVM0024335	247	233	297	68	82	99	3.49421	3.34365	4.20141	0.986535	1.19014	1.58539	1.84538e-12	-1.44323	down
EVM0049582	56	65	45	392	313	284	2.59188	3.04717	2.06785	18.8367	14.8771	14.9565	1.36816e-41	2.63846	up
EVM0052005	159	201	170	827	750	778	3.84779	4.93277	4.11315	20.7799	18.6321	21.386	2.34479e-77	2.2733	up
EVM0057237	533	444	531	137	128	107	12.9237	10.8972	12.8685	3.44249	3.17916	2.93407	5.32023e-36	-1.84506	down
EVM0005311	8638	8143	8359	22698	23340	19756	91.965	87.7992	88.9683	250.307	254.627	238.59	0	1.53018	up
EVM0047582	24	22	22	420	401	347	0.828983	0.750525	0.748159	15.3037	14.465	13.8321	1.04995e-80	4.09072	up
Salix_babylonica_newGene_3124	237	282	172	69	56	34	9.80515	11.7877	7.10669	3.02568	2.36933	1.59297	2.20963e-14	-1.89314	down
EVM0048608	55	58	33	2	6	6	3.00309	3.22686	1.82051	0.057276	0.323725	0.357628	3.03195e-08	-2.59507	down
EVM0034651	111	155	134	1911	2093	1762	1.9223	2.71501	2.30458	34.2821	37.1405	34.609	0	3.96069	up
EVM0054762	30	17	27	52	54	56	0.682701	0.385807	0.609591	1.22804	1.28117	1.45504	0.00154001	1.15875	up
EVM0054763	857	808	814	239	213	168	9.36326	8.94817	8.89466	2.70257	2.37981	2.07719	1.60776e-55	-1.83817	down
EVM0055618	839	938	874	314	383	315	19.9551	22.6022	20.7749	7.72243	9.32221	8.49864	3.81018e-31	-1.2343	down
EVM0001341	143	126	152	30	23	16	4.36187	3.88853	4.6466	0.946515	0.706093	0.55246	3.14859e-16	-2.31587	down
EVM0026228	881	1021	1023	257	295	225	26.035	30.5715	30.2388	7.86713	8.92468	7.54578	1.04096e-56	-1.75319	down
EVM0026226	534	529	506	202	217	152	6.11914	6.13018	5.78904	2.39076	2.54139	1.96776	4.77144e-22	-1.29977	down
EVM0050067	459	525	439	117	128	153	3.23876	3.74604	3.09596	0.853232	0.921239	1.22124	1.23311e-25	-1.65592	down
EVM0021976	300	321	208	1396	1112	1178	11.4705	12.4276	7.93299	55.3894	43.6547	51.1873	5.18929e-70	2.27016	up
EVM0042470	266	204	264	769	766	729	3.94401	3.06045	3.90906	11.8058	11.6292	12.2516	3.71742e-51	1.75402	up
EVM0055493	20	21	25	48	69	42	0.729789	0.770906	0.925628	1.83134	2.61561	1.77368	0.000664479	1.26752	up
EVM0010829	2035	1827	2037	815	826	674	30.6253	27.8413	30.6429	12.6952	12.733	11.4993	6.82461e-58	-1.20091	down
EVM0050513	69	73	85	146	133	142	0.851171	0.916608	1.05708	1.8831	1.68902	2.00377	9.50955e-06	1.00263	up
EVM0050510	80	123	73	192	187	214	0.893177	1.39581	0.810066	2.23641	2.15042	2.72701	7.29361e-08	1.2084	up
EVM0017579	360	353	315	90	101	107	5.56213	5.52069	4.86802	1.43298	1.59963	1.87342	4.18973e-21	-1.60299	down
EVM0009018	188	196	220	767	708	682	4.77317	5.02666	5.58407	20.1773	18.4096	19.6331	3.49795e-64	1.9626	up
EVM0044936	223	204	194	54	62	49	3.97143	3.66619	3.44026	0.992496	1.11689	0.976799	9.99681e-16	-1.70914	down
EVM0044931	253	240	199	35	34	46	8.40252	8.05576	6.60609	1.17913	1.15582	1.72459	4.98896e-24	-2.33922	down
EVM0044932	205	159	181	48	65	76	7.08139	5.55415	6.26897	1.69612	2.29168	2.97657	2.79653e-08	-1.31909	down
EVM0052809	514	584	568	125	173	113	10.6193	12.2197	11.7244	2.67246	3.65111	2.64955	1.0023e-35	-1.847	down
EVM0056586	181	133	137	305	274	268	6.57722	4.89229	4.97339	11.5137	10.2482	11.0862	1.66972e-09	1.03339	up
EVM0045530	340	373	391	172	132	151	4.92514	5.47933	5.66521	2.58473	1.96026	2.48556	2.39079e-12	-1.1108	down
EVM0015508	70	78	35	22	21	19	2.42004	2.71034	1.20854	0.764134	0.724421	0.740429	0.00127505	-1.26098	down
EVM0041117	13	20	23	47	38	57	0.22833	0.361947	0.410002	0.854575	0.680315	1.15388	0.000936434	1.32292	up
EVM0004437	162	183	153	37	22	22	3.32958	3.81722	3.14683	0.789835	0.444163	0.504864	1.88298e-18	-2.34197	down
EVM0028250	42	36	34	17	8	5	1.61846	1.41321	1.29628	0.683442	0.298054	0.195552	0.00187438	-1.46194	down
EVM0002106	3345	3248	3148	643	760	626	54.3589	53.4479	51.1377	10.8158	12.6414	11.5289	4.60965e-213	-2.11132	down
EVM0050395	112	105	104	292	245	264	5.5593	5.27703	5.17101	15.0836	12.542	14.9561	2.23733e-16	1.43421	up
EVM0007164	1158	1183	1280	509	545	445	10.0822	10.4279	11.1442	4.59209	4.86419	4.39436	1.29856e-37	-1.12204	down
EVM0013106	456	444	410	1381	1164	2171	16.6926	16.4364	14.9967	52.3505	43.6684	90.1481	7.66073e-09	1.85782	up
EVM0028927	50	51	49	152	84	72	0.587022	0.604936	0.581169	1.86933	1.01717	0.961128	0.000312981	1.09944	up
EVM0026566	1169	1136	1130	2109	2108	2049	36.7814	36.2241	35.5427	68.787	68.011	73.176	3.10174e-57	1.0112	up
Salix_babylonica_newGene_9025	270	318	270	120	122	105	10.7022	12.066	10.6816	4.48361	4.88677	4.28323	4.28451e-11	-1.13728	down
EVM0018682	220	163	173	34	52	56	7.47399	5.58934	5.8617	1.18489	1.80048	2.13102	2.92426e-12	-1.73461	down
EVM0010457	143	133	129	253	292	253	2.52225	2.38422	2.28213	4.63354	5.28976	5.06469	3.19288e-11	1.10188	up
EVM0013817	88	80	67	158	194	125	2.68852	2.47019	2.06055	5.02268	6.10965	4.36397	1.01286e-06	1.11764	up
EVM0013814	2116	2159	2067	837	901	716	84.5306	87.3558	82.5683	34.638	36.8694	32.4308	1.25147e-67	-1.22213	down
EVM0011889	342	316	349	94	137	96	8.2307	7.69089	8.38643	2.33145	3.38173	2.60682	6.83234e-17	-1.44699	down
EVM0035846	58	54	56	157	110	136	1.88599	1.76891	1.80592	5.32977	3.68717	5.04126	5.12301e-08	1.34908	up
EVM0050257	1091	970	983	275	302	274	59.6472	53.7088	53.6837	15.5662	16.9189	16.9502	8.52856e-61	-1.67958	down
EVM0038945	309	341	297	129	127	109	3.15438	3.53028	3.0299	1.36622	1.32574	1.2604	1.71221e-13	-1.20777	down
EVM0024237	1882	1756	1773	698	710	654	28.3158	26.7642	26.6735	10.8799	10.9439	11.1555	1.38555e-66	-1.24129	down
EVM0029644	374	305	320	127	84	87	6.91675	5.71084	5.92843	2.42087	1.59233	1.81901	2.77982e-17	-1.56082	down
EVM0024239	1692	1615	1854	389	370	399	23.6489	22.8581	25.906	5.63048	5.2874	6.32205	1.4569e-111	-1.99564	down
EVM0022698	1761	2582	1826	568	560	706	93.709	139.136	97.1171	31.301	30.5211	42.5699	6.31689e-10	-1.52554	down
EVM0019220	714	626	632	189	184	168	15.8057	14.047	13.9845	4.32922	4.15656	4.21645	6.96732e-43	-1.70107	down
EVM0015971	153	122	126	25	19	19	2.78061	2.23834	2.2891	0.470665	0.339406	0.391585	2.79567e-16	-2.36271	down
EVM0015974	88	95	94	34	22	46	3.20375	3.51831	3.45444	1.26817	0.7993	1.91535	0.000214053	-1.18936	down
EVM0034466	694	789	840	158	162	214	18.5903	21.4241	22.5231	4.36524	4.43095	6.49383	1.29217e-42	-1.93816	down
EVM0035599	1258	1419	1246	2672	2665	2522	31.6686	36.1925	31.3491	69.6882	68.7649	72.0262	5.89451e-70	1.14488	up
EVM0033851	273	279	314	587	669	531	7.26481	7.50662	8.35253	16.2003	18.2686	16.0331	1.87263e-23	1.17666	up
EVM0013289	1677	1606	1717	6262	6243	5915	29.1939	28.3111	29.8837	112.95	111.398	116.844	0	2.02446	up
EVM0050939	206	257	246	574	588	420	5.24008	6.60615	6.25888	15.1284	15.3263	12.1168	2.27171e-20	1.27955	up
EVM0035338	110	92	130	19	46	36	2.13014	1.79425	2.50344	0.368039	0.911555	0.780288	3.69132e-06	-1.45527	down
EVM0035334	12	14	13	55	36	57	0.231093	0.272779	0.248847	1.08494	0.699179	1.24043	7.02233e-06	1.81459	up
EVM0001106	86	76	66	6	2	17	2.0592	1.83204	1.55796	0.148824	0.049076	0.460695	1.46799e-09	-2.56119	down
EVM0046963	578	601	579	1260	1092	1031	18.5533	19.5209	18.5559	41.8703	35.8895	37.5098	2.84479e-34	1.08281	up
EVM0046964	876	915	918	209	182	265	22.3765	23.6552	23.4391	5.51473	4.75138	7.66649	1.10558e-44	-1.86688	down
EVM0024685	239	200	194	459	505	385	9.92826	8.38319	8.03691	19.7629	21.4879	18.1177	2.21449e-18	1.21635	up
EVM0036737	1640	1752	1639	5499	5180	4777	26.8634	29.0727	26.8503	93.3389	86.9717	88.7835	3.30556e-253	1.76063	up
EVM0039907	8	30	27	89	67	63	0.180909	0.70155	0.630903	2.16886	1.60715	1.67546	7.09256e-06	1.69187	up
EVM0032023	2081	2178	2235	888	732	643	51.388	54.4857	55.1918	22.7203	18.5089	18.0062	7.74331e-62	-1.37097	down
EVM0032021	419	421	403	180	171	165	8.83775	9.00415	8.49436	3.93266	3.68201	3.93311	1.68802e-15	-1.10681	down
EVM0020733	432	378	366	835	828	665	9.19936	8.15152	7.78887	18.4206	18.0725	16.0685	2.17825e-25	1.118	up
EVM0045680	285	267	242	111	66	44	6.66732	6.32236	5.6657	2.67613	1.58016	1.16888	2.64007e-12	-1.64079	down
EVM0045682	391	397	494	936	929	935	18.6772	19.2131	23.5921	46.3285	45.5076	50.6626	1.40212e-33	1.26509	up
EVM0031826	619	614	531	116	177	85	8.72683	8.76378	7.47769	1.68041	2.55289	1.35432	1.76408e-32	-2.04042	down
EVM0045539	52	40	52	82	135	110	1.14525	0.885565	1.1507	1.86988	3.07394	2.76177	7.86497e-06	1.25601	up
EVM0009565	577	608	641	1415	1376	1368	11.1332	11.8957	12.3671	28.307	27.2275	29.9781	2.40976e-61	1.32853	up
EVM0026784	2550	2460	2607	181	195	171	52.4608	51.2524	53.6136	3.84302	4.11008	3.97441	0	-3.63306	down
EVM0002478	459	525	457	153	185	116	9.69603	11.2425	9.65717	3.33507	4.00111	2.76357	1.02676e-22	-1.50054	down
EVM0045346	1518	1330	1365	2781	2745	2572	37.2046	33.006	33.4513	70.6275	68.9655	71.5158	1.09739e-68	1.08566	up
EVM0032840	37	38	44	102	66	93	0.904177	0.936953	1.07777	2.60925	1.67514	2.61415	7.4264e-05	1.20107	up
EVM0008217	147	195	212	74	67	56	5.31802	7.14318	7.66654	2.74908	2.4742	2.28921	1.24165e-08	-1.29821	down
EVM0008219	220	184	207	466	535	502	4.38139	3.70995	4.10968	9.62604	10.9363	11.3434	4.80515e-27	1.42763	up
EVM0006362	1243	986	1293	377	410	345	23.4355	18.8178	24.3605	7.34574	7.91543	7.37263	9.54461e-43	-1.47955	down
EVM0006369	202	190	222	41	64	56	2.54368	2.42042	2.79661	0.52937	0.824224	0.79525	1.92345e-14	-1.71715	down
EVM0036268	12607	11733	12187	31279	29271	28043	726.921	685.105	702.446	1868	1729.36	1834.08	0	1.4229	up
EVM0047172	1596	1483	1490	52	50	47	27.3385	25.7294	25.5165	0.914312	0.877406	0.89825	1.33503e-249	-4.7204	down
EVM0048811	128	116	133	478	477	362	4.89853	4.49815	5.07364	19.0134	18.7703	15.7495	1.51802e-37	1.91358	up
EVM0048815	84	122	99	537	469	470	1.42557	2.08793	1.67407	9.46789	8.17688	9.07582	1.00949e-52	2.37675	up
EVM0048819	1944	1893	1972	802	936	783	17.972	17.7287	18.2292	7.68149	8.86834	8.20628	8.90644e-49	-1.05528	down
EVM0047170	219	231	188	519	455	440	13.1521	14.0421	11.2897	32.2912	27.9944	29.9805	3.29648e-21	1.2761	up
EVM0057371	31361	30811	31766	14166	14531	13162	442.193	439.968	447.736	206.885	209.935	210.507	2.19992e-281	-1.01994	down
EVM0016869	568	668	651	216	143	138	18.183	21.69	20.8625	7.14674	4.67338	5.01	2.12343e-31	-1.7521	down
EVM0047797	210	201	280	480	581	493	4.76921	4.63664	6.36827	11.333	13.575	12.7419	7.45368e-20	1.29609	up
EVM0046228	852	903	978	410	452	353	23.9506	25.6936	27.4782	11.9387	13.0201	11.2488	1.11779e-23	-1.01854	down
Salix_babylonica_newGene_4153	111	108	80	225	236	233	1.78823	1.6538	1.26988	3.65837	3.92369	4.18171	3.82437e-12	1.32626	up
EVM0002037	1117	1141	1125	2345	2373	2051	21.247	21.9813	21.3744	46.1993	46.2399	44.2552	2.70982e-78	1.14172	up
EVM0057373	22	21	9	44	59	48	0.949831	0.931335	0.369773	2.034	2.68052	2.40683	0.000218828	1.48042	up
EVM0055843	790	811	719	107	122	119	12.8082	13.315	11.6504	1.78174	2.02371	2.18626	2.16357e-84	-2.55646	down
EVM0017808	1430	1337	1397	496	548	519	15.8305	14.989	15.4618	5.68354	6.21415	6.51295	2.33588e-51	-1.26007	down
EVM0017802	78	72	64	21	38	21	1.44808	1.35037	1.17091	0.391837	0.708604	0.431183	0.000733492	-1.17101	down
EVM0030271	1326	1254	1131	542	564	477	51.9323	49.7303	44.2705	21.9821	22.6101	21.1754	9.42107e-33	-1.07866	down
EVM0050725	108	62	75	7	6	7	1.83187	1.05966	1.26167	0.12338	0.10462	0.135118	7.33303e-14	-2.99045	down
EVM0050728	165	219	234	490	438	474	4.92511	6.61693	6.97961	15.1522	13.3991	16.0543	6.12837e-19	1.30953	up
EVM0055263	720	798	780	295	226	259	17.1832	19.2898	18.6069	7.2761	5.52208	6.99763	4.98496e-31	-1.3962	down
EVM0055264	3816	3727	3475	1400	1535	1186	32.284	31.9317	29.3827	12.2631	13.3032	11.3732	3.07549e-86	-1.27246	down
EVM0011257	212	217	251	99	61	60	7.30418	7.57269	8.643	3.50246	2.14344	2.34281	4.26832e-11	-1.43407	down
EVM0014570	58	54	75	159	151	159	0.855027	0.814137	1.11922	2.45929	2.31293	2.68902	4.60361e-10	1.42014	up
EVM0014572	334	317	338	101	100	91	3.88149	3.72827	3.91734	1.21551	1.18889	1.19363	6.30244e-22	-1.58246	down
EVM0009601	1049	1068	1229	494	446	447	119.275	123.021	139.772	58.1257	51.9718	57.6165	3.93209e-31	-1.11603	down
EVM0040203	968	892	885	426	416	384	17.6052	16.4263	16.0944	8.02823	7.75394	7.91631	4.87223e-26	-1.0106	down
EVM0004607	106	67	65	227	147	173	6.21115	3.93235	3.82	13.7669	8.81362	11.4975	1.10984e-07	1.29045	up
EVM0002735	37	46	70	22	17	16	1.09003	1.37827	2.081	0.667165	0.511396	0.518546	0.00380104	-1.17392	down
EVM0054854	1193	1007	1096	194	199	165	21.7617	18.6059	19.9952	3.65278	3.71764	3.4128	5.16263e-104	-2.39576	down
EVM0024862	37	20	16	55	66	57	1.23423	0.68531	0.518328	1.92357	2.27958	2.17361	0.000536559	1.28838	up
EVM0031605	1099	876	1086	1888	1855	1878	29.6431	23.9339	29.2939	52.7789	51.2843	57.5053	2.23353e-34	1.0201	up
EVM0017493	472	465	469	1155	1332	1127	11.5667	11.5449	11.4828	29.326	33.4563	31.3351	7.85265e-66	1.49841	up
EVM0017492	229	239	265	1783	1709	1544	4.30872	4.54282	4.96831	34.742	32.9447	32.9521	3.65078e-233	2.90771	up
EVM0017495	37	52	57	16	16	16	1.0218	1.48327	1.59943	0.467499	0.463235	0.514305	0.0014099	-1.28511	down
EVM0010643	138	132	154	48	45	33	3.77144	3.65557	4.19759	1.36111	1.26064	1.00219	1.16638e-09	-1.53416	down
EVM0045050	1273	1239	1344	507	603	509	16.9427	16.6902	17.8771	6.98243	8.21318	7.67304	1.23682e-36	-1.10044	down
EVM0023848	186	228	207	418	469	331	3.00233	3.74272	3.34335	7.01316	7.79499	6.08295	1.34814e-13	1.09468	up
EVM0023847	161	301	355	632	616	718	2.5245	4.78414	5.57016	10.266	9.90746	12.7737	0.000120383	1.30325	up
EVM0041799	82	87	103	31	32	33	2.77787	3.01247	3.51544	1.07424	1.10828	1.26488	2.49387e-05	-1.26705	down
EVM0044536	1966	1857	1863	775	831	735	30.84	29.5001	29.2105	12.5909	13.3505	13.0759	5.20561e-59	-1.13082	down
EVM0024006	361	424	415	143	188	172	3.67096	4.36752	4.22615	1.50684	1.95348	1.97912	2.57344e-12	-1.08776	down
EVM0024007	55	65	71	35	29	16	0.941654	1.13852	1.22281	0.620879	0.506823	0.311624	0.0050475	-1.01773	down
EVM0025208	1734	1491	1528	604	648	659	16.012	13.9496	14.1076	5.7755	6.12683	6.90039	2.23563e-39	-1.15927	down
EVM0031258	284	296	271	139	117	111	4.38032	4.61925	4.17331	2.21099	1.84575	1.92754	7.67643e-10	-1.04686	down
EVM0039004	1556	1374	1331	547	700	505	21.6033	19.3153	18.467	7.865	9.96035	7.94158	6.1917e-30	-1.13174	down
EVM0031788	357	386	407	176	136	173	10.6953	11.7127	12.1992	5.44885	4.16995	5.8758	1.31315e-11	-1.07579	down
EVM0031781	405	414	374	694	794	703	3.61939	3.74391	3.34209	6.42536	7.27039	7.12844	2.91384e-22	1.01468	up
EVM0001714	59	82	73	136	125	139	0.756733	1.06994	0.940682	1.82874	1.66216	2.03796	2.26488e-05	1.01007	up
EVM0001713	7	16	20	49	79	50	0.123127	0.292664	0.346441	0.910832	1.44887	1.02678	1.39356e-06	1.91965	up
EVM0037369	162	146	138	49	54	81	5.29634	4.83847	4.48901	1.64648	1.78694	2.99396	3.73446e-05	-1.06798	down
EVM0032781	1130	1324	1181	383	284	314	159.669	189.49	166.805	56.0046	41.1321	50.3398	1.07405e-54	-1.72735	down
EVM0041001	668	613	692	56	40	64	11.7145	10.8891	12.1472	1.01286	0.704671	1.26512	4.0798e-92	-3.39954	down
EVM0006947	46	55	56	223	230	231	1.21701	1.48967	1.48351	6.20884	6.33944	7.05173	6.58842e-27	2.19974	up
EVM0006948	283	273	263	81	53	72	10.5136	10.2694	9.77723	3.10363	2.01588	3.02474	2.2618e-19	-1.78856	down
EVM0044560	118	103	87	24	22	16	2.45644	2.18244	1.81601	0.507568	0.466894	0.362137	1.41554e-10	-2.00908	down
EVM0044568	405	359	370	46	40	52	10.097	9.06297	9.20287	1.16275	1.01608	1.44776	2.4553e-49	-2.80962	down
EVM0008531	4432	4366	4534	1882	2211	1872	42.9255	42.824	43.8935	18.8721	21.9399	20.5562	9.51553e-73	-1.01267	down
EVM0008539	49	51	51	13	27	8	1.73026	1.82621	1.80692	0.452491	0.964936	0.321795	0.00172451	-1.32208	down
EVM0000045	3762	3754	3734	321	406	319	65.9766	66.68	65.4612	5.83008	7.2958	6.33947	0	-3.26902	down
EVM0000041	111	104	124	31	22	40	1.41166	1.34037	1.57255	0.398296	0.279644	0.565951	7.068e-08	-1.59937	down
EVM0005840	1367	1430	1351	472	460	393	17.6922	18.7481	17.4769	6.3298	6.09268	5.76267	7.72125e-70	-1.49449	down
EVM0008398	170	191	139	30	65	43	4.84841	5.50728	3.96726	0.871081	1.88	1.37561	1.40748e-09	-1.62361	down
EVM0043510	52	76	60	17	30	11	1.99882	2.9431	2.27851	0.645192	1.17657	0.455662	0.000337296	-1.39054	down
EVM0055841	80	97	67	268	234	239	2.01641	2.49068	1.69312	7.04239	6.06531	6.85826	1.78246e-18	1.70031	up
EVM0015632	219	178	177	60	72	56	2.86136	2.34456	2.30529	0.800033	0.95388	0.830275	9.56923e-11	-1.41572	down
EVM0004977	8980	9653	8836	24755	19402	21316	343.608	374.068	337.988	981.149	760.753	925.221	2.18748e-32	1.38651	up
EVM0008496	1949	1771	1863	456	506	368	35.8313	32.9609	34.2347	8.68084	9.52322	7.66664	1.14837e-110	-1.91679	down
EVM0005087	70	72	64	0	10	9	1.48278	1.53984	1.35272	0	0.209165	0.199284	2.33717e-10	-2.74828	down
EVM0032648	1003	917	923	279	271	229	34.6552	32.0839	31.8653	9.9697	9.58413	8.96351	1.48428e-60	-1.70983	down
EVM0002231	188	130	159	562	493	460	3.68848	2.58722	3.12412	11.4395	9.93294	10.2606	2.59179e-34	1.78357	up
EVM0053330	99	108	91	244	215	172	1.85542	2.05488	1.70379	4.74046	4.1369	3.65425	1.18507e-09	1.1899	up
EVM0057650	97	78	91	26	47	19	1.91211	1.5676	1.79394	0.535101	0.953968	0.420294	0.000110104	-1.28612	down
EVM0056119	402	318	358	847	879	677	3.08991	2.47629	2.74954	6.74513	6.92167	5.90245	2.14789e-30	1.28639	up
Salix_babylonica_newGene_8681	65	54	38	9	0	3	3.99115	3.38512	2.35803	0.548324	0	0.139423	9.33863e-09	-2.78231	down
EVM0055657	546	554	566	198	202	146	5.22225	5.36739	5.4047	1.95418	1.97103	1.57954	3.24467e-28	-1.44913	down
EVM0055652	172	199	195	77	88	70	4.1937	4.91811	4.76816	1.94432	2.19653	1.92248	1.5322e-07	-1.09014	down
EVM0026263	85	73	93	169	181	137	3.05984	2.66479	3.3387	6.33882	6.69026	5.62477	7.13252e-07	1.06313	up
EVM0026265	208	225	241	89	100	89	4.8515	5.32828	5.63086	2.15428	2.37626	2.35391	6.71939e-09	-1.1027	down
EVM0050020	82	58	74	32	21	35	2.22762	1.59452	2.01615	0.894951	0.564177	1.05841	0.00288745	-1.03394	down
EVM0025513	236	200	222	19	0	4	3.76067	3.2201	3.53769	0.297488	0	0.072397	0.0021348	-1.92401	down
EVM0025518	417	344	385	201	130	90	15.2588	12.7391	14.0683	7.62022	4.84995	3.72173	2.44451e-10	-1.27069	down
EVM0021606	409	375	407	1069	1071	1001	7.51745	6.97476	7.47696	20.3526	20.1753	20.8611	9.63267e-66	1.53599	up
EVM0021605	66	40	52	6	13	25	1.41296	0.860913	1.10574	0.133191	0.283166	0.597726	0.00129772	-1.42601	down
EVM0004028	220	206	199	93	84	77	1.66036	1.57777	1.50239	0.724178	0.64708	0.657714	1.13387e-08	-1.12272	down
EVM0054300	681	575	526	1349	1327	1209	9.91295	8.47748	7.65428	20.3526	19.8119	19.9707	2.83279e-42	1.26146	up
EVM0050682	422	498	417	144	195	132	9.92723	11.884	9.81208	3.50434	4.69527	3.50766	1.41224e-17	-1.33943	down
EVM0051374	216	206	204	81	55	39	4.34527	4.18309	4.08692	1.68497	1.12186	0.888779	1.58733e-12	-1.63372	down
EVM0020559	313	397	395	122	115	105	6.46751	8.32223	8.17282	2.61738	2.42893	2.4635	5.54289e-20	-1.51591	down
EVM0036885	247	220	219	486	546	475	2.32399	2.09403	2.0561	4.7436	5.26875	5.06844	7.29748e-24	1.26603	up
EVM0028795	84	58	60	399	430	387	2.90131	2.0305	2.06875	14.3634	15.3177	15.2435	1.74885e-54	2.67424	up
EVM0028495	53	58	38	16	17	21	0.61993	0.694048	0.447482	0.185611	0.195664	0.270077	0.00364308	-1.16316	down
EVM0003342	52	72	46	146	83	100	0.82796	1.16497	0.738184	2.43178	1.36387	1.82623	0.000405423	1.03266	up
EVM0056537	86	74	116	209	215	209	1.45272	1.27135	1.96094	3.67016	3.73512	4.03127	1.37374e-10	1.30568	up
EVM0052857	4563	4812	5074	2199	1956	1874	119.045	127.159	132.336	59.4289	52.284	55.4663	1.46615e-83	-1.11268	down
EVM0004931	453	475	459	1586	1535	1558	11.1726	11.8659	11.3186	40.5595	38.8526	43.6369	2.01225e-118	1.89243	up
EVM0038122	312	327	257	127	129	105	6.30464	6.69229	5.20121	2.64854	2.67092	2.41157	5.43143e-11	-1.14329	down
Salix_babylonica_newGene_863	244	255	207	74	100	91	8.10599	7.628	6.58293	2.71046	3.41405	3.17039	7.84357e-10	-1.23033	down
EVM0018562	55	58	68	3	12	9	2.74721	2.9686	3.43461	0.105152	0.612357	0.480965	1.9393e-08	-2.36065	down
EVM0016178	55	70	52	16	23	29	1.35791	1.74843	1.27297	0.406712	0.575918	0.80708	0.00345919	-1.10325	down
EVM0013526	491	351	426	144	172	158	4.30742	3.11843	3.74061	1.30609	1.54047	1.57287	8.34067e-15	-1.2484	down
EVM0030541	145	186	239	54	78	39	1.96206	2.54236	3.22479	0.745947	1.07232	0.596335	3.33049e-09	-1.52243	down
EVM0049065	42036	38144	38670	72254	73387	73788	1284.21	1180.14	1180.96	2286.3	2297.27	2556.96	4.24788e-121	1.03171	up
EVM0049060	21	21	37	115	132	119	0.509788	0.518756	0.902701	2.90373	3.30531	3.28399	1.23521e-14	2.21135	up
EVM0049069	419	457	429	1342	1318	1422	13.0419	14.4192	13.3637	43.3412	42.1041	50.2787	9.15091e-83	1.78327	up
EVM0043758	115	74	103	174	176	210	2.22882	1.44765	1.97982	3.48346	3.48802	4.59555	1.64744e-06	1.05544	up
EVM0025254	37	53	44	99	91	92	1.43409	2.11689	1.71352	4.02711	3.66505	4.12848	3.86094e-05	1.15288	up
EVM0037935	125	106	117	210	222	219	2.86359	2.44277	2.66633	4.99058	5.21928	5.69813	1.83484e-08	1.02689	up
EVM0018387	2339	2139	2168	4727	4886	4704	23.1	21.3904	21.4016	48.3626	49.4565	52.6998	1.15133e-124	1.25184	up
EVM0042482	3082	3149	3261	394	395	361	108.936	112.718	115.226	14.3946	14.2977	14.4449	0	-2.88887	down
EVM0033737	39	40	37	112	120	92	0.808329	0.826735	0.761565	2.39068	2.53125	2.14862	8.93068e-09	1.53898	up
EVM0042159	62	60	49	28	30	10	1.31463	1.28491	1.03877	0.613107	0.653793	0.225357	0.00708669	-1.06825	down
EVM0047500	56	33	41	135	207	152	2.38142	1.4045	1.71577	5.92463	9.03367	7.34354	1.99098e-14	1.96772	up
EVM0047501	5064	5015	5198	2159	2125	1902	68.2805	68.4903	70.0598	30.152	29.3509	29.088	7.83623e-139	-1.15745	down
EVM0047503	2490	2371	2472	8677	8615	7849	67.6947	65.2922	67.1716	244.393	240.018	242.078	0	1.9206	up
EVM0047508	403	392	432	958	1051	865	8.52798	8.40776	9.13584	21.0284	22.8046	20.7936	1.99136e-47	1.36296	up
EVM0046673	8893	8361	7949	2588	2615	2373	174.31	165.95	155.732	52.5317	52.5149	52.7378	4.81409e-236	-1.58601	down
EVM0046676	1891	1842	1935	5268	4965	4810	56.6514	55.8883	57.9405	163.478	152.435	163.472	4.06814e-215	1.55178	up
EVM0034333	111	77	93	207	273	165	3.95675	2.77536	3.3113	7.69322	10.0218	6.71905	1.82818e-09	1.2929	up
EVM0023731	986	821	934	6457	6576	6127	16.1736	13.6287	15.3027	109.713	110.532	114.004	0	2.94456	up
EVM0039214	2305	2253	2253	993	1030	1028	51.8451	51.3113	50.6494	23.1289	23.7245	26.2091	8.04527e-52	-1.00762	down
EVM0043000	4119	4147	4279	1868	1799	1590	127.125	129.639	132.023	59.6995	56.8966	55.6489	1.27904e-104	-1.10812	down
EVM0007847	115	131	119	52	56	43	3.07855	3.55423	3.18926	1.43922	1.53181	1.30143	2.34695e-05	-1.07931	down
EVM0019363	1085	922	1125	193	193	196	22.3702	19.2418	23.1794	4.10141	4.06766	4.57968	1.16912e-86	-2.25788	down
EVM0049147	60	64	76	3	0	11	2.33699	2.54041	2.99561	0.101298	0	0.447316	0.00226518	-1.90357	down
EVM0031426	479	528	601	30	36	15	13.7522	15.3466	17.2466	0.878743	1.05608	0.485843	1.09044e-83	-4.02903	down
EVM0031425	199	175	174	78	48	76	12.4525	11.0905	10.8641	5.00445	3.08064	5.38355	1.41247e-07	-1.23726	down
EVM0031428	1740	1828	1805	103	81	98	39.9428	42.5049	41.4375	2.44962	1.88336	2.54719	1.01144e-279	-4.0646	down
EVM0040064	481	468	559	952	1096	831	3.3436	3.29639	3.88842	6.86436	7.81838	6.55823	1.26045e-25	1.06741	up
EVM0053437	136	105	142	320	294	280	3.55699	2.77525	3.70328	8.66869	7.89171	8.32104	1.37314e-15	1.34111	up
EVM0009603	4392	3930	4312	16375	16803	15655	121.094	109.712	118.845	467.627	474.687	489.581	0	2.0944	up
EVM0001692	543	465	541	143	188	182	8.49634	7.36533	8.46984	2.30729	3.01638	3.22301	2.2862e-22	-1.42262	down
EVM0009094	5365	5212	5358	1684	1866	1441	62.1563	61.1532	62.0473	20.202	22.1496	18.9349	5.87161e-166	-1.52848	down
EVM0001527	269	263	231	70	46	46	18.9948	18.8128	16.357	5.13586	3.32561	3.68406	1.38691e-21	-2.02192	down
EVM0001520	336	374	381	101	87	113	4.18703	4.71632	4.73873	1.292	1.11013	1.59214	1.32758e-22	-1.67038	down
EVM0049615	200	246	307	101	102	107	5.87575	7.33364	9.01835	3.06797	3.07622	3.55854	5.41088e-08	-1.09877	down
EVM0022283	332	241	307	25	54	40	6.30633	4.63271	5.82762	0.492164	1.0452	0.863498	1.65124e-29	-2.62634	down
EVM0030467	612	637	578	1260	1151	983	14.2752	15.0372	13.4776	30.4474	27.5327	26.0284	2.95916e-30	1.0301	up
EVM0030309	80	60	72	4	18	4	0.705159	0.536792	0.634595	0.036747	0.161224	0.030182	5.31892e-09	-2.46386	down
EVM0012583	76	85	75	33	33	23	1.15644	1.30926	1.13137	0.519634	0.510323	0.390718	0.000219681	-1.17586	down
EVM0003583	299	308	312	690	596	700	4.66939	4.86649	4.86495	11.1733	9.54762	12.4213	2.78482e-25	1.24869	up
EVM0028452	53	55	51	15	19	9	1.81162	1.91617	1.72706	0.532502	0.654483	0.32731	0.000100986	-1.54237	down
EVM0056334	1430	1340	1447	6	11	11	34.148	32.414	34.5484	0.146485	0.266003	0.275609	7.55584e-165	-6.71539	down
EVM0015581	12	19	12	39	37	45	0.188627	0.299245	0.187929	0.625577	0.593485	0.802017	0.000692364	1.42596	up
EVM0012054	576	569	546	1117	1140	857	8.55171	8.55681	8.1065	17.1827	17.3513	14.4348	1.97268e-26	1.01504	up
EVM0048523	111	147	148	38	26	29	1.79408	2.40449	2.39432	0.631549	0.432453	0.527091	1.46904e-11	-1.86706	down
EVM0048524	183	187	167	93	74	65	2.38053	2.46431	2.182	1.24981	0.987484	0.95175	1.72808e-06	-1.03329	down
EVM0038523	84	103	65	22	36	23	1.12653	1.40273	0.877287	0.308632	0.4955	0.35006	3.93814e-05	-1.37521	down
EVM0016770	1504	1547	1441	6672	5788	5434	32.3822	33.7308	31.0131	148.811	127.695	132.723	3.75257e-277	2.13269	up
EVM0013722	173	210	199	63	66	73	4.14325	5.0989	4.76571	1.56881	1.60699	1.97806	5.77321e-10	-1.3317	down
EVM0013724	6	7	11	53	61	74	0.072067	0.087465	0.158279	0.789872	0.892116	1.20429	1.70231e-11	2.70195	up
EVM0027472	666	559	540	125	180	140	20.4197	17.3511	16.5551	3.95518	5.63509	4.85642	3.80319e-34	-1.81267	down
EVM0040303	135	197	198	412	355	333	4.42225	6.53809	6.46269	13.9559	11.9067	12.3492	9.58802e-13	1.17473	up
EVM0027479	83	119	105	238	224	231	1.25748	1.84313	1.60367	3.76426	3.50411	3.99284	1.52549e-11	1.28751	up
EVM0020848	90	93	102	44	51	19	1.34567	1.4022	1.52633	0.682761	0.785392	0.321358	0.000590563	-1.10451	down
EVM0020843	338	327	339	113	89	94	6.18264	6.07001	6.21559	2.12945	1.67017	1.94719	3.72984e-21	-1.58251	down
EVM0020841	56	103	85	150	174	155	2.79368	5.21117	4.26031	7.76748	8.93696	8.81189	6.83025e-06	1.07441	up
Salix_babylonica_newGene_4478	24	17	27	44	53	38	0.888834	0.593545	0.9767	1.68042	1.94044	1.5722	0.00946031	1.01239	up
EVM0003352	203	216	247	642	609	536	2.51846	2.71639	3.06724	8.27114	7.77125	7.56382	5.09288e-37	1.55101	up
EVM0055759	33	28	16	58	53	82	1.09853	0.931107	0.52168	1.9822	1.8105	3.07977	0.000278728	1.33733	up
EVM0019554	337	329	318	55	61	90	6.38695	6.32328	6.02288	1.07495	1.18464	1.92299	1.72673e-24	-2.03836	down
EVM0019555	1497	1419	1473	371	327	321	20.8899	20.0461	20.5347	5.36012	4.66182	5.07323	4.72549e-109	-1.94955	down
EVM0019557	2185	2278	2349	929	835	836	56.8604	60.033	61.0994	25.0414	22.2618	24.6562	8.52944e-72	-1.23867	down
EVM0019559	395	462	462	179	223	180	4.04078	4.78719	4.72992	1.89712	2.33787	2.08391	1.32248e-12	-1.02041	down
EVM0034170	135	105	116	63	47	43	3.53337	2.76788	3.0258	1.69471	1.25095	1.276	0.000128302	-1.02211	down
EVM0014045	172	183	185	43	57	36	2.62266	2.83375	2.82604	0.680348	0.885848	0.61326	2.82637e-14	-1.77363	down
EVM0017607	45	52	49	23	12	14	0.659199	0.769089	0.713516	0.351092	0.17669	0.223478	0.00188638	-1.25985	down
Salix_babylonica_newGene_3839	1132	1070	1139	167	99	120	47.279	46.7694	49.7225	7.07133	5.02846	6.93244	4.64583e-110	-2.92866	down
EVM0011491	76	114	85	43	29	42	3.66233	5.59358	4.12534	2.16475	1.42935	2.31756	0.000891915	-1.04362	down
Salix_babylonica_newGene_241	70	85	68	17	23	32	4.8077	5.96125	4.68919	1.18572	1.59268	2.45487	0.000116889	-1.3452	down
EVM0021031	30	59	56	307	326	277	0.643861	1.27718	1.2069	6.88352	7.23027	6.79145	1.23218e-38	2.70196	up
EVM0021039	851	899	929	398	407	377	24.8428	26.5622	27.0981	12.0295	12.1533	12.4613	1.17208e-26	-1.02753	down
EVM0017434	172	105	128	303	247	254	2.3546	1.45269	1.75054	4.30105	3.46265	3.94477	9.12526e-09	1.10608	up
EVM0023763	131	124	125	46	39	36	2.67366	2.57218	2.55416	0.972928	0.799778	0.827865	2.89944e-08	-1.43368	down
EVM0023760	18764	19299	19096	5389	5536	4688	603.675	628.795	614.121	179.559	182.482	171.043	0	-1.72663	down
EVM0027866	134	172	149	948	986	781	3.00712	3.89	3.33323	22.0255	22.6582	19.8754	3.83431e-110	2.68926	up
EVM0052052	956	941	1026	2042	2253	1765	9.58159	9.55639	10.2855	21.2105	23.1529	20.0816	1.08721e-60	1.19003	up
EVM0020075	6446	6424	6318	2820	2718	2291	121.831	122.97	119.376	55.2063	52.6385	49.1043	8.60084e-123	-1.14802	down
EVM0023182	93	109	82	14	14	12	2.57865	3.0605	2.2776	0.394609	0.37635	0.351863	6.23185e-13	-2.43964	down
EVM0023183	54	74	78	156	171	116	1.13638	1.56785	1.63848	3.41656	3.69281	2.77125	5.49401e-07	1.19418	up
EVM0023180	30	16	18	64	46	60	0.841155	0.446472	0.499239	1.852	1.3225	1.89086	0.000197386	1.39866	up
EVM0000630	2203	1954	1976	759	905	689	18.6471	16.7497	16.7172	6.65396	7.84555	6.60888	7.49528e-52	-1.23302	down
EVM0041596	230	248	232	42	37	25	17.8926	19.5605	18.0367	3.38112	2.94368	2.18099	6.58553e-29	-2.52727	down
EVM0015641	473	431	422	1146	1166	1175	11.8604	10.9321	10.5664	29.7746	29.9866	33.4519	2.91168e-63	1.53343	up
EVM0030410	603	626	563	294	261	222	16.1565	16.9951	15.0846	8.14933	7.17298	6.74346	1.25834e-17	-1.0511	down
EVM0039981	143	102	134	50	60	48	4.13894	2.99338	3.86245	1.47646	1.7597	1.57944	4.23149e-05	-1.06484	down
EVM0037463	215	183	172	25	26	34	3.26905	2.81186	2.61496	0.381139	0.393374	0.572028	2.17882e-22	-2.46701	down
EVM0045604	276	279	294	79	105	100	7.36892	7.54352	7.83762	2.17922	2.85193	3.02236	1.52606e-14	-1.39718	down
EVM0049924	433	478	562	1384	1295	1134	21.629	24.1585	28.0524	71.6265	66.3079	64.2622	4.22961e-55	1.50579	up
EVM0004649	24	34	43	121	173	140	0.501477	0.715141	0.897385	2.60906	3.71601	3.31437	3.60413e-15	2.12539	up
EVM0040387	2390	2350	2488	862	967	839	34.2731	34.1305	35.6656	12.8071	14.2091	13.6491	1.23104e-85	-1.28822	down
EVM0023627	166	161	151	54	52	37	3.44046	3.36795	3.12652	1.14144	1.09801	0.856784	1.12236e-10	-1.53391	down
EVM0005588	83	127	64	33	46	22	1.82764	2.83435	1.40476	0.755507	1.02982	0.546012	0.000507761	-1.19639	down
EVM0036208	98	123	132	50	32	49	6.2829	8.0286	8.50891	3.28564	2.10688	3.54558	1.99557e-05	-1.20613	down
EVM0053268	63	40	46	175	168	105	0.281292	0.179374	0.205195	0.809524	0.768739	0.531929	2.86649e-10	1.63928	up
EVM0036204	7	7	19	32	33	34	0.518816	0.573208	1.51612	2.76612	2.81609	3.18431	0.00238896	1.43531	up
EVM0030116	217	208	222	527	470	406	3.32003	3.21646	3.40166	8.37132	7.38476	7.0537	3.1269e-21	1.24401	up
EVM0030119	3623	3371	3332	1040	1024	896	82.0619	77.3065	75.4313	24.3879	23.7646	22.9955	5.07968e-163	-1.65355	down
EVM0044266	31	24	25	1021	832	855	1.89748	1.47715	1.50058	64.8501	52.2429	59.435	1.15788e-164	5.08408	up
EVM0000197	102	85	78	17	11	11	11.6955	9.8861	8.93221	1.9249	1.18721	1.36298	1.22219e-11	-2.36739	down
EVM0044604	994	888	849	388	389	322	7.93251	7.17472	6.76562	3.20365	3.17823	2.91032	4.88401e-29	-1.16057	down
EVM0043125	139	163	153	60	62	73	3.77936	4.49298	4.14806	1.68433	1.71264	2.25257	1.12561e-05	-1.03078	down
EVM0042832	357	327	411	142	147	145	6.55173	6.06462	7.5286	2.69946	2.76008	3.01515	1.16654e-13	-1.16634	down
EVM0008837	104	103	102	14	7	10	1.46095	1.47609	1.43537	0.196875	0.097229	0.151617	1.33405e-16	-2.86103	down
EVM0048722	37	48	62	118	137	111	0.82662	1.08115	1.38872	2.72749	3.13247	2.82559	1.1243e-07	1.38848	up
EVM0047715	1753	1756	1651	4840	4449	4445	46.1314	46.8109	43.4411	131.951	119.997	132.721	5.8419e-172	1.55548	up
EVM0048892	315	280	302	61	71	84	9.44804	8.48168	9.0281	1.88394	2.1802	2.85137	2.50827e-22	-1.85161	down
EVM0054647	709	801	730	2308	1965	1781	5.95197	6.81587	6.124	20.0817	16.9114	16.9727	1.30409e-79	1.56957	up
EVM0022787	336	382	305	697	644	601	5.58428	6.43632	5.06991	12.0219	10.9751	11.3501	5.0518e-20	1.05913	up
EVM0053149	63	77	65	169	156	156	1.2385	1.53485	1.27114	3.45622	3.15192	3.5074	1.08954e-09	1.32981	up
EVM0054667	553	524	619	242	259	257	9.13884	8.76786	10.2354	4.14145	4.38034	4.8088	1.2848e-15	-1.00236	down
EVM0001229	405	523	445	135	187	132	15.9309	20.8371	17.5034	5.47512	7.51383	5.85654	5.47197e-19	-1.427	down
EVM0001225	109	78	124	34	65	34	1.93038	1.39731	2.18431	0.614054	1.17976	0.667876	0.00131401	-1.0118	down
EVM0001224	1434	1691	1552	485	563	425	34.834	41.6068	37.6889	12.1907	13.9946	11.702	5.52468e-60	-1.51456	down
EVM0030944	32	27	7	55	87	75	0.544758	0.461221	0.113125	0.979877	1.54068	1.46177	2.92701e-05	1.64497	up
EVM0055455	133	131	135	56	39	74	3.18764	3.17327	3.21573	1.37928	0.948259	1.9918	0.000174672	-1.02574	down
EVM0036479	113	117	85	30	37	31	1.62343	1.70713	1.22781	0.449383	0.535157	0.504395	7.83362e-07	-1.44433	down
EVM0014285	83	81	107	50	24	37	0.899061	0.884305	1.16515	0.557553	0.264897	0.446841	0.00108734	-1.05604	down
EVM0014281	3972	3791	3925	1774	1775	1469	51.394	49.6675	50.7613	23.7633	23.5221	21.5513	8.27597e-86	-1.07401	down
EVM0000570	104	85	56	20	49	26	1.1677	0.963153	0.626373	0.224084	0.557444	0.323243	0.00229559	-1.11295	down
EVM0008610	894	838	981	274	248	293	14.932	14.1692	16.3801	4.7343	4.23622	5.54198	2.20131e-42	-1.56935	down
EVM0017885	412	417	442	190	182	143	4.91599	5.035	5.27852	2.34929	2.2215	1.93052	8.29875e-16	-1.14386	down
EVM0033226	452	529	465	1009	939	863	9.09854	10.778	9.3544	21.0354	19.3803	19.7069	4.92861e-30	1.09616	up
EVM0012552	247	221	201	83	83	72	3.35234	3.03801	2.72512	1.16399	1.14934	1.09896	3.58306e-11	-1.30883	down
EVM0003551	396	329	383	104	104	95	7.25314	6.1095	7.01484	1.97233	1.94795	1.96906	3.0467e-25	-1.69097	down
EVM0043822	99	81	93	207	207	186	2.59615	2.13319	2.43783	5.61589	5.55036	5.5106	9.81747e-11	1.24726	up
EVM0043828	35	41	62	8	15	17	1.34645	1.59844	2.37888	0.313162	0.55322	0.743066	0.00134743	-1.39775	down
EVM0033225	46	49	37	16	19	6	0.903199	0.975531	0.730736	0.323694	0.378784	0.134732	0.00229559	-1.33405	down
EVM0009687	3124	3148	3155	478	547	422	21.887	22.3361	22.0979	3.46891	3.9209	3.35181	3.14562e-292	-2.55066	down
EVM0034718	73	104	115	52	47	26	1.97442	2.84642	3.1231	1.45171	1.31059	0.795523	0.00126574	-1.014	down
EVM0015627	263	299	381	142	141	115	6.60501	7.59991	9.56335	3.67991	3.61195	3.25089	2.0324e-09	-1.07563	down
EVM0012939	48	54	54	256	316	256	0.877729	0.986588	0.982629	4.84992	5.92022	5.30241	1.88185e-36	2.47795	up
EVM0012930	1561	1785	1769	222	230	200	72.5349	84.0025	82.1375	10.6531	10.9242	10.5329	1.31556e-186	-2.80705	down
EVM0012937	35	54	55	18	21	17	1.18801	1.87859	1.87978	0.64352	0.729621	0.644606	0.00727587	-1.07931	down
EVM0056102	199	175	206	46	50	48	3.89641	3.46501	4.02378	0.916416	0.997002	1.0654	6.86014e-16	-1.79467	down
EVM0029916	169	197	162	50	83	66	3.21837	3.7956	3.08595	0.985359	1.62075	1.42193	2.44685e-07	-1.21259	down
EVM0029911	57	48	50	18	23	16	1.64274	1.39976	1.43587	0.534895	0.682774	0.528064	0.00237578	-1.16473	down
EVM0029910	166	192	160	355	336	331	3.38098	3.95097	3.2494	7.4954	7.00506	7.63449	1.30966e-13	1.10862	up
EVM0004680	531	495	493	145	145	132	9.13322	8.61613	8.47998	2.57527	2.5547	2.56485	5.76144e-35	-1.67907	down
EVM0008153	1719	1596	1592	486	536	499	27.6151	25.9648	25.5671	8.0726	8.81448	9.09135	6.14759e-80	-1.53572	down
EVM0028067	1636	1588	1592	4047	3771	3540	43.6075	42.8688	42.3979	111.717	102.975	107.017	5.04157e-147	1.38027	up
EVM0003799	212	166	201	385	386	422	5.62352	4.45876	5.32991	10.6095	10.5076	12.7433	3.2081e-15	1.17424	up
EVM0050479	1089	1078	1108	2084	2163	1803	10.0724	10.1054	10.251	19.973	20.5092	18.9278	5.58558e-57	1.02598	up
EVM0003794	873	813	946	276	389	271	12.5545	11.8425	13.6023	4.10083	5.72612	4.40989	7.37944e-28	-1.3341	down
EVM0007080	168	122	129	342	384	284	5.38275	3.97911	4.13394	11.381	12.6689	10.3484	1.58235e-16	1.38216	up
EVM0007083	61	57	78	27	13	25	7.84318	7.45446	10.1096	3.61551	1.60678	3.59992	0.000494178	-1.29513	down
EVM0005793	591	670	608	141	160	90	9.9772	11.4521	10.2447	2.46056	2.75049	1.70904	2.48184e-43	-2.08293	down
EVM0007330	5060	4891	5444	1575	1515	1382	100.293	98.1838	107.87	32.3209	30.7717	31.0539	2.23068e-203	-1.63455	down
EVM0007336	1142	1166	1103	537	527	369	8.65697	8.95075	8.3567	4.21157	4.092	3.16596	1.41525e-26	-1.10283	down
EVM0033946	267	244	219	67	69	29	4.12301	3.80665	3.36745	1.05601	1.07989	0.507072	2.91077e-16	-1.92875	down
EVM0005244	7571	7161	6840	3078	2778	2470	179.126	171.585	161.774	75.4104	67.3421	66.2821	3.6955e-109	-1.22702	down
EVM0005246	684	759	752	208	218	119	21.166	23.8013	23.2685	6.65108	6.9112	4.1609	3.95386e-36	-1.84351	down
EVM0005242	202	167	146	21	27	28	7.33289	6.15364	5.31408	0.792008	0.97317	1.11808	3.2176e-20	-2.46794	down
EVM0017143	4647	4150	4440	1605	1659	1355	27.518	24.8909	26.2832	9.84285	10.066	9.10212	2.41646e-122	-1.37195	down
EVM0039601	7	6	5	59	41	36	0.409578	0.360377	0.304902	3.78073	2.55783	2.47899	1.19878e-08	2.53528	up
EVM0013911	519	528	492	1667	1232	1447	37.1752	38.3497	35.2392	123.798	90.5398	117.706	3.25651e-54	1.63259	up
EVM0013918	196	223	204	68	67	59	3.72775	4.28605	3.88656	1.32811	1.29401	1.27299	4.09439e-13	-1.49127	down
EVM0018034	29616	27378	28281	8610	9166	7810	323.925	303.255	309.211	97.5348	102.72	96.89	0	-1.5907	down
EVM0018036	199	152	192	426	419	473	5.72629	4.43659	5.5237	12.7241	12.3861	15.4819	6.08937e-21	1.40703	up
EVM0022241	2338	2344	2361	151	181	153	15.9266	16.1736	16.0782	1.06024	1.26361	1.18022	0	-3.69103	down
EVM0050440	228	192	226	70	131	71	0.927964	0.791735	0.91898	0.294078	0.546795	0.326288	3.86173e-06	-1.06725	down
EVM0022799	10	13	11	37	45	39	0.125851	0.165543	0.137258	0.475398	0.568971	0.543164	5.50485e-05	1.70314	up
EVM0011513	515	530	469	247	194	190	17.1033	17.7971	15.5418	8.48099	6.57144	7.15479	1.03347e-15	-1.10297	down
EVM0011515	488	377	475	868	827	862	5.4096	4.23072	5.26384	9.97726	9.39703	10.852	1.42193e-22	1.0716	up
EVM0034704	42	44	64	131	128	101	1.4627	1.56352	2.25019	4.79671	4.64652	4.07588	3.19041e-07	1.33673	up
EVM0025685	15413	15085	15221	53307	50952	49101	287.841	285.3	284.158	1031.16	975.041	1040.16	0	1.89111	up
EVM0051710	145	178	148	425	341	351	6.96016	8.66632	7.11786	21.2348	16.8248	19.2184	2.51228e-18	1.36669	up
EVM0038131	150	114	139	186	286	286	2.78361	2.14715	2.58481	3.56782	5.44479	6.01818	6.44503e-07	1.03194	up
EVM0025974	639	629	634	2084	2145	1765	10.7748	10.7335	10.6913	36.4181	37.0773	33.7714	1.54295e-137	1.79227	up
EVM0023533	387	351	420	2455	2263	2104	17.4992	16.0574	19.0017	115.088	104.931	107.993	4.12115e-251	2.691	up
EVM0035079	181	162	156	455	515	390	2.77953	2.5139	2.3959	7.23982	8.1159	6.79506	9.83076e-29	1.56542	up
EVM0054957	113	125	127	55	44	29	4.21708	4.73168	4.75781	2.11232	1.68114	1.21213	2.01364e-06	-1.29983	down
EVM0018856	1552	1503	1845	554	586	517	39.7186	38.9635	47.2089	14.6665	15.3545	14.9986	8.55355e-57	-1.41018	down
EVM0018852	138	146	90	18	52	31	4.99042	5.35413	3.26482	0.665396	1.90839	1.26338	7.62029e-07	-1.60996	down
EVM0036678	425	318	351	1808	1836	1577	8.18563	6.19658	6.76187	36.1138	36.2833	34.5143	4.22592e-149	2.38376	up
EVM0036677	443	456	456	187	170	135	11.2418	11.7286	11.5749	4.90295	4.40736	3.877	3.77908e-20	-1.30005	down
EVM0032701	186	187	272	72	84	61	4.17886	4.25806	6.12549	1.66528	1.93267	1.53981	5.68898e-10	-1.37754	down
EVM0006592	65	87	105	25	19	14	0.959011	1.29912	1.55294	0.382556	0.287815	0.235427	1.04744e-07	-1.82711	down
EVM0017151	194	201	201	514	518	492	2.57664	2.71053	2.66864	7.09493	7.07969	7.43861	7.94927e-33	1.48384	up
EVM0044877	610	546	575	145	161	159	18.104	16.4046	17.0571	4.45218	4.89288	5.33448	8.72667e-39	-1.72591	down
EVM0041996	584	595	584	265	310	207	14.4155	14.8614	14.3996	6.76788	7.82062	5.77112	1.64062e-15	-1.02016	down
EVM0030096	75	56	60	21	20	30	0.825912	0.626033	0.662515	0.241539	0.226788	0.371063	0.00141004	-1.15485	down
EVM0008312	5	8	14	55	36	68	0.319994	0.461037	0.85727	3.60688	2.36029	4.89273	1.00687e-07	2.29845	up
EVM0042649	789	699	742	1686	1855	1474	4.9105	4.404	4.61683	10.8664	11.832	10.4039	2.01506e-62	1.30631	up
EVM0047034	19	37	19	182	212	138	0.527108	1.04649	0.516513	5.32083	6.14403	4.41942	2.26248e-24	2.79096	up
EVM0016607	33	55	67	150	156	121	1.50635	2.57924	3.09354	7.23441	7.42642	6.39564	4.83057e-09	1.52501	up
EVM0048910	9	11	9	48	41	42	0.111415	0.132074	0.111291	0.612659	0.516047	0.585786	1.97483e-06	1.99463	up
EVM0050545	9	8	21	35	37	32	0.132885	0.1099	0.314862	0.544836	0.563936	0.533803	0.00341962	1.34414	up
EVM0005481	51	43	48	3	0	2	1.41588	1.23148	1.3444	0.087877	0	0.063944	1.42593e-11	-3.39317	down
EVM0057527	643	768	749	292	327	285	12.0687	14.6061	14.0449	5.67075	6.28404	6.06044	1.38328e-21	-1.10057	down
EVM0049287	1978	1919	1919	830	593	785	98.0342	96.3362	95.0626	42.6035	30.1179	44.1376	2.76737e-33	-1.23666	down
EVM0041697	102	104	154	43	39	52	0.959399	0.988076	1.45343	0.419966	0.372597	0.554066	2.41571e-05	-1.19986	down
EVM0041691	1317	1147	1267	546	579	501	17.7159	15.6346	17.0367	7.60881	7.97739	7.64859	1.5073e-33	-1.04735	down
EVM0047966	277	307	267	82	78	80	6.08855	6.83678	5.86918	1.86323	1.75636	1.98287	2.3814e-19	-1.63843	down
EVM0047961	14812	13771	14106	4702	4703	4161	146.708	138.133	139.664	48.2311	47.7291	46.7396	0	-1.5074	down
EVM0028214	39	73	73	11	8	0	0.381117	0.719696	0.708337	0.110436	0.080283	0	2.51381e-08	-2.56946	down
EVM0051757	221	217	221	393	461	360	3.30511	3.28063	3.29198	6.08701	7.0605	6.10797	1.08148e-13	1.01116	up
EVM0055963	3714	3799	3838	1443	1464	1194	48.3651	50.1002	49.9573	19.4623	19.5315	17.6268	3.88006e-121	-1.32233	down
EVM0054380	190	173	215	405	364	415	2.62596	2.4305	2.98075	5.81676	5.17413	6.5295	4.03838e-15	1.166	up
EVM0054385	398	316	324	110	124	87	5.80121	4.66664	4.72639	1.65146	1.85093	1.44034	2.47279e-18	-1.51723	down
EVM0000982	1432	1239	1060	330	459	422	36.5188	31.9878	27.0238	8.7155	11.9738	12.1908	4.54405e-31	-1.45795	down
EVM0045866	150	166	175	62	54	75	4.01439	4.50201	4.69544	1.70495	1.47262	2.28597	7.21891e-07	-1.16242	down
Salix_babylonica_newGene_4906	257	219	328	149	103	94	6.29073	5.42617	8.02552	3.76708	2.58158	2.59726	5.82661e-07	-1.04078	down
EVM0055380	98	71	107	495	474	412	1.85217	1.36028	2.02918	9.77231	9.25294	8.89832	3.67276e-52	2.42025	up
EVM0055383	28	18	30	57	51	67	1.73704	1.15326	1.88818	3.79353	3.29606	4.82743	0.000629034	1.2316	up
EVM0055385	168	165	172	1662	1549	1435	3.23712	3.23018	3.32255	33.3364	30.7371	31.5188	6.95808e-253	3.3225	up
EVM0011066	1063	991	848	1852	1903	1742	19.0823	18.0159	15.2197	34.4458	35.0157	35.4802	2.12893e-40	1.06209	up
EVM0054340	1244	1252	1275	518	409	393	20.3914	20.7753	20.8933	8.787	6.86489	7.29989	1.59505e-45	-1.3606	down
EVM0014743	16	13	9	32	34	31	0.27211	0.22006	0.155357	0.569158	0.614205	0.618907	0.00479397	1.27125	up
EVM0005859	210	185	179	119	40	82	4.31266	3.84846	3.68023	2.51953	0.829664	1.90302	0.000222716	-1.04111	down
EVM0015299	75	59	64	106	168	150	0.772419	0.617692	0.65704	1.13051	1.78119	1.74938	2.0817e-06	1.19213	up
EVM0015298	1061	1084	1135	413	452	386	27.624	28.5957	29.5452	11.123	12.0563	11.3867	5.51202e-43	-1.23819	down
EVM0009160	567	525	540	239	207	230	9.57643	8.97431	9.11126	4.18048	3.56921	4.40375	3.25605e-18	-1.1102	down
EVM0023333	2808	2838	2733	5639	5488	5157	40.2109	41.1631	39.1277	83.6644	80.5399	83.7882	3.46303e-135	1.1028	up
Salix_babylonica_newGene_570	992	917	1044	266	271	267	20.9374	19.6073	22.0284	5.79837	5.8492	6.39616	7.00203e-62	-1.71593	down
EVM0029890	521	557	592	1224	1284	1134	9.69802	10.4909	11.0093	23.6171	24.4943	23.9547	2.74455e-52	1.26365	up
EVM0029897	985	1042	1025	197	265	235	18.3365	19.6426	19.0735	3.79413	5.04395	4.94932	2.01331e-68	-1.96492	down
EVM0002071	107	112	127	230	203	217	1.92414	2.04449	2.28362	4.28134	3.73478	4.42441	2.34913e-08	1.03237	up
EVM0016246	70	66	76	24	36	19	2.23051	2.14016	2.43836	0.776595	1.18039	0.660111	0.000587552	-1.17845	down
EVM0027360	354	448	379	89	70	81	7.29806	9.34743	7.80333	1.89875	1.47811	1.88044	6.98362e-33	-2.10189	down
EVM0008497	107	95	83	1	3	5	2.72667	2.46471	2.12846	0.026274	0.078153	0.144647	9.52779e-21	-3.97272	down
EVM0017071	266	212	280	85	130	102	6.35961	5.12831	6.69752	2.10024	3.18634	2.74751	7.78531e-08	-1.07996	down
EVM0013752	143	129	115	29	33	15	4.56224	4.16944	3.65084	0.96179	1.06931	0.536592	2.2871e-12	-2.05102	down
EVM0013037	117	149	91	22	19	38	3.71629	4.81237	2.89111	0.724277	0.601126	1.36301	7.54603e-09	-1.85992	down
EVM0017591	199	278	265	38	44	40	4.6675	6.61056	6.21337	0.925147	1.05008	1.05479	1.03521e-25	-2.3637	down
EVM0017074	110	69	76	223	168	235	1.81485	1.15219	1.25383	3.82773	2.86272	4.4217	9.93679e-10	1.39473	up
EVM0017076	119	140	162	38	33	53	2.3654	2.8263	3.21845	0.776036	0.668007	1.18505	2.36065e-08	-1.52081	down
EVM0019506	86	128	94	238	198	276	1.66914	2.50243	1.82187	4.77123	3.93654	6.07718	6.40231e-10	1.31828	up
EVM0018267	174	154	204	581	615	505	9.95111	8.88639	11.6519	34.4	36.0273	32.712	2.32269e-42	1.79732	up
EVM0018260	78	64	77	23	28	21	1.06652	0.87738	1.04879	0.325768	0.379977	0.317935	5.7475e-05	-1.34346	down
EVM0055700	94	89	81	227	228	270	1.48127	1.43284	1.28577	3.7388	3.7114	4.85996	5.67515e-16	1.56534	up
EVM0032920	76	75	64	9	32	8	2.00854	1.98355	1.67549	0.24636	0.851441	0.232886	1.75307e-05	-1.74778	down
EVM0057137	101	109	109	258	286	219	4.43896	4.84587	4.75067	11.713	12.8879	10.8831	6.58128e-15	1.36912	up
EVM0019138	801	759	779	246	189	243	22.9909	22.0656	22.348	7.29561	5.55947	7.898	1.67819e-38	-1.61775	down
EVM0034519	666	635	644	2096	1893	1860	35.9887	34.7505	34.7815	117.378	104.905	114.059	4.84346e-122	1.72765	up
EVM0034515	133	92	91	50	30	42	1.34058	0.940733	0.914144	0.524053	0.309366	0.481896	0.000151492	-1.14545	down
EVM0023471	177	190	194	73	96	74	3.20742	3.48283	3.52832	1.37565	1.78088	1.51546	8.54672e-07	-1.03025	down
EVM0039169	47	50	66	27	11	22	0.659677	0.719779	0.936501	0.397511	0.153059	0.347056	0.00459549	-1.14071	down
EVM0039162	61	126	95	0	0	0	1.99393	4.16058	3.09608	0	0	0	6.37294e-23	-5.04524	down
EVM0039291	59	28	51	64	120	116	1.62891	0.784742	1.40417	1.83795	3.43072	3.66154	0.000343554	1.17713	up
EVM0035845	42	35	56	11	10	7	0.434281	0.366522	0.576201	0.117672	0.096012	0.07894	4.6637e-05	-1.78441	down
EVM0036166	89	114	147	322	302	272	1.71695	2.24074	2.84589	6.49373	6.00721	5.99033	1.06214e-15	1.46468	up
EVM0041329	38	26	45	95	98	122	2.93707	1.99462	3.44762	7.6252	7.81149	10.7287	6.98243e-08	1.57961	up
EVM0041326	2958	2982	2836	743	784	580	55.6632	56.8207	53.3433	14.471	15.1129	12.3612	2.10308e-152	-1.90908	down
EVM0036822	363	424	450	126	211	182	2.30081	2.72135	2.85237	0.821155	1.3705	1.30744	9.41342e-10	-1.08017	down
EVM0044592	4222	3828	4053	1348	1404	1249	68.8087	63.1815	66.0247	22.7511	23.4375	23.0791	1.51356e-149	-1.44818	down
EVM0009762	7631	7109	7536	13908	14289	13034	129.34	122.01	127.682	244.149	248.156	250.565	8.79723e-183	1.03313	up
EVM0033244	564	503	581	78	66	54	9.92667	8.96225	10.2298	1.41087	1.18193	1.06106	3.87326e-70	-2.85588	down
EVM0033246	273	320	290	74	94	83	4.66675	5.54598	4.9604	1.305	1.63616	1.61299	4.63342e-19	-1.62771	down
Salix_babylonica_newGene_2281	146	248	161	271	470	469	3.135	6.10962	2.39258	5.76756	11.1225	10.6454	0.0012869	1.16031	up
Salix_babylonica_newGene_1882	87	87	99	3	10	7	1.3661	1.38027	1.55274	0.036267	0.149719	0.124526	1.9419e-16	-3.16329	down
EVM0012505	769	615	729	2073	2135	2119	21.9141	17.7487	20.7725	61.2248	62.4004	68.5555	1.13246e-99	1.72205	up
EVM0012500	114	127	128	748	808	685	3.18965	3.59025	3.56414	21.7163	23.2326	21.7773	2.71594e-105	2.71466	up
EVM0011833	30	13	21	149	112	102	0.565067	0.248785	0.394089	2.91998	2.17572	2.18483	1.27202e-15	2.45329	up
EVM0002673	21	28	38	85	64	61	0.385859	0.523582	0.710894	1.65172	1.23219	1.29268	0.000118381	1.29973	up
EVM0002676	15834	15125	15460	5443	6124	4985	134.373	129.989	131.152	47.8369	53.2515	47.9785	3.6996e-212	-1.34206	down
EVM0027882	167	176	171	52	37	44	3.86087	4.11957	3.96211	1.22884	0.870659	1.15206	2.50101e-13	-1.72889	down
EVM0011835	52	43	56	4	0	0	0.949961	0.786884	1.00717	0.075677	0	0	1.86757e-12	-3.5848	down
EVM0027164	1987	1831	1876	703	652	726	32.7677	30.5908	30.9233	12.0107	11.0062	13.5765	6.57128e-58	-1.29673	down
EVM0027168	43	68	77	11	22	18	0.863891	1.39044	1.54813	0.219364	0.454472	0.39618	8.49724e-05	-1.53559	down
EVM0046132	139	139	125	37	53	23	2.45361	2.47053	2.18965	0.67537	0.951646	0.452043	8.77526e-09	-1.6024	down
EVM0054440	46	24	31	119	111	72	1.52978	0.807693	1.04052	4.11659	3.81211	2.72054	2.16763e-07	1.59757	up
EVM0057754	1058	1087	1056	118	95	111	17.8413	18.562	17.7994	2.04639	1.63292	2.11246	6.69303e-145	-3.12181	down
EVM0018647	379	359	317	38	15	26	6.4301	6.17991	5.36939	0.662558	0.261019	0.484068	4.67445e-50	-3.44186	down
EVM0050476	132	132	146	59	33	48	5.53727	5.58399	6.09534	2.5351	1.38378	2.2522	4.88522e-07	-1.33076	down
EVM0020728	323	360	327	141	161	126	8.61729	9.71999	8.73437	3.88998	4.39618	3.79698	8.3136e-12	-1.07597	down
EVM0038447	41	73	69	192	181	128	0.711384	1.28209	1.20429	3.47032	3.24401	2.5373	7.58171e-10	1.52096	up
Salix_babylonica_newGene_8475	66	85	77	2	0	0	2.35273	3.08193	2.75067	0.073927	0	0	1.21964e-19	-4.48265	down
EVM0017366	39	67	61	18	8	7	1.36515	2.37546	2.13724	0.654497	0.286486	0.239452	9.27338e-06	-1.88467	down
EVM0010276	309	359	361	960	822	998	4.3824	5.16484	5.12874	14.1373	11.9682	16.0934	8.1859e-41	1.56902	up
EVM0010270	117	139	88	53	24	36	5.46458	6.55834	4.09756	2.52191	1.13818	1.89933	1.37507e-05	-1.35742	down
Salix_babylonica_newGene_1410	981	1058	1061	367	340	296	49.2602	53.8137	53.2527	19.0974	17.4737	16.8327	2.17962e-51	-1.47341	down
EVM0035675	392	451	505	75	71	84	9.20938	10.7379	11.8728	1.82056	1.70765	2.23539	6.92611e-43	-2.34872	down
EVM0032562	357	497	400	211	141	177	3.73012	5.25626	4.17791	2.27812	1.50822	2.08861	9.63536e-10	-1.0734	down
EVM0038414	60	45	45	16	12	20	0.791074	0.600318	0.586752	0.217521	0.152439	0.299776	0.00117252	-1.31123	down
EVM0038417	26	34	34	86	61	43	0.738532	0.965555	0.963481	2.55367	1.79133	1.39765	0.00292219	1.05206	up
EVM0050837	104	91	69	41	37	15	0.908051	0.804377	0.598242	0.364877	0.331182	0.14776	0.00025609	-1.25806	down
EVM0010893	535	511	491	997	964	879	9.48422	9.17191	8.69786	18.3141	17.5095	17.6734	1.20163e-30	1.02483	up
EVM0040656	1068	943	1001	461	462	406	18.0345	16.1253	16.9004	8.06602	7.98459	7.77263	2.69421e-28	-1.02895	down
EVM0020343	753	920	838	301	284	238	10.1081	12.5187	11.244	4.17673	3.90916	3.61398	2.11323e-36	-1.45181	down
EVM0028590	89	47	79	19	12	24	2.96709	1.56067	2.62882	0.625877	0.408948	0.890914	2.30552e-05	-1.61174	down
EVM0028591	83	150	99	51	52	31	1.44223	2.65701	1.72044	0.925252	0.923111	0.609368	0.000352885	-1.09574	down
EVM0028598	101	126	135	58	55	39	2.77583	3.52204	3.72592	1.64095	1.55169	1.22455	7.24352e-05	-1.05654	down
EVM0040658	1581	1545	1386	679	663	644	27.6774	27.3832	24.2488	12.2985	11.8891	12.7779	3.3343e-36	-1.03247	down
EVM0003263	39	51	44	122	154	154	1.31451	1.77877	1.4917	4.35766	5.41539	5.98677	2.80636e-12	1.74717	up
EVM0046178	273	231	246	42	47	42	3.88063	3.32888	3.48982	0.609264	0.675808	0.665258	1.64309e-27	-2.29179	down
EVM0023106	48	50	42	0	6	0	0.463723	0.491949	0.404061	0	0.056066	0	3.36157e-10	-3.20119	down
Salix_babylonica_newGene_7511	43	65	68	11	29	24	0.969324	1.48828	1.54503	0.257802	0.674055	0.619468	0.00377183	-1.1598	down
EVM0022851	161	208	161	45	75	35	2.19332	2.86869	2.19288	0.635597	1.04753	0.528294	1.66273e-09	-1.55798	down
EVM0018408	338	236	309	95	69	83	14.8462	10.477	13.5665	4.29111	3.09733	4.09377	2.31055e-16	-1.63978	down
EVM0035905	146	168	178	51	60	28	4.99199	5.80074	6.09733	1.80091	2.09875	1.07453	3.42536e-10	-1.60679	down
EVM0016031	56	52	61	18	18	28	0.761189	0.724172	0.8376	0.256512	0.245096	0.434282	0.00307848	-1.11899	down
EVM0053912	303	362	342	133	101	130	10.0129	12.0958	11.2953	4.53432	3.41927	4.85339	1.13756e-13	-1.28966	down
EVM0053910	79	98	105	29	37	28	3.9	4.89292	5.14862	1.45515	1.85774	1.52846	8.14425e-06	-1.34663	down
EVM0013206	220	238	246	663	588	589	5.25707	5.77643	5.87713	16.4504	14.4369	16.0105	2.91242e-37	1.51658	up
EVM0019752	72	67	55	22	31	20	2.40941	2.26427	1.83049	0.753228	1.06443	0.758405	0.00104596	-1.15723	down
EVM0019750	580	629	524	1479	1152	1077	25.6795	28.202	23.1901	67.8742	52.282	54.1016	9.66874e-31	1.22986	up
EVM0019756	161	209	134	49	61	72	2.88561	3.81066	2.39595	0.913751	1.10815	1.45823	7.64111e-07	-1.25719	down
EVM0020334	232	204	154	84	85	66	5.11703	4.54058	3.39824	1.9003	1.91514	1.63281	2.72728e-07	-1.14469	down
Salix_babylonica_newGene_11092	94	92	79	20	8	15	4.09244	4.031	3.42158	0.884414	0.324556	0.722862	2.29199e-10	-2.23382	down
EVM0043657	79	94	74	214	133	195	1.4029	1.68357	1.31389	3.94936	2.41743	3.92496	1.44585e-07	1.23472	up
EVM0043658	676	646	728	28	52	25	17.1364	16.5826	18.4474	0.733911	1.32674	0.700697	3.02478e-106	-4.03526	down
EVM0050983	296	287	283	2349	2122	1864	18.6518	18.3066	17.8204	153.346	137.022	133.277	5.3168e-264	2.9973	up
EVM0044158	230	279	228	107	97	111	5.14788	6.34051	5.10705	2.47531	2.22387	2.8268	3.35557e-08	-1.05024	down
EVM0044156	129	90	63	202	184	175	1.41727	0.999239	0.693559	2.29963	2.07416	2.17969	3.56237e-06	1.09295	up
EVM0044151	192	159	231	928	909	811	3.01127	2.52501	3.60937	15.0739	14.6071	14.4198	9.56582e-83	2.30603	up
EVM0034237	340	404	306	1950	1830	1794	7.03067	8.45514	6.30928	41.7573	38.7626	42.075	2.33567e-168	2.53827	up
EVM0025191	980	1051	926	416	333	271	51.9389	56.399	49.0661	22.8008	18.046	16.2542	5.18268e-32	-1.38062	down
EVM0025199	103	88	115	56	37	35	2.60481	2.26945	2.92153	1.46598	0.951327	0.999752	0.000322908	-1.04855	down
EVM0057141	457	423	429	1015	1111	987	4.83115	4.52637	4.52766	11.1167	12.0318	11.8325	1.25377e-53	1.38716	up
EVM0035443	66	70	85	194	237	201	1.19993	1.29531	1.55547	3.67943	4.45105	4.16762	1.50142e-15	1.61201	up
EVM0042219	16	37	31	72	74	95	0.289648	0.713276	0.57738	1.41495	1.43229	2.04098	6.69004e-06	1.53209	up
EVM0024714	193	155	170	48	75	70	4.04523	3.27875	3.55747	1.04131	1.59384	1.64664	2.28141e-07	-1.2243	down
EVM0000869	91	96	101	214	189	170	1.73257	1.85035	1.93198	4.2415	3.69772	3.69349	1.49426e-08	1.10584	up
EVM0039316	118	102	65	45	41	19	2.83901	2.48033	1.54642	1.11054	1.007	0.518675	0.000395954	-1.20187	down
EVM0041153	516	538	454	218	186	161	7.73131	8.17082	6.80296	3.38306	2.85359	2.72287	3.79995e-19	-1.25531	down
EVM0037787	479	417	463	165	164	179	6.51881	5.74467	6.30781	2.32923	2.28208	2.75546	1.47256e-18	-1.25188	down
EVM0009354	67	78	55	25	24	19	1.59075	1.87509	1.29674	0.599494	0.583401	0.503122	0.00023705	-1.28929	down
EVM0009350	9	10	21	53	38	31	0.655209	0.756157	1.56309	4.09573	2.90422	2.64619	0.000717235	1.49037	up
EVM0050218	298	257	254	107	128	97	8.96959	7.83148	7.66027	3.32826	3.92811	3.30896	4.67688e-10	-1.11568	down
EVM0015937	357	307	305	143	130	125	4.74776	4.13428	4.05649	1.97428	1.7718	1.879	6.1404e-12	-1.11663	down
EVM0036783	838	995	1002	274	299	260	20.8564	25.0886	24.9427	7.04787	7.62567	7.33903	7.33131e-49	-1.60736	down
EVM0001409	88	65	97	16	13	17	1.87843	1.3926	2.05941	0.352155	0.28063	0.404944	2.82474e-09	-2.07499	down
EVM0057559	530	613	511	1203	1124	971	11.0799	12.9822	10.6638	26.0537	24.0794	23.0248	1.43677e-32	1.13109	up
EVM0036786	71	64	106	14	32	36	2.53889	2.29883	3.80132	0.495137	1.15552	1.44289	0.000594477	-1.26224	down
EVM0032096	106	71	55	24	19	8	3.01024	2.05404	1.56579	0.710142	0.528657	0.259449	2.16771e-06	-1.82006	down
EVM0005075	116	67	98	12	32	35	1.33792	0.774418	1.12672	0.14251	0.373575	0.458477	2.66821e-05	-1.51316	down
EVM0057552	53	73	77	18	33	19	1.18908	1.67194	1.72869	0.411088	0.745119	0.46647	0.000487285	-1.26364	down
EVM0006835	104	56	69	35	26	27	1.79539	0.972293	1.18588	0.61442	0.455546	0.524263	0.00114029	-1.12947	down
EVM0030781	131	127	152	40	37	38	2.684	2.62731	3.11275	0.828792	0.762965	0.879626	3.66947e-10	-1.60556	down
EVM0030782	1243	1120	1231	2413	2163	2055	27.7514	25.3198	27.4691	55.7824	49.4663	52.0192	9.61768e-51	1.02559	up
EVM0024904	565	562	633	225	262	231	7.89083	7.9435	8.83748	3.25537	3.74967	3.65456	2.77464e-20	-1.13474	down
EVM0030258	294	350	354	956	935	745	7.34834	8.88182	8.86021	24.8002	23.9983	21.1654	7.13492e-45	1.52965	up
EVM0029993	95	105	117	2	23	18	1.18449	1.3178	1.45557	0.025771	0.293485	0.254191	0.00125823	-1.86175	down
EVM0049452	1357	1351	1346	256	296	245	29.2426	29.4774	28.9914	5.70053	6.52534	5.97623	2.40891e-122	-2.1876	down
EVM0051981	2263	2399	2586	6336	6280	5840	42.6366	45.7621	48.708	123.633	121.229	124.815	3.30934e-199	1.49172	up
EVM0017729	550	625	572	237	236	227	17.0969	19.6707	17.7508	7.63067	7.50624	7.9817	2.09044e-21	-1.16056	down
EVM0007961	361	395	348	131	132	155	5.86917	6.50236	5.6585	2.20327	2.19231	2.85625	2.14769e-14	-1.22767	down
EVM0009507	3099	3562	3014	128	124	100	273.816	318.75	266.242	11.6892	11.1811	9.98658	0	-4.59782	down
EVM0012311	1544	1396	1596	3665	3333	3219	50.6879	46.4095	52.4075	124.691	112.158	119.925	3.89253e-100	1.31391	up
EVM0047187	84	37	51	13	31	19	1.53448	0.68596	0.934404	0.245124	0.579321	0.379514	0.00634985	-1.14194	down
Salix_babylonica_newGene_6915	692	677	548	132	144	103	15.5235	15.3982	12.3006	3.06872	3.29297	2.61718	1.19617e-49	-2.16202	down
EVM0022860	670	640	679	224	230	185	20.3639	19.7107	20.6354	7.0531	7.16721	6.37813	2.14419e-36	-1.47933	down
EVM0048201	2234	2157	2111	832	865	795	65.6105	64.156	61.9748	25.307	26.0245	26.4824	4.06207e-77	-1.2337	down
Salix_babylonica_newGene_8637	82	94	70	19	38	21	2.11795	2.45987	1.79626	0.502337	0.992662	0.603376	4.16746e-05	-1.39054	down
EVM0005716	63	60	73	137	141	120	3.09845	2.97868	3.63297	7.03287	7.17118	6.77933	1.34715e-06	1.12218	up
EVM0005715	78	84	86	45	18	37	0.865529	0.938488	0.953137	0.511495	0.197968	0.45456	0.00187896	-1.06386	down
EVM0005714	175	200	176	537	429	383	3.81557	4.41104	3.83207	12.1437	9.58708	9.47398	9.28833e-22	1.41137	up
EVM0013444	513	521	535	1104	1051	1046	8.00438	8.2415	8.35589	17.8691	16.8288	18.5276	8.20372e-42	1.16931	up
EVM0001874	240	205	199	465	483	457	2.91377	2.52104	2.4217	5.86286	6.02495	6.30806	1.06668e-21	1.25611	up
EVM0029606	613	574	683	92	133	126	16.8941	16.0225	18.8116	2.62562	3.73563	3.93562	8.85674e-50	-2.22634	down
EVM0020965	146	138	141	32	23	34	4.6516	4.43396	4.48923	1.04186	0.726446	1.21031	1.24938e-13	-1.99064	down
EVM0020964	282	212	294	55	72	51	9.73676	7.39838	10.1411	1.94246	2.51295	1.9916	4.17835e-20	-1.93637	down
EVM0014942	928	893	953	380	422	372	18.3768	17.9048	18.8612	7.78128	8.55653	8.35073	5.16775e-30	-1.08751	down
EVM0014943	8270	8125	8005	2284	2607	2252	130.754	130.098	126.519	37.3909	42.2283	40.3849	5.51859e-253	-1.62415	down
EVM0014945	552	505	460	1065	1128	962	5.2435	4.85791	4.36648	10.491	10.9921	10.377	3.79248e-38	1.19307	up
EVM0014946	81	121	142	250	266	247	3.11361	4.75373	5.48828	10.0323	10.5629	10.8861	1.65537e-10	1.26004	up
EVM0055890	52	43	40	153	107	136	1.09298	0.907768	0.830396	3.33208	2.29937	3.24256	5.4396e-10	1.61727	up
EVM0026062	72	84	91	33	36	36	3.06071	3.5967	3.87231	1.44335	1.57103	1.70312	0.000965485	-1.01534	down
EVM0013998	380	344	354	97	124	113	13.7105	12.5836	12.7517	3.62137	4.57468	4.60183	1.86365e-20	-1.51316	down
EVM0013993	176	191	181	49	41	54	4.62991	5.07682	4.74032	1.33498	1.08833	1.59735	1.05005e-13	-1.70865	down
EVM0019345	31	42	52	168	183	210	0.847489	1.16538	1.44228	4.8231	5.18367	6.60363	6.15299e-20	2.21592	up
EVM0019347	93	89	148	588	538	482	1.01169	0.985265	1.62029	6.67859	6.04924	5.99972	2.4681e-48	2.38113	up
EVM0019346	15611	16347	17515	38251	37665	33503	283.702	300.857	318.185	719.996	701.367	690.616	3.69781e-247	1.28846	up
EVM0011596	17	17	20	72	78	67	0.337436	0.331602	0.394719	1.50233	1.60983	1.5171	4.82471e-09	1.96613	up
EVM0050117	3	12	12	265	221	287	0.329124	1.46774	1.36219	33.901	27.9769	40.2726	3.08236e-52	4.6015	up
EVM0038200	108	115	104	40	30	6	1.63284	1.75284	1.56335	0.626042	0.462836	0.103092	8.65876e-07	-1.7839	down
Salix_babylonica_newGene_471	1400	1421	1251	434	401	405	49.1679	50.546	43.9315	15.765	14.4151	16.1285	7.37036e-65	-1.55915	down
EVM0029563	1254	1159	1222	469	540	444	24.246	22.7055	23.6265	9.38692	10.6976	9.73345	2.55928e-40	-1.17158	down
EVM0034137	20	2	15	60	46	68	0.425532	0.037447	0.31745	1.33594	1.00053	1.64379	4.06767e-06	2.01941	up
EVM0051790	107	116	117	32	42	35	3.28807	3.61162	3.59393	1.01037	1.32158	1.20167	2.34761e-07	-1.4146	down
EVM0023606	327	299	333	40	33	27	7.51792	6.9732	7.6639	0.95232	0.774537	0.705737	1.00134e-46	-3.01205	down
EVM0022954	14	12	16	84	104	120	0.302369	0.263223	0.346428	1.87279	2.29909	2.93278	5.09759e-17	2.76516	up
EVM0034131	5320	4918	5324	1410	1498	1193	67.3331	63.041	67.3605	18.4806	19.4184	17.125	4.86292e-216	-1.77637	down
EVM0039666	45	62	89	4	4	7	0.386971	0.544271	0.77276	0.035099	0.034204	0.067805	2.16433e-11	-2.93977	down
EVM0049802	468	466	439	194	217	177	6.75949	6.81192	6.33367	2.89661	3.20072	2.88748	1.51073e-15	-1.06555	down
EVM0049807	169	222	193	1657	1372	1318	3.62925	4.83593	4.15641	37.0461	30.3406	32.2859	8.27636e-163	3.01218	up
EVM0049806	68	68	55	29	16	15	1.74642	1.74868	1.40927	0.767008	0.409303	0.422157	0.000205682	-1.37613	down
EVM0017912	277	372	253	115	128	78	12.7508	17.3337	11.6115	5.45805	6.01403	4.051	7.80876e-11	-1.31348	down
EVM0024497	886	857	931	227	210	203	26.7533	26.1946	28.0974	7.08694	6.49566	6.93487	3.44647e-69	-1.9001	down
EVM0053844	787	811	796	166	158	158	12.7697	13.3371	12.9252	2.79236	2.61937	2.90015	3.59939e-75	-2.14372	down
EVM0053846	26	32	16	58	35	56	1.1265	1.40815	0.689137	2.60663	1.53931	2.77677	0.00962496	1.03285	up
EVM0012852	3	4	0	46	38	29	0.057549	0.116563	0	1.35297	1.10754	0.938248	1.48206e-09	3.06171	up
EVM0013254	800	795	902	2420	2538	2357	11.8578	11.942	13.3744	37.1788	38.5713	39.6459	9.08539e-139	1.69152	up
EVM0004255	9	26	21	51	38	52	0.269406	0.818927	0.635783	1.64254	1.20463	1.83135	0.00188964	1.29491	up
EVM0012856	30	26	28	58	73	67	0.691488	0.601782	0.64535	1.40282	1.73428	1.75906	0.000107357	1.2772	up
EVM0049118	304	305	221	67	94	73	4.34579	4.41254	3.15357	0.981951	1.37281	1.18445	1.46714e-15	-1.63103	down
EVM0044344	148	157	166	64	51	51	4.59044	4.94244	5.14066	2.0501	1.6062	1.79195	1.87642e-08	-1.30653	down
EVM0049114	865	849	835	1690	1730	1513	7.03972	6.99733	6.79134	14.2462	14.4297	13.969	6.44799e-57	1.09333	up
EVM0042978	1187	1226	1340	514	598	529	10.7695	11.2703	12.1526	4.82384	5.56196	5.4457	1.88777e-31	-1.04113	down
EVM0048445	452	484	471	4980	5524	4815	6.23567	6.77022	6.50504	71.3028	78.2406	75.4941	0	3.57897	up
EVM0048442	127	139	289	77	80	49	5.40644	5.97537	12.3182	3.38873	3.48259	2.32559	3.25127e-05	-1.21283	down
EVM0048998	61	83	102	186	146	171	1.135	1.57443	1.90523	3.61041	2.80477	3.64166	1.04836e-06	1.13629	up
EVM0048994	455	472	483	160	178	135	6.66944	7.01033	7.07666	2.41961	2.67743	2.24107	1.91876e-24	-1.41263	down
EVM0036081	59	60	70	24	19	12	1.30434	1.34969	1.55064	0.543866	0.432183	0.301709	6.04599e-05	-1.47747	down
EVM0036080	174	117	116	65	56	28	2.14083	1.45229	1.41938	0.821804	0.705838	0.386251	2.26647e-05	-1.23661	down
EVM0036082	32	32	15	68	72	82	3.42645	3.38433	1.5337	7.5154	7.90591	9.94704	1.29563e-05	1.49871	up
EVM0041614	508	448	487	119	141	111	9.39978	8.40318	9.0213	2.27882	2.66146	2.32298	1.00846e-34	-1.78682	down
EVM0036333	295	329	296	55	83	74	7.11433	8.03636	7.14508	1.37304	2.05309	2.02244	1.36614e-23	-1.91655	down
EVM0036330	4508	4584	4459	16786	16110	15165	69.3855	71.4644	68.6157	267.63	254.098	264.8	0	1.97027	up
Salix_babylonica_newGene_6259	159	85	54	21	28	47	5.46996	2.95961	1.82842	0.741596	0.984761	1.78046	0.000673867	-1.31236	down
EVM0055307	705	695	703	2869	2757	2451	19.7432	19.7127	19.6826	83.2342	79.1366	77.8536	4.15657e-230	2.07932	up
EVM0031739	136	128	120	274	301	300	2.97052	2.83811	2.63217	6.22732	6.75876	7.45234	1.95617e-15	1.31021	up
EVM0010995	97	76	52	233	221	246	2.20868	1.75035	1.16968	5.48421	5.14706	6.34267	1.78281e-15	1.72497	up
EVM0009250	196	184	180	1668	1477	1427	6.22	5.90688	5.71247	55.0267	48.2148	51.5413	1.55476e-221	3.15125	up
EVM0009259	50	54	67	18	25	26	4.29852	4.70305	5.75622	1.60115	2.18723	2.51694	0.00489655	-1.04687	down
EVM0006642	1110	1182	1205	2942	2872	2691	27.4122	29.5722	29.7447	75.2579	72.6812	75.4051	7.9937e-130	1.42441	up
EVM0006646	3	20	2	46	37	56	0.016777	0.169226	0.015414	0.398309	0.316601	0.526296	2.90198e-05	2.07225	up
EVM0012874	40045	44660	45751	16909	15951	16038	1058.91	1195.95	1209.35	463.103	432.169	481.03	7.35827e-161	-1.26601	down
EVM0051558	1074	787	954	287	248	238	19.1473	14.2065	17.0054	5.29998	4.51651	4.81033	6.22894e-43	-1.6994	down
EVM0007343	129	87	94	243	297	204	2.31705	1.56974	1.68639	4.53042	5.47971	4.15021	7.06838e-12	1.36355	up
EVM0056029	314	265	273	783	731	778	4.10754	3.51366	3.56018	10.6109	9.79424	11.5465	2.48781e-43	1.5614	up
Salix_babylonica_newGene_6277	41	32	53	71	93	102	0.666337	0.586433	0.849131	1.1292	1.72902	1.95144	0.000175735	1.15045	up
EVM0019967	284	356	279	931	759	763	10.1759	12.9454	9.99488	34.6053	27.9176	31.0439	3.44283e-37	1.54459	up
EVM0012128	273	295	318	796	752	687	6.84378	7.50958	7.97218	20.7206	19.3736	19.5783	8.97912e-43	1.46741	up
Salix_babylonica_newGene_3319	57	62	45	239	217	208	1.12604	1.24945	0.882459	4.93863	4.43209	4.69266	6.94477e-24	2.09282	up
EVM0012126	34	28	32	118	131	100	0.623094	0.507942	0.587058	2.24317	2.47358	2.08928	1.37911e-12	1.92277	up
EVM0003963	5	15	7	69	40	50	0.160733	0.598753	0.241011	2.84957	1.64639	2.23641	9.08918e-08	2.29198	up
EVM0052238	223	168	157	69	57	42	5.76371	4.40062	4.04207	1.83506	1.49944	1.22859	4.90183e-10	-1.49946	down
EVM0007274	802	153	148	0	0	0	25.2706	4.88386	4.64523	0	0	0	8.69307e-07	-2.98783	down
EVM0007275	957	958	1037	375	435	403	15.4195	15.6195	16.6885	6.24975	7.17175	7.36516	1.08752e-30	-1.12804	down
EVM0007273	349	355	437	1663	1670	1591	5.56339	5.73035	6.96746	27.4685	27.2932	28.7857	1.9514e-141	2.24321	up
EVM0007271	1374	1469	1352	469	513	445	49.568	53.6732	48.7542	17.5256	18.9655	18.1865	3.93678e-62	-1.40329	down
EVM0028851	80	105	135	40	50	39	2.08809	2.79239	3.55883	1.08215	1.35298	1.16732	0.000189215	-1.09599	down
EVM0028859	238	217	262	72	79	87	6.84664	6.31695	7.52955	2.14067	2.32952	2.81735	1.2491e-12	-1.40034	down
EVM0028858	2323	2421	2249	937	1046	886	25.5006	26.9206	24.6824	10.6536	11.7646	11.0322	9.27601e-64	-1.13691	down
EVM0021484	446	536	485	61	112	125	15.5378	18.8916	16.8658	2.17393	3.96433	4.9146	9.39245e-27	-2.08453	down
EVM0021481	985	955	997	231	281	208	17.4753	17.1619	17.6813	4.22966	5.10388	4.171	4.05547e-68	-1.86882	down
EVM0026451	286	273	208	60	109	85	4.75861	4.61045	3.45875	1.03733	1.85425	1.59472	2.43268e-10	-1.39766	down
EVM0003949	896	707	786	183	245	225	12.8493	10.271	11.2595	2.70817	3.59197	3.66043	4.91145e-38	-1.70095	down
EVM0027508	449	540	490	846	972	900	3.82032	4.64795	4.16452	7.45338	8.47169	8.68348	2.49769e-23	1.01712	up
EVM0010568	15580	14459	14916	4256	4545	3867	219.163	205.972	209.746	61.9949	65.4975	61.6912	0	-1.68074	down
EVM0022368	63	53	68	28	20	16	0.791027	0.677655	0.862302	0.369137	0.24868	0.231305	0.000617586	-1.24997	down
EVM0029489	320	269	211	668	777	731	3.8102	3.24338	2.50564	8.23807	9.48434	9.87456	4.03198e-31	1.56953	up
EVM0015805	482	618	569	163	135	140	7.32353	9.50893	8.6386	2.55197	2.09185	2.41223	1.98967e-33	-1.75584	down
EVM0011384	56	43	52	4	4	10	1.32598	1.023	1.22956	0.09628	0.073142	0.266117	8.68995e-08	-2.40353	down
EVM0011389	52	43	52	16	24	8	1.1298	0.946078	1.15093	0.366621	0.541683	0.187528	0.00193326	-1.29287	down
EVM0051051	280	283	261	105	107	103	5.75968	5.90578	5.36067	2.22262	2.24513	2.38704	2.15661e-12	-1.21431	down
[truncated: 3,963 more rows]

## Sheet: WSYL-4H WYSL-48H
Table S7-3 Transcriptome comparison between WYSL-4h and WYSL-48h
[truncated: 5,622 more rows]

## Sheet: WSYL-12H WYSL-24H
Table S7-4 Transcriptome comparison between WYSL-12h and WYSL-24h
[truncated: 3,928 more rows]

[truncated: 2 more sheets: WSYL-12H WYSL-48H, WSYL-24H WYSL-48H]
