# Supplementary material for: Comparative transcriptomic analysis reveals potential mechanisms for high tolerance to submergence in arbor willows
Source: PeerJ. 2022 Feb 3;10:e12881. doi: 10.7717/peerj.12881 (PMC8818271; doi:10.7717/peerj.12881)
Supplement: Supplemental Information 4 [file peerj-10-12881-s004.txt]

>EVM0041346
ATGGTGAGCTGTGATATGCAGGAGGGTTTGGAAAATAAAACGGGCCACCAATGCTGCAGC
AAACGGAAAGTCAAGAGAGGCTTATGGTCTCCAGATGAAGACGAGAAGCTAGTAAAATAT
ATAACCACCCATGGCCATGGTTCTTGGAGTTCTGTTCCGAAGCTAGCAGGGTTGCAAAGG
TGTGGAAAGAGTTGTCGATTGAGATGGATAAACTACTTGAGACCAGATCTCAAAAGAGGT
TCATTTACTGCACTAGAAGAAAGTATCATCGTTGAAGTTCACAGAATGCTAGGCAATAGA
TGGGCTCAAATAGCTAAGCATTTGCCTGGTAGAACTGACAATGAGGTCAAGAACTTCTGG
AACTCGTGCATCAAAAAGAAGCTCATTGCACAAGGGTTAGATCCAAAAACTCATAATCTC
CTCTCTAATAATTACAAACATAACAGTAACAGTAATGCATGCAAACTCTCTTATCAATAT
TTTAATCCACAAACCACCTCAACTTTCATAGTAGATTCACAAATTAACGATATTACAATG
GATATGAAAGCACCCCTCCTTCCATTCTCCACGATTCCTCCAGTTCCTGATACTAATCCT
TCATATCCCCCCTTGCTGCACAAATTCTCTTCCATATCAACATTTGAATACCAAAACCCT
AACACACAAGCTTTGTTGGAGTCTGGAAGCAAGTCTTTGATCGGAAGTGTCCCTGTATCC
TCTTCTACTTCACGTCCATCTGAGTTTAGCATGTTAGATGAGAGCTGCATGTGGGTTGGT
GGCTATGAACCCATTGAATCCATAAAACTGGAAAACGAGCAGCCAGAACAGCAGGTACTG
GAGATTGAGAAGACCAATGAGTTAATAAGTGTCTGGCAGAATATGGATGCTTCATTCGAA
ACTTCCACCTTCGGTTTTGATTTTGTGGACTCTACGCTATTGGCTTGTGGTATGTACTAT
AATCCGAGTCCCATAGTTCAACCTGCATGGAATTCATGGGCCTTGCAAGAGAAAAAGTGA
>EVM0041347
ATGGAGAACAAGCCAAAACTACATGTCGTTCAAGCCTTAAAGCTACTATTTTTGCTAATC
GCTGTTCACTCTCTCTTCCTCTTCCCTTTCACTCTCTCTGAAATCTTCTTTGAGGAACGT
TTTGAAGATGGTTGGAAAGATAGATGGGTTTTATCAGACTGGAAAAGAAGTGAAGGTAAA
GCTGGTACTTTCAAGTACACAGCAGGGAAGTGGCCTGGTGATCCAGATGATAAAGGTATT
CAAACATATAATGATGCAAAGCATTTTGCTATATCAGCAAAGATAGCCCCAGAGTTTAGT
AACAAGGACAGGACTTTAGTGGTTCAGTACTCTGTTAAGTTTGAGCAAAATATTGAGTGT
GGTGGTGGTTACATTAAGCTGCATTCTGGCTATGTTAATCAGAAGAAATTTGGCGGTGAT
ACACCTTATAGTTTTATGTTTGGACCTGATATGTGCGGTACACAAACAAAGAAGCTTCAT
GTTATATTGTCTTATCAAGGACAGAATTATCCTATCAAGAAGGATTTGCAATGTGAAACT
GATAAGTTGACTCATTTCTACACATTTATACTTAGGCCTGATGCATCTTATAGTGTGCTG
GTTGATAATAGAGAGAAGGAATCAGGAACCATGTATACGGATTGGGATATTCTTCCTCCA
CCAAAAATTAAAGATACTAAAGCAAAGAAGCCTGCAGACTGGGATGATAGAGAATATATT
GAGGATCCTAATGATGTCAAACCAGAGGGATATGATTCTATCCCCCGGGAGATTCCTGAT
CCTAAGGCTAAAGAGCCCGATGATTGGGATGAAGAGGATGATGGAATATGGAGGCCACCC
AAGATACCAAATCCAGCTTACAAAGGACCATGGAAAAGAAAGAAAATCAAGAACCCTAAC
TATAAGGGAAAATGGAAGACTCCATGGATCGATAACCCAGAGTTTGAAGATGATCCTGAC
CTTTATGTGCTGAAGCCAATAAAATACGTGGGTATTGAAGTTTGGCAGGTGAAGGCTGGC
TCAATTTTTGACAACATATTGATCTGTGATGACCCACAATATGCAAGAAAAGTTGTAGAA
GATGTTTTCCAGAATAGAGAGATAGAAAAAGAAGCCTTGGAGGAAGCAGAGAAAGTGAGG
AGAGCTCGAGAAGAAGAGGAAGCTCAAAGAGCAAGAGAGGAAGGTGAAAGGAGGAGGAAA
GATAGGGGCCACAGGAAGCCGCGCAGACGGCATGATCCTCGGGACTACATGGACGATTAC
CATGATGAACTATAA
>EVM0041342
ATGGGGTGCATGTTCTCTCAACTAGCTGCACAATTTGCTTTCTTTCCTCCATCTCCACCT
ACATACCAGATTAAGAAGGGGGATAATGGCAAGCTCTCTGTGGTCTCAACTTCTTCTCCT
TCTTTGCCGCTTCCTCTTGCTGATGATAACTCATTAGATGTTCTCTTGATTGATACAAAG
AGAGGCAACAAGATTGTTGCTTTTTATCTCAAAAACCCTTATGCTAGACTCACTGTGCTT
TACTCTCATGGCAATGCTGCTGACCTTGGCCAGCTTTATGATCTCTTTGTTCAGCTCAAG
GTCAATCTCAGAGTTAATCTCATGGGATATGACTATTCTGGTTATGGTGCCTCTTCTGGT
AAGCCAAGTGAATCCAACACATATGCTGATATAGAGGCGATTTACGAGTGTCTTCAGACA
CAATATGGAGTTAGTCAGGAAGACTTAATTTTGTATGGGCAGTCAGTTGGTAGTGGGCCA
ACATTGCACTTGGCAGCGAAGTTGCCAAGGCTGAGAGGTGTAGTTTTGCACAGTGCCATT
CTTTCTGGTCTTCGTGTGCTCTGCCATGTGAAGTTTACATTCTGCTTTGACATATACAAG
AACATAAACAAAATTCGGAAGGTGAAGTGCCCTGTTCTAGTGATACATGGCACAGAGGAT
GATGTTGTGAACTGGTTACATGGCGACGGGCTGTGGAAAATGGCAAAAGAACCATATGAG
CCTTTATGGATTAAAGGAGGCGGGCACTGTAACTTGGAATTATACCCTGATTACATCCGC
CATCTCTGCAGGTTTATTCATGAAATGGAGAATATAACCACGGAAATCCGACTCAAAAAG
ATCCGGCAGAATCTCCGTCAAAAACCCAGGTCCAAGTCTGGCTCCAACAAGTGCTGTAGG
TTCAAACTGTGGCGACCTAAATGTCCAGAATGTTTTAGACCCAGGTGCATAAAATGTTCG
TGGGGTCCCAGGTGCTCAAGCTGTGTTAAATGTTGCTGGCGTGCACCCAGATGCCCAAAA
TGTCCGAGGCCCAGTTGCCCAAAATGTCCGAGACCCGGTTGCTGCTGTAGAATTAGGTGT
CTGCCCTGGCAATGTTGCTGTGGAAAACAGAGTGGGATGAATAGGAAGCAGGATGGGTGA
>EVM0041349
ATGGCAGTACGTTTGCTTCTTGCTTTGATGGTGTTGCTTCTCGGCCTTGCTGAGGTTTCG
TCTGATCTCAAGATAGACACCCAAATTCCCAAATCTGTCCAGCTTGGTGTGAGAGGTGGA
AACAGGAGGCTCATGCAAGACATAGATTGTGGAGGGTTGTGCAAGCAGAGATGCAGTCTT
CACTCGAGGCCTAATCTGTGCAGCAGGGCATGTGGCACCTGCTGTGTGAGGTGCAAGTGC
GTGCCACCAGGGACCTCAGGGAACAGAGAAGTGTGTGGGACCTGCTATACTGACATGACC
ACCCATGGGAACAAGACCAAGTGCCCATAG
>EVM0056770
ATGGCAACGATGTCTAGTAGTAACGCAAGCATGTTGCAGGATCCAGAATCAAATTCGCAT
CAACAACCCCAAATTCTTCCTGGAAACATAAGACAAATATTCCAACATGCCCTCAATGAT
GTTTTTGCAATAAGAGCAGCCTTTCGAAACACAAACCCAGATGGTAATCACAACACTACT
CCGAGGCAGTTGCCAGCATCGAAGGACGCTATTGATGCCATGCCAAGAATAACAGTACAA
GAAGGTGGGAATGATTGTGCAATTTGTTTCAATGACATTGGAATCGGTTCTGAACTTGGA
GAGATGCCTTGTAAACATGGGTTTCATTCGGGCTGTATTGAACAGTGGTTGAGGATTCAA
GGGTCCTGCCCTGTTTGTCGGTTTGCGATGCCTGTGGAAGGAGGAGAGGTCGGGGCTAGT
GGATCGGAATCCTAG
>EVM0005966
ATGAGTTCTTATCATCTTTCAGAATCCAAAAGCATTGCCATGATGAAATTTTTGGCCCTG
AGTTTTTTCGTCATATCTCTGATAAACATACCAATCGCCGAGGCTAGAATTCGTCACTAC
AAATGGGAGCTCAAGTACGAGTACAAATCCCCTGATTGCTATAAGAAGCTGGTAATTACA
ATCAATGGAAGAACTCCTGGACCCACAATTCTCGCACAGCAGAATGACACAGTTATCGTT
GAGGTCAAGAACAGCTTGTTAACTGCGAACACAGCCATTCACTGGCACGGAATTCGTCAG
ATCGGAACACCTTGGTTTGATGGGACAGAAGGCGTCACTCAGTGTCCAATTTTGCCCGGA
GACACTTTCGTATACAAGTTTGTCGTTGACAGGCCTGGAACATATTTATATCATGCCCAT
TACGGAATGCAAAGAGAAGATGGGCTATTTGGATCCATTCGCGTAGCGCTTCCCGATGGA
GAATCCGAACCCTTTGCTTATAATTATGATCGAAGCATCATCCTTACTGATTGGTATCAC
AAGAGCACGTTTGAACAAGCTGCTGGATTGTCTTCAATTCCTTTTCAGTGGGTCATGGAG
CCCCAGTCTCTTCTGATACAAGGAAAGGGAAGATTTGACTGCTCCGCTGCCAATCCTCCC
ATGAAAGCTGATGTCTGCAATAATACAAATCCTGAATGCTCTCTTTATTCCACGACTGTA
GTCCCTGGAAAAACATATCGGCTAAGGATTAGTAGCTTGACTGCTTTATCAGCTCTTAGT
TTCCAGATCGAGGGTCATAACATGACTGCTGTTGAAGCTGATGGTCACTATGTCGAGCCA
TTTGTGGTAAAGAACTTATTCATATACTCCGGCGAGACATATTCAGTTCTAGTGTATACA
GACCAGGACCCTGCAAGAAATTATTGGGTTACTACAAATGTTGTTAGCAGAAATGCCACT
ACTCCGCCAGGGTTAGCTGTTCTCAACTACTATCCAAACCATCCGAGGAGATCTCCTCCG
ACGATTCCTCCTTCCGGGCCAATGTGGAACGATATGGATTCCCGGTTTAATCAAAGTGTT
GCCATTAGGGCTCGCAAAGGCCACGTATATTCCCCTCCTGCAACCTCTGACAGGGTCATA
GTTTTTTTTAACACACAAAATCGGGTAAATGGTAAAACCCGTTGGTCAGTAAATAATGTC
TCCTACGATATTCCTCATACACCTTACCTGATTGCGCTCAAGGAGAATTTGCTTCATACA
TTCAGCCAAACCCCACCTCCTGAAGGCTACGATTTCGCAAATTATGACATCAAAGTTGTA
CAAAATAACACCAACGCTACTACTATGGATATTGTTTTGCAAAATGCAAACACGATGAAC
CCCAACAATAGTGAAACGCATCCATGGCATCTTCATGGACATGACTTCTGGGTCCTAGGC
TACGGAAAGGGCAAGTTCGATCCTATTAATGATCCGAAGAAGTACAATTTGGTCGATCCA
ATTATGAAGAATACGGTGCCGGTTCATCCCTTCGGCTGGACAGCTTTTAGGTTTAAAGCT
GACAATCCTGGAGTTTGGGCATTCCATTGCCACATTGAGTCGCATTTTTTTATGGGCATG
GGAGTGGCATTTGAAGAAGGTATAGAGAGGGTTGGAAAATTGCCCTCATCTATCATGGGC
TGTGGTGAAACCAAACACTTACTCAAGCCATAA
>EVM0050113
ATGGCTACTTCAATATCAATGATATCGTCATCACCGCCACCATGGATGGCGTCAAGTAGA
GCAAGAAGCAATGGCAGTGCATCAGCTTCACTCTCTCTTACTTCTGGTTCAAGAACGAAA
AGGAGTTTTTCAATGAATGTGGCCTCCAACTCCACAACTCGCTCAGGGGTGCTTCATTGC
TCCTTTCTTTCTTCCTCTTCTCTCTCTTTACCTTCTTCCTTCTCAGGTTTATCTCTGGGA
TTGGATTTGAATTCTAACATTGGAGTAAGAAAGGATATAGGACGTGGTTTAGTGGTGAGA
GCTGGGAAGGCAGCACTTTGTCAAACCAAGAGAAGCAGGTCCAGAAAGTCTCTGGCCCGA
ACTCATGGCTTCCGTCGAAGAATGAGAACCACTAGTGGGAGGGCAATTTTGAAACGTCGA
CGTGCTAAAGGAAGAAAGGTCCTTTGCACCAAGTCCAATCCCAATAGTGGGAAACGTGCA
TGA
>EVM0005267
ATGGGTTACGTTTGTGATTTTTGTGGGGAGCAAAGGTCCATGGTTTATTGCCGGTCAGAT
GCTGCAAGCTTATGTCTATCATGCGATCGAAATGTCCATTCTGCTAATGCTTTGTCCAAG
CGTCATTCACGGAACCTCTTATGTGAAAGATGCAATTCACAACCAGCAATAGTTAGATGT
GCTGAAGAAAGAATCTCTCTGTGTCAGAATTGTGATTGGATTGGCCATGGCACGTCGACA
TCAGCTTCCACACATAGAAGGCAAACAATCAATTGTTACTCTGGCTGTCCATCAGCTTCT
GAGCTTTCTTCAATATGGTCATTTGTTTTAGACTTCCCTTCCAGGGGTGAATCTACCTGT
GAGCAAGAGTTGGGTTTGATGAGCATTGCTGAAAATAGCACCACAAACTCCTGGGGTGAG
AATACTATTGACCAAAATGCATCTGGAGCTGTTGAAGTTAATGACAGGCATGAAATAGCT
AAATCAGGTGTTTGGCATGGGTCTTCTTCGATACCTGAATCGAGCTCTTTGCCAAACAAT
CCAGACCAGCCAACCGGATCTGCAAATACATCTTTGCCAAAGTTATACTGTCCTGGAACT
AAGTGTCCTGTACCCTATGATGATGCTAATCTTTATGAGGAATTCAATATGGATGAAATG
GATTTGAGTCTCGAAAACTATGAAGAACTCTTTGGTGTAACCCTCAATAATTCAGAAGAG
CTTCTTGAGAATGGTGGCATTGATAGCTTATTTGGGACAAAGGACATGTCTGGTGCTGAC
TCCAATTGTCAGGGGGCAGTTGCAGCTGAGGTTTCATCAGTTGGACTGGTCAACACCATA
CAGCCAGCAAGTAGCAACGCAGCATCTGCTGATTCTATGATGAGCAATAAGACTGAACCA
ATCCTTTGTTTAACGGAAAAGCAAGGCCATTCCAACCTCTCCTTTTCTGGCCTTAATGTA
GAGAGTACCGCTGCAGATTATCAAGATTGTGGAGCATCTTCAATGCTTCTTATGGGAGAG
CCTCCCTGGTGCCCCCAATGCCCTGAGAGTCCCTTCTCATCAGCTAACCGGAGTGATGCT
GTAATGCGTTACAAGGAAAAGAAGAAGACACGGAAGTTTGAAAAGAAAGTGAGGTATGCA
TCTCGGAAAGCAAGGGCAGATGTAAGAAGGCGTGTGAAGGGTCGTTTTGTCAAAGCTGGT
GATGCTTATGATTATGATCCTCTTAGCCAAACGAGAAGCTTCTGA
>EVM0028168
ATGAAATCGCCAAAGGATTCAAGATCAAAATCAATACCTTTGCAAGTGTACAATTCCACT
TCTACCACAAGAAGATCTCCAAGATTATCCCCACCAAACAACAATGTACCTTCAAAACCC
CTCAAATCTAACAAACCCAAAACAACCCGCATTGCCCTCAGACGATCCCCGAGGCTTGAA
CCCACACCTGCTTCTCCCCAGAGCGTTTTGAAGAAAAGACAAAGCAGAAACATTTCTGAA
CCGAAAGGCTCCTCTAAAAATGTTTCTGTTGACCGCAGGATCCCGTTGAGGTCCCCAAAG
ATGGGGAATTCACGCATGCAAAATGCTGCCGCTAACCGAACAGTTTTGCTGGGTTCTCCA
GCTCTGAGGAGGTCGCCGAGGCTGTCAAGTGCGGGCATGGAAATTGTTGCTAGCAAACGA
AACGTTTCAGGTGATTTGGCGGACACAACGCGCTTGAGGAGGTCCCCGAGGCTTGCGAAT
GGGTGTGCGGAGATTGTGGTCAGTAAAGTGAGGACTTTCTCGAAGAGAAAGAGAGTGTCT
GAAGAAATGTCAAGGTTACCGAGAAATCAAAACGGCCGATTGGACTTAAAGTTTGCCTTA
GTTCAGAGTAAAAAATGCTCGCTCTTCATAGTAAACAAAGAGAAATGCTGGAGTAAGGAC
TTATCAGAGGGGTCACCAGTAGCATGCAGTTCGGCAAATGCTAAACTGGGATGCCGTGAA
AAGCGTGGCTGTCAGTCTGTTTTGTTGACAATCTCTGACTCTGAAGTAGGGAATTCGGGA
GAGTTTGAAGCCCAACCGCTATTGCTTCCATGGCATGGAGATAATGAGAGGCAAACTGGG
ATGGTAAAATGTGATGATGGCTCAAGTGTGTTTGGGGAGGAGCCGTTGAGGATGTCCCCA
AGTTTTGATTTTGCAAATGAAAATGCTGTTATTAACGAGTCTCCCATAAAATCTTGTAAA
TGGTCCTCGGCATTGGATGGGGATGGCAATTTCGAGGTGATATCTTGTTCTAGAGGGATG
TTGGATTCGGAGGATGTATGCACTTTTAAGCGGGTTAAAATTTGTGAAGAAAAATCTGTT
TCAGGAACGTCGGATGCAAAGCTCTTGAGACGGTCTCCCAGGACAAACTCTATTGTTGTG
ACTGAAAATGGGGACAAAAGGTCGGGTACGAAGCAATCTGCAAAGAAGAATTCTGGTAAA
GAACGGTCTTTGGATAAGGCTTCTTCAGGGAAGAAGCAGAAGGAACATAGAGGTAATTGT
TCCCTGATTGGAGATCCGGTCCCCCATGATGAAGCTCAAGAAAGGTGGCATTGGAGATAT
GAAATCAAGAGTAAGAGATCCAAGCATCCAAGACTCACTTTAGATGATGATGACGATGAA
GATAAGGTTGTTTGGAATGTTGAATGCCATTACAATCAGGCTAATATTGAAGGTCACATC
ATTAATCTTGGAGATTGTGTCTATGTAAAGGGTGACGGGGCAAAAAATCATATTGGTAGT
GTCTTAGAGTTTTTCAAGACAACAGACAGGGAAGATTATTTTAGGGTCCAATGGTTTTAC
AGAGCTGAAGATACGGTGATGAAAGACGCAGCTGATTTTCATGACAATAAGCGGTTATTT
TATTCCACAGTGATGAATGATAATCCAATAGATTGCATTATTTCTAAAGTCACTGTTGTG
CAGATATCACCTAGGGCAGATGGAAAATTTCATTCAACGCCAGTGTCTGACTTCTACTTT
GACATGGAATACTGTGTGGATTATTCAACATTTCGAACTTTGCTGACTGATTGCTCATTA
AAGGGACATGAGTTATCATCATTGCCTTTCAGTGATTCTCGTTCTGCAACTCCCAGTGAT
TCTCGTTCTGCAACTCCCAGTGATTCTTCAATGGAAAACATGTCCACTTGTGGAAGTTAC
AAAGCCAAACTGACACTACTAGATCTTTTCTCTGGCTGTGGTGGAATGTCAACTGGGTTA
TGCCTTGGTGCCAAAGTTTCTTGTGTTGATCTTGTGACGAGATGGGCACTGGACAGTGAC
GAGTCTGCATGTCAAAGCTTGAAGTTAAATCATCCAGAGACACATGTTAGGAATGAAGCT
GCCGAAGACTTTCTTGAACTATTGAAGGAATGGCAAAAGCTATGCAAAAGGTATGCAGTC
AATAATGTAGGAAGGACACACAAGTCACGGTCAATGGCCTCAAGTATGTCAAAATCAAAT
AAAAATTCATCAAGTGATGACGATATTGCTCCTGGTGAATATGAAGTCGCCAGGCTTGTT
GACATTTGTTATGGGAAGACTGATAAGAGAGGAAAGCGTGGGCTGAAATTTAAGGTGCAC
TGGAAGGGTTATAGTACCAGTGAAGATTCATGGGAACCGATTGATGGCTTAAGTAACTGT
GAAGATTCTATACGAGATTTCGTAAGAGAGGGGTTCAAATCCAAGATCTTGCCACTTCCT
GGTGATGCTGATGTGATTTGTGGAGGTCCTCCATGCCAAGGGATTAGTGGCTATAATCGC
TATAGAAATGTTGATTCTCCACTAACAGATGAAAGAAATGTCCAGATTGTAGTCTTCATG
GACATAGTTCAGTTCTTAAAACCTAAATATGTGCTGATGGAAAATGTAGTTGACATTCTT
AGATTTGACAAGGCTTCATTTGCTAGATATGCTTTAAGCCGATTGGTGCATATGAAATAC
CAAGCAAGGCTTGGCACTGTTGCAGCTGGTTGTTATGGTCTGCCACAATTTCGGCTGCGT
GTTTTCTTGTGGGGAGCTCATCCTAAGGAGGCAAGTTTCACAATTCATGGTAAACTGCCT
CAATTTCCACTTCCTTCTCATGATGTTATTGTCAGATATTGGCCTCCACCTGAGTTTGAG
CGGAACACTGTTGCATATGATGAAGATCAACCTCGTGATGATCTAGAAAAAGCCACAGTT
CTTCGGGATGCCATTTCAGATCTTCCAGATGTCTCAAGTCATGAAACCCGTGAGGAAATG
GCATATGGCAAGCCTCCAGAAACTGACTTTCAACAATTCATAAGGTCAACAAGAAATGAG
ATGACTGGTTCTGAGCTCAGTGGAACAAGAATGATCAATTTGCTATACGACCATCGTCCT
TATTCATTATCTGAAGAAGATCTTGCTCGAGTTTGCCAAATTCCTAAAAAAAAGGGAGCA
AATTTCAGGGACCTACCTGGTGTGGTTGTAGGAGCTGACAATGTTGCCCGGCGGGACCCA
ACGAAAGAGCAAGTGCTGCTGCCATCTGGAAAGCCCCTGGTACCTGATTTTGCCTTAAAT
TTTGAAGGAGGAAAGTCTAGAAGGCCATATGCAAGATTATGGTGGGATGAAACAGTGTCA
ACTATTGTTACTCATCCGGATCTTCACAACCAGGCGGTGATGCATCCAGAGCAAGATCGA
GTTCTCACCATACGAGAATGTGCAAGACTGCAAGGTTTTCCCGATTATTATAGATTCTGT
GGGACAGTTAAACAAAGGTATCGTCAAATTGGAAATGCAGTTGCAGTTCCTGTAGGTCGT
GCCTTGGGATTCACGTTGGGGATGGCATTTCAAAAACTAAGTGGTGATGATCCACTTATG
ACATTACCTCCCAAGTTCTCTCACTCAAGCAACCTTCAATTAGCTAAATCACTGTTTCAG
AAGGGTGAAAATATTATTACCGCAACCTTTCAGACGGCTGAATAG
>EVM0017155
ATGGCAAAGAAATCCATCACCATGAAACCAATCTTTCAAGAGCAAGATGTTGTTTTCTTA
GATGAACTTAATGATTTCTCTAACTGGGAACTCATTAACGAATCTGATGCTGAGGATTCA
GATACCGATTCTTTACGAAGTCTTGAGAATGGCTTTGTTTCTTGGTCCTCACCAAGATCA
CCGAAAAAAATCCAAGAAATAGAAGCCCAGGACAGTCAACAAGACCGTGACGTTGTCTTT
CATGTCAACTCCCACGATCATGAAGTTGACGAGGATGATGGTTGTGTTTATCGTGGGAGG
CCGATATTGTTTCCTGCTGCTAGGATTCATTATGGTGATGAGGATGATGATTACAATGGT
GAAGAGGATGATGATGATGATGGGTATGGATTAGATGATGAGCTAGTTCCATGGAATGTG
AGTGGGAAGTTAGGGAGGCAAAGGATTAGGAAGTTAGGCAAAAGGATATTTCCTAAGATG
AGTAATTCGAAGAGGAGTCCTTTTCTTCATGTGAAGCCAGGGTGTGTTCATGGAAAGCAT
GGGTTGGGCTTGAAGGCTTAG
>EVM0029347
ATGAAAGCAATGTCATTTTCACCAGCAAATCATTGCAACCTTAAACTCCAAAAGAATCCC
ATAAAACAACCAATACTTGCAAACCCGACTCACTTCAACAGTCACCAGAACCAGAAGCCA
TCCAACAAAAAACACCAATTTCCTTCATTTTCCATCAAAGCCTCGAAAACCCCTCAAACC
CCATTAACCAAAAATCCCGATACACCTCCGCTAATAGTTGTTGGCTCAGCCAATGCCGAT
ATATATGTGGAGATTGATAGATTACCAAAAGAAGGAGAGACCATCTCAGCCAAGACTGGA
CAGACTCTTGCTGGTGGCAAAGGAGCTAACCAGGCCGCTTGTGGTGCAAAACTTTCATAT
CCAACATACTTTGTGGGGCAAGTAGGCGAGGATGCACACGGGAGGTTGATCACTGAGGCT
TTGAAGAATGGTGGGGTTAATCTTGATTGTGTGAGGAATCTGAGTGATGCGCCTACTGGA
CATGCTGTGGTGATGCTGCAGCCTGATGGGCAAAATTCTATTATTATTGTTGGTGGTGCT
AACATGAGTTGCTGGCCTGAAAAGCTCAGCGATGAGGATTTGGAGGTTGTGAGGAAGGCT
GGGGTTGTTTTGCTTCAAAGGGAAATACCTGATTTAGTTAATATTCAAGTGGCAAAGGCT
GCAAGAAGCGCTGGTGTTCCTGTTATTTTGGATGCTGGGGGAATGGATGCACCAATGCCC
CCAGAATTGTTGAATGCTGTTGACATCTTCAGCCCAAATGAAAGTGAACTTGCACGTTTG
ACTCACATGTCAACTGAAAGCTTTGAACAGATTGGTCAGGCTGTTGTTAAGTGTCATAAA
ATGGGAGTTAAGCAAGTTCTAGTCAAGCTTGGGGCTAAAGGGTCAGCTTTATTCATAGAA
GGGGAAAAACCAATTAAACAACCCATAATTTCTGCTGCAAGAGTCCTGGACACCACTGGA
GCTGGAGATACTTTTACTGCCGCTTTTGCTGTGGCACTCGTGGAGGGCAAAACAAAGGAG
GAATGCATGAGATTTGCTGCTGCAGCAGCTTCTCTCTGTGTTCAAGTGAAGGGAGCCATC
CCTAGCATGCCTGACCGGCCATCAGTTTTACATCTACTCCAAACTGTTTGA
>EVM0005260
ATGCAAGATATGTGGAATGCACCACCTGGTTTCAGATCAACAAAATCTGCACCAACTTCA
CCAGCAAAGCCGCTTGGTGTTTCAAGAACTCGCTCTGATTCATTTCATGCCATCCACAAA
GTCCCTGTTGGTGACTCTCCTTATGTTAGAGCCAAAAATGTTCAGTTGGTTGATAAAGAT
CCAGAGAAGGCAATACCTCTATTCTGGGCGGCAATAAATGCTGGGGATAGAGTGGATAGT
GCATTGAAAGATGATATGGCTATTGTTATGAAGCAACAGAATAGGGCTGATGAAGCAATT
GAGGCTATCAAATCTTTACGACATAGGTGTTCAGATAAAGCCCAAGAGTCTCTCGATAAC
ATTCTTCTTGATCTTTACAAGAGATGTGGAAGATTGGATGACCAAATAGCATTGTTGAAG
CACAAGTTATACTTGATTCAACAAGGTTTAGCTTTCAATGGAAAAAGAACAAAGACTGCA
AGGTCTCAAGGGAAGAAATTTCAGGTTTCTGTGGAACAAGAAGCAACTAGATTATTGGTA
AGGAGGGAACTTGAAGCAACTTGTCATTACATAGACATGATTGACCAAACAACTCTAGGT
CACCGCGCAATAAAGGAGCAGTTTAACAAGACTCCTCGTGCTGGATGGCAGATTGATCCA
TTTGGACATTCTGCAGTGCAAGCTTACCTTCTTGGGACTGAGGATGGTCGAGTGAATGCT
TTGTATTCTACACCATCTATCTACACTGATGTGAAAAATGCAGCAAATGAGTCTTGGCCA
ATGAAAACTGATGATTATTTCCCTTATGCAGATGGGGATAATGCCTACTGGACTGGCTTT
TTTACTAGGCGCCCAGCCTTGAAGCGATATGTTCGCCAGCTGAGTGGATATTATTTGCAC
CATGATGGCATCACTGGCACTGCCAAACAACACACTACAAATGACTACGAAAAACGCCTT
GCTATTGGAGCCGTGGAGGCAGAAGCTACTGTGAGTTCTGCTGTGTCATGCTTGGTTAGC
AATAAATCAACAGATCAATGTGAAAAACCAGCATTGAATTTTAGTCAGTGTCAACTACTA
AATATCAGTTACTGCCCACCAACAGAGGAAGCTATTGCAAATGGGAAGAGATTGATTGTT
CTTTTGGACCTTGTTTACTTGTCTCATTTCATCAATGGAGACAGCATAGGCATTCCTTAT
GGGTTTTGA
>EVM0029344
ATGCTGGAAACAACTGCAGGTGCATCTCTACCATCTACAGGAACAGACGCAAAAAAACGC
CGAGTGACCTACTTCTACGAACCCACAATCGGTGAATACTACTACGGTCAAGGCCACTCA
ATGAAACCCCACAGAATCCGAATGGCCCACAATTTGATAATCAACTACGCTCTCCACCAT
CTGATGGAAGTCAACCGTCCATTTCCAGCAGGTCCTGAAGACATAGGGGGGTTCCATTCT
GATGAGTACGTGGAGTTCTTGTCTTCAGTGTCACCACAATCAGCGAGTGATCCAGCACTC
GGGAGGCAATTGAGGAGGTTTAATATTGGTGAAGATTGTCCGGTTTTTTATGGGTTATTT
GAGTTTTGTCAGGCCTCTGCTGGTGGTTCAATTGGTTGTGCTGTTAAGCTTAATAGAGGG
GATGCTGATATCGCTTTGAATTGGGCTGGTGGATTACATCATGCGAAGAAGAGTGAGGCT
TCTGGGTTCTGTTATGTTAATGATATTGTTCTTGGTATTCTTGAGTTGCTCAAAGTTCAT
ACGCGTGTATTGTATGTAGATATTGATGTCCACCATGGCGATGGTGTTGAAGAAGCATTC
TATACTACTGACAGGGTTATGACTGTGTCCTTCCATAAATATGGAGAATTCTTTCCAGGG
ACAGGGCACATTAAGGACATTGGAGTTGGGAAAGGGAAGAACTATGCCCTGAATATTCCC
TTACAAGGTGGGACGGATGACGAATATTTCCGTGCTATGTTTCAGCCACTCATCCAAAAA
GTGATGGAGGTTTATCAACCTGGTGCAGTTGTTCTCCAATGTGGAGCAGATTCATTATCT
GGTGACAGGTTGGGGTGTTTCAACTTGTCTGTGAAGGGCCATGCAGACTGCCTTAGGTTT
GTTAGATCTTTTAATGTTCCTCTGATGGTCTTGGGTGGGGGTGGGTATACTATCAGGAAT
GTTGCCCGTTGCTGGTGCTATGAGACAGCAGTTGCAGTTGGGGTGGAACCAGATAACAAA
TTGCCTTACAATGAGTACTACGAGTACTTTGGCCCTGACTACACACTTCATGTTGACCCA
TCCAATATGGAGAACCTAAACTCACCCAAAGACATGGAGAGAATAAGGAACATACTGCTA
GAGCAACTTTCTAGACTGCCTAGTGCTCCCAGTGTACCTTTTCAGACAACACCAGCCACA
ACTGAAGTTCCGGAAGAGGATGAAGAGAACATGGTGTTGATTATGAGTCTGATCATGATG
AAGATGAAACTGGACCCAGATTTTTCTGAAATAAGGGACGGTATGGATGCGATGGAAGAA
GACAAGAAAGAACATCCATGGTTGTGA
>EVM0029340
ATGTGGAATCCGATAATCCTCTCCGATGAAGAAGAAAACCTACAAACGCCACTCCCATCT
CTCTCTAAAAAACCCCGGACCCTACCCGACCCGAACATTCTAGTCCTCGACGTCGATGAC
CCGACCCCTCACAAATCTCCCTCTTTCGTTCCCGATACTCCAATGTCCGATGTCTCCATC
GTCAAATGCACTTTTTCCCAAACCAGGGATCCCAATTTTCATCCTGAATTCCTCTCTGGA
AATGCTGGACTGATCTGTTTGGAATCCGAAAATGATGAGCCGGAAAGTGCTAAAAATTGG
GAGGAGAAGACTGTGGATGCGGGGAATAATGAAGTGGAGGAGAGAAGAAAATGGAGAACT
TCTACCAACTTTGTCCCGGTCGATTGCCTTGTAGATGCTAATGTAAATCAAATGTATGGG
GGCAGTTCTTCGCAACCGAGTCTCTCGCAAGATGATATCTATCTGATAGACGATTGTCCT
GAGAAAGAAAATTTTAGCATGGAGCAGATGACCAGCACCTTGAAAGAGAGAAGGAAAGCT
AAAGTTAACTCTGCCAAGGAAAATAGTACAGATGAAGCAGTGGGAATGAAGAATACAAAA
AAGGAGGAAAGAATTCGTTTAATGGAAGAAAAGAAGCTAAAGAAAGAACAAGAGAAGTTG
CAGAAAGCAGCTCTGAAGGCTCAAGCAGCAGAGTTGAAAAAAATGGAGAAAGAATTGCAA
AAGTGGGAAAAAGGGAAGTTTGCCTTAAATTCTGTTGTTGCTGAATTTGACACCAGAGTG
ATTGAACATGGCTCAGTGGGTGGACTTTTGCTTACCAAGTTTGCTGATAAGGGCCTTACA
TATCGCATAACATCAAATCCAATTGAAAGATCTATTCTGTGGACCATGAGTGCTCCAGAA
CATATTTCTCAGCTTTCTCCTGAAGGAACTGACATTCGATATGTAGCCCTTGTATATGAA
GCTGAAGATTTCTGCAATCTTGTTATGAGTGAGTCACTCCTGGATCATGTGTCTTCAGTT
CGAAGCCTTTATCCTTCTCATACAATTTGCTATCTCACAATTAGGCTGATGTCTTATGTC
AATAAAAGGGGAAAGGAGCAGTACAAGAAGCAGGAAAATGATGATTGTTGGAGATGTCCA
TCTGTTGAAGAGGTTCTAGCGAAGTTAACAACACATTTTGTTGGGGTACATTACAGGCTA
TGCACAGATGAAGCTGAGCTTGCTGACCATGTCTTTGGTTTGACACGCAGCTTGGCATCT
TGTCAATTTAGAAAGAAGTTAACACAACTATCTGTAAATGCTAATGGGTCCTTTATCCCT
AAAGACTTCATTGACAGAAATTTAATAAAAAGGAGTCCATGGTTAAAAGCTTTGGTAGCT
ATTCCAAAGGTGCAGCCACGGTTTGCTATTGCTATATGGAAGAAGTACCCTACCATGAAG
TCTCTTTTGAGTGTATACATGGACCCAAACAAATCAGTGCATGAAAAGGAATTTCTGCTT
GAGGATCTGACCACTGAGGGTTTCCTTGGTGGTGAAAGAAGAGTTGGTCAGATTTGTTCA
AAGCGAGTCTACAGAATACTCATGGCTCAAAGTGGAAACATCATAACTGATAACGTTGAA
GATGGTGCTGACTTTTTCAGACACCAATCATCTTAA
>EVM0029341
ATGAAAATGCGAGCGTCCATTGCAAAGGCAGGCTCGTCAGGCTCTGAAATTGACCCACCA
AATGCTATGGTCGATGAGAAGAGAAGAAAGAGAATGATCTCAAATAGAGAATCTGCAAGG
CGGTCGAGAATGAAGAGGCAAAAGCATATGGAAGATTTGGTTACTGAGAAATCTATTTTG
GAGAGAAAGATATATGAAGATAACAAAAAACATGTTGCACTTTGGCAAAGGCATTTTGCT
CTCGAATCAGAGAACAAAGTTTTGACGGATGAAAAGTTGAAGTTGGCAGAATATTTGAAG
AATTTGCAACAAATTCTTGCAAGTTATAATGCCATTGAATCTGACCAGGATCATTTAGAA
GTTTCAGACAGATTTTTGAACCCATGGCAAGTTCATGGTTCAGTGAAATCCATTACAGCT
TCTGGGATGTTCAAAGTTTAG
>EVM0057221
ATGTCTGGTTTAAGAAGGCCGTGGTCGGATAATACGCCTAAAGAAAAACAATATACATCC
CCTGTCTCCCGCTCCTCCTCCTCCTATCCTTTCTCAGTCGAAATGTCAACCGCCGCCACA
GCCAACCCTCCTCGCCGCTCCATCTTCCTTGGCGTTGACGTCGGCACCGGAAGCGCCCGC
GCTGGCCTGTTTGATGAGAGTGGAAAACTTCTGGGGTCTGCTAGTAGCCCTATACAAATA
TGGAAAGAAGGTGACTGTGTTGAGCAATCTTCGACAGATATTTGGCATGCCTTATGTGCC
GCTGTGAAATCTGCGTGCTCCCTTGCAAATGTTTCAGGGGATGAAGTGACAGGGATGGGA
TTCGCGGCTACTTGTTCTCTTGTTGCGGTCGATGCTGATGGAAGTCCGGTTACAGTTTCT
TGGAGTGGTGATTCAAGACGGAATGTTATAGTATGGATGGATCACAGAGCAGTTAAACAA
GCCGAAAAGATCAATTCTTCTAACTCACCAGTACTGCAATATTGTGGTGGAGCTCTTTCT
CCCGAAATGGAGCCGCCAAAGCTCTTATGGGTGAAAGAAAATTTGCCAGAATCTTGGTCG
ATGGTGTTTAGATGGATGGACTTGAGTGATTGGTTGTCATACAGAGCAACTGGAGATGAT
ACGCGGAGTCTGTGCACAACAGTATGCAAATGGACTTATCTTGGCCATGCACACATGCAG
CAGATGAAAGGGAAAGATTCCCGCAATATGGAAACTTGTGGATGGGATGATGATTTTTGG
GAAGAGATTGGCTTAGGTGATCTTGTTGATGGGCATCATGCTAAAATTGGACGAAGTGTA
GCTTTCCCTGGTCATCCTTTGGGTTCTGGTTTAACTCTTACAGCTGCACAGGAACTGGGT
CTTGTAGCAGGAACACCTGTGGGGACTTCATTGATAGATGCTCATGCTGGTGGTGTGGGG
ATAATGGAAAGTGTCCCCGAGTTAGGTTCTGAAGCTAAAGAGACTGATAATGAAGCTATA
TGTCATCGCATGGCATTAATCTGCGGTACTTCTACCTGTCATATGGCTGTGTCCCGGAAC
AAGCTATTTATTCCTGGGGTATGGGGACCATTTTGGTCAGCGATGATACCTGAGTACTGG
CTTACAGAAGGTGGACAGAGTGCTACTGGTGCATTATTAGATTATATAATTGAAAACCAT
GCAGCTTCTCCCAGACTTGCAAATCGTGCTGCTTCTTTAAAAATATCCATGTTCAAACTA
CTGAACAATACAATCAAGACAATGATAGATGAACTGAAGTCTCCATTCCTTGCTGCTTTG
ACTGAACATATACATGTCCTACCTGATTTTCATGGAAATAGGTCTCCCATTGCAGATCCA
AAATCCAAAGGAATTGTTTTTGGCTTGACTCTAGAAACGAGTGAGAAACAGTTGGCTCTT
TTATACCTCGCTACCATACAGGGTATTGCATACGGCACACGTCACATCATAGAGCATTGC
AACGCTCATGGTCATAAAATCGATACCATACTTGCTTGTGGTGGCCTTTCAAAGAACTCA
CTCTACATCCAAGAACATGCAGATATCCTTGGTTGCCCCATTGTACTTCCACGAGAGGGC
AAATCTGTACTCCTGGGTGCTGCTATTCTTGGTGCCGTTGCTTCAAAGAAATACTCAAGT
CTTACAGGGGCCATGAAGGCGCTGAATGCAGCTGGTCAGGTCATCCATCCATCAAAAAAC
CCGAAGGTGAAGAAGTATCATGATGCCAAATATCGTATTTTCCGTGAACTCTATGAGCAA
CAGCTCTCTCAGCGTTCTATCATGGCTCAAGCTTTGGAGTAG
>EVM0001584
ATGTGTTTTAAGACTGAACTGACATTAAAAGTTGGTTATCCGGTAAAAGGGCCTTCGGAT
GGAAAGAACCACACTTTTGGGTTGAATATGGGATCCTCTGTCACGGAAAACATGTTCGGT
AGCAGACAGTATTCAAGAGATAAATTTCATATCAAAGAAGAATCTGGGACATGTAACGAG
TGCGCAAGCACATGCTCATGTTGTATGGCGGCATCACTGCTGAGAATGAAGGCTGATGTT
GGGTTTTCATATGAAACCTCCAAGGGAAAAGTAGACGTTCAATACTGTCGCAGTGGTGCT
GATATGCTATCCCCTGTAGATAGTTCATGCAATAGTAGAAATCTTTCCACCAGTGAGATT
AGCCACCTTCTAAGTGCATGCTCAAGCCATGATTCATTCTCTGAAAATGAAGAAAGTAAA
GACACTTTAAGAGAATCGGGTACTTTTGAACACTCTGAGATGCAAGTAGCAGTTAATGAT
CAGCAGACTGCTCGGCAAAATCCTGGTTTATCCAGAACAACACTATTTCATGATAGTAAT
ATTTTGTTAAAAAATCATCAGAAGCCAAAAGAATTGGAATGCTTTGGTGATGATGCCTCT
TGTATTAGTGGTTCAGAGTACGTCGACAAGATTGCTGGTGATCATCATTGCTATACAGAC
AGGAAGAATCTATCATCTAGTTCAACCTCAATTGACAGTTTTCCTGCAATTGAGAATGCT
GCTAATGTTCGACCTACTCTCTGTTCTTTAGCTAGAAGTCAATCTGATACGATAGACAAT
AATCAGCCTAGAACCTTGAGAGAATCCTCACCAACAATTGCAGTTTTCTCAAATAAATCT
AACCTAATAGATATTTCTTCTGCTAGAGATTTCTATATTGGGGCCAACTCATCAAGGGAA
GAACCATCTGAGGGCTCCGAAGAGAAAATAGAATCACCACTGATGAAAGCAGCAACCTTT
TGGGTTGACGCTCAGATAAATGATGTAGAGAACCATGCTGAACCTGTGAAATATGAGACT
GGAAGGAAAGATGAAGAAGCTGCAGTTGCAAAATGTTCAGATCAGAAGGAAGAAGAACCT
GCTAAATGGCAACCCACTCTAAAGGCTCAGCCCATGGACCTTGATGATGAACTGGACCAC
ATGCAAGATGAGGTAAAAGTCTGTGATATCTGTGGGGATGTCGGTCAGGAGGAGAAGCTT
GCTGTTTGTAGCAAGTGCAGTGATGGAGCAGAACACATATATTGCATGCGTGAAAAGCTG
GAGAAAGTTCCTGAAGGAAATTGGATGTGTGAAGAGTGCATGCTTGGGGATGAAAATAAA
AGGCAAAAGAAAAATAACTTTGAAAAGGAGGAGGCAAGTCGATTAGAGAAATCATCCCTG
AATGAGATGATAAAGAATTCAAAAAATTCAAGTGCTTTCAGTTGCAAGATTAGTTTGGAA
TCAAATACTAAAGGGATAGGTGTTTATAAGAACAGAAGAAATGATAGTTCTTCCTGTCAC
TTCCCTGCTAAGAGACAAGTGGATGATTCAGAAGCCTTGACTGTGAAAAGAATGGCCCTT
GAAAAAGGTCACAAGTCATCTATGCTATCCAAAGAATCCTATCCTTGCAGCGAAGAGGAA
ATTCGTCAGGGTTCTTCCCTCATTAATCCAGCCTATGAAGGTTCTCTTTCAAAATCAAAA
TCACCTCATGGTATAAATTCAAAAGTTGAACTCCAACAGTCAGAGGGTGGTGTCAACAAG
CAAAATTTGGGGAGAGTAACTGCTACCTGTGGCAATAAGGAGGAGGTTGGCAGGATGCCA
TGCAAATCTACATCATTCAAGAAAGCTAGCTCAGACCATGTAACTGCTGCTGACTCCAAG
GTTAAAAACATCTCTTCTAATCTGGTCCATGTAGAAAAAATGAAAAGACTTGGACGTGTA
AAAGGGCAAAATTTGGCTGTGTCAGAAACTACTTTCCATAAATCATTGAAGAAATCAACA
GTTGCTGATAAACATGCTTCTGCATCAATTAGGGATATAAGAACCCCACATGGTGGGGAA
GCTAGTGTACTGCCTTTGTCTACGCCCACACATCATGATTTGATGGCTGTCCAAGATGAT
GGAAAATTAAGTTGCTCGTTAACATCCATCAGGGATGTTGCTATTAGAGACTTTCCAAAT
GAAGAACAAAAAAGGCTTCTCAATGATGCATCAAATGATGAAGCATTTGCTGCCAGATCA
AATGTAAATAATTTGATCTCCACCCATCCTTCTAATGAACCATCTTATCTGAAAGGATTG
ACCTGGTTACCTTCCGCAGTGGACTTTCCTTCTTGGGTTTCTGTTGTTCCACAGCTTGAG
TGCATATGGCAAGGTGGATTTGGAATTCAGAGAAGTGGTATTCTTATTAGCTCTTGCGAT
GGAATTCAAGCACATGCATCAAGTTGTGCTTCACCTAAAGTTCATGAAATAGCATGTAAA
CTTCCCCAGAAAATTCTAGCAGAGCAAGCGTCCTGCTTGGTTATGTGGCCAACTCGGCCC
TCAGAAAGCCAGGCCAAAGAAGAAAACATTGCGCTCTACTTTTTTGCCAAGGATTTGGAG
AGCTATGAAAGTAACTACAGGATCTTGTTGGAATACATGACTAAGAACGACTTGGGTCTA
AAAGCAAACATTGATGGACTTGATCTGTTAATATTTTCGTCTAAGCTGCTTCCAAAAAGA
TCCCAGCGTTGGAATCAAATGCTTTTTTTATGGGGTGTATTTAGAGAGAGGAAGATAAAT
TGCTCACAGGACATTCCAAATCCTCAAAGGACTTGTTTTCCGAGTTGA
>EVM0001588
ATGTTTTCAAGCAGCCAATTCGACGCCACCTCCGCCTTCTCCGGCGGCGGATTCATGCCT
TCTCAATCCACTCAGCTCACCGATTCCACACCTTCTCCCGCTAAAAGTCGCAATTCATTG
GGTGTGATTCCAGTTACGGTGAAGCAGATAAGCCAAGCTTCTCAATCTGGTGATGAGAAG
TCAAGTTTTGTGATCAACGGTGTGGACGTTACCAATGTTACGGTGGTTGGAATGGTGTTT
GATAAAGCTGAAAAGTCGACTGATGTTAGTTTTCTTATAGATGATGGAACAGGCCGTATT
GGTTGTAGAAGATGGGTGACCGAGAATTTTGACAAATTGGAAATGGAGGCAGTACAAGAT
GGAATGTATGTTCGAGTTATTGGACACTTGAGAGTTTTTCAAGATGTCAAGCAGTTGGTT
GCTTTCTCTGTCAGGGCTGTGACAAACTTCGATGAGATAACTTTTCATTTTATAGATTGC
ATACATTCCCATTTGCAGAATCCCAAATTGCAGGGTGGCGCTTCAACTCATCCTCATATG
GTAGAATCATCAATGAACACTCCTGTGAGGAATGGTCAGACAATCACATCAAATCTAATT
TCCAAGCAATTTGATGTTGATGGGCTAAGGGATTGCGATCAATTGGTCCTTGATTGTCTG
CAACAGTCTTCAAGCATTGGACAGGAAAAAGGGATGCACATGGATGAACTTTGCCAACAG
ATGAAACTTCCCATGGAGAAGATCAAGGAATCTATTAGATCACTTGAAGATGAAGGTTTA
ATATACTCTACAATTGACGAGTTTCACTACAAAGCAACCTGA
>EVM0001589
ATGCTTCTATATTACATCTTCTCAATCATCTTTCTCCACTGCAAGACACCATGCTCTGCC
GCGCGGCCAGCACCAGCATTAACCACCACGCCGGCAACAGAAGCTGTAGCGGTCAAAGAT
TCCAACTACACATGGCAGAATTTCGGGAGCTTCCTCAATGCGAGCAAAGGCAGTCATGTC
AATGGAATGTCGGAGCTCAAAAGGTACTTCCATCATTTTGGCTATCTCCCATCACAGGAT
TTGAAGAACATAACAGATATACTCGATGCCCGACTCGAAACAGCGATTGTTCGATATCAA
GCTAAACTCGGCCTTCAAATTACTGGCGAGCTCGATTTTGATACGCTAAATCAAATCATG
GCACCAAGGTGTGGCGTGCCTGATGATACAATGTTTCACAAATTGCACGCATCTAGGCAT
TACACGTATTTTCCTGAAAAACCTCGGTGGTCGCGTTCCATACCAATGACTTTGACATAC
TCGTTTTCTAAAGAGAATTTGATCGACTCTCTGAGTTTGTCAGATATCAAACAAGTGTTT
AAACGTGCTTTTGAAAAATGGGGCTCAGTAATACCGGTGAGCTTTGTGGAGACAGATGAT
TATGTTTTCGCCGATATGAAAATAGGGTTTTACAGTGGAGATCATGGCGATGGAGAACCA
TTTGATGGGGTTTTAGGGGTTTTGGCTCATTCATTTTCACCTGAAAGCGGGAGATTTCAT
CTTGATGCAAAAGAAACATGGGCCGTTGATTTTGATGTGGAGAAGTCAAACGTTGCTGTT
GATTTGGAATCAGTGGCTGTCCATGAGATTGGTCATTTGCTAGGACTGGGACACTCTTCT
GATGAAACGGCTGTGATGTACCCTAGTTTGAAACCTAGAGAGCAGAAGTTGGATTTGAGC
GTTGATGATATACAAGGAGTGCAAGCTCTCTATGGATCCAACCCTAATTTCACGCTCGGG
TCTTCGTTAGAGTCTGATATTTCAACAAATCAGGCAGCTGATTTAATTACAATCAGATTT
TCTCAGTGGTGGGTTACCCTGATCATGGCATTGATGCTAAGTTTTGCATGA
>EVM0011313
ATGCCAAAGAACAAATCAAGTGCTCTTGCTGCTTCGGTTGTTGCAGCGTCTACTGCTGTC
CTCTCTGTTTCTTCCTCGTCTCCTGGTTTTAACTCTAATGTTAAGGAAGCTGGGCCAAAC
AAAGATCAACAGGGATCTGCTTCCATGGAAAAATTTGCACCAAGGTTTGACGGGTTAAGG
TTTATTGAAACACTGATCACTGCTCACAGGCAGGCTTCATGGGGTTACATCATATATGTG
GGTGGCAAAAGTTCTGCAGATCTTAAAGATATGGTTCCAATGGAAGTCACGAAAAGAAAT
TCTAAAACTGCAAAGAATATTCTTTACAGTGTGAAGATGAGATATCAATATCCTTGCCAA
GTCTGA
>EVM0003497
ATGTCGAGAGAAGACATAGAAAGAGGAGGAGGAGTGAAGAGCAGAGGCAGCAGCAACAAC
AGCAACAGAAACAGCAACGGTTACTTATCATCTTCAACATATGAGATAGAACATGCAGAA
GCTCATTACTGGACATCATGGCTTGTACCTATGATTGTGGTGGCAAATATTGTTTTTTTC
ATTGTTATGATGTACATCAATAATTGTCCTAAACATTTACATACAAGACTTGAAGGGAAG
TGTGTTGCTAGATTTCTTGGGAGGTTTTCTTTCGAGCCTTTGAAAGATAATCCTCTCTTT
GGTCCCTCTTCTGCGACGTTACTGAGATTTGGAGCTCTTGAGTGGACCAAGGTTGTGCAT
GAGCACCAAGGATGGAGGCTCATCAGCTGTATCTGGTTGCATGCTGGTATTATTCATCTT
CTTGCAAACATGCTGAGCCTGGTCTTCATTGGCATTCGTCTCGAGCAACAATTTGGGTTT
GTTTGCGTTGGAATTGTTTATCTTCTGTCAGGATTTGGAGGCAATGTGCTTTCCTCTTTA
TTTATGAGAAACAACATCTCTGTTGGCGCCTCGGGTGCCCTTTTCGGGCTTCTTGGAGCA
ATGCTTTCAGAACTAATTACAAACTGGAGCATCTACACCAATAAGGCTGCAGCTCTGTTT
ACACTTCTGGTCATCATAGCCATTAACCTTGCAATAGGAATTTTGCCACATGTTGATAAT
TTTGCCCATATCGGTGGATTTCTGTCAGGGTTCCTCCTAGGCTTTGTTCTCCTGCTTCGC
TCACAATATGGTTGGCAAGGGCGTCGAAATCTTCCCTCCGGTGTTGGTGTCAAATCTAAG
CTCAAGGCTTACCAATATGCTCTATGGTTGGTTTCTGTGGCGCTGTTGATTGTAGGATTC
ACAGTTGCATTGGTGATGTTGTTCAAGGGAGAAAATGGGAATGATCATTGCCATTGGTGT
CACTACCTCAACTGTGTCCCGACTTCCAGATGGAAATGCAATGAATACAACCTTTAG
>EVM0036804
ATGCAATCACCTTGCAATAGAGAGGCCTCACAAGCCTGCTTTCATAATTTCTGTCGATTG
CCTTTTCTTGGGCTTGCTGAGCCCCAGAGTTCAGCATCATTAACCACTGTTTCTGCATCC
CGCCATGTTTTTGAAGCTGTCATGGGATCATTGATTTATCCAAGCTCTCAATTCACCGAT
CACGAGTCCCTCCCTTCATTGCAAGAATCGTTCTCCAATTTCACAAAAGCATTTCCACAG
TATTCTCAGACAGATCAGGCTGACAAAATCCGAGAGCAAGAATACTACCATCTCTCCCTG
TCCAACCATGTTTGTTTCGATTATATTGGCCATGGCCTCTTCTCATATTCTCAGCAACAA
AGTCACTCTTGGAAAGCTCCAGTTGCCTCAACATCATATGCTTCTCCTCCACCACGGCAA
TATTCCTCGGGTTTAGAACCGCAATTCTTTGATATTTCCTACAAGACAGCCAGCTTACGT
TCTCAAATACAATATGGTGGCCAGGAATCAGAATTGGAATACAAGACGCAGAGAAGAATT
ATGGCATTGATGAATCTCTCCGAAGATGATTACTCGATGGTTTTCACTGCCAACCAGCCA
TCCGCATTCAAACTTGTGGCAGACTCTTATCCGTTTCAGTCAACTCAAAATCTTCTTACG
GTATATGACTATGAGAATGAGGCAGTCAAAGTTATGATTCAAACCTCCAAGAACAGAGGG
GCAAGGGTCATGACAGCTGAATTCTCATGGCCTAGTTTAAGATTACACTCAGGAAAATTG
CTAAAGAAGGTAAGACGTAAGAGGAAGGACAAGAGGGGACTTTTTGTTTTCCCACTTCAA
TCAAGAATGACAGGAGCCAGGTATCCATACCTCTGGATGAGCATGGCTCAAGAAAATGGA
TGGCATGTCTTACTTGATGCTTGTGGCTTAGGACCAAAAGATATGGAGACCCTGGGCCTC
TCCCTCTTTAAGCCAGATTTCCTGGTCTGCTCTTTTTTCAAGGTTTTTGGTGAAAACCCA
TCTGGTTTTTGTTGTCTATTTGTGAAGAAATCAAGTTCTTCAGTTTTACAGGATTCAAGT
GGTACAGGTATAGCGAGGCTTGTCCCAGCTAGGAGACCTTCTCAAAGTTCAGAAGAGTTG
GCTAATGACGACGTAGAAACTGAAGAAAGAACTAAACAAGAGATGCATGTTGATGACAGT
TTGAAAGGCTCCTCCCCGGGTCCTATTTTCAGGCAGCAGACAAGTGAGGTAACTTCTGGC
CTGCAAGAAACCAAAGAGATTTCAGTAAAGCATAAAGCACCAGAAATTGAGGAATCAGTG
ACATCATTTGAATCATCCAAATCCCAAATCATTGCTAGGTGTGGAAGTGGGCATTCACAT
CTTGAGTATAGAGGCTTGGATCATGCAGATTCGTTGGGGCTCATACTGATCAGTGCCAGA
GAAAGGTACCTCAGCAACTGGTTGGTAAATGCATTAATGAGTCTTCAACATCCACGTTCA
GAGAATAGGAATCCCCTTGTCAGAATCTATGGGCCGAAGGTTAAATTCGACAGAGGACCA
GCATTGGCATTCAACATATTTGACTGGAAAGGAACAAAGATAGACCCTTCAATTGTACAG
AAGCTTGCTGATCGAAACAATATTTCTTTAAGTAAAGGATTTTTGTTCCACATTTGGTTC
CCAGATGAGTATGAACATGAGAAGGAACAGATAATAGAGACAAGAGCAAGTAAAGGAGGA
AAAGTCTTAAATTGGACGAGAGAGAAGCTTCATTCAGGAATTTCTGTTGTCACAGTTGCC
CTCGGGATCTGGACAAACTTTGAGGACATTTACAGGCTCTGGTCATTTGTTTCTCGGTTC
TTGGATGCAGACTTCGTGGAGAAAGAGAGATGGAGATACACAGCTCTAAATCAGATGACA
GTAGAAGTTTAG
>EVM0036806
ATGTCTGGGCGTGGAAAGGGAGGCAAGGGCCTGGGAAAGGGAGGAGCGAAGCGTCATCGC
AAGGTCCTTCGTGATAATATTCAAGGTATCACAAAGCCTGCAATCCGCCGTCTTGCTCGG
AGGGGTGGAGTCAAGCGTATCAGTGGCTTGATCTATGAAGAGACTCGTGGCGTCCTCAAG
ATCTTCCTTGAGAATGTTATCAGAGATGCCGTGACCTACACCGAGCATGCTCGCCGGAAG
ACTGTTACTGCCATGGATGTGGTGTATGCCCTCAAGAGGCAGGGAAGGACTCTTTATGGG
TTCGGTGGTTAG
>EVM0036801
ATGGAAGAGATGCAAAGAAAGCTTCAAGAAGCGGCTGCTGAAGGAAATGTAACTACCTTG
CTGATATTGCTTCAGGAAGATAAACTTCTTCTTGATAGATGTGGTGTTACGTGCCCAGCA
GAGACGCCTCTGCACATAGCTGCCATGCTTGGACACTTGGGATTCACGAGAGAAATTCTT
TGTCGGAAGCCTGAGTGGGTTAAAGAGCTGGATTTGCGCAGATCTTCTCCGCTTCAGCTG
GCAACAGCAAATGGTCACCTTGAAGTGGTAAAAGCTTTGTTATTGGTCGACGCAGATATA
TGCCTTGTTAAAGACCGAAATGGATGGAACCCTCTTCACGTTGCGGTGATCAAAGGTCGA
ATTGATGTCTTGAAAGAGTTGGTTCAAGCCAAACCTGATGCCATTCGAACCAGAGGTCAA
CGAGGCGAAACCATCCTGCATCTCTGTGTCAAACACTGCCAACTGGAAGCATTGAAGTTC
TTGGTAGGGATCGCGAGTGCTGACACTGAATTTGTAAATTCAGAGGATGATGATGGCTTC
ACTATCCTACACCTAGCAGTAGCCGATAGAGAAATTGAGGCCTTAAATTATCTCATCTCC
GAAAGTCCAATACAAATAAATGCACTGAACGCAAATGGCTTCACAGCCTTGGACATTGTG
TTAGCACAAGGCAGAAGAAACATCAAAGATGCAGAAATTCAAAACACTCTCAGGGAAGCT
GGGGCTATAAGTTCCAAGGACATGTCTTCAACAATGCACGGATTGGATGCCATCAGGCCC
CGTAAGTCCACTACTCTAAAGAAGAGGAATAGTTGGAGGAAGAAAAACTGGCTGGAAGAA
AGGAGAAATACATTAATGGTGGTTGCATCACTAATTGCAACCATGGCTTTCCAAGCTGGA
ATCAGTCCACCCATTGGTAACTGGCAAGAAGACGCACAAGAATCAGAATCAGTATCAGTA
TCACATGAAGCTGGTCGGTCAATAATGGCTGACAAAATGCCAGATGAATTTGCATTTTTT
GTGGGCTACAACACTACAAGTTTTCTAGCATCCATTAGCGTGATCATATTACTGATCAGT
GGGATACCATTCAAATGGAGGTTTTTCATGTGGATTTTGATGATTATCATGTGGATCGCA
ATTATAGCAACAACCCGGACATATACCATCTCTATATCTTGTTTGTCTAGCCGCCGGGGT
GAACGTTCTAGTGCCGACGCCGGCGCCGTCGTGGCATTTTATGGCGTGGCGGGCATTGTT
CTTACAGGACATTCCACCCGTCTAATACGCAAAGTCGTCACGCTTGCAAGAAGGTCAAGA
GCAAGGAGATTTTCACGTTCACCAACCATAACTCCAGCCAACATTTAA
>EVM0036800
ATGTCAGCTGGGCTAGCAAAATGCGCCAGAATCCGCCACATAGTGAGGCTTCGTCAAATG
CTAAGGCGTTGGCGCAACAAGGCACGAATGTCAGCGAATCGCATTCCATCGGATGTTCCA
GCAGGACACGTCGCAATCTGTGTAGGGATTAGTTGCAGGAGATTTGTGGTGCGCGCGACG
TACCTGAACCACCCTATCTTTAAGAAGCTCCTGGTACAAGCCGAAGAAGAGTTTGGGTTC
TCTAACCAAGGCCCGTTAGCGATCCCGTGCGACGAGACCCTTTTCGAGGAAGTGCTTCGG
TGCATTTCACGGTCGGAGAATGGAAAATCAGACCGGTTTGTGAATCTTGAGGATTTGCAG
AGACACTGCAACGTTGGTATTAAAAATGCTAAGCTTGATTTTTGGACCGATTTAAGACCT
TTGCTACACACTGATAACTCATTCTAG
>EVM0036808
ATGGCTGCAGCAGTCGGGATTGTATCATCATATCCATGCCTCAACTCTTCTCCTTCTCCT
TCAAAGTATTCAAAATACCAGTCCTTCCATCCTCCTTGTCGTCTAGTCTGCTACGGAGGA
GGATCAGAACTTCCTCCACCAGTAACGCCTGACTTCAAGTTTGCTTTGCATGATGCCTTG
GATTCTTCTGGAGCTGACACCACTCATGCCCGAGAAGCAAGGCAGAATTTCATGTCACAA
ATTAAAGGGTTATCAAGTATTGAGAGGGAAGTTAGCATTAGCATCAACAGACGTGTTGAT
TTGGCGAATACAGCTATTTCTATATCAGCTGAGGATTTTGCTCTCATGTCACAGTCTTCA
CTTCCTCTCCCTGTGGATCCTTTTATTGAAAGACTGTTTGATCTTGCCATGGAGTTTTGT
AAAACCAACAAGGTTTTGAGGGCATCGCCAGAGGCCTTTTTGGATAGTTTGTACAATTTC
TTGTATGGTTTCCATCGGAGCAACATGAGAAGTAGATTGGAGCCACATCCTTTGTATCTT
CATGCTGTTTTGACATATCAATCAGGCTCAGCCTATATGCTTGCACTTATATACTCTGAA
ATCCTGAAAGTGCTTCGATTATGGAGCCTTTTGGACTTTGATTGTGAGATTTTCTTCCCA
CACGACCGGTATGGTCTTCCAAGGGGCTATCACAAGCAGAAAAGTGCAGAGTCAGATCAT
CCACACATTTTGACAGTGCAAAACGCTATTTTGAAAAATGTAAAGGAGACTTTCTGGCCC
TTTCAAGATGATCAGACTAAGAGTTTATTCTTGAGGGCTGTGCATGCAGTCCTTTGTACT
GATAGATCAAGCGTTGTTGAAGAAAGAGGCTTTCATCTTGAATCTGCAAAGGCCAGTCAA
AGGAGTTTGGACCGTCGCACTTTGACCAGTTTACATTTGGGGACACAAGCCTTGCATTAT
CTGGTACGCATGTATAGGATGATGTTATTTTTGGTAAATTCTTTTTCCTCATGTGAGCGT
CTAATACTCCTGGGATTTGATCCCAAGGAATTAAGAGATTACAGTGTTCTTCTTTACCAC
TGTGGACTTTATGAGCAATCCCTGCAATATCTCAAGTTGTATCAGGACAGAAAGGGTTCT
TCCTTACTAAAGCAAGCATCCAATGAATTAAGCATCTTGGAGGACGATGCTGTGGAGAAA
TTGATGATGCGCCTTAACCTCATTTCAATGGAGGAAGGTTGGAGCAAGCCCCCGCATTCT
GGAAAAATTCTTCAAAATAACTCTGAACCATCCTAG
>EVM0032136
ATGTCCGCCACCGCAGCTGCCAGGTCCTTCCTTCGTTCTACAGCCACCAGAACCTCTGCA
GCTGCCAGGCTAGCGTCAGCACCCAAACCTGGATCCAAGCCAGCTTTTTCGCCATTCCGC
ATCTCCAAAGAAAGCCCTCTTTCTCATCGCATATTCAGGTCTCCAGTGGAGATGAGTTGT
TGTGTAGAGACAATTCTTCCATACCACACTGCCACTGCTTCCGCATTGCTTAATTCAATG
CTCTCCGTCTCTCGCCGCAGCTATGGTTGGACCCCTGAAGGTAAATTTTGTGTATTTTTA
TATGAAATGATTGGTTGCATCTTTCGTTGA
>EVM0032130
ATGAACAATTCTCAGGAAGATAAGAAGAAGGTAAAGAAAGGATGGCTAGCAGTTCGAGTT
GGTTTGGAGGAAGAAGATGGCGGGTTTCAAAGATTTGTGATTCCGATTTCGTATCTGTAC
CACCCCCTTTTCAAGCGACTTTTAGAGAAAGCTCACGAAGTTTATGGCTACCACACGACA
GGTCCACTGTGGCTACCATGTTCGGTGGACGATTTTCTTCATCTCCGGTGGAGGATTGAA
AGAGAGTCAGGTCATCAGAGCCACCACAGTCACCTTCAGCAGCACCTTCCTAGCTCCTTA
TCTTTTCACTCTTGCTGA
>EVM0003498
ATGATATTTTTCTTAAAATCTCTGTCAAGATCAGTCCATGATCAAGAACATCATCACGAG
CCAGTTGCTGAGGCTGAGGTTGAGACCAAGATGAACGATGGGAAGTGCACGTCATTAACA
GTGTGGAGAAAGTCACTTTTAATTAGTTGCAATGGGTTTACAGTGATTAATTCCTGTGGA
GGTTTAGTTTATCGCGTTGATAATTATATCGATCGTCCTGAGGAACTCATTCTTATGGAT
GGCTCCGGAAAATCCATCCTCACAATACGTCGACGCAAGAAGCTTGGAGTACCAGTACAC
AGCTGGTTTATCTATGAAGGTGAAGTGGGTAACTACTGTGCAACAAACAAATTATCAAAG
AAGCCAATTTGGTGTGTGAGGAAGAATATTAACATCTTACAAACCAATCACAATGTGCTC
GCGTATGTTTTTCGAGGATCCACAGGTAAAAGACATTCGTTTGTGATCGAAGGTTCTTAT
ACGCATAGATCATGTAAAGTGTTGGGTGGATCAAGAGAGGTTTTGGCAGAGATAACGAGG
AAAGAAGCTATAGTTGAGGGTGTTTCTTATGGGGTAGAGGTTTTTGTTTTGAATGTAGAA
CCAGGATTTGATCCTGGGTTTGCCATGGGATTGCTCTTGATTTTGGATCAGATGTTCCCC
TAG
>EVM0040126
ATGGATCTTGAACCGGGTACTATGGACAGTGTTAGATCCGGCCCGTACGGGCAGATTTTT
AGACCGGATAATTTTGTGTTTGGCCAATCCGGTGCTGGTAATAACTGGGCTAAAGGACAT
TACACGGAGGGCGCGGAGCTGATTGATTCTGTTCTTGATGTTGTCAGGAAGGAAGCGGAG
AACTGTGACTGCCTGCAAGGATTCCAGGTATGCCACTCGCTGGGGGGTGGTACAGGGTCT
GGAATGGGAACACTTTTGATCTCGAAAATAAGAGAGGAATACCCGGACCGGATGATGCTA
ACATTCTCTGTTTTCCCATCTCCAAAGGTCTCAGACACTGTGGTCGAGCCTTACAATGCA
ACTCTCTCTGTTCACCAGCTTGTTGAAAATGCTGATGAGTGTATGGTTCTTGACAATGAG
GCTCTTTATGATATCTGCTTCCGTACTCTCAAGCTCACAACTCCCAGCTTTGGGGATCTG
AACCACCTGATTTCAGCCACCATGAGTGGAGTTACATGCTGCCTTCGTTTCCCTGGTCAG
CTCAATTCAGACCTTCGCAAACTTGCTGTGAACCTCATCCCATTCCCCCGTCTTCACTTT
TTCATGGTTGGCTTTGCACCTCTCACTTCCCGTGGCTCGCAGCAGTACCGTGCCCTAACT
GTACCTGAACTCACCCAACAAATGTGGGATGCCAAGAATATGATGTGTGCTGCTGATCCC
CGCCATGGAAGATATCTCACAGCCTCTGCCATGTTTCGTGGGAAAATGAGTACAAAGGAA
GTCGATGAGCAGATGATCAACGTTCAAAACAAGAACTCATCCTACTTTGTTGAATGGATC
CCCAACAATGTCAAGTCTACTGTCTGTGACATTCCTCCTACAGGCTTGGCAATGGCTTCC
ACTTTCATTGGCAACTCCACATCAATCCAAGAGATGTTCCGAAGAGTTAGTGAGCAGTTC
ACTGCCATGTTCCGCAGGAAGGCTTTCTTGCATTGGTACACTGGAGAGGGAATGGATGAG
ATGGAATTTACAGAGGCTGAGAGCAACATGAACGATTTGGTCTCAGAGTACCAGCAATAC
CAGGACGCAACTGCTGATGAGGAAGGCGAGTATGAAGATGAGGAAGAATACCAGGATGAG
GCCTAA
>EVM0030403
ATGGGAAAGAAGGGCGGTACCTCATGGTTGACCATGGTGAAAAGAGCATTCAGATCTCCG
AGTAAAGAGAACGAGAAAAAGAGTAGCAGAAGGGGAGAAAAACATGACCAGGAAGAGGAC
GAAAAGAAAAAAGAGAAAAGAAGATGGCTTTTCAGAAAGCTGTCCAGTGATAACCATGCC
CCAGTTCAACGACGTGAAGAAAATATTGCAATAACGAGCAAAACAAGTACTACCACCGCA
CCTTCGTGTCCTCCTTTGGATGATGGGGAAAAACTTGCAGTTGCAGTGGCAGCAGCCACC
GCTGCGACAGCTGATGCTGCAGCTGTAACAGCCCAAGCAGCAGCAGAGATTGTTAGACTC
ACTAGACCAGCAACTATCTTTGTTAGAGCTAAACTCCAGGCTGCTATTGTCATTCAAACG
GCCTTTAGAGGATACCTAGCAAGGAGAGCTCTACGTGCACTAAAAGGGCTGGTGAAGCTT
CAAGCCGTGGTGAGAGGACATAACGTAAGAAAGCAGGCAAAGATAACACTTCAATGCATG
GAAGCTTTAGTTCGATGGAGCAGAAGGTCCATGTTTTCTGAGACTAACAGCTCATGGGAG
TTCAAATATCTCGACGACATCCGTGAGAAGAAGCCTATGTCGAGAGATGTAAGCTCCGTT
CTAGATGATTGGGATGATCGTCGATGCACCAATGAAGAGATTGAGGCCATGGTGGAAAGT
AAGAAGGAAGCTGCAATAAAACGTGAAAAGGCCCTGGCTTACGCTTTCTCTAGCCAGATA
TGGAGGTCTGGAAGGAACCCATCAGCAGGGGATGAAAAGGAGCTAGAAGAGAGAGCAAGA
TGGCTTGATCGCTGGATGGCAACAAAGCAATGGGAGACGAGTAGCCGGGCATCAACAGAT
AGAAAAGACAGCAATATAAAGACTGTAGAAATGGACACATCTCGACCATTTTCATATTCT
ACTGCAGCAACTTCTCAGAGATTACAAACCCAGAATCACCTGCAAAAACACCCCCCCAGA
CATTCTGTGGCTTCTCCTTTCCACAGATCACACTCCAGTCTTTCTCTCCACCAATCTCCG
ATCACACCCTCTCCTTGCAAACCCAAGACCATTAGAGTACGCTCAGCCAGTCCCAGATGC
CTGAAAGAAGAAAACAAATGCTACTCGGCAGCACATACTCCAAGCTTGAGCTCTAGATAT
TTCATGAACAATGATATTGGTCGATATGGAATGATGGGTGCAACTGGGGGAGCTGCTACA
ATGTTGCCAAACTACATGGCAGCAACTGAGTCAGCAAAGGCTCGCGTTAGACCACAGAGT
GCACCGAGGCAGAGACCATCTACACCTGAGAGAGAACGTGGTGGATCAGCTGCAAAGAAA
CGTCTGTCATTCCCAGTTCCAGATCACGGACCACATGGAAATTGTGGTGGCGTCATTGGC
TACAGTAGCAATAGTAGCTTCAGTCAGAATTTAAGGAGCCCTAGCTTCAAGAGTGTGCAT
GGTTGCCACTTCCGAATGGGGGAGAAATCAAATTATTTCTCGGGTTATAATGAGAGCATT
GGTGGGGAAATATCTCCTTGCTCAACGACTGACCTTATGTGGTTAAAATAA
>EVM0040121
ATGCGGCAAAAGAAAGACAAGCTGTTAGGGATTACTGATTGCACGGTGCACATCATGGAT
GACACCCAAATGATCACCAAAAACAACAGTCTTGCAGAAAAAGATCATGAGATTGCTGAC
CTCCTGTCATCCCTTCCCAAAGAAAAGTCATGGCGATCAGGTTATCTGTATCGATACCAA
GGCTTTTGGTGTCCTGAGAAGCAGCTTCCCGCTGTGATTGCATTTCAAAACCACTTCCTA
GCACAGAAAACAGATACAATAATAGTCACCATGCCTAAATCAGGCACAACATGGTTGAAA
GCCTTGGCATTTTCCATTATGAATCGTGCAAAATACACGCCCTCGTCCAGCCTTTTGAAC
TCTGTCAACCCTCATAATCTTGTACCTTTCTTTGAGTATGAGCTCTACGCAAATAAACAA
ATTCCTGACCTGTCTACCTTTCCATCCCCTAGAATCTTTGCTTCTCATTTGCCATATCCA
TCATTACCGGATTCCATCAAGGATTCCGGCTGTCGAATTGTTTATCTTTGCAGGAATCCG
AATCCTTTTGACAGCTTTATCTCCATGTGGCATTTCCTCTCCAAAGCAAAACATGGAAGT
CTTGGGCCATTACCTTTGGAGGATTCTTTCGATGGCTTTTGCAATGGACTTGGAGTTTTC
GGTCCCTTTTTTGACCACGTGATAGGGTATTGGAGAGAAAGCTTAAGGAGGCCAGACGAG
GTCCTGTTTCTCACGTTTGAGGACATGAAAGAAGACATTAATTCTCAGATGAAAAGGTTA
GCTGAGTTCCTGGGCTTTCCTTTTTCCTTGGAAGAAGAAGCTGATGGGGTTGTAGAAGGG
ATATCAAAGATGTGTAGCTTCAGCAATTTGAAGGACAAGGAGATCAACAAGACTGGTAAG
TTTCTCCCATACTTTGAGAACAACACTTTCTTTAGAAGAGGTGAAGTGGGGGACTGGGTC
AATTACCTTACTCCTGTGATGGTGGATCGTTTGAACAAAATCATGGAACAAAAGCTGGCG
GGTTCTGGTTTGAAGTTCAAGACTGGTTTGTAG
>EVM0000188
ATGGCTCTTCAGGCTGCTTCTTTGGTCTCCTCTGTTTTTGCTGTCCCCAAAGAGGGAAAA
TCCAACGCATCTTTCAAGGATTCAAGTTTGTTCGGAGTTTCACTCTCAGAACATGTCAAA
GCTGAACTAAGCTCTTGTTCATTGAAGTGCAAAAGGGAATTCAGCCAAAGAGCTGGGGCT
GTAAGAGCCCAGACAATGGTGGCTGCTACTCCAGAAGTCGACAGAGCTTCTTCGGAAGGC
AAGAAAACCCTTAGGCAGGGAACTTGCATTGTCACTGGTGCTTCCTCGGGATTAGGTTTG
GCAACAGCTAAGGCTCTAGCTGAGACTGGAAAATGGCACATAATTATGGCCTGCAGGGAC
TTCCTGAAGGCAGAAAGGGCTGCTAAATCATCTGGCATTGCAAAAGAAAACTACACCATT
ATGCATTTGGACCTTGCTTCACTTGACAGTGTCCGCCAATTTGTGGATACCTTCAGGCGA
TCAGGGAGGCCACTTGATGTGCTAGTTTGCAATGCAGCTGTTTACTTGCCAACTGCGAAA
GAGCCTACATTCACCGCTGAAGGATTTGAACTTAGTGTTGGAACTAACCATCTGGGTCAT
TTCCTCCTTTCAAGATTATTGCTTGAGGACATGAAGAAATCTGATTACCCATCAAAACGT
CTCATAATTGTTGGCTCAATTACAGGGAACACTAATACATTGGCTGGCAATGTACCTCCT
AAGGCCAATCTCGGTGACTTGAGGGGACTTTCAGGGGGCTTGAATGGACTAAACAGTTCA
TCCATGATTGATGGTGGTGTGTTTGATGGTGCCAAAGCCTACAAGGACAGCAAGGTCTGC
AACATGCTCACTATGCAAGAGTTCCACAGGCGTTTCCATGAGGAAACCGGCATTGCATTT
GCTTCCCTTTACCCTGGTTGCATTGCCACAACAGGCCTGTTCAGGGAGCACATTCCCTTG
TTCAGGCTTCTATTCCCTCCATTCCAAAAGTACATCACGAAGGGCTTCGTCTCCGAGCTC
GAAGCTGGAAAAAGACTTGCTCAGGTTGTGAGTGATCCAAGTTTGACGAAATCAGGGGTA
TACTGGAGCTGGAACAAAGACTCAGCCTCGTTTCAGAACCAGCTCTCTGAAGAAGCTAGT
GATGCAGAGAAGGCTCGTAAAGTATGGGAGGTTAGCGAGAAACTTGTTGGCTTGGCCTAA
>EVM0055521
ATGTTAGATTTAGGTGGTGTTGCTGCAACAAATCTTAAGCTATTAACTCGGATGGATTGG
CCGCAGCTACACTCACCGTGCTTGCGGGAGCACATAAGCATAGGTGTGCAGCTTGGGTTC
CTCGGAATCTTGTTACTTCATTTTCTACGAAAATGCTTAGACCTGGCGTTCAATGGCGGA
ACAAAGACCACAGATGAAGACAAAGAGAATTACCATATCAGATTGAAGTTCAGCAACTCT
TACAAAGCCAGCATGGTTTGCTCAACTTTGCTGCTGGGAGTCCATATCTCAATGCTACTG
ATGCTGCTGTTAAATGGTCGACAGACCAATTGCATCTCTATCGTACGAGTCTTTTCAGCT
GAGGTCCTGCAAATAATAGCATGGGCAATTACACTGGTTGCAGTCTATAGGATTTTTCCG
AGTAGAAGGTATGTCAAGTTCCCTTGGATTATAAGAGCATGGTGGCTTTGCAGCTTTTTG
CTGTCTATTGTCTGCATATCTTTGGATATCAGCTTCAGAATTACAAACCATGGCCATCTT
AGGCTACGAGATTATGCAGACCTCTTCGCTCTCCTCCCATCCACATTCCTGTTAGCTATT
TCAGTTCGAGGGACGACATGCATAGTCTTTAATGCATTTAATGGCATCACGGACCCACTT
CTCCATGAAAAGAGTGATAAGGATTCAGACAGCAAGGGAGAATCACCATATGGAAAAGCT
ACACTTCTCCAGCAGATTACCTTCTCGTGGCTCACCCCATTGTTTGCTGTTGGTTACAAG
AAACCTCTTGAGCAGGATGAAATCCCAGATCTTGATGTCAAGGATTCTGCTGGATTCCTC
TCCTCCTCCTTTGATGAGAATCTAAATCAAGTTAGGGAAAAAGAAAGAAGCACAAACCCC
TCCATCTACAAGGCAATCTTTCTGTTCATCAGAAAGAAAGCAGCAATTAATGCATTATTC
GCAGTTACCAGTGCATCAGCATCATATGTTGGTCCCTACCTCATTGATGACTTCGTGAAT
TTTCTAACCAAGAAAAACACCAGGAGCTTACAGAGTGGCTACCTTCTTGCATTAGGGTTT
CTAGGTGCAAAGACAGTGGAGACAATAGCACAGAGACAGTGGATATTTGGAGCCCGACAG
CTAGGCCTTCGTCTTAGAGCCTCCTTGATATCTCACATTTACAAGAAGGGCCTCCTCTTG
TCAAGCCAATCCCGCCAAAGCCACACCAGTGGAGAGATAATCAACTACATGAGTGTAGAT
ATCCAACGAATTACAGATTTCATCTGGTACTTGAACTATATTTGGATGCTGCCTATACAA
ATTTCCTTAGCAATCTACATTCTACAGACAACTCTAGGTTTGGGATCAATGGCAGCGTTA
ACTGCAACTTTAGCAGTGATGGCTTGCAACATACCCATAACAAGATACCAGAAAAGATAC
CAGACTAAGATTATGGAAGCCAAGGACAACAGAATGAAAGCCACTTCAGAAGTCCTTCGG
AACATGAAGATTCTCAAACTCCAAGCATGGGACACTGAATTCCTCCACAAGATAGAAAGC
TTGAGGAAAATAGAGTATAATTGTCTGTGGAAGTCTCTCAGACTTTCAGCAATTTCAGCT
TTTGTCTTCTGGGGATCACCCACGTTTATCTCTGTGGTCACGTTTGGTGCCTGTATGCTA
ATGGGAATCCAACTCACAGCAGGAAGAGTCCTATCAGCATTGGCCACCTTCCGAATGTTG
CAGGACCCCATTTTTAATCTACCTGACCTGCTATCTGTGATTGCACAGGGAAAAGTTTCA
GCGGATAGAGTTGCTTCCTTCCTTCAGGAAGTTGAAATTCAGCATGATGCAACTGAGTAT
GTTCCAAAAGATCAAGCAGAGTATGCAATCAGTATTGATGATGGACGATTCAGCTGGGAC
TCCGACTCAAGCAACCCAACCCTTGATGAAATACGGTTGAAAGTGAAGAGGGGTATGAAA
GTAGCAATTTGTGGGACTGTGGGATCAGGCAAGTCCAGCCTGCTTTCTTGCATTCTTGGA
GAAATACAAAAGTTGTCAGGGACAGTGAAGATCAGTGGCGCAAAAGCTTATGTTCCTCAA
TCTCCATGGATACTGACAGGAAATATCAGGGAGAATATACTATTTGGAAATCCATATGAC
AGTGTCAGGTATTACAGAACAGTTAAAGCATGTGCCTTGTTGAAGGATTTTGAGCTGTTC
TCCTGTGGCGACTTAACTGATATTGGAGAAAGAGGGATAAACATGAGCGGAGGACAGAAG
CAGAGGATACAGATAGCTCGTGCTGTTTACCATGATGCTGATATATATTTATTTGATGAC
CCTTTCAGTGCTGTAGATGCTCATACAGGAACCCAACTCTTTCAGGAATGCCTAATGGGA
ATTCTCAAAGATAAGACTATAATTTATGTCACCCACCAGGTTGAGTTTCTTCCTGCTGCA
GACATCATTTTGGTGATGCAAAATGGAAGAATAGAACAGGCTGGAACATTTAGTGAACTT
TTGAAACAGAATGTAGGATTTGAAGCTTTAGTGGGTGCTCATAGCGAAGCTCTAGAATCA
GTGTTTGCAGTTGAAAATTCAAGGAGAACATCTCAAGATCCAGAACCTGACAATGAATCT
AACACAGAATCCACTTCAAATTCAAACTCTTCTCTCTCACAGTACAACTCGGACCATGAC
CTCTCTGTAGAAATATCAGAAAAGGGAGGAAAATTCGTGCAAGATGAAGAGAGAGAGAAA
GGAAGCATTGGAAAAGAAGTTTACTGGTCCTACTTGACCATCGTGAAAGGTGGTGCCCTG
GTCCCGTGTATAATCTTAGCACAGTCATTATTCCAAATATTACAGGTAGTTAGTAACTAC
TGGATGGCATGGTCTTCTCCTCCTACAAGTGAAACTGCTCCAGTATATGGGATGAGTTTC
ATATTGCTTGTTTATACACTACTTTCTATTAGTAGTTCACTATGTGTCTTGGTCCGAGCC
ACACTAGTAGCAATAACAGGACTCTCAACAGCACAAAAGCTCTTCACAAACATGCTGCAC
AGTCTACTCCGAGCTCCAATGGCATTTTTTGATTCAACCCCAACCGGAAGAATATTAAAC
CGAGCATCAATGGATCAAAGCGTCATAGACATGGAAATAGCACAAAGACTCGGCTGGTGT
GCTTTCTCAATAATACAAATTCTAGGGACCATTGCAGTGATGTCCCAGGTCGCATGGGAA
GTGTTTGTGATCTTCATTCCAGTAACTGCAGTCTGCATATGGTACCAACAATATTACACG
CCAACAGCAAGAGAACTGGCTCGCTTAGCAGGGATACAACAAGCCCCGATACTCCATCAT
TTTTCAGAATCACTAGCAGGAGCGGCAACAATTCGTTCTTTTGATCAACAAGAACGTTTT
TATTGTTCAAACCTTGATCTCATAGACAACCACTCAAGGCCATGGTTTCATAATGTATCT
GCAATGGAATGGCTTTCTTTCAGGCTGAATTTACTATCCAATTTTGTGTTTGCCTTCTCA
TTGGTTTTGCTGGTGAGCCTTCCCCAAGGAGTGATCAGTCCAAGCATTGCTGGGTTAGCT
GTAACATATGGAATAAACTTGAATGTTTTGCAAGCTTCCGTCATATGGAACATATGCAAC
GCAGAAAATAAAATGATATCAATAGAAAGAGTTCTTCAGTACTCCAGCGTAACAAGTGAA
GCGCCACTTGTGCTTGAGGAGAGCAGGCCTCCAAACAAGTGGCCAGAACTAGGAGTGATC
TGCTTCAAAGATTTGCAGATTCGCTACGCAGAGCATCTGCCATCTGTTCTGAAAAACATT
AACTGTACATTTCCAGGAAGCAAAAAGGTTGGTGTTGTAGGAAGGACAGGCAGTGGGAAA
TCAACCCTCATACAGGCACTTTTCAGAATTGTCGAGCCCAGAGAGGGAAGCATTATCATC
GATGATGTGGACATTTCAAAGATAGGTCTTCAAGACTTGAGATCAAGGCTTAGCATCATC
CCCCAAGACCCAACAATGTTTGAGGGAACAGTGAGGGGCAACCTTGACCCGCTGGGTCAG
TACTCCGACTATGAAATATGGGAGGCTCTTGAAAAGTGTCAACTAGGAGATTTGGTGCGT
GCAAAGGATGAAAAGCTGGACTCCCCAGTGGTGGAAAATGGAGAAAACTGGAGTATGGGT
CAAAGACAACTGTTCTGTTTGGGAAGAGCATTGCTAAAGAAAAGCAGGATTCTTGTACTG
GATGAAGCAACAGCATCAGTCGATTCAGCAACTGATGGGGTGATACAAAAGATCATTAGT
CAAGAATTCAAAGATCGAACAGTGGTCACAATAGCTCACAGAATCCACACAGTCATAGAC
AGTGATCTTGTTTTGGTCCTTAGCGATGGGAGAGTTGCAGAGTATGATACGCCAGCAAGG
CTACTAGAAAGGGAGGAATCGTTCTTTTCAAAGCTTATAAAAGAGTATTCCATGAGATCG
CAGAGCTTCAACAGCTTAACAAACGTGCATGCATGA
>EVM0000184
ATGTGTCGATGTCATCAGCTTAAGGCTTGTAACGAGGCAAACTTTCCAAGCAGAACACCA
CCAAATTGGTGGACCGAGGAGTTGTCGATTTTAGACATCGAATTCTTTGGCATAATCCTG
TCTAGAATGAAGAAACGCGGCTCGAATGCACTAACTTTAGCGAGTGCTTTAATAACTTAC
ACAGAAAGAAATCTTCGAGATCTTGTTCGAGATCACTCTGGTAAATGCACCAAGGCCTCC
GATTCTGATGATCCCGGTCTGTATGCCCGCGAACGCGAGCTTCTGCAATCAATAGTCTCT
CACTTGCCATCAGAGAAAGCTGCCTTCCCTATCAATTTCCTCTGCTGCCTTCTCCGCACT
GCTATCTTCGTAAGAGCCTCAAATTCTTGCAAGAATGAGCTCGAAAAGCGAATCTCGGTG
ATGTTAGAGCATGTCACAGTGGATGATCTACTAGTCATGTCTTTCACTTATGATGGTGAG
AGGCTTTTCGATCTGGATAGCGTGAGGAAGATCATATCAGGATTCGTGGAGAAGGAGAAG
AGCATGGGTGTCTTTGGTGGTGGTGATTTTAAGGAATCATATCCTGTGGCTATGCATAAA
GTTGCCAAAACTGTAAACTCGTATCTTGGTGAGATTGCAACCTATCCGGAACTCACCATT
TCTAAATTCAATGGGATTGCTATTCTTGTGCCAAAAGGAGCCAGAAAGTTCGATGATGAT
CTATATCGTGCCATCGACATCTTTCTAAAGGCTCATCCGAATCTTGATGAGATAGAACGG
GAGAAGGTTTGCAGTGTTATGGATCCATTGAAACTCACCTATGAAGCTCGACTCCATGCT
TCTCAAAACAAAAGATTACCGGTACAGATTGTTTTGCATGCACTTTACTATGATCAGCTT
AAACTAAGGAGTGGTGCAGATGACCAGCCTGCTGCTGCTGCTGCAACGAGGAGTCAATTG
CAGTCTGATGTTTCACTTGTCAGAGAGAACGAGGCCTTGCGGTCAGAGCTTATGAAGATG
AAGCTTTACGTCTCAGACATGCAGAAGAATCAAGGGAGTTCAACTAAGGGTGCTTCTACG
ACTTCTGGGTCTCGAAAACATTCCTTCTTCTCATCCATGTCGAAAACATTAGTGAAATTG
AATCCTTTCAAGCATGGGTCTAAAGATACTTTTCATATGGATGATAACATTGGTGTGGAT
ATTACCAAGCCTAGGAGGAGAAGGTTCTCCATATCTTAG
>EVM0025650
ATGGCAGCTGCCTCAAAATCTAGCAGTTCTGGTCTTGGTCTTCGACACCACCAACAGCTC
GCGCCCTCTTCGGGGTCTCACCCTCGAACCCCCGGATCCGTTTCCTTTCTTTCAGGGTCT
CACAATTTCACCTTCAAATCGTTGGAGACCACTAGACGATCACAGTTGTCTAGAATAAGT
GTAACGGTAAAGGCAGAAAGTAGGTCTGAAGAAATGCAACTTGATATTTCTTTGAGTCCA
AGAGTGAATGCTGTAAAACCTTCAAAGACTGTGGCCATAACGGACCAGGCTACTGCGCTT
GCACAAGCTGGGGTTCCTGTTATTCGTTTGGCTGCTGGAGAGCCTGATTTTGATACACCA
GCTGTAATAGCAGAGGCTGGAATAAATGCAATTCAAGAAGGTTACACAAGGTATACTCCA
AATGCTGGTGCACAGGAACTTCGAGTTGCAATTTGTCAGAAGCTTAAGGAGGAGAATGGT
ATCTCTTATACTCCTGACCAAATTTTAGTTAGCAATGGTGCCAAGCAGAGTATATATCAA
GCAATGCTTGCAGTTTGCTCTCCGGGAGATGAGGTTATCATTCCTGCACCATTTTGGGTG
AGTTACCCAGAAATGGCGAGGCTGGCTGATGCAACCCCGGTGATTCTTCCAACATCAATC
TCTGAAAATTTTCTCTTGGATCCAAAGCTACTTGAATCAAAACTGAGTGGAAAATCAAGG
CTGTTGATTCTTTGCTCTCCGTCTAACCCAACAGGATCAGTTTATTCCAAGAAATTGCTT
GAAGAGATTGCGCGTATTGTAGCGAAACATCCTAGGCTTCTGGTCTTGTCTGATGAGATA
TATGAACACATAATATATGCACCTGCTACTCATGTAAGCTTTGCATCTTTGCCCGGCATG
TGGGAAAGGACTTTGACAGTGAATGGATTTTCGAAGGCCTTTGCAATGACTGGTTGGAGA
CTGGGATATATTGCTGGTCCCAAACACTTTGTTGCAGCATGTAATAAGACACAGAGCCAG
CTTACATCAGGTGCCAGCAGTATATCTCAAAAGGCAGGTGTTGCTGCACTAGGACTCGGC
TATGCTGGTGGGGAAGCAGTGTCTACCATGGTGAAAGCATTCAGGGAGCGAAGAGATTTC
TTGATTAAAAGCTTTGGAGAAATGGAAGGTGTTAGGATGTCAGAACCTCAGGGAGCATTT
TATCTTTTCATTGATGTCAGCTCGTACTATGGAACAGAGGCTGAAAGTTTTGGTAAAATT
GAGGACTCTGACTCCCTTTGCCGTTACCTGTTGGATCAGGCACAGGTTGCCCTAGTCCCA
GGGGTTGCATTTGGAGATGACAGCTGCATACGTATCTCCTATGCAGCATCTCTGACTACC
CTGCAGGCAGCTGTAGAGAGAATTAAGAACGCACTGCTTCCACTCAAGTCTGCTGTCCCT
GTTTAA
>EVM0000957
ATGGCTGCCATCCAAATCTCCGACTGCGCGAGTCAAATCTCTTCTGAGGTCCTCATAGCT
CGGGTAATGCAAATCCATGCTAGCATTTCCAAGCTTAGCTCGTTAAGGCCTTCGAAGCAA
GTTAATAGCCTCTTTTCTAACCTTGTGAAACTATGTATCCTACCATCATCCATAGACATT
ACTGCCTTGCCTGAAGAAGTGCAAGCAATGAGAGAAAGCCTCATCAATTTATGTGGCCTT
GCAGAGGGCCTGTTGGAGCTTGAATTCGCAACGTTCTTGAGCAAAATCCATCAACCTTTG
AACAACCTTAACCTTTTTCCCTACTTTGAGAACTATGTTAAGCTGGCCAACATTGAATAC
AGGATCTTGAATGAGAGTGGGGTGGTGCAGCCAAGGAAGGTGGCTTTTGTGGGTTCAGGT
CCAATGCCTCTCACTTCTTTTATAATGGCTAAACATCATATGAAATTCACCCACTTTGAT
AATTTTGACATTGATGAGGCTGCTAATGATGTCGCTCGTCAAATTGTTGCTTCCGATCCT
GAACTTGAGAAGAGAATGAAGTTTGAGACAGGCGACATAATGGAAGTTCAAGAGAAGCTG
AGTGAATATGATTGCATATTCTTGGCTGCCTTGGTTGGCATGAGCAAAGTAGACAAAGTC
AAGATTCTAGGCCATATAAGGAAGTACATGAAGGAGGGTGGGGTTGTGCTGGTGAGGAGT
GCAAAAGGGGCTAGAGCCTTTCTCTATCCTGTTGTCGAGGAGCAGGATGTTCTTGGCTTT
GAGCTTCTATCCATCTTTCACCCTACTAATGATGTGATCAATTCAGTTGTTCTCCTACGC
AAGCCTGCCTTTTAA
>EVM0025652
ATGAGCACCAAAAAAGTCCCGAGTGATTCTCCTTCAAAATCCCCCAACACATGTTCATCT
CCTTCAACTTTGTCTTCTCCTTCTCCAATACCAAACCAATTAATGATCGGAAACTCGATG
GAAGAAGTCTGGAATGATATAAACCTTGCCTCTCTTCATGAACATCCGAGCAATTACACC
GGCACCAACACCAGCACCAGCAACAACGACCATGTTCTTCATGGTATGACCTTTCAAGAC
CTCTTGGCTACGTCTTCCAATAAAGACACACCGACAAGGGTTGCCTCTAAGGAACCCTCA
TCTGGTGGGGGCAACAATTTCTTGAAGAACTCTTTAAGGCCATCACCAGCTACTATGCTG
AATCTGAATTATGGAAAAAGGCCTCAAGAAAACGGCGACGTTTCTGGCGGCGATCGGAGG
TATGAGCGCATGATCAAGAACAGAGAATCTGCAGCTCGGTCCCGGGCTAGAAAGCAGGAA
TCTTTCTCTCCTAAGAAACAGTTTTAG
>EVM0008786
ATGGAAGAGAGCTTTGTGCCATTTCGCGGAATCAAGAATGATCTTCAAGGGAGATTGATG
TGTTACAAGCAGGACTGGATTGGTGGTTTCAAGGCGGGTTTCAGGATTTTGGCTCCGACC
ACATATATATTCTTTGCATCAGCAATTCCAGTCATTTCATTTGGAGAGCAGTTGGATAGA
GATACAGATGGGGTTCTCACAGCTGTTCAGACCCTGGCTTCAACTGCATTATGTGGAATT
GTTCACTCCATTATTGGGGGTCAGCCTTTGCTGATCCTTGGAGTGGCAGAGCCAACTGTA
ATTATGTATACGTTTATGTTCAATTTTGCTAAAAACAGACCTGATCTGGGATCAAAGCTC
TTCCTAGCATGGAGTGGATGGGTGTGTGTATGGACTGCTATCTTGCTCTTTCTGCTGTCT
ATCTTAGGAGCTTGCTCGATTATTAATAGATTTACTCGTCTAGCGGGGGAGTTGTTTGGC
CTTCTGATTGCCATGCTTTTCATGCAGGAAGCTATAAAAGGACTTGTCAATGAGTTTGGT
ATACCTAGAAGAGAGAATCCAGAGTCAGTTGAGTTTCAACCTTCGTGGAGATTTGCGAAT
GGGATGTTTGCTTTGGTGCTATCATTTGGACTTCTGCTAACTGGATTAAGCAGCAGAAAA
GCTAGGTCTTGGCGCTATGGTTCTGGATGGCTTCGAGGCTTTATAGCAGATTATGGTGTG
CCTTTGATGGTTTTGGTCTGGACTGCTGTTTCTTATATACCATCAGAAAGTATTCCAAAA
GGAATCCCAAGGCGTCTTTTTAGCCCCAATCCATGGTCACCAGGCGCCTTTGAGAACTGG
ACAGTCATGAAGGATATGCTAAATGTGCCAGTTCTTTATATAATTGGAGCTTTCATTCCA
GCAACAATGATTGCAGTCCTGTATTATTTCGACCACAGTGTAGCATCTCAGCTTGCTCAA
CAGAGAGAATTTAATTTGAGAAAACCACCCTCTTTCCACTATGACCTGCTGCTCTTGGGA
TTTATGGTCATACTATGTGGTCTTATCGGAATTCCTCCATCAAATGGTGTCATTCCACAA
TCTCCAATGCACACTAAGAGTTTAGCTACACTGAAGCACCAAATACTTCGCAATCGACTT
GTGGCAACAGCACGCAAATGTATGGGTAAGAATGCAAGTCTAGGGCAAGTGTATGGCAGC
ATGCAAGAAGCTTATCAACATATGCAGACCCCGTTAATTTACCAAGAACCTTCTGCTCAG
GGGTTAAAGGAGCTGAAAGAGTCAACAATTCAGATGGCAGCAAGAATGGGAAATATTGAT
GCCCCGATAGATGAGACAGTATTTGACATTGAGAAGGAGATTGATGATTTATTACCAGTT
GAGGTGAAAGAACAGCGGCTCAGTAACCTGCTTCAAGCTATAATGGTAGGAGGATGTGTC
GCAGTCATGCCTTTCATTAAGATGATCCCAACCTCAGTATTATGGGGTTATTTTGCGTTT
ATGGCCATTGAGAGCTTACCGGGTAATCAGTTCTGGGAGCGCATCTTACTGCTATTCACT
GCTCCAAGCCGGAGATACAAATTGCTGGAGGAGTACCATACCAGTTTTGTGGAAAGCGTA
CCTTTCAAGACAATTGCGATATTCACAATTTTTCAGGCTGTTTATTTGCTCGTCTGTTTT
AGCATTACGTGGATACCAATTGCTGGAGTTCTTTTCCCTTTAATGATCATGCTTTTGGTT
CCTGTGAGACAATACATTTTGCCCAAGTTTTTCAAAACAGTGCACCTTCAAGATTTGGAT
GCAGCAGAATATGAAGAGATTCCAGCTTTATCATTTAATCTAGCAACTGAAGCAGAGATG
AGCAGGGCAGCTTCATTTGCAGATGATGGAGAAATTTTAGATGGAATCATCACTCGAAGC
AGAGGGGAGATAAAACGCATGTGCAGCCCCAAAGTAACAAGTTCAGATGCGACAGCATCA
AAGGAATTCAACAGAATTCAGAGCCCACGGTTTTCTGATAAGGTGTATAGCCCTCGACTT
AGTGAAGTGCGAGGGGATCCTAGTCCTCGATTAGATGGAGCTGGAAGAGGACCATTTAGT
CCAAGAACCGGTGAATCAAGATTATCAAATTTAGGAAAAAATGGTTAG
>EVM0008784
ATGGGTAGCACCACTAGACTAGTGATTGTTTTGGCCTTGTTGTTATTGCAAATCTCCTCC
TCCTCCTCCGCAGAAACACCTGAACAGTCACCTCCATCTCCATCTCCTGAAGAATCAGTC
GCCCCCGCCAACTCACCACTACTATCTCCTCCTCTTCCATCCCCTTCAGCAGAGACTGGA
TCGCCTTCAGATTCTCCATTGGTATCCCCGACAGCACCATCGCCGTCAGATTCGCCATTA
GTATCCCCGCCAGCACCACCGCCTTCAGATCTGGTTCCGTCGGGCTCTGCACCTGCATCG
GCCTCGACCGAAGGGAGCGAGCTCAATCACAGCAACAATGTGGATGCAGGAAGTGGGGAC
GAGGGAGAATCGAAGGGAATGAGTGGAGGGAAGAAGGCCGGGATCGTAGTGGGAGTGATA
GTGGCGGCGTGCATGGTTGGATTGGGAGGGTTGGTTTATAAGAAGAGACAAAATAACATT
CGAAGGTCTGATTATGGTTACGCTGCTAGAAGAGAGATTCTCTGA
>EVM0000233
AAAAGGGCAAATGGGGTTTGTGCATCACTGTCAGAAAGAGGAGAGTATCATTCACAGAGA
CCTCCAACACCTCTCCTGGATACCATAAATTATCCAATTCACTTGAAAAATCTATCTGTC
AAGGAGCTAAAACAACTAGCAGATGAGTTGCGGTCCGATGTTATCTTCAATGTTTCTAAA
ACTGGGGGTCACTTAGGCTCTAGCCTTGGTGCTGTGGAGCTTACTGTGGCTCTTCACTAT
GTTTTTAATGCCACTCAAGACAAGATACTATGGGATGTTGGCCATCAGTCTTACCCTCAC
AAGATCCTGACCGGGAGAAGAGACAAGATGCATACAATAAGACAAACTAATGGATTAGCT
GGTTTTACAAAGCGGTCAGAGAGTGAATATGATTGTTTTGGCACTGGTCACAGCTCTACC
ACCATTTCTGCTGGCTTGGGAATGGCTGTGGGGAGAGATTTAAAAGGAAAAAAGAACATG
GTAGTCGCTGTTATAGGTGATGGAGCCATGACAGCAGGACAAGCTTATGAAGCGATGAAC
AATGCAGGGTACCTCGACTCTGATATGATTGTTATTCTTAATGACAACAAACAAGTTTCT
TTACCAACTGCTAATTTAGAGGGGCCGATACCACCTTTAGGAGCCTTGAGCAGTGCTCTC
AGTAGGCTGCAATCAAACAGGCCTCTCAGAGAACTAAGGGAGGTTGATAAGGGAGTTACA
AAACAAATTGGGGGGCCAATGCATGAATTGGCAGCAAAGGTTGATGAATATGCTCGTGGA
ATGATCAGTGGTTCTGGATCAACCCTCTTTGAAGAGCTCGGTCTCTATTATATTGGCCCC
GTTGACGGGCACAATATTGATGATCTTATTGCCATTCTAAAAGATGTGAAGAGTACCATA
ACAACAGGTCCAGTCCTGATTCATGTTGTCACTGAGAAAGGTCGAGGGTATCCATTTGCC
GAGAGAGCTGCTGACAAGTACCATGGAGTGGCCAAGTTTGATCCTGCAACTGGAAAGCAG
TTCAAGGCAAGTCCTAGCACACAGTCTTACACAACATATTTTGAAGAGGCTTTAATTGCA
GAAGCAGAGGCAGACAAAGATATTGTTGCAATTCATGCTGCAATGGGAGGAGGGACAGGC
TTAAATCTCTTCCATAGCTGTTTTCCGACAAGATGTTTTGATGTGGGGATCGCAGAGCAG
CATGCTGTTACTTTTGCTGCAGGACTTGCCTGTGAAGGTCTTAAACCTTTTTGTGCAATC
TACTCGTCTTTCTTGCAGAGGGCATATGACCAGGTGGTACATGACGTGGATCTGCAGAAA
CTTCCGGTAAGATTCGCAATGGACAGAGCTGGGTTGGTTGGGGCAGATGGCCCCACACAT
TGTGGAGCTTTTGATGTCACTTTTATGGCATGCCTCCCTAACATGGTGGTTATGGCTCCT
TCTGATGAGGCAGAGTTTTTCCACATGGTTGCTACTGCTACAGCTATAGATGATCGTCCT
AGTTGTTTCCGCTATCCAAGAGGTAATGGTGTTGGTGTTCAGCTGCCACCAGGAAACAAA
GGCATTCCTCTTGAGGTTGGAAAAGGCAGGATGCTGACTGAAGGGGAGAGAGTGGCACTC
TTAGGTTATGGTACAGCAGTCCAGAGCTGTTTAGCTGCTGCCTCTTTAGTAGAACGCCAT
GGTATTCGGTTGACAGTTGCAGATGCCAGGTTCTGCAAGCCATTGGATCATGCCCTCATT
CGCAGTCTAGCTAAATCACATGAGATTTTGATTACTGTGGAAGAAGGATCAATTGGGGGC
TTTGGGTCTCATGTTGCACAATTTCTGGCCCTTGATGGTCTTCTTGATGGAAAACTAAAG
TGGCGACCAGTTGTTCTACCTGATAGGTACATTGACCATGGATCACCTGCTGATCAGCTG
GTAGAAGCTGGTCTCACACCATCTCACATTGCTGCAACATTATTCAATATTCTTGGACAG
AGAAGAGAGGCTCTGGAGATTATGTCATCATAA
>EVM0041832
ATGGCTGCACTGTCGTCATTATCAGTAGACATATTCACTACTTTCGCCTCTTTAACTTCT
CGTCATCCCACCACACTCCGCTCCACCATCCTCCCTTTTTTTCGGAAGCCACAAAGAACC
CATCATCTCGTCCTCAAAACCACACCCTCTTTCCATCGCCGCCGCTTCTCCGTTTCCGCC
ACCTCCGCCACCTCTTCCCCTCAGACTGATGACTCGGACATAACTACCAAGATTCCTCCC
GACAATCGGATTCCTGCCACCATTATCACCGGTTTCTTGGGCTCTGGCAAGACAACGTTA
CTTAACCATATTCTGACTGCTGACCATGGGAAGCGCATAGCAGTGATTGAGAATGAGTAT
GGTGAAGTTGACATTGATGGCTCTCTTGTTGCTGCGAAAACTACTGGGGCTGAGGACATT
GTAATGCTCAACAATGGCTGTTTGTGCTGTACAGTGAGGGGTGATCTTGTCAGGATGATT
GCGGATTTAGTTAGCAAGAAGAAAGACAAATTTGATCATATTGTAATAGAGACTACTGGG
CTGGCAAATCCTGCACCAATCATTCAGACTTTTTATGCTGAAGACCAGGTTTTTAATGAT
GTCAAATTGGATGGTGTTGTGACATTAGTTGATGCTAAACATGCTCCTCTCCATCTCGAT
GAGGTTAAGCCAAAGGGAGTGGTGAACGAGGCAGTGGAGCAAATTGCTTATGCTGATCGC
GTTATAGTAAATAAGACTGATCTGGTCGGTGAGCAAGAAATCGCTTCTTTGGTGCAGCGG
ATAAGGAACATCAATCGGATGGCTAATTTGAAGCACACACAATATGGAAAAGTTGATTTG
GATTATGTCCTTGGCATTGGAGGATTTGATCTGGAGAGGATTGAGAGTGCTATCGGTGAT
GAAGATGGAAAGGAAGATCATGCCAGCCACGATCACAACCATGATCATGATCACAATCAC
CACCATCATGACGAACATGACCACAAGCACGATCATCATGATGGTCATCATTCGCATGAC
CACACTCATGACCCTGGTGTTTCTTCTGTCAGTATAGTCTGTGAAGGGAGCCTAGATCTA
GAAAAGGCTAACATCTGGCTTGGTACTTTATTGATGGAGCGTAGTGAGGACATGTACCGG
ATGAAAGGTTTATTATCTGTTCAGGGAATGGATGAGAGATTTGTATTCCAGGGTGTTCAT
GATATATTCCAAGGCTCACCTGATCGGTTGTGGGGGCCTGACGAACCCAGAATGAACAAG
ATTGTGTTCATAGGGAAGAACTTGGACGCTCAGGAGTTGGAGAAGGGCTTTAAAGCCTGT
TTACTGTGA
>EVM0041835
ATGGCTCCTGCTAGTGTTAAACCCAACAGTGCAGGCGCTACTACCAGTACAGCAACAGTG
TCTGCGGTTTCTTCCTCTAAAGTTCCTCCAATCGCACGCCCGTTGGCTGGTGAACCAGAA
GAGGTAGCATCGAATATAAATTACCATGCACAGTTCAGTCCTCATTTCTCTCCTTTCAAG
TTCGAGCCTGAACAGGCCTACTTTGCCACTGCTGAAAGCGTCCGCGATCGCCTCATTCAA
CAATGGAATGAGACTTACGCTCATTATCACAAAGAGGATCCAAAGCAGACTTACTATTTG
TCTATGGAATATCTTCAAGGACGAGCTTTGACTAATGCAATTGGGAATCTTGACATTCAA
GATGCTTATGGTAAGGCTTTGAATCAGTTAGGGCATCAGCTTGAGGACATTGTTGAGCAG
GAGAAAGATGCTGCGCTTGGAAATGGGGGTCTAGGAAGACTTGCTTCATGTTTTTTAGAC
TCAATGGCAACGTTGAATTTGCCAGCATGGGGATATGGTCTGAGGTACAGATATGGGCTG
TTCAAGCAGCGGATCACCAAAGAGGGTCAAGAAGAAATTGCCGAGGACTGGCTGGAGAAG
TTCAGTCCCTGGGAAGTTGTCAGGCATGATGTTGTATTTCCTGTAAGATTTTTTGGTCAT
GTGGAGGTTAATCCTGATGGATCCCGGAAATGGGTTGGTGGTGACACTGTGCAAGCTCTA
GCCTATGATGTACCAATTCCAGGATACAAAACCAAGAACACCATTAGTCTTCGTCTCTGG
GAAGCAAGAGCTTCTTCTAATGACTTCAATCTATTTCTATTTAATGATGGGCAGTATGAA
TCCGCTTCACAACTTCATTCTCGAGCTCAGCAGATTTGTGCTGTTCTTTATCCTGGGGAT
GCTACAGAAAATGGAAAACTTCTGCGGCTGAAGCAACAATTCTTTCTGTGCAGTGCTTCA
CTTCAGGATATTATTCTTAGATTTAAGGAGAGGAAAAATGAGAACAGTTCATGGAAGTGG
TCTGAATTTCCTAGCAAGGTTGCTGTACAACTGAATGATACTCATCCTACTCTTGCAATT
CCAGAGCTGATGCGATTGTTGATGGATAATGAAGGACTTGGATGGGATGAAGCATGGGAT
GTCACAACTAGGACAGTTGCGTATACCAATCATACAGTCCTTCCTGAAGCACTGGAAAAA
TGGTCACAGTCTGTGATGTGGAAGCTTCTCCCTCGGCATATGGAAATCATAGAAGAGATA
GACACTAGGTTCATCACGATGATACGCACCACTCGAACTGATCTTGAGAGCAAGCTTCCT
AGTATGTGCATCTTGGATAATAATCCTGAGAAACCAGTTGTGCGGATGGCAAATCTATGT
GTGGTATCTTCACATAAGGTGAATGGTGTTGCTCAGTTACACAGTGATATATTAAAGGCT
GAGCTATTTGCAGACTATGTCTCTATATGGCCAAAAAAGTTCCAAAATAAAACCAATGGA
ATCACTCCTCGCCGGTGGCTTCGCTTTTGCAGTCCTGAGCTCAGTAATATAATTACAAAA
TGGTTGAAAACTGACCAGTGGGTTACCAAGCTTGACCTACTTGTAGGTCTTCGAAAGTTT
GCTGAAAACACAGACTTCCAAGCTGAATGGTCATCTGCCAAGATGGCTAATAAGCAGCGT
TTGGCACAGTACATATTGCGAGAAACAGGTGTGAGCATTGATCCCAATAGTCTTTTTGAC
ATACAAGTCAAGCGCATCCATGAATATAAGAGACAGTTGCTGAATATTTTGGGTGCAATA
TATAGGTACAAGAAACTAAAGGAGATGAGCACTGAAGAGCGGAAGAATACAACTCCACGT
ACCATTATGTTCGGAGGAAAAGCATTTGCAACATATACAAATGCTAAAAGAATAGTAAAG
CTGGTAAATGATGTTGGCGCTGTTGTCAATAGCGATCCTGAAGTCAATAGTTATTTGAAG
GTGGTATTCGTTCCAAATTACAATGTATCTGTGGCAGAGATGCTTATTCCTGGAAGTGAG
TTGTCACAGCATATCAGCACTGCAGGCATGGAAGCAAGTGGCACCAGCAACATGAAGTTT
GCACTCAATGGTTGCCTTATAATAGGAACCTTGGATGGCGCTAATGTTGAAATCCGGGAA
GAAATAGGAGAGGAGAATTTCTTTCTCTTTGGTGCAACAGCAGATGAAGTCCCCAGACTG
CGCAAGGAAAGAGAGAATGGATTGTTTAAACCAGATCCTCGGTTTGAAGAGGCCAAGGAG
TATACAAGAAGTGGAGCATTTGGAAGCTATGACTACAACCCACTTCTTGACTCTCTAGAA
GGGAACTCCGGTTATGGTCGTGGAGATTATTTTCTTGTTGGCCATGATTTCCCAAGCTAC
ATGGATGCACAGGAAAGAGTAGATGAAGCTTACAAGGATCGCAAGAGGTGGTTGAAGATG
TCTATCCTTAGCACCGCTGGCAGTGGCAAATTCAGCAGTGACCGGACAATTTCCCAATAC
GCCAAGGAAATCTGGAACATAGAGGAGTGCCGGGTACCATAA
>EVM0015036
ATGAATTCTATTCACATTTCCTCAAACTCCACTTTCTCACTCACTCACTCATCACCGTTG
GCTCTCCTCTCCATACAAACTCTATCCCCAAGTGATCAAAATCAACGGCAGAAAACCACT
GCAACGTCATGCCTCAATATAGACGTGAAAGCACCAGATAGTACAAGAGAAGTAACAGCC
CAAAACAGCGAAGGAGTGATGGAGTTAGAAGGGAAGGTCATGGTGGGGACATACGGGAGA
GAGCCAGTTGTTTTGGTGAGTGGCAAAGGTTGTAAATTGTATGATGTTGAAGGGCGTGAG
TATTTGGACATGACTTCAGGGATTGCTGTTAATGCTTTAGGACACTGTGATCCTGATTGG
GTTAAGGCTGTTGTTGATCAAGCTCATGTTTTGACTCATGTTAGCAATGTCTACTATTCT
GTTCCTCAGGTAGAGCTTGCTAAGCATCTAGTGGATTGCTCGTTTGCTGATCGAGTGTTT
TTTACAAATTCCGGAACAGAGGCAAATGAAGCAGCTATCAAATTTGCAAGGAAGTTCCAA
AGACACTCAAACCCTAACGTGAAAGACCCAGCTACAGAATTCATATCCTTCACTAATAGC
TTCCATGGCAGGACCATGGGTGCACTTGCTTTAACAAGCAAAGAACAATATAGATCACCT
TTTGAACCTGTTATGCCTGGAGTCACTTTTGTAGAATATGGAAACATAAAGGCTTCACAA
GAATCAATACGGCATGGAAAAACTGCTGCAGTTTTTGTGGAACCCATCCAAGGTGAAGGA
GGCATACATAGTGCAACAAAGGAGTTTTTGGAGTTCTTGCGAACTGCTTGTGATGATGCT
GGGGCACTCCTGGTGTTTGATGAGAACTGGGTACCTCTGGCCCATGAAGCTTATGGGATC
TTCCCAGATATAATGACACTCGCAAAACCACTTGCTGGAGGTCTACCCATTGGTGCCACT
TTGGTAACTGAAAGAGTTGCGTCATCTATAAATTATGGTGACCATGGAAGTACATTTGCT
GGTGGTTCACTTGTTTGCAATGCAGCCCTTACTGTTCTGGAGAAAATCTCAAAACCAGAA
TTTTTGGCTAGTGTATCTAAGAAAGGTTTGTACTTCAAAAAGATTTTGCAGCAAAAGCTT
GGCGGGAACTCACATCTGGATGTCCCAGCCGCACCACTTATTTGTGCTTGTCGAAATTCT
GGGCTTCTTGTGTTAACTGCTGGAAAAGGAAATGTCGTGAGACTTGTGCCTCCATTGACT
GTAACTGAGCAGGAACTTCGTCTTGCAGCTGATATTCTACAAAATGCAATGCCTGTACTT
GATGAGAATAATTCAGAGTAG
>EVM0015033
ATGCGTCACAAAACATTCAAGCTAAGTTTGCAACAGATCAGTTTAGTATTGCTTACCTTC
TTGTCAGCTCCCCTCTACTTCTCCAGATTGCTTTTACCAGAGAAATGTTTTGTTGTTATG
GATGATGACCGCTGGGATACAACAGTGGAGGAGGAAGACAATCATTTGCTATCTAGCTCG
AGTCAAGGGGTCTATGAGTTGAATGATGTCGAAGAAGATGAATGGGAAATGGTGGCCAAA
AAAGGAAACCAGTTTGTGATAAATGACCAACCTTTCTATGTCAATGGATTTAACACATAC
TGGTTGATGGTGTTTGCTGCTGATCAATCTACAAGAGGAAAAGTCACTGAGGTTTTCCAA
CAAGCATCCTCAGTTGGTCTAACAGTTTGTAGGACTTGGGCATTTAATGATGGCCAATGG
AGAGCTCTTCAGAAATCTCCTGGTGTTTACGATGAAGATGTTTTCAAGCTGGCCTTGGAT
TTTGTTGTGAGTGAAGCAAAGAAATACAAGATCAGGCTCATATTATCATTGACTAACAAC
TGGGATGCATATGGTGGAAAAGCACAGTATGTTAAATGGGGAAAAGCTACTGGCCTTAAT
TTGACATCTGATGATGATTTCTTCTCTCATCCAACTCTCAGAAGCTACTTTAAGGCTCAT
ATCAAGGCAAGACATACTACTGCGGTACTGAATAGAGTCAATACACTCACAAACATAACC
TACAAGGATGACCCTACGATATTTGCTTGGGAGTTGATGAATGAACCTCGGTGCACATCA
GATCCCTCTGGTGATAAACTGCAGTCATGGATAACAGACATGGCAGTATATGTGAAGAGC
ATGGATGCAAAGCACTTGGTAGAGATTGGATTGGAGGGATTTTACGGTCCATCAGCTCCT
GATAGGACCCAGTTCAATCCGAATTCATATGCTACACAAGTTGGAACTGACTTTATCAGG
AACCATCAGGTTCTTGGTGTTGATTTTGCTTCTGTTCACATTTATGCAGACTCCTGGATT
TCGCCAACAATTTCGGATTCTCATATAGAATTCATCAAGTCATGGATGGAAGCTCACATA
GAGGATGCTGAGAGATATCTTGAAATGCCAGTTGTGTTCGCGGAGTTTGGTGTTTCTTCA
AAAGACCCTGGTTACAACTCATCATTCCGTGACACGATGATTAACATGGTGTACAAGACC
CTCTTGAACTCAACCAAGAGAGGTGGGAGTGGAGCTGGGAGCCTTCTGTGGCAGCTTTTT
CCTGCTGGGACTGACTACATGGATGATGGATATGCAATTGTTCTATCAAATTCTCCTTCC
ACATCAAACATAATTTCCCTCCATTCAACACGAGTCGCAATATTCAATTCCATGTGTTCG
TGGAAATGCAAATGGGGCTGCAAGAAGAAGAATCCTTTAGAGGCAATATTCTACCACTAT
GATTTGTAA
>EVM0033262
ATGGAGAGCAGCTTAGGGGACGTGCTGTTGAAGGTGGGGATGTTTGTTCTAGTCCAGGCG
TTGGTGTATCTCATCCTTTCAAAATCTTCCAATGTTTTCCCCAAGAAAAATGAGAGGAGA
TCATCTAGCTTCAAGACAGCTCGCTCTGTTAGCATTCGACGGATTCTTGCTGTTCTACAA
GATTTACCTGCAGGTGGTGAGTTGTCTCCGGATTCTTCAAAGAGCATGCAAATGCAATCC
CCTACCGTTGAAAAGTCTAGAGATGGAAGGTCATGTACTGCTCATTAA
>EVM0033260
ATGGCAGAGAAAGATAAGGAGGAGGAAGCAGTGGAGTATTATTTGGAGGATGAAGATGGT
GACGAGGAAGCAGAAGCTTTGAACAGGGTTGAAAGTAGTAGCAGTGGTGATGGTGGTGGT
GATGAAGATGATGGTGGGACATATGGGACTTTCTCTTCTCAGCAATGGCCTCAAAGTTTC
ATAGAAACTACCAATCCTTACACAATCTCAGTGTCACCAAATTTTGGATTTATTCGACGT
GAACCATTTGACCAGAGTTCCAGTCTTGAAAATCGTAGTAAAAGTATTTCAGAAGCGGAC
TCAAAGACTCCCTTTCTGTCTGATGTTGAAAAGAATAATCAGAAAGAAGAGTTGGATACG
ATCTCAATAGCACGGTCATCGTTTTCAAAAGCTTCATTTCATACTGGAGAAATACCTGCT
CCTCATGGATGTAGCTTCACTCAAACTATCTTCAATTCATTTAATGTGATGGTTGGAGTT
GGGGTTCTCTCCATGCCTTACACAGTGAAACAAGGAGGCTGGGCTAGTCTGGTATTACTT
ATTGTTTTTGCACTTGTGTGTTGCTACACGGCCACCCTTATGAAGCATTGTTTTGAGAGC
AAGGAAGGCATCGTAAGCTACCCTGATGTAGGAGAAGCTGCCTTTGGGAAATATGGACGT
CTAGCAATATCAATCATTTTGTACACAGAATTATATTCTTATTGTGTAGAATTTATCACT
TTGGAAGGCGATAATCTCACCAGGCTATTCCCTGGAACAACTTTGGATTCTGCCGGCATT
CATCTTGACTCTCAGCACCTGTTTGGAATTATAGTTGCTCTTATTGTTCTACCAACTGTT
TGGCTGAGGGATCTTCGTGTGATCTCGTACCTTTCTGCTTGTGGGGTTTTAGCGACAGTG
ATGATTGTTCTTTGTATGATTTTAGCTGGTACTGTCGATGGAGTTGGATTCCATGAAAAT
GGTCCGTTGGTGAAGTGGAGTGGGATTCCATTTGTCGTTGGTGTGCATGGGTTCTGTTAT
TCAGCTCACTCTGTGTTTCCGAATATCTACCAATCAATGGCTGATAAAACTCAATTTACC
AAAGCAATGATAGCATGCTTTTTATTGAGCTTTATGTTTTATGGGGGTGTCGCAACCCTG
GGATTTCTCATGTTCGGTGAGCATACGTTGTCTCAGATAACCTTGAATATGCCAGCACAC
ACCCTTACATCAAAAATTGCTTTGTGGACTACAGTTACCAACCCGCTCACTAAATATCCT
TTTGACAGCTATTTCTTGAATTCTGAAAAGCAGAGTATAGAGGAGCTACTGCCTATCAGA
GTTGCAAATAGCCTGTGGTGTTACTTTCTTCTACGAACAGCGCTCGTTGCATCTTCTGTA
TGCGTTGCCTTTTCTATTCCTTTCTTCGGTCTTTTAATGGCTTTGATAGGTTCTGTCCTC
TGTATATTTGTGGCAGTGATATTACCGGCTTTATGCTTCCTGAAGATCATGGGGAAGAAA
GCTACAAGGACGCATGTTGTCTTGAGCTCAATGACTGCTGCACTGGGCATCTTTTGTGCA
ATCGTAGGAACATACTCTTCATTATCAGACATTGTGAAGCAGTACTCTTGA
>EVM0009784
ATGACTATGACGATCACCAAGTTTCTGACAGCTTTTCTTTTCTTCTCTCTTCTTGTTCTC
CAACTTGCCGAGGCTGATCGTGATACGGTGAGCTCCAGTCTGGCTGCGAGTTCTCCTCCT
CAGAAAATTGATTGTGGTAGCGCTTGCAAGGCGAGGTGCCAGTTATCCTCTAGGCCTCGA
CTGTGCAATAGAGCATGTGGGACTTGCTGTTCAAGATGCAGCTGTGTTCCTCCAGGAACA
GCCGGTAACTATGATGCTTGCCCCTGCTACGCCAGCTTGACCACCCATGGCGGCAGACGC
AAGTGCCCTTGA
>EVM0012565
ATGGCTTCCTGCAACTCCACCTCGTCAAAATGGGATTACGACGTGTTCCTGAGTTTTAGA
GGTGCAGACACAAGGTTTGGTTTCACAGACCACTTATACTCTGCTTTGAAACGGGAAGGA
ATCCATACATTCAGAGATGCAAATGAGATCGATAGTGGTGAAGAAATTGGACCAGAGTGT
CTCCAAGGAATTGAAAAGTCCAGGTTTTCTATTGTCGTTCTCTCAAAAGGCTATGCGTCC
TCCCCTTGGTGCCTTGATGAGCTTGTGCACATCCTCAGATGCAGAAAAGAAGAAGGCCAT
GGTGTTTGGCCTGTCTTTTACGATATAGATCCATCTGATGTTGAAGAGCAAAAAGGAGAT
TTTGAAAAACCTTTTGCTGAGCATGAAAAGAGTTTCAAGGATGCCATGGATAAAGTGGAG
AAATGGAGGGATGCTCTAAGAGAAGTTGCTTACTTGAAGGGTCTGGATCTACGAAAACAT
CTTGACGGGCATGAAGCTGAAAACATAGCCTACATTGTTAAGGAGATTTCAGTTAGACTT
GATCGGACAGTCTTAAGGGTTGCTATCCACCCAGTTGGCTTAGATTCTCCAGCAAAAGAA
GTGATCTCCTTGCTAGGTGACGAGTCCATAGATGTTCGCATAGTTGGTATAATTGGGATG
GGTGGCATAGGCAAGACAACTCTTGCCAAGGAGGTTTACAATTTAGTCTTCGAAAGATTT
GAAGGCAGCTGCTTTCTTGAAAATGTCAGGCAGCAAATTATTTCCAATGGGATAGCCTAC
TTACAGAGACAGCTTCTCTCGGATATCTTGAAAAGAAAACATGAGAAGATATACAATGTT
GATAGTGGATCGAAGGTGATAGCAGAAAGATTACGTCGCAAGCGTGTATTCATTGTTCTG
GATGACATTGAAGATACACAGAAAGAACTGGATAAAATTCTTGGGGATCTTAATTGGCTT
TACCCTGGAAGTAGGTTGGTCATAACAACTAGAATTAAGAATCTGCTGCAACCATCAAAG
CTGTATCGACAATATGAGGTCAAGGAATTGAATGACGATGATTCTCTTCAGCTACTAAGC
CTACATGCCTTCAACAAGCGCTGTCCCGATGAAAGTTACATGGATTCTGCCAGAAGAATT
GTATCCTATGCAGGAGGAAATCCACTAGCTCTTACAGTTTTGGGGTCAGATTTGTGTGGC
CAAAACATTGATGTATGGAATAGCAGATTAGAAAAACTAAAAGTGATCAGCCACAAAGAC
ACTCACAGTATACTTAAAATAAGTTATGATTCTCTTGATGCTACTGAGAAATCTATATTT
CTGGATATTGCATGTTTCTTCATTGGGTACAAAAAGGATTATGTCATGAGCATACTTGAT
GGCTGTGGTTTCTTTCCAGTTGATGGAATCAATACTCTCACGAGGAGATGCCTTGTAGAG
GTTGGCGCTAGCAACAAGTTCTCGATGCATGATTTGCTTCGAGACATGGGTAGAGAAATT
GTTCTCCAAGAATCTTTTATGGATCCCGGGGAGCGTAGCAGATTATGGCATACAGAAGAT
GTTGTTGAACTGTTAACTGAGAAAACGGGTACAAAAGCAGTTGAAGGCCTCGTTCTAAGC
CTGCAAGGATCAAAAAAATCATTCAATACCAAGTCATTCAAAAAGATGAAAAGGCTAAGA
CTACTCCAACTCAATTTCGTTTGCCTTGCAGGAAACTACGAGCATGTTTCTAACAAATTA
AGGTGGTTGTGTTGGTCTGAGTTCCCCTTGAAAGTTATCCCAGATGATCTTACTCTGGAA
CATTTGATTGTTCTTGACATGCGCTATAGCAGTCTACACCAATTTTCAGAGGAAGTAAAG
TCTTTGAAAAAGCTGAAATTCCTTTACCTTAGCCACTCCCATAAGCTAATCGAGACTCCT
AACTTTGAAGGCTTTCCCAGTCTTGAAAAACTAAAACTTAAAGATTGCATTAGTTTGGTA
AAGGTTCATGACTCCATTGGACTTCTCAGTCATCTTCAGTTCCTGAATCTGCAAGATTGC
GTGGGTCTTAAGAATCTCCCGGGAAGCATCTGTGCTGTAAGCTCACTTAAGAAGTTAAAT
GTGTCAGGCTGCTCAAAATTAGAGGAATTGCCAGAGCAGTTGGGGAGTTTGCAATCTTTG
GCTCTGCTCCTTGCTGATGAAACTGCAATAAGTACGCTACCAGAAACCATTGGAGACCTA
AAGAATCTGGAAAAATTATCTCTGTATGGTTGTCGTCTTATCTTCTCACCAGGGAAATGC
CCACCAACAAGACGGGTTCTTCCAGCATCTTTACTGGAACTCGATCTCAGACACTGCAAC
ATATTAGATGACATGATTCCCTCTGATCTTCAAGGCTTGGCCCTCCTACGAAATTTGAAA
TTGTGCGGAAACAACTTTACAAGGTTACCAGCTAGCATTGGAAGCCTTCCTAAGCTTAAC
AGCCTTTGGTTAAACGAATGCAAAAGTCTTCAAGGTATCCCAGAGCTCCAGTCAAGCCTA
CAGCTATTGCATGCAAAAGATTGCTCTTCGCTAGAAACGATCAACCTTAAGAACTTTTGG
GGGGAGGGATCGTTGGAACTTAATGGTTGCCCAAAGTTAAAAGCAGTTGAGGGATACTTC
AACTTGGAGTCATTGAGAGTAGAGATTGTTGAAAAATATCTCGGGACTAGTGACTTGTTC
ACAGAAGATTCCCTTCCAAGCATTAATGTCCATGTGATCAATAATCTGACGAGATCAGCT
ACAATCAGTCCTCTCCAGGCTCTTTCTGAGAAGTCTATTTACAGTATCTTTCTGCCGATG
AGTGACATTCCAACATGGTTCAGCCATCAGAGTGAAGGTGACTCTGTATCATTGCAAGTG
CCTCCACTTGATCATGGTTGCAAATTCAGTGGCTTTTCTATATCGGCAGTCTATGCTTGG
GAGAATTCTTTGGCACCTTGCTTTTTCTCCCCCATTATTGTAATTACTAACAGAACGAAA
AATTTTCACTGGAATTATAGCCCAAAAATCACCTTCTTTATGCCCGAAGTGGAACGGGAT
CTGATGTGGCTGAGCTGCTGGTCGTTCGAGAATCAAGTAGAAGGCGTTGATGATGAAGAT
ATGAGCTGGAGATTTCGGGATGAGATGGAAGAAGGGGATCGACTGGATGTCTGGATTGAC
ATGGGTTTTCGAATTAATGTGAAAAGGTGCGGCATCCACTTGCTTTACCATCACAGTGAC
CTGCAAGGTTCCCGATTAAATGATATAAATACTATTTCATACTCGGGATCGTCAAGACAC
CATAGAAGGTTGCTGAATACAAGTTTTCAATGGCTAACTTATAACCGCCCTCGAATAACA
ACTTCAAAAAACTACTGGGATCATCCTTTCAGGAGCTGGTCAGCCAAAAGAGAAGAAAAG
GCCAATGGGATCCCAGTTGTGACCCTAAGAAGGAGACGTTGTGACTGTTGTGCTCTCATG
CGTTGCGGTAAACAGAAAGACGCCCGCAGGTTGGAAGTAAATCCACAATAA
>EVM0012567
ATGGATAGTGGTCCAGGTCCAAGTTTGTATCCATTGCACCGCTGCAAAACTATTCATCTG
GTGAGACATGCTCAAGGAGTGCATAATGTTGAGGGAGAGAAGAACTACAAAGCATACATG
AATCCTGAATATTTGGATGCCCCCCTCACTCAACTAGGCTGGCAACAGGTTGATAATTTG
CGCAAGCATGTCCATGCATCTGGGCTCTCCAAGAGGGTTGGATTAGTTGTTACGTCCCCA
TTACTCAGGACATTGCAAACAGCTGTTGGAGTTTTTGGTGGGGAGGGCTACAAAGATCGG
ATGACTGCACTGCCACTTATGGTGGCAAATGTTGGAAGCAGTGGTCGAGCAGCAATTTCA
AGTCACAATTCCCCGCCATTCATTGCAGTAGAAGATTGTCGCGAACATTTTGGTGTACAT
CCTTGTGACAAGAGACACAATGTTAGTGACTATCAATTTCTCTTTCCTGCAGTTGACTTT
TCTCTGATAGAAACAGATGAGGATGTACTTTGGAAGGCCGATGTGAGAGAGACAACTGAA
GAACTTGCTGCAAGGGGACTGAAGTTTTATAACTGGTTGTGGACTAGGAAAGAGAAGGAG
ATAGCAATTGTTACCCATAGCGGGTTTTTGGTCCATACATTACGTGCATTTGGAAATGAC
TGCCATCCATCAGTGAAGAAAGAAATGTGCACACGCTTTGCTAACTGCGAGCTTCGATCT
ATGGTCATTGTTAACAGAAGTATGATTGGACCAGATGTTTCAACAACTAACTATCCTGGA
AAGGTTCCTCCTGGGCCGGATCTCTCTAGTGATGATGCCGATGACGAAGTATCCAATTCA
ATCTAG
>EVM0012560
ATGCAGGTGCTGACTCTCAGCAGCACAGCAATGGGAGACATCAGCAATCAGAAGCATTTT
GTTCTAGTACATGGTGCTTGTCATGGGGCTTGGTGCTGGCAAAAGCTCAAAACGCTGCTC
GAGTCCACAAGTAACCGGGTCACGTTGCTTGACCTCGCTGCTTCAGGCGCCAACATGAAG
AAAATCGAAGATGTTGAAACATTTGATGAATATACGGAGCCTTTGTTAGACTTTCTGGGC
TCACTACAACCGAAGGAGAAGGTTATTCTAGTAGGGCACAGCCTAGGAGGCATGAATTTG
GCTCTTGCTGCGGAAAAGTTCCCAAACAAGATTGCTGTTGCTGTTTTCTTAACAGCTTTC
ATGCCAGATACCACGCACAAGCCATCATTTGTCATGGATCAGTATAGTGAGAGGACCCCA
GCAGAGGCCTGTTTGGACACTCAATTTTCACCATACAGCAGCTCTCAACGTCATCTCACA
ACAATGTTTTTTGGACCCAAATTCTTATCTTTCAAGCTCTATCAGCTAAGCCCAACTGAG
GATCTCGAGCAAGCAAAGACTTTGATAAGGCCAGGATCACTGTTTCTGTATGATTTGTCG
AAGGCAGATAATTTCTCCGCGAAGGGTTATGGGTCAGTCAAACGAGTATATATTATATGC
GATGAAGATCTAGCGATACCAGTGGAGTTTCAACGCTGGATGATTGAAAACAGTGCTGCT
GACGAAGTCATGGAAATTAAAGGTGCAGACCATATGGTTATGTTTAGCAAGCCACAAGAA
CTCTCCCAGTGTCTCTCAGAGATAGCAAAGAAGCATGCTTAA
>EVM0051808
ATGGCAGCAGCAAGAAGAATCAATCTGAACCGTCTGTTTTCATCACTAACAACACCATCA
TCATCAAACACCGTCTCCAAAACCTGGGTAACTGACACAGCCGCCGTTAGATCCGAATTC
ACGGACCGAATCTTGAAGCTTGCAACCCAGCAGTCGCCACAAGAAAATCAAGATCAAGAA
ACTGTCAAGAAACAAGAAAAGGAAGAAATAACCCACCAAGATTCTCAAAATGAAGAAGAA
GATGATGATGGTTTAGATGTGAATAAAGAGACTGGTGAGATTGGTGGGCCGAAAGGACCT
GAGCCCACTCGATTTGGTGATTGGGAGCGTAATGGTCGTTGCTCTGATTTTTAG
>EVM0012563
ATGGAAACCCCTCCACCTCTTCGTTTAACCTTCATCTTCTTCATTATTATATTTCTTTTC
TCATGTTCATGGTACACTTTCAAACTACCACCAGCCTTCTCTGGCGAATCTCAGGCAACC
GCATGGCTGCACAACTCCAAGAGCAGAGTTCGTGCTCGCTTGGGCTCAGTTCCGGAGATT
CAAATTCACGAACCCAGAAATCACATGGAATATGTCCCTCACCATCCCTTAGACCCACTA
ACCATGCAAGAAATTTACAGGGTGCGGACCATTCTCTCAACCCATCCGCCCTTCTCGCCT
TCTTTCCCAGCTATTCACTCACTATCCCTTGACGAGCCTCGAAAGGATTTGGTATTGAGC
TGGAAAGAAGGTGACCCTCTCCCTCCTAGGAAAGCCCTCGTGATTGCACTGTTGAATGGC
CAGTCTCATGTGCTCTCTGTTGACCTGGATCTGGGTCTGGTGACGAGCAATAAAATCAAC
CGTGGCTCAGGCTACCCAATGTTAACGATGAACGACATTTCGGTGGCGTTGGAAGTGGCT
CTCTCTTTCAAGGAGTTGAACAGGTCTGCCGTCAAACGTGGGCTCTCACCATCGGATGTA
ACATGCGTCACTCCATCAGCAGGGTGGTTCGGGCCGAGTGAGGAAGGAAGGAGGGTCATA
AGGGTCCAGTGCTTCTCAAACCAAGGCACGCCCAATTTCTACATGAGACCACTTGAAGGG
CTGACCATGACGGTGGACATAGACAAGAAAGTGGTGGTGAAATTCACTGACACAGGCGGA
GAAATTCCTGTCCCGAAGGCTACCGACACTGATTACCGATTCAAGAACCAAAAAGAACCA
CTCAAAATAAAAGCGATTAATCCAATATCAATTGAGCAACCATTAGGGCCTAGCTTTACA
GTTGAAGATGGGCACGTAGTGAAATGGGCTAACTGGGAGTTCCATCTGAAGGCTGACCAG
CGAGCTGGCATGGTGATTTCACGAGCCATGCTTAGTGACTCGGAGACCGGGGTCCCTAGA
AGTGTCATGTACAAAGGATTCTCTTCAGAATTATTTGTGCCTTACATGGATCCCGACGAG
AATTGGTACTTCAAGTCATACATGGATGCTGGCGAATTTGGTATGGGAGCGACAGCAATG
TCACTCGTGCCGCTAAATGACTGTCCGAGAAACTCTTATTATATGGATGGAATATTTGTG
TCATGGGATGGGAGACCATTTGTTCAGCCGAACATGATTTGTGTGTTCGAACGTTATGCT
GGTGATATTAGCTGGCGACACTCGGAGATCCCGGTCAATGGTTTCGATATTAGAGAAGCA
AGACCAAAGGTGACACTTGTGGCTCGAATGGCAGCGTCAGTGGGAAACTATGACTACATA
TTTGACTGGGAATTTCAAACCGATGGTTTGATCCATGTTACGGTTGCTCTTTCAGGGATG
CTGATGGTGAAGGGCACTCCACATCAAACTGTGGATCAAATGCCGAGCCAGGAAGCAGCT
TCCGGCCCTTTAGTGTCGGAAAATGCCATCGGTGTTCTCCACGATCATTTCATTACCTTC
CATCTTGACATGGATATTGATGACACTAACAACACATTCGTTAAGGTTGATTTGGTTAAG
GAAAGGACCTTGCCAGGCCAATCACCGCGGAAAAGCTACTTAAAAGCAAAACGAAACATA
GCGAAAACAGAGGATGACGCACGAATTCAGCTTAAGCTCTATGAACCTTCAGAATTTCAA
GTAATTAACCCTTCAAGACGGTCCAGGTTGGGAAATCCAGCCGGGTACAAGATCGTCCCC
GGCGGGAACGCAGCTAGCCTGCTCGATCACCTTGATCCTCCACAGCTAAGAAGTGCTTTC
ACAAACAATCAGATATGGGTGACACCCTATAATCGGAATGAACAATGGGCTGGCGGGCTC
TTCACGTATCAGAGCAAAGGAGACGACACCCTTGCTGTGTGGTCCGCAAGGAACCGTGCG
ATTGAGAATAAAGATATTGTGTTGTGGTACACCCTGGGATTCCATCACATACCGTGCCAA
GAGGATTTTCCCGTGATGCCAACCGTGTCATCGAGCTTTCAACTAAAACCCGTCAATTTC
TTCGAAAGCAATCCGATTCTAAAGGCGGCGCCGGTGTTTGAAAATGACCTGCCGGTTTGC
CGGCCAGCCGCCTCGTCTTAG
>EVM0051801
ATGAAGATCACTAAATTTCTAGCGCTCTCCTTTCTTCTCTTTGCCTTCACAGCAACTTCA
TTTCCACATGCCGTTCATGCCGCAGATCCTGAAGCTGTGATCGATGTCTTCGGTAATGAG
GTCACAGCTGATACTCGTTACTTCATCAGAGCCACTTCGGATGAAGATAATACAACAACT
CTTGCGGTCTCTGCGACTAGCCGGATCATATGCAATTCAGATGTCACACTTTCCCCCATG
AGCGATAAGCTCCCAGTAACATTCTCACCAGTTGTAGAATCCAACGACAGTGTCATCCGC
GAAGGCACTTATCTGAATTTGAACTTCGATGCAGCCACATGCAGGATGGCGGGCGTGACA
ACCATGTGGAAGATTGAATTGAGACCAACAATGCGAGGATTCGTTGTGACCACAGGAGGT
GTTGATCGATTGAATCAGTTCAAGATCACCAAGTATGGAGGTGATAATAGTTTGTATCAG
CTTTCTTATTGTCCAGTCTCCGACCCCTTCTGTGAATGCTCATGCGTCCCAGTTGGCAGC
GTTGTCAACAGATTGGTTCCCAATGCCAACCCTCTTCCTGTTGTGTTTGAACCAGATACA
GAATGA
>EVM0045423
ATGAGGCACCTATCTTTCTTCCTCTCAAACTTGACAAATTTTCTCAACTTTCTTTTCCCT
TTTCTTATTAAAATCCCATCAAAATCTCTGCCTGTGCAAATTAAGACTATGGTTTCTCTG
GCTTCTCGTTCTGGAAGACATCTACAGCGGTACGAGGAAGGCTATCGCCTTGTTGCAGGG
TGCATTCCTTACAGATACAAGAAAAGCCAAGAACCATCTTCAGTTGAAGAATTAGAAGTT
CTTGTCATTAGTGCACAAAATGGTCAAGGAATGCTGTTCCCAAAGGGAGGCTGGGAAAAT
GATGAATCCATGGAAGAGGCTGCGAAGCGAGAGACAGAAGAGGAAGCAGGAGTGATTGGT
GTTGTTGGGGATAAACTCGGCCCATGGCATTATCAGAGCAAAAGGAGTTCCATAATGCAT
GAGAGCTACATGTTTCCTCTACTTGTTAAAAAAGAATTAGATTGTTGGCCGGAGAGAAAA
AACCGAGAAAGAAGATGGGTTACTATTAATGAAGCTAGAGAAGTCTGCCATAATCGGTGG
ATGCGTGAAGCTTTAGAAGAATTGGTTAGGCTACATCCCCAAGCACAAAGCTAG
>EVM0043478
ATGCAGCAGCGAGAGGAAGAGGGAGAGGGAGGAAAAGAAGTGAAGAAAGAAGCAATGGAG
AGCATGACAGAGAGGCTCTCTTCATTGGAGAACCTCTATTTCCCTCGCGCTTTACAATCT
CACGCCACTAATCCCTCTCAACGCAAGTCTCTCCTCCTCGACCTCCTCTCTCGCGACGCC
GCCGTTTTCTTAGAGAGATACGGAGCGCAGTTGAACTCCGAGGAGCTAAGGGAATTTGAT
ACCCTGAATTATGACTATGAGATAAACTGGCACCTTAAAAATCTTAGAACCAAGATCAGT
CCTACTTCGGAGGAATTGAGGTCCAGGTCTGTGAATGTGAAGAACCGCAGATTGGCTTAC
TTGGATAAACTCGTACTTGATGGGAAATACTTCTCAGAGGATTCCATGAGGGAGAGAGAG
CCCGCCAGGGGAATGGCCAGGCCTGGAGAGAGGTGGTCGGAGACTTTGATGAGGAGGTGT
GAGGAAGCCATTTTGGTTTCCAAGATTAGGGAGGAGCAGCAGAGGTTGGGCGTCGATGAG
ATGGAATGGGTGGGTAATGAGAGGAACCAACAGCAACAAGAGGAGGAGGAGGAGGAGGAG
GAGGAAGATGAAGAACAGGATGTAGAAGAGGGGAATGAAGAAGCAAAGACAGTTAACGGC
GGTGTGAGCTCCACTGAGATTTCAGAAGACAGCAAGCTTGCTCAATCTAGTAAAGCAGAG
CATAATGAGGCAGCAACTTTATCAGCAGAAGAGATGGGAGATATGATGGGCCAGCTTACC
AATATCATGCACCAAAAGTTCCTTGCCGGGGAAGATCACCAGCATTTAGATTACTCAAAA
ATAGATGATGATGATGAGACCTTGGATGATCACTGGCTGAGGGAAGCGAACCATGATGCA
GAGGATAAGTATTTTGCTGAAGGTGAAGAGGATGGCTATGATGATTTTGTGGAACCACAC
TAA
>EVM0007634
ATGGCATCACAAACAGCAAGCAACCCAATTGGTCCCAGTGCCCAAGTGATTGGAAATGCT
TTTGTTGAGCAGTATTACTATATTCTCCTCACCTCACCGGAATTGGTCCATAGATTCTAT
CAGGATTCAAGTGTGCTAAGCCGGCCAGATGCTAATGGTGTAGTGACGTCAGTGACAACA
ATGCAAGATATAAATGAGAAGATACTTTCCTTGGATTTCAAGGGCTGTAAGGCAGAAATC
AAAACAGCAGATGCTCAGTTATCTTATAAAGATGGGGTTACTGTGCTAGTAACTGGATGC
TTCACGGGCAAGGACAACGTGAAAAGGAAATTTGCTCAGTCATTTTTTCTCGCACCACAA
GACAATGGTTATTTTGTCCTAAATGATGTTTTCAGGTATGTGGATGGAAATGAATCATTG
GAAAGTCATCCTGGTCATGGCATTGATAGCAACCCAATTGTCCCCTCAGTCCCAGATCAA
GTGCCCGCTCATGTTCCTGATCCTTCCGCACCTGACCTATCACCTTCTGTTGTTGAAGAG
CATAAAAAAATTGCTGAGAAAGCTAATGAATCATCAGACCATGAGAAACAATTAGTTAAC
GACAGAGAGATCAATGTGGAAGATATTTCAAATGAACATAATTCTATAGTTGAATCAGCT
TCGTCAATGATCCAAGAGGATGCTCCAAAGAAATCTTATGCATTAATTGTTAAAGTGGTG
AAAGAGAGCTCATTGCCAACAAAAGCTAATTTACCTGCTAATACTACAAAAATGGTTCCT
AAGAGAACTGAGAACCAGTCAGAAAAGTCAGTGGCACCTGTCCTTGAGCCTGAAACATCA
GTGCCAAACAGCAATGATGCCACTGAGAGTAGTAGTGCTCACGAGGAAGCTGAAGGGCAC
TCCATTTATATTCGAAACTTGCCCTTTAACTTCACGGTTTCTCAACTTGAGGCAGAGTTT
GAGAAGTTTGGACCAATCAAGGAAGGAGGCGTCCAAATCAGATATAATAGGCAACAGGGA
TACTGCTTTGGTTTTGTTGAATTTCAATCCCTAAACTCCATGAATAGTGCAATTGAGGCT
TCACCTCTGACTATTGGGGGGCATCAAATAGTTGTTGAGATGAAGAGAACCAGCACACGA
GTTGGCAGCGGAAGAGGAGGTTTCTCATCTGGCAGGGCAGGGTTTCGAAATGACAGCTTC
AGGGCTCATGGGAACTATGGTGGTGGCAGGGCTTTCAGTAGAAATGATAGAAGTTGGGGT
GAGTTTTCTAGTTGGGGAAGGAGTTCAAGGGGTCAAGGTGAAGGTTATCAGCAAGGAATA
GGGAGGGGTGGGCGTTCAAGTGGAGTAAATAATAATGCTAACTCCTCATAA
>EVM0007635
ATGAGGGGTGGTGAGAGAATGCGAGGAGGAAGTGGAGGAGAAAAAATGTACAACTCGTCA
ACTCCAATGCCTACGCACCAACTTTCCGATTCTAATCGCCGAATTATGGGTAGCCATAAC
GATAATAGAGCTCGTAATCTTCGAGTATATCAAGCCTGGAAAGGAAACAATATATTCTGC
CTTGGGGGTAGACTTGTTTTTGGTCCAGATGTCAGGTCGCTATTCCTTACATTCCTTCTA
ATCGTGGTTCCAGTAGTCTTATTTTCCGCTTTTGTTTCTCAAAGGCTCATTGAAGACTTC
CAACACCAGCTAGGTGATTATATTGTAGTTATATGTGTCATCTTGACAGCATATGTTATT
ATTCTTCTCTTCCTTACTTCTGCAAGAGATCCAGGCATTATTCCTCGTAATCTCCACCCT
CCAGAAGATGAAGGCTCAAGTATATCTGCTGATTGGCCTGGAAGTCAGGTTTCTGGCCCA
AGTTTACCTCCCACAAAAGATGTTTTGGTGAATGGGATGGTAGTCAAGGTCAAATACTGC
CAAACATGCATGCTATACCGCTCACCACGATGCTCTCATTGCTCTATATGCAACAACTGC
GTTGAACGTTTTGATCATCATTGCCCGTGGGTGGGGCAATGTATTGGCAAGAGGAATTAC
AGATTCTTTTTCATGTTCGTGTCTTCCACAACTATTCTATGCCTCTATGTTCTTGCATTC
TGCTGGGTCAACATAAGGAAAATAATGGATACAGATCATTGTGACATATGGAGGGCCTTT
CTGAAGTCTCCTGTTTCAGGAATCCTGGTATTATACACATTTATATGTGCTTGGTTTGTT
GGAGGTCTCACTGCATTTCATCTGTACTTGATATGCACCAATCAGACAACATATGAGAAC
TTCAGGTATAGGTATGATGGAAAGATGAATCCTTACAACCTTGGTTGTGTTCGTAATGTT
CTGGAGGTTTTCTTCTCAAAAATTCCAAAATCAAAGAACAAATTCCGCGCAAAGGTCAGG
GTTGATTCATCTGGCTATGCTGCTCCAATGCAGTTGAGCCATGTCTTGAGCCCAGAGATG
CCCAAAAGGAGCTTTGATATAGAAGTGGGAAAACGTCAAGCTGTTGCTGATGAGGATTTT
GAAGATATACAAAGTCAGATTGACAGTATTGGTGGATTGGAGAGGTGTGGAACCCAGCCA
AGACACGCAAATTGGGATCATAAAGCCAACTGGGAGATAACACCAGATATACAGGTGCTG
GCTGCTGAGTTTGGAATGGAACCCGGTTTGGCAGACGGGCAGAAAATTTCTCGTGATCAT
TGA
>EVM0043471
ATGCCTCCTTCACCACCACCGAAACCAAACCAGAAGTTTCTTTTTTTTATCCTGAAAGCT
GTAGTAATGATCGCCATAACCATCCTTTTTTTCCTGTTCCTTGGTGTTGCCGCCATCCTC
CTCCTCATTCCAACCGCCGCACTCCACCGCAACTCGACTCCATCCTCCAGTTCCCCAAAG
GGGTTGCGCCTCAAAGACTTAAAGAAGCTATCGAGATTCAGATTCTCGACCGAGTCGAGA
CCTGAAACGGGTGCTGATCAAAGTTCATGTGTGGTTTGTCTTGAAGATATAAAGGAAGGG
GAGTGGTGTAGAAACCTTGTTGGCTGTGGTCATGTCTTTCATATGAAATGCGTGGACAGT
TGGCTTGTTAAGGTTTCTGCGTGTCCTATTTGCAGGAACAGAGTTGAACTGGATCAAGGC
GTAAAAGACAGGCCATCGTGGGAATTTGTTTCGAAAAATGAATTGAGTATTGGTAGAGTT
TTCTCTTTCTTGTAA
>EVM0011911
ATGAATGGTTTTGAGCCTCAACAGAGACAAGAATCCTTGAAAAGAAGATGGCAAGAGATT
ACAAGTGTCCCAGACATGAGCCGGTGCCCCAGACCAACTTCTTCTTTACCCAACTTCACG
GCCAAGCCTAAAACCTTCCCTGGCTTTGAAGATGATGATCTTGTTTCTACCATGATTCCT
CCGGTGACAGTTGTTCTCGAGGGCCGTTCGATCTGCCAGAGAATTAGCCTCCATAAGCAT
GCAAGCTACCATAGCCTTGCGAAGGCTCTAAGGCAGATGTTTGTTGACGGAAGCAGCGAT
TCAGGAGGGTCGACCGCATCAGAGAGTAGTGTTAGTGATCATGATCTTGATCTCACGAAT
GCTGTTCCTGGTCATCTCATCGCCTATGAAGACATTGAAAGCGATCTCCTTCTTGCTGGT
GACCTTAACTGGAAAGATTTTGTGCGTGTGGCGAAGAGGATTAGGATACTCCCAGCGAAG
GGGGATTCAAGGAAGGGAACAGCAGGGGCGGCCTAG
>EVM0007181
ATGAGGAAGATAAGAGACAGTTCTCTGATGATACTATCATCAGATGAAGAAGACGATTGT
GATTACAAACCGAACTTACATCGAAGCTATACAAAGAAGCCAAAATCTAGACCGTTTATT
ACTCGTACAAACCCTAGACAACCAAAGAAGCCTCGTGTTGCAGGTTCTCGGTCTCGATCT
AGCAGAGACTCCCCTAGTTTGTTTGAGGTTGGGTTTCCTGAGGAAGATTTTGAAGAACTG
TTTTCTGGGTCCAAGGTATCTGCTGGTTCTGGAACAAGCAACGTAAATGAATTGTGGGTT
GATAAGTATAAACCTCATTCCTTGGAAGAACTTGCTGTTCACAAGAAGAAGGTTGAAGAA
GTTAAATCATGGTTTGAAGAAAGATTAAAAACTACAAAGGGCGATTTGATAAATAATGTT
GTTGTCATCAATGGAAAAGCTGGTGTTGGAAAATCTACAACTGTCCATGTGATTGCATCC
CATTTTGGAGCTAGATTATGTGAATGGAACACACCTACTCCCACAATTTGGCAGGAACAT
GTGCATAATACCAATACAGGAATACAGTATACATCCAAGCTGGATGAATTTGTAAATTTC
ATCGAGAAAATCAGGAAGTATGGATTAATCCCATCATCCTCTTCTGAGGACGCGAAACCA
TCAATTATACTCTTGATTGATGACCTTCCTATGACAAATGGAAGAGTTGCTTTTGAAAGA
CTCCAAAGCTGCCTGCTTCATCTTGTGAGATCAACTCAGTTACCGACCGCTATACTGGTA
TCAGATTATGATGAAACAGATTCAACAGATCATACAGCACAACGTTTGGAACAACTTCGG
TTGTCCCTTGAGAATGCTGGGGCTTGTAAGGTTTCTTTTAACCCTATTACAATTAACTCC
ATCAAGAAGACGCTCAGTAGAATATGCAGACAGGAGAAATGTAGTGTAACTGATGAACAA
CTTGATCTGATAGCAAAAGCCTGTGGAGGTGATATAAGACATGCAATTACCTCTTTGCAG
CTCTTTTGTGTGAAACCAGATCTTGTGCTCAATGGTTCCTTTTCTACTCCAAGTTATTCA
TATGGAAAAGAAGATGATATTGATGCTTTAGTTCGTGGAATTTCATTGTTATTTGGCAGA
GATGAGACCCTCTCTCTATTTCATGCCCTGGGAAAGTTTCTGCACAACAAAAGAGAAACT
GAAGTTGCCAATGCTATTACACCCGGAGATGCATTCCTTGTGCGGGAGAATTTCTCCAGG
TTATCATTGAAAATGGATGCTCCAGAAAAGGTTCTTTGTCAAGCACATGGCCAAGCCAGG
CCAGTCACTGATTTCTTGCATGAAAATGTGCTGGATTTTATAAGTGATGAAGCAATGGAT
GATGCCTGGCACGTTTCTTCATACCTCAGTGATTCTGACTTGCTTCTCTCATCTTTCCGA
GGAATGTTGGCTAGATATAACGAGGCAGAAAACGTTCTCCAATCAGCTGCTGCTTCAGTT
GCTGTTCGTGGGGTGCTATATGGAAATTCTCATCCTTCACCTCCCAGGTTTTTATCAGGG
CTTGAAGCGGTGGCATGCTATCCGAAAGCCAAAGCTTGGCAGGTTGAAAAATCAATGCTG
CACAAACAGAAAGAGATAGTAAGGCAAAGATTTATTGCTTATAATGGATCCAGCTCTAGT
AATGTGTCAGATGTAGCTACTGAGTACATGCCTGTGTTGAAATGGCTTGAATGTAGAGCA
TCTGGTTTTGAAGATAATCAAGCCCTTGTGTACTGCAACAATACACATGATGAGAGTTGC
GATAGGATGAGTTTAGATGACAGAGAAAGTGACGATGATGAAATAGAAGAGTGGTAA
>EVM0007182
ATGGCTCGCACAAAGCAGACAGCAAGAAAGTCGACCGGAGGGAAAGCCCCGAGGAAGCAA
CTGGCTACCAAGGCGGCCAGGAAGTCAGCTCCAGCCACCGGAGGAGTGAAGAAGCCCCAC
CGATTCAGGCCAGGAACGGTGGCGCTGAGAGAAATAAGGAAGTACCAGAAGAGCACGGAG
CTTTTGATAAGAAAGCTACCGTTTCAGAGGCTGGTGAGAGAAATAGCCCAAGATTTCAAG
ACAGATTTGAGGTTCCAAAGCAGCGCAGTCGCAGCGCTTCAAGAGGCGGCAGAGGCGTAC
CTTGTCGGGTTGTTCGAGGATACCAACTTGTGTGCTATCCATGCTAAGAGGGTCACTATC
ATGCCCAAAGACATTCAGCTGGCCCGTAGAATTAGAGGAGAGAGAGCTTAA
>EVM0003019
ATGTCTACTTTACCATTCTCTGCAGCTCAATCGAATTCAGTTTCATGTTCCACCTTTGTT
TCGGGCTTCAACTACAGAGCCAGCCATTCAAATCTTTTCCTTGTTAGAACCCCACGATTT
TTCAATCGTTTAGCAAGAAGAAACTTGTCCGTCAAGAACATTGCTAGTGACCGAAGGCAA
GAATTGAAAGATCCCTCTTTCAATGGAGAAGAGACCCCCGAACCCGATTCAGCATCTATT
GCAGTTAGTATTCAATACCATGCAGAGTTCACACCATTATTCTCTCCAGAACACTTTGAT
CTTCCCAAGGCATTTGTGGCAACAGCAGAAAGCGTTCGCGACTCGCTGATTATAAATTGG
AATGCCACTTATAAGTACTATGAGAAAATGAATGTAAAGCAGGCTTATTACCTGTCTATG
GAGTATCTACAGGGCAGAGCATTGCTAAATGCCATTGGGAACTTGGAGCTTTCAGGAGCT
TATGCTGATGCTTTGAGAAAGTTGGGCCACGAGTTAGAGAATGTAGCTGGGCATGAACCA
GATGCTGCACTGGGAAACGGAGGCTTAGGGCGACTTGCTTCCTGCTTTCTGGATTCGTTG
GCAACACTGAATTATCCTGCATGGGGGTATGGACTTAGGTACAAGTATGGATTGTTCAAA
CAGCTAATCACAAAAGATGGTCAGGAGGAAGTTGCAGAAAATTGGCTTGAGATGGGCAAC
CCATGGGAAATTGTAAGAAATGATGTCTCCTATTCTGTTAAATTCTACGGAGAAGTTATT
TCCAAGCCCGATGGAAGTAAAGAATGGATTGGAGGAGAAAACATCACAGCTGTTGCGTAT
GATGTCCCAATTCCTGGATATAAAACTAAAACCACAATAAACCTTAGATTGTGGTCCACT
AAAGTTGCCCCTAATGAATTTGATTTACGTGCTTATAATGATGGAGATCATGCCAAGGCG
TGTGCAGCTCTAAAGAATGCTGAAAAGATTTGCTACATATTATACCCTGGAGATGAATCA
ATAGAGGGCAAGATTCTACGGTTGAAGCAACAATACACACTATGCTCTGCATCTCTCCAA
GATATCATCGCTCACTTTGAGAAGAGATCAGGGAAGCCTGTAAACTGGGAAAAGTTTCCT
GAAAAGGTTGCAGTGCAAATGAACGACACTCATCCAACACTTTGCATCCCGGAGCTGATA
CGAATTTTGATAGATTTGAAGGGTTTGAGCTGGAAGGAATCATGGGATATTACTCAGAGA
ACTGTTGCATACACAAATCACACAGTTCTTCCTGAGGCTCTGGAGAAATGGAGCTTAGAC
CTTTTGCAGGAACTTCTGCCACGACATGTTGAGATCATTAGGATGATTGATGAAGAGCTG
ATTCGTACCATAATTGCGGAGTATGGAACAGAAAATCTCGACTTGTTGCAGCATAAGCTA
AAGCAAATGAGAATTCTTGATAACATTGAGTTGCCTGACTCCGTTCTAGAATTGTTAGTT
AAACCAGAAGAAAGTTCTGCTGTTGACTCCATTGAGGAAGTTGAAGTCTCAGATGAAGAA
ACTGAACCTACTGATGAAGAACAGTCTGAGGAACAGGAAACTAAAGCGAAAGATGTGGTG
ACATTTGAGCCAGATCCAAATCTGCCAAAGACGGTCCGCATGGCTAATCTATGCGTTGTC
GGCGGGTCTGCTGTAAATGGAGTTGCTGAGATTCACAGTGAAATAGTAAAAAATGAAGTA
TTTAATGAGTTCTATAAGATGTGGCCTGAGAAGTTTCAGAATAAAACAAATGGGGTGACA
CCAAGAAGATGGATTCGTTTCTGCAATCCAGTTCTCAGTGAAATCATAACCAAGTGGACT
GGAACAGATGATTGGGTCTTAAACACGGAGAAATTGTCGACACTAGCAAAGTTTTCTGAT
AATGAGGATCTCCAATCTGAGTGGAGGGAAGCCAAAAGAATAAACAAGATCAAGGTTGCG
GACTTCATTAAAGAAAAGACTGGATATATTGTCAATCCCGATGCAATGTTTGATGTACAG
GTAAAGCGCATGCACGAATACAAGCGGCAGTTACTGAATATAATGGGAATTGTATATCGC
TATAAGAAAATGAAAGAAATGAGTCCTGAGGAAAGAAAGGCAAGGTATGTTCCTCGGGTA
TGTATATTTGGAGGCAAAGCATTCGCTACATATGTCCAAGCCAAAAGAATTGTGAAATTT
ATCACAGATGTGGGAACTACTGTTAATCATGATGCAGACATTGGCGATCTTTTGAAGGTT
GTCTTTGTACCTGATTACAACGTCAGTGTGGCAGAAGTGCTGATTCCAGGAAGCGAGCTT
TCGCAGCACATCAGCACGGCTGGAATGGAGGCCAGTGGAACCAGCAATATGAAGTTTGCA
ATGAATGGCTGCATTCTTATTGGCACCTTAGATGGAGCCAATGTTGAAATAAGGAAGAGG
TTGGCGAAGATAATTTTTTCCTCTTCGGTGCAGAGGCTCACGAAATTGCTGGCCTGA
>EVM0002699
ATGGGGTGCAAGCCATCTGACAAGCCGAAGCACAGGAAAGGGTTGTGGTCACCTGAAGAA
GATCAAAGGCTCAGAGACTATGTCCTTAAACATGGCCATGGATGTTGGAGCTCTGTCCCC
GTTAATGCTGGCTTGCAGAGGAATGGGAAGAGCTGCAGATTGAGATGGATCAACTACTTG
AGACCAGGATTAAAAAGAGGGCTGTTTTCTGAACAAGAAGAAGAGACAATCCTGGCCCTG
CATCGCACGTTAGGCAACAAGTGGTCTCAGATAGCACAGCATTTGCCTGGAAGAACAGAT
AATGAGATAAAGAATCATTGGCATTCCTATTTGAAGAAGAAGTTTTTCAAAGATGAAGGA
ACGGAGTCTTTGAAAAGAACTCAATCTGACAGCTCAAACTCAGACATCATGGAGCTTTCA
CCATCTCCCAAGAAAATCAAAATGCAAGCTTCAAGTTTTGAGTCATCAATGAGCATGGAA
AAACCATCAGCTGAAATCAACCGGTCAGTTCCGCAGATGTTCGAGTCTCCTAAAGAACCT
AAAGGAAGCTCCTTATTACCGAAGATTATGTTTGCGGAGTGGCTTTCACTTGACAGCTTT
GCAAGTTTAGGTGAGCCTATGGATTCAAAGAGTACATTTGACCACAATACAAGCTTCCAG
GACAATTTCATGCACGATTACTTACTGGATGAAAGAGCATTCTGTGGCGAGTATCATAAT
TCACTAAGCGATGGTTCGAGCGGCGACATTTTTAGTTCAGAATTCAAGTTTGAGAGCCAG
AGTCCAGGAAATGAGTTTGACTTTTGCTCTGGACAGGATTTATGTAGTGATTTCAACTTG
AGCAATATTAGTGATGTGATGTACATATGA
>EVM0002695
ATGGCGCAATTGAATGGTTCAAAAGTAATTTCCATAAGATCCGAGCAAGAACTCAATGAC
ATTGGTGATTGGTCCAACGAGCTCGACCATCTTACTTTACTACAACGTTGTAAATTATTA
CTGTCAGAGAAACCAAATACAACGTTCAATGTTGATGTTATTGAGTACGAGGATTCCAAG
GAAGTTTCTGTGAGTGGCTCTTTTGCTAATGTGAGAGAAGGTAGCAAAGTTACAGTAAAT
CAGTGTTTGCAGAATGGCATTGGTGGGCAAGATTTGGGTAAGTCGGGAGATTGCAGTAGG
CAGGGGAGTAAAGTAAATGCAAGTGTTTGTTTGGATCAGAGTCAACCTGCTGAAGCAAAG
GTCGACAGTTCAGATAATAATGTCCAGATTACATTAGGAGATAGCATGACTGTTTCTGTG
GGTGCTGATTTGCAAACAATTAAGGTCAAGAGTAATAGTCCTGGTCACTGTGCAGATGAC
CTTGATCATGTTGTATTGAGAGTTCGGCAAAGGATGCTGCTATCAAGGTGTTGTTTGAAA
ATGTTGAGATTGGAAAAGACAAACTTGGAGGGATTGAATGCGGAGTCAAATTCATGTAAG
AAACTGTGCTCTGTGCCTATAACAGCTGATAGTATGGCTACCTCAAGTTTATCAACCATG
ATCAATGTCAAGGCTGAACCATTGGATAACAATGAATTGCACAACTCAGACAGAACCAGT
GTCCCTAACTTCTTCATTAACAAGGTGCCAGTGAAGACTGAACTTGAAATCCCCAATAAA
CTGTACGAAGACAAGTTGGATCATATGCAATTGCAAGATCGCATCAAAATGCTGACCAAA
TGGAAGAGTTCTGAATCAAAGATTTCAGGGAATTCTGAAAAATCGTGTAAAGCCATCCCT
TCTGATGTTGAGTATGGTTTGACTGTTCCAGACCCAATAAGGTTCATCAAACCACGGAAA
AGGAAGAAAACTGCCACGGATTCTGTTGAAACAGCACTGGAGGAAGATGCTCCTGGGCTT
CTGCAGGTGTTAGTTGAACAAGGGATATCTCTTGAAGACATCAAGCTTTATGGAGAGGCA
GATGATGATGAAGCCATAGACGAATCATTTATTGAAGATGGATTTGGAGAGCTTGAAGCT
GTTATGTCAAAGCTACTTTTCCAGCGTAGCTCTTTACTAAAGCTTGCTCCCATACAATGT
GCAAAGGCCTCAAGACCTAGTTATTGTTTGGAGTGTCTCTTCTCCCTTGTAGAGCAGACA
CGGTTCTTCGGTTCCGTAATTGGCCAGCTGAATGGGGTTGGTGCCGAGATCTCCAGTCAT
TTGTATTTGTCTTTAAAAAGCATAACAGAATAG
>EVM0002692
ATGTCAACTCCCACTTCCTTGGTATTCACCGTGCGAAGGTGCCAGCCGGAATTGGTTGCA
CCAGCTAAAGCCACACCTCATGAATTTAAACCACTTTCTGATATTGATCGCCAGCTATAC
CTTCAATTCCAATCACCACATTACAACTTTTATGCACACAATCCGTCCATGCGAGGGACA
GATCCGGTGATGGTAATAAGAAAGGCAATTGCACAAGCACTTGTGTATTATTACCCTTAT
GCTGGGAGGATTAGACAAGAGCAAGAAAATAGGCTTGTCGTAGATTGTACAGGAGAGGGT
GTCTTGTTCATTGAAGCTGATGCTGATGTTACACTTGAGCAGTTTGGTGATCCAATTCAG
CCTCCGTTCCCTTGTGCCGATGAACTTCTTTACAATGTCCCAGGTTCAGAAGGAGTCATC
AATACACCATTGTTAATCTTTCAGATAACACGCTTGGAGTGTGGTGGTTTTATACTTGGC
TTCCGTCTTAATCACCCAATGAGTGATGCTATTGGCCTAGTTCAGCTATTGAGGGCCATA
GGCGAGATCTCACGAGGTGCTCAAGCCCCTTCAATACTACCTGTGTGGCAAAGAGAGCTC
CTCTGTGCTAGGAATCCACCTCGTGTTACTTGCACACACAACGAGTATGGTGATCATCAT
GAGCTTGTTCTGGATCCTAGCGAGCTCAACGTTCCTGAATTTCGCGGTTGCACTGACGGC
GCAGCCCACCGTTGTTTCATCATTGGCCCTAAAGAATTATCCAACATTCGTAAATGGGTT
CCTCCTCATTTACTTCCATGTTCCAAGTTTGAAATAATAACCGCAAGCTTATGGAGATGC
TATGCCATAGCATCTCAAGCAAACCCTAATGATGAGATGCGCATTTGTATGCTCGTCAAC
GGTCGTTCCAAATTCAACCCGCCGGTACCAGAAGGTTATTATGGTAACGTGCTGGCATTG
CCAGCAGCTATAACCAATGCTAGCAAGCTTTGTTTGAACTCATTAGGGTATGCTCTGGAG
CTGATAAGGCATGCCAAGAATAAGATCACCGAGGAGTACATAAGATCGTTGGCAGATTTC
ATAGAGATTACCAAGGGTCTGCCTAAAGGGTTACAGTCATATGTTGTGTCAGATTTAACA
ACTGTTGGTTTGATCTGGTGGATTATGGTTGGGGTAAGCCAGTTTATACCGGGCCATCTA
AGGCTATGCCTGATGACATTAATAATTCTGGAACCTATTACTTACCCTATAGAAACAAGG
AAGGAGAGCGTGGGATAA
>EVM0002691
ATGACAACCAAAGTGAAAGGTCTTCTGAGAGGTCTAAGATACATTTCACAAATATTTGAT
GAAAAGGAACAAGAAATGCAAATTGGATTTCCAACAGATGTAAAGCATGTTGCTCATATT
GGATGCGATGGTCCAACTGCAACAAACGCGCCAACCTGGATGAATGAGTTCAACTCTCCT
CCAGAACTTCCATGTGGGACTTCAAATTCTAAAGAAGAAGTGAAGAGCCTTTCAACCGAT
CCACACTCAGAAGACACAATTCAGACTGAAAAGCCGAAGCACAGGTCAAGGCGCTCATCA
GGCAGTGGTCGCTCACTTTTAAATTCCCCAGACCGAAGGAGCGCCGACTCATCTAGGAAT
TCCAGGCACCAAGCATCCAGCAGTACGGGTTCACCGTTAAATTCTCCACGTGGCACTGAC
GCGCCAAAGAGTTCTAGGCGTCACCGCTCTTCGAACAAGTCGATGGATTCTCCAAAAGGA
GAATCATCATCAGGGACGAACCGAATCTCACGACGGCAAAAGAACTCGAGTCTTGATGCA
GAATCGCCTACTCATGACCAGCCCTCCATCCCAAAACATTCTCGTGGAAGAAAGTCCAGA
GGATCACCAGGCAGTGGGCCATCAAAGTCAAAAGAAAAGAAGTCTTCGAAAGAAGCGGCT
CCTTTCTCAGATCCTGGATCTGGGGGCTGTGAATCTATAAATGGAAGGACGAACCTTGCA
AGCCAACTAAGTTCTGTTTTGGAAGCCCATGAAGAAGAGGGATGA
>EVM0048581
ATGTCATCCACCTCAAATCCATGGATCCTCGCCTACGTTCTTCTCTCCCTTCCCGTGCAT
TTCACCCTCTCCGCTGCTGTGCATCCTATCTCAATAAACGGCACGTGTCATGACACTTGT
GGGACAATGCCAGTGAAGTACCCCTTTGGCTCCGGGTTTGGTTGCGGGCACCCCGACTTC
GCTAGATATGTAAGATGCAACTCTGGCATGCTAGAGTTCTCAACTGGGACTGGTATTTAC
AGTATCTCAGAAATCGATTACACAACTGATTCCTTAATTATCACAGACCCCTTCATGTCT
ACTTGTAGTTCAATGCAGAACTCGGGAAGCTTTAGCCTGGATCGAGCCAGTCCGTTCTCT
CTAACGGGGGAAAATATATTTGTTTTGCTTGGATGCTCAACCAACTCTCCTTTATTTGAC
CCAGCTGAAGATTTGTGTGCTATGGGGTCGCGCTCCCGTGTATGTAGAGGATTATACTCC
TGTAAGGGAGTGACAGGATTAGGGTTGCCACAGAATGCGCCACCTTCCACTTGTTGTGTT
TACGAGTCACCGATCCAACTAACAGGCTACACGTTGGATCTTCCAAAGCTCCAATGCTCT
TCTTATACATCAGTGTACAGCTTCGGGGGGAGTGAGGGGGATCCATTGAAATGGAAATTT
GGGATTTCTCTGCAATATAATGGTTCATACTACACGAATTTATGCAAAGATTGTGAAACC
AGCGGGGGATTGTGTGGCTTTGCAGGTTTTGATCAGTCATTTGCTTGCATTTGTAGGAAT
GGGAAGAACACCTCCACTAGTTGTTTTGGCCAAGGCGCTGCCTGGAGCGGGACACGGGAG
TCAAAAATTCAAACCAAGCTCGGTTTTGGAGATAGAAAAAAAATAATCATTTTTTGGTTC
GGTTCGTTCGGTCTACTGATCTATGGAGTTGAGTTTTGTGTTTTTGGTACAATGAAATAA
>EVM0048582
ATGAAGTTTTTGTTAGAATTCGTGGGTTGTTGTGGGGTCTCTAGTGGTGGAGGTGGACCA
AAGGAGGTTCCTGAAAGTGTGGGGAGGTTGTCGGAGGAGACACATGCGTTGGTGGCGATA
AGGAGGAATCATAGGAGGAGGAAGAGAGGGAGAGGGTCTTCGGCTGCGGGGAATAATAAT
TCAGGGGTTGAGTGGAAGCCAACGTTGAGTGCCATATCGGAGAATAATGTGGCCGCGGCT
GTCGTCGGGGAGACAGGAGGTGGAAGGTTGGTTAAAAGGAAAGGTAGCGTCGGTGGTGTT
CGTGATGGTGGCGGTAGGGCCCGTGATATTGCTAGCCTTTCTGATTACGTTGAAAATTAC
AGAATTTTCCAGGCGAGATCGTGTATTGGCTGTGATCCCAGCATTCTCTCCAGCTCCATT
CATGATTTAGTGCCCATGATTTGCCATGCAGTTAAGACTCTGATTGGATGCTTGTATGTA
TTGATGTACATATAA
>EVM0006585
ATGGCTTCCAAGAGGATTAACAAGGAGTTGAAAGACCTGCAGAAGGACCCTCCTGCTTCA
TGCAGTGCTGGTCCTGTTGGTGATGATATGCTCCACTGGCAAGCAACGATTATGGGCCCA
GCTGACAGCCCATTTACTGGTGGTGTATTCCTGGTGTCCATTCACTTCCCTCCAGATTAC
CCATTCAAGCCACCCAAGGTCTCCTTCCGCACCAAGGTTTTCCACCCTAACATCAACAGC
AATGGAAGCATTTGTCTGGACGTTCTCAAAGAGCAGTGGAGCCCTGCCCTTACAATATCC
AAGGTTCTTCTGTCCATCTGTTCACTGCTGACTGATCCAAACCCGGACGATCCCCTGGTG
CCTGAAATTGCTCACATGTACAAGACAGACAGGGCCAAGTATGAAACGACTGCACGGTCC
TGGACCCAGAAATATGCCATGGGCTAG
>EVM0006584
ATGGCTGTGCTGCAACTGAGACGCGCAATCTCTTCTCGAAACTCTTTTCTCTATCTTCTT
CGAAACTCCACTAGTTTTACCGAAGCTCGCTCTTTCACCACCACCACCCTCTTTTCTCCC
CATCTTCTCTCAAACTCTGTTTCCCAGGAACTCCCATCAGCAACTTTGCCTTCCTTTGAT
TTCCTCAAACAGTCTCGTCGTGGTTTTGCCAAAGGAAAAAATAAATCAAGAATGCTTGAT
CACATCATTGTTGAAACCGATGGTGTGAAGCTGCCTTTAAATCGACTAGCTGTTGTTTCA
GTCATGGATGCTAAAACCTTATCCGTTAATCCATATGATCCAAATACCCTTAAGCAGCTA
GAGAACTCCATTGTTTCGTCTCCGTTGGGATTAAATCCTCAAAGGGATGGTGATCGATTG
ATTGCAGTTATACCACCATTAACGAAAGAGCATACCCAGGCTATGTGTAAGGTGGTTGCA
AAGTCTTGTGAAGATTGTAGACAAAGTATAAGAAGGGCTCGCCAAAAGGCAATGGATACA
GTAAAAAAAGCAGGTTCAAGTTTCCCCAAGGATGAAGCCAAGAAACTAGAGAAAGAGATT
GAAGAGATGACGAAAAAGTTTGTCAAGTCAGCAGAGGACATGTGTAATAAAAAGGAAAAA
GAAATTAAAACTGGCTAA
>EVM0054971
ATGAGGATTTCTCGCTCTGTTCCTGATGATTTCGGGATCTTTAGGAAGAAGAGAGCGATG
GGGAATCTAGGACACTGGGAGGAGAAGATAGCTGAAAGGCTGAACGAAGAACTCGCAAAC
GATTCACAGCTTCCTGACACAAATGAAAGGCTTAAAGACTTTCTGCTTCCTTATACAATC
CAAGAGAAAAATGATTCACATCCCCCAGATGCAACTGAAGAGATCATTGACCTGCACCTT
TTAGATGCAACTAAAGAAGCCAATGACTTGCAGCTCCCTGATACAATAGGAGAGGCAAAA
GACTTTCAGCTTCCTGATACAAAAGATGAGGTCAGTGATTCAACTCTCTTGGATGTTGCT
GACAAGATTGATCAGCCAAAAGTCAAAGCTCCAATAGAGGATGTTCCAGCATCTCTTTAT
ATTGTTGAGGATGTTGCAAAGCAGGGTGATAAAAGTGTTGGGATTAATAAGCAGCAAAAT
GTTCATTTTATTCTGGCAGCAGCTCAAGAGTAA
>EVM0054970
ATGTCTTGGGGAGCGATGGAAGGGCAGTTGCGCTGGGGTGGTCTCACTGAAGAGGGCTGG
AGGAAAGGGCCCTGGACTGCTGAAGAAGACAGGCTGCTTACTGAATATGTAAGGCTGCAT
GGTGAAGGACGATGGAACTCTGTAGCTAGGCTTGCAGGTCTGAAAAGGAATGGAAAGAGC
TGCCGATTGAGGTGGGTGAATTACTTGAGGCCAGACCTAAAGAGGGGGCAGATAACACCA
CATGAAGAGAGCATTATTGTGGAGCTGCATGCTAGGTGGGGGAACAGGTGGTCCACAATT
GCTAGAAGCTTGCCAGGAAGAACTGATAATGAGATCAAGAACTACTGGAGGACCCATTTC
AAGAAGAAGGCCAAGCTCTCTCCAGATAACTCAGATAAGGCAAGAACTCATCTCTTAAAG
AGGCAACAATTTCAGCAGCAGCAGCTGCAGCTACAGCAGCAGCAGCAACAGATCCAACAT
CAACAACTACTGCAGCTAAATCTATTGGACATGAAAAAGATCATGTCCTTGCTTGATGAA
AACGAAAATAAAGCACCATTTACCCCTCATATGAGGCAGGAAATGGCACCTCATGCCGTA
TACCCCAGCACAACCGAGGAGCATGGCTTGCTATATAGCATGTTCAGTGTCAACGCATCA
GTGCCAGAGGCCTCGAACGAGGACATACTCTGGGATGGCTTGTGGAACTTGGATGATGTC
CATGGCAATTTTGGTGTGGCATGTGCAACAAGCAGAGCTAGCATGCACAATTTGGTGGCA
CCTTTTTGTTAA
>EVM0054972
ATGTCACTTAAAGCAGCTCCTTCCTTTTCTCTGTTGAATACCAGAGGGGGTAGTTTGGAT
CCCCTGTTTTCCTCTGCTTCTTCGTTGTCTAACAATAATCTTGCTGTTTCTCTTTCAATT
CCTCGCTCAAAAACTGGGTTTGGATTTCTTGTTTGTGCCTCAAAAGGGGCTGATAATAAG
TCTCTAACTGGTGTTGTCTTTAAGCCTTTTGAGGAGGTTAAGAAAGAACTGGATCTCGTC
CCTAGTTTGCCACATGTTTCTCTTGCTAGACAGAAGTTTACTGATGAGTGTGAAGCCGCC
ATCAATGAACAGATCAATGTGGAGTACAATGTCTCATATGTGTACCATGCCATGTTTGCC
TACTTTGATAGAGATAACGTGGCACTCAAGGGCCTTGCCAGTTTTTTCAAGGAATCAAGT
ATTGAAGAAAGAGGGCATGCTGAGAAATTGATGGAATACCAGAACAAAAGAGGTGGAAAA
GTGAAGCTGCATTCTATTTTGATGCCCCTCTCCGAGTTTGATCATACGGAAAAAGGAGAT
GCGCTGTATGCTATGGAGCTTGCCCTGTCTTTGGAGAAACTAACAAATGAAAAGCTCCTG
AACTTGCATAGTGTGGCTGATCGGAACAAGGATGTGCAGTTGACAGATTTTGTTGAAAGT
GAGTTTTTAGCCGAGCAGGTGGAGTCTATCAAAAAGATCTCAGAATATGTTGCTCAGCTG
AGAAGGGTGGGCAAGGGACATGGAGTGTGGCACTTCGACCAGATGCTCCTCCATGGGGAA
GCAGTAGCTGCATAA
>EVM0054975
ATGAGTTCCATTACTTCAGAAACTCCAATCACCAAGAGCATGATCTGTTGCAAGCTTGAA
GGGAAGGTAGCGTTGATAACCGGTGGCGCAAGTGGTATAGGAGCATGCACGGCAAGACTT
TTTGTCCAACATGGAGCTAAAGTCCTCATTGCTGACATCCAAGATGATCTTGGGCACTCT
TTCTTGGATACAGCTGTTTCCAAGTATGGAAAGCTCGACATCATGTTCAACAATGCTGGA
ATTCCAGGTGACGGAAAACCAGGTATTCTCAATTGTGATAACGAAGACTTTAAGAGGGTC
CTTGATGTCAATGTGTATGGTGGATTCTTGGGTGCCAAACACGCTGCCAGGGTAATGATC
CCAGCAAAGAAAGGGTGTATCCTCTTCACTTCAAGTGTGGCCTCAGTACTGTATGGTGAA
GCGGCACATGCATACACCGCATCTAAGAATGCTATTGTAGGCTTGGCCAAGAACTTGAGT
GTGGAGTTAGGGCAATATGGGATAAGAGTAAATAGCATTTCACCCTATGCAGTTGCGACC
CCGTTTCTTACTGATGCTTTGAATATGACAAAGGAGGCTGCTGAGGAACTAGGCGCATCA
GCAGCAACCTTAAAAGGTGTGGTATTGGAACCAGAAGATGTTTCACAGGCAGCCTTATAT
CTAGCCAGTGAAGAGTCCAAGTATGTTAGTGGGGTTAACTTGGTCATTGATGGAGGTTAT
AATCTTACCAACCCCTCATTTTCAATGGCATTGAAAGCCCATTTTAAAAAGTTTCAATAG
>EVM0054974
ATGGAGGTGGGCAAAGAAGAGACTCAAAATCAACGACAGAAACACCAGCAAGTACATCTG
TTTTACTGCATGGAATCTGAAGAGCTTGCCCGTAAAGTGGCCGGTCACTCTGACCTCATT
ACTCTGCAATCCATCAACTGGAGGAATTTTGATGATGGATTCCCTAACCTTTTTATAAAC
AACGCTGAAGATTTGCGGGGTCAACACGTTGCCTTCCTTGCATGTTTTAGTTCCCCGGGA
GTGATCTTCGAACAGCTATCCGTCATTTATGCGCTGCCACGTCTTTTTGTTGCTTCCTTC
ACATTGGTGTTGCCTTTCTTTCCAACTGGCTCCTTCGAGCGAATGGAAGAAGAAGGGGAT
GTTGCAACCGCATTTACCATGGCAAGGATATTGTCAAACATTTCCATTTCAAGAGGTGGC
CCCACTAGTCTAGTCATATATGACATACACGCACTGCAGGAAAGGTTCTATTTTGGGGAC
CAAGTCTTGCCTTTATTTGTGACAGGGATTCCTCTGTTAAAGCAACGTCTTCTCCAACTT
CCTGAATCCGATAAGATTGCTGTTGCATTTCCGGATGATGGAGCTTGGAAGCGATTCCAC
AAGCTGTTGGATCATTTTCCTATGGTGGTATGTGTGAAGGTTCGTGAAGGTGATGAGAGG
ATAGTTAGGATAAAGGAGGGAAATCCTGCTGGTTGTCATGTTGTCATTGTAGATGATTTG
GTACAATCTGGAGGCACGCTTATTGAGTGCCAGAAAGTATTAGCAGCTCATGGTGCAGCA
AAAGTAAGTGCATATGTCACCCACGGTGTGTTTCCTAAGCGCTCTTGGGAGCGTTTCGCT
CACAAAAATGAGGGAGGCATGGAGAATGCATTTGCCTATTTTTGGATAACAGATTCCTGC
CCTCACACTGTGAAAGCCATATCAAACAAGCGCCCTTTCGAAGTTTTGAGTCTTGCTGGA
TCCATTGCTGATGCTTTACAAATATGA
>EVM0054978
ATGGGAAATGATCGGTGCAATACTCCATGCAAACCCCGTTATGATATTACCATGTCCAGG
AGAACAAGAAAGCCAGTCATGAGTTTCGAAGAAGCCAATCAAAATCCCACAACAGTACTG
ATCTCACCAGATGAAGAGAGCGACGCTAAAGATGTTGTCGTTCATGATAAGGAAACAGAT
AACTTTCCTGCAAAAGTTGGTGTTGAGGAAGATCGTAAATGCAGCCTGGAGAAACTAATT
ATAATCAGCAAATCAGGCAACCAAGAAAGTGAGCCGACCAAGCTGGTGGTGCAGGAAACA
TGGGGCGAAGATGATGAAAGCATTGAGAGCAAATTATCAGGAAGCAGGAATTCCCTTGGC
CAGCATTTCAAGGGAGAAGAAAAACAGCTTCAATTAGTAACAATGAAACAAGCGAAAGAA
GGGATTGAAGGGGTGAAGCTTAAAGGAATGGTGGGTCGCTATGTCAAAGTGTTAAGCCAT
TTGATCAGAGTCAAGCGTGACAAGCGCATTAATAATGGATCTCGGAAAAAGCCACTTCTC
CGGTTGCCCATGTAG
>EVM0009052
ATGGGGGAGGAGGAGCAAAAGAAAGCTGAATCTAATGCAGTTTCTCTGCCTACACCACCT
GTTAAAGAAGAGAAAGAAGCCTCTTTAAATGATGCTGCTAATGAGAAGAACTTGGTCCCA
GTTTCTGAAAAGGTTGCAGATCCAACAGCTGCGGAAAAAGTTTCTGGGGGATCACATAAC
AGAGATGCTATCCTTTCAAGGGTTGAAACGGAGAAAAGATATGCTCTAATTCAAGCGTGG
GTAGAAAATGAGAAGGCTAAAGTGGAGAACAAGGCTCACAAAAAACTCTCTGCCATTGGA
TCATGGGAGACAACCAAGAAAGTATCGGTGGAGGCAAAAATAAAAAAGTTCGAGGAAAAA
ATGGAAAGGAAGAAGGCTGAATATGCAGAGAAAATGAAGAACAAAGTAGCCGAACTCCAC
AAGGCAGCTGAAGAGAAGAAAGCAATGATTGAAGCGAAGAAAAGCGAAGAATGTCTCAAG
GTAGAGGAAACCGCAGCGAAATTTCGAGCAACTGGGTATACGCCAAAGAAGTTTCTTGGA
TGCTTTAGTAGTTAA
>EVM0052727
ATGGCATGGCTGTTGAAAGATCCAAGGGGGCCTGCATGGAAGCACGAGTGGACACGGCGT
ACTCTAGCCTCCATGTCTCTACCCCCTTTTCCTTTAGTTGCTATTTTCGTTATAATTATT
CTCCTCCTGTCTGTATCGTCATTTATGAGTTACAAGAACCGGATGCAGCACACACTGATC
AACCTCAAGTTGTTACTCTTGTTCTTGCCTGTGCTATTGATATTTCTGGCTATGTTTGCG
TCTAAGGTTGAGACCTTTATGTTTCCCAACACAAAAGCTCAGTATGGCTCGGCGGATAAT
AGGAACTGGAACTTGCCTTGGGGATTGGCGGTGTTGGTGGTGGTGCTTCTGGTGATGGTA
AATTACAGGTCTTCTTTTCAGTCCATGTGGTCTCCAATTGTATGGAGGTCTAATTAG
>EVM0027146
ATGGCTACTTCTTCCTCTCTCATTTCATCATCCTTTCTCCTCCCCACCAAACCTGTAACA
CTTCACCCTCGTTATGGGAATGCTTCTTTGTTCAACCATCGTGCTCAAATTACGAAAACC
TCCAAGCAGCCGGTCTTTAGAGTTCAAGCTGCAAAACTTCCTCCTGGAGTGGAATTGCCA
AAAGTGGAGCCAAAATTCCAAGCCCCATTTCTTGGATTTACTAGGACTGCCGAAATATGG
AATTCTAGAGCTTGTATGATTGGCCTCATTGGAGTTTTCGTTGTAGAATTGATAATAAAC
AAAGGAATACTACAAGTGATTGGGGTGGATATCGGGAAAGGTCTTGATCTTCCTCTCTGA
>EVM0052720
ATGGAGCCTTGGATTGGGTCACACACTCACATGGAATATAAAGATGCAAAGCTAGGGCTT
GGGCTTTTGCCCCTAGCTTGCCCATTTGACCTAATCTTGACCCTGGTAAAAGCTAGGGCT
TTTTGGGATGCCGAGGACCAGTTCAAGAGAACACACCTGCTCGAGCTCTTAACAAAAGCC
TTGCAGAGGACCTCGTCGGAGCAGAAAAAAGAAGGCTGCCCGTGGAATTCAGAATTGTCT
GTCAATTTCCGATCAAGGGGCCTTCCAATCGCTCTCCCAAGCAGCAGCCACATGAGGCTT
GTTGATAGGCAAGACAAGGACAATTCTTCAAAGATGATCGTGATCGCTGCCATTGCTATC
CAATGCCCCCCCCCCCCCCCTCTCTATCTTCCACATCGTGCCATAGCTGCTAGCGAGACA
TGTGAATCAACATGTAGAAAAGTAAAGACGAATTCAACTTCCAACAAACTATCTCCCCCC
CTCTCCCCCGATCTAGCCTTTCCTTCGCCACCTATATACCCCAACCATTCCAAAATGCCT
AGTTCCGAGCAAAACCCAACCCAGAAACGTTCTCAATTTACCATTCCACCTACCAAAATG
CCTAGTACTGATCAAAACCCCAACCATAATCGCACTCAACTTCCCACCCCATCTACAACC
AAAGAACCCCAAAATGACAACAACACCAAGCCACAAGGTCTGGAATCAGTCCCGACTTCT
TGGGCAGATAGAGTTCGGGTAACGAACTCCTCCACCAGGCACACTTTGGAGGCCATCCCT
CAGCAGCCTCCTGGCTCAAGGCTCATGATCCCTGCAGGGATGAAAATGCTCAATGTGGAC
CATTGGTCCCGTTGTATGATTGGTTGTTTTACAGGTTATAGAATTCCCTACCATGCAGTT
AACCTCATTGCAAGGAAAGTTTGGGATTCTTATGGCTTAGAACAAGTTCTCACTGTGGCT
GATGGGTTCTTCATTTTTCGGTTTAAGTCTGAGGAAGATGTCCTGGAGATAATCGAAAAA
GGACCCTGGATGTTTGGAGGCAAAAATATCATTTTGCAAAAATGGACGCCACAATTTCAA
GGGCTCCCTCTTCCACTGTGGACCAAGCAAGGTCTAAGCTTGGCAGCAAGCATGGTGGGG
AAGCCACAGTCTTTCCAATGCCAGCTGGATAGGAACCCTCGTGACCAACATATCAGAAGT
AGGGAGAGGGAGGCTTACTACCTTTATAACAAGCTTAATTCCGACGAGGAATCCTTCTTC
AAACAGCGGTCGAGAGTGCAGTGGTTGCAGCTGGGAGACAAAAACACAGCTTATTTTCAC
AGATCTCTTTTGCATCGCAGGGCAAGGAATCATATTCATAGCTTCACTTCAGATTCAGGA
GAGGTGGTGAGGGAGCCCATGGAGATGGGTAATATGGCAGCCATCTACTTCCAATCTCTC
TTAACCGATCCTAGTTATCCTGCCAATAATGGAATTGATAATTCTATGTACACCAAAACT
ATCAGCAGGGAGGACAGGGAAGCAATGGCTGGTGTAGTCACTAGGGAAGAGATTAGGGAG
GCTTTATTTTCCATTCCGGATGACAAAGCGCCGGGGACAGATGGTTATAACAGCTGCTTC
TTCAAGTCAAGCTGGGATACAGTGGGAAATGACTTTGTTGCAGCTGTGGGGCATTTCTTC
AGAACGTCTTCCATGACCAGATGCATTAATACCACGAGGATCATTTTAGTCCCCAAGGTA
GAGAATCCGGGGCATCTAAATGATTACAAACCTATCTCTTGCTGCTCGGTTATCTACAAA
TGCATATCGAAAATCATTGCTAATAGAATTAAGGCTAGCCTTGCCTCGGTCATTAGCAGA
TCTCAATCAGCATTCCTCCCAGGCCGTAACATCTCAGAGGCTATTTTCCTAGTGCAAGAG
CTCATGCACAACTACCACCGTCAGGGAGGGATTTCCCGTTGTGCTATCAAAGTGGACCTG
AGGAAAGCCTTTGATACGCTGAATTGGAATTTTATTATTCAGGCTTTGCGGAATATTGGC
TTCCATCCCGCCACCATTAACTGGATCCGGGCGTGCATAACAACTCCTAGTTTCACGGTC
AGCATTAATGGTGAAGACCATGGGTTTTTTCAGGCTTCAAGGGGCCTAAGGCAGGGGGAT
CCCCTCTCTCCTTATCTGTTCGTCCTAGCTATGGAAGGTCTTAACGGAATTCTGTGTAAA
GATCTTCGGATAACGCACCTCAGCTTTGCCGATGATCTAATCCTTTTTAGTAGGGGTGAT
CCAAACTCCGTCCAAATCCTGAAGAATGCTCTTGACTCTTTCTCTAGGGTTTCAGGGTTA
AGCATTAATCATAGCAAAAGTTTGGTTTTTGCAGCAGGGGTGAGCCAGGCTACGAAGTCC
ACGCTTGCTTCAATCCTGGGGATTAATGTAAGCAATGCGCCTCCATCTTACCTTGGGGTC
CCCCTCATCACAACGAGACTCTCCAACGCAGATTGTTTCCCTCTGGTGGAGCGCATCAAA
GACCGTATTGGGTTGTGGACAACAGCCACGCTGTCTTATGCTGGGCGTCTTCAGCTAATT
ATCTCGGTTTTGTTCTCAATTCAAGTTTATTGGGCAATAAAATTTATTATCCCGGCCTCT
ACGATTGCAAAAATAGAGAGCATTCTTTCAGCTTTTCTATGGAAAGGAGTCTCTCTATCA
TCTAGGGGGGCCAAGGTTGCTTGGAAGGATATCTGCTTCCCGAAGACGGAAGGGGGGTTA
GGCGTTAAAAGCTTGAGGACTTGGAACCAGGCGGCCATGTTAAATCATATCTGGGTTATT
CTCACAGATAAGAGTTCCCTATGGGTTGCTTGGGTGGATAAATATCTTATCAGGGGGAGG
CCTTTTTGGCAGCTTCAGGTCCCTTCGAATCCTTCATGGACCTGGAGGAAGATTCTCCAA
GCCAGGGAATGGTGTAGAGGGGAGTTCAGACCGAGAGTGGGAAATGGAAGGAACACCTTC
CTATGGTTTGATTACTGGATGCCCATGGGTTTGCGCCCGTCAGACACTCTCTCTCAGAGG
AATCTCTCTTCCTCCATGCTTCCGTGGAATGCTAAAGTGGAAGATGTCATTGAAAATGGG
AGTTGGTCTTTCCCGCAGGTCTCTTTGCTTAACCAACAGCTTTGGTCCAGAATTAATTTT
CAACCCGATATTTCTAGGGAAGACTCGGTGGTTTGGGTTCCTAATAGTACTGGGCAATTC
TCCATTTCCTCGGCTTGGGAGCACCTAAGGGCCCGGAAGCCAATTAATGCTCTCCATCGC
CTGTTATGGCACAACATCCACATTCCCAGACACTCCTTCGTGCTATGGCTGGCAGCTCAG
GGAAGACTTCGAACTTTGGACAGGATGCATTATTCTAATGGCGAGGATACAACCTGTCGG
CTTTGTACTCGGGCCCACGAGTCCCATGACCATCTATTCTTCATGTGCAGATACTCTCGT
CAAGTCTGGAAGTACATCCAAGCTAAAGCTCATACTCGTTGGCCAAATGTGACGTGGAAT
AGCCTAGTGGAGTGGACCTCGAGTAGGTGCCAGGACACTAAATCCACTAACAACAAGATT
GGCGCTCTCATTTTCGCAGCCACGGTCTATTATATCTGGCAGGAGCGTAACAAGAGGTTA
TTTCAACAGCTCTCTCAACCGGCAACTACTGTTGGAGAAGCCATTTTTCAGGTGATAAGG
GACCAGATTATGTGCAGCAATGGGATCTCTTTGGCAGACGGGACTCGGGCGATTTGGAAT
ATCCCTTGGCCAGCAAGGCCTCTTCGGGACACCGGTCAAGATCTCTAG
>EVM0027149
ATGGGGAGTGTTTCGTCAGAGGATGGGATAGATCATGTGAGCGAGAGGTTCGAGTCCGAC
AGCTACTGTTCCAGTGCGGATGTTAGCGAATTGGAGAGTGATACTTCTAGTAGTAGCTTC
CCGTGCCGCCGTTACGATGTGCAAGGCGGCGCTTCAACTTCTTTCACTTCTTCGACTCCT
GATTTCGCCTGCAATTCCGCGTCTTCTGCGCCTCTTCCGGTGATGCCGCCGGTTTTTGGT
GGAGGATACCTCGCAACTCCGGAGGAGAAGGAAGAGAAACCGGAGACGGACTTGTCCGAA
ATCGAACTGATGAAGGAGCGTTTTGCTAAACTACTGCTTGGAGAAGACATGTCAGGTGGA
GGACAGGGAGTTGGCACCGCCGTCGCCATCTCCAATGCCATCACTAATCTTTCTGCGTCT
GTGTTTGGGGAGCTATGGAAATTAGAGCCATTAGCGCCGCAGAAAAAGGCAATGTGGCAA
AGAGAGATGGAATGGCTTTTATGCGTAAGTGATTCCATCGTCGAGCTTGTTCCGTCAATG
CAAGAATTTCCTGGTGGTGGGACTTTTGAGGTTATGGTGGCTCAGCCACGTTTGGATTTA
TACGTGAACCTTCCGGCACTAAAGAAGCTTGATGCTATGCTGATTAGCATTCTCGATTTG
TTTTCTGAACCTGAATTTTACTATGTTGATCGTGGGATTGTAGTTGCTGGTGATGATGTT
ACCAAGGAGTTTCCCATGTCTTCCTCTTTAAGAAGACCACCAACCAGACAGGAAGAAAAA
TGGTGGCTTCCTTTTCCGAAAGTTCCACCAAATGGTTTGTCGGAAGAGTCAACAAAGATG
CTGCAGCAGTGTAGGGAATGCACAAGCCAGATCCTTAAGGCTGCCATGGCAATTAACAGC
AGTGTGCTGGCTGAGATGGAAATTCCAGATACTTATTTTGAGAACTTGCCCAGGAGTGGA
AAAGCTTGCTTAGGAAGAATCATGTATCACTACATAACTGCCAAACACTTTTCCCCGGAT
TATCTTCTGGATTACTTGGATGTGTCATCAGAATACACCACTTTGGAAATAGCAAACCGG
ATAGAAGCTGCCACACATTTCTGGAGTGAAAAATACCTGAACAGGTACTTGGGTCGTGCA
AGGGATGGGAGGTCATCATGGGGTGGCAAGGTGAAAGGCTTTGTTGGCGAAACACAAAAA
AGGAAACTTCTAGCAAAACGAGCTGAACTTCTATTGCATAACTTAAGGCTACGTTTTCCT
GGCCTCCCACAGACTGCTTTGGACACGAACAAGATCCAAGATAACAAGGATGTAGGGCAT
GCTATTGTTGAGAGCTATTCTAGGGTGATGGAAAGCCTGGCCTTCAACATAATGGCAAGA
ATTGATGATCTCCTCTATGTAGATGATGCTACCAAGCAACGTGCAACAGTGGAATCAGTA
TCTCCTTGTGTTCAGGGAAAGTTTAGTAGTAGACCATCTAAACAAAAGTGGATGCCATCT
AACCATGTTTCATTTCAACACAGTTCCGCCTCATCTTCAATGCTAACTGCTGGCTCTTCA
AGTGAAGTAATTAGGATTCCTAATGGAAGGAAACGCCATTCCATGAAGAAGAGTAATTTA
AGGGACTCACTAGATCAGACTGTAGAAAAACTAGCATTTTGA
>EVM0051727
ATGATCAGCACCATAAGAGATCAAACTTCCTGGAACAAGACAGGCTTTCAATTCAAAATG
CAGAGAAATGGATATTGCTCCAAAATCCCATTTGCTTTTATGATAGTTTTCTCTATTCTT
TTAATGTTCTTAATCGTTCAGCAGAGGAGCAAAACATTCGAAGTCAACGGGGGAGATGCT
AAAATTAATGTCTTGGCAGGAGGAGGAGATTCAGGAAATGTTTCATCTCAACAAGTTCTT
GACGAACTTTTTGCTCCTGGACAAGACAAAGGATCTTGCTTAAGTCGGTATGAATCCGTT
CTATATCGGAAACCCTCGTCCCATAAGCCCTCTCCCTATCTCCTCTCCAAACTTAGGAAA
TATGAAAGTCTCCATAAACTCTGCGGGCCTTATACCGAATCCTACAACAAAACCCTAGAA
CAACTCAAGTCTGGCCGTAATGTGAGTACCACAGATTGTAACTATGTTGTTTATACACCT
TTAAGTGGCCTAGGGAACAGGATGCTAACAATTGCGTCAGCATTTCTTTACGCTCTCCTC
ACAAACCGGGTCCTACTGGTGGAATTCGGAAGTGAAATCGCCGGTCTGTTTTGTGAGCCA
TTTCAGCAAACAACATGGCTACTGCCGATGGATTTTCCATTAAGGAATCAGTTTGACAAT
TTCAGTCAAGTATATCCTCGCACCTATGGAAACATGCTGAAGAGTGGAATCATAAACACT
TCCATGATGTCTCCACCACCACCATTTCTTTATATTTATCTAGCTTACAACATTGACTGT
TACGACGGGCTTTTTTACTGTGATCAAAATCAAGATCAGCTCCGAAAGGTCCCTTGGTTG
GTTATGAAATCAAACCAGTACTTTGTTCCGTCTCTCTTCTTACTCCCATCTTTTAAGCAG
GAGCTAAGCAAGCTGTTCCCTGATGAAGAAACTGTTTTTCATCACTTGGGCCGCTACCTT
TTCCAACCCTCAAATGAAGCATGGGGACTCATCACCAGGTTCTATCGAGCTTACTTATCC
AAAGCAGATGAGAGGATCGGCATCCAAGTTCGAGTTTTTGATACTAAAGTTACTCCATTT
CAAGCAGTTGTGGATCAGATTTTGTCCTGTACTATAAAGGAGAAACTACTTCCCGATGTC
CTGGAAATGCGAAGTTCTGCTGCTTCTTTGTCCAAAAACCAAAGCTTGAAAGCTGTTCTA
GTAACATCTTTGTACTCAGAGTACTATGAGCATATAAAGGGAGTTTATTGGACAAAACCT
ACTGTGAGTGGGGAGGTGATTGGTGTTTACCAGCCAAGCCATGAAGAACATGAACTTTAT
GGGAATAACATGCACAGCATGAAGGCATGGACTGAAATTTATCTGCTAAGTATGAGCAAT
GCGTTGATTACAAGTTCTTGGTCAACATTTGGTTACGTGGCTCAAAGTCTAGGTGGTTTG
AAGCCATGGATTCTTTACAGGCCCTTGAATGGAACAGCCCCAGATCCTCCTTGTGTTCGA
GCTATGTCAATGGAGCCTTGTTTTCATTTCCCTCCAAGTCATGGCTGCAATGCAGAAGTC
AACGTCGGTCATGTGAAGCACTGTGAGGATGTGGAATGGGGATTAAAGCTGGTTAAAGAT
CATTGA
>EVM0052728
ATGGCTGTTTCAGCGTTTAAAATGCTGGGTTTCTTTATTGGTTTCTTTTTAATGGAGGGT
TTGGTTAGTTCAGCCAAGTTTGATGAGCTCTTTCAACCAAGTTGGGCTCAAGATCACTTT
GCTTATGAAGGAGAGCTTCTTAGGCTCAAACTTGATAGTTATTCTGGTGCTGGATTTCAA
TCTAAAAGCAAGTATATGTTTGGGAAAGTCACTGTACAAATTAAGCTTGTAGAGGGTGAC
TCTGCCGGAACTGTTACTGCTTTCTATATGTCATCTGAAGGTACAAATCACAATGAGTTT
GATTTTGAGTTCCTCGGCAATACCACAGGTGAACCATACTTGGTTCAAACCAATGTGTAT
GTTAATGGTGTGGGTAATAGAGAACAAAGATTGAGCCTTTGGTTTGACCCTACTAAGGAC
TTCCACTCTTACTCCATCTTTTGGAACCAGCGCCAAGTCGTGTTTCTAGTGGATGATACC
CCAATTAGATTGCACGCCAATATGGAAAACAAAGGGATTCCCTTTCCAAGGGACCAAGCT
ATGGGTGTATACAGCTCAATTTGGAATGCAGATGATTGGGCTACACAAGGTGGCCGTATC
AAGACTGATTGGAGCCACGCGCCCTTTGTTGCCTCCTACAAAGGGTTTGAAATCAATGCA
TGTGAGTGTCCGGCATCGATAGCAGCAGATGATAACGCTAAGAAATGTAGCAGTAGTGGT
GAGAAGAGGTACTGGTGGGATGAGCCAACATTGTCTGAGCTCAATGTGCACCAGAGCCAT
GAGCTTAAGTGGGTTAAGGCTAACCACATGATATATGACTACTGCAGCGACACAGCTAGG
TTCCCAGTCACTCCTCTGGAGTGTCTGCACCATCGCCACTAG
>EVM0052729
ATGGCAAGGTGGAGCTCTTGTTTCTTGATCTCCGCCACTATCTTGATTTTGACGGTGGTG
GGCTTATCATCCACCGTTCAAGGAAGCGGGGATCACCATCTGGGGTGGATTCCTACCACC
ACCACCACTAGATCTTCAATCTGCAACAAAGGGTCCATAGCAGAGTGCATGGCCGAGGAC
GGAGAGGAGTTCGAGATGGACACGGAGATCAACAGGCGTATTTTAGCAACTAGCAAATAC
ATCAGCTATGGTGCGCTTCAGAAGAACAATGTCCCTTGCTCCAGGCGTGGCGCTTCTTAC
TATAATTGCCAGAGGGGGGCCCAGGCTAATCCTTATAGCCGTGGATGCAGTCGCATCACA
AGGTGCAGGAGTTGA
>EVM0016715
ATGCAGAGCGCAGCCTTCAATCTCTCCCCTTCTCCTTCTCTCTCTCCCCTCAAACCACGA
CGTCTAATTGCTACAACTACTTATTCGCTGCCTTCTCGATTCGATCCAATTCGCGCTTTC
TCATCTTCGAACGATCTAGGCTCTAACAATGTCGTTTTCCCTCGCCGATCCTGGGCGTTG
ACTTCTCCTTCCAACTCGTCTCTTTCACGGCCCTGGAACCCGTTGCCTCCCTTGGTTTCC
GAGAGTAAAACAACGCGTTTTGAAGTGAGAGCTACGGCTGTTCCAGAGAGTGCTGGCCAT
GGCGAGGGGAGGAGTAGTTTGGTCAAGACTTTAGAGCTTGGTTTGTTGTTTGGCCTTTGG
TATCTTTTTAATATCTACTTCAATATTTATAACAAGCAGGTTTTGAAGGTATTCCCGAAC
CCAGTAACTGTTACTGCAGTTCAGTTTGCTGTTGGGACGGTATTAGTTATTTTAATGTGG
ACTTTCAATCTACATAAAAGGCCGAAAATTAGTGGTGCGCAGCTTGCTATGATTCTGCCG
TTGGCGGTGGTTCATACCCTTGGGAACCTTTTCACTAATATGAGTCTGGGAAAGGTGGCT
GTTTCATTCACTCACACTATCAAAGCTATGGAGCCCTTCTTCTCGGTTGTCCTCTCTGCT
ATGTTTCTAGGGGAGATGCCTACCATCTGGGTGGTTGGTTCCCTTTTACCAATTGTCGGT
GGAGTGGCACTTGCCTCTGTCACCGAGGCCTCTTTCAATTGGGCTGGGTTTTGGAGTGCA
ATGGCTTCTAACTTGACAAACCAATCTCGTAATGTCCTCAGCAAAAAAGTTATGGTTAAG
AATGAGGCATCTATGGACAACATTACTCTTTTCTCCATCATAACAATCATGTCACTTGTC
CTATTAGCCCCTGTGACTATTTTCATGGATGGTGTCAGGTTTACTCCAGCATACCTCCAA
TCTGCTGGATTGAATGTTCAACAGGTGTACACTAGGTCTCTTCTTGCTGCGCTTTGCTTC
CATGCCTATCAACAGGTTTCCTATATGATACTTCAAAGGGTATCCCCTGTTACACACTCC
GTCGGTAATTGCGTGAAGCGTGTGGTTGTCATTGTGAGCTCTGTCCTCTTCTTCAAGACA
CCTGTCTTGCCTATCAACTCACTTGGTACCGGCATTGCTCTTGCCGGAGTTTTTCTGTAT
TCAAGAGTGAAGGGCATTAAGCCAAAGCCAAAGACAGCCTGA
>EVM0016714
ATGTCAACGGAGGAGGAGAACCAGACGGTGTTTGACGTGGCGGCAGCGAGTATGCTAACC
AAAGAGCTGAGAGACGTTTTTGCTTCTGGTAAAACAAGAAGTTATGAATGGAGAATTTCC
CAGTTGAAGAGCATGATAAAGATGTGCGATGAACACGAGGAAGACATTGCTGATGCTCTT
CATCAAGATCTCTCAAAACCTAAACTCGAATCCATCGTTTACGAGATAACTATGCTAAAA
AACTCCTGTGCATTGGCTATTAAGGAACTGAAACAATGGATGATGCCAGAAAAGGCAAAA
ACTTCTCTGTTAACTTTCCCTTCATCAGCTGAAATAGTGTCAGAACCACTGGGTGTAGTG
TTGATTATTTCAGCATGGAATTACCCTTTCTTGCTGTCTCTTGATCCACTAGTTGGAGCT
ATTTCAGCCGGTAATACGATGGTTTTGAAACCATCAGAACTTTCTCCAGCCACATCCTCG
CTGCTTGCAAAACTACTTCCAGAGTATTTGGATGTCTCTTCGATAAAGGTTGTCGAGGGG
GCTGTTTCTGAAACCTCTGCACTGCTGGAGCAAAAGTGGGACAAAATATTTTATACAGGC
AATGGAAGAGTTGGACGCATCGTGATGGCTGCTGCAGCAAAACACCTGACACCAGTTGTC
TTGGAGCTTGGAGGAAAATCTCCAGTTGTTGTTGATTCAGGTATCGATTTACAGATTGCA
ACTAGGCGGATAATTGTAGGCAAGTGGGGGTGTAATAATGGACAGGCTTGCATTTCTCCG
GATTACATCATAACAACGAAAGATTATGCTGACAAACTGGTGGACTCTCTGAAAAAAGAA
TTAGAGAAATTTTATGGAGAGAACCCATTGGAATCAAAAGACATATCTCGAATTGTGAAT
TCCAATCATTTTTCTCGTTTGACAAAGCTACTGGATGAGGATAAGGTTTCTGGGAAGATT
GTCTATGGAGGTGAAAGAGACGAAGCCAACCTGAAAATTGCTCCCACCATATTGCTGGAC
GTTCCTCGTGACTCTCTGATAATGAAAGAAGAGATATTCGGTCCCTTACTTCCCATTCTC
ATTGTCAACAAAATCGAGGACAGCTGGGATGTGATAAATTCGGGAACGAAGCCACTCGCA
GCCTATTTATTTACCAATAACAAGAAGCTGAAAGAGCAGTTTGTGATGTCCGTTTCTGCA
GGGGGTGTGGCCATAAATGACATTGCCATGCATCTTGCAATTCATACGCTACCGTTTGGG
GGTGTGGGCGAGAGTGGAACGGGTTCATACCATGGCAAATTTTCCTTTGATGCTTTTTCC
CACAAGAAGGCAGTTCTGTATAGAAGTTTTACGGGCGATGCAGCTCTGAGATATCCTCCA
TACACACTGGGAAAAATAAGATTGATGAAGGCTCTAATGACTAGCAATTTATGGACCATA
CTACGCGCTTTGCTTGGACTGTCTTAA
>EVM0053788
ATGGCTCATGTTGTGCGAAGCCAGCAGGCGTTACAGGAGAAGTTGAGGAAACAGCTTGCA
ATTGCTGCAAGGAGTGTACAGTGGAGTTATGCAATTTTCTGGTCACTGTCAGCCAGACAG
CAAGGGGTGCTGGAATGGGGTGATGGGTACTACAATGGAGACATCAAGACTAGGAAAGTT
CAAGCCACGGAGCTGAAAGCTGATAAAATAGGCCTACAGAGAAGTGAGCAATTGCAGGAA
CTTTACAAGTCTCTCCTTGGAGGCGATGCTGGCCAGCAGGCTAAGAGGTCTTCTCCTGCA
TTGTCTCCTGAGGATCTTTCAGATGAGGAGTGGTATTACCTGGTGTGCATGTCCTTTGTA
TTCAATCCTGGTGAAGGGTTGCCAGGAAGAGCATTGGCCAATAAACAGACCATCTGGTTG
TGCAATGCTCAATATGCAGATAGCAAAGTATTCTCTCGCTCTTTGCTTGCAAAGAGTGCA
TCTATTCAGACCGTGGTGTGTTTTCCCTATCTTGAGGGAGTGATAGAGCTAGGTGTAACT
GAGCTGGTCACAGAAGACCCCAGTCTCATTCAACATATCAAAGCTTCCTTATTAGATTTC
TCGAAGCCTGTTTGCTCTGAGAAATTTTCCTCTTCTGCTCACAATGGAGATGATGATAAA
GACCCAATGTCTACCAAGATCAGCCATGAGATAGTCGATTCATTTGCTTTGGAGAACATG
TACACCCCAACAGAAGATATAGAACTTGAGCAAGAGGGAATTAACGATTTACATGGAAAT
GTGCGAGAAGATTTCAAAAGGAGCTTTCCTGATGATTGTTCAGATGGCTGTGAGTACAAT
CACCAGACTGAAGATTCCTTCATGCTTGAAGGTTTAAATGGAGGTGTTTCTCAAGTTCAA
AGTTGGCATTTCATGGATGATGAATTGAGCGATGATGCTCGGGATTCTATGAATTCTAGT
GAGTGCATTTCAGAGGCTGTAGTGAAACAAGGCCAGGCTGTACTCTCTTCCAAGGGAAAA
AATGTAACCCGCCTTCATTTGCAAGCACTTCAAGAAGAAAACCACACTAAGCTGAGCTCC
TTTGATCTTGGCGCTGATGATGACTTGCACTACAGAAGAACTGTATGTGTTATTCTGAAA
AGTTCAAGTCAGTCAATTGATAATCTATGTTTCCGAAGTGGAGATTACAAGTCCAGTTTT
TCTAGTTGGAAAAAAGGAGCAGTTGATGGCCTTAAGTCACGGGTACAACAAAATATGTTG
AAGAAGGTTTTATTTGCAGTACCTTTGATATATGGTGGCCACTCTCTTAGGTCCAACAAG
GAAAATGGAGGAACAGATTGCCTCAAGAAATTGGAAAGCTGTGAAACATGCAAGGGGCAT
TATAAATCAGATGAACGAAGAGAGAATGACAAATTTCTAGAACTCAGGTCGATGGTTCCT
TCTATTAGTGAGATTGACAAAGCATCAATCCTCTGCGACACCATTAGCTACCTGAAACAG
CTTGAATCAAGAGTAGCAGAACTAGAATCTTGCACAGGCTTGATAGATCACGAGACAGGA
CACAGGAGTTACATGGACATGGTAGACCAGACATCAGATAACTACGACATCAAGAAGATT
GACAATGGAAAGAAGTCTTGGGTAAACAAGAGGAAGGCCCGTGACATTGATGAAGCTGAA
CCAGAGCTTGATGGGGTTTCTCCCAAGGATGGGGTGCCCTTGGATTTGAAAGTATGCACG
AAAGAGAAAGAGGTTCTCATTGAGATTAGATGTCCTTACAGGGAGTACATGTTGCTTGAT
ATCATGGATGAAGCCAGCAAACTGCAGTTGGATGTGCACTCAGTCCAGTCATCCACTCTT
GATGGCATTTTCGCGTTGACCCTGAAATCTAAGTTTAGAGGGGCAGCAGTTGCACCAGCA
GGGATGATCAAACAAGCACTTTGGAAAATTGCCGGCAAGCCTTGA
>EVM0016719
ATGAGTTCAGCAAGTAAAGCTTGGTTGGTTGCCGCTGCTATCGGAGGTGTTGAGGCCTTG
AAAGACCAGGGGTTCTGTAGGTGGAACTACACCTTGAGATCTCTCCACCAACATGCGAAG
AACCATGTCAGATCAGTGTCTCAGGCCAAGAAGCTTTCTTCTTCATCTTCAGCCATGATC
TCAAATATATTCAACGAAGAGAAGGCTAAACAGTCGGAGGAGTCTCTGAGAAAAGTCATA
TATCAAAGATCCATTGAGGTTACAAACAAGTTGAAAGAGAAGATTGAAGTCTCATTTTGC
TGGATGACATGTCTGTATCGTGCCAGTTAA
>EVM0016718
ATGGCTCGCGGGAAGGTTCAGCTGAAACGGATCGAGAACCAGGTGCACCGGCAGGTTACC
TTCTGCAAGCGCCGAGCAGGGCTCCTGAAGAAGGCGAAGGAGCTCTCTGTGCTGTGTGAT
GCTGAAATTGGTGTTTTCATTTTCTCCGCCCATGGAAAGCTCTATGAACTCGCCACCAAA
GGAACCATGCAAGGGCTTATTGAGAGGTACATGAACTCCGGCCGCGGGGCTCAGCCTGAA
CCAGCTGCCGTGGAGACCCAGCCTGATCCGGATACAAAGGAGGAAATCAACATGTTGAAG
CATGAGATCGAAGTTTTGCAAAAAGGACTGAGGTACATGTTTGGAACAAGAGCTGAAGAA
ATGAGCTTAGACGAATTGCTTGTACTTGAAAAACATCTTGGAATTTGGATTTATCAAATT
CGTTCAACCAAGATGGACATTTTGCTTAAAGAGATTCAGCAGCTGAGGAATAAGGAAGAA
ATACTGACGGCAGCAAACCAACACCTCCATGACAAGGTGGAGGAGAATGCTGAGATACTA
ACTTAG
>EVM0026816
ATGGCCACCGCAGCAGCCCTCTCCAGCGCCATGGTCAGCACCTCGTTTACTCGCCAGATG
CCAGTGACCAACCTCCGGGCTCTTCCCAACGTGAAGGAGGCTCTTTTTGGCCTAAAAACC
AGCCGAGGAGGACGTGTTAAAGCAATGGCAGCACACACGGTGAAGCTCATCACTCCTGAT
GGCGAGAAGGAGTTTACATGCCCCGATGACGTCTACATCCTCGACCATGCTGAGGAGGCA
GAAGAAATCGACCTCCCGTACTCGTGCAGGGCCGGCTCATGCTCCTCATGTCTCGGCAAG
ATTGTGAAAGGGACCGTGGATCAGTCCGATGCTAGCTTCCTTGATGATGACCAGATAGAG
GCAGGTTGGGTTCTCACCTGTGTTGCTTATCCTACGTCCGATGTTGTCATTGAGACCCAC
AAGGAGGATGAGTTTAGTTCTTAA
>EVM0026815
ATGTCGGCCTTTGTTGGAAAGTATGCAGATGAGTTGATCAAGACTGCCAAGTACATTGCC
ACACCAGGGAAGGGCATTTTGGCTGCAGATGAAAGTACAGGCACCATCGGCAAGCGTTTA
TCGAGCATAAATGTGGAGAATATTGAGTCCAACCGCCAAGCCCTGCGCGAACTCCTTTTC
AAATCCGGGAAAGCCCTACCTTACCTCTCTGGTGTCATCCTCTTCGAAGAAACCCTCTAC
CAGAAAGCCTCTGATGGGAAACCATTTGTTGAAGTCCTCCAGGAAAACAACGTTATTCCC
GGAATCAAAGTTGACAAAGGTGTGGTTGAATTAGCAGGGACTAACGGTGAAACCACAACC
CAAGGCTTCGATTCACTCGGAGCACGTTGCCAGCAATACTACAAGGCCGGCGCACGATTC
GCAAAGTGGCGTGCTGTCCTCAAGATTGGCCCCACTGAGCCATCTGAACTGTCAATCCAG
CAGAACGCACAAGGGCTGGCTCGTTACGCTATTATCTGTCAGGAGAATGGTCTGGTGCCT
ATCGTGGAGCCAGAGATCTTGACTGATGGAGATCATGACATCAAGAAATGCGCTTCTGTA
ACCGAGGCTGTGCTCGCAGCAGTTTACAAGGCATTGAATGACCAGCATGTTCTTCTCGAA
GGCACCCTCCTCAAGCCTAACATGGTCACTCCAGGTTCTGATAGCCCGAAGGTAACACCT
GAGGTGATCGCTGAGTACACGGTGACCGCGCTGCGCAGAACTGTTCCACCAGCTGTACCA
GGCATCGTGTTCTTGTCCGGGGGGCAAAGTGAGGAGGAGGCAACGCTGAACCTCAACGCG
ATGAACAGGCTTGAGGTGCTGAAACCATGGACTTTATCGTTCTCTTTCGGCCGAGCATTG
CAGAAGAGCACCCTCAAAACATGGGCTGGAAAGAAGGAGAATGTTGAGAAAGCTCAAGAG
GTGTTCTTGGTGAGGTGCAGGGGAAACTCAGAGGCAACTCTTGGCAAGTACACTGGAGGA
GGTGATGGTGGGTTGGCTTCAGAGAGCTTGTTTGAGAAGGGCTACAAGTACTAG
>EVM0026814
ATGGCTAATAATAATGCTAGGAATATAGAGAAGATGGCATCGATTGATGCACAGCTCAGG
CTTTTGGTTCCAGGAAAAGTGAGTGAAGATGACAAATTGATCGAGTATGATGCTCTGCTT
TTGGATCGGTTTCTTGACATTCTTCAAGATTTGCATGGAGAGGATCTAAAGGAAACGGTC
CAAGAGTGCTATGAGCTTTCTGCTGAGTATGAAGGGAAGCATGATCCCAAGAAATTGGAG
GAGCTTGGACGTGTCCTGACTAGTTTGGATCCCGGGGACTCCATTGTTATTGCGAAGTCT
TTCTCCCACATGCTTAACTTGGCCAACTTGGCCGAAGAAGTTCAAATTGCTCATCGTCGA
CGGAACAAGTTAAAGAAGGGTGACTTTGCTGATGAGAACAATGCTACTACAGAATCCGAT
ATTGAAGAAACTCTCAAGAGACTTGTTGGTGAAATGAAGAAGTCTCCTGAAGAAGTTTTT
GATGCTTTGAAGAATCAGACTGTAGAGCTTGTCTTGACTGCTCATCCTACGCAATCAGTC
CGAAGATCTTTGCTTCAAAAGCATGCTAGGATACGGAATTGCTTGGCTCAGCTGTATGCC
AAGGACATTACCCCTGATGATAAGCAGGAGCTTGATGAAGCTTTGCAGCGAGAGATTCAA
GCTGCTTTCCGGACAGATGAGATTCGCAGAACCCCTCCGACTCCCCAAGATGAGATGAGG
GCTGGAATGAGCTACTTCCATGAGACAATCTGGAAGGGTGTCCCAAAGTTCTTGCGCCGT
GTTGATACCGCTTTGAAAAACATTGGTATCAATGAACGAGTTCCTTATAATGCCCCTCTG
ATTCAATTCTCGTCTTGGATGGGTGGTGATCGTGATGGTAATCCAAGGGTAACTCCTGAG
GTCACGAGGGATGTTTGCTTGTTGGCAAGAATGATGGCAGCTAACCTGTACTATTCCCAG
ATAGAGGATCTGATGTTTGAGTTGTCCATGTGGCGCTGTAGTGATGAGCTCCGTGTTCGT
GCAGATGAATTCCTCAGATCCTCTAAGAGAGATGCAAAACACTACATAGAGTTTTGGAAA
CAAATTCCTCCAAATGAACCCTATCGTGTGATTCTTGGTGAGCTAAGGGATAAGCTGTAT
CTGACACGTGAACGCTCTCGTCAATTGCTATCCCATGGGATCTCTGAAATTCCAGAGGAA
GGAACTTTCATAAATGTTGAGCAGTTCTTGGAACCTTTGGAACTCTGTTATAGATCACTG
TGCTCTTGTGGTGACCGAACAATTGCTGATGGAAGCCTTCTTGATTTCTTGAGGCAAGTC
TCCACGTTCGGACTTTCTCTGGTGAGACTTGACATTAGACAAGAGTCTGATCGTCACACT
GATGTCTTAGATGCCATTACCAAGCACTTGGAAATTGGTTCCTACCGAGAGTGGTCAGAA
GACCGAAGGCAGGAATGGCTTTTATCTGAGCTCAGAGGCAAGCGCCCACTGTTTGGTCCA
GATCTTCCAAAAACAGAAGAAATTTCTGATGTGTTGGACACGTTTCATGTCATAGCTGAA
CTGCCAGCAGATAACTTTGGAGCATACATCATCTCTATGGCAACTGCCCCATCAGATGTG
CTTGCAGTTGAGCTCCTACAGCGTGAATGCCATGTAAAACAACCATTAAGAGTTGTTCCC
CTATTTGAGAAGCTTGCAGATCTGGAGGCAGCTCCTGCCGCTTTGGTTCGGCTTTTCTCA
ATAGATTGGTACAGAGACCGTATCAATGGAATACAAGAAGTGATGATTGGATACTCTGAT
TCTGGCAAGGATGCTGGAAGATTCTCTGCAGCCTGGCAGTTATTCAAGGCTCAAGAGGAA
CTTATAAAGGTAGCTAAGCAATTTGGTGTGAAGCTCACAATGTTCCATGGACGAGGTGGG
ACTGTTGGAAGAGGAGGTGGTCCCACTCATCTTGCTATATTGTCTCAGCCACCAGACACT
ATTCACGGTTCTCTTCGTGTCACCGTTCAAGGTGAAGTTATTGAGAAATGTTTCGGAGAG
GAGCACTTGTGCTTTAGAACGCTTCAGCGTTTTACAGCTGCCACTCTTGAGCATGGTATG
CACCCCCCAGTCTCACCAAAACCAGAATGGAGAGCCCTGATGGACGAAATGGCAGTTGTT
GCGACAGAGGAGTATCGTTCAATTGTTTTCAACGAACCACGATTTGTCGAGTATTTCCGT
CTTGCCACACCAGAGATGGAGTATGGTAGGATGAACATTGGAAGTCGTCCATCTAAGAGA
AAGCCTAGTGGGGGTATTGAATCTCTACGTGCAATACCTTGGATATTTGCCTGGACACAA
ACAAGATTCCATCTTCCTGTCTGGCTAGGCTTTGGAGCAGCATTCAAACAGATCATTCAG
AAGGACATTAGAAATCTCCATATGCTGCAAGAGATGTACAATGCATGGCCATTTTTTAGG
GTGACCATTGATTTGGTTGAAATGGTGTTCGCCAAGGGAGACCCTGGAATCGCTGCCTTG
AATGACAAACTCCTTGTTTCTGAGGACCTATGGCCATTTGGCGAGAAGTTGAGGGCCAAC
TATGAGGAAACCAAGGGCCTCCTTCTCCAGATTGCTGGACACAAGGATCTTCTTGAAGGA
GACCCTTACTTGAAACAAAGACTGCGGCTGCGTGATTCATACATCACAACCCTCAATGTC
TGCCAGGCCTACACGCTGAAACGGATCCGTGATCCAAACTACAATGTAACAATGCGACCT
CACATATCAAAGGAAATAATGGAATCAAGCAGTCCAGCTGATGAACTGGTGAAACTGAAC
CCTACCAGTGAGTATGGACCTGGTTTGGAGGACACTCTTATCTTGACCATGAAGGGTATT
GCTGCTGGCATGCAGAACACTGGTTAG
>EVM0047203
ATGGCCCGAGGAAGTTGTGTCTCTCTGCAACTTTTAATCGAGTGGATAGTATTGTTCCTA
TTTTTCTCCGAAGCAAGTTTAGCTTCAAATACAGAAGCTGAGGCCTTGCTCAAATGGAAA
GATAGTCTTGGAAACCAATCCATTCTCCAGTCGTGGGTCGCCCCGGAAAATTCCAGTTCG
AGAACCCTAAATCCATGCCTGTGGCGTGGAATAACCTGCGATAACGCAGGAAATGTAACT
CAAATAAATCTTCCAAACGTGGGCTTGACAGGTACCCTGCAAAACTTGAATTTCTCTTCT
TTAACAAATCTTCTTCGGCTTGATCTTAGAGAAAATCAACTTACAGGAACTATTCCATCT
AGCATTGGAGTTCATTACAAACTCCAATATCTTGATCTTGCCACAAATCTTTTTTATGGT
ACCCTACCTCTTTCTCTTGCTAATCTAACTCGGGCTTATGAGCTCGACTTTTCTCGAAAC
AATATAACTGGCATAATAGACCCACGGTTATTCCCTGACGGGTCAGCCCCTAACAAAACT
GGTCTTGTTAGCCTAAAGAATTTTCTCCTCCAAAAAACTAGGATTGGAGGTCGAATTCCT
GAAGAAATAGGAAACTGTAAATTTCTGTCCCTTCTAGCTCTAGATGAGAGTCGTTTTTAT
GGACCTATCCCTTCATCGTTAGGTAACTTGAGTGAGTTGACCGTTCTACGGCTTTCCGGT
AATCTTTTTTCAGGAAACATCCCACCAAATATAGGTACTTTGAGCAGGTTAACTGACTTG
CGCTTGCTCACCAACCAACTGTCTGGTTTCGTGCCTGCAGAATTAGGCAACCTTTCATCA
TTAACTGTTCTACACTTGGCCGAGAATCAATTCACAGGCCATTTGCCGCAGCAAATATGT
CAAGGTGGAAAGCTTGTCAACTTCAGCGCTGCCTATAACAATTTCTCTGGTCCAATCCCA
GTAAGCCTAAAAAATTGCCACACCTTATATAGAGTTAGGCTTGAACACAACCAGCTGTCG
GGGTTTCTAGACCAAGATTTTGGAGTATATCCTAACCTCACTTATATTGACCTGAGTTTC
AACAAGGTGAGAGGCGAGCTGTCACCCAAATGGGGAGAGTGCAAAAACCTGACTGTTCTG
AGAGTTGCTGGGAATTTGCTTGGTGGTAAAATCCCTGATGAGGTTGTTCTGCTAAACCAA
TTAAGAGTGATTGACCTCTCTTCAAATCAGATTTCTGGAGAGTTGCCAGCACAACTTGGA
AAATTGTCCAACCTGTTGGTTCTAAATCTGAAAGACAACATGCTTTCGGGACAGGTGCCA
GTGGGAATTGAGGGCCTGTCCAGCTTGGAGAATCTAGACCTCTCTTCGAACATGCTAAGC
GGGCCAATTCCATATCAAATCGGTGAATGCTCTAAACTTCGATTTTTAAGCTTGGGCATG
AATAGCTTCAAGGGGACAATCCCCTATCAAATTGGAAATCTTGTAGGTTTACACGACTTG
CTAGATTTGAGCTATAATTTGCTTTCTGGAGGAATACCCTCTCAGCTTGCAAAGCTTACA
AGTTTGGCACAGCTGAACTTATCCCACAATAATCTCAGTGGTTCAATTCCTGCATCTCTC
AGCAACATGTTGAGCTTGGTTTCTGTCAACTTTTCGCACAACATTTTAGAAGGTCCACTT
CCTGATACCAGCATCTTTCATTTAGTTGATCCCGATTCATATAGTAACAATAAAGACTTG
TGTGGTGAAGTTCAAGGTTTGAGACGCTGCACCACTAGAGCCAATGAAAAGGATGGGGGT
ATGAAAAAAAGCAAACTTGTTATTATTGTTGCTTCGATAGCAAGTGCCTTGTTTCTTTCA
CTCGCATTGGTTGGTATTATTGCATTTCTCCACCATCGGAACTCCAGAAATGTCTCAGCA
CCTGGAAGCAGATCAAGGAGGGAAATTCCTTTCTCAATATGGTTTTTTAAAGGGAAAATT
GCGTACGAAGACATCATTGAAGCGACAAAGAACTTCGATGACATGTACTGCATTGGAGAG
GGAGGAACCGGAAAGGTGTATAAAGCAGAAATGCCAGATGGTCAAGTGTTAGCAGTGAAA
AGGCTGAATTATCTGGTTCAAGACGAAGAGATTGAGACTACAAAAAGCTTTAGCAATGAG
GTAGCAGCTTTAACAGAATTACGCCATCGCAACATAGTGAAACTCTATGGATTTTGCTCT
CAAGGGAGGCACACCTTTTTGATGTATGAATTTATGGAGAGGGGAAGCTTGGCTGGCATG
CTAAGCGATGAAGGAGCCAGGGAGTTGGATTGGGAAAAAAGGATAGCAGTTGTTAAAGAC
ATAGCTCATGCTTTATCTTATATGCATCATGATTGTGTTCCACCAATAGTTCATCGAGAC
ATATCAAGCAAGAATATCTTACTGAACTCTGAACTTGAGGCTCATGTTTCAGATTTCGGC
ACAGCAAGGTTTCTGAAGCCCGATTCATCAAACTGGACAGCAATTGCAGGCACCTATGGA
TATGTTGCTCCAGAGCTTGCTTACACAATGGAGGTGAATGAGAAATCCGATGTTTATAGC
TTTGGGGTGCTGGCATTCGAAGTTCTGATGGGAAAACATCCGGGGGAACTCATTTCCTAT
CTACATTCATCTGCTAACCAAGAAATCCACTTCGAAGACGCGACAGATCCCCGTCTCTCG
CCTCCTGCAGAACGAAAAGCTGTTGATCTATTGTCCCGTGTCATAACTCTTGCTCGTTCA
TGTACACGTGTTGACCCTCGATCTCGACCAACCATGCGAACTGTGTCTCAGCTGCTCGAA
ATGAAGGCTGCTGGTTCCGAATAA
>EVM0047200
ATGTTTCTTCGGCGAGCTGCAGTGGCATTACCCCACTCGAGAAGGTTCTTTAGTACTGAC
AAAACTTATGATATTTCAAGTGTCATTGCAGAAATGAATAAGGAAATGGAATCAATCTTT
GGTGAATGTCCTCCTAGTGAACTTCCTGGTTCTATCAATAGCAATCATGCGGCTGGAGAA
TCCCGATTAAAACCTCATGGACTCGCCAGTTCTAGCTGTGAAAATTTTAGCAGGCCTGAA
GAATCCCAATTTGCATATCAAAAACTGAATCATAACCCAGTCGGGCTAACCCACATTGGA
AGTGCTGGAGAGGCCCAGATGGTGGATGTGTCACCAAAAGAAAACACTAAGAGAATTGCT
ATTGCTAGTTGCAAAGTAATTCTTGGCAAGAAGGTGTTTGATATGGTCTTAGCCAATCAA
ATGGCCAAAGGCGATGTCCTTACTGTGGCAAAAATTGCTGGCATAAATGGAGCAAAGCAT
ACTAGCAGCTTCATCCCATTATGCCACAATATCATGCTAACCCATGTTCGTGTTGATCTA
GTGATGAATCCGGAAGATCACAGTGTCAAAATTGAAGGGGAAGCTGCTTCGTCTGGGAAA
ACTGGGGTAGAGATGGAGGCAATGATGGCTGTGACGGTTGCTGGCCTAACTGTTTATGAC
ATGTGCAAGGCCGCTTCCAAGGAAATTCAAATGACAGATGTGCGGCTTGAGCGTAAAAGT
GGTGGTAAGAGTGGGGACTGGTCCAGGGTGTAG
>EVM0001914
ATGAATTGCCGTCACTGTCTCACAAGGTCATCCTCAGCCTTGCCTTTGCCAGGCTTCAGT
TTTTATCAAAGAAGACCATCCTCACCATCATCATTCTCTCTAAACATTGCTGGAGCCAAG
AATTCTAGTGATCTGCGGTTACGTGTAGCTGTGAAGGCAGTTCCCAGCTCACCATCCAGT
GCTGAGATGAGCGGTGCTGATGCTGAGGAGGAAGAGGAAAAATCTGAGATATACAGTCAT
AACATGACTGAAGCTATGGGGGCTGTTTTGACCTATAGGCATGAACTAGGAATGAACTAT
AACTTCATCCGTCCAGATTTGATTGTCGGATCATGTCTACAGACTCCTGAAGATGTTGAC
AAGCTTCGAAAAATTGGAGTCAAAACCATATTTTGCTTACAGCAGGATCCAGACTTGGAA
TATTTTGGGGTAGATATTAGTGCTATTCGAGACTATGCCAAGGCATGTGGTGACATTCAG
CATTTGCGGGCGCGGATAAGGGATTTTGATGGATTTGACGTACGGAAAAGGATTCCAGCT
GTTGTCAGCAAATTATACAAAGCCATAAATCGAAATGGAGGTGTGACATATATACATTGC
ACTGCAGGACTGGGCAGAGCACCTGCTGTTGCGATGGCATACATGTTCTGGTTTCAGGGC
TACAAGCTCAGTGATGCCCGTGATTTGCTCCTGAGCAAACGCTCGTGCTTCCCAAATCTG
GATGCTATCAAAAGTGCAACCGCAGATATACTTACAGGCCTTAGAAAGAAGCTTGTCACT
TTGAAATGGAAAGATGACAAGTGTTGCACAGTGGAAATTTCTGGGCTTGACATTGGATGG
GGCCAGAGGATACCCTTAGAATTAGATGAGGAGCAGGGTTTTTGGATTCTCAAGAGGGAA
TTGCTGGAGGGACGCTATGAATACAAGTACATTGTTGATGGTGAGTGGACCATCAACAAA
CACGAGCTATTTACCACTCCGAACAAAGATGACCATGTCAACAATTATGTTCAGGTTCTT
GACGGCGATACAGACAGTGCCAACGCCGCACTACGGAAGAGTTTAACCAGTGATGATCCA
GATCTAACAAGGGAAGAACGGTTGAAAATTAGCAGGTTTTTGGAAGCTCTTCCTGAAGAT
GAAGAGTGA
>EVM0046158
ATGGCAGCAACCCCACCAGCACTGGCAGTTTATGGAGGACTGCCAGCAGCAAAGGTGGCA
TCACAAGCTTATTTAGAGGCCATTAAAGATACAAGGGTGTTAATTGCTGATATTTGCAAA
CAGTTCTACAGCCATGGATGGGTTTCTGGGACTGGTGGTAGCATCACCATTAAGGCTCAT
GATGATACTATCCCTAAGCGCCAACAATTTATTCTCATGTCCCCTTCTGGAGTGCAGAAG
GAGAGAATGGAACCAGAGGACATGTATGTCTTAGCTACAAACGGGTCTATATTGTCCTCG
CCATCTCCGAAACCTTACCCACACAAGCCTCCCAAATGTTCTGATTGTGCTCATCTTTTT
CTGACGGCATATGACATGTGTAGTGCAGGAGCTGTCATTCACAGTCATGGCATAAAATCT
TGTCCTATCACCCATTTGGAGATGATAAAAGGAATTCAAGGGAACGACTATTATGATGAA
CTTCTTGTCCCCATAATAGAGAACACCGCTGAATGTTATCACTATCCGTTTGATGCTGCT
ATAAAACTTCATCAAATGGGCCTGGATTGGTCCACCCCAAACCATGGCCCAGTTCAAAAG
TTCAAAGGAGTTTTAGGCTGTAATGGAAATGTAAAAATGGTGGTTAAGGCAGGCATGGAC
AATTCAGATAATGGAACTGGGTCATTGCCGTGTTGCATTGTTCTTGACATTGAGGGAACT
ACTACTCCAATAACATTTGTTGCTGATGTTGAAGATGACTTGAAACAAGGTGTTGATGGT
GCTGTTCCTATTCCAACAGATGATGCTGGGAAAGAGGAGGTAATTGCAGCTTTGGTTGCT
AATGTGGAAGCAATGATAAAAGCAGATCGAAAGATCACTGCATTGAAACAATTACAAGGT
CATATATGGAGAACTGGATTTGAGAATAATGAACTGGAAGGGGTAGTTTATGATGATGTT
CCAGAAGCGTTGGAGAAGTGGCATGCTTTGGGCATAAAGGTGTATATATATTCTAGTGGA
AGCAGGCTGGCACAAAGACTTATATTTGGAAAGACAAACTATGGAGACCTGAGAAAATAT
TTGTCTGGATTCTTTGACACCACTGTGGGGAATAAGAAAGAGAGACACAGTTATATTGAA
ATCGCAGAGTCACTTGGAGTTGATAAACCATCTGACATTTTGTTTCTGACAGATGTTTTT
CAAGAAGCTGTAGCTGCAAAAGCAGCAGGTAACAACAAAATCCTCCTAGTGCATCATTTC
ACTACTAGTTTCGAGTTACTTAATCAGCTCAATGGATTTCTTTTCATTTCTTCAGTCATT
GTTTTGAGCATTAGGAATGAGGCAATGTTAGTTGAACCCCGATAG
>EVM0001910
ATGGCAAAAGATTGCATCAAAACGACGCCTTCAAGAACCACCCGTCATCACCATCCAAAA
GATCAGGATCAATGCAGAGATGATGACGAGACTTTAGTGTTTGATGCACAGCTTCTTAGA
TACCAATCAAGCATACCTCAACAGTTCATTTGGCCTGACCATGAAAAGCCTAGTGCTAAT
GCACCTGAACTCCATGTTCCACTTATAGACTTGGGTGATTTCCTCTCTGGTAACCCTGCT
GCTGCAATGGAAGCTTCAAGACTTGTTGGTGAAGCATGCCAAAAACATGGTTTCTTTCTT
GTTGTTAACCATGGAGTTGATAAGACACTCATTGCCCACGCTCTTAAGCACATGGACAGC
TTCTTTGAATTGCCACTTTCTGATAAACAAAAGGCTCAAAGAAACATTGGTGAGTCCTGT
GGATATGCAAGTAGCTTTACTGGCAGGTTTTCCTCCAAACTTCCATGGAAAGAAACACTT
TCTTTTAGCTATACAGCTGAGAAGAATTCATCAAAACATATTGAGCAATATTTCCATAAC
AGAATGGGGGAAGATTTCGCCAAATTCGGAAGGGTGTACCAGGATTATTGTGAGGCCATG
AGCACTTTGTCACTAGGGATCATGGAGCTACTAGGAATGAGCCTTGGTGTGAGCAGAGCA
CATTTCAAAGAATATTTCAAAGAGAATGATTCGATAATGCGGCTTAACTACTACCCTCCA
TGCCAAAAGCCTGACCTTACTTTAGGAACCGGTCCTCATTGCGATCCAACTTCTTTAACC
ATCCTTCATCAAGACCAAGTGGATGGTCTTCAGTGTATGTGGACAACGAATGGTGCTCTG
TCAAATGGTAGATACAAGAGCTGTTTGCACCGAGCAGTGGTGAACAGCCAAACACCGAGA
AAATCTCTCGCTTTCTTTTTGTGTCCGAGGAATGACAAGATGGTAACTCCACCGAAGGAA
TTAGTGGACACATGCAATCCAAGAATATACCCAGATTTCACATGGCCTATGCTGCTTGAA
TTCACACAAAAGCATTACAGAGCTGACATGAAAACACTCGAGATGTTCACGAACTGGCTT
CAGCAGAGAAATGTTAGCTGA
>EVM0001912
ATGATTTTATTCACTGGTTCAAGTGTTAGCGCCATTAATCCTTTCATTTTTCTCGATATG
GAATTCCCGATCCTTCTAGCCAGCCTTCTCTTTATCTATGTTGCCTTGAGACTCTGGAAG
AAATCGACAGGCAGCGATCGCTCAACTCCAACCTTGCCTCCAGGGCCATGGAAATTACCC
CTCATCGGAAACATTCACCAGCTGGCTGGCTCTCTTCCCCATCATCGCCTGAGAGACCTG
GCCAAGAAATATGGACCAGTCATGCAGCTTCAAATCGGACAAGTTTCAACTGTCATTGTA
TCTTCAGAAGAAGCAGCAAAACAAGTGATGAAAACACACGAGATCAACTTTGTCGAGAGA
CCCTGTCTCCTTGTGGCAAATATCATGTTTTACGATCGCAAGAACATTGGATTTGCACCG
TATGGAGACTACTGGAGACAGATGAGGAAGGTCTGCACGTTGGAGCTATTTAGTGCAAAG
CGTGTAAGATCATTCAGATCAGTAAGGGAGGAAGAGGTGTCCAGTTTTATCAGGAATATT
TATGCGAAAGCCGGCTCGCCAATCAACCTGAGCAAAATGATGCTCGATCTATCAAATGGC
GTCATTGCAAGAACAAGCATCGGTAAGAAATCCAAAAACCAAGAAGGCTTCTTGCCAATT
ATTCAAGATGTGGCAGAGGCATTGGCAGGTCTGAATATTGTAGATTTTTTCCCTTCTGCT
AAGTTCCTGAACAAGATCAGCAAGTTGAGGTCTAGACTCGAAAGGTCGCATCAAGAAGCA
GATGAGATGCTTGAAAACATTATAAATGAACGTCGAGCCAGCAAGGAAGAGAGAAAGATT
AGTCAGGACAACGAAGTGGAGGTTCTTCTGGATGTTCTTCTAAATCTACAGAATCAAGGA
AGCCTTGAATTTCCTTTAACAACCGACAGCATCAAAGCGATCGTAGTGGAAATGTTCGGT
GCTGGGAGTGAAACAACATCAACACTTTTGGAATGGTCAATGTCAGAGATGCTGAAGAAT
CCAAGGGTAATGAAAAAGGCACAGGAAGAAGTGAGGCAAGTCTTTAGTGATTCTGGGAAT
GTTGATGAAGCAGGCCTTCAAAATCTGAAATTCTTGAAGCTGATCATCAAAGAAACTCTG
AGACTGCATCCACCCATTTCTCTGATTCCAAGGGAATGCAGCAAGACATGCGAGATTGAT
GGATATGTCATACAAGCTAAAAGTAAAGTAATAATCAATGCGTGGGCTATTGGTAGGGAT
TCTAATTATTGGACCGAAGCTGAGAAATTCTATCCTGAGAGATTCCTGGACAGTTCAATT
GATTACAAGGGTACTAATTTCGAATTCATCCCATTTGGTGCTGGAAAGAGGATGTGCCCT
GGCATGTTGTTCGGTATTGGTAATGCCGAGCTTCTACTTGCACGGTTGCTGTACCACTTC
GATTGGAAACTTCCCAATGGAGCAGCTTTAGAAGATCTAGACATGAATGAGGCTTTTGGG
GGAACAGTTACCAAAAAACATCATCTTAACCTGATTCCCATTCCATATGCTCCCTGTCCT
TTGCCTGTGAAATGA
>EVM0046154
ATGCAAAAGCCCAAGCCCGTCAACATACTTAAATCAGTTTCTTTCGATGCGAGAGGCTCT
GAAATTCTAGCCGTTGTTGGTCCAAGTGGCACCGGAAAATCAAGTCTTCTTCGGATCATA
TCAGGCAGAGTCAAAGATAAGGATTTCGATCCAAAGAGCGTGTTAATAAATGGTCGCTGC
ATGGCTAGTACAGCTCAGTTGAGGAAGATATGTGGATTTGTCACACAGGAGGATAATTTG
CTTCCTTTACTGACCGTGAAGGAAACACTTATGTTCAGTGCCAAGTTCAGGCTCAAAGAA
AAGAGTGCAAAAGAGAGAGAAGAGAGGGTGGGGAGCTTGATGCATGAGCTTGGACTTTTC
CATGTTGCAAATAGTTTTGTTGGTGATGAAGAGAATAGAGGGATATCTGGTGGAGAAAGA
AAGAGGGTGTCAATTGGGGTTGACATGATTCATGATCCACCAATCCTACTCCTTGATGAA
CCAACTTCCGGCCTAGACAGCACTTCGGCACTTCAAGTGATCGAGCTACGTTCATCGATG
GCAAAAGCAAAGCAAAGGACTGTGGTGTTATCTATCCATCAACCAAGCTATCGAATTCTT
CAGTACATTCCCAATTTCTTAATCCTGTCTCGTGGTTCGGTTGTGCATATTGGCAGCCTT
GAATCGCTTGAGGAAACCATAACCAGGTTAGGATTCCAAGTTCCATTGCAATTAAATGCT
CTGAAGGATGCAAAATCCAAAATGTACATGCCTGCTCTGGAAAATGAACCATATTCCTAC
CCAATTTCTCTCCAAGATGAAATTGTCCAAATCCAAGAAGGTTTTGATACCAAATACTCA
GGCTTCTGTTCCTTCTTCAATTTGTTTGAAATTATATTTCTCTGCTCAAGATTTTGGAAG
GTCATTTATAGAACAAAGCAGCTATTCTTGGCAAGAACAATGCAAGCCATTGTTGGTGGC
TTTGGGTTAGCCAGTGTATATATCAAGATGAGGAAGGATGAAGGAGGAGTTGCTGAACGA
TTAGGCCTGTTTGCTTTCAGTCTTAGTTTTCTCCTTTCTTCAACAGTGGAAGCTCTTCCA
ATATACCTTCAGGAGCGGCGTGTTCTGATGAAAGAATCTTCAAGAGGAGCCTACAATATC
TCCTCCTACATGATCGCCAACACCATTGTCTTTCTGCCTTTCTTGTTTGCTGTGGCTATG
CTTTTCGCCATCCCTGTGTACTGGATTGTGGGACTTAATCCTTCCATTGCTGCCTTTGCA
TTCTTCGCATTTGTGGTCTGGCTTATTGTCCTGATGGCTAGTTCTCTAGTGCTTTTCCTA
AGTGCAGTCTCCCCTGACTTCATCTCAGGAAATTCTCTCATCTGCACAGTGCTTGGAGCA
TTCTTTCTCTTTTCTGGATACTTCATTCCGAAAGAGAACATCCCCAAATATTGGCTGTTC
ATGTACTATGTTTCCCTCTACAGATATCCATTGGATTCGCTGCTTACAAATGAGTATTGG
AGTGTGAGAAGTGAGTGTTTCTCCTGGCAGGGTCAGGATCATTCCAAGTGTGTGCTTACA
GGAAATGATATCTTGAAGAGCAGAGGACTTGACAAGGATACTAGGTGGATAAATACTTGC
GGATTCTATTGTAGCTCCCCTTGTAGAGCACTGTTTATTGTTCACTGA
>EVM0046155
ATGGCTATGAAGAATTGTTTCCAAGTTAGTTCGGTGAGCACCACCAGAGCTGGTGTTTAT
CATCCATTTGCTCCTGTGGAAAAGCTTCATTTGCCAACATCTAAATGTCTGAACACATCC
ACTTTGTTATTATCCTCACCTTCTTCATCCTTTCCTCCCTCATTGAGAAGCAGATGCCAA
AAATCCCGCATTGTCTGCAAAGCTCGTGAAGCTGTAAATACAGTTCAGGTAGCGACAGAT
GCAAGCTGGGATACTGTCATTGGAGGTGAGACCCCTGTTCTGGTGGAGTTTTGGGCACCA
TGGTGCGGACCTTGTAAAATGATAGCACCAGTAATCGAGGAATTGGCACAAGAATATGCA
GGAAAGATAGCTTGTTACAAAGTAAACACGGATGACTGCCCTAGCATTGCCACTAAGTAC
GGAATAAGAAGCATACCAACCGTGTTGTTTTTCAAGAAAGGAGAGAAGAAAGAAAGTGTT
ATTGGAGCAGTGCCAAAGACCACCTTGTCTAGTTCCATAGAGAAGTATATAGATGTTTGA
>EVM0046156
ATGAAGCACATTTTCAAGAAGTTACACATAGGCAGCAACCACGAGTCATCGCCAAATCGA
ACAAGTAATGAAACAGCCACCGGTGCACCACCACCACCAGGTTCCTCTGATCAACGCCTG
TCCTCTACCGGACATTCACCTGCCAGTCCTCCATTAACATCGCCTTCTCCGGCGACGACA
GTGCAATCGTCTGCGATTAGTAACCGGACAGATTACTTTACGTCGGAGGAGGAGTTTCAG
GTGCAATTAGCGTTGGCGATTAGCGCGTCGAATTCGGAGTTTAGATATGACACGGAGAAG
GATCAGATCCGTGCCGCGACGTTGTTGAGTCTAGAAGGAGGAGGGAATAATCGGGTTGAT
GTGGTTAGAGAGAGAGGTGAGGAAAAAGTGGAGGATATGTCGAGATATTATTGGGAGTAT
AATGTGCTTGATTATGGGGAAAAAGTGATGGATGGTTTCTATGACGTGCTATGCACAAGT
TCAGCAGTCCAAGGAAAAATGCCATCTATAACAGATCTAGAAACAAATGCTAGCAATTCT
GGTTTTGAAGCGGTAATAGTCAATCGAAAAATTGATCCCGCCTTGGAAGAACTGTTGCAA
ATTGCACAATGTATTGGATTAGATTGCCCTGCTACCAATGTTGCTATTTTGGTACAGCAG
TTAGCTGAACTTGTTACAGGACACATGGGTGGGCCAGTGAAGGATGCCAACTTGATTTTA
TCAAAGTGGATGGAGAGAAGCTCAGAATTAAGAACTTCTCTTCAAACTAGTGTATTGCCT
ATTGGGTCCATAGATATTGGTCTGTCTCGACATCGTGCTTTGCTTTTCAAGGTGTTGGCT
GATACCATAAAGTTACCTTGTCGACTGGTGAAAGGAAGTCATTACACTGGCATCGAGGAT
GATGCTGTCAACATAATAAAGTTGAAGGATGAAAGAGAGTTTTTGGTCGATCTCATGGCA
GCTCCCGGAACACTGATACCAGCTGATGCCCCAAGTACAAAACACAGTTCCTTTAAGATC
CCTGCTCCTCTCTCCTCTAATGACACTGGAGTTGCTTTCACCAGACCAAAACCATTACCT
GGTGAAGGCACTGGCCAGAGCTCTTTGGTGGATGGTATTTCGCCTTTGAATAGTAGATTA
AATTCTGAAGACGCAGAATCCCTACCTTTTTTCTCTGGTTCAAGTAGTGATGCCGGTGTT
GGTTCTTCTGGAGTAGCTAATAAAGCTGCTCCAATTAATCAGCTTGGTAATATATCCTCC
ACAGCCATTGGAACTTCTGTATATAAGGGGAGTCGTGGGGCCCATGCTGTTGGTGATGGT
GTGCGGAAGAATGTTAATGTAGTTCCGTATGGTCCTAATAGCCCAGAGGATTCTAGAAAC
CTTTTTTCAGATCTTAATCCGTTCCAGATCAAGGGAACTGGGAAAAGTTCCTTGCACCAC
AAACCTGTAGAAAATAAAATTACTGAGTTTCCAGGATGGAAAAATAACCCTGTTCCTTCT
GCGCCTGCACCATTGGTGTGGAAGAATCGATATGCTTACAATGAGGTGCCTAGAAGGAAA
GAGAATGAACATGTGGAGGGCCTCTATCCTAGAATTAACCGGGAACCAAATAATTATAAT
CAGTCCTTAGCTTCTACCAGTTCTTCCGAAAAAGCTTATCCACAGGGTCTCAAGTCATCT
AGTAACTTTAATCCAACCAATAAAGAAAGTGACACCAGGAATTATGCAAGCAGTGCCAGT
TCAGCATTGCCATCAGATCCTAGTCAATGCCACAGTTTTCCTTCTCCTGAGGAAGCAAGC
TTAAATTTGAAAGAAAATAAACCCTGGGATGCAAAAAATTTGCAAAATGACTCGGAAGCC
ATGGCTAAAGAACACGAAGACAATGGAATTGGTTTCCATGACGGTAGGAAGTGCACACAA
GACATATTTATGGGGACCATTCTAAAGTTGAAGGATCCAGAAGGTCCAAGTGCATCAATT
GATCCGGGCTGTCACAGGGTTGACCAAATAATGGACGATGTAGATGTGAGTGATGAAATA
TGTTGGGAAGATTTGGTTATTGGTGAAAGGATCGGACTAGGTTCATATGGAGAGGTCTAT
CATGCTGATTGGAATGGCACGGAGGTTGCTGTGAAGAAGTTCTTAGACCAAGATTTTTCA
GGTGCTGCCTTGGATGAATTCAGAAGAGAAGTGCGAATAATGCGCAGATTGCGTCATCCA
AATGTTGTTCTTTTTATGGGTGCTGTTACCCGTCCTCCAAACCTTTCTATCATCACAGAG
TGTATTCCAAGAGGAAGCCTATACCGGATTCTTCATCGTCCTCAATGTCAAATTGATGAG
AAGCGTAGAATAAGGATGGCTCTCGATGTGGCAAGGGGCATGAATTGTTTGCATTCCAGC
ATGCCAACAATAGTTCACCGAGATTTGAAATCACCAAATCTTCTGGTTGATCAAAACTGG
ACCGTCAAGGTTTGTGATTTTGGGCTCTCACGCTTGAAGCATAACACCTTTTTGTCATCC
AAATCAACTGCGGGAACGCCTGAGTGGATGGCACCTGAAGTTCTCCGTAATGAACCCTCT
AATGAGAAGTGTGATGTATATAGCTTTGGAGTCATTCTTTGGGAGCTCGCAACGATAAGA
TTACCCTGGAGTGGGCTGAACCCAATGCAGGTTGTAGGTGCAGTTGGTTTCCAGAATCGT
CGCCTTGAAATCCCCAAGGAAGTTGATCCCTTAGTTGCAACGATAATTTGGGAATGTTGG
CAGACCGATCCAAACTTGCGACCGTCATTTGCGAAGCTCACAGCTGATCTCAAGCCTTTG
CAGCGGCTGGTCATCCCTTCACATCTTGACCAGCCTAGCCCATCCTTGCAACAAGAGATT
GCGGTAAATTCTACGCCCTGA
>EVM0046152
ATGCAACCCCGTGTCTTCCCAGCCATGTATTGGTTTATCACGTTCATAATCATGATCTGT
TTTCGTGGTTCGACATTTGTGTTTGGTGACGACGACGAGCGATATGTAAACTGCGGCAAC
TTATTTGACTGTGGAGATTTTAAGGATGTTGGCTATCCTTTCTCGGGATCCAATAGGCCT
GATTACTGTGGCTATCCGGAGTTTAAGCTAAACTGCAGTGACCAAGATCCGGAGATCACA
ATCAAGAATTTGGCCTACAAAGTTCTTGACATCAATAACCAGTCACGGACTCTCAGGGTT
GCTCGAAAAGATTATCCAGAAAACAGTATCTGTCCGACACTCCTTCTCAACACAACTTGG
ATACCCAATATTTTGAACTACACGTCCGATGATCGTAACATAACAATTTACTATGGTTGC
CCCGCTCAGGGTGCACCAACTTTTGATTATTCATCTCAGTTTCCCTGCACCATAAACACC
ACGGAGATGACGGGCTACTTTACAGCACTTTCCAACTTGTCGTTCCTTGGCAGCTCCGCT
TCTAACTTGATCAGTTACCGGGCATCGTGCAAAGATAGCGTTGAAGTTCCAGTACGTGAA
TCGGCTCTTTTGAAAATTTCAAGCACTCCAACTGTAACACAGTTTCTGGGAATTCTAAAT
GAAGGTTTTGATATGGTGTGGAGTGCAAATGATTCATTATGTGAAACATGCAAACTTAGT
GGTGGTAAGTGCGGGTACAACCAGACTACCGCAGCCTTTTCTTGTTTTTGCAAGGATCAA
CCTCGAGAATTTTCTTGCCAACAATCTCCTCCTGGAGCTCAATCCCCAACTGGAGTTCAA
TCCCCAAGGAAGTCGAAAAACCGAGGACCACTTGTAATAGGTTCATCAGTAGCTGCAGCA
GCGATAATAACCTCTTCCATAATTATAATATGTCTCACTCAAAGAAAAGGTTCATTTAGT
GCAGTCATAACAATGACCTTCAGGCTGAAGAATTCACAACATGTTGACAGTGTTGAAACA
TTTATGATGGACTACCATTCACTTACTCCAAAGCGTTTTTCATATTCAGATATCAAGAAA
ATGACCAACTCATTCATCTATACACTAGGGCATGGGGGGTTTGGTAATGTATACAGAGGA
AAGTTACCAGACGGTAGTCTTGTGGCTGTAAAAGTCCTAAAAGAATCCAAAGGTGATGGA
GAAGAGTTCATGAATGAAGTTGCAAGTATCAGTAGAACTTCCCACGTGAATGTAGTTACC
CTTTTGGGCTTCTGTTATGAGAGGAATAAAAGAGCTTTGATTTATGAATTCATGCCCAAT
GGATCATTAGATAGCTTCATATCTGAAAAAGGTACAAAATATCGTTTAGAATGGAAAAAA
TTATATGACATTGGAGTTGGCATTGCTAGAGGTCTGGAGTACTTGCATAGAGGTTGTAAC
ACTCCGATTGTGCATTTTGACATAAAGCCTCACAACATTCTTCTAGACGAAGACTTTCAT
CCAAAGATCTCTGATTTTGGTCTCGCGAAGCTATGCAAGAGCAAGGTAAGTAAGATTTCA
ATAATAGATGCTAGAGGGACTATAGGTTACATAGCACCCGAAGTATTCTGCAGATCTTTC
GGAAGAGTAACTTACAAATCTGATGTGTATAGCTATGGAATGATGGTTCTTGAAATGGTC
GGACAAAGTAAAGATTTTGATATGGGATCGTCGGAAACCAACGAGATGTATTTCCCGGAT
TGGTTTTATACTTATCTTGAACCAGGAAAGATTACAACACTTCATGGAGATAGAACGGAA
GAGGAAGAAGAGATTGTTAAAAAGATGATTTTGGTGGGTTTGTGGTGCATCCAAACCATT
CCATCACATAGACCATCAATGACGAAGGTGGTAGAAATGTTTGAAGGTAGTCTTCAGTCT
TTGCAAATTCCAACAAGACCTCCCCTTAATTCTCCTAGAAGGTCCGCTCAAGAGCAGTAC
TCTTCCACTGCATCATCACTCCCTTGCGAATCATCCCAGGAGGGTCGGGTATACAAGCTG
TCTGCAGATGAAAGTGATTTGTAA
>EVM0027495
ATGACCTCCTCAATGCTCAATGGAGCTGAAAACCTCACTATGATTAGAGGCATAACCCCT
AAAGGGCTAGGCTTCGGGGGCTCTGATTTGCAAGGGAGGCACTTTTCCAGAGTGAATATA
GTCGCTAGTACTAGAATTCCAAAGGCAAGAACTTTGACACCCAGGTGCAGTTTATCAGCC
TCTAGGCCAGCTTCACAGCCTAGGTTTATCCAACACAAGAAAGAGGCCTTTTGGTTCTAC
AGGTTTCTCTCAATCGTGTACGACCATGTGATAAATCCTGGGCACTGGACCGAGGACATG
AGAGATGAGGCACTCGAGCCTGCAGATCTCAGTAACAGGAATATGTTGGTGGTGGATGTT
GGTGGCGGCACTGGTTTCACCACTTTGGGTATAGTTAAGCATGTGGATGCCAAAAATGTT
ACCATCCTTGATCAATCTCCACACCAACTTGCGAAGGCAAAGCAGAAACAGCCTTTGAAG
GATTGTAAAATTATCGAGGGCGATGCTGAGGATCTAGCAATTCCTACTGATTATGCGGAT
AGATATGTGTCTGCTGGGAGTATTGAGTACTGGCCTGATCCACAACGTGGCATCAAGGAA
GCATACAGGGTCTTGAAACTAGGGGGTAAAGCCTGCGTAATTGGTCCGGTGTACCCAACA
TTCTGGTTGTCTCGCTTCTTTGCTGATGTTTGGATGCTCTTCCCGAAGGAGGAAGAGTAC
ATCGAATGGTTCCAGAAGGCTGGATTTAAGGATGTTCAACTGAAGAGGATTGGCCCAAAA
TGGTATCGAGGTGTTCGTAGGCATGGACTGATCATGGGATGTTCTGTGACTGGTGTTAAA
CCTGCATCTGGAGATTCTCCTTTGCAGCTTGGTCCAAAGGCAGAGGATGTGACAGAGCCT
GTAAACCCTTTGGTGTTCCTTCTGCGCTTCATTTTGGGTGCCATGGCAGCAACGTACTAT
GTGTTGGTTCCCATCTATATGTGGCTCAAAGATCAAATTGTACCCAAAGGTAGACCAATC
TAA
>EVM0027491
ATGAGCGCAATGTACTCAAATCTAGCAAAGGGCCAATTATTTCCCTTGGCTACCAGGGTT
TCTTTAAAACCTAGATGTCTAAAACCCCAGTTTTTGCCAATAGGGTGTCATTCAAAAACC
TCACTAAACCCTCTAGGCGCCCACTTTACAACACTTTCACATGGTTTTGGCCGCAAAGCC
CATAAAGTTTGCAACTTTGTGAAACCCACTAAAACTAATGCTGGATTTCAGTGGAAGGAC
ATAGAAATGGGAGCGATAGCTAGAGCCAAAAGTATTTCAGGAGGGTTTAGAATTAGAACT
GTTTTGCATTGTTCTGCTAGAAGTTTCTCTAGATCGTTTTCGAAGAGTGTCGATGAAGGG
AGTGGTGTGGTTAGAGTTGGGAAGTCACTTCCTTGGTTGAATTCTAAGAAAGTTAAGGGA
GCAAAAGGGCTGGAGAAAGGGTCAAGTGGAAAGAGTAATCATTCTTTTCGGGGGGAATCT
GTGAAAAGAATGGAGAAAGTTGGTGGTGACTCTTCTTGGGTGAATTCGAGAAAAAGGTTA
GAGAAAGGAACCGTTATGGAAACTGGCTACTCATCTTGGGAGGACTCTTTGAAAAGGTTA
GAAGAAGTTGCTGTAGGAAAAACTGATCGATCTTCTTGGGAGGACGTAGCAGAAGCTGCT
TCTGGGAGAGAGACTATTCACAAGGTGTGGAGTAAAGAAAGTACAAGGAGAAGGGTGGGT
GATGCTAAGAACAAGTTAAGTGGTTATGGTTACACTGAAGGGGAAGATAGTGTTGAAGGA
GGAGAATCAGAAGAGGATCTGGAGGTTGTTGATGATCCGAGATGGGATAAGATAAAAAAT
AGGTTCAGAGGAAGGGTGGGCGTGAGAGGCCAGACTGAGAAACCTGATTTTCAAAGGTGG
AGTAGGCAGGACAATTGGGGTAGAAAGACATGGAAAGAGGCTACAGAATTGACTGTTCCT
AAGATTGTCGGTGAAGGGGTTTTTGGGGTGGGTCCTGTTTTGGCGGCATTATCAACTGGA
AGAAGAGAATTCTATGCATTGTATATTCAAGAAGGGCTGGATTTGAGTGGCAATAACAGG
AAGAAGAAGGACAAGAAAGGGTTTGAAAAAGTGTTGAGAATGGCTACGAAAATTGGGTTG
AGCACAAAGGAAGTTTCAAAGCATGACCTTAATATGATTGTTGATAACCGCCCCCATCAA
GGCCTTGTGCTTGATGCATCCCCGTTGGAGATGGTGAAGATACAGGAATTGGATGCAGTT
TTACCTGATGAAGAAAAGGGTTCTCTTTGGGTAGCCTTGGATGAGGTTACAGATCCTCAG
AATCTGGGGGCAATAATCAGGTCTGCTTACTTCTTTGGGGCTTCAGGGGTGGTGCTCTGT
GCAAAAAATTCTGCTCCACTGAGCGGAGTTGTGAGCAAAGCAAGTGCAGGTTCACTTGAA
ATAATGGAGCTTAGGTATTGCAAAAATATGATGCAATTCTTGGTATCATCAGCTGAAAAT
GGTTGGCGAGTTCTTGGTGGTTCTGTTTCTTCAAAAGCTGTTTCTTTGAGTGAGGTTTTG
CCTGGCCAGCCCACAATCCTAGTTTTGGGCAGTGAGGGCACTGGTTTGAGGCCATTAGTG
GAGAGATCATGTACTCAATTAGTTCGAATCCCTGGAAACATTCCAATGGATGCAACTGTG
GGAGGAGGTGATGTAGTGGAAGGTGAAGAAATAAATCTTGAGTGCTCAAGTGCAGGGTTC
CGGTCCTTTTTGGCTGTGGAGAGCTTGAATGTCAGTGTGGCAGCAGGTGTGCTTCTTCAC
CATTTAATTGGAAACAACAATGAGAATCACAGCTCATAG
>EVM0027493
ATGGCAGACCCTCAGACGCTGAAAAACTCACCTACTGTCACCAGACTCACCACTAGCAAG
GTGCAAGCAACCAAAGGTCCTGCGGCTAGAAGATTTGTTGGAGTCAGGCAAAGACCATCA
GGAAAATGGGTAGCTGAGATAAAGGATTCATCTCAGCGTGTGAGGTTATGGTTAGGAACA
TACGATACACCTGAAGAGGCAGCTAGAGCCTATGATGAAGCTGCCCGTGCCCTACGTGGA
GAAAATGCAAGAACCAACTTTGCATCGGTTATTCCAAACTTGAACCAATCTGGATCAGCC
CCTAGTTCTGATGGTGGGCTCGACTTGTCAGGATCGGATGGGAGGCACGTTCTTAGCTTC
TCTTCATTAAAGGCTAAATTGAGCAAGAATCTGCAAAGTATCATGGCTAGGACTACAGAG
AATAAGTCAACCAAAAATAGAGTGAGTGACCACTTTGCTTTTGCTAATATATTCCACTTT
AGGAGCCACCAATACCAAAACCCTGTGGATATGAAGAGCATCGAGAAAGTTGTGCAGCCG
AGCATCATTGTGCCCCATGTATCAGATCATAAACCTTCTTGTTCTTGGGAACCTTCTTGT
GTCTCAGATTGTAGCAATGAATGGATTGGATTCAGGCAGCATGGGTTTGATTCAGATGGA
TCTGATATTGGAGAAGTCAGCACGGTTAATTCTGGTCAAATGACAGGTTGGATTGATAAC
CCAGATATCAAAACTTGTTGTGGAGATCCTTGTCCAAGGAGTAAGAGGTTCAAGGTTTCG
TCTTCTGTTGTGGTTCCTCCTACCTTTAGTGGGCCTCCATCCTTCTGTGCTTCTTCTCCC
TCCTTTTGTGGCTCTCCATTTCATGTTGAGAACTAA
>EVM0027498
ATGGCAACTTTGGCACCTGGGATTCTGTTGAAGCTACTAAATGGGATGGATACAGGGACT
AAACCCACCAGCGAGCACCGGAGTTCACTTTTGCAGGTAACTGACATAGTACCAGCTGAT
CTTGACGAGAAGAATCTGTGGCCTAAACAAGGATTCTTCATTAAAGTATCAGATTCCTCA
CACTCTATCTATGTCAGTCTCCCCCCTGATCAAGATGATTATGTTCTCAGCGGCAAAATG
CAGCTTGGTCAGTTCATTTACGTTGACAGACTGGAGCCGGGATCTCCAGTTCCTGTTATC
AGGGGGGCAAAACCACTTCCAGGGAGACACCCATTTTTAGGAACCCCTGAACCACTAATG
GGTCTTCGAGGAAAGGGAGAGAGAAGTGGACAAAAACCACCCAACGGTCAAAGGAGAGGT
TCTTGGGGAACAGAGCAAAATGGGGCCGATGGGGTTTCATCTCCAATGGTTTTAAAGCCA
GTTCCTTTGGATTTTAATCAGTGCACACCGGTGAAACAGCGATTGACTATGGGTTGTGTG
AAATCAGTCTCGCCGGTGGTGAGAGGGAGAATTACCAGAGATGGAGGTACTAATGTGGTG
GTTAGGTGTTCTTTTGCTGGTGGTGGATCGCTGGCTAAGATGGTGGACAACAAGGTGGAG
AGCCCTGCATGGCTTAGGAAAAGTTGTGCTGCACCTTCTGCTAATTTCAAGTTTCTAAGA
AGCAAGAGTGTCTGTGAACGAGAAGCTAGAATTCCAATTAGCCCATGCAAATCATCTGAA
AAGAAAAGTTCAACTCCCCCACCGAGGTTAAGAAATGCAAGGGCTGTAGCTTCTCTCGGA
ATGGGCGGAGAAGCACAAAACTCTTGCAATTTAAAGGCCATCTCAGAAACACAGTGTCAA
TACGGTGATTCTGCCCTTGATACCAGTACCGAGCTGGCCATGAATTTACCAGGAAAGCTG
AACCAATTGTGCAAGGAAGCTGTGCAGCAACGAGAAACGGCTCAGAAGATAGCCCTCCAG
GCGCTAAGAGATGCCTCAGCCACTGAGACTTTAGTTCGGCCTCTCAAGATGTTCTCGAAT
TTGAGCAGATCAGCGAGACCAGATGCTCCAGCAGCCTGTTTTGGCCAGTTTCTGGAGTTC
CATCACCAGATTGTGAGAGCAGTTACTGATATGGTGTCCATTCAAGCAGCTACTTCGGCT
GCTGAGATTGGTAACACAAATATCGAACAGCGTGGAGAAAATTCCTCAATCTTACATGAA
ATTGCACACAATTCTATGGACCAATGTGGGAATTCTGTATTAAACTCGTTGAAAAGAAGA
AAAGCGTTGTACAAATCAATTTCTAGCTTCCCTGAAAGAAGTGATCATTTCGAGAAACTC
CAAGGATCAAATGCTAATCAAAAGGCCTTTCCAGAAAGAAAAGGGCCATCAACTCCACAG
GGAAAACAACCACTTAAAGCTATGATCGAGAATGATGAAAACAAGAAACCCACCTCCTCC
TCTTGCAGCTTAAGCAATACAATTAGGTTGGGTAGGCAGATTGAAAATGAAGCTGGAAAT
TGGTTCATGGACTTCCTAGAGAAAGCTTTGGAAACTGGAATGAAGAAATCTAAAGGAACA
ACAGCAGATGGGGATGCTAAGAAAGTTCCTCAATCTCTAATATTGAAGGTTATAAACTGG
GTGGAGGTAGAACAGTCTGACTGCAATAAGCGGCCAGTTCATCCAAAAGCAGCACAGATT
GCTCGGAAGTTGAGGATCATGGTGAAGAATCCTTAG
>EVM0027499
ATGGGAGCTTGTTGCAGTAGGGAACCATATGGTCACGGGGTGGTGGTAGAGGATGCTGTA
GAAGACAGAGAGCAAGAGGATGATGAGGAAGGTGATGCGATTATTGGAGATTATGGGGCC
CGTGTGAGGTTATATGGAGCTTCAAAATATACATCAATGTACACCCAGCAAGGAAGAAAG
GTGACCAATCAAGATGCTATGACTGTTTGGGAGGAATTTGCTGGTGATAAAGATATGCTT
TTCTGTGGCGTTTTTGACGGTCATGGGCCCTATGGTCACAAAGTTGCTCGCCATGTTCGT
GATACTTTACCCTCGAGGCTCTCCAGTGCAATCAAAGCATCGCAGTACAATAGCTTCAAA
CGTAGAGATAATAAAGGAAAAGGATATAATGGCGACGAGGTCAATAAAAATGAAGGTGAC
AGAGATAGTGGCGACGATAATGATAGCAGTAGTCTGCTGTTATCTGCATGGGAGACCAGC
TTCATTAAATCTTTTAAGGAAATGGATGAAGAACTTAGCCTTGATGCCAGCATTGATAGC
TTTTGCAGTGGAACTACTGCTGTGTCTGTAATTAAGGAGGGAAACAACCTGATAATTGCC
AACTTGGGCGATTCTCGTGCTATTCTTTGTTCTAGGGGCCCCAAAAACCGACTCGTTCCC
GTCCAACTCACTGTTGATCTAAAACCAAATATTGCAAGTGAAGCTGAAAGAATCAAGATC
TCCAATGGCAGAGTCTTTGCACTGGATCAAGAACCGGAAGTTTTCAGAATATGGATGCCT
GATGAAGACTGTCCTGGTCTAGCCATGGCAAGGGCTTTTGGAGATTTCTGCCTGAAAGAT
TACGGCCTCATTTCAACTCCTGAAGTTTCTTATAGAAGGCTAACCGATAATGATGAATTT
GTGGTTCTAGCTACTGATGGGGTATGGGATGTGTTAACAAACTATGATGTCGTAAAGATT
GTTGCTTCGGCAAGGAAGCGATCCATGGCTGCTAAATTGGTGGTGAAGTATGCTGTTCGT
GCATGGAAAAGTAAATATCCCGGTTGCAAGGTCGATGACTGCGCAGTTATATGTTTGTTT
CTGAAGAATCGAGCTTTGCTAACCCGATCCTTTTCTGAGCTGACCCAAGTCAGTGTGAAT
CATTCGGAGCTTGAATCCTGCTCTAATGTGAGCTTGGCCAAGCTTGAAACCTACTCTGAA
GTGAGCCGGGCCAGTCTCAATCGCTCAGAGATCGCAGCGGTTCCTAGGAAGTTCAGATCC
GAGAAGAGAGGGGAAATCTCCGAAAATGCCAAGGCTGCTCTAAACTCCGACGAGAATGAC
TTTCCTTCCGCCAGATTACACAAAGTAAATTCATCCGGAAAGTTCCCTCGATTGCGCAAT
GTTTTGAGTCGGCGAAAATCGACCAAAGATGAAGCTGTTGAAGCTTGGTGA
>EVM0057776
ATGTTAGGCCTTCACAATATTCTCTTTATAGCTCCACCACCTTCTTCTTGTAACCACCAG
CAGCCACCACAAGCTCCCTCTACTCACCAGATAACCAATACCAATGATCAATATGGTATT
GCAGACAATCAAGAGTCTTGGACCACTTTAAAGAAATACCCGCAAGAATCAAGTTTCCTG
GAAATTAGGAGAGCTTTAAATGCTGTTGAGGATTGTGATACTGCAATAAATATTGGCCCT
GCAAGAGCTTGTAGGGACTGTGGAAACAGGGCGAAGAAAGAGTGTCAGTACAGGAGGTGC
AGGACTTGTTGCAAGAGTGGAGGGTATGAGTGCACCACTCACCTGAAGAGCACGTGGGTG
CCTGCCGCGAGGAGGCGAGAGAGGCTTGGCTATAGTAGTGGCGGTGGCGGCTCTTCTGCT
TCTTCTTCAGGCGGTGGCTGTATTGGTGGTAAAAGACCAAGAGATAATGTGAATGCTACA
TCCAAAAGTTTTAGTACTTCTAATAACAATGCTGCTGCTTCTTTGAATTTGGATACTGGC
TCTAGTTACCAGGATGGAAGCTTCAAACAGTCCTTGCCAGTTCAAGTTCGTGCCCCAGCA
GTTTTCAGGTGCGTCAGAGTGACAGCCATTAATGGTGGTGGAGCTGAGGTTGCCTATGAA
GCTAAGGTGAATATAAGTGGCCATGTTTTCAAGGGCTTTCTTTATGATCAAGGGATAAGC
GAGAAAAAACTGTTTCCATGTAATTCAAAAGGGGATTCCAGTGAAAGAAATAGAGATTCT
TCCTCGCCGATCGTTGATCCATCGGAGGCTTACACAGCCACTGGCAACCAGAGATTGCTT
GAAGGTACAGACTGCACCACTTAA
>EVM0057777
ATGGCCTGGATGCAAATTATGTACAAGAAATTTGAAGCTATGTGCTTGGAGTTGGATGAT
ATCTTGGAGCAGGAAGGGTTGAAATATGCCGACCAATTGCAGTCAGTAGGTGCTAATATC
AAGCACTTTTGCTCAGAAGTTGTGCGAGATGTGCAGCCTCAGCCAACTGAGGATACTATG
GATGGTGTAGCCAGCGACTCTTGTCTAGTGAAAAACACCGAGTCAGATAAAATGTCAAAG
GAAGGCATTGTACAAAACCATTTTGATCTGGAACCTTGCAACGTGAGTCATTTGCTTTAC
TCATGTTCTGTTGAACCTATCAAGGCCACAAAGTATGATCTGTCTTTGGAGGAAATGATT
GTTGCCGAGAACTTGCTTCTCCTCAGAACCTATCAGCCTGAGGCATTTGATGCCCCAGAA
GACAAAGATATAAGCATTTCAGTATCATCCTCAACATCCTATGATCTACTAGAAAGTAAC
TCTTTCACAGAGGCAATTCCAATAGATGGGCTATCTTCAAAATCTGTTAATCTGGTTGAC
TCGTATGAAAGCAAGGTTCCAGATTTGGGATTTACTTCGATAGAGGCCTCAGCTGAACCG
AGCAGACAGATTGACAACTCCACTGAAGATGCTAGCAGTCTGGGATCATCATCTTCAGTG
AAGCTTGATAGGAGTTGCTTTGTTACCGATTGTAATGAACTTTCTTCTTTTTCATACGAA
GCAGGACAACTAGGGTCTTCCAAGGAAATCTTGGATAATGTTTCGTTCAAAGCGAATCAG
GTTTTCAATCAGGAACCAGCTTCTGATCCAAACGCCAGTCAACAGAAGGAAAGTTTCGCA
TCAACTGTTATTACCAGACCAGATCACGATCCCTGCGACTCCGACTGGGTGATTGTCTAG
>EVM0057772
ATGGCTTCTGAGAAAGTTGAGACTGTTATTGCTGGAAACTACGTGGAAATGGAGAGAGAA
GAAGGGAGTTCCAAGTCTACTAAGAGCAAGTTCTCAAAGTTCTTATGGGATGGTGGTTCA
GTATATGACGCTTGGTTTAGCTGTGCTTCGAATCAGGTTGCACAAGTGCTTCTCACATTG
CCTTACTCATTTTCACAACTTGGCTTGTTGTCTGGAATCCTGTTTCAACTTTTATACGGC
TTAATGGGAAGCTGGACTGCTTACCTTATTAGTGTTCTTTATGTTGAATATAGAACTAGA
AAAGAGAGAGAAAAGGTTGATTTCAGGAATCATGTAATTCAGTGGTTTGAAGTTCTTGAT
GGGCTGCTGGGGAAACACTGGAGGAATGTCGGCCTCCTTTTCAACTGCACTTTTCTTGTA
TTCGGGTCTGTGATTCAGTTGATTGCCTGTGCAAGCAATATCTACTACATAAACGACAAT
CTAGACAAGAGAACCTGGACCTACATCTTTGGTGCATGCTGTGCAACGACTGTCTTCGTT
CCCTCATTTCACAACTACAGAATCTGGTCATTCTTAGGGCTTGTGATGACCTCATACACC
GCATGGTATATGACAATCGCTTCCCTAATCCATGGACAGATTGAAGGAGTGAAACACTCA
GGTCCAACCACAATGGTTCTGTATTTTACTGGGGCTACCAACATTCTTTATACCTTTGGC
GGGCATGCTGTCACAGTGGAAATTATGCATGCGATGTGGAAGCCTCAGAAGTTCAAGCTA
ATATACTTGATAGCAACACTTTATGTGTTAACCTTGACACTACCATCAGCTTCTGCAGTT
TACTGGGCATTTGGGGACTTGCTACTTACTCATTCTAATGCCCTCTCTTTGCTACCAAAG
AATGGATATAGGGATACTGCTGTCATTCTCATGCTCATCCATCAGTTCATAACATTTGGA
TTTGCATGCACCCCACTATACTTCGTGTGGGAGAAATTCTTAAGGGTTCATGACACAAAG
AGCGTGTTAAAGAGAGCTCTGGCAAGGCTTCCTGTGGTGATACCAATCTGGTTCCTGGCT
ATTATCTTCCCTTTCTTCGGACCTATCAACTCTACTGTTGGATCTCTTCTTGTCAGCTTC
ACTGTTTACATAATTCCATCATTAGCACACATGATCACTTTCTCCTCAGCCTCGGCTCGA
GAGAATGCCGTGGAGAGACCGCCCCATTTCTTGGAGGCTGGGCGGGGTTATATTGCGCGA
ACATTTTCGTGGTGGTGTGGGTTCTTGTGGTGGGATTTGGATTTGGAGGATGGGCGAGCA
CGCTCAACTTTATACGCCAGATCGATTCATTTGGTCTGTTCACAAAGTGCTACCAGTGCC
CTCCCCACAAGGCTTGATTATTGGATTCCCCTATCTAGCTACTTTCAGAAAAGAAAGTCA
GCGGATTAA
>EVM0057773
ATGGGAAAATCATTCACACTAATTCAAACAGTATCCACAGCTGGAGTTTTCTCTGCCGTT
TCCTTCTGGTATGGTTTCATGTTTGGAAGAGAATCAGCTCGGAAAGAGCTTGGAGACTTG
ATTGAAGGTCTTCGCCGTGGAAACCCAAATTCAATTGAAGAGAATCAGCTCGAAAAGAGC
TTGGAGACTTAA
>EVM0057770
ATGGTTACAACAGCGGTCCACAAAAGCCAGCAGCAGCAGCAGCAAAGCCCTGTTTTAATT
GTGGGCAATTACTGCCACGATGTTTTGATCCAAAACAACGCAGTCAAAGCTGTATCGCTT
GGTGGTGCGGCCTCTTTCATTTCCAATGTTTTCAATGGAATGTCAATTTCTTGTAACCTG
GTATCAAAAGTTGGGGAAGATTTTAAATACCCAGTTAGTTATACCCAATTATCGATCTTA
AAACGGGTCTGTGCTTGTGACCCGATTAGGCCATCGGATCTTCCAGATACGAGGTCCAAA
TATGGAATGGCAGTTGGTGTTGGCGGGGAGATACTGCCTGAGACGCTTGAGAGAATGATT
GAGATTTGTGATGTTGTATTTGTTGACATTCAAGCTTTAATCAGGGTTTTTGATAGCGTT
GATGGGACTGTTAAGCTTGTTAAATTAGCGTCATCGGAGGAGGCGGTGTTTATGGATGTA
GAAGAGGTGAGGAGGTGGTGCTGTGTGGTGGTGACTAACGGGAAACATGGCTGTAAAGTG
TATTGGAAAGACGGGGAGTTGGGGATTTCGCCGTTTTTGTTTCTTTGGTGGGTTTGTGGC
GGGGTTGGTTCAAGGATGGCTGTACCTGATGCTGCTTTGCTGGGCAACTTGTTTGGTTCC
CTTTCTGTTGAACAAATTGGTTTGCCTAAGTTTAATACGAGGTTGTTGCAGAGTGATGAT
GAGCTAAAGTTCTTGAGGCCAGAAGGACACGAACAGTTCCATACTCTCCTTGCTGCTGAA
AAATTAATAAGCCCATGTTCCATTGAAGAACATCAATGGAATTCACCAACTTCTACGGAG
CAAACCGCTGTTCCACATTTCACGAAGCAGCCTCAATTATTAGCTAACCCCATGTATGAG
GAGCCAATCCAAAGAGTTGAGTGA
>EVM0057771
ATGTTCAAACTAGGAGGGCTAAAATCAACTCCGCCATCACCGTCGCCACATCACCTCCTC
TGCCTCCTCCTCCTCCTCCCTATAATCATAATCAATGCCGCCGCCACAGTCACCACCGCC
AGTGGTAGGAGATTCAAAGAAGCCCCACAATACGACAACTCACCAGCATGTCCTTCAATC
TCCACACAAGACATGTGCTCACAACAAGCAGTGCATGTGGCCATGACTCTTGACTACCCT
TATCTCCGCGGCACCATGGCTGCTATATTTTCCATCCTCCAGCACTCTTCCTGCCCGGAA
AATATTCGTTTCCACTTCATTTCCACCCCCTCCTCTACCCACCTCCATGAGGCCATTTCC
TCCTCCTTCCCTTACCTCCGTTCCCAAATCTACTCTTTCGATACCTACCCTGTCTCCGGC
CTCATATCCTCCTCCATCCGCTCAGCCCTTGACTCTCCTCTTAACTACGCTCGAAATTAT
CTAGCCAACATCCTCCCTCCTTGCGTCCAAAAAGTCGTCTACTTAGATTCCGATTTAGTC
CTAGTAGACGACATTGCATTGCTAGCAGCCACACCACTTGGTGCCGGAACTGTGTTAGCA
GCACCAGAATATTGTAATGCTAACTTTACCATATACTTTACTCCCACATTTTGGGCAAAC
CCTTTGCTTTCCTTAACATTTTCCGAACGCAATGCCTGTTATTTTAACACAGGAGTGATG
GTCATTGATTTAGAGAGATGGAGAGAAGGAGATTACACAACAAAACTGGTTGAATGGATG
GAGCTTCAAAAGAGGATGAGGATTTACGAGCTGGGTTCATTGCCTCCATTCTTGTTAGTT
TTTGCCGGTAATATTGCTTCTGTGGATCATAAATGGAATCAACATGGTCTTGGTGGGGAT
AATTTCAGAGGTCTTTGCAGGAATTTGCATCCTGGTCCGGTGAGTCTTTTGCATTGGAGT
GGCAAAGGGAAGCCCTGGGTTCGCTTAGATGCTAACAGGCCATGCCCTTTAGATGCATTA
TGGGCTCCTTACGATCTTTTGCAGACACAATTTGCTCTTGAGTCTTAG
>EVM0057778
ATGGTTGTAGAACTCATGAAGGCTTACAGGAGCAGTAGTTTTTTAGTAACTAAAATAGAA
GAAAACGCAGTCGAAGAAGCGGCTTCAGGGCTCGACAGTGTTAACAAGCTAATTAGATTA
TCATCCCAACAGAATCAGGAAAATTTTCATCAGTCATCAACTTCGATCTCAAGAAGTACT
TCCATGGATGTGGAAATGGATTGCAAGGCTGTTGCAGTTTCTAAATTCAAGAAAGCCATT
TCTCTTCTGCGTCGTAACAGAACTGGCCATGCGCGCTTTAGAAGAGCTCCTGTGTCTGCT
CCTCCAGTTAACCAAAGACAAGAACAGAATTTTCAAGTTCTTGAAGCTAGTCAGGTTTAT
TATGCCACACCAATCCAGCAGATTCCACCTCCGGTTCATAACCAGAATCATCACCCTACT
GTAGTGCCAAAGAACAGGGAGACTGAGAGGAAAGATTCGGCAACTATTATAAATTTCTCT
TATTCTTCAGCTGGGAACTCTTTTGATACTGATAGAAAACAGCCATCGTCCTCATCATCT
TTTCATACTACAAATTTTTCTCAGGTTTCTTCAGCGGGGGAACCACCCTTTTCTACTTCT
TTGAGCAGAAAGTGTAGCTCTGAAAACTTGGATTCTGCTGGCAAGTGTGCTTCTTCTGGT
CGTTGCCATTGCTCGAAGAAAAGAAAGATGAGATTGAAAAGAGTGGTGAGGGTTCCAGCA
ATCAGCTTGAAGATGTCTGATATTCCACCTGATGACTACTCATGGAGAAAGTATGGTCAA
AAGCCAATTAAAGGATCTCCACATCCAAGAGGTTACTACAAGTGCAGCAGTGTGAGAGGA
TGTCCAGCTCGTAAGCATGTGGAGAGAGCTTCAGATGATCCATCAATGCTTGTAGTTACC
TATGAAGGAGAGCACAGCCACACCATCTCTGTCGCAGAGACATCAAATCTCATCCTGGAA
TCCTCCTAA
>EVM0057779
ATGGGTGGCTGTGTCTCGACTAATAATAGAAGAATAAAAACAACGAGGAAACACATGCGT
AAATCTTCCAAAACTAGGGGAAAGAGTTCCACTTGTATTTCTGATGCCCCTATCCAACGG
CTTAGTGATGCTGGGATTAGTGATTTTGCTCTTAGAGAGTTTGTTCATCTTGACTTTGAG
AAGGGTGCTGCAACCACCTGCAAGAGATCTGAAGTTTCTAATAAGACATTCCATCTCACC
CAGCTACAATGGAACCATAGTCAAATTGATGCAAATGGCATATTTCAATTTTCTGCAGGA
ATATGTCAAGAGGAAGTATGGTTTGACTCTCTTAGTATTATAGATTCAGATTCGGATGAT
GACTTCATCAGTGTGCATGGAGATTGTTTTCCTCCTGTTGGTAATGCAACTGGGCATAAA
CAAAACACTCAAATGCTTCAATATGGAGCTGCATCATGCTTTGTAGATGCTGGGTGCAAG
TACGATGGCTTCTATGAAAGTTACCTGAAAATGGATGGAGGAGGTTTAAAAGGCGATGAG
GTTTCTAGTAAGATAAAGAAAGCTTTAGATGATCCCTGTGGAAATTTTAAAGGTCTCAAA
GAGGGCATGCATGATTTGGCAGAGAAAACTCAAGAAAGTAGAAGGAAATCAAAAGTAATT
ATGCTTTCATTAAAGAGGAAATCTTGCGATGGAGAGGAAACAACAGAATTCTCCGAGAGA
TTACTGTATCGCCCAAGAGCGGGATTTCTGATTCCGCGTTCAAAAGGAGAGAAGCCAACT
GCTGGATGCTGGTCTGAGATTTCACCTTCAGTTTTTAAGCTCCGAGGCGAGACTTTTTTC
AGGCATGATGTCCAAGATAAGCTGAAGTGCCCTGCTCCGGACTGCAGTGCATATGTACCG
ATTGGCGTAGATTTATTTGTATGCCCACGGAAGATAAATCACATTGCTCAGCATCTTGAA
CTTCCTAATGTGCAAGCGCATGAGAAAATACCGCTGCTGCTGATCATTAATATGCAGCTT
CCCACTTATCCTGTTTCGATGTTCAATTGCGATTCTGATGGAGAAGGCATGAGCCTTGTA
GTATATTTTAAACTATCTGAAAATTACAACGAAAAGATCTCACCTTGTTTTCAAGACAGC
ATCAAGAAACTTGTCGAGGATGATATGGAAAAAGTTAAAGGCTTTGCAAAAGAGTGCACA
GTTCCTTTTAGAGAGAGGCTGAAAATTCTGGTGGGGCTAGTTAATCCAGAGGAATTGCAC
TTGAGTTCTGCAGAGAGGAAGCTTATTCAAAGTTATAATGACAAGCCAGTGCTTTCACGC
CCTCAACATGAATTCTTTAAGGGACCTAATTACTTTGAGATTGACCTGGATATACATCGG
TTCAGCTACATATCTAGGAAAGGATTTGAAGCATTCAGAGACCGCTTGAAGCATGGGATA
GCTAATGTGGGTCTGACTATTCAGGCACAAAAACAAGAGGAACTGCCAGAGCAAGTGCTG
TGCTGTGTGCGCTTGAACAAGATAGATTTGGTAAATAATGGCCAAATACCTACTGTTGTT
ACTCGGGATGATTAA
>EVM0017044
ATGGGGAACTGTCAAGCCGTAGACGCAGCAACTCTGGTGATTCAACACCCAAATGGAAAA
GTTGAAAACTTGTATTGGCCTGTGAGTGCTAGCGAGGTCATGAAGACGAACCCGGGTCAC
TACGTTGCTCTTCTTCTCTCCACCACCTTGTATCCAACCAGTAACAATGGCGGATGTCCC
GGCACCACTAACAATGATTCCCTGAGAGTAACGAGGATTAAGCTTCTCAGGCCTACTGAT
ACTCTTGTTCTTGGCCATGTTTATAGACTCATCACCAATCAAGAGGTTATGAAAGGGATG
TGGGCAAAGAAACAAGCGAAGCTGAAGAAAAACGATCCAGAATCAGAGGAGAAGCCTGAG
AGGGTGAAGGAGAAGCAGGGAACGGGACTGGATACAAAAGCTGGAAGATCCGAACAAGAG
AAGAAAAACCAGGTGGCCATTAAAAATGAAAGAAACAGGCCAAGGTCAAGAACACCGGCC
AACTCTGCTGCCGCCGCCATAACCAGATCAAGAGCATGGCAACCCTCACTCCGTAGCATT
TTAGAGGCTGGCAGTGGCAGCTAA
>EVM0013746
ATGATCAAGATGGATTCGTCGAAGATCTCTGTTGGACACATAGCACTCGTCTCCATTCTC
TTTGCTGGTGTCCTTTACCTCTGTACCTGGTCCGCCTCCATTTCAAGCCCTTTTTTGTTC
TCATCTCGGAGATTATATAACCATTGTTCATCTCGCTCACAATCTGACATGGAAAATTTG
AAGGTTCCAGTAGACGAGCTTGGATTGGCTCTGGAGAAAGCCTCGACACCAAACAAAACA
GTGATTATAGCTGTTGTTAACAAAGCTTATGTCGAGCAAAGTGTGGATGCCGAAATGACA
ATGTTTGATCTTTTTCTAGAGAGTTTTTGGCTCGGAGAGGACACCAGGCCACTTCTCGAT
CATCTACTGATAATTGCTGTCGATCAAGCTGCTTACGAGAGGTGCTTGTTCAAGAGGCTA
AACTGTTACAAACTGGAAACAGAAGGTGCTGATCAATTTGAAGGAGAAAAGATCTACATG
TCACCAGGTTTTATCAAGATGATGTGGAGAAGAACTCATTTGTTGTTAGAAGTTCTCAAG
CATGGATACAACTTTATTTTCACGGATACTGATGTAATGTGGCTAAGGAATCCATTTTCA
AGGCTAGGCATTTACAACGAGAGTGTGGACCTCCAAATGAGCACCGATTGGTTTAACGGC
GACCCCCAATCGGAAAACAATGCCATCAACACCGGCTTCTACTTCACCAGATCAAACAAC
AAGACCATCTCCTTGTTCGAAACATGGTACGGCAGAAAAGACAATTCTTCCGGCAAGAAA
GAGCAGGATGTGCTCTTTGATCTCATGACGGCGGGCATGTTTGGGCAACTGGGCGTTCAT
CCGAGGTTCCTGGACACGGTCTACTTCAGTGGGTTCTGCAAAGACAGCACAGATATCAAG
GCGGTGATCACTGTCCATGCTAATTGTTGTCGGAGTATAAATGCTAAGATTGGGGATTTA
ACTGCTGTTCTTCGTGACTGGAAGAGGTATAAGGCGGCGAGTGCAGCAGCAGCTGAGGCT
CCTCCCAGTAATGTGACTGTGCCTTTCAGCTGGACAGGTCATTTCGGATGTCGGCATTCC
TGGAAAATTAAACTTTAG
>EVM0017047
ATGTCTAGCAGAGGCCATTGGAGGCTGGCTGAAGATGAGAAGCTTCGCGAGTTGGTGGAA
CAGTATGGTCCGCATAATTGGAACTCCATAGCCGAAAAGCTTCAAGGAAGATCAGTTGGA
TCCCAGATCAACCGAAGCCCTTTTACAGAAGAGGAAGAACAAAGGCTCCTTGCCTGTCAT
CGGATTCATGGCAATAAATGGGCTGTTATTGCAAAGCAATTTCCCGGCCGTACTGATAAT
GCTGTGAAGAACCATTGGCATGTAATCATGGCAAGAATATGTAGAGAAAGATCGAAGATT
CCTGCAAAAACAGCAGCCCGAACGTTACTAGTCAACGAGCAGAAACCTTCCTTCTCAAAT
CATCAAGTTGTGAGGATCATGAATTGCGAGACACGGAACATTTCTCCATCATTTGTCCAC
GAATTCTTTGAAAGTTATTGTGATTATAGACATCCCTTCACTCTCAACTATCCATCAATT
TCCAAAACTTTCTGCAACGAAAATCCTAGCCCCTGTGAAGGAAAAATTCAACCTCTCGAG
TTTTATGACTTTCTCCAAGTAAAGACCGAGTCTAGCAAAAGTGAGGTGATAGACAATGCG
AGAAGAGACGATGTGGAGGTGGATCAGGAAGCCATGGAATTACATACGAGCAGCAGGGCT
GGTTTTCCATTCATTGATTTTTTATCTGCTGGAAACTAA
>EVM0013743
ATGCGCGTTAAGGAAGAAAACTCTGAGAAGAGTACAAGAACAGCAAATAGCTACGTACAA
GGTTCTGCCCAAGAAAGCCAGAATAAATTAAAAAGCGACAACATCACCTGCTTTTTAGTC
ACTATTCTCCCCTATGGAGCTAAACACATCAATGCTAGTAAAGTTACAAGCATCGGTGCC
ATCATTGATTACAATTCAAGAACCGGGAAAGAAATAAGAACAGCAATGGGAATAGCAGTT
CGAAAGTTCAACAATGGGTCACCAAATCACAAGCTGTCTCTTAAGTTTCAGGATTCCCGG
AGGAGCCCTCTTCAAGCCGCTCGTGCTGCTGAAAAGTTGATTGACGAGTATGAAGTTGAA
GTGATTATTGGTATGGAAAGATGGGAGGAGGCAGCTTTAGTTGCTGATATTGGAAGCCAA
GCTAAAGTTCCAGTTATTTCATTTTCTGCACCAGCCATAACACCACCATTAGCAACATCT
CGTTGGCCTTTCTTGATGAGAATGGCTCCCAGCGATTCTAATCAAATAAGATGCATTGCA
GATGTTGTTCAATCTTATAACTGGAGGAGGGTTGTAACTGTTTACGAAGATCATTCATAT
GAGATTGAATATAACTTAATTCTTCCACCATTTTCCTTAATATCTGATCCAAAAGATGTT
GTTAAAAAAGAACTGACAAAACTACTGAGCGAAAAAATACAATCTCGGGTTTTTATTGTG
CTCCAGTCATCGTTGCCCATGGTGATTCATTTGTTTAGAGAAGCTAAGGAGATGGGATTT
GTGGGGAAAGACATGGTATGGATACTTACAGATACAGTCACGGATTTATTGGACACAGTT
AACACTTCTGTTATCCACTCAATGGAAGGTGCTCTGGGAGTTAAGAACTACTATTATGAT
AATACTACTTTCTACCAAACTTTTCTTACCCAGTTCCGGAAGAAATTCATCTCTGAATAT
CCTGAGGAAGGTTACTATGAGCCAGGATTTTATGCTCTACGAGCATATGACAGCATTTCT
ATCATCACTCAGGCCATGGACAGACTGTCTAAGAGTACTAGCAGTCCAAAAGTGTTTCTT
GATAGCATATTAGCAACCAGTGTTGTTGGTTTAAGCGGCCAGATAAATGTCAAAGCAGGT
GAGATGTTGCATAGTCCTATGCTGAGGATTGTGAATGTGGTTGGAAGGAGATACAAGGAG
CTAGATTTCTGGATACCTGAGTTTGGATTCTCAAACCAGCCTGAGGTGGCAAAAGGTGAA
GCTGAAAATAGTACAGATGCTGGAAAGTTGAAAGGGACGGTGATTTGGCCGGGCGACCAA
CAACGTATTCCAAAAGGCTGGTTGATGCCTACCGATGCAAAGCGGATGATTATTGGTGTT
CCTGGTAGGACATCATTTGAGAAGTTTGTGAAAGTATCTAAAAATGCTGCTGGTGAGATG
GTATATGATGGTTTCTGCATTGAACTTTTCGATAAGGTGCGAAGACTTCTGGATTATGAT
CTGCCTTATCATTTTGACCCCTTCAATGGCACCTATGATGAACTGGTGGATCGAGTGCAC
AACAAGGTATACGATGCCATTGTCGGTGATATAACCATACTAGCCAACAGATCAGATAAA
GTTGAATTCACACAGCCATACGCAGAATCTGGATTGTCAATGATAGTTCCGGCAAAGTCT
GAAGAGTCAGCATGGATGTTTATAAAGCCTTTCACAAACGGAATGTGGTTGGCCACTGGT
GCTATATTGATGTACACAATGTTCATAGTTTGGTTCTTGGAGCATCACACCAATCCTGAT
TTTAAAGGCCCGTGGAAGAATCAAATGGGCACAGCTCTGTGGTTTACTTTCTCTTCTCTA
TATTTTGCCCACAGAGAGAAAATATACAGTAACCTCACCAGAGTGGTTCTTGTAGTATGG
CTTTTCGTAGTATTGATCTTAAACTCGAGCTACACTGCCAGTCTCAGTTCAATGCTGACT
GTCCGACGTCTGCAGCCAAATGTTACTGATATTGAGTGGCTGAAAAGGAACGGGTTAAAA
GTTGGCTGTGATGGAGATTCATTTGTTCGGAATTATCTGCAGACTGTGCTTGGATTCAAA
CCAGAGAACATCAAGAATGTTAGCGATGAATACAGCTATGAACGTGAATTTGAAAGTGCC
AACATATCTGCTTCCTTTCTTGAACTCCCATATGAGAAAGTTTTCATCGGTCATTACTGC
AAGGGATATAGTGCAACCACACCAACCTATAGATTTGGAGGCCTGGGTTTTGTATTTCCG
AAAGGCTCTCCTCTAACCGCAGATGTTTCCAAAGCGATCCTGAAGCTATCAGAAAATGGA
GAGCTGAAAACTTTGGAAGAAAAATGGTTTGCTCCATCACGAAAATGCTTAAGCAATGCA
ACTGACAATGATATAGCTGAAAGTTTGAGCCTCAAAAACTTCTGGGGTATCTACATAATA
ACTGGTACCACTTCGACTCTTTGTTTTCTCCTATTTCTATTTCGATTGCTGAAGAATTAC
CATCGTCAACAAGATGAGGACAAAGGCATTGCAACTCCAAGTGATAAGAGTGTTTGGGGA
AAAACAGTTACTCTAGCAAGGTATATCTATCATGGAGAGACTGTTATCCCAGGAGGATCT
CCAATTTCTGCTCCTTCCCCTGATGTCTATGAATGGAACTCTTCGAGGAGGGAATCCCCT
AGTCCTGAAGAGACTCCAGAGAATCTTCAGTTCTCAGAACCAATTGAAATGGAAGCTGTA
AATATTCCAGATTTTGACACTAGAGAAAACAGAAATTAG
>EVM0013741
ATGGCTACATCTTCTTTCCACTCCCTCCTCTCTCCTTTCCCGTCCATCATTTCAACCCAT
AAACGGCACCATTTTCCGACTCTCAACAACTTGCGTTTTGCAGCAAGAAAGGACCTTTCT
GATTCAAAACGACACGGTTCAGTTATTGTCCATGCTAAAGCAAAAACAAAAGCAAAAGAA
AAAGAGAAAGCAAAGGCACCACCTCCTCCTTCTCTCCATGACACAGCCACTGTGGAAACA
TTTGAAGAAGAGGAATTTGATGCTGTCAACATAGCGGAGGATGTAACCCAGTTGATAGGG
AGAACACCAATGATATATCTTAACAAAGTCACACAAGGCTGCGTTGCGAATATTGCTGCT
AAACTTGAATCCATGGAACCTTGTCGAAGTGTCAAGGATAGAATTGGTTATAGCATGGTG
TCTGAAGCTGAAGAAAGTGGAGCAATTTCTCCTGGGAAGAGTGTATTAGTTGAACCAACC
AGTGGAAATACAGGACTTGGAATTGCTTTTGTTGCTGCAACTAAAGGGTACAAACTTATC
ATCACCATGCCTGCATCCATAGGTCTTGAAAGAAGGGTCCTCTTACGTGCGTTTGGAGCA
CAAATTGTCTTGACTGATCCGGAGAAAGGTTTGAAAGGGGCTGTTGATAAAGCTGAGGAG
ATTGTTCTCAGCACACCAAATGCGTACATGTTTCAACAGTTTGAGAATGTGGCTAATACA
AAGATCCACTTTGAAACTACAGGACCTGAAATATGGGAAGATACTGTGGGCAGTGTTGAC
ATGCTTGTTGCTGGAATGGGGACTGGGGGTACTGTAACTGGCACTGGTCGTTTCTTGAAA
ATGATGAACAAAGAAATTAAGGTAGTTGGAGTGGAGCCTGCTGAAAGGAATGTAATATCT
GGGGAAAACTCAGGTTTTGTGCCAAACATCTTAGATGTTAAATTGCTTGACGAGGTTGTC
AAGGTCACAAATGGTGAAGCTGTTGAAATGGCAAGGAGATTGGCTTTGGAAGAAGGTTTA
CTGGTAGGTATTTCATCAGGAGCAGCTGCAGCTGCAGCAATCAGTTTAGGTAAAAGGCCT
GAGAATGCTGGAAAACTTATTACAGTTATATTTCCAAGCTTTGGTGAGAGGTACATTCCC
ACTGTTCTTTTTCATTCTTTATATGAAGAGGTTCGAAATATGGAACAAAGATAG
>EVM0017048
ATGGAGACTCATAATTTGTCTGTAAGACAATCATATTATTGCCTCTTTCTTACCATTTTT
GTAATCATCAGCTTCCAAGCATCTTTCTCTGAAGCAGAAACTCACTACCATGAGTTTGTT
ATTCAAGCTAAGCCAGTGAAGAGGCTGTGCAGAACTCATAATACAATTACAGTTAATGGA
CTTTTTCCAGGACCAACATTGGAAGTGCGTGATGGAGATACTCTTGTGATCAAGGCGATA
AATAATGCTAGATACAATGTTACACTCCACTGGCATGGAATCCGACAGATGCGAAATCCA
TGGGCAGATGGACCCGATCGCGTGACACAATGCCCAATCCAACCAGGAAGAAGTTATACC
TACCGGTACACAATCGAAAATCAAGAGGGGACTTTGTGGTGGCATGCTCATAGCAGATGG
CTCAGAGCCACTGTTTATGGAGCTCTAATCATTTATCCTAAATTGGGTTCCCCATATCCA
TTCTCAATGCCCAGGAGAGAAATTCCTGTTCTTCTAGGGGAGTGGTGGGACAGGAACCCG
ATGGATGTCTTGAGTATGGCAGATTTCACAGGTGCGGCCCCAAATGTGTCTGATGCTTAT
ACCATCAATGGCCAACCCGGCGACCTCTACAGATGCTCCAAGCAAGAAACTACGAGATTT
CCGGTGGATTCTGGTGAAACAATCCTCCTAAGGGTCATAAATTCTGGAATGAACCAAGAA
CTCTTCTTTGCAGTGGCCAACCATAGACTTACAGTAGTTGCTGTTGATGCTGCCTACACC
AAGCCTTTCACAACCTCATTCATTATGATAGCTCCTGGTCAGACAACTGATGTCCTTCTC
ACCGCTGATCAAACCCCAGCTCACTACTACATGGCAGCTCATGCCTATAACTCAGCCAAT
GCGCCTTTTGACAACACCACTACAACTGCAATCCTTGAATATAAATCTGCTCCTTGCAAT
GCCAAGAAAGGGAAGTCCTCAACACCTATATTCCCACAACTGCCAGGCTTTAACGACACA
AACAGTGCAATTGCCTTCACTTCCCGTCTTAGGAGCCCTTCCAAGGTTAAAGTCCCTCTT
CAGATTGATGAAAACCTGTTTTTCACAGTGGGGTTAGGACTCATCAACTGCACCAATCCT
AACAGCCCCCGCTGCCAAGGTCCAAACGGAACTCGTTTTGCAGCTAGCATAAACAATGTG
TCTTTTGTACTCCCAACCAGAAACTCCTTAATGCAGGCCTACTACCAAGGCCAACCTGGA
GTCTTTACAACAGATTTTCCACCAGTCCCCCCAGTACAATTTGATTACACTGGCAATGTC
AGCCGAGGACTATGGCAGCCTGTTAAAGCAACTAAGCTTTACAAATTGAAATTTGGTGCG
AGGGTACAAATAGTATACCAGGATACCAGTATAATCTCGGTTGAGGACCACCCAATGCAT
CTCCATGGATACCATTTTGCAGTTGTAGGGTCAGGCTTTGGTAACTTCAACCCTCAAACA
GATCCAGCAAAGTTCAACCTCATTGATCCACCATATAGGAATACCATTGGAAACCCTCCT
GGTGGATGGGTAGCCATCCGGTTTGAGGCTGATAATCCAGGGATTTGGATGATGCACTGT
CACCTAGATTCACATCTCAATTGGGGTTTGTCTATGGCTTTCTTAGTTGAGAATGGAGTT
GGCAAGTTGCAGTCAGTACAGCCCCCTCCACTTGATCTGCCTCAGTGCTAA
>EVM0017049
ATGGATAGCGTAGCAATAAACATAGATGAAAATTCAATTCCGAGAGATTACATGGCAGAC
TCAATGATAGGTAGTCAGTTACATGAGTTTGTGAGGCAGGACAATATTGAGGCCTTCAAA
AGCCTTGTCCAGAAAGATTTAGCAGAGAAGCTAGTGACTCCCTGCGGGAATACACTACTT
CATCTTGCCGCGAGCTATGGAAGTGACGAGGTTATAGCTTCTCTGACTGAAGAGTGTCCT
TCTTTGATCACCAGGAGAAACAGCCAGCAGGACACAGTCCTTCATCTTGCTGCCAGAGAA
GGAAAGGCCAGTCATGCAATTAAATCTCTCGCGGGATCGAACTCGAGCTTGATGAGGATG
ACAAATACAAAGGGAAACACACCTTTGCATGATGCAGTGATCAAGGGTAACAGAGAACTT
GCCGAGTTCCTAGCTTCCAAAGATCCAGAAGTGGCCTACTACAACAACAACAATGGCAGG
TCTCCTTTATATCTGGCTGTTGAGAATGGCAATAAGAATGGGATACTTGATAATCTCTTG
AATTTAGGAGTTTCGTTACCGATAAAAAGAGAAGATGGTGATGCCCTACCAAAAGGAAAG
TCCCCTGTTCATGCTGCCATCGAACAACGTGACATAGGTATAATGAAGAGAATTGGAGAG
GCAAGGCCATATCTATTACGTCTCACTGACGAAGAGATGGGAAATTCACTGCATTATGCA
TCATCCATAGGTTTCCTGGAAGGAGTTCGATTCCTATTACACAGGTTTCACGGTGGTGCT
TACGAAACAAACTCTGAAGGCAACTATCCTATACATCTAGCATGCAAAAGTCACTCTGTT
GGTGTAGTGAAGGAATATCTTGATATATTCCCATATCCAAAAGAATTCCTCAATAAGAAA
GGGCAGAACATTCTTCATGTAGCGGCTGAAAGTGGAAATCGCTTTGTGATTAGCTACATA
CTCAAACAGGATCCAAATCTCGTCGGGCCGCTGCTAAATGAGATGGATGAGGATGGAAAT
ACAGCTTTGCATTTGGCAGCAGGTTATGGTAAATCCGTGGCTGCATTTGTTCTTGTGCGT
GATAAACGCGTAGATAGTTCGGTCGTTAACAATGAAAATCTGACACCATATGATTTGGCT
GAACAACAATCCAAAAGTGCTGAAGAGAAATTCGATAAAGCAAATGAAATGGACAAAGCA
GTCGATTTAAAGCGAGATACAAAAAAGGCATCACCAAAAGACGAAGGACTGATTAATTAT
TTTGGAATGGTGACAACATTATCGATCTTATACTTCTATTCCCGCCCTAAGAAATCCCTA
AGTTGGCATTTCACCGTTACTCCAGGGCTAATCATATCACAGGAAAAAGAGGAATCAAAG
AACAGGATAGGGAAACTTTTAGTGGTAGCAGTGCTTGTTGCTGGTGTAACCTTTGCGGGT
GCTGTACAACTGCCACAATTAAGGGATAACAATTACTCAAGCGAACATCATCCTGAATCT
AACAGCACTATGACTGCCTCGCATTACAGCTCTTATCAGAATCTTCTGTGTGGTTATTTA
TCTCTTGATGTGGGAGCATTATCTGCCTCTATGGTGGCAGCTCTAATCCTTCTTTGGGCA
AGCTTCAATGATGCCAGATTTATACTCCTTGCTATTCAGGTTTCAGCGTTATTGGTTTTC
TTTGCTATTATCATGATGTTCGGGGCGTTCTTTTTATCTGTAAGAATAGCACTACTTGGA
TCCCCTAGGGGGTGGTTAAGAATCGCCATTACAGAGGTGGCCGTTGTGTTTTTTCTTGTT
CAGGCATTCCTTTTCTTGCCTTGGATTCTTCCGCGATCTGTCAACCACTTTCTTCAACGA
ATTATCTTGCATCATATCTACTACCTCTGGTTTTTCACGCTTTTCTACTGTTGGAGGTGG
CTGACCGAGACAGTTCCTGAACTTCCTGTTCTCAAGAAAAATGATGCTGGAGTATCCCAA
GAACAGAAATCAAAGAGCTAA
>EVM0013748
ATGCGTCACCTCTTAACCACGACTTTCCACCGCCACAACCACCGTCTGCCCGCCATTCTC
CACCACCTTCTCATCCGCCACTATAGAGCACCCAAACCACCAGCCCCTCCAAAACCTCCA
AAGCCACCGCAAAAACCTCAATCTTTCACATTACATGATGCGACCTGGGAAGACCCATAT
AGCTGGATGTCGCACTTAAATGACAAAGTAGCTATGAGACACATGGATATTTACATGGAA
CAAGAAGAGAAGTACATAGAAGCTGTCATGTCTGATACCGAGAAACTTCAAAGTAAACTC
CAGTCTGAAATGGCTTCAAGACTGCATTTTGACCTCTCTACCTCTCCCATTCGCTGGGGT
CCATGGTTGTATTATAAAAGAGTTGAAGCGGGGAAGCAGTATCCTGTGCTTTGTAGGAGA
TTGGCAAGCTTAAATGAACAATTCATTTCGAATAAAGATCCTTCGGGCGGGTTTGATTTT
GTTTCTGGGAAAAAAATTGAGCAGAAGTTGGTTGATTACAATCTAGAAGCTGAGAGATTT
GGAGGTTATGCTTATGAAGAATTATCAGAAGTGTCACCTGATCATAAGTTTCTTGCATAT
ACTATGTATGATAAGGACAATGACTACTTTAGATTGTCTGTGCGGAATTTGAATTCTGGT
GCATTGTGTAGTAAGCCTCAAGCAGATCGAGTGTCAAATTTGGCCTGGGCCAAGGATGGA
CAAGCATTGCTGTATGTTGTTACTGATCAACATAAGAGGCCTTGTCGAATATATTGTAGC
ATGATCGGATCAACTGAGGAAGATGTTTTGCTTTTAGATGAGCCAGCAGAAAATGTTTAT
GTTAACTTAAGACACACGAAGGATTTCCACTTTGTGACTGTAAATACTTTCTCTACAACA
TTCTCAAAGGTCTTTCTGATAAATGCAGCCGATCCATTATCTGGCATCACTTTAGTTTGG
GAATGTGAAGCTCAAGCCCACTGCATAGTTGAACATCACCAAGGATACCTTTACTTGTTT
ACTGATGCTGCCAAAGGGGGCCAAATGGTTGATCATCATTATCTTTTCGATAGAGTATTC
GATGATGATCGAGATATGGTTATTGAAGATGTTGATTTCTGTAATACACACTTGACACTA
ATCATACGGGAAAACTGCAGCTTTAGACTTTGTTCAGTTCCTCTACCTATGCCTGCTAGG
AAGGGAGCAGTTAGACTGAAAGAACTCAACCCTACATTCCTTCCTCTTCCAGATCATGTT
TCTCAAATTTGGCCTGGACCAAATTATGACTACTACTCATCAACCATGCGCTTTACAATA
TCATCACCTGTGATGCCCGATGCTGTAGTTGATTATGAGCTGTCAAGTGGCAATTGGAAT
ATTGTCCAACAGCAAAATTTGCTCTATGAAAGAACAAGAATTTTGTATGGGACAACCTCT
TCAGGAGGCATTGCCAATGGATCTTTGAATAATTTGAATTCTGATTTTCTGAATGAAATC
AAATCTGAAGACGATAACCTGTGGAATTGCCTCTCTGAGTTTTATGCTTGTGAACAGTAT
GATGTCTCCTCTCATGATGGAGTTATGGTTCCTTTAACTATTCTGTACTCACGCAAAAAC
AAAAATAAGAATCAAAATCCTGGTTTGCTTCATGGGCATGGAGCTTATGGTGAGTTACTT
GACAAGCGGTGGCGCAGTGATTTGAAAAGCCTTCTTGATCGTGGTTGGGTTATTGCATAT
GCTGATGTTAGAGGTGGAGGCGGTCATGGTAAGGCATGGCATCATAATGGTAGACAACAC
AAGAAACTTAATTCAATCAAAGATTTTGTCTCCTGTGCCAAGTTCCTCGTTGAAAATGAG
TTTGTGCAAGAAAACAAGCTTGCTGGTTGGGGATATAGTGCTGGAGGACTTTTGGTGGCT
GCTGCCATTAATAGTTGCCCAGATTTATTTCGTGCTGCCATTTTGAAGGTTCCCTTTTTA
GATGCTACCAGCACTCTTCTCAATCCCATTTTACCACTCACAGCAGCTGACTACGAAGAG
TTTGGATATCCTGGGGACATTGATGATTTTCATGCCATAATGAAATATTGTCCTTATGCC
AATATTCAGAAAGATGTCCTTTATCCTGCTGTGTTAATAACCTCGTCCTTTAATACACGA
TTTGGGGTTTGGGAAGCTGCAAAATGGGCTGCACGAGTTCGCGAACATGCTATTTATGAT
CCCAAACACCCGATACTACTTAACTTAACTACGGATATAGTGGAGGAAAATAGATACCTG
CAGTGCAAGGAATCAGCATTAGAAACTGCATTTCTTATAAAGATGATGGAATCATAA
>EVM0055738
ATGGCGCATTCAATTTCTTCCCTTCTTTCTATTATTGTTGTCCTACTCCTATCTCCATAT
GTGATCTCAGCTTCAATAACAATTCAGGATAGCTTCTTAAAATGTATCCAGAGAAATTCT
GAATCATCCTTTCCTTTTTCAACACTCTTGTATACCCCAAGAAACTCTACATTCACTGCT
ATTTTACAATCTTCTGCTCAAAACCTCAGGTTCACGTTGCCTTCTTCACCGAAACCTGAG
TTTATCTTCACTCCTCTGAAAGAATCTCACATCCAAGCTGTAGTTATTTGCTCGAAGCAG
CTTGGAATCCACCTCAGAATCCGTAGTGGAGGCCATGACTACGAGGGACTCTCTTATGTT
TCCGAAATTGAGAGACCTTTCAGTGTTGTAGACCTAGCCAAGCTCCGTTCAATTAGCCTT
GACATCGAGAATAACAGCGCATGGGTTCAGGCTGGCGCAACAAATGGTGAACTTTACTAT
AGAATATCGGAGAAAAGCAAAACTCATGGCTTCCCAGCTGGTACTTGCACCAGTTTAGGT
ATGGGTGGGCACATTTCAGGAGGTGCATACGGTGCCATGTTGAGAAAATATGGCCTTGCA
GCAGACAATGTCATCGATGCACGAATAATTGATGCTCATGGAAGACTTCTGGACCGAAAA
GCCATGGGGGAAGATCTTTTTTGGGCAATTAGAGGAGGTGCAGGGGGCAGCTTTGGAATC
GTCACTGCGTGGAAGGTAAAATTGGTTCCTGTACCATCCACCGTGACAGTATTTACAGTT
GCTAGGACCTTAGAACAAGGTGCTGCTAAGACCCTGTATAAATGGCAACAAATTGCTGAT
AAGCTGGAAGAGGATCTTTTCATCAGAGTGTACATACAGACAGCTAACACTAGTAATGAA
GGTAAAAGAACTATTACCACATCGTATAATGCCTTGTTTCTTGGTGACGCCGACAGACTT
CTCCAGGTAACGGAACACAGCTTCCCTGAATTGGGTTTGACACGACAGGACTGTATCGAA
ACAGACTGGATCAATTCTACTGTATATCTCGATGGCTTCCCGAACAACACTCTACCAGAA
GTTTATCTTGAAAGAAGGAACCTGCTCAGGACCTACTTCAAAGGCAAGTCGGACTACGCA
AAAGAAGCCATACCTGAAACTGCACTTGAAGGGTTATGGGAAATGCTATTTGAAGTAGAA
AGTCCTCTAATAATACTGACTCCTTATGGTGGAATGATGAGCAAAATACCAGAATCTCAG
ATTCCTTTCCCTCATCGGAAAGGCACCAAGTTCAAGATCCTGTACTGGTCCAGGTGGCAA
GATGCCGAAGAAAATGCCGCGAAGCATATTGATTGGACTAGGAAGGTTTACAAGTACTTG
GCACCGTATGTTTCCAAGTCTCCAAGGGAAGCTTACGTCAATTACAGGGATCTTGATTTG
GGGATGAACAAGAACACAAACACAAGCGTCGAAGAGGCAAGTGCTTTTGGTACCAAGTAT
TTCAAGGATAACTTCTACAGGTTGGTGCGTGTGAAGACCAGAGTTGACCCAGACAATTTC
TTCAGGCATGAACAAAGCATTCCACCTCTTCCACTTCACTTGAGAGGAAGAAACTGA
>EVM0010215
ATGGGAAGTAAAGAGCGAGCAAAGGAAAGAAGAGAAAAAAGACTCCAAGAGATCTCTCTT
CTACGTACCATTCCTTACTCTGATCATCAAAGGTGGTGGTCATCAGAAACTGTCGCTGTG
GTGACTGGTGGGAACAGAGGAATAGGATTTGAGTTAGCGAGACAACTTGCAGACCATGGA
TTAACAGTTATCCTGACATCACGAGAAAGTAGCGCTGGTCTTGAAGCTGCCAATGCCCTG
AAAGAGTTGGGTTTGAGTGTGGACTATCATCAACTTGATGTCCTGGATTCTTTATCCATC
AAGAAATTAGCTGAGTGGATAGAACAAACTTATGGTGGAGTAGATGTTCTGGTGAATAAT
GCTGGTGTTAATTACAATCTCGGGGCTGACAATTCAGTTGAACATGCCCAGAATGTTGTT
GCTACAAACTATTATGGTACCAAAAATGTCTCTCAAGCTCTGATTCCTTTGATGAGACCT
TCTGCTGTAGGTGCTCGCATTGTTAATGTAAGTTCACGGCTTGGAAGACTAAATGGCAGA
CGAAATAGACTTGAAGACAAAGATTTGAGAGAAAAACTAGCTAACCTGGAAACGCTTTCA
GAGGAACTCATTGATAGGATGGTATCTACTTTCCTACAACAAGTAGAAGAGGGCACTTAT
ACATCAGGTGGGTGGCCTCAGATGTTCACTGATTACTCAGTGTCAAAACTTGCAGTTAAT
GCTTTTACTAGGCTAATGGCAAAGATGCTGTCTGATCGGCCTGATGGGAAGAAGATATAT
ATAAACTGCTACTGCCCAGGGTGGGTGAAGACAGCCATGACAGGTTGGGCTGGTAATATA
TCTGCCGAGGATGGGGCTGACACCGGAGTATGGCTTGCTCTGCTTCAAGACCAGGCAATA
ACAGGAAAGTTTTTTGCGGAGAGACGCGAGATAAACTTCTAA
>EVM0010217
ATGGACGGGAGGCGATGGAGAAGACATGGAAGGGCACAGGGACAAACTTCGTTTCTCCCT
TTGCGAGCACCAACACGATCATCTCGTACTAGTTTATCCAACACCGTATCTTGCTGCTAC
TGCGATTACAAGATTTCTGCCTTAAACACCCCTCTCTATCATTTTGGACGGAAACAAGCT
AAATTGTTAAAGATGTGGTTTTCAATCGGCGTCGGCTTTAGCCTAACTGCACTCCTTGGA
ATTCTTGTGTGGGAATTAGGCAACGTTTTGCACCTATTCCACGGAAGCAGCGATCTTTTT
TCGAGTTCCTTGCTATTTGGCTTTTCTCCTCAGGTGTATGGTTCGAGATTGTCTTACTCG
GACGCTGGATATTTGTTGCTTTCTACTTTGATTTCTGTATCAGTTCACGAGTTCGGGCAT
TCCATTGCTGCTGCAAGTGAGGGCATACCGACGGAGTACATTGCTATTTTTCTTGCAGTT
CTGTTTCCTGGTGCTCTGGTTGCTTTGAGTTATGAGTTGCTTGAGGAGTTACAACCGTTT
GCTGCACTTCGTGTGTACTGTGCTGGTGTTTGGCATAATGCTGTGTGCTGTGCAGTTTGT
GCCCTGATCCTATTCCTCCTGCCCCTGATCTTGTCTCCCTTTTACATACATGGTGAAAGC
CCCATGGTTTTGGATGTACCTTCTACCTCTCCTTTGTCTGGCTATCTGTCTCCTGGGGAT
GTAATTGTCTCTTTGGATGGCAAACACATCCATAATGAACAAGATTGGATGGAGATCACT
GTTTTAATAGATGAACAGACACTTCAAAGTTCTAATCTTTCAAAAAGTTCTGAAGGTCTT
GCGATAGTTCATCGAAGGAAGGGTTACTGTGTCCCTACTTCTTTGATAGAAGAAAGCAAT
GAGATGTTTTTCATACAAAATCAATCTGCCTGTCCTGATGACTTTACTGGATTTGTAGCT
GTTCAATGCTTCAATTCAAGCAAATCAGATAGTGTCAGTATTGAAGATGGTATAAGCCGA
AGAAAGAGGGGGCACTGCTTGAATGCTAGATATGTTGTCAAGCTTAATAAATGTGGTGAT
GGTTGGGTGACAGAGATAACCAAAGGAAGTGGTTGCTTGTGTTCACAGGAGGAGCACTGC
TTAAGCCCTGTTCCACTTCCAGGGTCAATATGGGTTGAGATCACCTTTGCAAGTCCTTAT
TCTCCGGAATGCCTTCAACTTGGAAGAAATTCATATCCAGCTTCTGGAGCCTCAGACGTT
TCTGAGCATAAATGTGGTGGGACTTTTGTTTTTGTTGGTGATCTGATATCGATGGCACAT
TCAGTTAGGTTAACGGCATATCAACCTCGTTGGGGATTTTCTTTCAGTGCACATCTTCCT
AACATTCTGGAAAAGAGCTTATTGTGCACATTCCACGTTTCTCTTACTCTAGCCCTCCTC
AATAGTTTGCCGATCTACTTTTTGGATGGCGAATCAATTTTGGAGGTAGGTCTTTGCCAC
TTCACATCATTGAGCCCAAGGAAGAGGGAAAAAGTTATGCGAGCCTGTCTTTTAGGAGGG
ACTCTTATTTCTACTTTATCCTTTATGAGGATCTTCTTCAACAATTTTTGGTAA
>EVM0010211
ATGGCTCTCTTCAACACCCCATCATCATCTCTTTTGCAGGCACAAAATTTCTTTACCAGT
CCCAAGAAAATATCACCCCTCTTGATCACTGTTTCTTGCTCAAAATCACCATCACAGCCG
ACGTCATCACCTTCTCCTGTTGATGATAATAGTGAAAATCAAGAGCCTAAGCGAAGATTA
TCAAAACAATCATCGCTAGGAAAAGAAGCTGATAATATGAACATTGCGGTCGGAGCTAGG
GCTGGTGTTGTTGATTCTCTTTTTGCTGGCAATTTTCTTGGAAAAGACTCTGATATTGTG
TTTGACTACCGTCAAAAAGTGACAAGATCATTTGAGTATCTTCAAGGCGATTATTACATT
GCTCCTTTGTTCTTGGATAAAGTTGTGTGCCATATTGTGAAGAACTACCTAGCTCATCTT
CTCAACGTCAAAGTTCCTTTGATTCTAGGTATTTGGGGAGGAAAAGGCCAAGGAAAATCA
TTTCAGACTGAACTTATTTTTCAAACCATGGGAGTTGAACCTGTAATTATGTCTGCAGGA
GAATTAGAATCAGAAAGAGCTGGAGAACCAGGAAAATTGATCAGAGAACGCTATAGAACT
GCTTCCCAAGTGGTCCAAAACCAAGGAAAGATGAGCTGTTTGATGATCAATGACATTGAT
GCTGGCCTTGGTAGATTTGGAAATACTCAAATGACAGTCAACAATCAGATTGTTGTGGGG
ACTCTAATGAATTTGTCAGATAATCCTACAAGGGTTAGTATTGGACAAGACTGGCGAGAA
TCAGATATCACAAACAGAGTTCCAATCATTGTTACTGGAAATGATTTATCAACAATTTAT
GCTCCCTTGATTCGTGATGGAAGGATGGACAAGTTTTACTGGCAGCCTAACCGGGAAGAT
ATTGTGAATATTGTTCACAGAATGTATGAGAAGGACGGCATATCCAGAGATGAGGTTGTG
AGTATTGTGAACAGATTTCCTAATCAAGCTTTGGATTTCTATGGAGCTCTTAGGTCCAGA
ACATACGACAGGTCAATTTCTAAGTGGGTCGATGATATTGGAGGTATTGAAAATCTTGGT
AAACAACTTCTCAGGCGAAAAAAGGATGAGAAACTCCCTCAAACGTTGGAGGCTTTACTT
GAATCAGGCTACTCTCTCATAAGAGAGCAGCAGCTGATTATGGAGACTAAGCTTTCAAAG
GAATACATGAAGAATATTGATGACTAG
>EVM0055731
ATGGATGATGAGTATGCTAAGCTAATCAGGAGGTTGAACCCACCAAGAGTTGTGATTGAC
AATGATGCTTGTGACGATGCCACTGTTATCCAGGTTGATAGTGTCAACAAGCATGGGATA
CTCCTCAAAGTTGTACAAGTGCTTACGGACATGAACCTTGTGATAACAAAAGCATACATA
TCATCTGACGGGGAGTGGTTTATGGATGTTTTTAATGTGATCGACCAAGATGGGAAGAAA
ATCAGAGATAAGGAAGTTATGGATTATATTCAACGAAGACTTGAAAGTAATGCAAGCTTT
GCACCATCGCTGAGAGGGTCTGTTGGGGTGATGCCCTCTGAAGAGCACACTGCAATTGAG
CTTACTGGTACTGACAGGCCTGGTTTATTGTCTGAAGTATGTGCGGTTCTCACGGACCTC
CACTGCAATGTGGTAAATGCTGAGATATGGACCCATAACACTAGGGCTGCTGCTGTAGTT
CATGTCACAGATGATTCCACAGGGTGTGCAATTAATGATCCAAAACGACTCGAGACCATC
CGGGAATTGCTTTGCAATGTTCTCAGAGGAAATGATGATTCGAAGACAGCAACTATGACT
CTTTCACCCCCTGGGGTAACAAGTAGGGAAAGAAGATTGCATCAGATTATGTTTGCAGAC
AGGGACTATGAAAGAGTTGAAAGAGCAGGATTCACGAGATTTGATGATAAGAGTTCAAGA
CCCCATGTAACAGTGTTGAATATTGAGAGAGATTACACCGTCGTTTCTATGAGGTCAAAG
GATCGTCCCAAACTGTTGTTTGACATTGTTTGCACTCTAACAGACATGGAGTATGTTGTC
TTTCATGGAATGGTCAGCACAGGAAGAATGGAAGCTTATCAGGAATTCTATATTCGACAT
GTTGATGGACTCCCTGTAAGCTCAGATGCTGAGCGAGAACGTGTAGTGCAGTGTCTTGAA
GCTGCCATTGAAAGGCGAGCTTCTGAGGGACTGGAGCTGGAATTGTGCACAGACGACCGA
GTTGGACTCCTCTCGGACATTACCAGGATATTCCGAGAAAACAGTTTGTGTATTAAGAGA
GCAGAAATATTGACAAAAGGTGGTAAAGCCAAAGACAAATTCTATGTCACGGACGTCACT
GGTAACCCAGTCGACCCCAAGATCATCGATTCAATTTGTAGACAGATTGGACATGCCAAG
CTGCAAGTAAAACACGACTCTGTTCTTTCCCCTAAGCCTCCCCGAGAAACAACAATGGGA
TACATCTTTGGGAACCTCTTTAAAGCTCGAACGTTCAAGTTGATTAGATCCTACTCGTAA
>EVM0055733
ATGCCTCCAACACCAACAAAGGGTTACCGAAGAGAAGGAGGAGGGCAGGAACCGGAAAGG
AACAGGAAAAACAGGTTAACAGAGAAAGCTTTGTCATTTCACGGAAAGATACCGGCGGGA
ATGTCGGAGAAGGGGATTCGACGGCCGAAGACACTCCCAGACTTGCTCTCCGGAATGAAT
TTGCCTGCTACTGTACCGGGTGTGAGGCCGAAATTAATGAAGGTTTTACTCAACGTGACT
GTCCAGGGAAGCGTTGGTGCAGTGCAGGTTTTGATGTCTCTTGAATCCACCGTCGGCGAA
CTAATCGCCGCCGCTATCCAGCAGTACACGAAGGAAGGCCGCCGTTCGATTATTGCCAAT
GACTCCTCCAGATTCGACCTCCATTACTCGCAGTTTAGTTTAGAAAGTTTGGACAGGGAG
GAGAAACTAATGGCGTTGGGTTCAAGAAACTTCTTTCTGTGTCCAAAAAAATCGAGGATG
GACGGTGCAAGTTGTAGTGGGAGTGGAGGATTGACAGCGACTTCGTCTCCGTCATGCTCA
AAAGAAGTTAAAAAGGAGGCTGCTAAAAGTGGGTTTCATCCTTGGCTCAAATTCATGGAT
TTCTTGCTGTGA
>EVM0010219
ATGCTCCTCTCACTGGACAGAGTCTCCGAAGACAGTACTGGTCCAAGGTCGGAGGAGTAC
AGGTATCAGTTCTATGATGATTGGTTCCTCGCTCTCTTTCGTAACAAAATGGTGAAGGAG
GTTGGATGGGATTCAGAGAAAGCAGGATATGATGGGTTGATTGAGGTAGCAAATCGTCTC
ATGTTGAGGAGGACCCCTTCTGAAACTACAGATGCTGCTTGGCTCATGGGCGTATGCAAG
GTTAATTCTGTTGATCTTCCCGATGGATCCTCGTGGGAGAGTGGGGTTTTTGTAGAAAGA
TGCAAATATTTAGAAGAAAGCAAATGTGTAGGGATTTGTGTCAACACTTGCAAGCTTCCA
ACTCAGACTTTTTTCAAGGATTACATGGGGATTCCTTTGCTGATGGAGCCAAATTTCAAC
GATTATAGCTGTCAGTTTAAATTTGGGGTCCTTCCTCCGCTACCCGAAGATGACAGCACT
CTCGAGGAACCTTGCCTGGAAGTGTGCCCAATTGCAAGCAAAAGAAGGGTAGCTGCTTCA
AACATGGTCATCAAGCCATGTCCAAAGGCATAG
>EVM0042107
ATGGTGGACGTAAGGGATAAAGAAAGGTCATCGTGGTCTGTGTTGACGCCTTCTATAACT
CAGCAGCAGCACTATTCCAATCTTGAACGCTTTCTTCAATGTGCAACTCCATCTCCTCCT
TCCAAATTCCTTCCTCAGAGCTGCATTCATGATCTAAATAGCTTATGGCAACCACCAGGT
TCTAAGGACATAGTTGAATATTTCACTTTGGGAGATTTATGGGGTTGCTATGATGAATGG
AGTGCATATGGTGCTGGGACCCAAGTTGTATTGAGCTGCGGCGAGACCATCATGCAATAT
TATGTGCCTTACCTCTCAGCCATTCAGATTTACAGCAATAAATCAGTGGTGGCTTCCAGG
AACTCAAGAGAGTATAATGATGTTGTCCAATTTCAAAGTGATTGTTGGAGCGATGACAGC
ATGAGTGATCATAAACTGTCCAGGTCTCTAAGCAACAATTCCAGCAAGACGTGGGATACC
ATTTCCGAGGATTCCAGCGTTGACCATGAGGGTTCTTTGTCAATGAGGGATAAGCTCGGC
TATCTCCACTTTCAGTACTTTGAGATATCTTCTCCTTACTGGAGGGTTCCACTTATGGAA
AAGGTAACTGAATTAGCCAGGAATAATCCGGGGTTACTAACACTTAAGAATGTGGATCTT
TCTCCAGCAAGTTGGATGGCAGTTGCTTGGTACCCCATATATCATATTCCATCTCAGGGA
AATGATAAGGACTTGTCAACGTGCTTCTTGACTTATCATACACTTTCATCATCATTCCAA
GATTGTGTCAATGGGGATGATGACATTGAAGCAAATGGAACAGGAAGAAAGCAAAAGGGA
GAAGGAGTTGGTGATATTTCCCTTCCCCCGTTTGGTCTGGCCACGTACAAAATGCAAGGG
GATCTTTGGATAAACCCAGAGACATCTGATGATGAAAGAATGATCTATCTTGAAAGTGCT
GCTGGTTCCTGGTTGAAGCAGCTAAATGTCCACCACCATGATTATAACTTTTTTACCAGC
TGCCACTGCACCATGTAA
>EVM0042106
ATGAGAGCACCGATGGATTATTATATTCGCTTGCTTGTTTTTTGCTTCGTTTCATTTCTT
ATGGTAAAAACAGCCACGCCCATAGACACCATTAACACGACCCAGCTCATCAGAGATGGA
GACACTGTAGTTTCAGCTGATGGTACCTATGAATTGGGATTCTTCAGCCCCGGGAAATCC
AAAAACCGATACCTGGGGATATGGTATGGCAAAATATCTGTCCTGACAGCAGTTTGGGTT
GCCAACAGAGAAACCCCACTTAACGATTCATCAGGTGCTGTAAGGCTTACCAGCCAAGGA
GTTCTTGTTCTTCTTGATGGTCGCGGAAGCATCATTTGGTCCTCCAACATATCAACTCCT
GCTAGGAATCCAATTGCACAGCTTCTGGATTCAGGAAACCTTGTCGTGAAAGAGGGGGGT
GATGATAACCTGGAAAATTCCTTGTGGCAGAGTTTTGATTATCCAGGCAACACATTAATT
CCGGGCATGAAGGTGGGACGGAATAGAAAAACTGGCATGGAGTGGTACGTGACAACATGG
AAATCACCTGATGATCCTTCCAGAGGTAATATTACAGGCATCCTTGTTCCTGATGGATAT
CCGGAGTTAATGCTGCTGGAAGATTCCAAAAAGATGCATCGAGCTGGGCCATGGAACGGC
GTGCAGTTCAGTGGCATGCCTCAAGTAAAACCAAATCCCGTGTACATGTTTGAATTTGTT
TTTAATGACAAGGAGATGTTCTACAGAGAACAGCTTCATAATAGGTCGAGGCATTGGAGG
GTCCTCTTAGTTCAGAGTGGTGATATCCAGCACCTCCTCTGGATTGAGCAGACTCAAAAT
TGGTTTCTCTATGAAACAGCAAATACCGATTATTGTGAAAAGTATGCGCTCTGTGGTGCA
AATGGTTTCTGCAGTATTAACAACTCTCCAGTGTGTAGTTGTTTGAATGGATTTGTGCCA
AAAGTCCCGAGAGACTGGGACAAGACAGATTGGTCAAGTGGTTGCGTTAGAAAAACTGCG
CTGAACTGTTCTAGAGATGGGTTTCGGAAGCTCTCAGGTGTGAAGATGCCAGAGACAAGA
AATTCATGGTTTAATAGGAGCATGGACTTGGAGGAGTGCAAGAACACATGCTTGAAAAAC
TGCAGCTGTACTGCGTATACAAACTTGGACGTCAGGGATGGAGGAAGTGGGTGCTTGCTT
TGGTTCAATGATTTGATCGATATTAGAACTTACATTCAGAACCAGCAAGAGATTTTTATA
CGGTTGGCTGCATCGGATATAGATAACATTGACTCTGCAAAGGTTAAAACCAAATCCAAA
GTGAACAAAAGCATCGTGGTAACCACTGCGCTCTCCGTGGGGATTTTGTTTATCGGCCTA
TACCTGGTCTTGTATGTTTGGAAAAAGAAGCAGAAGAAAAATAGTGATTTGCAAAGAAGA
TCAAATGACAATGACATGAAGGAAGAGCTAGAATTACCCTTGTTTAATATAGACGAGCTT
GCTTGCGCAACAGATAACTTTTCTGGCTCTAATAAACTAGGAGAAGGGGGTTTCGGACCT
GTTTATAAGGGAACATTAACAAATGGACAAGAAATTGCTGTCAAGAAGCTCTCCAAGAAT
TCAAGACAGGGACTTGATGAGTTCAAAAATGAAGTCAAACATATTGTGAAACTTCAGCAC
CGGAATCTAGTGAGGCTTCTTGGATGCTGTATTCAAAGAGATGAAACGATGTTGGTCTAC
GAGTTTTTGCCTAACAAGAGCTTGGACTTTTATATTTTTGATGAAACCCAAAGCTTGCTA
CTAGATTGGCCTACGCGCTACAACATCATTAACGGGATTGCTCGTGGACTCCTTTATCTT
CACCAAGACTCGAGACTAAGAATAATCCACAGAGATCTCAAAACAAGCAATATTTTGTTG
GATTGCGAAATGAATCCAAAAATCTCAGACTTTGGCCTGGCTAGAAGTTTTGGAGAGAAT
GAAACTGAAGCCAATACTAATAAAGTGGCTGGAACATATGGTTACATAGCTCCCGAGTAC
GCAAATTATGGACTCTACTCCCTAAAATCAGATGTCTTCAGCTTTGGTGTGCTGGTGTTG
GAGATAGTGAGTGGCTACAGGAACAGAGGATTCAGCCATCCAGATCACCACCTTAACCTT
ATCGGCCATGCCTGGATTCTGTTCAAACAAGGCAGGTCTCTAGATCTGGCTGCGAAATCA
AATGTTGAAGCACACCATATATCCGAAGCATTACGTTCAATTCATGTAGGGCTACTGTGT
GTGCAAGAAAATACAGAATATCGACCAAACATATCGCATGTGGTTTTAATGTTGGGCAAC
GAAAAAGAATTGCCTCAACCTCAACAACCAGGTTTTTTCACTGAGAGGGATATTGTTGAA
GCAAGTTACACATCAAGCCAGAGCAAACCACCTTCGGCAAACGGATGCTCGATTTCAATG
CTAGAGGCTAGATAG
>EVM0026361
ATGTATCCATCAAATCAAGACATCGCTCATGAGATGAACCAAAAGCCACCACCTACCTTG
CCACCCCCGGTGACCGGCTATCCAGTAGGACCCTCCACGAACCAGCATTACAATGAGATT
AATCTTCACCCCGCTCAACATCATCATCAACAGCAGCTTCCCGGTCGTTGGTCCTCCGGT
CTGTGTGGCTGCTTCTCTGACATACCTAACTGTTGCATCACATGTTGGTGCCCGTGCATC
ACTTTTGGACAGATTGCTGAGATTGTAGACAAAGGAACAACATCCTGTGCTATAAGTGGA
GCAATTTATGGAATACTTTTATGGTTCACCGGTTGCCCTTGCTTGTACTCGTGTCTCTAT
CGAACTAAAATGAGGAAGCAGCTGATGTTCGAGGAGAGACCCTGTAATGACTGCCTGGTT
CATCTGTGCTGTGATGCTTGTGCCCTATGCCAGGAGTACAGAGAGCTCAAACATCGTGGA
TTTGACATGGCTATCGGCTGGCAAGGGAACTTGGAGAGACAAAATGGCGGAGCGACTATG
ATCGCATCAGCACCGCCCATTGAACAAGGCATGAACCGCTGA
>EVM0042104
ATGGAGAAACTAGCAGCAGCATCACCAAAAATGATCCTGAGATTTATACCAAAAGTTGTT
TCTGCAGTCAACTTCCATAACCTTACAGTTAGCCCAGGTAGAGATAAGAGATCAGAAAAC
ACACACAGGCATAAAGCCATTGCAGGCAAAGGAATTAATCCTGTCAGGTCATTAATCCCA
GCTGCAGCGAGAAGACGGCCGAAGAATGAGAGCCAAGAAGAGCCCACCTCGCCAAAGGTC
TCATGTATAGGCCAAATCAAGCACGAGAAGATGACGAACAAAGGACAAATCAAGCGCGTT
TCATGGCTCCCTCAAGAAGCAAAGCCTGTGTCACAGCAGACTCCACATCAGGTAAAGAAG
CATGCGTCAAAACTTATGAGGCTCTTTACTGGATCAAAAGCAGGGAGGGGATCTATTGTT
TCTGGTGGAGAAAAGCCAAAACTTCCTGAAAAAACACCTTCATTAAGTCAAATGAAGAGG
TTTGCCAGTGGTCGTGATACTTTGGCTGGTTTTGACTGGACCGCTCATCAGATTGCACCT
GTGGAATTTGATCACAGCGATTATTATTCTGATGAGGAGAAGGTAGATCGTTTCGAAGAA
GAGGAACACGAAGAAGTTATCATTCCTTTCTCGGCACCTATGATGGTGGGTGGAGGGGTA
GATTTGCTACCAAGGAAAGAAATTAACCTCTGGAAGAAAAGAACCATAAATCCACCTAGC
CCTCTTCAATTGAGATCCAATATGGTTCGAGGAAATTAA
>EVM0009155
ATGTTGAGAGATTTCAAGTTTCTTCGACGCAATGCCAAGAACAATGAAGAAATTGAGAAT
GTACCTGCAAACCCTATAGATTCGTTAGCGAGTCAATCAAGTACTGACTCATCAAGGCCA
CCGTTGAATACAATTCAGGACCCGGCTCCTAACCCTAACCCTAGACATGATCGAACTCCA
AACAAGCCCAAAGTTAGAAACTTTGAGCCTCTCCGTACACCAGATAAGGTGTCCAAGTAC
CGATTCGGGTGGGCTCAGAGAAATGAGTCTGGTGGTGGTAGTGTAATAAGTAACGAGTCA
CGGGATGAGGTGAGGACTGATTTTAGGGATTTGAGTAAGGGGGGTGGCGGATTTGGGGGT
TTAGGGCCTAATGTGACCCCAAGGGGGAATAAGAGGGCCAATTCAGAGAGTAATTCGACG
CAAAGTACGCCCTCGAAGAGTGTTGTTTCAAAGCCGCCTGTGAATTCGGGGTTTAGGGGG
AAAGGAGGGAGTTTTTCTGCATTGTATAGAGGGGTTCCGGTTTCAGGTGGTTTGGGGGGG
ACTACGGTTGTTAATAGTGTTGAAGTGCCTCATTTTGATCTTAGGGAGGATCCATCATTC
TGGATGGAGCATAATGTACAGGTCCTTATACGTGTACGCCCTCTCAATAGCATGGAGAGG
AGTATGCATGGTTACAACAGGTGTTTGAAGCAAGAAAGTGCTCAGAGCATCACTTGGATT
GGTCAACCAGAAACTCGATTCACATTTGACCATGTAGCATGTGAAACAGTTGACCAGGAA
ATGCTTTTCAGAATGGCTGGTCTTCCTATGGTAGAGAATTGCTTGTCTGGTTACAATAGC
TGTATGTTTGCCTATGGTCAGACAGGAAGTGGGAAGACTTATACAATGCTTGGTGCAATG
GATGATCTAGAAGTGAAGCCCAGCCCAAATCGAGGAATGACACCACGGATATTTGAATTC
TTGTTTGCAAGGATACAAGCAGAAGAGGAAAGTCGTAAGGATGAAAGACTAAAATACAAT
TGCAAGTGCTCATTCTTAGAGATTTACAACGAACAAATTACAGACCTCCTTGATCCCTCA
TCTACCAATTTGCTTCTTCGAGAGGATGTCAAGAAGGGTGTCTATGTAGAAAATCTTTCA
GAATTTGAAGTTCAAACCGTGAGCGATATTTTGAAGCTTTTGACTCAGGGTTCCTTGAAT
AGGAAAGTTGCAGCAACGAATATGAACCGAGAAAGCAGCCGCTCGCATAGTGTATTTACA
TGTGTAATTGAAAGCAAGTGGGAGAAGGATTCCGCAACTAACCTAAGATTTGCAAGACTA
AACCTAGTTGATCTTGCTGGTTCAGAAAGGCGAGCACATTTCTTTCAAAGTTTGCAGAAG
AGTTCAGGAGCTGAGGGCGAGCGTTTGAAGGAAGCTGCAAACATTAATAAATCATTGTCC
ACATTGGGTCATGTAATTATGATTCTACTGGATGTGGTCCATGGGAGGCCAAGACATGTC
CCTTACAGGGATTCTAGATTGACCTTCCTTCTTCAGGATTCACTTGGAGGAAACTCAAAA
ACAATGATCATTGCTAATGTCAGCCCTTCTATCTGCTGTGCAGCTGAAACGCTTAATACT
CTGAAATTTGCTCAGCGAGCAAAACTTATTCAAAACAATGCTGTGGTTAATGAAGATTCC
ACTGGAGATGTCATTGCACTTCAGCATCAGATACGGCTTCTAAAGGAGGAACTCTCTTTC
CTAAAACATCAGAATGTCTCCAGGGCATTGTCATTTGGTTCAACTGGCAAAGATACAATG
CAAGAGCAAGATACAGCTTCCACGGAAATCAAGCATGACATGGATCAACAGCATGCTGCT
GATTTGCGTGGAGTTGGAGGCAAAGGCATGGTTAGAATGTCTACTAAGCAGTTGAAGTCT
TTGGAGACAACTCTCGCTGGAGCATTGAGAAGAGAGCAGATGGCAGAGACTTCCATCAAG
AAACTTGAAGCTGAGATTGAGCAACTGAATCGTTTGGTTCGTCAAAGAGAAGAAGACACC
AGGAGCACAAAAATGATGCTCAGATTTCGAGAAGACAAGATTCAGAGAATGGAGTCACTG
GTTGGTGGCTTGTTACCTCCCGACACTTATTTGCTGGAAGAGAACAAAGCAGTCTCTGAA
GAGATTCAGTTGATTCAAGCTAAAGTAGACAAAAATCCTGAAGTGACTCGCTTCGCATTG
GAGAACATAAGGCTGTTGGACCAACTCAGAAGATTTCAAGAATTCTATGAAGAAGGGGAG
AGGGAGATCCTCCTGGATGAAATATCTAAACTGCGAGAACAGCTTCTTCAGTTTCTTGAT
GGGAAATTTATGATGCAAAATCTTCCAAATGCAAATGGCCAATCTCAGGAAGCTATGCAC
ACCAACAAGGAAAATGATTCTTTGCATCTAGAGTTGAAGAACACCCTCAATGAATTAGAT
GAGTGCAGGCATAATCTAAATTCTTGCTTAGAGGAAAACCAAAAATTAAGCAGAGAAATT
AATGATTTACAAAATATGCTAGACAGCCTCAAATCTGTAACCCATGACCGAGATGGTGAC
AATAAAACAATAAAGAATTTCTCAGGAGCTCCAACTTCTGAAACTGTCATGCTTGATGGA
GTTCAATGTAAGTTGGAAAGCATGGAAGCTGCTCCAGAGATGATGAAACATGCAGAAGAT
ATCTTGGATTTGCAGCTGGAACTTGATATATTGAAGATTATTCTCAAAGAAGAGAGATCT
TCTCATGAAGAAATAAAGCAAAGGTCAATGTGCTCAACCAGAGATCTTGAGCTGGCAAAA
GCACAACTTATTTCTGTAACCAAACAATGTGAAGACACAACTCGTGAACTGAAGGAGGTG
AAATTTGTTGTTGAAGCTCTTGAGTCCCAGCAATTACTAGCAATAAATGAAATGGAAGAC
CTGAGGAAAAGTAAGATTCACCATGCAAAGCTTTTGAGTGAAAAGGAGCTGGAAATGATG
GTTCTGAAGGAGCAAATTTCTGAAAAGGAGTTAAGAGATCTCCCATCCAAGCATTCTGGG
GGTGAGGACTCAATTTTACAGAAGAAGTTCAAGAGGATGCAAGATTCTCTTGAGAAGGCC
AAAAGATTGAATGTTTTATACCAAAATGATCATGCATTTCAGGCATCTAATGAAGAAGAA
ATGGACGAAGTTCGTCAGCAGGCTGAAGCTGAAACTGCTGAAGTTATTGTCTGCATGCAG
GAAGAGCTTTCCATTCTTCAGAATCAGGTCCATGATTGTCACTTGAAAGAGATGGAGACT
AAAAACATGGTGATGCTCTTGGAAACCGAATTGAAAGAGTTGCGAGAAAAGCTATATGTT
GAAGCAATTCTTGCTGATGGACAAGAGGCATCATGGATTTCCTTCCCTGAGAAGAGGATC
TGGATCTCCGAACAAGTTGGCAGGTTGATTAGAACCATCTCTGAGAAGGAATTACTGATC
GAAGAACTTGGAAAGTGTCTAGAGGATGCTAATGATAAACAAAGTGATGTGGACTGCATG
CTTAAATCTCTGAGAGGGGCAGCACTGGTAATGAACGAAGCAAACCAGCGGGAATGCAAT
GAAAAGGAGGAAGAAATTCTCTCCTTGAATTCTCAGTTGGCAGTAAAAACATCAACTATT
GCAAAGCTGGAGGATAAAGTGAAGGTAGCAGAACTTCATGCCAGCAAAGCATCAGATTGT
GCAACAGTTGCTTTTGTAGTTGTGAATAGATTATCAGAAGTGAATCTCAACAACCTCCAT
GAGTTAGAGTATAATAACATGCAACTTAGTGAATCAGCAGCAATTACAAAAAGGAAGGAA
GCTCTTCTGAATGATCAAGCAACAGCTATCAAAGAAGCAGAGGAACAGATTCAGTTTTTG
AAAATGGAAGTAGCAGAGTTGAAGGAGACTCGTGCTCAACTTCAACAGAGACTTTCTGAG
GAGGAGAAACGCGCATGTGCCATTGAAGAAAAGCTTGAAGAAATTGAAGAGAGTGACCTT
TCGAGCACAAGGGAGAAATTGTCTGAGCTGAGAACTGGTGTATCCTCCCTCAGGTCATGC
ATGGCTACCCATGGAACGCATGATTGGAGTCCTGAAATGAATGAAAGACAAGGAGATGGC
CCACTTGATAACGGTGGCAGTGGTTGGACAGATGCTGGAGAGGAGTTGAGAGTTGATGTC
TCTGAGAGTTCTTCTACAACAGGAAAGAGATCATTGGGCACTTCATGTGGTAGGAAAGAC
GAGGGTCTCAGAACTCCCAAGGATGTCACCATTATTCTTCTCAAAGGGGAAATAGAGTTT
GCTCTTGAAAGCTTGAAAGAGGTTAAAAGGGAGATGGCTAAATTACATGCTGAGAAAGAA
GAAATCGGGATGTCTGAGAAACAGAGTCAGGAAAGCATGAAATGTTTCACAAATCAGATA
CTCGCGTTTCAAGAAGTTTTGAATAACTTTGAAACGCGATTTGAAATGAAGATACAAACT
GTTAATCATAAGCTACTGGCATTTGAACAAATCATCCAAGAAGCTGGGATTTGCTGGTGC
CAAACCAAAGAGTTCCTCGAAATGGAGGTTGGTGAAGCAAAGATAATTGCAGCACAGAAA
ATGGCAGAGGCTTCTTGTATTTATTCCAAATTTGAAGAGGCCCAAGATACCATGAAAGAA
GCTGATATAATGATCAATGAACTGCTGATAGCTAATGAAGCAATGAAGCTTGAAATGGAG
AGACTGAAACAAATTGAAGTTAAATTAACCAGTGAGAGGGATATGCTAGATAATGAAGTT
CAGAGCTTGCAATCCCTGAATGAACTCAAGGATCAACAATTTGTTGATCTTGAAATGCAG
TTTGGCTCAGACTTAATAGAAACAAGGGATCTGGTTATGCAGATGGAGGGTGTCATTTCA
CAGGTCCAGATCTCTTTTGAAATGTTTTTGTCAATGTTGTGTGAGATCCACAGCTTGAAG
GCACTGGTTTTAGACTCTGGAAAACTGGTGCGGTCATGGCTTGAAGATGTGTGGTCTGAG
ATAATAGTAAAGGATTCTGCTGTCTCAGTACTACATCTCTGTCACATGGGCATTTTGTTA
GAAACAGTAACAGGTCTGAATGCTGAAAATGGTTTGCTTCAACAAGGCATGTCTGAATCA
AACTCGCTTATAATTGATCTGAGAGAGCGTAACTCCAAAACAAGTAGAGAGCTTCAATCA
TGCAGAATCCTGAAGGGGAAACTGCTGGCTGACATCAAGAACAGTTTTGTTCGGATCTTG
AGGAAAGAAAAGGAAACAGAGAGGTTTGGGCTTAAGTTAACATCTTTTGAGAAAAAGATC
TCTGATATACAGTTTCAAGAGGAGTTGATGTTACAGAGGTCTAATTACATGGGTTCTCAG
CTTGCTGTTCTAATGAAGGAGTTGGACTCAACTAACACAAATGCTGTAGAGTCCCTCTTC
AATCAAGAAAAATTGCTGGAAGATGAAAAGGAACTTCGGAATTCTCAAACTGAGTTTTTT
ATGATGGATTTGTGCTCTAAAGACATCGAGTCATTCATCTTAGCATCACAGCTAGAAGAG
ATGTCACTCAGAGAAGTAGCCGCGGAGAGAGAGCACCTCAATTGTTGCTCTATCTTTGAG
AACTTAAAGACTGAAGTAATTATTTCCCAGGTTGACACTGAGTTGAAGGAACATCTGTTA
GTGGCCAAGGAAGCAGATTTTGCTCTTCTGCAAAGAAAAGTTCAAGAGGCAGATAGGGAG
GTGGAGGATCTATTATCAAGTCTGAAGGATGTTGCTTGTTCCAATGATAAGTTGAGAAGC
GAACTTGGTGAAGTCATAACAACTAAGATGAGATTGTTAAGCCAGATTCAAGAACTTGAA
GCTGAGTGTGATAAACTGCAAAAGAATTTGAGGAGTAAGGAATCTGATTTGGAAAAGTCT
TCCAGTCACATTGCTGTTATTAGCCAACAAAAGCAAGACTTGCAGAAGAGCATCTGCCGA
TTGGAAACAGCATCAAGCAAACTGCAAACTGAGCTGGAATTGAAAGATTTAGAGCTCAGA
AGGTTGAATTGGTTGGAACAGGAGAACAAGTCTCTAAAGGATGAGGTCTTAAATTTGAAG
AATGAAAAGAACTTGGTTCTGCGAGACTTGGAGAAAAAGAAATCTGAAGTTGAATCATCT
CTAAGCCAGGTTGATATGGAGAATGATAGGCTGCAGGACAAAATTCTCTCCTTGGAGAGT
GTCATTGCCAGTCTACAGACTGATCTGAAGATGAAAAGTGTTGAGGTAAATGAACTCCAG
AATTCTCAATCTGTTGCAACAGCTGATTTGGGCTTGAAAAAACAAGATTTGCAAAATTTT
GTCTGCAAAGTGAATACATTGAAGGATGAGAACATTCTTTTGAGAAGTGAAATTAGGTCG
CACAAGATAGTTTTGCATGAAGCCCTCACCAAGTCAACTTTGAACACAGCAAAGTATGCT
GAGTCAGTGGAAAGTGTACACTCAATCAGTCACAAGTTATTTAACGGAATGGAGAAAGAG
TGTTTTATGCATGCAGAAAAAATGTTTCATGAGATATGTGAAAATATAGAAGGGACGTCT
GAGTTCATAAAAGAGATTGAATGGTTGGAAAGTTGCACTGCAGATCTGGTCTCTGACAAC
ATGAGCCTCCAGACTGAGCTATTGAGGAAAGATGATATTCTAAAAGGACTGTCATTTGAT
ATGAGCCTGTTGCAGGAGTCAGCATCTAATACTAAGGATCAAAAGGATAAGCTCAAGGAA
ATGGTTACTACTATGGAGGCTCTAGAAGATGAGCTGGTTGTCAAATCAAGTGAGCTTGAA
CAGACTATTGCTCATAGTCAGTTGCTTGAAGCACAACTCACGGAGAAGATAGATGCGATG
TCTAATCTTGAGTCTGATATTGCTAAGGGACACTTGTCCCTACAAAATATTTCTTGTGAA
AATCTGGATCTGAGAGCCCAAATTCAAGAAGCCTTAGCTGCAAAATGTTCTCTTGAGGAG
TTAACTGAGAAAAAGAGTTTGGCAGAGAGCTTAGAGACAGAACTTTCACAAATGGGTGAT
GCTCTTGGAGAAATGAGTGATACAATTGAATCTTTAAGGAGTCATCTGAGTGAACTTACT
AGTGAGAGAGATCAGCTCCAACTGAAGATGCATAGTTTAGAAGATAAGCTACAAAGGACA
GAGGCTTGGGCTGAAGAAACTGAAGCTATTGCAGAAGAGGCCCAACAGACTGCTGAATCC
AGAAAGATGTATGCTGAAGAAAAAGAAGCAGAGGTAAAACTACTTGAGAGATCTGTCGAA
GAGCTAGAGTGCACCATTAATGTTCTAGAAAACAAGGTTGACATTCTTAAAGGAGAAGCA
GAACGACAAAGATTGCAGAGAGAAGAACTTGAAGATGAGCTTCATTCTGTGAAATATCAG
ATGCAGAATGTTGAAAATGTTGACACTGACATGAAAAGGCATTTGGAGGAGAAGGAGAGA
GGCCTAGAAGAAGCACAGAAGCATATACAGATCCTTGAAAGCAGTATATCTGACAAGGAT
GCCGAGATTTCACAGTTCAAGGCGCATGTCACTGAGCTAAATTTGCATGCAGAAGCACAG
GCTAGTGAGTATAAGCAGAAGTTCAAGGCATTGGAAGCCATGGTTGAACAAGTAAAACCT
GAGGGCCATTTCTCCCATAGCACGAGCTCGTCATCAAACAAATCAGAGAAAAATGCTGCC
AAGTCCAGGGGTTCCAGTTCCCCTTTCAAATGCATTGGTCTGGGCTTGGCGCAACAAATA
AAATCTGAGAAGAATGAGGACCTTGCTGCAGCAAGGCTTCAGATTGAAGAGCTGGAATTC
TTAGCAGTTAATCGACAGAAAGAGATATTTGCCTTAAATGCCAGATTGGCTGCTGCTGAG
AGCATGACCCATGATGTAATCCGAGATTTACTAGGAGTGAAACTGGATATGACAAATTAT
GTGTCACTATTGGATGATAAACAAGTGCAAAAGATTGCAGAAAAGGCTCAGCTTGGTACC
TTTGAGCCTCATGTAAAGGATCAGGAAATTATCAAGCTTAAGCAGCAGCTCAGTGAGTTT
ATTGAGGAGAGGCGAGGTTGGCTAGAGGAAATTGATCGTAAACATGCTGAGCTGGTTGCT
GCACAAGTAGCGTTGGAAAAGCTTCATCAGCGGGATCAGTTACACAAAACTGAGAATGAA
ATGCTGAAGGAAGAGAACTATTCGCTTAAAATTCACAATGAGGACCTGAGTGCTAAGCTG
CGGCGAGCAGAGATCAATCTTTCACGTATCAAGGAAGAGCTTGCACACTATCGTGCTTCT
GCTGGGAAAAGTCCGTACATCGATTTTGATGGGGAACAAAGGTTAATGGACAAACTTAAG
GGAACTGAGGATGACAAGGTGCAATTAGCACAAAAGTTGTTGGGCTTGTGTACCAGCATT
TTGAGGGCAGCTGGGATAACAAAACCGGTATCCAGTATAACCCCAACCATTGCTGAGGAT
GCTCTTGAGCAGCTGAAAAACAGAATCACTTCGTTGGAAAGAGAACTGCAAGATTTGACA
GTCAAGAGTAAGATTACCAATGAAAGGATAAGATTGTCTGAGCTAAGGCCCCAAATTTCA
CCAATAAACTCAAGGACAGATGACAACCGTCAAACTCCAAGAAAGGGACAAGTTCCATTT
TTTTCTGCCTTGGACCGATAG
>EVM0015990
ATGGGTTCCGATGAACTGCCACCAAAGCTTCCTACTCTCGACTTCACCTGCGAAGATTTG
AAGCCTGGCACAAGCTGCTGGATCAAAGCCTGCAGTGATGTGAGGCTAGCGCTTGAAGAG
TATGGTTGTTTTGTGGTAGAGTACAACAAGCTACCTCTAGAGGTTAGAGATGAAGTCTTC
GGTGTTTTGAAGGAGCTGTTCGATCTCCCAACTGAAACAAAAATGAAGAACAGATATGAG
AAGCCCTTGAATGGTTATGTTGGACAGATTGCCAAACTCCCTCTCCATGAAAGCATGGGA
ATCGACAATGCAACATCTATCGTCGCAACTCAGAATTTCACAGATCTCATGTGGCCTGAT
GGGAATGATCGCTTCTGTGAATATGCTTTCAAGTTCGCTAATCTAGCTGCAGAGCTAGAC
CAGATGGTGACGAGAATGGTATTTGAAAGTTATGGAGTAGAAAAGTACCTTGACTCTTAT
ATTGAGTCTACCACTTACCTTCTTCGGCTTTTGAAAAATAGAGCTCCCAAAGAGGACGAG
CACAATTTAGGTTTCATCACTCACACAGACAAGAGCTTCAGTACCATACTTCATCAAAAT
GAAATTAATGGGTTGGAAGTGGACACAAAGGATGGCAAGAAGATCTTTGTTGAGCTTTCA
CCTTCATCTTTCGTTGTCGTGGCTGGGGATGCATTGATGGCATGGAGCAATGACAGAATA
ACATCTCCTAGCCACCGGGTTCTCGTGAACGGAAAAGTAGACAGATACTCCCTGGCACTG
TTTGCTTTCAACAATGGAATACTAGAGGTTCCTGACGAGCTTGTTGACGAGGAGCATCCT
CTGATGTACAAGCCGTTGGATCATATCGGACTCCTTCGTTACTATCGGACGGACGAGGGA
TACAAAAGCAAATGCCCTATCAAGTCTTATTGTGGGGTTTTAAAATAA
>EVM0015992
ATGGCCACTGTTGAGGTTGTGACAGCGCAGAGTGCACTTTCAGAGGAAAAAACTGAACAA
CCAATCAAGATTGAGGCTGCCACAGAAGAAGCTGTCGCTGTCGCTGCAGCACCAGAGGCA
GTAGCTGAAGAGCCAAAAGAAGAAGCAGAGACAGCTGCAGAATCTGAAGAGGCCGTTTCA
CCAGCCCCTGATGCCCCAGCTGTGGTTGAGACTAAAGACGTGGTAGAAGAGACCAAGATT
CTTGCTGAAGAACCAGCATCGATAGAGAAAACTGAGGAGGATACACCTAAGGAAACACCA
GAGCCGGTTGTTGAGGAGACAAAAGAGGAGTCTCCAAAGGAAGTACCTGCAGAGCCGGTT
GTAGAAGAGGCTAAAGAGACTACCGAGTCTTCCGAGACAGAGACACCAGAACCAGAAGTA
GCAGTCGAAGCTCCAAAGGAAGAAGAAGAGGAAGTCAAGGGAGAAGAGAAGCCTGTTGAA
GCAGTGGAGAAGGTTGAACCAGAATAA
>EVM0015993
ATGAAAGACTTTGTCCATATTCATGGTCAAGGCATCGAGTATGGTGGGACTGCCAGGCTA
GGATTTCCTTTCGCCGACAATGCTACAAAGACAATAGAAGCAGCTGAAACATCAAGAGTG
TCCAGGGTTGGAGGGCAGGACGCAAATTCTCAAGAAACAAAACCAACAATCTTGGTCTCC
GAGAAACTTGGAGAAGCTGGTCTTGAGCTCTTACGCAGCTTTGGTGATGTGGACTGTTCT
TACGATCTTTCACAAGAAGATCTTTGCAAGAAGATTGCATCATGTGACGCGTTGATTGTT
AGAAGTGGTACTAAGGTTACCAGACAGGTTTTCGAGGCTGCTAAAGGGAAGTTGAAGGTT
GTAGGAAGGGCTGGTGTTGGCATTGACAACGTAGATCTACAAGCTGCCACAGAATATGGT
TGCCTGGTCGTCAATGCACCCACTGCTAACACAGTCGCTGCTGCTGAACATGGAATTGCC
CTGCTTGCCGCCATGGCTAGAAATGTCGCACAGGCTGATGCCTCCATGAAATCTGAAGGA
TTGGTTGACAAAAGAAATCGATGGAATTGTGCAGGGCAATGGCAGAGGAACAAGTATGTC
CGTGAATTATTGACCAATAATTCTATGAATGGTTATCTTATATGGGGCAATGGCAGAGGA
CAAGTATGTTGGCGTGTCTTTGTTGGAAAGACGTTGGCTGTGATGGGATTTGGGAAAGTT
GGGTCTGAATGGCTAGAACGTGCAAAAGTTTGGGATGCAAGTTATTGCCATGACCCGTAT
GCCCCAGCTGACAGGGCCCGTGCCATTGGCGTAGAGCTGAGGAACCTCACCAAAGATAGC
AATGAGTGCAGCATGAGAGTCACTGTCACGCCTCATCTTGGAGCCAGCACAAAAGGAAGC
ACAGGTAGGCTGGCGGTACAGCTGGTGGCTGGAGGCAGTGGAATCAAGTCTGCTAAGGTA
GTTTACAGATCAGCTCGAGACCCAGATGACTTGGACACTAGACTTCTCCGAGCCATGATC
ACAAAAGGCATCATTGAACCAATATCAGACTCGTTTATCAACCTTGTCAACGCAGACTTC
ACAGCCAAGCAAAAAGGACTTCGCATTAGCGAGGAGCGTGTGGTTGTCGACTCATCCCCT
GAGTTCCCAATTCACACAATCCAGGTACAACTATCCAATGTGGATTCCAAATTTGGAAGT
GGTGTTTCAGAAGGTGGAGACATAAGCATCGAGGGTAGGGTGAAATATGGTAAACCCCAT
TTGACTCGGGTTGGATCATTCAGCGTTGATGTCAGCCTGGAAGGCAATCTCATTCTTTGC
CGGCAGGTTGATCAGCCTGGTATGATTGGCCAGGTTGGAAACATACTTGGCGAGAGCAAA
TGTAATGTGAGCTTCATGAGCGTGGAGAGACTGTTAAAGGAGAAAGGCATTATGGCAATT
GGGGTGGATGAAGAACCCAACCAGGAAACTCTCAAAAAAATTGGTGAAGTACCAGCTGTG
GAAGAGTTTGTGTTCCTCAAACTATAG
>EVM0015995
ATGGAAGAGACACTGCTGCCCAAGCCTGAAGAGAGGACATGGGCTTCTACTACCTTTGTG
GAAGAGCTAAAGAAGGTGAGCTCCATTGCAGCTCCAATGATAAAAAGAGTGAGCTGCATG
GCAGCTCCGATGATGGTGGCATCGGTGACCCTATACCTACTTCAGGTGGTGTCATTGATG
ATGGCAGGGCACTTGAGTGAATTGTCACTCTCTGGAGTATCGATTGCTACCTCTTTCACC
AATGTCACTGGCTTCAGTCTCCTGGTGGGATTGTCTGGAGGATTAGAAACTCTATGTGGG
CAAGCTTATGGAGCAGAGCAATATAAAAAGTTTGGGAGCTATACATATTGTGCAATAATA
TCTCTTATTGTAACAAGTATCCCGGTATCTGTGCTTTGGATATTCATGGACAGGTTATTA
ATAGCAGTAGGCCAGGATTCTGATATCTCAATCGTAGCATGCCAATATGCGATTCGGCTT
ATTCCTGCATTATTTGCCTATTCCATTCTCCAGCCGCTGCTCCGCTACTTCCAGTCGCAG
AGCTTGATTCACCCCATACTTACGAGCACATGTGCTGCTCTGGGTTTCCATATTCCTCTC
TGCTGGGCTCTAATATATAAATGGAAGCTAGGGAACGCAGGAGCAGCATTCGCCATCGGT
GCGTCTTATTGGTTAAATGTGATCTTGCTTGCATTCTACATGGTGTTCTCTTCATCATGT
GGGAAAACCCGGACCATCTACTGGAATGATATTTTCTCTAGCATTACTAAGTTTTTTCAC
CTCGCTCTCCCTTCTGCTGTGATGGTTTGTCTTGAATGGTGGACCTTCGAGCTAGTTATA
TTACTGGCAGGACTACTCCCGGATCCGAAGCTTCAAACATCAGTTCTTTCTGTCTGTCTC
ACTACCACTACACTGCACTTCTATGTACAGTATGGGATTGGTGCAGCTGGGAGCACTCGG
ATTTCAAACGAGTTAGGAGCTGGAAATCATCAGGCAGCTCGGGTTGCGGTCCAGGCAGTA
TTGATCATTTCAATTGCGGAGGCAGCTATTGCTAGCATAATCCTGTTCTTTTGCCGTCAC
ATTTTTGGATATGCTTTTAGTAATGACGAGGGAGTTGTGGACTATGTTGCCGAACTAGCT
CCCCTGCTTTGTCTCTCACTTGTCTTGGATGGCTTACAGGCAATATTTTCTGGGATTGCC
AGGGGATGTGGGTGGCAGCTCGTAGGAGCCTATGTCAACCTCGGAGCATATTATCTTGTT
GCAACCCCACTAGCTGTTCTTCTGTGCTTTGTGCTGCATCTTAGAAGCAAAGGGCTTTGG
ACGGGACTTTTAATAGGGAGTGTTGTTCAAGTAACGTCATTTGCTGTCATAACTGCGTTG
ACAAATTGGCAAAAACAGGCAGCCACGGCCAGGGAGAGGATCTTCGAGGGATCCATTTTA
GCTGACAATGGACTGGCTTGA
>EVM0015997
ATGTCTGATCTCGAAGCTCCCCTGCGCCCAAAGAGGAAGAAGGTGTGGGTAGACTATTTT
GTCAAGTTCAGATGGATCATAGTTATTTTTGTTGTTCTCCCAATCTCCTTCACCCTTTAC
TTTCTCACTTATCTTGGGGATGTCAAATCAGAGATGAAATCCTACAAAAGGCGTCAGAAG
GAACATGATGAAAATGTTAAAAAAGTGGTGAAACGCCTCAAAGAGAGGAATCCATCCAAG
GATGGTCTTGTATGCACTGCCCGTAAACCCTGGATTGCTGTTGGAATGCGGAATGTTGAC
TATAAACGGGCTCGGCACTATGAAGTTGATTTATCAGCTTTCCGCAATATCCTTGAAATT
GATAGTGAGAGAATGATTGTAAGAGCTGAGCCACTTGTAAATATGGGACAGATCAGCAGG
GCAAGTGTCCCTATGAATCTTTCCCCTGCAGTGGTCGCCGAACTTGATGATCTCACTGTT
GGTGGGCTAATTAATGGTTATGGGATTGAAGGAAGCTCTCACATCTATGGCTTGTTCTCT
GACACTGTTGTGGCTTATGAGATTGTTTTGGCCGGTGGTCAGGTTGTTAGAGCCACCAAG
GACAATGAATACTCTGATCTTTTCTATGCCATCCCTTGGTCTCAGGGAACACTTGGGCTT
CTTGTATCTGCTGAGATCAAGCTTATTCCTGTTAAGGAATACATGAGGCTGACCTACAAA
CCTGTGGTGGGTAATCTGAAAGAACTTGCACAGGCCTATATAGACTCTTTTGCACCCAGA
GATGGAGATCAGGATAATCCAAGCAAGGTTCCAGACTTTGTGGAGACTATGATTTATAAC
TCTACCGAAGGTGTGATGATGACAGGGAGATATGCCTCCAAAGAAGAGGCCAAGAAGAAG
GGAAATGTGATTAACAATGTTGGTTGGTGGTTTAAACCATGGTTCTATCAGCATGCGCAG
ACAGCCCTAAAGAAAGGGGAGTTTGTTGAGTACATTCCAACCAGAGAATATTATCACAGG
CACACAAGGTGTTTGTACTGGGAGGGGAAGCTCATACTTCCATTTGCTGACCAATGGTGG
TTTAGATTTCTCTTAGGCTGGATGATGCCTCCCAAGGTTTCTCTTCTCAAGGCTACTCAA
GGTGAAGCAATCAGAAACTATTACCATGAGATGCATGTCATTCAGGATATGCTTGTTCCT
CTTTACAAGGTTGGGGACGCCCTAGAATGGGTCCACCGTGAGATGGAGGTATACCCTATT
TGGCTTTGTCCGCACAGGTTGTTCAAGCTCCCTGTGAAAACTATGGTGTATCCTGAGGCA
GGGTTTGAGCATCAGCACAGACAGGGAGACACATCCTATGCTCAGATGTACACCGATGTT
GGGGTGTATTATTCACCTGGACCCGTGCTGAGGGGAGAGGTGTTTGATGGTGCAGATGCA
GTTCGTAGGATGGAGGACTGGTTGATAGAAAACCACGGCTTCCAGCCTCAGTATGCAGTG
TCCGAGCTGAATGAGAAGAAATTCTGGAGGATGTTTGATGCCGACCTCTATGAACACAGC
AGGAAGAAATACGGAGCTGTGGGAACCTTCATGAGCGTGTACTACAAATCCAAGAAAGGG
AGGAAGACAGAGAAGGAGGTGCAGGAAGCAGAACAAGCCCACCTTGAGACTGCTTACGCA
GAGTCTGGTTAA
>EVM0015998
ATGGCATCATCGGAGAACTTGGCAAGTCTTGAACCATGGAATATGATGTTTAGGCCTACC
TTTCCTGATTCATGGCTTTCTGAAGCCTATGCTCGCGACGCAGAAACTCTGACAAAAGCC
CTTCAGAAAACCCTCTTTAGCAACATAGATGACACTTCTACAAACACGAACACTAATGAT
AACAGCTCTAACTCTTTCTCCATGAACGAAACTTTTTCTTCAGATTCATTCAACCCGTTT
ACTAGCCTAATCGAGACGGCACCCCCAACTCCGACGGCCTCGAACGTTTCTGGGTCCGAC
CTAGAAACGGCTGGAGTCGCCAAACGCCAGAGAAACTCGGTGCCGGGTGCTACTGGGAAG
GTTTCGAAACGGAAGACACGGGCTTCCAAACGGTCTCAGACAACGTTTATAGCAGCGGAT
CCGGCTAATTTTAGACAGATGGTGCAACAGGTTACCGGTGTTAGATTCGGCAACTCACAG
GTTTCAATAGTTCCTGCTTTGAAACCTGAGCCACAGAGGCCTGGTGGACGGTTGCTAGGG
GGTAGCGGGTACTTGCCCACGCTCGATACGTCGGCGTTTTTGCTTGATCATCATCAACAG
CAGGTGGTCATCGGGTCAACTTCTGGATCTAATACTGGGCCTGCCTTTGGGCCTGGCACA
ATTTCTTTTACCCAGCCCATGGCCGGGGACGTTGGTGCTCAGTCTAGTGGTGGCTTAGAT
TTCGATACTTTCTCTAGCTTTCCCACTCTAGAGTCATGGAAGGTTGTGTGA
>EVM0015999
ATGGCCCAAAAATTGTCAGACAAGGAGCTTTGCTCTGTAAGGAGAAGAATGGCCTCTGTT
GCCAACCATCTCATGGTACCTTCTCCTGCAGCTCCCAGTTCAAAATGTGACCCAGTTGAA
CTGGTACCCATTGCTGCTTCCATGAATGATAACTACCATAAAGTCCATGGTAATGTTTCT
AATAAAGAAGTTGTTTGGAGAAATGTTGCTGTTTCCGATGGCAGTACTAAGGACTTCACT
GACATTATTTATCAAAAGGCTGTTGGTGAAGGCATTGCAAAGATTGTTATCAATAGGCCA
GAGAGAAGAAATGCGTTCCGGTCACAGACGGTTAAGGAACTAATTGCTGCGTTTACTGAT
GCTAGGGATGATAGCTCTGTGGGGGTTATCATTCTTACTGGCAAGGGAACCAAGGCCTTT
TGCAGCGGTGGCGATCAGGCATTAAGAACCAAGGATGGCTATGCTGATCCTAATGACATG
GGCCGCTTGAATGTCTTAGACTTGCAGGTACAAATCCGGCGCCTTCCCAAACCAGTAATA
GCAATGGTTGCAGGTTATGCTGTTGGGGGAGGACATATATTGCATATGGTCTGTGATCTC
ACAATTGCAGCTGATAATGCTATATTTGGCCAGACCGGTCCAAAGGTTGGAAGCTTTGAT
GCAGGTTATGGAAGTTCCATCATGTCCCGTTTGGTAGGGCCTAAAAAAGCTCGTGAAATG
TGGTTTCTGACGAGATTCTATACAGCTTCTGAAGCAGAGAAAATGGGCCTTGTCAACACT
GTTGTACCATTAGATAATTTAGAACAAGAAACAGTCAAATGGTGTCGAGAGATTCTACGG
AATAGCCCTACTGCTATTCGAGTCCTCAAGTCAGCTCTTAATGCTGTTGATGATGGTCAC
GCCGGACTCCAGGAGCTTGCTGGGAATACCACACTCATATACTACGGTACTGAGGAAGGC
AGCGAGGGGAAGGCAGCATTTATGGAACGTAGACCCCCAGATTTCTCAAAATTTCCAAGA
CGACCTTGA
>EVM0042103
ATGGCAGCCTCTGTAAGGAAAAACCAGCTACTCATTGTTTTACTAGGAGTTCTAATTGCA
GGAGCTTTGCCGAGCTCTGTTGTGGCTCAAAATTGTGGCTGTGCTGCAGCCGAATGCTGC
AGCCGATGGGGTTACTGCGGCACCGGGGATGATTATTGCGGCACCGGGTGCCAAGGGGGT
CCGTGTACTCCAGCAGCTCCGACCAATGATGTCTCAGTGCCTGATATTGTGACCCCAGAG
TTTTTCGGCGGGATCCTTGATCAAGCTGCTTCAAGCTGTGCCGGGAAGAACTTCTATTCA
CGAGACGCGTTTCTTGAGGCTCTCAATTCATATTCTCGGTTTGGTAGGGTTGGTACCGCC
GATGATTCCCGGCGTGAGATAGCAGCTTTCTTTGCCCATGTCACTCATGAAACTGGACAT
TTTTGCTACATAGAAGAGATCAACGGACCATCAAAGGACTACTGTGACGAGGACAACACA
CAGTATCCATGCAATCCTGATAAGGGTTACTACGGCCGTGGACCGATACAACTTTCATGG
AATTTCAATTACGGACCGGCGGGGGAAAGCATCGGTTTCGATGGATTAAACTCGCCTGAA
ACTGTGGCCAACGATCCTGTAATTTCATTCAAGACAGCGTTGTGGTACTGGACAAACTCT
GTCCAACCTGTAATTAGCCAAGGGTTTGGGGCAACAATTAGAGCCATTAATGGTGCGCTT
GAATGTGATGGCGCAAATCCTGCTACTGTTCAAGCTCGTGTGGGGTACTATACCGATTAT
TGCAATCAGCTGGGAGTGGCTCCTGGAGATAACCTCACCTGTTAG
>EVM0009154
ATGTCTATTATTGAGCTCTTAGCATCAGTTTCCCTTTTACTCGTCCCCCTCTTCTTCTAT
CTCACCAAAAATTCCAGGTCCAAAGCATCATCAAAATCTAATCTAAAATCATACCCCTTA
ATTGGATCCTCTGTAGCCGTTTTTGCCAATAGAAACCGATGCATCCAATGGATATCGGAT
CTTATCCAAAACTCACCCACTGCCACTGTTGTTATCCGCCGTTTCTTGGATGATAGACGC
GTTGATACAGGAAACCCAGCAAATGTCCAACACATACTTAAAACCAAGTTTTACGACTAC
GAGAAGGGTAGCGAATCTCGGCAAAATCTCTTCGATTTTCTTGGAAACGGTATCTTTAAC
ATTGATGGTGATTCTTGGAAGTTTCAGAGACAGGTTTCCAGCCATGAATTCAACACCAAA
TCATTGCGTAAATTCGTGGAGACCGTTGTCGATACTGAAGTCTCTCAACGCTTAATCCCG
ATTCTCTCCACTGCTGCAGCAAACAATACAGTTCTTGATTTGCAAGACATACTTCAAAGA
TTCGCTTTTGACAACATATGCAAGATCGCTTTCGGATACGACCCTGCATACTTGCTGCCT
GATCTCCCTGAAACAGAGTTTGCGAAAACTTTTGATGACGCTGCCAAGATATCCAGTGGC
AGGTTCGTCACACTAGTCCCCTTTCTTTGGAAGATTAAGAGGTTCCTCAATATTGGATCA
GAGAAACGCCTCAAAGAAGCATGCTCTGATTTACGCGAGTTCGCCAGAAACATCATCAAG
GAAAAGAAGCAAGAACTCAGCAACAAACCATCTCTCGAAACCGTCGATCTTCTTTCACGT
TTCTTGAGCTCTGGCCATTCCGACGAGGACTTTGTCACTGATATTGTCATCAGTTTTATA
CTAGCAGGCCGAGACACCACTTCGGCTGCCTTAACATGGTATTTCTGGCTACTCTCTCAG
AACCCGGAAATTGAAAAGGAAATACTCAGAGAAATAAAAGACATATCGGAGAGCCCGGTT
TATGAAGAAGTTAAGGACATGGTCTACACACATGCTTCTTTATGTGAGAGCATGAGGCTG
TACCCTCCTGTCCCGGTAGATAACAAGGTCGCACTGCGCGACGATGTTTTGCCTGACGGG
ACTGTGATAAAGAAGGGAATGAGAGTTTCTTACCATCCGTATGCAATGGGGAGGCTCGAG
ATGTTGTGGGGTCCGGATTGGGAAAAGTTCAAGCCAGATAGATGGCTGCAGAGAGCTGGC
GATGGAGTTAGTAATGATGGGAAGTGGAGCTTTGTAGGGAGGGACCCGTACTCCTACCCC
GTTTTTCAGGCCGGTCCAAGGATTTGTTTGGGTAAGGACATGGCTTTCTTGCAAATGAAA
AGGGTGGTAGCTGGGATTTTACGGAGGTTTAAGGTTGTTCCTGCAGCGGAGGATGGTGTT
GAACCCGTGTTCGTTTCTTTTCTGACGTCCAAAATGGAGGGTGGTTTTCCTGTGAGGTTC
GAGGAGAGAGCTAATTAA
>EVM0053704
ATGTGGTCACTGGCAGCAGATCAAAATATTAATAAAAACAACATGAACACCAAAAAAGTC
TCCAGTGATTCTCCTTCAAAATCCCCCAACACATGCTCATCTCCTTCGACTTTGTCGTCT
CCTTCTCCGATACCAAACCGATTAGTGATCGGAAACTCGATGGAAGAAGTCTGGAATGAT
ATAAACCTAGCTTCTCTTCATGAACAGCCGAGTAATTACACAGGCAGCAACGCCAACGCC
AACACCAACGACCATGTTCTTCATGGTATGACTTTTCAAGACCTCTTGGCTACATCTTCC
AATAAAGACACACCGACAAGGGTTGCCTCTAAGGAACCCTCATCGGGTGGGGGCAACAAT
CTCTTGAAGAACTCTTTAGGGCCATCACCAGCTACTATGCTGAATTTGAATTATGGAAAA
AGGCCTCTAGAAAACGGCGACGTTTCTGGCGGCGATCGGAGGCATGAGCGCATGATCAAG
AACAGAGAATCTGCAGCTCGGTCCCGGGCTAGAAAGCAGGCTTACACGACCGAGTTGGAG
CTTAAAGTCGCCATGTTAGGAGAGGAGAACGCCAAGCTTAGGAAGCAGCAAGAAAGGTTC
TTGGCAGCAGCTCCTGCTCAGCCACCAAAAAAGCACACCCTCTATCGAACCTCAACAGCT
CCATTTTGA
>EVM0007979
ATGGTGGAGAAGACGATGAACAAGGAAACATCACACCGGTGGTGGTTTGACAGTCACCAT
ACCTCAACTGGATCTCCATGGCTTCAATCTACTCTCGCTGAGCTAGACAAGAAGACAAAG
TCAATGCTAAAACTGGTAGAGCCAGATGCAGATTCTTTTGCTCAACTTGCAGAGATGTAC
TACAAAAAACGGCCTGAGCTAATTAGCATGGTTGAAGATTTTTACAGGGCACATCGCTCA
TTAGCTGAGCGATATGACCAACTTAAGTTTGACTCTGGAAATCGCCTCCCGGCAACATTT
GGGTTGCCTTTCTCAACCAAACATCGACCTGAGAAGTTATTAAGTGTGGAGATGCATCAA
ACATATGGCAGCAACTCCGAGACTTACGACGCGGGGGATTTCACTGAGTCAGAAGTAGAT
GACCCTGAACTGGATCAAATTCAAGTTGATGAAGAATTGGAAGAAATTGAGACGCCTGAA
GAAAAGAAAGAAACCGGTGCTGAAGACTCTGCTGAGTCTGAAGTTGATGACCCTGAACAA
GATCAAATTCAAGTTGATGAAGAATTGGAAGTGCTTGAGACAGCTGAAGAAAAGAATGTA
ATTAGCATGGTTGAAGATTTTTACTGGGCACATCGCTCATTAGCTGAGCGATATGACCAA
CTTAAGTCTGACTCTGGAAATCGCCTCCTGACAACATTTGGATTGCCATTTTCAACCAAC
CATCGACCTGAGAAGCTATTGAGTGTGGACATGCATCAAACATATGACAGCCACTCTGAG
ATTTACGATGCCGGGGATTTCGCTTACTCTGAAGTAGATGACTCTGAACAGGACCAAATT
CAAGTTGATGAAGAATTGGAAGAAATTGAGACACCTGAAGAAAAGAAAGAAACTCATGCT
GAAGACTCTTCTGAGTCTGAAGTAGATGATGACCCTGAACAAGATCAATTTCAAGTTGAA
GAAGAATTGGAAGTACTTGAGACAGCTGAAGAAAAGAAGGTAGGGTACATCGAGGACTCT
GCTGAGTCGGAAGTAGATGACCCTGAACAAGATCAAATTGATGAAGAATTGGAGGAAATT
GAGACTCCAGAAGAAAAGAAAGTAGGGTACACTGAGGACTCTGCTGAGTCGGAAGTAGAT
GACCATGAACAAGATCAAATTGATGAAGAATTGGAAGAAATTGAGACTCCAGAAGAAAAG
AAAGATGTTGAAATGATGAAGTTGAGGGAAGTTATAGAAAGACTTAGGGGAGAGAAGACG
ATTAGCAAGGATCATCTATTGCAGAAACATGAAGAGAAGAGAGAAGAGAAGAATGAAACT
ACAGTCAATTCAGGAATGAAAGAAGTTGACTTTTCAAGTGTTTTGTATGATGTTGAAGTG
ACGAAGTTGAGGGAAGAAATAGAAGGGCTAGGGGAAGAGAACAGGATTTACAGGGAGCAG
CTTTTGCAGAAAGATGAAGAGAAACGAGAAGTAATAAGACAGCTAAGTTCGGCAGTGGAA
GTGTTGAAGTTAGATAATATGAAGCTGAGGACGTGTGTAGCTAGAGGAGACTCCCACAAA
AAAGGAAGCCATTTCACAGTCGAGAAGCTGAAGGATGTATTTTCTGGGAAGCTTTTTAAA
GCAACCTCGAAGTCTCAAGAGTAG
>EVM0013932
ATGTCTTTCTCCAACTCAGTCTCCTTTCTATGTCTGTTAGCCTTTTCTCTCCTTGCCCAC
ACTGTTTTAGGAGCTGACCCACTTTTCCATTTCTGTTCAACTCCTGAGAACTTCACTGCC
AATGGCCCTTACGAATACAACCTAAACAAGCTCACAGGGTTTTGGTCAGGGTTCAATAGG
CCAGTACCCGGACCAGACATAGGGCTTGCTCTTTCAGCCATCATTTGGTATGATAACTGT
CTTTTGAAGTACTCAAACGATGGATTCTTTGGCCAAATTGATAATAGAAACAAGTTCTAC
ATGTGGAACGTGAAAGTTGTAAGCGAGCCAGCTACATTCAATGGAAAAACCAAAGAGCTT
TTGAACCAGCTTGCGGATAAAATTCAAGCAACCCCAAAGCTGTACGCAACAGGAGAGATG
GAGCTCGGAGAATCTACCAAACTATATGGTTTGGTCCAGTGCACTCGGGATCTTTCTAGT
GCTGTTTGTAAGAAATGCATTGACGGTATAATCGGTGAACTTCCAAGCTGCTGTGACGGG
AAAGAAGGTGGCAGGGTTGTCAGTGGGAGCTGCAATTTCAGATATGAAATATACCCTTTT
GTCAATGCTTAA
>EVM0017292
ATGACAACACAAAAACCAATATTGGAGCAACAGAAATCACAAATGCAGATCAGAATGATG
AAGAGCTCAGGCGTTATCGGTAATTACAATGAAAGCCCGCTGTTAAGGGATGATAAAGAT
GAGGAGATGTCAAGATCTGCACTGGCAATGTTCAGGGCAAAAGAAGAGGAGATTGAGAAG
AAGAAGATGGAAGTCAGAGACAAGGTTCATGCTCACTTGGGACGTGTGGAAGAAGCAACT
AAACGATTAGCAGAAATTCGTGAAGTAAAAGTTTCGATGGTGCGTAAGAGGATTGACACG
GTCAACAGGGAGCTGAAGCCTCTAGGACTGAATTGCCAGAAGAAGGAGAGAGAATACAAA
GAAGCCCTTGAAGCTTTTAATGAAAAGAATAAAGAAAAAGCTCAGCTGGTTTCCAAATTA
AAGGAGCTGGTGAGTGAAAGTGAGAAACTGAGGATGAAGAAGCTGGATGAACTGAGCAAA
AATGTTGAAATTTTAAGCTGA
>EVM0013934
ATGGCTTCTTCTCAAGAGCCTTGGTTAATGTTGAGGTTATTGTTAGTTTTAGTTTTCGCC
GTGCATAAAACGACAGCGTTTGGAGAGGTCATGAGGGCACCCCAGATGGAGCAGCAAGAG
GGGCAACGCCAGCGGCACAAAAACGCATATGCGACGATGATGTATATGGGGACGCCAAGA
GACTATGAGTTCTACGTGGCTATACGTGTCTTGCTAAGATCCCTTGCTAGATTACAAGTG
GACGCTGATCTCGTCGTCATTGCCTCCCAAGATGTTCCTCTCCGCTGGGTTCATACCATG
GAACAGGAAGATGGCGCGAGGGTAATGAGAGTGGAAAATGTGGACAATCCTTATAAGAAC
CAACCCAATTTCAATAGGAGATTTAAATTAACGTTGAATAAACTATATGTATGGAAATTG
ATTGAATATGAGAGGGTGGTCATGCTTGATGCTGATAATCTTTTCCTTAGAAGATCTGAT
GAGCTGTTCCAATGTGGACAATTCTGTGCAGTCTTCATCAACCCCTGCATCTTCCATACT
GGCCTTTTTGTTCTACAGCCATCCATGGAAGTGTTCAAGGACATGCTTCATCAGTTGGAA
ATTGGGCAGGAAAATCCAGATGGTGCGGACCAAGGTTTCATAAGCGGCTACTTCCCAGAC
TTGCTTGATATGCCAATGTTCCACCCCCCTCTAAATGGCACCACAGTCAACGGGTCCTAT
AGACTTCCTTTAGGCTACCAAATGGATGCCACTTATTTTTATCTTAGACTCAAATGGAAC
GTACCCTGTGGACCAAACAGCGTGATAACTTTCCCTGGTGCATCATGGTTGAAACCATGG
TATTGGTGGGCATGGCCTGTTTTGCCATTGGGCATTCAATGGCATGAACAACGTCGTCAA
AGTCTCGGATACGAAGCAGAAACGCCCATGGCACTCATTCAATGCATAGTTTACCTGGGT
ATAGTAGCGGTAACGCGTCTAGCACGGCCAAATATCTCCAAGATTTGCTACCGACGAACA
GAAAAGAACGTCTCCGTAATACAAACTGGTCTTAAAATGCTAGCACTATGGTCAATTCTT
GCAGCCTATATACTCCCCTCCATCGTCATTCCTCTTACAATTCATCCATTATTAGGCTGG
GGACTGTACCTGCTCGGCTCTTTTGCACTTTGCTCTATAGCGATCAATGCGTTTATGCTG
CCGATGCTACCAGTTTTGACTCCATGTCTAGGGATATTTGGGGTCCTCTTGGTCATGGCA
TTTCCCTCTTACCCGAATGGTATTATAAGATGTTTAGCTATTTTTGGCTACGCGTTCTGT
GCAGCACCTTTTCTCTGGGTATCGCTGGTTAAGATCATGGCAAGCCTTCAATCATCACTT
GAAAGGGAAAATTTCTTCCCTAGATTGGGTGAATCTTCGCCGCCATCTGGATTCAACAAG
CTATATTAG
>EVM0041577
ATGGCCATGTCTGGGTTTGAAGGGTTTGAGAAGCGGTTGGAGCTTCATTTCTTTGGTGAT
GACCCAGTGACGGTGGACAACAATCTGGGGCTGAGGCTTCTTGGTTTTGAGTCATTGGAA
CAAGTGCTAAATGCTGTCCAATGCACAGTGGTATCTGCAGTAGCTAACCAATATTTTGAT
GCCTACGTGCTATCAGAATCAAGCCTCTTTGTGTACCCCACCAAGATCATCATCAAGACA
TGTGGGACCACCCAGCTCCTCAAATCTATCCGTCCACTGATACACTATGCTTGCAATCTT
GGCCTCACTTTATGCTCTTGTAGGTACACAAGAGGAAGCTTCATCTTCCCCAAGGCACAG
CCCTTCCCTCACACCAACTTCAAAGAAGAAGTTATCTACCTCGAGGAGACCCTTCCTACC
AATCTTTGCTACAGAAAAGCCTCGGTCATGCCTTCCAAAACGACCACTCATTCCTGGCAT
GTCTTCACGGCTAGTGATCAATCTCACTTAATACCCAATGATATTTACACTCTAGAGGTG
TGTATGACTGAACTCGACCGTGTTTTGGCTCGTAAATTCTTTCAACCTCCTGGTGGTACC
AAAAGTGGTGACATAGCAGGCAAAGAAATGACCAAAATTACTGGAATAGGTGATATCAAT
CCAAGAGCTATGATTTGTGATTTTGCATTCGACCCTTGTGGATACTCCATGAATGGGGTT
CACAATGATCGCTACTCAACCATTCATGTCACCCCAGAAGATGGCTTTAGCTATGCAAGT
TTTGAGTGTGTGGGCTCCATCTTTGATGATGATATCGAACATCTTGTTGGGTCCTTGAGA
AAGGCAGTCCAAGTTTTCCGGCCAGCTACCCTATCGGTGTCGACCACTTGTGCAAGTCAC
GAGGTATGGCCACGGGTCGCCCATGCTCTTGAGCCCCTTGGATTGAAATGCCGGAGTTGT
GCTGCCGATGAGTTTCCAGCCGCTGGAAGCATCGTGTTTCAAACGTTCACCGCCCGCCGG
AAATAG
>EVM0013935
ATGCAAGACTACAGGAGAAGAAGCGACGTCGTCTATGATGCCTTCACTCTAAATCCTCTA
CCCTATCCAGTTCTCTTAATCTTTGCAGTGATAGCATTCTTGTTTTGGATACCTTGGTAC
CTGAACCATAAAGACATTGCGGAGACTGCTGAGAAACAAGTGAATTGGCTCATCTTTCTT
GTCCCATTCGTGATAATAGCCATAGTTGGCTGGCTCTTTAATATGGCACCGTGGGACAGG
CGCCGGAGGACATACCAGCAGCCATCGGAAGGGAGCTCTCCTTGGGGTGTGGCTGCTTTC
ATCGTACTGATTCTTTTTTTGGTGCGGTATCAATCTAGCGGTCTTGAAAGCTGGTTTGTT
CGACGCTATAATAGTTAG
>EVM0047550
ATGCCGTTGAATATGGTTCATGATGCTGATGGACTGCCGAGGATAATTTTGACTGACCCT
ACTGGCTCTTCTGCTGAGGTGCTTTTGTATGGCGGGCAGGTTGTTTCGTGGAAGAATGAA
AGAAGGGAGGAACTACTTTTTAAGAGCAGCAAGGCAACTTGGAAGCCACCAAAGGCCATC
AGGGGAGGTATTCCTGTCTGCTTTCCACAGTTTGGAAATCTTGGTTCAGTGGAGCGACAT
GGGTTTGCAAGGATCAGGTTATGGTCTTTGGACAGTGACCCTTCACCTCTGCCTCCATCA
AACAATCAGTCGTCAGTGGATCTGATATTGAAGTCCACCGAAGAGGATCTGAAAACCTGG
CCTAGAAGCTTTGAGCTACGGCTTCGTATCACTCTCAGCGCTAGCAAGCTCACTTTGATA
TCTCGTGTGAGAAATACAGATAACAAGCCCTTCTCCTTCACTTTTGCGCTGCGTAACTAC
TTATCTGTATCAGATATCAGTGAAGTGCGTGTTGAGGGATTGGAGACACTTGATTACTTA
GATAATCTAATGCACAAAGAAAGGTTCACTGAGCAGGCAGATGCGATTACCTTTGATGGC
GAGGTTGATAGGGTATATTTGAGCACCCCCTCAAAGATTGCCATCATAGATCATGAAAAA
AAGAGAACCTTTGTACTGCGGAAAGATGGCATGCCAGATGCAGTTATGTGGAATCCTTGG
GACAAAAAAGCCAAGGCTCTCCCAGATATGGGGGATGAAGAATACAAAAGCATGTTGTGT
GTGGATTCAGCTTCTATTGAAACCCCAATTGTCTTGAAACCTTTTGAGGAGTGGAAGGGC
TACCAGGAACTCTCTACCGTGTCATCAAGTTATTGCAGTGGTCAATTGGACCCTCGAAAG
GTTCTATACGGCTTTCACTGA
>EVM0033689
ATGGGATCAGCAGCAAACCTTTGCTCTGTGTTATCAGAATCACAACGTATAATAAAAGCT
CACTCCAGCCATTTCCTGGCTCTCTCAGTCCTCTTTATCCTCCCTACCTTTATCCTCCCT
CTCACTCTCTTCTTTCTATATCATTATCCTCTTCTTCTCTTTTCATTCTTTACCAGCACG
TTCTCACTTTTCGCTCAAGCTTCCATTACCTGCAGTGTTATTCATGGATTCTACGGTAGA
CCGGTAAAGCTTTGGTCTTCAATCAAATCTGCTTTCACTTCTTTCTTTCCCCTTTTGATC
ACTGGCTCTGTTCTTGGAATTATCTTTTTGGGGGTCCTTATCCCTTTCGCGTTGTTCTTG
TTTTTTGGTATAAATGGAATTCAGCTTCTTGGATTTGAATTTAGTGTGTCTTCGCCTTAT
TTTATTGTGTTTTCTGTGATTCTCGGGGTTGTTTCGGTCTTCGTTCTGCTTCATTTGCAG
TTGAAGTGGCTTTTAGCTCCGGTGATTGTGGTTGCCGAATCAAGTTGGGGTCTTGAGTCG
TTGAGAAGGAGTGACTACTTAATGAAACGAATGAAGGGAGTGGCTTTGTCCATGCTTTTA
TTTTTTGGATTTTTCTCTGGCCTGTTGGTAATTACCAGTTCATTTCCCGGAGAAGGTTTG
CATATTGGTAATACTGATAGTCCATGGAAGATTTGGCCTTTTGCTGTTCGAATTGTGGTA
ACTTCAGCACTCCCAATGGTGTTACAACTTTACAATATCGCGGCGTTTGCTGTTCTTTAC
ATGGATTGCAAGGCTATGCACGGAGAGCTTGTTTTGGAAATTGTTGAGGAGTTTGCTGGT
GCCTATGTTAGTTGCCTTTCGATGATGGAAGACCCTCATTTTGTTTCTGCTGCTGTTGCT
TATACATGA
>EVM0014028
ATGGAGGATATTGATTGGGATCTTCATGCTGTGGTCAGAGGCTGCACCACCTCTACCTCC
ACGACCACCACCATCAACAGCCACAGTACTGCTAGTGGCTATAGATCAGATTATTATCCT
CAATATTCTTGCTTTTCTGGTTTTGGAAGTGACCAAGTTGGCCATCTTTTCTCTCATCCA
GATCCCTTTGAAACAAGAAATGCTATTGGAGAATTGCATGAGCTTTACAAGCCATTCTTT
CCCAAATTTCAGCAGCCCCTTTATTCTCCGCAGGCCTCCACACCTCTCTCTTCTTTCTCT
TCTTTTACCAGTTTTACCAAGGAACAGCCAAAACAACAACAAAAACAGTCACAGCATAAG
CAGTCTCATACTGGTTCTGTGACTAGTAGTGCAAATTCTCACACACCTCGATCCAAAAGA
AGAAAGAACCAGTTAAAGAAAGTATGCCAAGTACCAGCTGAGTCTCTCTCTTCAGATGTG
TGGGCATGGCGAAAATATGGGCAGAAGCCTATCAAAGGCTCTCCTTATCCAAGGGGATAT
TACAGATGCAGCAGCTCAAAAGGGTGTTTGGCCCGGAAACAAGTGGAAAGAAACAGATCC
GACCCGGGAATGTTCATAGTGACCTACACAGCAGAGCACAACCACCCTGCTCCTACTCAC
AGAAACTCTCTAGCAGGCAGCACCCGTCAGAAGACCTCGACACCTCAAACTGGCACAGCT
AATGATTCTAGCAAACCATCATCGCCAGCCAAACCCACTTGCTCATCTCCAGCAACTTCT
CTGGAAGATGAGCTATTAGCTCAAAGTACTTCAAACACAGAATTAAGCAGAGAAGAGAAA
GATATAACGGAAGATGATGATGAAGATGAGATCGGCGGGCTCTCAGATATAGCTGTTAGT
GACGATTTCTTTGCGGGTTTAGAGGAATTTGTTGGTCCTGCCACCGGAGATTACTTCCCT
GACCATATTCCAGCAAGTTTTGGTCAGCCCTGTCATGCTAACAATGCTGCCACGGCAGCC
GGAGTATCTGACATCAGCTGA
>EVM0038436
ATGTCGGATGGGGACAATGATAAAGAGGAACTATCAAACTTGGGTTTTAAAATATTAAAT
TCCCCAACTTTCTTTCTCCTCTATTTTCCATTCATGGCGATCCCTAAAAATCAAGATGAG
GATGATCAAAATGCGAGGAGTTCTTATTTTAATTTACCGCCGTTGGATGTTTACGTCGCC
TTCCCTCAAGCAACTCCGGCTTCCACTTTTCCTCCTAGTGTGTCGGATTACTTCCAATTT
AGTGATTTATTAACCGCGGAGGATCAGGCTACCAGGATGAGAGTGAGGCAGTTTATGGAA
AAGGAAATCGCTCCGATAATGACTGAGTACTGGGAGAAGGCGAAGTTTCCGTTTCATGTT
ATTCCGAAGCTTGGTTCCTTGGGTATAGCTGGAGGAACGATAAAGGGTTATGGGTGTCCT
GGTCTCTCGATCACTGCAAGTGCTATCACCACTGCAGAAGTTGCTAGAGTTGATGCAAGC
TGTTCGACTTTTATTTTGGTGCATTCATCTGCGGCAATGCTCACCATAGCACTTTGTGGT
TCGGAGGAACAGAAGCAGAAATATTTACCTTCTTTGGCAAAGTTTAGCACTGTAGCTTGC
TGGGCTTTGACTGAGCCTGACTATGGAAGTGATGCAAGTTCTCTGCAAACAACAGCAACC
AAGGTGGAAGGTGGTTGGATACTCAAGGGCCAGAAACGCTGGATAGGAAACAGTACTTTT
GCTGATTTGCTTGTTATATTTGCTCGGAATACCACCACTGATCGGATTAATGGATATTTA
GTGAAGAAGGATTCTCCTGGATTAACTGTTACAAAAATCGAAAATAAAATTGGCCTCCGT
ATAGTACAAAATGGAGATATAGTCATGAAAAGTGTTTTTGTTCCTGATGAGGACAGGTTG
CCTGGAGTCAACTCGTTTCAAGATACCAATAAGGTTCTTGCTGTCTCACGTGTAATGGTT
GCCTGGCAACCTATTGGCATATCAATGGGGGTCTATGACATGTGTCACAGGTATCTAAAG
GAAAGGAAACAATTTGGAGCCCCATTGGCTGCCTTCCAAATCAATCAACAGAAACTTGTC
CACATGCTTGGTAATGTCCAAGCAATGGTACTAGTTGGTTGGCGCCTTTGCAAGTTGTAT
GAGAAGGGAACAATGACCCCAGGTCATGCCAGCTTGGCAAAGTCATGGATCAGTTTCAAG
GCAAGGGAAACTGCTGCTATTGGGAGGGAGTTACTTGGTGGCAACGGAATTCTGGCTGAT
TTTCTAGTTGCCAAGGCAATGGGTGATTTAGAACCCATCTACACATATGAAGGTACTTAT
GACATCAACAGCCTGGTAACAGGCAGAGAAATCACTGGTCTTGCCAGTTTTAAGCCTGCA
GTGCTGAGCAAGCGAAGTCGCCTGTAA
>EVM0046688
ATGGCATCCCCTACTTCCTCCCAACTTGGCCAAATACCAATGGAAAATCAAAAACAAAAA
TTGGTGCCGGAGGAGGAGGAGGAGGAAGTGCTGTCTCTTCAAAGCAGCCAGTTTCAGCAT
TGCAGCAGCAGCAGCGACGACGGCAGCACACCACCACCACCAACAAAACTTGTGCAAACA
CTGCTCTGCTCGTCGATATTTAGCCTCATTAGCAGCAGCAGTACCAATGAGGACTCAGAG
ATTCCGAAAGTAGGAGTATCATCACCCTGTTCTGTATCTCCGCATAAACACTGGGGTGGT
GGTGATAAGGATACGGATGAGAATGAAGAGAAAGCCCATCACCTAAACAGCGTTTACTTT
GACCAACACCATGGTGCTGACTCCATTAATGGAGCTTCGGGCATGAACTATGGTGGTGCT
ACATGTTCTGTTTTGGACACAAGTCCCAGACATGCTGAAGTCCTTGTAAAGAATTCTGAG
ATTCCGAAAAGTCTAGTCAAGGATGTCAATCTTCAATTAGGGGAAAATATGGATAATGAA
GGGTCTTCTGGTTCAAGTCTTACACCTTTAGAAGACACATTTGAAGAACAAAATTTTAAA
TCAAAACCTCCTGACAGTGAAACTAGAGTAATTGGAGATTTGGACTTGATAGAAGAAATA
GACCAGGAAATGACAGAATTCGATGTTGAGAAGGTGTTAGAGAAGCAGAATACACATGAT
TTGTATTGCCCTAACTGTAATTCCTGCATTACAAGAAGGGTTATCCTTCGTAAAAGAAGA
TGGAAGAATCGAAATGCACGTCGTAAACCAAAACACGCCAAAGTTGACACAACTGTTCCA
TCTGAATTGAATGGCAACTCTACCTATTCAGATGCCAATTCTGCTGATTCAGCCAGTGAT
CCAGGTCATGATATAGCTAACATCTGTTCAAACGATAGCCCAACACCTGCGGTCGATGAT
CATAATTGTGATAGAGAACCAGATGTATTCAGATGCTTATCATGCTTCAGCCTCTTTATT
CCTGCAGGGAATGGTTTCAAATTGTTTCGGGTATCATCCACTGAGAATGAAAAAGTTCAA
GATCCTCAGAAGATATCAACAGCCACCACAAATTGGTTCTTCTCTATTTTTGCAACTCAT
AAGAGGAAAACAACCACTGAGCACGGTAATGCTGCAGTGGACCATACTCAAGTACATGGA
ATGAACCAGGACGCCTCATCAGGCTTTCCTAACAATTTTTCATCCTCGAATGGAAATGAT
CATTCTGTAATGCCACATGCTGAAAAAACTTTAGTCAAAACAGGAGAACATCCAGAAGGT
TCTTATTCTAAGCCTCACCAAAGTGGAGCAGGATCTCTAAATCCAGAAGGTTCTTATTCT
AAGCCTCACCAAAGTCTTTTCTTGAGTAATGAATATAAGCTTGTATGTGTTGCTGGTCAG
TCTAATGCTAAATCTACATGCCGGAGAAAAATATCATACCATGGATTTTTGCTTTACCAC
ATTATATGGATAAGCCTATTTAATATGAGCGAGTCGTATGGGTCTTTAATGAACCATGCT
ATCATGGATACTGTTCAACAGTTACCATACTCTTTAGGTAGCATGGAAGGCCTAAAGGAA
AATGCACCGTTCAGACCTTGGGAAGGTCTAGAATATTCAACTCCCAAATCTTTAATCCCT
GAGCAGTCAGAGATACAAATAGATGAGAAATTCAACATGGCAAAAGAGAATGAAAAACCT
CTACAAAATGGCCAGGCCTCGTCGGCACAAGGAACTTCGTTGCCCTCTCAGTTGGACTCT
AAAGGAGGATTTATAAATGATGCTGCTTTGAAGCACCATGAAGGAGGAAGAGGTGCTCTA
AATTCTTTGAGTCAGGGAACCTTATGGCCTGAAACAGAAAAAATCAGTGCTGGAGAAAAT
GAAGTTAATGCTGCGGAAAACAAAAATATAGGGAATAATGTCATAATCACCATTGAAAAG
GAGTCACCAAAACGTGGAGATTCTGAGATTGTCTGTATTGATTCAGTAGAACCTACGAGC
TTGCTGAACAGTTCGAACCAGACAAATGTGGCTGAACGAAAAGGTGCTGAAGTAGGTGAA
TCTCGAAAATTGGAGATTTTAAAAAGCATTGTATATGGTGGTTTAATAGAATCAATTACA
AGTCTAGGTGTAGTGTCTTCTGCTGCTGGTGCTAGTGCTGGAACTTTGAACATTATAGCA
CTTGGCTTGGCAAATCTGATTGGAGGACTTTTCATAATTGGTCATAATCTTCTGGATCTG
AAAAATGATCATTCCAATAAAGTGAATGAGCAGGAGGATCGATACCAAGAAACACTAGGA
CGACGGGACAACTTTTCATTACACGCTACACTATCTATTTTATCATTCCTTATATTTGGG
CTACTGCCTCCCGTCATGTATGGATTCTCGTTTCGGAAGAGTGATGATACAGATCTCAAG
CTTGCAGCAGTTAGTGGGGCCTCTCTTTTTTGCATCATATTGCTTGCTATAGGGAAGGCT
CACATTCAGAGGAAACAACCCAAGCCATACATCAGCACTGTATTATACTTCTTTTGCACC
GGGCTTATGGCCTCGGGTGCTTCTTATGTCGCTGGGGACCTCATCAACAAGCTTTTGCAG
AAAATAAGTGGGTTCGAGTCTAACTTGCCCTTTCCGGTGTTGAAGCCAGCAACGACATGG
GCATCTTATTGA
>EVM0015379
ATGGCCGCGAAGCAGAAACTGATAGTTGAAGTTGTTGATGCCCGGAATCTTGTACCGAAA
GATGGCCATGGAACCTCGAGTCCATACGTTGTGATCGATTTCTATGGGCAAAGAAAGAGG
ACGCGATCAGTAATTCGTGACTTGAACCCAGCATGGAATGAAACGCTTGAGTTCAATGTT
GGTAAGCCATCTAATGTTTTTGAGGACATGCTTGAGCTCGAAGTTTTCCACGACAAGAAT
CATGGCCCGACTAGAAGAATCAACCATCTTGGTAGACTTAAATTAAGTTCGACCCAGTTC
GTTAGAAAAGGCGAGGAGGCTTTGATATATTATCCCTTGGAGAAAAAATACATGTTGAGT
TGGATACAGGGTGAGATCGGATTAAAGATCTATTACCAAGATGAAGTTATACCACCACCA
CCAGTACCACCAGCAGCAGCAGCACGGGAAGAGGAAGCGAAAGCGGATACGAAACAGGAG
TCTTCACCACCGCAGGCAACGGCGGAAGCAGCGGTGAGAGCAGAATCTGAAGCACTAAAA
CCAGCTGAAGCTCAAAAAACTGATGCAGAAACAAGGGCAACGCCAGAGCCAAACAAAGAG
CAACCTGCTGAAGAGGCAAAGTCCAATGAGGAACCACCAGCTCAAGCTGAAGCCGAGGCA
CCAGCAGCAGCACCTCCAGATAATGCACCAGAATCGGATGTGGCGCCATCACCACCTCCA
CAAGGACCTAGTGGTCAAAACAAAGAGGATCCGTCACCTACCTCAATACCAGTAAACGAG
CCTGTTCAAGAAGACGGTGATGATATCAACCTAGAGCTACCATCCAGTAAGTGGGGGCCG
GCACCACCAGAAATTATGGCAGCTTCATCAGGATCGTTTCCCGATATCCAAGTATCAGGA
GGAATGAACGCTCCACGACCCCTTATAAGGCCAGTGGCTCCAAACTCGAATTACACATTG
GTACCGCAGGAAAGTATTTCAATCGAGCGGTCAGCATTTGATCTGGTTGAAAAGATGCAT
TACTTGTTTGTTCGGGTAGTGAAGGCTCGGCACCTACCAACCAGTGGGAACCCGGTTGTA
AGGATTGAAGTTTCAAACAGCCGCGTACAATCAAAACCCGCTAGGAAAACATCATGCTTC
GAGTGGGATCAGACTTTTGCCTTTGGCCGCGATGCACCCGATTCCTCTTCCGTGGTCGAA
ATCTCAGTGTGGGACCCACATGACCCTAAAACATCCCACATGGCAGCAGCGGCGAATTTC
CTAGGTGGAATTTGCTTTGATGCGACGGAGATCCCATTGCGGGACCCACCGGACAGCCCA
TTGGCCCCACAATGGTACAGGCTGGAAGGTGGTGGAGCCTACAGAAGCGATTTGATGCTT
GCCACGTGGGTAGGGACGCAAGCTGATGAGTCATTCCCTGATGCTTGGAAGACCGACACA
GCCGGTAACATCAACTCCAGAGCTAAAATCTACCTGTCTCCAAAGTTGTGGTACCTCAGA
GCTACTGTATTAGAAGCCCAAGACATTTTTCCATTAACGCCGTTAAAAGAGACCGAAGTT
CAAGTCAAAGCCCAACTAGGTTTCCAAGTGAGAAAAACAAAGACCTTAGTCTCACGCAAC
GGCACTCCGTCATGGAACGAGGATTTATTATTTGTAGCAGCTGAGCCATGTAGTGATCAA
TTGATTTTCACGTTAGAAAACCGGCTACCTAAAGGGCTGGTTACAGTCGGGATGGTGAGG
ATCCCACATACAGCAATCGAGAGACGGGTAGATGACAGGAAAGTGGCGTCCAGGTGGTTC
AGTTTGGAAGATCCGAAAAGTGAAAAAGCGGGTTACAGAGGTAGGATCCAATTGAGGTTA
TGTTTTGATGGCGGGTATCACGTGATGGATGAAGCAGCGCACATGATCAGCGATTACAGG
CCAACAGCAAGGCAATTGTGGAAGCAACCAGTGGGGGCTTTTGAGTTGGGTATCATAGGG
TGCAAGAATTTATCACCGATGAAAACTGTAGACGGTAAAGGCTGTACTGATGCTTATTGC
GTGGCAAAGTATGGCCCAAAATGGGTCCGTACCAGAACTGTGTGTGATAGCTTAGATCCT
AAATGGAATGAGCAGTACACGTGGAAGGTTTATGACCCGTGTACCGTGTTGACTATTGGG
GTCTTTGATAGTTCGGGAATCTACGAGATCGATGATGATAAAAGTGCCACGCGTCCTCAT
TTTCGTATGGGGAAAGTTCGGGTACGTATATCTACCTTGGAAACAGGTAAAGTGTATAGA
AATAGATATCCCTTGATCTTACTGACTAATAATGGAGTCAAGAAAATGGGAGAGATTGAA
GTGGCTGTAAAATTTGTTCGTGCAACTCCAACACTTGATTTCTTGCACGTGTACACACAG
CCCTTATTGCCGTTGATGCATCATATGAAGCCATTGGGTGTGGTCCAACAGGAATTGTTG
AGGAACACAGCAGCGAAGATCATAGCCACTAACTTGTCAAGATCCGAGCCATCGCTGCGA
CGAGAGGTGGTGTTTTACATGCTTGATGTGGACTCTCACGCATTCAGTATGAGGAAGATA
CGAGCCAATTGGATTAGGATTATTAACGTGATTGCTAGCGTGATCGATATTGTACGATGG
ATCGATGATACACGTGTATGGAAAAACCCAACGTCTACAATACTTGTGCATTCATTGCTG
ATCATGCTCGTGTGGTTCCCTGATTTAATTGTCCCCACATTAGCATTTTATATGTTTGTG
ATTGGTGCTTGGAACTATAGGTTTCGGTCAATGGAACCACTGCCTCACTTTGACCCCAAG
CTCTCACTGGCCGATACAGTTGATCGGGATGAACTTGATGAGGAGTTCGATACCGTGCCG
AGTTCCAGGCCGCCGGAGATGGTGCGCGCAAGGTACGATAAGTTGCGCATGCTCGGGGCA
CGTGTGCAGACGGTATTGGGAGATTTCGCCACACAAGGGGAACGGTTGCAAGCAATGGTG
ACGTGGAGGGACCCGCGTGCGACGGGGATTTTCGTGGGGTTGTGCTTTGTGGTGGCAATG
GTCCTCTATATGGTGCCCTCCAAAATGGTGGCTATGGCATCCGGGTTCTATTTTTTCAGA
CATCCGATATTCCGTGATAGAATGCCATCACCAGCGGTGAACTTCTTTAGGAGGCTTCCT
TCATTGTCTGATCGAATGATGTAA
>EVM0035604
ATGCTTGCTGGTTGCCTGCCTTTCCACTCGCCGTTTGCTTCAATTATAACCAAAAACATG
ACCCCGAAAACCTTCCCTTCCTTCTCTCCGACGCCTAGGAAAACGACATGTAGGGCTACT
TCATCGTCATCATCAAGTATTTCGTTTTCATCAATAACAGATTTCGATCTCTATGATCTT
CTGGGGATAGATAGCTCAAGTGATCATTCACAAATAAGAAAAGCTTATAGGACTCTGCAA
AAAAGATGTCACCCTGACATAGCAGGGCCTGCAGGACATGACATGGCTATTATACTCAAC
GAAGCTTATGCAGTTTTGTCTGATCCAAATTCACGTTTGGCTTATGATAAGGAGCAGGCA
AAGATTGCAGAACTTAGTGGCTACTCTGGAAAACCAATATATTCAGCATGGTTTGGCTCA
GAAAGTGAACAAAGAGCAGTTTTTGTCGATGAAGTGAAGTGTATTGGTTGCTTAAAATGT
GCCTTAATTGCAGAGAAAACATTTGCTATCGAATCAGTTTACGGAAGAGCAAGAGTTGTT
GCACAATGGGCTGACCCTGAGCACAAAATTAATGCTGCCATTGACGCGTGTCCCGTCGAC
TGCATCTCGACTGTGGAGAGGGCAGACTTGGCAGCGCTAGAGTTCCTGATGTCCAAGCAG
CCTCGAGGCACCGTACGAGTTGGTTCCGGCAATGCAGCCGGAGGACGTGTTTCCAACATT
TTCATAGATGTGAAAAAATTCCAAGAAAGATTGGTTGGTGCCATGAACAAAGCCAACGCT
CAGAACTCCATGGAAGCTGACCAGCAAAGAGAAGCAAGAATATCAGCTTTCCAATCAATT
AGATCAATCTCAAACTGGCTTTACTGGCAATCACAAAGAGCAGACTCGCCAGAATCTTAT
CAAAAGTTGGCAAGGATCGTCAGAAAATCTCCTCAACCAAATATTAACAAGATTCTGGAG
GCTGCTGCAGCAAGAAAGAAAGCAAGAGAGAGTACAAGGCCCTTTCGTCAAGCCCCATCA
AGCTCCTTATATTATGAAGAGTATTGGAGTCCATCAACTCAGTCTATTCCTTCCTCAATC
AATAGCTCTAGCTCTAGCTCTAGCTCCACCCCAGAGACTTCACGTACTAAAGAATCAAAG
AAACTTGAGAAAGATGATAGGAGAGAAGATAGAAGGCAAACAAATCCCATAAGATGGGGA
ATACCAATGGTGCCTGCAACAATTGCAGCTGTTATAATACATCTACAGGTAGAAGGGACA
ATTGGTGGATTGAATGAGCATGTCGGTGGTTCGTTCGCACTGGAGATTGTAAATAGCTCT
TGGTTACAAGTTATATTAGCTGGGATTACATGGTATTTGATTGGTGCAGCAATGATAGGA
GTAGTCGAAGCAATTCTCAGAGGTATAAGTGCAAAACAAAAGGGAAATTAA
>EVM0035602
ATGGACGGGTACGGGTACGGGTACGGGTCGGATCAAAGGGGTGACAGAAGGCTGGAGATA
GTGAGCGGGAAGGGTTTTGGGTTTGGCAATAGCAACCAGATCTATGCGACTCGGCCACAC
TCACCCAATGTGGCATCGATTCCGCCTCGGCGGAGTCAGAGCAGTTCGTCAAGGCCCTGG
GGGGGGTTGACTGATCCTGAAATGAAAAGAAAGAAACGGATTGCCAAGTACAAGGTTTAC
ACGGTGGAGGGTAAAGTGAAGGCTTCTTTGAGGAGAGGGATCTGCTGGATCAAGAACAAG
TGCTCTAAGATCATACACGGATACTAG
>EVM0050812
ATGGCCAGGAAGTTCTTTGTTGGAGGAAACTGGAAATGCAATGGAACTAGCGAAGAAGTG
AAGAAGATAGTGTCAACCCTCAACGATGCCCAAGTGCCTTCATCTGATGTTGTTGAGGTT
GTTGTAAGCCCTCCATTTGTGTTTCTCCCTCTGGTGAAAAGCACGTTGAGGCCTGATTTT
CATGTCGCGGCTCAAAATTGCTGGGTTAAGAAAGGAGGTGCTTTCACCGGTGAAGTCAGT
GCCGAGATGCTTGTGAATCTGGATATTCCCTGGGTCATTCTTGGTCACTCCGAAAGGAGA
AGTCTCCTAAATGAATCAAATGAGTTTGTCGGGGATAAGGTTGCATATGCACTATCCCGA
GGGTTGAAGGTGATAGCTTGTGTTGGTGAGACTCTTGAGCAGCGGGAAGCAGGATCTACC
GTGGAGGTTGTTGCTGCACAAACCAAAGCAATTGCAGCGTGTGTATCAAACTGGGCTGAT
GTTGTCTTGGCCTATGAGCCTGTGTGGGCTATTGGAACAGGGAAGGTTGCATCTCCTGCT
CAGGCACAGGAGGTGCATTATGAACTGAGGAAATGGCTTCAAGAAAATACCAGCCCTGAA
GTTGCTGCGACAACCAGGATTATTTACGGAGGGTCGGTTAATGGTGCAAACTGCAAGGAA
TTGGCAGCAAAACCTGATGTTGATGGCTTTTTGGTTGGTGGGGCTTCTCTAAAGCCGGAG
TTCATTGACATTATCAAGGCTGCTGAAGTGAAGAAAAGTGCTTGA
>EVM0049169
ATGGAGCCTGAAAAACTGTTCCTGTTTTTTCCTCTTATAATGCTCCAATTCTCATGGTGT
GCATCCCAAGACTCCATACAGACGAGCCAAGCCATTAAAGAAGGTGACCTTCTTATCTCC
AAAGGAAATAATTTCGCTCTGGGATTTTTCAGTCCAGGTAGTTCTAGCAATAGATATCTT
GGAATTTGGTACCATAAAGTGCCAAAAAAAACGGTGGTGTGGGTTGCAAACAGGAACGAT
CCAATCATTGGTTCATCTGGATTTCTCTTTATAAACCAATATGGAAACCTCGTTCTCTAT
GGTAACGATGACCAAAAGCTCCCAGTGTGGTCTACAAATGTTTCAGTGGAAGAAAATGAT
TCTTGTGAAGCTCAACTCTTGGATTCAGGAAATTTGATAATGGTAACGAAAAGAAGCAGA
AGCATTATATGGCAAAGCTTCGATCATCCTACAAACACCCTACTACCTGGAATGAAACTA
GGGCTCGATCGAAAATTAGGAATTGATCGGTTCCTAACATCATGGAGATCAGATGATGAC
CCTGGGATTGGGGACTTTTCAGCTAGGATCAACCCAGATGGCTCACCACAATTCTTTTTC
TATAATGGTAAAAAGCTAATTGCTAGATCTACCCCTTGGCCATGGAGAAGCGAGATAGGC
TTATACAAAAGCACATTTGTAAATGATCCGGACAAAATATACACTATCTACACAGTTACT
GATGATTCTTATCTGCTAAGAATAATAGCGGATCATTCAGGACACGCAAAGGCGTTAACA
TGGAGACAAAGTGATGGTCAGTGGAAGGATTACTGGAAGACCCCTCAGTTTCAGTGCGAC
TATTATGGACATTGTGGTGCTTATAGTACGTGTGAAGTTGCCGATCCAAGTGCATTTGTA
TGCGCCTGTTTACCTGGGTTCGAGCCCAAGTACCAAGAGAAATGGTCTGGGAGAGATGGA
TCTGGTGGTTGTGTCAGGAAGCGCCTGCAGACGTCTTCGGTGTGCGATCATGGAGAGGGG
TTTGTGAAGATAGAGAATTACTGTCTTCCCGATACTTCTAATGCAACTTGGGTGGACATG
AGCAAGAGTCGGGCAGACTGTGAGCTGGAATGCAAGAGGAATTGTTCATGCTCTGCATAC
GCAATCATTGGAATTCCCGGAAAAGGGGATGCTTGTTTGACATGGTACAGGGAATTAGTA
GACATCAGATATAATAGGGGTGAAAGTTATGATCTTTATGTTCGTGTTGATGCATATGAA
TTAGCTAAAAATACAAGGGAGTCAGATGTTTCTCATGAAAAACCGATGCTGGCAATTTTA
GTACCATCAATTGCATCGTTCTGGCTTCTCATTAGCCTGTCTGCTTATTTGTGTCTCAAG
AAGAGAGCAAAAAAAGGTAATGAGCAGCAGGTAAACAGCAATTCTATTGAATTGGAATAT
TTCAAGCTCAGCACCATAACGGCGGCCACTAACAACTTCTCTCCAGCTAATAAAATCGGC
CAAGGTGGTTTTGGCTCGGTTTATAAGGGTCTGCTAGCCAATGGACAGCAGGTTGCAGTA
AAAAGATTATCTAGAAGTTCAGGACAAGGAAAAGAAGAATTTAAAAATGAAGTTATGGTA
ATTGCAAAGCTTCAACACAGAAATCTTGTGAAACTTCTAGGTTATTGCATTCACAATGAA
GAAAAAATGTTAATCTATGAATACTTGCCAAACAAAAGCTTGGACTCGTTTATTTTTGAT
GACAAAAGAAGATTGTTATTGGATTGGAGAAAACGCTTTGATATTATTGTTGGAATAGCT
CGTGGGATTTTATATCTTCACCAAGACTCCAGGTTGAGAATCATTCACAGGGATTTAAAA
TGTAGCAATATTCTATTGGATGCAGAGATGAATCCAAAAATATCAGATTTCGGAGTAGCA
AAAATATTTGAAGGCAACCAAACTGAAGATAGGACAAGGAGAGTTGTAGGAACATATGGC
TATATGTCGCCAGAATATGTTGTGTTTGGAAGGTTTTCTGTAAAATCGGATGTTTTCAGT
TTTGGGGTCATGTTGTTAGAGATTGTGAGTGGGAATAAGAACAATAGATTTTATCAACAG
AATCCTCCCTTGACGTTGATTGGATATGTGTGGGAATTATGGAGACAAGACAAAGCACTG
GAAATAGTGGATCCCTCAATGAATGAGTTATATAGTCCTCGTGAAGCTTTGAAATTCATA
CGAATTGGTCTCCTGTGCGTGCAAGAAGATTCCATGGACAGACCATCTATGCTGGGCGTT
GTTTTTATGTTGAGCAGTGAAACAGAGATTCCTTGTCCAAAACAACCTGCATTCCTCTTT
AGAAAATCTGACAATAATCCTAATATAGGATTAGACGTAGAAGATGGATCATTTTCTGTG
AATGAGGTGACAGTTACTGAAATTTCTAGTCGCTGA
>EVM0038384
ATGAGCAGCATGAAGGGAGAAGTGGAGCTCGACATCCCAGCAGAGAAAGCTTGGGAGATG
TACAGAGACAACAAGATCATCAGCAAAATCTATCCTGAAATGCTTGCCCGTGCTGCATAC
ATTGAAGGAGACGGCAGCCCAGGAAGTCTCAGGCTCTTCAGGATGGGACCTGATGTCGGA
AGATCTGTCACATATCGCGTTGTTGGGGGTGATCTCACGGACATGTACGATCCGTATAGG
ATTACATTTTCATTTTCTCCGGTGGAAGGAAAGGAGGAGAAATGTATTGCTGAATGGAAG
GCTGAGTATGAGCTGCTGAATTCATCGATGCCTCCCCCAGACAAAGCAAGGGACGCTGCC
CTAGGTTTCCTCAAATCGTTTGACAAGTTTAAGCCTAGCCATCAAGTGGTGTGA
>EVM0038386
ATGGTTACCCTCTCAGCACTCGACAAGCCTTTACAGTATCCAATCGTTCGCCGAGACGAC
ACTGTAATTGACGATTACCACGGTGTAAAAATCGCTGATCCTTATCGATGGCTTGAAGAT
CCTGATGCAGAGGAGGTAAAAGAGTTTGTACAGGAACAAGTAAAATTGACAGAATCGGTG
TTAAAGGCATGCGATACGAGAGAAAAACTTCGTGAGACAACCACCAAGTTATTTGATCAC
CCGCGATATGGCGCGCCGTTTAAGCGAGGGAATAAGTATTTTTACTTTCATAATACTGGG
CTTCAAGCACAAAACGTCCTCTATGTGCAGTTTAGAGGAGAGCCAGAGGTTTTGCTGGAC
CCAAATGGGCTAAGCGAGGATGGGACTGTGTCATTGAATAACAATACTCTTTCGGTTAGC
GAGGATGCTAAGTGTCTGGCTTATGGGATTAGTACGAGTGGGAGTGATTGGGTTACGATT
AAAGTTATCCGCATTGTAGACAAGATAGTTGAGGCTGATACTTTAAATTGGGTTAAGTTT
ACCAGTATTAATTGGACTCATGATAGCAAAGGGTTCTTCTATGGCCGTTATCCGACTCCC
AAGTATGTAATCATCCTGTATGGCCTTGACATTTCAAAAACTAATTCTAATCTTTATCAT
GAGCTATACTACCATTTCTTGGGAACTAATCAATGTGAAGATATACTATGCTGGAAAGAT
CCTGAAAACCCCAAATATGTGTCTGGAGCTGGTGTGACAGATGATGGAAAGTATCTTCTC
TTATATATTGGTGAGAGCTGCGATCCTGTCAACAAAGTATACTACTGTGATATGTCTGCA
TTTTATGATGGCCTTGAAGATTGTAAAGGAGGAAATAGCCTGCTCCCATTTACTAAGCTT
ATTGATAACTTTGATGCACAGTATCATGTGATTGCCAATGATAGCACTAGTTGGATAGAT
GTTATCCCAGAATCTGAAAAGGATGTCCTGGAATCAGCATATGCTGTTGATGGTGATAAA
ATGATTGTCAGTTACTTGAGTGATGTGAAACATGTTCTACAAATAAGGGATTTGAAAACA
GGATCTCTATTGCATCAATTACCGATTGACATTGGTTCGATTACTGGGATATCTGCACGG
CGAAAGGACAGTACAGTATTTATTGAGTTTACCAGTTTTCTCACCCCCCGTATAATATAT
CAATGCAATTTAGACACTGGTGTTCCAGATTTGAAGATATTTCGAGAAATTAGTGTGCCA
GGATTTGATCGTACAGAGTTCCAAGTGGATCAGCTTTTTGTTACTAGCAAGGGTGATACC
AAGATACCAATGTTTATTGTTGCCAAGAAGAATATAAAGCTGGATGGGTCGCATCCATGT
TTTATTACACCATCATTTAGTGTCAGTCGTATTGTACTGACCAGGCATTTAGGTGCTGTT
TTCTGCATTGCAAACATTCGTGGTGGTGGGGAATATGGTGAGGAATGGCATAAAGCAGGC
TCACTTGCCAGAAAGCAGAATTGCTTTGATGACTTCATTTCTGTTGCTGAATACCTTGTA
TCTTCTGGTTATACCCAACCAAAGAAGTTGTGCATCGAAGGAGGCAGCAATGGTGGGCTT
CTCGTTGGGGCTTGCATAAATCAGCGACCTGATCTGTTTGGTTGTGCTCTGGCTCATGTT
GGTGTTATGGACATGCTGCGATTTCACAAGTTCACTATAGGTCATGCATGGACTTCTGAC
TATGGCTGTTCAGACAAGAAGGAAGAGTTTGGTTGGCTAATAGAGTACTCACCACTGCAT
AATGTTCGCAGACCATGGGAACAGCATCCTGAACAACCTTCACAGTACCCACCTACCATG
ATATTGACTGCTGATCACGATGATCGAGTTGTGCCATTACACTCACTGAAGCTGTTGGCT
ACCATTCAATATATTTTGTGCACGAGCTTGGAGAATAGTCCTCAAACAAATCCAATAATA
GGTCGCATTGAGTGTAAGGCTGGACATGGAGCTGGACGCCCAACTCAAAAAACGATCGAT
GAAGCTGCTGATAGGTATGGCTTCATGGCAAGGATGTTGGGCGCTTCTTGGAATGAGTAA
>EVM0038387
ATGGCTGCTGCTTTCAGTGCTCTCTCCCTCTCTCCATACACTCTCGTATGCCGCCATAAC
TCTACCAAACATTCCATCGCCTGCTCCACTGCCTCTCCTACTACCACTACTATAGGCACT
AGAGGAACGAAAGCGCCGCCGCGGAATAAGAGGAGTGGAAGAATGGAAGGGGCAGGGAAA
AGTATGGAAGATTCGGTGAAAAGAAAGATGGAGCAGTTTTATGAAGGGTCTGATGGTCCG
CCGCTGCGAATTGTTCCAATTGGTGGCTTGGGTGAGATTGGGATGAATTGCATGCTTGTT
GGGAATTTCGATCGATATATTTTAATTGATGCCGGTGTTATGTTTCCTGATTATGATGAG
CTTGGGGTGCAAAAGATTATACCTGATACCACATTTATCAGAAGATGGAGACACAAAATT
GAAGCAGTGATTATAACACATGGTCATGAAGATCACATTGGTGCGTTGCCTTGGGTTATT
CCAGCTTTGGATCATCACACTCCAATTTATGCATCATCCTTTACAATGGAGCTCATCAAG
AAACGTTTAAAGGAGAATGGGATCTTTGTTCCATCAAGACTTAAGGTGTTTAAAACGAAG
AGGAAATTTGCAGCTGGGCCTTTTGAAATAGAGCCTATCAGGGTGACCCATTCTATTCCA
GATTGTTGTGGACTGGTCCTTCGCTGTGCTGATGGTACAATTCTTCACACTGGGGACTGG
AAGATTGATGAGTCACCAATGGATGGAAAAGTTTTTGATCGTGAAACTTTAGAGGAACTC
TCAAAAGAAGGAGTTACATTGATGATGAGTGACTCAACAAATATACTGTCACCTGGAAGG
ACAATTAGTGAAAGTGTGGTAGCTGATGCATTATTGAGACGTATTTCAGCTGCTAAAGGA
AGGATTATCACCACTCAATTTGCATCAAATATACACCGTCTTGGAAGTGTGAAAGCAGCT
GCTGATTTGACTGGTAGAAAGATGGTCTTTGTTGGCATGTCATTGAGAACATATTTGGAT
GCGGCGTGGAAGGATGGAAAGGCACCAATTGATCCATCCACTCTGGTCAAAGTGGAAGAT
ATTGATGCTTATGCCCCAAAGGATCTGCTAATTGTCACAACTGGATCACAAGCAGAGCCG
CGTGCAGCACTCAATCTTGCATCGTATGGAAGTAGTCATGCCTTAAAACTGAACAAGGAA
GATGTTATTCTATATTCAGCTAAGGTAATCCCTGGCAATGAATCCAGGGTAATGAAAATG
ATGAACCGCATATCAGAGATTGGCTCAACTATAGTAATGGGTAGGAATGAGCTGCTTCAC
ACGTCTGGTCATGGCTATCGTGGAGAACTGGAGGAAGTGCTTAGAATTGTGAAGCCACAG
CATTTTCTTCCCATACATGGAGAACTTTTGTTTTTGAAAGAACATGAATTGCTTGGGAAA
TCAACTGGCATTCGGCACACTACTGTTATTAAGAACGGAGAGATGCTTGGGGTTTCTCAC
TTGAGGAACAGAAAAGTTCTATCCAATGGATTTGTCTCCCTTGGGAAGGAAAACTTGCAG
TTGATGTACAATGATGGGGATAAGGCATTTGGCACATCAACTGAGCTTTGCGTTGATGAG
AGATTAAGAATTGCAACAGATGGTATTGTAGTGGTCAGCATGGAAATTTTACGCCCTCAA
AATGCAGATGGGCTAGTTGAAAATAGCTTAAAAGGAAAAATAAAAATCACAACACGCTGC
CTATGGCTGGACAAAGGGAAGCTTTTGGATGCACTTCACAAAGCTGCCCATGCTGCACTT
TCAAGCTGTCCAGTGAATTGTCCTTTAGCTCACATGGAAAGAACAGTATCTGAGATGTTG
AGAAAGATGGTAAGGAAGTATAGTGGTAAAAGGCCAGAAGTCATTGCCATTGCTGTGGAG
AACCCAGTGGCTGTTCTTTCTGATGAACTCAATGAAAAGTTATCTGGGCATTCACATGCT
GGCCTTGGCATATCAGCATTGAGAAAAACAGCTGCTCAAAATCGGAAAAAAAATCAGGTG
GACAGGAAGCAACATGATGGAAATGACTATGCACATTTAGAGAAAACATTAGCAAAAAAT
TCAGTTGATGGTTTTAAATTTGAAAGAGATCTATCCAAGGAAGAGGAGACTTCTTCAAGT
CCTAGCTTAGCTGAAGGACACTCCTCCAACTTCAAAAATCAAGATGATTTCAGGAAATCA
TTCATTCCACCATCCTCAGTCCATGAATTGGTAAAAAGTGATGAAAATTTGGTTCCACCA
GGGGAGCATGTAAATGAGCTCAAGAAAGATGGTACCATAAGCAGTGATGATGACTTGTTG
GAAAATCAAAATTCTAGATCGAAGCGTTCCAAACCTGTAAAACGGAACAAATGGAAACCT
GAGGAGGTTAAGAGACTTATTAATTTGCGTGGGGAATTACATAGTAGATTTCAAGTTGTA
AGAGGTAGAATGGCTCTGTGGGAAGAGATATCTACTAACTTGATGGCTGATGGGATCAAT
CGTAGTCCAGGACAGTGCAAGTATTTATGGACATCTCTTGCTCAGAAATATGAGGAAAGC
AAGAGTGACACGAAAAGCCAAAAAAGTTGGCCCTATTTTGAAGACATGGATAATATTCTA
TCTGGTTCAGAGACAATGACAACAAAATGA
>EVM0051237
ATGAGCAAAATCATGTCCGATAGTCCTCCCGATTGGTCTCGATTCTATCAACAAAACCTC
TCGAACCAGGTTTTACCTTCGGTTCGACCCGTGTTCAACGATCGGGGTGTCGCTGATGTA
AATATTATCACCACCACCACCATCGACACGGATAGCATCTCAAACCCAATGATTTCGGGC
AATCCTAGCTCAAGTGGTCATTTAAGCCCTGAAGGCCGGGTTGCTAAGCCTATTCGTAGA
AGGTCTAGGGCTTCAAGAAGAACCCCTACAACATTACTCAATACAGACACCACAAACTTC
CGAGCCATGGTGCAACAATTCACCGGGGGTCCTAGCGCACCGTTTGCAGCAGGATCCCAG
ATTCATGCGACAAATTTTGGCTATGCGGTAGGTGTTCATCGTCAAGGTCAACATGTCAAT
CACCCTAGTCCACTTATGATGCCACCTGGGTATCATTTGCAATATCAGCAGCAGCAGCAA
TTTCAGCAGCAAAGCCAGCCACCACCACCATACATGCTCTCACTGAGAAACAACGATACT
GTTACGAATCCTAGTACTACCGCTACTCCTGGTGATTTGTTTTTTCAAAGACTTGGAAAC
CCTAGAGCCGCCACAAGCATGGAAGTTTCTGATCATGGGTACTCAACTGAAGGAGCTGTA
ATTTCGTCCCTGGTGGCTCCTCCTTCTCGGCCTCCATCTTCCAGCTCGAATGAGAATAGA
AGCAATACTTTCTTATTTTGA
>EVM0024430
ATGGTGAAAAGGGCTAGTTCTCCATGTTCATCTCCAGTGACCATAACAGTCTCCTCAGGA
GGCAAAGGAGGAGGAAGTAGAAGCATGGGCTTAACTAGTCCAGTACCAAGAGCTTCCATT
TCAAACAACCCAAATTCCCCTCTTAGCAACAGTAGAAACAGAACCCCAAGTGGAGGCAGA
TACTGTTCGATGTCCAGAGATGATACCACGGAGGAAATTAATTCAGAGTTCGTCTCCTAC
ACTGTCCATATACCTCCCACTCCAGATCACCAGAGCTTCTCAGCTTCACAGACAAGCCTA
GCTGAAGACATCAAGGATGCTGCCAAGCCTCAGAGGAGTTTCATTTCTGGTACTATTTTC
ACTGGTGGGTTCAATTCTGTCACACGTGGGCATGTAATTGATTGCTCAATGGAAAACAAC
GAGTCTATGAAATCTGGGCTTGTTTGTGGCATGAAAGGTTGTGATGAGAAAGCAATTAAG
GGAAAATGTGAATGTCGGTTCAACATGTGTAGGGATTGCTATTTAGATTGTGTAGGGTCT
AATGGAGGGGGTCATTGTCCTGGTTGCAAGGAACCGTACAAGGATGCAGATGATGAAGCG
GAGGATGACAATGACGAGGATGAGGATGATTATGATTATGATGAGACTAAAAGTGAAGCA
GATGATCAGGCACTACCATTGCCTAAATTGGATAAGAGGCTTTCGCTTGTGAAGTCGTTT
AAGGCGCAGAGCCATCCTCCTGATTTTGATCATACTAGGTGGTTGTTTGAGACGAAGGGG
ACTTATGGTTATGGAAATGCTGTGTGGCCTAAAGATGGGTATGGTTCTGGGTCAGGTGCT
AATGGATATGAGCCACCTCCAGATTTTGGAGAGAGAAGTAGGAGGCCTTTGACCAGGAAG
GTTGGGGTTTCTGCTGCAATTCTCAGCCCTTACAGACTACTCATCATAATACGTCTTGCG
GCCCTTGGTCTATTCCTTACATGGAGAATCCGACACCCCAATCGCGAAGCAATGTGGTTA
TGGGGGATGTCCATAACTTGTGAGTTATGGTTTGGTGTGTCATGGATTCTTGATCAGCTC
CCTAAGCTCTGCCCTGTAAACAGAGTGACTGACCTCTCTGTGCTGAAACAACGCTTTGAA
TCCCCCAATCTTCGAAACCCAAAAGGCCGATCAGACCTTCCAGGCATTGATGTATTTGTT
TCCACAGCTGACCCTGAAAAGGAGCCTCCTTTGGTCACTGCAAACACCATCCTTTCGATC
CTTGCAGTTGATTATCCGGTAGAAAAGCTAGCTTGTTACTTATCAGATGATGGTGGATCT
CTTTTGACGTTTGAAGCTCTAGCTGAGACTGCTAGCTTTGCCAGAATTTGGGTTCCTTTC
TGTAGGAAACACAATATAGAACCCAGGAATCCTGAGGCTTATTTTGGGCAGAAACGCGAT
TTTCTTAAGAACAAAGTGAGACTTGATTTTGTTAGAGAGAGGAGAAGAGTAAAGAGAGAA
TATGATGAATTTAAGGTGAGGATCAATTCACTGACTGAGTCAATTAGGAGAAGATCAGAT
GCCTATAATGCCCATGAAGAGCTTCGAGCGAGGAAGAATCAGATGGAAATGGGGGGGAAT
CCATCAGAAATTGTGAAGGTACCAAAGGCTACCTGGATGTCAGATGGTTCTCATTGGCCG
GGAACTTGGACTTCTGGAGAAGCAGACCACTCAAAAGGAGACCATGCTGGTGTAATCCAG
GCTATGCTAGCTCCTCCAAATGCAGAACCTGTTTTTGGTGTAGATGCAGATGGTGAGAAC
TTGCTTGACAGTACAGAAATTGATATCAGATTGCCAATGTTGGTCTATGTGTCTCGAGAG
AAAAGGCCAGGTTATGATCACAACAAGAAAGCTGGGGCAATGAATTCTTTAGTTAGAACC
AGCGCAATCATGTCAAATGGTCCGTTCGTTCTGAATCTTGACTGTGATCACTACATCTAT
AACTCCTTGGCTTTGAGGGAAGGGATGTGCTTCATGCTTGATAGGGGTGGTGATAGGATC
TGTTATGTTCAGTTCCCACAAAGGTTTGAAGGGATTGATCCAAGCGATCGGTATGCTAAC
CATAATACAGTTTTCTTTGATGTGAGCATGAGAGCTCTTGATGGGCTACAGGGTCCTATG
TATGTTGGGACAGGCTGTATTTTCCGCAGAACAGCCCTTTATGGGTTTAGTCCTCCTAGA
ACTACAGAGCACCACGGATGGTTTGGTCGGAAGAAAACTAAATTGTTCTTGAGGAAACCC
AAGGCCGCAAAGAAGCAAGAGGATGAGATGGCTTTGCCAATCAATGGGGACCAGAATAAC
GATGATGACGCAGAAATCGAGTCTTTGCTTCTGCCTAGAAGGTTCGGGAACTCTACTTCT
CTAGCTGCATCCATCCCAGTTGCAGAATACCAGGGAAGGCTGCTTCAAGATTTGCAAGAA
AAGGGTAACCAAGGAAGACCAGCTGGTTCTCTTGCGGTGCCTCGGGAGCCTTTAGATGCT
GCAACTGTTGCAGAGGCAATTAGTGTTATCTCTTGTTTTTACGAGGATAAAACTGAGTGG
GGAAAGAGAGTGGGATGGATATATGGTTCGGTGACAGAAGATGTAGTGACTGGTTATCGT
ATGCACAATAGAGGATGGAGGTCGGTTTATTGTGTAACCAAAAGGGATGCATTTCGAGGC
ACAGCACCCATTAATCTAACAGACAGGCTCCACCAAGTCCTTCGATGGGCAACAGGCTCG
GTAGAAATCTTCTTCTCACGGAATAATGCTCTATTTGCTACTCGCCGGATGAAATTCTTG
CAGAGGGTGGCATATTTCAACTGCGGAATGTACCCTTTCACATCCATGTTTCTCATCGTT
TATTGCGTCCTGCCTGCAATTTCTCTTTTTTCTGGCCAGTTCATAGTCCAATCCCTCAGT
GTGGCCTTTCTAGTCTTCTTGTTGGCCATCACCATCACCCTATGCTTGCTTTCAATTCTA
GAGATCAAATGGTCAGGAATCACACTTCATGATTGGTGGCGAAACGAGCAGTTTTGGTTG
ATTGGTGGAACAAGTGCCCATCCTGCAGCAGTTTTACAAGGACTACTGAAGGTTATAGCA
GGAGTCGACATCTCATTCACTTTGACATCTAAATCTGCCACGCCTGAAGATGCAGATGAT
GAATTTGCGGACTTGTATGTGGTTAAGTGGAGCTTCTTAATGGTCCCTCCTATCACAATA
ATGATGCTGAACCTGATAGCAATTGCAGTGGGAGTTGCAAGAACTTTGTATAGCCCATTT
CCACAGTGGAGCAGGCTCGTTGGAGGAGTGTTCTTCAGCTTCTGGGTTTTGTCTCATCTT
TACCCCTTTGCCAAAGGCTTGATGGGAAGGAGGGGGAGGGTTCCAACCATTGTCTATGTG
TGGTCCGGATTGCTCGCCATCATCATTTCTTTGCTGTGGGTGTACATCAGTCCTCCTGGA
ACACAAGACGACTACATGAAGCTTCAGATCCCTTGA
>EVM0024434
ATGGCTGGGATTGATGATAATGTTGCTATAATTGGTGATTGGGTACCTCCTAGTCCAAGA
GCTTTTTTCTCAACAATGTTAGGTGATAATATTAACTCAAGAACAATCCCAGAATCTCCT
GGAGAGAAAAGAAATGAAGGGCTCTATCTGGGACAACCAGAGCAGATGACATCAGAAAAT
GCTGACAAAAAGGATGGAGCACAAACTAGCGGTGCTCAGTTGACTGAATCAGGTACTTTT
TCTGAGCGAAAATCAAACTTTCGTGGGGGTCTTGTTGAAAGAATGGCAGCCAGAGCTGGA
TTTAATGCACCGCGGTTGAATACAGAAAGCATAAGGCCTACTCAAAGTTCTATGAACCCT
GAGATTAGATCGCCTTATTTGACAATACCACCTGGTCTCAGCCCGACAACCTTGCTGGAA
TCTCCAGTTTTCCTTTCAAATTTGGCACAGCCATCCCCAACAACTGGGAAATTTTCTTTT
TTTCCAAATGGTAACATCAGGAATTCCACAGTGGGCTCTGACCCCCCTGATAAAAGTAAA
GAAACTTTCTTCGACAGCATTGATTCATCTTCATTTGCATTCAAGCCTATGGGAGAATCA
AGTTCTTTTTTCCTTGGTGGAACAAGCAAGATAACTTCAACCACCTTTCCCAGTATCGAT
GTTTCTGTTCACTTCGGGAATGCTTTTCAGCTGCATGGTGTGGAACCCGCCAAAGCTCAG
TTTGAGAGCAGAAACAACCTCCATTTCCAGGCAGAATTCTCCAAATTGACTACTGAAAAG
GATAGTGGAGGTATTACAGTAGCAGATCAGAGGATCTTTGACACTGTTGGTGGCAGTGCC
AAGCATTCTTCCCCTCTTGATGAGCAACAAGATGAAGATGGAGATCAAAGAGCCAGTGGA
GATTCAATGGCTGCTGGTGGCACACCATCTGAGGATGGATATAATTGGAGAAAATATGGG
CAGAAACAAGTGAAGGGCAGTGAGTATCCCCGGAGTTATTACAAGTGCACGCATCCAAAT
TGCCCAGTTAAGAAAAAAGTGGAACGTTCTCATGAGGGCCATATAACAGAGATCATATAT
AAGGGGGTACACAACCATCTCAAGCCACCACCCAACTGGAGGTCAGCCACTGGATCAATG
GATACACAACTGGATATTCCTGAACAAGCTGGGCCACAGATTGGTTCTGTTAATGATTCG
GGTTGGGCAGGTACTCAAAAAGGAACTGCTGCAGGAACTCCTGATCGGAGGAATGACAAT
GTTGAGGTTACATCTTCAGCATCTGGGGGCCTGGGGCCTGAATTTGGGAATCCATCTTCC
TTGGTACAGGGCCAAAGCAGAACTCCTTTTGAGTCAGTGGATGCCTCGTCTACTTTTTCA
AATGATGAAGATGATGATCGGGCTACACATGGCAGTGGAGGTTATGATGGTGAAGGAGAA
GAATCTGAGTCCAAGAGAAGGAAAGTTGAAACATATGCAACCGAAATGAGTGGAGCCACC
AGAGGAATTCGTGAGCCTAGAGTTGTGGTGCAGACAACCAGTGAGGTGGATATCCTTGAT
GACGGATATCGCTGGAGAAAGTACGGGCAGAAAGTTGTTAAAGGAAATCCAAATCCTAGG
AGTTATTACAAGTGCACAAGCGCCGGCTGCACAGTGAGAAAGCATGTGGAGAGGGCATGG
CATGACCTTAAGTCAGTGATCACTACTTATGAGGGGAAGCACAATCATGATGTTCCTGCA
GCTCGCAATAGCAACCATGTCAGCTCTGGCACCTCTAATGCCACACCAGCCCAAGCTGGC
GTTGCTGTTCAAACCCAAGTTCACAGACCTGAGGCATCCCAAGTTCACAACACCATGACT
TGTAGATTTGAGAGGCCTCCTGCATTTGGATCCTTCATGCAGCAGCTGGGGCCTTCGGCT
GGCTTCTCATTTGGAATGAATCAACCTGGGTTTCCCAATATGGGAATGGCTGGGTTAGGT
CCAGGGCAACCAAAGATGCCATTTATACCCATTCATCCATACTTAGCACAGCAACGTGCA
GTGAATGAAATGGGGTTGATGATGCCAAAAGGAGAAGCGAAGGTGGAGCCAGTGACAGAA
GCTAATATGAACCTGTCCTCCAACAATCCAACGGTGTATCAGCAAATCATGAGAAGGCTG
CCTCAGATGTAA
>EVM0020328
ATGGGAGAGAAGAAGAAAGCCAAGGCAGTAATAGTTGGAGGGAGCACAGCAGGGGTTTCA
TGCGCACATGCCCTCATTTCAGCTGGATGGGATGTGGTGGTGCTCGAGAAATCAAGCCAG
CCTCCTAGAGGGAGCCCTACCGGTGCCGGCCTCGCACTTGACCGGCAGGCTATTAACATT
ATTGAGTCCTGGCTCCCCCAGCCCCAGCTTCTCCAACAGACCACCTTGCCTCTAACAATC
GATCAGAATCAAACAGCAGATGGAGAAAAGGAAGCCAGTAGGATATTAACAAGAGATGAG
GATTTCAATTTCAGAGCTGCACACTGGGCAGATCTTCATGGTCTTCTGTACAATGCACTA
CCAGCAGAAGTATTTTTGTGGGGTCATTTGTATCTTTCTTTCAGGACTTCAGGAGACAAG
ACCTCTGTTACAGTTGAGGCTAAAGTTCTTCAGACTGAAGAGATTATCGAGATAAATGGG
GACTTGCTTGTTGCAGCAGATGGATGCCTCTCTTCAATCCGAAAGACTTTTCTACCTGAC
CTGAAATTGAGGTATTCAGGTTACTGTGCTTGGAGAGGAGTTCTTGATTTTTCAGGAAAT
GAGGATTCAGAAACTATAAGGAGCATCCAAAGAGTGTATCCCGATCTAGGAAAATGCTTA
TACTTTGATCTGAGAACTGGAAGTCACGCTGTGCTTTATGAACTTCTTAGCAAAAGACTC
AATTGGATCTGGTATGTTCATCAATCTGAGCCTGAACAGAAGGGAAATTCAGTGACCATG
AAAGTAAGCAGTGATATGGTAGAAAATATGTATCCAGAAGCAGAGAAAATCTGGGGTCCT
GAATTGGTGAGAGTCATGAGAGAAACAAAGGAGCCTTTCATAAATATCATATATGATTCC
GATCCTCTTGAGAAAATCTTCTTCGACAACGTGGTATTGATCGGAGATGCTGCACACCCT
ACAACTCCTCATGGCGTCAGAAGCACGAACATGTCGATATTGGACGCAACGGTTCTAGGT
AAATGTGTTGAGAGGTGGGGAGCAGAAAATATACCTTCAGCTCTTGAAGAATATCAGCGC
ATTCGACTACCAGTCGCTTCAGAACAAGTCCTGCACTCGCGCAGAGTGGGTCGCATCAAG
CAAGGCTTAGCTCTTCTTGATCGTAAGCCTTTTGATCCGAAGACGGCAAGTGCAGAGGAG
TGTGAAGAGCTTCAACAGAAAAATATGCCTCTCTTTGCTAATGTTCCTTTGTCAGTTGAT
TGA
>EVM0054739
ATGATGAAGAGAAACCTCTCGTTAACGCTGCACTTTATCTTCTTTCACATCCTATTCAGC
ACCAAACTCAGCCAATCCCTCACAGCTGATGGCTTATCCCTACTGTCCTTAAAATCAGCC
GTTGATCAAATTTCTGCTGGCTCTGCTTTCTCTGACTGGAACGAAGATGACCAAACTCCA
TGTCGCTGGGCTGGCATTTCCTGCATGAACATAACCGGATTACCAGACCCTCGTGTTGTT
GGCATTGCAATCTCCGGCAAGAATCTCCGCGGCTATATTCCATCTGAGCTTGGCACCTTA
ATTTATCTTCGGAAACTTAATCTCCACAACAACAACTTCTACGGTTCAATACCTGATCAG
CTGTTTAACGCTACTTCACTTCACAGTCTTTTTCTCTACGGCAACAATCTTTCCGGTCCC
CTCCCTCCTTTCATGTGTAACCTCCCTCGTCTTCAAAATCTTGACCTTTCCAACAACTCG
CTGTCGGGCTCTTTGCCTCAAAATCTAAATAGCTGCAAGCAGTTGCAGAGGTTGGTCCTA
GCGAAAAATAAGTTCTCCGGTCCAATTCCAGCTGGGATTTGGCCTGAATTGGATAATTTA
GTGCAGCTTGATCTTTCTGCTAATGATTTCAATGGATCCATTCCTAACGATATGGGTGAG
CTTAAGTCCTTGTCCAATACTTTAAACCTTTCTTTCAATCATTTATCGGGTAGGATTCCG
AAATCACTGGGAAACTTGCCTGTTACTGTGAGTTTTGATCTGCGAAACAACAATTTCAGC
GGCGAGGTACCTCAAACAGGGTCTTTTGCTAACCAAGGACCGACTGCTTTCCTTGGCAAT
CCTTTGCTTTGCGGGTTTCCTCTTCAGAAATCTTGCAAGGACTCCGCACAGAGCTCGCCT
GAAACTCAGAATTCAGCACCGGTTTCTGACAATAGTCCTAAAAAAGGTTTAAGTCCCGGT
TTGATAATATTAATCTCAGTAGCTGACGCAGCTGGTGTGGCGTTTCTTGGTCTAGTTATA
GTTTATATTTACTGGAAAAAGAAGGACGATTCTAATGGATGTAGCTGCGCTGGAAAAAGC
AAATTTGGTGGCAATGAGAAATCACACCTGTGTTCACTATGTTATTGTAGTAATGGGCTT
CGAAACGATGACTCTGAATTGGAAGATCAGGAAAAAGTAGAAAGAGGGAAGCCAGAAGGA
GAGCTGGTGGCGATCGATAAAGGCTTTACTTTTGAGCTTGATGAGTTGCTAAGAGCATCT
GCTTATGTGTTGGGGAAGAGTGGGCTGGGGATAGTATATAAGGTGGTGCTCGGAAATGGC
ATTCCGGTGGCGGTGAGGAGGCTTGGCGAGGGAGGAGAGCAGAGGTATAAAGAGTTTGTA
ACGGAGGCGCAGGCTATTGGGAAGGTTAAGCATCCAAATGTTGTCAAGTTGAGAGCTTAT
TACTGGGCTCCAGATGAAAAGCTTCTCATCAGTGATTTCATCTCCAACGGCAACTTGGCT
AATGCTCTTCGAGGGAAAAATGGCCAGCCATCAACAAGTCTGTCATGGTCAACCAGGCTG
AGAATTGCCAAGGGAGCAGCCAGGGGCTTAGCCTACCTTCACGAATGCAGCCCGAGAAAA
TTTGTCCACGGAGACGTCAAGCCATCTAATATTCTCCTCGACAACGAATTCCAACCTTAC
ATATCTGATTTTGGCCTCAACCGACTGATCAACATCACTGGCAATAATCCTTCCTCTTCT
GGTGGTTTTATGGGCGGAGCACTCCCGTACTTAAAATCAACTCAAACAGAGCGAACAAAC
AACTACCGTGCTCCGGAGGCTCGTGTTTCAGGCAACAGGCCTACCCAAAAATGGGACGTG
TATTCACTTGGAATTGTCTTGCTTGAGTTGCTTACTGGGAAATCTCCTGAGCTTTCACCA
ACCACGTCCACTTCAGTAGAAATTCCAGACTTGGTGAGATGGGTGAGAAAGGGATTTGAA
GAGGAAAAACCATTATCAGACATGGTTGATCCAATGTTACTCCAAGAAGTACATGCAAAA
AAGGAGGTAATAGCGGTTTTTCATGTTGCTCTTGCTTGCACCGAAGCTGACTCTGAGGTT
CGTCCAAGGATGAAAATTGTATCTGAAAATCTTGAACGGATCGGAACATAG
>EVM0020323
ATGGAGTTCTTTACCAAAACAAAGGCGGTAAAGCTCCGGAGCCACCTCGACAAGTACTTG
ATCGCAGACGACGACCTTGAAACTGTTCGCCAAACACGACGCGGCTCATCGCGCAAAGCA
GCCGTATGGTTCGTGGAGTTAGTCGGTGAAAAAAGCAATGTTATTCGTCTCAGAAGCTGC
CATGGGAGATACCTCGCAGCTTCTAACATACCCTTTTTATTAGGCATGACAGGGAACAGA
GTGATCCAAGCAGAACTTTCTGAAAATAATGTAGACAACTGGAAGCTGGAGTGGGAGCCG
ATAAGAGACGGGTTTCAGGTTCAACTCAAGAGCTGGTGTAGCAAGTTATTGCGAGCTAAC
GGAGGGACACCGCCGTGGAGAAACTCGGTGACTCACGATGAGCCACACACTGGTCCGACT
AGAAAATGGATTCTCTGGGGTGTGGAGGCGGTACAAGTGCCTGGAAATGATTCCTTGGCG
GAATACTTGTCGTCTATGTCGAGCTTCTCTACAGTGTCCGATGATGTTCTTGATGCTATT
TCGGATGATTATAAGGGATCGGAAGCCGGGTCTCCGATATCGGTTGTGTCGCCCGGGAGG
ACTCCGAGATTCACCCTAGTAAAGTCAATGTCTCCAAGGTTGTCTTTTTTTTTTTCTCTT
TTGAACAACTTTTCACAGACCGCCTCCAACAAGTTCCGGTCCGGGATGGATTTCTTTCAC
AAAGCAAAAGCCGTCCGTCTCCGCAGCCACCATGACAAGTACCTTCTCGCAGAAGATGAT
GAGGAGTCCGTGAACCAAGACCGAGACGGATCCTCCAAGAACGCCAAATGGATTGTTGAA
CTTGTACCTGGATCTGACTTCATCATCCGCCTCAAGTCATGCTACGGAAAATACCTTACT
GCTTCGAATCAGCCTTTTCTGCTGGGCATGACGGGTCGCAAGGTCCTCCAGACTCTTCCC
AGACGCCTTGACTCGTCCATGAAGCTCAAGACTCGATATGGAAACTTCTTGAGAGCCAAT
GGGGGATTGCCACCTTGGAGAAACTCGGTTACTCATGACGTCCCTCACAGGACTTCTACC
CAAGATTGGATCCTTTGGGATGTTGATGTTCTGGAGATTCAAGTACTTCAGTCTCCCACT
GGTCATGCGTCTGATCCAAACAGAGTTATGTCTCATGCTGATTCTTTGGATTTCGAGCCC
ACCTCTCCATCTTCTCTCTCAATCAAATCCGGAAATTTTTCAAGACAGGAGTCGAGTGAT
ATTATTGTGACTTCGCCGAGGAGATCAGAAGGGAGGACGATATACTATCATGTGGCTGAT
GAGAGTGGTGAGGTTGATGATGATGCAACGGTGGGTTACTCATTGAATTTTAAGGGAAAT
GGAGTTGATGAGTTGACTCAAAAATTGAAGGAGGACACAGGCCTTGAGGATATCGTTGTG
TGTACTCGTAGTCCTTTGAATGCACAGCTTTATCCACTTCGATTACAGCTTCCTCCAAAC
AATGCAGATATGCATGTTATTCTAGTTGCATCGTCCAATGTGGCCGGGGATCCTGCAAAA
CCAGGATTTCCTTTATGA
>EVM0020322
ATGGGGAGAAAGAAAGTGGAGCTAAAGCGAATCGAAAAGAAGATCTGTCGTCAAATCACT
TTCTCAAAGAGGCGAAATGGACTGATCAAGAAAGCTCGCGACCTCTCTGTTCTCTGTGAC
GTCCAAGTCGCTCTCCTCGTCTTCTCCAGTAGTGGCAAGTTATATGAATTCTCTACCGCC
GGCAGTTTAGCCAAAATCCTGAAACGTCGTAGGAGTTATTTCGAAGAGAAAATTGCATTG
TCTAATGGTGCTAATGATGCAGAGCTGCAGCTATATCACGGTAACTATGAAAAAAAATTT
AAGTCGTGTGCAGAGCTGTTGCAAATAGTACACAGGCCATTTGAGGATTCAAACTTCGAG
GAGATGAGCTTAAGCGACCTAGAACAAACGGAGATGCAACTTGATGCTGCACTGAGACAT
ACGAGAGCTAGAAAGATGCAACTGATGTTGGAAGCAATGAATGCCCTCCATGACAAGGTA
AAGACACTAAGGGAGGAAAATGAACTTCTAGAGACGCAGGTTTTGGCCATGAACAATAGC
TTTGAGACTAATGGAATGGTGCCTGGATCTTTTGAACCACCATTTGGTTTTCCTCAAGAA
CAGGCAACACTAAGTTTGCTTTAA
>EVM0020321
ATGGAAGCTCTCTACTTCCTCAAGTTCTGGAGACCCGCCGCCACCACCCACAGAGAAAAC
CGGCCGTCTAGTGGAAGCAGTGATGACACCCCCGGTATCCCATTCACGGATTGTGAGTTT
GAGGAAGGAGACGACTCGTTCTTTGAATTGGAACTTACTGTGCCTGACTTTGACACCAAT
AAAAGAAGAAGCAGCAGCAGCATGAAAAACAACCACCCACCAGACAGAGATAGCAACATC
TTTGACTCTAAACAGGCAGCTCTCCACAATTTAGCCGCCGGAGAAACCAGCTCCCCCCGG
CATGCATTTCATCCTCGAACTCATTCAGCTGATCATCTCCTTTCAAAGAGAAAAATCCTC
CCTATTGAACCCATTTCGTTAAATCCTCAGTCTCCAATCTCCCCTCTCAAATCAGCTCCG
AGGTCTAAGATCCTCATGTTCAAGAAATCGAAGTCAATGGCGTCTCAGAAAACAGGGGAA
ACAGAGTACTTGAAAGCAAATAACAAAAAGCATGAAAGCAACAAGCTTTTCACTGTCAAG
TTCAAGCTTGAAGAGGTCACAAATATATCCTTCTTCACCAAGCAAAACAGCTTGAGGAAG
CAAATCCCTCATGAATCCGATAATGATACGTCAAAGCGATTTTCAAAGGAAATGATACAA
AAGTACCTGAAGCTAATCAAGCCACTATACATCAAAGTTTCCAAGAAACAAAGTGACAAG
ATGAAATTCCCCAGTGAGTTATCAGTTGGGTCCCCGTCATCTTCCCCGGCAACGGTGCAG
GCAAAGGAGAAACAGGTGAGTTTTCCGGCAGGGATTAGAGTTGTTACTAGGCATCTTGGA
AAAAGCAAATCAGCTTCAGCAACCACAGGAGTTTCTCCTCCAATTGTGAGTAGGAGAGAT
GATTCTCTGCTGCTACAACATGATGGGATCCAAAGTGCTATCCTGCATTGCAAGAAATCT
TTCAATTCTTCAAGAGATGCTTCTTTCATTTCAAGATTCGCAAGTGACCCCTTGCCTGAG
AAATCGATGTCTTCACCAAGGATTTCATCAAGTGAATAG
>EVM0020320
ATGGGCATGAGTGGGGCGTTATCGTCGGCATCCGCCGCAGCCTGTTCGGCGTTCATAGAT
AGCACCAAATTCAAATCCAAAGCCTTGTTTTCTCCAAATCCAAGGCGTGACTGCTGCTGC
TACTCGATTATTACTCCTAATTGCACTGCCACAACAGCATCTACTTCCTCATCTTCCTCT
ACATCAGTAGCAACTAGTATTGGTAGCAGAGGAAGAAGGAAAACACTAGTTTCATGCTCT
GTGGCTTTAGGATCCAACAATTCCGCAACCATGGTGACACAAGATGAGGAAGAGGAAGCG
AAGAAGAAGATTGGAGCCAAGGTCAGGGTGAAGGTTCCAGTGAAGGTTTACCACGTGCCT
CGAGTGGCGGAGGAATTGGATCTGTGTGGATTGGAAGGTGAGGTGAAGCAGTACGTGAAC
CTGTGGAAGGGAAGGCGAGTTTCAGCTAATCTTCCTTACAAGATTCAGTTTGTCCTTTCA
GGTGGAGTCAAGTTCTTTGCTCATCTCAGAGAGGATGAGTTGGAATTCCTTGATTGA
>EVM0002722
ATGGTAACAAAAATGAAGAATGCGCGTTGGCCTGGTGGGTGTCATCTGACCTTGGTCGTC
TGGCTCGTCATCTTCTGCTTCTTCGCAGCTGCTTTCGCGAAGACCCCAGTTAGAAAAATT
CCCAGGACCAACGACAACTCGGCTCTTGGGGTTCAGCTAAATACAAAGAATCGTCAACGG
GTGGTGATTAATAATGGACTTGTCGAAGTCACATTCTCCAGTCCAGATGGTGATGTCACC
GGAATCAAATACAAAGGAATCGACAACGTACTTGAAATCGATAACGAGGAAGATAATCGA
GGATACTGGGACGTGGTCTGGAACAAGCCAGGAGATCCCATCATCTTCGACAAGTTAGTA
GCAACAGATTTTAGAGTGATAATGGAAGATGAAAACCAGGTGGAAGTATCCTTCACCAAA
ACATGGGATCTTTCAATGGGAAACTCCACACTTCCTTTAACTGTAGACAAAAGATATATA
ATAAGGCGTGGTCAGTCGGGGCTGTACTTGTACACCATATTGGAACGCTTAGAAGGATGG
CCCGATGTTGACATGGACCAAATTAGAGTCGTTTTCAAGCTCCAAAAAGACAAGTTTCAC
CACATGGCATTATCGGACTACAGGAGAAGGATCATGCCAATGCCTGAAGACCGCGCAAGT
GGCCAACCTCTGGCTTATCCCGAAGCTGTTCTTCTGACCAAGCCGATAAACCCAGAACTT
AGAGGAGAGGTGGATGATAAGTACCAATACTCATGTGAGGACAAAGATAACAAGGTGCAC
GGGTGGATTGCAGAGGACCCCCCTGTGGGATTTTGGATGATCACACCCAGTAATGAATTC
CGCGTCGGTGGACCCAACAAGCAGGATCTTACTTCCCATGTGGGCCCCGTTGTTCTCAAT
ATGTTCACGAGCACACATTATGCTGGGAAGGACTTAAATACAGAATACAGAAATGGAGAG
CCATGGAAAAAGGTCCTTGGCCCGGTATTCGTCTATCTTAATTCTGTTTCACCGAAAGAA
GATTCCTTGTTACTTTGGGAGGATGCTAAAGAACAGATGTCAATAGAAGTCAACCAGTGG
CCATACGATTTTCCTCAATCAGAAGATTTCCCTTCTTCGGATCAGCGCGGAGCTGTCACT
GGCCAATTACTAGTTCGTGACCGATACATCAATCGGAGGTCAATATATGCCTACTCTGCT
TATGTTGGTTTGGCTGCGCCAGGAGATGTGGGCTCATGGCAAACAGAAGCCAAGGGTTAT
CAATTCTGGATTCGAGCTGACAGACGTGGGCATTTTGTGATAAAAAATGTCAGAGCTGGG
AACTATAGTTTGTATGCATGGGTTCCTGGTGTTATTGGGGATTACAAGTATGAAGCTATT
ATAACAGTTAAACCAGGATCTAGGATCAGACTTGGTTACCTCGTATACGAGCCTCCAAGA
AATGGTCCTACTCTGTGGGATATAGGCACACCTGACCGCACAGCTGCAGAGTTCTACGTG
CCGGACGGATACCCCACACTGATGAATAAATTGTACAGCCGTGATCCAGCAGAAAAGTTT
AGGCAATATGGATTGTGGAACCGATACTCCGATTTATATCCCAACGATGATCTCGTTTAT
ACCATCGGTATTAGTAATGTTAAAGACTGGTTCTTCGCCCATGTTACCAGACGTACGATC
CAACAACATGGCGGATTTCTTGAACTGGAAAACGTGAACCGAAATGAAAATTATACTCTC
CGATTGGCCTTGGCTTCAGCTACTGCATCCGAAATACAGGTTCGGTTCAACAATCCAAGT
AGCGTTCGGCCACTATTCACGACAGGAGCCATAGGAAAGGATAATGCGATTGCAAGACAT
GGGATTCATGGCTTGTACTGGTTGTATGGCATTGATGTCCCAGGCTCTCAGCTTGTCGAG
GGAAAAAATACAATTTATCTCACTCAGTCTAGAAGTGATGGCCCCTTCAATGGTGTCATG
TATGATTACATTCGTTTAGAAGGCCCAAGAGGAACTTGA
>EVM0023389
ATGTCGAGGGGAACAGACCGTCTGATAAAGAGTGTGAAGCAATTCGCTGACTTACAATAC
AAGCTCTTCACTGCTCGTTATGGCCAACAATTGATTGATATTTTCGAGTTCCCTATAAAA
CTCGTCTTGTCTCCTTTCACTCTTGCTTTTGACATTGTTGGCTCCGCTCCTCGTGGCTTT
GGCGTCCCTGAGCTTGTGTCCAAGCTCTCCTATGCTTCTATTTTTGCTGTTGCTACTTTG
GGGACATATGATATTGCATTGGAGATGGGAAAAAAGGTGATATGTCAAAGGAATTGTCAG
ACTTGCAATGGATGGCAGGCACTGCGGTGTCATATGTGCAAAGGAGCAGGGAAGGTGCAA
TACCAAGTTAAAAACTACACCTTGAGAAGCGGTGAGAAGGCTACAGCTGAATGTATTGCA
GATGCCATTGCTGACAATCGAGCTGAGCTGGTGCACCTTCCCTCCTCAATGGATCTTAAC
GTGCCTTTGCCATCTAAAGACTGTCCAACTTGTGATGGAACGGGTGTAATGAGCTGCCCT
GAATGCAAAAACAAATTACAAGTCAGGATCTCTGCGGATGATATAATGGAGCCCCCATGG
CAAGCCTACAATGTCTTGAGCAAGATGGAATATCCTTACGAGCATATAGTTGATAGCATG
AAAGATCCCAGCATTGCTGCATTTTGGTTGTTTTCCTTTCCTGAGATTATGGGTGGCTTC
AACTATGATGGTGATATCAAGCAGAAAATTTGGTGGCAATACAAGGAATCAATGAGGTAT
GATCAACTACGAGATATGGTAGCCAAGCGAAAACCTGGTTGGGAGATCTTGCAGGAAGCC
TTGATCTCAATAGATCCTGTTCGTGCCAGGGACGATCCTATTGTTGTGAAAAATGTCCCA
TACTACAAAGCCAAGAAGGCATTGGAGGCAGAGGTTATGAAACTTGATCCACCACCTCGA
CCACAAAATTGGGGTGAGCTGGACCTTCCACTAAATGCATCATCGTGGAGCGAGGAGGAT
CTTAAAAAACCAGAAAAGTTCTATGAGATGACTGTTCTTCTTAATGCACAAAGAGAAATT
GCTGATAAAATTTTGGATGCACAATGGGAAACTAAATGGCGTCAAGAAAAGTTGAATGAA
CTGTTGGAAGAGAAGGTGTGGCCATACATTCAGAACATCAACAGTGGTGCCCTTCCCAGT
CCTATCATAATTCAACCACAGAATCAGGATAAAAAGAGGAGGCAGAGGAGATGGTGGTTT
TTCTGA
>EVM0056410
ATGGCGCATGTAAGCACATTTAGACTCTGGGTTTTATCTGCAGTTCTTGTTGGGGTCTCT
ATATTTTGCTTCAACCTGGGGAAGGCAGATGAAGGTGACTATAATGTGCCTCAAATAGGC
GCAGGAATTTCAGGAGGCGTGCCTCAAACAGGCACCGGCTCTATTGGTGGCACCGGCTCT
AATGGTGGCGTGCCTCAAACAGGCACCGGCTCTAATGGTGGCTTGCCTCAAACAGGCACT
GGCTCTATTGGTGGCGCCGGTTCTATTGGTGGCACTGGCTCTATTGGTGGAGGGCCTCAA
ACAGGCACCGGCTCTATTGGTGGCACCGGCTCTATTGGTGGCGGGCCTCAAACAGGCACA
GGCATTAATGATGCTGATCCGCCTGAAATTGTTGCCAAAGCGTTGCTTTGTTTCAGCAAT
AAATATATATACAGTAGCTGCGAAGAAACCTACAGATTGACAGAGACAGGCAGCCTTAAT
GTGCCTCCTGGATACGCTGATTCCTACTGCGGCGGACCGTGCCTTTCAGAGACACATCTG
GTGCTCAGCTGCATTGAAAGCATCATGGGACATTTTGTTTTCTACAATAAAGCCACCGTC
AGGGATGTCAGAAACACCATCAAGACCGGATGTAGCTACGGTCCCGAGAGAGGTATTTTA
CTAGTTTACGAAGTTGTTATCTTGCTCTGGTTTCTTCCACAGATTCATAATCTGATTTTG
GTGTCACCCAAGGTAATTTTGATGTGTCCGAGCACCTTCAATATGAAGAAAACCATGCGT
TCATGGCTGCAAACCAGATTCTGCTAG
>EVM0056411
ATGGAGTATGGCAGTGGTGGAGGAGGAACTAGTGGTGGTGGAGACCATGACCCCTCTGAT
CCTCAAAGGAGGAAGAAGCGTTATCACCGCCACACTGCTCTCCAGATTCAGAAGTTGGAA
TCAATGTTCAAGGAGTGTCCACACCCAGATGAGAAACAAAGGTTACAATTAAGTAGAGAG
TTGGGTTTGGCACCAAGGCAGATCAAGTTTTGGTTTCAAAACAGGAGGACCCAGATGAAG
GCTCAACATGAAAGAGCAGATAACAGTGCTCTTAGAGCTGAGAATGATAAGATCCGATGT
GAGAATATAGCCATTAGAGAGGCACTCAAGAATGTAATTTGCCCCTCATGTGGGGGTCCT
CCAGTGACGGAGGATTCCTATTTTGATGAACACAAGCTGAGAATGGAGAATGGTCAATTG
AAAGAAGAGCTTGATAGAGTTTCTAGCATTGCTGCTAAATACATTGGGAGGCCAATTTCG
CAACTCCCTCCAGTGCAACCCTTTCACATTTCTTCATTGGATTTAACAATGGGGAATTTT
GGGGGCCAAGGGATTGGTGGCCCTTCACTTGATCTTGATCTTATCCCAACTAGTTCAAAT
TTGGCTTTCCAACCGCCAGTCATTTCGGATATGGACAAGTCCCTTATGACTGATGTTGCT
GCAAATGCTATGGAGGAATTGTTAAGGCTTTTGCAAGCCAACGAACCTTTGTGGATTAAA
TCATCCGCTGATGGGAGAGATGTTCTTAATCTCGATAGCTACCAGAGGATCTTTCCAAGG
GCTATGAGTCACTTAAAGAATCCCAATGTTCGAATAGAAGCATCCCGAGATTCAGGTGTT
GTTATCATGAATGGTGTAGCCTTGGTCGACATGTTTATGGATTCAAACAAGTGGATTGAA
TCATTTCCCACGATCGTGTCTGTGGCCAAGACCATTGAAGTAATTTCATCTGGAATGTTG
AGTAGTCACAGTGGCTCTTTGCAACTGATGTATGAAGAGTTGCAGGTGCTTTCACCCCTG
GTTCCGACTCGGGAATTCTGTATCCTCCGGTATTGTCAGCAAATTGAGCAAGGCTTATGG
GCAATTGTTAGTGTTTCATATGATATTCCACAGTTTGCTTCCCCATTTCGATGTCATAGG
CTTCCCTCTGGATGCTTGATCCAGGATATGCCAAATGGATACTCGAAGGTTACTTGGGTG
GAACATGTAGAGATAGAAGACAAAACCCCAACTCATCAGCTTTACAGGGATCTCATTCAC
AGTGGTATGGCCTTTGGAGCAGAACGATGGCTTACTACACTTCAAAGGATGTGTGAAAGA
GTGGCATGTCAAATGGTGTCAGGCAGTTCCACCCGGGACCTTGGAGGAGTGATTCCATCA
CCAGAAGGCAAGAGAAGCATGATGAAACTTGCCCAACGAATGGTCAGCAGTTTCTGTTCT
AGCATAAGCACATCTAGCAGCCACCGATGGAGCACGCTATCTGGGTTGCATGACGTTGGG
GTTCGAGTTGCAATCCATAAGAGCACGGATCCTGGCCAACCTAATGGTGTAGTTCTAAGT
GCAGCTACCACATTTTCACTTCCAGTTTCTCCCCAAAATGTCTTCAATTTCTTCAAGGAT
GAAAGAACTCGACACAGTGGGATGTACTCTCTAGCGGCAATGGAGTCCAAGAAGTTGCCC
ATATCGCAAATGGTTCACATCCTGGGAACTGCATATCCGTTCTTCGAGCCTACAATACTA
GTCAGAACAATATGTTAA
>EVM0056412
ATGAAAGCATCTAGGGTAGACAAGAAGCAAAAACTTCAGCAAAGAGGATGCAAGGCCTTT
TGTTGCAGTTGCAGACTAAGTGTCTCTTCTTCTGAGGAAGGTGAGAGCTCGAATTCCGAC
CGGTTTGCATCGATCTCAAGCCTGGCACATGCGATGGTACAAGAGAGACTGGACCACATG
ATTAGAGAAAGGCAAGAGGCAAGACAAAGAGAGAAAAGAAGGAGACTAAAGAGTGATGGG
ATCAAGTTTATAGTAATGGTAGCTATGGAGAAAAGCTCTTACGATCCAAGAGAAGATTTT
AGAGAGTCCATGGTTGAGATGATCATGGCAAACCGGCTACAAGAACCAAAAGATCTTCGT
AGTCTGTTGAATTATTACGTGACAATGAACTCTGAAGAGTATCATGGAATGATACTGGAA
GTTTTCCATGAGGTTTGCACCAATTTGTTTTTGTGCTGCAAATGCCACTGA
>EVM0056416
ATGGCAGCCACAGCCTCTGGATCTTCTAGAAGAACATCAAGCGGACCAGCTCTCCGCTCA
GTCTCTCCTCCCGACAGGTTTCATCAGCACATAACCAGATCTCCGACGTCTTACGCTTCC
TCCACCGCCTTCGCTTCCTCAAGCTCTAGTTTCACCTCCCGCCCATCAACCTTCTTCTCC
AGATCCGCCTCCCCTACACGAGTCAACATGTACGGACACACCTCACAGTCGTCCTCTTCA
TCAGTCCGTTTAAATGCCATATCTCCTAACCGCTCAATCTCCACCGTCAATCCTTCGCGG
AACCATCACCAACAGGTCGTGAAAAAACAGAGCACTCCTAAGCGTACTTGTATGTGCTCA
CCGACTACTCATCCAGGTTCTTTCCGCTGTAGTCTCCATAAAGGCGTAGGGTTTGGCGGT
TCGTCTTCATCATCTAATTACTCTTCAAACAACAACCGGTTGAATGCGCGCAGATCTGCA
ATGACCAATTCGCTAGTGAGAATTGGCGGTGTGGAAGGTGATTTGGTGAGAAGAGCTCTT
GCTTCTTTGATTCGACCCTCTTCACACCAGCAAAGGAGGCGTTCTGCTTTCCAGCCACGA
CCAAGCCGACTGTCCGTGATGTCCACAGCTGATGATTAA
>EVM0056417
ATGTCAGGTGCTGAAGGAATTGCGGTTCATGATGAGAATAGAGAGAGAAGATCAGATTTT
GAGAACTCTGAAGATGAAAGGCGACGGTCAAAGATCGGTAATCTCAAGAAAAAGGCTCTG
AACGCTTCAAATAAGTTCACCCACTCTCTTAAGAAAAGAGGGAAAAGGATAATAGATTTT
GGGGTATCGTCAGTTTCCATAGAAGATGTAAGGGATGCAAAAGAGGAGAATGCTGTTCAT
GAATTGCGCCAAAAGCTTCTAGAAAGAGATTTGTTGCCCCCTGGGCATGATGACTATCAT
ACTTTGTTAAGATTTTTGAAAGCAAGAGAGTTTAACATTGATAAAACAATCCAGATGTGG
CAAGAAATGCTTAACTGGAGGAAAGAATACGGGACAGACTCCATTCTAGAGGATTTTGAG
TTTGATGAGCTGGAGGAAGTCTTGCAATTTTACCCCCACGGTTACCATGGAGTTGACAAG
GAAGGCCGGCCAGTTTACATTGAGAGGCTTGGGAAAGCTCATCCTAGCAAACTAATGCGT
ATCACCACTATAGAACGGTATTTGAAGTACCATGTCCAGGAGTTTGAGAGGGCTATACAG
GAAAAATTCTCTGCTTGCTCTGTTGCTTCAAAGAGACGGATATGTTCTACTACAACCATT
TTGGATGTGCAAGGTTTGGGCATAAAGAATTTTACTCGGACCTCTGCAACTCTCTTGGGT
GCCATGACGAAAATAGATAGCAATTATTACCCTGAGACATTGCATCGAATGTTCATTGTT
AATGCTGGTCCTGGCTTTAAGAAGATGCTTTGGCCTGCAGCCCAGAAATTTTTGGATGCA
CAGACCATTGCAAAGATACAGGTTTTAGAGCCCAGATCCCTACCTAAGCTACTGGAAGTT
ATTGAATCAAATCAATTGCCAGACTTCTTGGGTGGTTCTTGCTCTTGTTCGGCTGGAGGA
TGCCTTAGATCCAGTAAAGGTCCGTGGAATGATCCTGAAATATTGAAGCTTGTACATAAT
GCAGAACCACTATTTTTGACAGAAATCCCCAGAATGTCTAATGACAAGCAGGGAAAAAGC
AGTGATAGAGTGACAGCAGAATCAGGGTCAGATATTGATGATTCTTCTCCATTCAGACAA
AGAAATTCTACATTTCCATGCTTGACCCTGGTTGGTGAAGAAGTGAGGGCATCAGATCCA
AGTATCCACTACAGTCGTGACAATAATTTTACCCTGGCTGAGAAAACTGTGCTTAGAGGG
GGGTATTCCGAGGATCAATCACTTGGAATCAACAATTTGGGGAACATTCATCGTGAAGTG
ACATCAAATCTGGAAGGTTTATTCGTCTGTTGGTTTGACTTTGTCAAGGAAAAGGTTGGG
AAAACAAGTATTCCAAAGGCGACAAGAACCTTGTTATCATTCATGATCAAGCTATTTGCA
CTTTGTTGTAGTCTACCATTTGAATATTGGAGAAGGCAGAACAACATTTATCCATCAAAT
TTGATGGAGCATAACACAGATGTCCATTCAACTGCTGCTGAAGCTATGAATGAAGTCAAC
CATGTCCGTCCATGTATATATCGTCTTCAGAGACTAGAGGAAATATATGAGGAACTTAGC
AAAAGGCCTGCTGTAATCCCTTTGGAAAAGGAGAAAATGCTTACAGATTTTCTGGAGAGG
ATAAAGTCTGTGGAGTTTGACCTTGAGAAAACAAAGACGTTGTGCTCACAGGTACTGCAT
ACTACAGTGGTAAAGCAACTCGAGATTGCTGAGTTGCTAGACAATTTACGGGAGTCTAAA
TGTCGTCAAAGAAGATTTTTCTGCTGA
>EVM0016334
ATGGAGGTTTTGGTGGGACCCACTTTTAGCATCGGCGGAGACGTTTCCTCAACTGGGTCG
ACGTATGCTGTGGCTCCGCCTCCGCAAGAGAAGCACCAGGTGGGGGTAGCGCCGCCGTTC
TTGTACCTGAAAGATGGTGATGAGAGTCCGATCTCGAGCCGGGCCGACTCCTGTACTCAC
CCGGATGATTTATCTGATAGCTCGTCGTCACTCGGAGCTCCGGATGATAGCGATGAAGAT
GATGATGAAGAAGAAGATGAAGAAGGCGGTGTCGTTTCGTCGAAAAAGAATAACGCTCTG
GGTTCTTTGAACTCTTTGGAAGAGGCTCTTCCCATCAAGAGGGGATTATCAAATCATTTC
TCAGGTAAATCGAAGTCATTCACAAATTTATCAGAAGTGAACACTGTAAATTCAGTGAAG
GAATTGGAGAAGCCAGAGAATTCATTCAACAAGAGGAGGAGAGTTCTAATGGCAAATAAA
TGGTCAAGGAGATCTTTTTACAGTTGGTCAAATCCAAAATCGATGCCACTCCTCGCCTTG
CATGAAGATGATGAAGAAGATCATAGCAAAGGATCAGGAGGAGCACAAGGTGAAGATAGC
AAACAAAGCCCATCAAAGTTGCAAGAGAAGAGGTTTGCTACGTTTGGTTTGAAGTCTCAA
AGTTGCTTCTCTCTTTCAGATCTACAAGAAGAAGAAGAGGAGGAGGAGGAAGAAAATGAT
GATGAAAAATGA
>EVM0054201
ATGAAGAAAATCCCTTCAAAGCCTTATCTCTCTTTGGTTTTTTTCATTCTTTTTTTGAAG
ATTTGGTTCATAGAAGTGCTGGTGGCCCAGAATACAGCAACAATTCCGGTGAATGTAGGT
GTGGTTCTTGACTTGGAATTCTTGGATGCTAATATTGGTTTGACTTGCATCAACATGGCC
CTTTCAGACTTCTATGCCACTCATGGTGACTACAAAACTAGATTGGTCCTCACCACCAGG
AACTCCAGGAACGATGTTGTTGGTGCAGCTGCCGCAGCCCTGGACCTGATAAAAAATGTC
GAAGTGCAAGCAATCATAGGCCCAACAACATCAATGCAAACCAACTTTGTTATTGAACTT
GGAGAAAAAGCTCAGGTGCCCATCATATCATTTTCTGCATCAAGTCCATCTCTCACTTCC
ATCAGGAGTCCCTTCTTCTTCCGAGCTACACAAAATGACTCAACTCAGGTGAATGCCATA
AGTGCGCTGGTTCAAGCCTTTGGATGGAGAGAAGCAGTGCCCATCTACATTGACAACGAA
TATGGCCAGGGAGTGATACCTTATTTAACTGATGCTCTGCAAGCAGTTGATGCTCGTGTC
CCGTACCGGAGTGTCATTTCTCCGTCAGCCACTGATGATCAAATTGTTGCAGAGTTATAC
AAGTTGATGACAATGCAAACTAGAGTTTTCATCGTGCACATGTTTCCATCTCTTGGCGCT
CGGGTTTTTGCCAAAGCAAAAGAGATTGGAATGATGAGTGGAGGCTATGTTTGGATCATG
ACTGATGGTCTAACAGCTGAGTTTTTGAGCTCACCAAATGCTTCTATCACTAATACAATG
CAAGGTGCATTGGGTGTGAAGCCTTATGTGCCAAGAACAAAAGATCTCGAAACTTTTCGA
ATTCGATGGAAAAGAAAATTTCAACAAGATAATCCAGATCTTGTTGATGCTGAGTTGAAT
ATTTTTGGCTTATGGGCATATGATGCAGCAACAGCATTGGCCTTGGCTGTTGAGAAAGCC
GGAACTGGAAATTTAGGTTTCCAAAAGGCAAACGTTTCTAGCAATTCATCCACAGATCTT
TCAACTCTTGGAGTGTCTTTAAATGGTCCAAACCTCGTTCAAGCTTTATCAAGCATTACT
TTCAAAGGTCTTACAGGAGATTACCTTTTCGATAATGGACAGTTACAGTCATCAGCTTTC
CAGATAATGAATGTGAATGGCAATGGGGGAAGAGCGATAGGATTCTGGACACAAACCGAA
GGGATTGTCAAAACATTGAACTCAAAAAATCATATGACTGCATACTCAGGTTCTAACTCC
GATCTTTCAACTGTCATATGGCCGGGTGATACAACTTCTGTTCCCAAGGGTTGGGAGATT
CCAACGAATGGGAAGAAGTTAAGAATAGGAGTGCCTATGAAGGATGGTTTCAGTGAGTTT
GTGAAAGTAACAAGACATCCTAGTTCTAACACCACAACCGTCACTGGATACAGCATAGAT
GTTTTTGATTCTGTTGTCAAAACATTGCCCTATGCTTTGCCTTACGAGTATATCCCCTTT
GCCAAGCCTGACGGCGAGCCAGCTGGAACTTACAATGATCTGATATATCAAGTGTACTTG
AAGAATTTTGATGCTGTAGTTGGAGATACAACTATTGTTTACAACAGATCCCAGTATGTT
GATTTTACTTTGCCGTACACTGAAAGTGGTGTCTCTATGATCGTCCCTATTGTGGACAAA
AACAGCAAAAATGCATGGGTTTTCTTGAGGCCTCTGACTTGGGATCTCTGGGTGACAAGT
TTTTGTTTCTTTATTTTCATTGGATTTGTGATCTGGGTACTTGAACACAGAATCAATGAA
GATTTTCGAGGGCCTGCTTCACACCAAGCCGGCACTAGCTTCTGGTTTTCTTTCTCAACC
ATGGTTTTTGCACAAAGGGAGAGAGTGGTTAGCAACTTGTCTAGAGCCGTGGTAATCATA
TGGTGTTTTGTTGTGCTGATTCTCACACAAAGCTACACTGCCAGTCTAGCTAGTTTACTT
ACAGTCCAACAGCTGCAGCCTAAAGTTACTGATGTGCATGAGCTCATTAAGAAGGGGGAG
TATGTGGGCTACCAGGAGGGCTCTTTTGTTCTGGGAATCCTTTTAGACTTGGGTTTCGAC
AAGTCCAAGCTCGTTGTGTATAATTCCATAGAACAATGTGATGGCCTTTTATCCAAAGGA
AGTGCAAATGGTGGTATTGCTGCGGCCTTTGATGAAGTGCCATACATGAGGCTCTTTCTG
TCAAAATATTGCTCTAAATATGCCATGATTGATCCTACATTTAAAACAGACGGGTTCGGA
TTTGTCTTCCCTAAAGGTTCTCCGCTGGTACCTGATATATCAAGGGCAGTTCTAAACATG
ACCGAGGGAGATAAAATGAAGGAAATTGAGAATGCTTGGTTCGGAAAACAAAGCAGATGT
CCAGATTCCAGCCCTCGGGTTACATCTAGCAGCCTTTGTCTCAAGAGTTTCTCGGGGTTA
TTTTTAATTGCTGGAGTAGCATCCCTCTTAGCTCTCATGATATTCATGGTCATGTTTGTC
TACAAGGAAAGGAATATGTTGAGGCCTTCAGATTCCAGAATTTCCATATGGCGAAAAGCC
CGCAATTTCTTCAGGATCTTTATTCAGAGGGACTTGAAATCCCACACTTTCAGAAAAAGT
GAGATGAATGACAGAAATGGCAATAGTCTGCCTAGTATGGATGGGCCGAGCCCGTCTCCC
TATTCAGTTCGAACTGATTATTTCCCTGGAGATGGAGATCCGTCTTCTACAGAGTCTTTT
GATTCCAGTCCAGATAGGCAACCATCTCAAGAGGTAGTGATAAATATTGATCAACAAACA
AACCCAAATCAAGAAAGAGTAGCAGCTTTTAAAGTAGAAAATGATCGCAATGGACTTTCA
GATGATACCATTAACAGTTTGACACTGGAAACTTGTGAATATGTAGATGTAGTTGTAGCA
TTGTAA
>EVM0027809
ATGCTGTCCGTAGTTGCTACTCCATCTCCTTCACTTCCCAGCCTCCACTCCGGCAACGAC
ACGCTGCCCCTCTCCCATTTTCTCTCCAATAGGCTCTCATTTTCTAGGGTTTCAAAAAAT
CTCAAGCTAAGCACTCCGAATTTGAGGTTCTGCAAAATTTATTGCGGACTTGCTAAAGCC
AAAGAGACAATTTCTACGACAAATCCTAATTCTCTAATCAAAGAACCTCACAAGTACTTT
GATCAAGTAATAATCACCGTCCGATCAGGAGATGGAGGCCACGGGGCGGTCCTCAACATG
CCTAATCAGAACAACAATGCTAGTAAGGGAAAACATGAGAAAAAGAGTAGACATAAGAGC
TCGTATAAAAGAGATTTTGATGGATCGTTAGTTCTTCCTGTTGGTGGACATGGAGGTGAT
GTAGTGATTTATGCGGATGAAGGAAAAGACACGTTACTGGAGCTTCATAGCAAAAGTAGA
TTTAATGCGAAGCGCGGTGGAAATGTTGATGCAATGGGTGTTTTAACTTCTCAATTGCAT
AATGGACTTGCTGCATCGACGCTGCGTATTCCTGTGCCTGTAGGTACGGTTGTGAAGCGT
AAAAGAGGGAAGTTATTGGCTGATTTAGCGCAGCCAGGCGATGAAATACTTGTTGCGAGG
GGTGGACAAGGAGGGATTAGTTTGATTGAAGCCCCGGAGCGTAGAAAGAAAACATTAATG
GCTTTAACAACGAATGTGATGAGAGATGATAGTGATAAGGTTTTAATTCTTGGTCAGCCC
GGGGAGGAGGTCAGCCTAGAGTTGATTCTACGAGTTGTTGCTGATGTTGGTCTGGTGGGA
CTTCCAAATGCTGGAAAATCAACCCTTTTAGCAGCCATTACACTTGCAAAGCCAGATATT
GCTGATTATCCTTTCACAACATTGATGCCGAACCTTGGACGCCTCAATGGTGATCCAACT
TTAGGAGCAGGTATGTATTCATCTGAAGCAACATTGGCAGATTTGCCAGGCCTTATAGAA
GGCGCTCATCTGGGGAAGGGTCTTGGTCGCAATTTCCTAAAGCACCTTAGAAGGACTCGT
GTATTGGTCCATGTTGTTGACGCAGCTGCTGAGGACCCCGTGAATGATTACAGAACTGTC
AAAGAAGAATTGAGAATGTACAACCCTGAGTACCTTGAAAGACCATATGTAGTGGTGCTA
AATAAGATTGACCTACCTGAAGCAAGGAGTAGGCTTCCATCTTTGACTGAAAAAATATTG
AGAATTGGTTGTGACGAGGTAACTTCTGAGCCAAAAATGATGTTGGAAGATGCAGTTCAT
TCATTGTCCACTGAAGATGGCAGCACAGATAAGTTGTCACCTCAGATAACTAATAAAGAT
AAAAGGGATCGAGAGGTAGAGGACTATCCATGCCCCCTTGCTGTTGTGGGTGTTAGTGTT
CTGAAAGGAATCAGGATAAATGAGATGTTGAAGGAGATAAGGGCTGCCTTGAGGAAATGC
AGGGATTCTCGAGAGGCATTGGAACCAAGTACGAGACCATGA
>EVM0022875
ATGGCAGATATTTTATGGAAAATGGGAGCAATGTTATCGTCTGGTCATAGCTCGGTGGTG
CCAATAAACCTGTTCGTGGCGCTACTTTGTGCGTGTATAGTAATCGGTCATTTACTAGAG
GAGCAGCGATGGATGAACGAGTCCATTACTGCACTTGCTGTAGGTTTGTGTACTGGAGTT
GTGATTTTGCTAACAACAGGAGGAAAGAGCTCTCATCTCTTGGTTTTGCAAGTTTTCATC
TGCGTTTTAACGATTTATTTCTTTATTATGCTGTTCCAGGTAAAGAAGAAGCAGTTTTTC
CGCAATTTCATGACTATCATGCTGTTTGGCGCAGTCGGCACTCTGATATCCACTGCCACC
ATTTCAATAGGTGCGACCCACTTTTTCAAGAAAATGAACATCGGTTCCCTCAGAGTTGGA
GACTATCTTGCAATTGGAGCAATATTTTCGGCCACGGATTCTGTTTGTACCTTGCAGGTT
CTTAATCAGGATGAGACGCCTTTACTATACAGCCTGGTTTTTGGGGAAGGTGTAGTAAAT
GATGCAACATCAGTGGTGCTTTTCCATGCAATTCAGAGCATTGACCTATCGCACATCAAC
TCAAGCATTGCAGCTGAATTTCTCGGAAATTTTCTATATTTGTTTATCTCAAGCACCGTA
CTGGGAGTTCTAACTGGACTACTTAGTGCATACATTATCAAAAAGCTCTACTTCGGCAGG
CATTCTACCGATCGTGAGGTTGCTCTTATGATACTCATGGCTTACCTTTCATATATGTTG
GCCGAACTATTCTATCTAAGCGCTATTCTTACTGTATTCTTTTGTGGGATTGTTATGTCT
CATTACACATGGCACAATGTAACTGAAAGTTCAAGGATAACAACTAAGCATGCTTTTGCT
ACTTGGTCATTTGTTGCTGAGATCTTCATCTTCCTCTATGTTGGCATGGATGCCTTGGAT
ATTGAAAAATGGAAGGTTGTAAGTGATAGCCCTGGAACATCAATTATGGTGAGTTCAATA
CTCTTGGGATTGGTTCTAGTTGGGAGAGCAGCCTTTGTTTTCCCCTTATCATTTTTATCC
AACTTGACTAAGAAGTTCCCGTATGAGAAAATCGACATAAAGCAACAAGTAACAATATGG
TGGGCTGGTCTTATGCGTGGTGCTGTTTCTATGGCTCTTGCTTATAATCAGTTCACCAGA
TCAGGCCATACTCATTTGCATGGAAATGCAATCATGATCACCAGCACAATTACAGTTGTC
CTTTTCAGCACAGTGGTGTTTGGATTGATGACTAAACCACTAGTGAGGATCCTGCTTCCA
TCACAAAAACACACTGCCAGTATGTTGTCTTCTGAACCATCTAGCCCCAAATCCTTTGCT
GTGCCACTGCTCATCAGACAGGATTCAGAGGAAGAGCAGGTCAGCAACAATGTGCCCCGT
AGAACCAGCTTAAGGATGTTCTTGAGCACCCCTTCTCACACAGTCCACCACTGCTGGAGA
AAATTTGATAATAGCTTCATGCGACCTGTTTTTGGTGGCCGGGGTTTTGTACCATTTGTA
CCTTGCTCCCCTGCTGACCAAACTGTTCAGCAATGGCAGTGA
>EVM0027806
ATGGTTTCTCTGTCGACTTGGTGTCGTTACATTGCTCACAAATTCGATTACTCTCTCTCT
CTCAGCTACAAGAACTATAAGGGTGGCATAATCAATAGCAAAGAAGTCTATGATACAGTA
TGGAAAAATCTATTTCAGGGAAAGTTGACATATTTACACTGGAATAAAGGACAGGAAATG
GCCCCAACAGTTGGAGAACAAGGGGGGACCCTTCTCGTTCGCAAATTACCATCTGCTGAT
CCAATGCGTGTTTTTGTTGGAGATGTAGTGCTTTTGAAGGATCCTGAGAAGTCAGATAAC
TTTCTAGTCAGAAGATTAGCTGCTATTGAAGGGTATGAAATGGTGTCTACTGAAGAAAAA
GATGACCCGTTTGTTCTTGACAAGGATGAGTGTTGGGTATTGGCTGACAATGATAAGTTG
AAGCCCAAGGAAGCCAATGACAGTCGAACATTTGGTCCAATTTCCATTTCAAGCATAGTT
GGTCGAGTCATATACTGTCTGCAAACAGCTGTGGACCATGGTCCTGTACAGAACAGTCAT
TTCAGCATGAGAAAGGATTCTCCAGTGCTGGAGGTGGAACTCGATGTTGAAGAGATGGCG
AAGAATCACAAAGCTTAG
>EVM0027805
ATGGCCAGGGAAAAGGAAGCAGTGTGCGTGACAGGAGCTAACGGGTTCATTGGCTCATGG
CTGGTTCGTACCTTATTGGAACAAGGCTATACCAAAATCCACGCCTCTATATACCCCGGC
TCTGACCCATCTCATCTCTTCGAAATCCCCGGTGCCACCGATGCTAGCGTGAGTCTGGAG
GTTTACGAAGCCGATGTGCTTGACCACGACGCCATTTGTAAGGCTGTGGAAGGCTGCCAA
GGGGTTTTCCACGTGGCATCTCCATGTACTCTAGAGGATCCAAAGGACCCACAAAAGGAA
CTTGTGTTACCTGCGGTACAGGGCACTCTTAATGTTCTGGAGGCTGCTAAGAAGTTTAAG
GCTAGGCGCGTGGTTGTGACGTCCTCTATATCGGCTCTGGTTCCTAATCCGTCGTGGCCG
AGGGAGAAGGTGTTTGATGAGTCGTCTTGGACTGATCTCGATGACTGCATGTCTCGACAG
AAATGGTATCCGGTGTCAAAGACACTGGCAGAGAAAGCAGCATGGGAGTTTGCAGAAAAG
AATGGAATGGATGTGGTGGCAATCCATCCTGCCACGTGCCTCGGCCCTCTCTTGCAGCCT
GCATTGAACGCTAGCTGTGCTGTGTTACAGCAACTGTTGCAAGGATCAAAAGATACCCAG
GAATATCACTGGCTGGGAGCTGTGCATGTAAAAGATGTGGCGAAGGCACAAATTTTGTTA
TTTGAAACCCCTACTGCTTCTGGTAGATACCTTTGCACCAATGGCATCTACCAGTTTGGT
GATTTTGCTGCTAGGGTTTCCAGACTCTTCCCTGATTTTCCTGTTCACAGGTTTAGCGGG
GAAACTCAACCAGGTCTGACAGCTTGCGAGGATGCAGCCAAGAAATTAATTGACCTGGGG
CTGGTCTTCACTCCAGTTGAAGATTCTGTCCGAGACACGGTGGAAAGTCTGAAAGCTAAA
GGTTTCCTCAGTAATGAAATGTCTCAATCTTAG
>EVM0027802
ATGGCACCTAGAGCATTAGACTACGAATCGTTGAATGAAAATGTCAAGAAGGTTCAGTAT
GCTGTAAGAGGCGAGTTATATCTTCGAGCTTCTGAGCTTCAAAAGGAAGGGAAGAGGATT
ATTTTCACAAATGTTGGCAATCCTCATGCTCTTGGACAGAAGCCACTTACCTTTCCTCGC
CAGGTGGTTGCTCTCTGCCAAGCTCCATTTCTACTAGATGATCCAAATGTAGGGTTGCTA
TTCCCTGCGGATGCAATTGCAAAAGCTAAACATTATCTTGCTTTGACTACTGGTGGTCTA
GGTGCTTACAGTGACTCTCGAGGTATGCCTGGAGTTAGGAAGGAGGTAGCAGATTTCATT
GAAAGGCGTGATGGATATCCAAGTGACCCAGAACTCATATTTCTCACTGATGGTGCCAGC
AAAGGTGTTATGCAGATCTTGAATACTATTATCCGCGGAGAAAGTGATGGGGTTTTGGTT
CCAGTGCCACAGTACCCACTTTACTCCGCTGCAATTTCTCTTTTCGGTGGTTCCCTCGTT
CCGTATTATCTAGAAGAGTCAGAAAACTGGGGTCTTGATGTTAATAACCTTAGGCAATCG
GTTGCCCAAGCTCGCTATAAAGGAATTACTGTAAAAGCAATGGTGATTATTAACCCTGGC
AACCCCACTGGTCAGTGTCTTAGTGAATCTAATTTAAGGGAAATATTGCGCTTCTGTTAC
CAAGAAAACTTGGCTCTTCTTGGAGACGAAGTTTATCAGCAGAACATTTACCAGGATGAG
CGTCCATTTATTAGTGCTAGAAAGGTTATGATGGGCATGGGGCCACCCATAAGCAAGGAA
GTCCAGCTTGTTTCTTTCCACACTGTGTCCAAAGGATATTGGGGTGAATGTGGCCAGCGG
GGTGGATACTTTGAGATGACAAACATTCCTCCAAAGACTGTTGATGAGATTTATAAGGTT
GCATCAGTATCACTCAGTCCAAATGTCCCTGCGCAGATATTTATGGGGCTGATGGTCAAC
CCTCTTAAACCTGGAGATATTTCATACGAGCAGTTCATTAGGGAAAGCAAAGGAGTCCTT
GAATCGTTAAGGAGAAGAGCAAGGATGATGACTGATGGATTTAACAGCTGCAAAAATGTG
ATATGCAATTTCACAGAAGGTGCCATGTATTCATTTCCTCAAATACAATTGCCACCTAAA
GCAATAGAGGCAGCCAAAAGGGCTGGAAAAGTTCCTGATGTTTTCTACTGTCTCAAGCTT
TTGGAAGCCACTGGCATTTCCACAGTCCCTGGTTCAGGATTTGGACAAAAAGAAGGGGTC
TTCCATCTAAGGACAACAATTTTACCGGCAGAGGAAGAAATGCCGGAAATCATGGACAGT
TTCAAGAAGTTCAACAATGAGTTCATGGAGCAATATGACGATCGCAGTGGTTATTCAAGG
ATGTAA
>EVM0018467
ATGGCGAATTTACAAATGACGGGTATTCTGGAGAAGATGACGGGTAAGGACAAAGATTAC
AGATACATGGCAACGTCTGATTTGTTGTATGAGTTAAACAAGGAGGATTTTAAAGTCGAT
GCTGATTTGGAGATAAAGCTGTCAAATATTGTTCTACATCAACTCGATGATGTAGCTGGT
GATGTTTCTGGATTGGCTGTGAAGTGTCTTGCTCCATTGGTGAAGAAGGTCAGCGAGACT
CGAGTTGTGGAGATGACTAATAAACTATGTGAAAAATTGCTACATGGTAAAGATCAACAT
CGTGACATTGCAAGCATTGCTTTGAAGACTATTGTATCTGAAGTCACAACAATATCTTTG
TCTCAATCTATTCTTGTTACTCTATCTCCACAGTTGATAAAAGGAATAACAAGTCCTGGA
TTGAACACCGACATAAAATGTGAATGTCTTGATATTTTGTGTGATGTTCTTCATAAATTT
GGAAATTTGATGGCAAATGATCATGAGGTGCTTTTAAATGCGCTTTTGTCCCAACTGAAT
TCCAATCAAGCCACCATTAGAAAGAAGACTGTTTCATGCATTGCATCTCTTGCTCCAAGC
TTGTCGGATGATTTATTGTGTAAGGCAACAGTTGAGGTAGTTCGGAAATTGAGAAGTAAG
GGTGCAAAAACTGAGATGATTCGAACAAACATTCAAATGATTGGTGCTTTAAGCCGTGCT
GTGGGGTATCGATTTGGACCCCATCTTGGAGACACTGTGCCAGTACTAATTAATTACTGC
ACAAGTGCATCAGAGAATGACGAGGAGCTTCGTGAATATAGCTTGCAGGCTCTAGAAAGT
TTTCTCCTTAGATGCCCCAGAGACATTTATTCTTACTGTCATGACATTCTTCATCTTACT
TTGGAGTACCTAAGTTATGATCCAAACTTTACTGATAACATGGAAGAAGATACTGATGAT
GAGAGTCATGAGGAGGAGGAGGAGGATGATGAGAGTGCAAATGAATATACTGATGATGAA
GATGCCAGCTGGAAAGTTCGAAGGGCAGCTGCTAAATGCTTAGCGGCATTGATTGTTTCT
CGTCCCGAGGTGCTTGCAAAACTATATGAGGAGGCCTGTCCTAAATTGATTGATAGATTT
AAAGAGAGGGAAGAAAATGTCAAGCTACTACGCCAAACTGGAAATGTAACAAAAGGGCAG
AATGACATGGGTGAATCAAGGCAACAAGAAGTGCCAAAGATTGTCAAATCTATAAACAGG
CAATTGCGTGAGAAATCTATCAAGACTAAGGTTGGTGCATTTTCAGTTCTGAAAGAACTT
GTGGCTGTCTTGCCAGACTGCCTTGCAGAACACATTGGGTCACTAATTCCAGGAATTGAG
AAGGCATTAAATGACAAATCTTCGACCTCAAATTTGAAGATTGAGGCTCTTATATTTACA
AGATTGGTATTGGCTTCACATTCACCTTCTGTTTTCCACCTTTATATCAAGGCCCTTTCT
AGTCCTGTGTTGTCTGCTGTTGGTGAGAGATACTACAAGGTCACAGCAGAGGCATTAAGA
GTATGTGGGGAACTTGTTCGCGTTGTCCGTCCTAATATCCAGAGCTTTGGTTTTGACTTC
AAACCTTATGTCCATCCAATATATAATGCCATAATGTCACGATTGACAAACCAAGATCAA
GACCAGGAGGTCAAGGAGTGTGCCATTTCTGGCATGGGGCTTGTCATTTCAACATTTGGC
GATAACCTCAAAGTAGAATTACCTGTGTGCCTCCCTGTACTTGTTGATCGTATGGGGAAT
GAGATAACACGACTTACTGCTGTGAAGGCTTTTGCTGTAATTGCTGCTTCTCCTCTTCTG
ATTGATCTGTCATGTGTCCTGGAGAATTTAATTGCAGAGTTGACTGCATTCCTACGCAAG
GCTAATCGGGCTTTAAGGCAGGCAACTTTGGGGACACTGAATTCTCTAATTGTAGCTTAT
GGTGATCAAATTGGTTCATCTGCATATGTAATTATAATTGTGGAACTTTCAACTCTGATA
AGTGATTCAGATTTGCACATGGCAGCTCTTGCCCTGGAACTTTGCTGCACCTTGATGGCT
GACAGGAAATCGAGCCCGAATGTTGGTTTGGCTGTTAGAAATAAAGTTCTTTCTCAGGCA
CTAACATTAATTAAAAGCCCATTGCTACAGGGTCAAGCCCTTTTGGCTTTACGAAACTTT
TTTGCTGCTTTAGTATATTCTGCAAATACAAGTTTTGACTCTTTACTGGACTCACTTCTT
TCAAGTGCTAAGCCATCTCCACAGTCAGGAGGTGTTGCAAAACAGGCTTTGCATTCAATA
GCCCAATGCGTGGCTGTTCTCTGCCTTGCTGCAAGTGACAAAAAATGTTCATCTACTGTG
GACATGCTTACTGATATTCTTGAAGATGACAGTAGCGCCAACTCTGCGAAGCAGCACCTT
GCACTATTATGCTTGGGAGAAATCGGGAGAAGGAAAGATCTAAGCATGCATGCAAATATA
GAAGCCACTATTATTGAGTCCTTCCAATCACCTTTTGAAGAGATAAAGTCTGCTGCTTCT
TATGCTCTTGGCAATATTGCCATTGGTAATCTTTCCAAGTACCTACCCTTTATCTTGGAC
CAGATTGATAATCAACAGAAGAAACAATATCTGCTGCTTCATTCTTTGAAGGAGGTTATA
GTAAGACAAACAGTAGATAAAGCAGAGTTCCAGGATTCCAGTGTCGAGAAGATACTTAAA
TTACTTTTTAATTACTGTGAAAGTGATGAAGAGGGTGTTCGGAATGTTGTAGCTGAGTGC
CTTGGTAAAATTGCACTTATTGAACCTGCAAAGCTTGTTCCTGCGCTTAAGGTGAGAACA
ACGAGCCCAGCTGCCTTCACCAGAGCAACAGTGGTAATTGCTGTAAAATACTCGATAGTT
GAGCGGCCAGAGAAGATTGACGAGATTATATACCCAGAAATCTCATCATTTCTTATGCTT
ATCAAGGATCATGATCAGCATGTTAGGCGTGCAGCTGTCTTGGCCTTAAGCACATTCGCT
CACAATAAACCTAACCTTATCAAGGGTCTCCTTCCTGAATTACTGCCACTTCTCTATGAT
CAAACAATTGTTAAGCAAGAATTGATACGAACTGTAGATCTTGGGCCTTTCAAGCATGTT
GTGGATGATGGCCTTGAGTTGAGGAAAGCAGCTTTTGAATGTGTAGACACATTGCTGGAT
GGTTGTCTTGATCAAGTGAACCCTTCATCTTTCATTGTTCCTTACCTAAAATCAGGACTG
GACGATCATTACGATGTTAAAATGCCTTGTCATCTTATTCTCACTAAGCTGGCCGATAAG
TGTCCATCTGCTGTTTTGGCAGTGTTGGACTCATTGGTGGAGCCCCTCCAAAAAACTATC
AATTTCAAGCCCAAGCTAGATGCTGTAAAGCAAGAAGTGGATCGTAATGAAGACATGATT
CGCAGTGCTCTTCGAGCAATCACATCCTTGAATCGAACAAGCGGAGGAGATTGCAGCCTT
AAATTCAAAAACCTTATGAGTGAAATTTCAAAATCTCCAACCCTTTGGGACAAGTTTTAT
TCCATCCGAAATGAGTGA
>EVM0018465
ATGGCAGTCCCAACAATAGCTTTATACGCGAGCCCACCTAGTAGTGTGTGTTCGACACCA
TATCCATGTCAAATCAACGCACACGCAACTCATGATTTTGAATTGAATTCAAGATCTTCA
TCAACAGCTTCGTCTAGTGCATCTTCCTCTCAGAAACCAATTGTTGGTGGTCTATCTCGT
TTGTTTTCATCTCCAGCAGTGAAACATGCATCATTTTCGGGTGATAGAGAGGAACTGGGG
TGGCATGATAGAGGAGACGAAATGAAGGAATGGAGTAGTTCATTTTGCTATACACCAAGT
AAATGCCTTGCTGGGTCTTCTATAAAGAGGGATCAAAGTCCCGTTTCGGTTCTGCAAGCT
CATGTCTCTTGTTCTAGTAGTCCTCCTACGAGGATTGCTAGAGAAAGGAGTGGTTGTGAT
GTGGGCTTTCAGAGTTCAATTAATGGCTCATTTCGCAGTGGGGCTAATGGGCTCTTTAAT
GGGTTTGTGAGGAATGCATTAGGATCTTGTGTTGATTATGATTCTCCGAGTTTTGAGGTT
CACAGTAATGATATTGTTGTGGGTTCATCTTCTGTTGCTGAGGATGAATTGACTTTTAGT
ATGGAGGATAGCACTGTGGACGCTAATTATGAGCCTTATGCTAAGGAGTTGTTGTTGGGC
GCACAATTAAGGCACAAAATTTTTTGTGACGATTTTGTGATCAAGGCTTTTCATGAGGCG
AGAAAGCACATAGGGGACAGTGGGGATCCTTATTTACAGCATTGTGTAGAGACTGCAGTT
CTGCTCGCGATCATTGGTGCCAATTCCACAGTGGTTGCTGCAGGGCTTTTACATGACACT
TTGGATGATTCTTTCCTAAGCTATGACCACATATTTAAAACATTTGGAGCAGGGGTGGCT
GATTTGGTTGAAGGGGTCTCTAAGCTTAGCCACCTGAGCAAGCTTGCTCGTGAGAACAAC
ACAGCAAGCAAAACTGTTGAGGCAGATCGGTTGCACACCATGTTCCTTGCCATGGCAGAT
GCTAGGGCTGTCCTGATTAAATTAGCTGATCGATTGCACAATATGATGACGCTAGATGCA
TTGCCTTTGGTGAAGCAACAGAGATTTGCTAAAGAGACTTTGGAGATATTTGCTCCCTTG
GCCAACCGTTTAGGAATCTCCAGCTGGAAAGAGCAGCTAGAAAATCTTTGTTTTAAGCAT
CTCAACCCAGATCAGCACGAAGATTTGTCTGCTAGACTTGTGGACTCTTTTGATGAGGCA
ATGATTGCTTCTGCTAAGGAGAAATTAGAGAAAGCTCTTACGGATGAAGCCATTTCTTAT
GATCTATCTGGAAGGCATAAAAGCTTATATAGCACTTACTGCAAAATGTTGAAGAAAAAG
CTGAACATGGATCAGATCCATGATATTCATGGGTTGCGTCTGATTGTCAAAAGTAACGAA
GACTGCTACAGAGCATTGAGAGTTGTTCAGCGTTTATGGTCTGAAGTACCTGGAAAGTTC
AAGGACTATATAAACAATCCCAAGTTCAATGGGTATCGATCTCTTCATACAGTAGTGATG
GGTGAAGGCACGGTACCACTCGAAGTTCAGATTCGAACAAGGGAGATGCATTTGCAAGCA
GAGTTTGGATTTGCAGCTCATTGGAGATACAAGGAAGGTGATAGCCAGCACTCCTCATTT
GTGCTTCAGATGGTTGAGTGGGCAAGATGGGTCATAACCTGGCAGTGCGAGGCAATGAGC
AAAGATCAATCTTTCATTGCCAGTGGTGATTCCGTCAAGCCTCCATGCACATTCCCTTCA
CATTCTGATGGCTGCCCATATTCTTACAAGCCTAACTGTGGGCAAGATGGACCTGTCTTC
GTCATCATGATTGAGAATGATAAGATGTCAGTGCAAGAGTTTCCTGCAAACTCAACAGTG
ATGAATCTGCTGGAAAGGGCTGGGCGTACGAGCTCGAGATGGTCCCCATATGGGTTTCCG
GTGAAGGAAGAGTTGAGGCCGAGGCTGAACCATCGGCCGGTGTATGACGTGACTTGCAAG
CTAAAGATGGGGGATGTGGTGGAGCTAACTCCAGCAATACCTGACAAATCTTTGTCCGAC
TACAGGGAAGAGATCCAGCGCATGTATGAACGCGGCTCAGCCCCTGCTTCAAGCACACTT
CCTGCTGTTAGCGGCACTGTTGGATGGAGAAGTTGA
>EVM0040128
ATGCAAGACATTTTTGGATCGGTTCGCCGATCCTTAGTGTTTAAATCGACCTCTGGAGGA
GGAGGAGAAGATGGAAGGTTCAGTGGTTTTGTTGAGAAAATCGGCTCTAGCATTCGCAAA
TCGCGAATCGGACTCTTCTCCAAGCCTTCAATACCGCCCTTGCCTCCGCCATCCAAAAAA
GACGATGCGCCGCCGATCCGGTGGAGAAAGGGTGAGTTGATTGGGTGCGGCGCTTTTGGC
AGGGTTTATATGGGGATGAATCTTGATTCTGGAGAGCTTCTCGCTGTTAAACAGGTTTTG
ATTGCAGCCAATAGTGCTTCCAAGGAGAAAACGCAGGCACACATCAGAGAGCTCGAGGAA
GAAGTTAAGCTTCTCAAGAATCTTTCGCATCCAAATATCGTTAGATATTTGGGAACTGCT
AGAGAGGATGATTCGTTGAATATTTTATTGGAATTCGTACCCGGTGGATCCATATCATCG
CTATTGGGAAAATTCGGATCTTTTCCTGAGTCGGTTATAAGAATGTATACGAAGCAGCTG
TTATTGGGATTGGAATACCTTCACAAGAATGGTATTATGCACAGGGACATCAAGGGGGCA
AATATTCTTGTCGATAACAAGGGTTGCATTAAACTTGCTGATTTTGGAGCATCCAAGAAA
GTAGTTGAACTGGCTACTATAAATGGTGCCAAGTCAATGAAAGGCACCCCATATTGGATG
GCTCCTGAGGTTATTCTCCAGACTGGGCATAGCTTTTCTGCTGATATATGGAGCGTTGGC
TGTACTGTGATTGAGATGGCCACAGGGAAACCTCCTTGGAGCCAACAGTATCAGGAGGTT
GCTGCTCTCTTCCACATCGGGACAACTAAATCTCATCCTCCCATTCCTGAACACCTATCT
ATCGAGGCAAAGGATTTCTTGTTAAAATGTCTGCAGGAGGTACCGAACTTAAGGCCTGCT
GCATCTGAGTTATTGCAGCATTCATTTGTCACTGGGGAATATCAGGAACCTCATCCAGTA
TTCCGCAATTCTGCTAGAGAATCTGGAAATCCGACAGCAGTTTCTGGGATGAATCTAAAG
AACTCCATGAACTCTGTGATTAGAAGGTCATCTTGTGCAGGATTGAAGGATGTTTGTGAA
ATGGGTAGTGTGAAGTACTCGATCGAATGTCCTGATAAATTATCAAGATCAAGACCCTAC
TGGGGCGAGGCCAATTTTGATGATGATATGTGTATGATAGATGATAAAGATGATTTTGTG
GTTGGTGCATCAACTAGGTTCAAATCCACCTTAGCATCTTCTGATTTAAATAAGAGTTTC
AACCCTATGTGTGAACCCATGGAAGACTGGCCATGCAAGTTTGATGAAGATCCATTGTTT
AGGAGAAGTGGAATTAACTTATATTGCAGTCAGTCAATCCATGAAGTTATTGATAGCCAT
GAAGCATCTGGTGAGGGACAGAATGGCTTCACTTTTCCATGTGGGCCGGTGATGCCTGAG
GACGATGATGAAGTTACTGAGTCAAAAATTAGAGCATTTTTGGATGAGAAGGCTATTGAT
TTGAAGAAGCTGCAGACACCTCTATTCAAAGAGTTCTACAACAGCACTTTGAATAACATG
GGTGCTCCAACTGCACTTGGGACAGAAAACAGTGAAAATCCTACACATTTACCGAGTTTC
CCTCCTAAAAGCAGGTCACCCAAATGTTTCCCTAGCAGAAGACTCTCTGCAGTTGTTGAT
GCTGCAAACATTGTGAGTCCTGGTTGTCATACTAAACATGTAGCAAACGAGAGTAGCATC
CACAATCGAGCTTTGCAGGAAATCCATCCACCTCAGCTTAGTGAGTGGAAAGAGTTTCTT
CATAATGGCCAGCAGGAAACACTTACTTCTAGTGCAAGCTTCTCTGATAGGCAAAGAAAA
TGGGAAGAAGAGCTTTATCAGGAGCTTGAAAGAAAACGAGAGATGATGCGCCAGGCAGGT
GTGGGAGGGAAGACATCATCTCCGAAGGATCCGATCCTAATTCGACAGAGAGAGCGGTTA
CGATTGGATGGCAAATAA
>EVM0021426
ATGGCGGAGGAACCAGGCACGACACCCGGCCCCGACGGCGCGACAGTGGAGGAATGCGAA
GATATGATTCGTCGGAGTTTCCGGACTCCAATGGTGAAATTTTTGAGGGAGCATATGGAG
AAAGCAGGGTGTGGAGTTGGTGAAAAATTCTTTAAAGCTGTTAACTGTGATAAGAAGATT
GCTGGTGGTTATGTTCGTGGCGAAGGGATAATGGTGTGTAGTAATCACATGATCACTCAA
GATGATGTAAACCAAGTTGTTAAACATGAGTTGATTCATGCTTATGATGACTGTCGGGCT
GCGAACTTGGACTGGGCTGACTGTGCTCATCATGCCTGTAGTGAGATTCGTGCTGGTCAT
TTAAGTGGTGATTGCCATTACAAACGAGAATTGCTGCGGGGATATATGAAATTAAGAGGC
CATGAGCAGGACTGCGTGAAAAGAAGAGTTATGAAATCAGTGATCGCCAACCCATACTGC
TCAAAAGCAGCGGCAAAGGATGCCATGGAAGCTGTATGGGATGTCTGTTACAATGATACA
CAGCCCTTTGACAGAGCTCCTGAAACATGTACTTGCTCCAAATGTTCTATTTAA
>EVM0030406
ATGCTGCTATTATCGCCATCGTCTGCGTCGCTACTGTCACTGCAAAGTCACAGCTACCAT
GTCAACAGCAGCAGAAGTAGAAGACTGCACCATCCACTCAAGGTTGTCGGCATGGCAAAG
GAGACCACTGATGGTGGCGATGGCATAGTAGAGAAAGTCGCAATAGCCGGTGGGTTAGTC
TCGACCCCAGTAATCGCCTGGTCTCTCTACACCCTCAAGACAACAGGCTGTGGCCTCCCT
CCTGGACCAGGAGGTTCGATAGGAGCACTGGAAGGTGTAAGTTACCTGGCTGTTGTTGGA
ATCATTGGTTGGTCCTTGTACACCAAGGCAAAAACTGGCTCGGGTCTGCCTAGTGGACCT
TTTGGGTTGTTGGGAGCTGTAGAAGGTTTGTCATACTTATCATTGCTTGCCATTTTAGTA
GTCTTTGGATTGCAATTCCTTGAGAAGGGTTCCATTCCAGGGCCTCTTTCCAAGTGA
>EVM0037489
ATGGATATAAGGAGCCTTTCATCCTCTCGCTCTCATCCTCAAGATCCACCTTATGTTCAC
AAGGTTGGACTTCCACCTAAGCAAAACCTCTTCAAGGAGTTCAAAGCCACTGTCAAAGAG
ACTTTCTTTGCAGATGATCCTCTTCGTTTATTCAAGGACCAGCCAAGGTCTAAAAAGTTC
ATCCTAGGTCTCCAAGCTATCTTCCCTATTCTTGAATGGGGAAGAAATTACAGTGTTGCG
AAATTTAGAGGTGACCTCATTGCTGGGCTGACAATTGCTAGTCTTTGCATTCCCCAGGAT
ATTGCGTATGCAAAGCTTGCAAAGTTGGATCCTCAGTATGGATTGTACTCCAGCTTTGTT
CCACCTTTGATATACGCCTTCATGGGCAGTTCAAGAGACATAGCAATAGGACCGGTGGCT
GTGGTGTCTCTCTTGTTGGGGACTCTGCTTCAGAATGAAATTGCTGATCCCGTAGCCAAT
GCAGCAGAATATCGGCGGCTGGCATTTACAGCTACATTTTTTGCTGGAATCACCCAATTT
AGCCTTGGGTTTTTAAGGTTGGGGTTCTTAATCGACTTTCTATCCCACGCTGCTATTGTT
GGTTTCATGGGTGGAGCTGCCATCACAATTGCACTGCAACAGCTTAAGGGTTTTCTTGGG
ATAAAACATTTTACACAGAAAAGTGATATTATTTCTGTAATGCACTCGGTATTTGACTCA
GCTCATCATGGATGGAACTGGCAAACTATTGTTATCGGTGCGAGCCTTTTATCTTTCCTC
CTTTTTGCCAAGTACATTGGAAAGAAGAACAGTAAATTATTCTGGGTGCCAGCAATTGGC
CCATTGATATCTGTTATTCTGTCAACTTTTTTTGTGTATATAACCCGTGCAGACAAGGAC
GGGGTTCAAATTGTGAATCATATAGAGAAAGGTATAAATCCGTCCTCTGTGAATCAATTA
TATTTCAGTGGTGACCATTTGCTGAAAGGTGCTAGGATTGGTGTTGTGGCCGGGATGATT
GCCTTTGACGGAAGCCATAGCAATTGGAAGAACATTTGCTGCCATGAAGGACTATCAGCT
GGATGGAAACAAAGAAATGGTAGCACTAGGAACTATGAATATTGTTGGTTCAATGGCTTC
TTGCTTCGTGGCAACAGTGTTGAGACTGGCCTCTTGATTGCGGTGTCGATATCCTTTTTC
AAACTTCTTTTACAAGTTACCAGGCCCCGAACTGCAATTCTCGGAAATCTACCAAGGACA
ACTGTATACAGAAACATTCTTCAATATCCTGATGCAACTAAGGTTCCTGGTGTTTTGATT
GTGAGAGTTGATTCTGCAATCTACTTTTCTAACTCCAATTACATTAAAGAAAGGATACTG
AGATGGTTGATAGACGAGGAAGAATTGGTAAAAAAATCCGGCGAACCAAAAATCAAGTTT
TTGATAGTGGAGATGTCACCCGTTACCGACATCGACACCAGTGGCATCCATGCCATGGAA
GAGCTATACAGAAGTCTCCAGAAAAGAGAGATTCAGCTTGTCCTGGCAAATCCTGGCCCA
GTCGTGATTGATAAGCTCCACGCCTCCGATTTGGCGCAAAAGATTGGAGAGGACAAGATC
TTCCTCACGGTTGCTAATGCTGTGGCAGCATGTTCTCCAAAATTGTTGGAAGAATGCGGT
TTTTCTGTCTGA
>EVM0040122
ATGAGTGAAGAGAGAAACATAGATCATCAGCATGGAAGGGATTACTACCGTGACCCGCCA
CCAGCTCCTCTGTTAGACATGGCAGAGCTGAAGCGGTGGTCATTCTACAGAGCCACAATT
GCAGAGTTTATTGCCACCCTTCTCTTCCTTTTTCTCGCCGTGTCCACCGTTGTTAATTAC
AAGGAGCCTAATTATACTGACAAATGTAGTCGTGTTGGCTTTCCTGGCATTGCTTTGGCC
CACGGTGGATTGATATATGTGCTTGTTTACTGCACTTCTGGAATTTCTGGTGGTCATCTT
AACCCTGCGGTGACATTTGGTATGCTCCTAGCAAGGAAGATGTCGCTGATTCGAGCAGCT
GCCTACATGGTGGCACAATGCCTTGGAGCTCTAATTGGCGTGTTGTTTGTGTTCTGCTTC
ATGAATTTTGATGAACAGCAGAGCTCGGAAGGTGTTGTTAACGAAGTTACACGTAACTAC
TCCAAGGGTGCTGGCTTAGCAGCTGAGTTCATTGGCACCTTTGTCCTTGTCTATACTGTC
TTCTCCGCCGCCGATCCTAAACGGAACGCTCGCGACTCCCACGTGCCTGTTTTGTCCCCC
TTGCCTATTGGTTTTGCTGTGTTTGTGGTGCATTTAGCTATAATTCCCATCACTGGAACT
GGTATCAATCCTGCTAGAAGCCTTGGTACTAATTTGATTTATCGTAGCCCTCCAGAAGCC
ATGGATGATCTGTGGATTTTCTGGGTCGGGCCTTTTCTTGGAGCACTGGCAGCTGCAGTG
TATCACAAATACATACTAAGGGCTGGAGCTGTTAAAACTTTGAAATCATTCCGAGCTTCG
GGTTCCTCCGGAGGCCAGCTACCCGTCTGA
>EVM0040120
ATGGAGTCCATTCTTCATCTACTCTTTCTTCTTCAATTTCTTCCTCTTCTTTCATCCTCA
GAATCTTACTATCCTCAGGTCAAGTACTTCATCAACTGTGGATCAGCCTCCCCTGTCGAT
CTTGGCGGTCCTCGGAATTTCGTTGGTGATAAGAATTCTAACCCTTCCTTCTCTGTAGGA
AAAAGCAACTCTGTCCAAAATGAAAACCCCTTACCAGGCATATCACCCCTTTATCATACA
GCTAGAATCTATACGAAAATATTCCGTTATATGCTTACTATCACTCAAACTGGTTCCTAC
CTTGTCCGCCTTCATTTCTTTCCATTTAGCATCAAAAATACCCATCTTGCTGATGCTTTG
TTCAATGTGTCTGCTTCAAATTTTTCACTTTTATCAAATTTTAGTGTCCGGAACAGTTAT
ACTGAGTTCCCAGTGATCAAGGAGTTCTTTCTCACGATTGCTGAAGGAAATTTTGACATC
TACTTCATACCAGCTGACGAAACACGTTTGGCTTTCGTCAATGCCATAGAAGCCTTTTTT
CTCCCACCAAATTTCTTCATTGATGATCTCACTGCAATTCCTCCTCTACGGACCAAAGAT
GGAGCTCTTAGGACACTTTATAGGATCAATGTTGGAGGTCCACAAGTTAACGATACCCTC
TGGAGGAATTGGGTACCGGATGATGATTATCTAACTTTTCCGAGTTCGGTTACAGGTTAT
TCTTACGATGGTGAACTTCAAGACTCCCGTCAAGGAAGGATTGTTGTCAAAGAAATTGCC
CCTGATGATGTGTACAGCACTTGCAAAAACATGAGTATAGATAATAACGGGCCATCCAAT
ATTCCAAATATAACTTGGCGTTTCAAGGTGAGTAAGGAAGCAAGGCATCTTGTTCGTGTG
CATGTTTGTGACTTGTTCAGTCCGTCACCAGGTACTGTGAGTTTTTATTTGAATATATCT
GCCGATTTCAGTAAAGTGATCGATCCTAATTCTCAAGGGTTTAGTGAAATGAGAATTCCA
TTATTCTACGATTATGTGGTTTCTTCGGATGATTCCGGATATATGAGTTTTAGTATAGCC
CCAAATGAAACGTCTATTAAGAGAGTTGCTTTTCTGAATGGACTGGAGATCATGGAGTTT
TTGGGGAACTCGACAATTAAAATGCCTGTTGAACATGAGAGAAGAAAACATCGAACTCTC
ATGATTGGTTCTGCTGGAGGTGTGGCTATAATCTTGGTGTTGATTTTATTACTCTTATTA
TGTTTGAGATTAAGGCGACTAAAGCCCGTAAAAGCTTTAATTCTAAAAAATGAGTTTCTT
TATGGAAGAGGGAGGTCTCCGAGTTCGACAACTGAAAGAACTGAAAATGCCTCCATCATT
ACTAATTTAAACCTCAAACTGAAGATGTCTTTAGCTGAAATACTGGCTGCGACTGAAAAT
TTCAATCCAAAGTTGTTGATTGGTGAGGGAGGGTTTGGCAAAGTTTATAAAGGAACTCTT
GAGAGTGGTATGAAGGTGGCTGTGAAACGAAGCGATTCAAGTCATGGCCAGGGTCTTCCA
GAGTTCCAAACTGAGATCATTGTCCTTTCCAGGATCCAACATAGGCATCTTGTTTCCTTG
GTCGGCTATTGCGATGAAGGATTGGAGATGATATTGGTTTACGAGTTCATGGAAAAGGGG
ACTTTGAGAGACCACTTGTATGATAGGAAGGAGTGCTTAAAGAATCCATCCGCTGAAACT
GAATTTACTTGGAAACAAAGGCTTGAAATTTGCATTGGCTCGGCGAAGGGCCTCCATTAC
CTTCACACTGGTCCAGATGGAGGAATCTTTCACCGTGATGTTAAGTCCACAAACATCTTA
CTTGATGAACATTATGTGGCCAAAGTAGCGGATTTCGGTCTCTCTCAATCAGGAATGCCT
GATCCGGACCACATAAGCACGTGTTTGAAAGGTAGTTTTGGTTATGTTGACCCTGAATAT
TTCAGAACTCTGCAGTTAACCAATAAGTCAGATGTGTACTCTTTTGGTGTGATCCTTCTT
GAAGTGCTTTGTGCTCGACCCCCTATTGTAAACTCAAAGCAGAGGGAGGAAATAAACTTA
GCTGAATGGGGAATGTTTTGGCAAAAGGAGGGGCAGCTTGAAAAGATTATTGATCCTCTA
CTGGTGGGTCACATCAACCGAAACTCGCTGAGAAAGTTTGGTGAAATAGTTGAGAAGTGT
TTGAAGCCACGAGGAGCTGACAGACCTAACATGCTTGATGTGTGCTGGGATTTAGAATAC
GCATTGCAGCTTCAGCAGACTCCTGCGCATAGAGAGGCACACGAGGACAGCACCACAACA
GCAGCTTCAACAGATTTAGCACTCCCACCTATGCAGACCCTGAGCTATAATATGTTCCCT
GTTGATGATTACTCAGATACAACAGCTTCTGCAGTGTTTTCCCAACTAAGAGTTAATGAT
TCCAGATGA
>EVM0021424
ATGCAAACTTCAGCACTGTACCGCCTGCACCGCTTCCTCCGGGTCATGGATTCAGGGATG
GCACCTGATAGCCATGGAGGCAGGAATTCAAGTGATTACATCCTCGACAGTGATGAAAGT
CTTGACAGCAACATGGTGATAGTTCTGGTAGCTTTGCTATGTGCATTCGTATGTGCTCTT
GGGATAAACACTTTAGCACGTTGTGCTATAAGATACGGCTATAGAAATGGCTCTGAGACT
CGCCTCGCTGCGGCCACTAACTCAAGACTAAAGAAAAGTGCGTTGGGGCAGATTCCGGTG
GTAACTTATGAGTCAGGACTAGATATTCAGGTCACTGGCTGTACAATATGCCTTGGAGAG
TTTTCGGACGGCGAAAAGAATCCCGATGCCGGACCGGCGGATAACATAGCACAATACATA
TGGAGGTTGCGGAACGCAGCGATGGAGGTGGTTGCTGGCACCAAATTTCCCTGCGAGGAG
GTCAATCAATCCTTGCTTCTATATATGGAACATGACCCTGCTATTGTAGAATGA
>EVM0016054
ATGACCCAGGTTGTATTCTCTACTTTTCTGTCTTTGTCCCCTCCTGTCCAAAACCATTTC
AGTCGATTACCATGTTCTAGCTTGTGTTGTTTCCATTGGAAGGCCAAAGCCCACCAACGA
TTAATTCTTGAACTAATCCCAACAATATGTGAATCTTTCTATCACTTCTTGAATTTTTCT
GTAATGGGTTGTTGTGTTAGCACCGACAATGAATCTTCGAAGCTGAAAAGGCAGCAACAT
TTTCAAGCAGGATCTGAATCTTTGAAGCAAACTAAGTCACCACCTCCTTCTCTTTATCAA
GAAGAAACTGTGAAAGAAGTCCTCTCTGAAACTCCCAAACCAAAACCACCACAGAATCCC
GTCAAGACTCCACATCAAGAAACTGACCTGCAACTACAAGAAGTCCACAAGAAGGAAAGA
ATCCACATTGACCCATCGTTTCTTGATGAGATCAAAATTCATGAAAACAAGTTCAAGAAC
CGTGAGAAAATCTTAAGAGAAGAAGTTCATCACCAAGTTCAGATCTCTGAACAAGATGAA
TCTGAAGTTTGCAGCTTGAGCTATAGCGAAAGCATCTCAACAACAACAACAGTAACGAAC
AACAATGACAGAAGAGATTATTATGATGATGAGAGTGAGGTTAAGCAAAGAGTGTCAAGA
TCTCCATTGCCACCAAGAAACCAGGTTTCAGGTGAACTGGGTCCGAGAAAAGACCGGGTC
GTGGGCAGGTCACCCACCCGGAGAACAGCGGAGCAGTCGCCAAGCAAGAGAAATGGTGCA
GTGAAAAGAGGGCCGGTGAGAGTGGTTCAGAGCCGGGAAATGGGTTCTGGCCAAGTGGGA
AGCAGGAGGGGTCTGAGACCCGACCCGAATAGGAGAGATCCGGGTGAAGGGTCAGCGAGA
AGGTCCAGGTCACCTGCTACAAATAGATCTTTAATGGGTCGGAGCCCTTCCACTAGAAGG
ACAAATCAGTCCCCAGGTCGGGCCAGGAAGGATCCGAATGAGAGTGGCGGTGGCAATAAT
AGTGCTGATAACGGTGAAAAGGATAATGGCATGGAGGCTAAGTTGCCAGGCGCTAATAAT
AGTGCTGATAATGGGACTCCGAACGAGTCACTAGAAAACATAGCTGTCAATTCCGTGCCG
TTCCGGCCGGAACGGCCGGAATATGCCATGCCAGTGAGAAAACCGGGATGA
>EVM0016051
ATGCTAGACCCTGGCACGAAATTCCCCGGTAACCAAGTCCATTCGGGTGACAGTTATAGC
AGTCATGGTATCCTAAATTATGGTGTTTTATCACGGAAAAGAGCAGATGACTATGGCAAC
TACCAGGGTTGGAACAGTATGGGGGTATTTGGAGCTCCAAGAAAGGATGTACAAGCTGAG
GAATCTGGGGTCTGTTCACCTCCCTTGTGGAGGAATAGTCCACCAAGAAGCCCCCAGCAT
CTCAGAAATCATTACTGGAATCTTTCTCCATCATCAAGAACTCAAGCTATTGCTAGAGGC
CAAAAGGAGCTCATGGAGATGGTGAGTAGAATGCCTGAGGGATGTTATGAGCTATCTTTA
AAAGATATTGTGGACCAGCCAATGGTGGTTACTGATGTTAAAGAAGAAAGTTTAAGTGAA
GATAGGAGCATAATCAATCAAAAAGATATGCATGTATTAAGAAGGGAACAAGAGAAGAAG
AAGATGAAGAAGAAGTTTGGAAAAAAAGTGCAAACGAATAGAAGTGGAAGCACAATTAAT
GAAGGGTTTCTTCTGAAGATGGTATTTCCGATTTCTTTCGGTTCAACAAAGAAGAAACAA
AATAATAATAGTAATCCTCCGATAATCAATAGCAGTTTCAAAGATGGAAGGGTTTCTCCG
AGGCCTTTGCTATATGATAATGGATCTGAAAAAAGCGTAGATGAAGAGTGGTGGAACAAT
AAATTCCCAGAATCTAGGGACAGTGAAAGCGGTACTGGATTGAGTAGCAGTAATAGTGGA
AGTTCAAAAAGCAGTGGCAGCAGCAGTAGAAGTAGCAGCAGAAACAGCACCAGGAACGGA
AGAGTTGGTTGCTGGTCTTTCATTTTTGCCAAGAAAGGCAAAGCAGCAGAATGA
>EVM0016052
ATGTTGAAAGGCTTGGTAATGGATGAGAGCATGTCCAATTTAACTTTCGCATCTGGTGAA
GTAAGCGCTTCTTCAGGCAGCAGAATCGAAACTGGTGCTATACACCCTCAACACTCCTTT
GATTCAACAAATCAGTCGCCGCCAAAGAAGAAGAGTTTTCCAGGCAACCCAGACCCAGAT
GCGGAAGTGATAGCTTTGTCTCCCAACAGTCTACAGACAACAAACAGATTTATATGTGAG
ATCTGTAACAAAGGATTTAAAAGAGATCAGAATCTTCAACTGCATAGAAGAGGGCATAAC
CTGCCATGGAAACTAAAGCAAAGAACAAACAAAGAGGTGAAAAAGAAGGTATATGTGTGT
CCAGAGGTCACATGTGTGCACCATGACCCATCAAGGGCTCTTGGGGACCTTACTGGGATC
AAGAAACACTTTAGCAGAAAGCATGGTGAGAAGATGTGGAAGTGTGAAAAGTGCTCAAAA
CGTTATGCAGTTCAATCAGACTGGAAAGCTCACTCTAGAATTTGTGGCACAAGAGAGTAT
CGATGTGATTGTGGCACTCTTTTCTCTAGGAGGGACAGTTTCATCACCCACAGAGCTTTC
TGTGATGCTTTAGCAGAAGAGAGTGTTAGAGCGATCACTGCAAACCCTATTCTCTCCTCT
CAACAACGTGGCTCCTCTGGTTCACATCTGATCAATTCACAAGCCCTGTCAGTCAAAAGA
GAGCAAGATGAAAACCAGCATCTTCTTAACCCTAGACCAGAATATAGTATCCCACCATGG
TTAGTTTTTCCACCAATCGGAGAAGCTGGTACAGGTCCATCACAAATCAACCCCGCCTCA
CAATTATTCCCAGAAAATTTTGACCAGTCATTTTTGCAACATGGGAACCCTAGCACTAAC
CCTACTGTACTTCCTCCATTCCAGTACTCATCAAATGCTGCCCCACACATGTCTGCCACT
GCATTGCTGCAAAAAGCAGCACAAATGGGGGTGACGATGAGCAAGCCTTCTCCGTCACCT
GCTGCTGCTGCCATACCTAGACCCCACCAAGGTCACATGTCTAATCAGAACCCTGGTTTC
ATTTCCACGTTGCCAGCAAGTTCTGGTCTATTTTTGTCATCACGTGAAGAGATGGGAGGT
GAGTTTGGTCATGGGCTGGTATCGTTAGAGAATAAAGGTTCTGCTGTCACATCTGGTATT
ATGGAACATCTAGCTGCGAGTGATGCAGGAGGAGGGCATTCTTTAGAACATGATATGATG
AGTTTTTTATCTTCTGCGAGTAGGTTTGATGGTTCATCCTTTGAGAGTGAGGATTTCAAT
GGAATGTTGATTCCAAAAAGAGACAGTGGTAATTTTCAGGGAATACTTTCAAAGTCAACA
GAATCCCAATTTAGGTGGAGTGATCATGACGTTAGAACCTCTACTGCTGGTAGTCCTCAT
GTAGGTGGGAATGATGGCTTGACAAGAGATTTCTTGGGTCTTAAAGCATTTCCTCACAAA
GACTGGCTCGATCACATTAACCCTTCAACATATGAGCAAAGGAACCAAAATCTACCACCA
CCTTGGCAAGGTTAG
>EVM0040329
ATGACAATGAGCAACAATATTGTTGGGCAGTTTGGTGATACAACACTGACCAAAGTATTT
GTTGGAGGGTTAGCATGGGAAACACCAAAAGACACCATGAGAGAGCATTTTGAAAAGTAT
GGTGAGATTTTGGAGGCTGTGATTATTTCTGATAAAATCACTGGTAGATCCAAGGGCTAT
GGATTTGTCACGTTTAAGGAGGCTGAATCGGCAAAGAAAGCTTGTGAGGATGCTACACCC
ATCATCAATGGCCGCCGTGCCAACTGCAATCTGGCTTCCCTTGGTGCACGCCGCCCTAGG
TCTGCAACGCCGGCCCCTCCTCAACAAGGACCTAACATCAACGCTGGACCGAGGTCCACG
CCAGCAGCGCAGGCAAATCATGTCCAGTGGTATTACCCGGCAGGGTCATCTGCAGCATTG
CCGTTTCATCATCAGCATCACCAATCCGTTCCTTTTTACGGGTATTCTCCAGCCTACATT
GCCACTGATATTAGCCACAACCATAAGCTAAACTACACGGGCGGGTCCTACATGAATGGG
CATTTCTCCCAGGTGTATCCAGGGCAAGCTATGGTGGGTGCCAATACAGTGATGCCAATG
TACCCTTTTTATCAATTCCATCAATCACAAGCAATGGGCCTACCTGCTGCCCGCATCTTC
CCACCAACAACAGCGGGTCCCATGACAACCGTCCCAACCATCATGTCCAAACCCCCGACC
ATTGCTCCTCCTAGTGCAGGTACAGTTGGCGCAGGTGAAAGCTTTAAAAGGGCTGGATAA
>EVM0013265
ATGGCTTGTGAGAAGAGCAAGATACTGATATTTGGAGCAACTGGGTATCTTGGCTCGTAC
ATGGTCAAGGCAAGCCTCTCGATGGGCCATCCAACCTATGTTTATGTTCGCCCTATCAAA
CCTCACACCAGCACCGCTTCCAAGCTAGACCTCCTCAAGGACTTCGAATCCATGGGAGTC
ACTGTGTTCCACGGAGAACTGGACGAGCATGACAAGCTTGTTTCAGCAGTAAAACAAGTG
GATGTGGTGATTTCCACTCTAGCAGTTCCTCAGCATCTAGACCAGCTTAAAATAATCAGA
GCTATGAAAGAAGCTGGTAATATCAAAAGGTTTGTTCCGTCAGAGTTTGGAAATGAGGTC
GATAGAGTTAGTGGGCTGCCACCTTTTGAAGCAATGCTTGCCAACAAAAGGAAGATCAGG
AGAGCATCAGAAGCAGCTGGACTTCCTTACACTTACGTGTCTGCTAACTCATTTGCTGCC
TATTTTGTGGATTACTTGCTCCATCCCCGTGAGAAACGAGAAGAAGTTACTGTTTATGGA
AGCGGTGAAGCCAGAGCTGTGTTGAATAATGAAGAGGATGTGGCCGCCTATACAGTGAAA
GCAGCTACAGATCCAAGGGTTGCCAATCGTGTCATCATCTACAGGCCCCCTGGAAACATT
GTTTCCCAGCTAGATTTAATCTCTTCATGGGAGAAAAAGACTGGACAAACTCTTAAAAAA
ATCCATATTCCTGAGGAAGAAATCGTGAGGCTCTCCGAGTCCTTGCCGTTCCCGGAAAAC
ATCCCGGTCTCAATCCTGCACAACATATTCATCAAAGGTGATCAGATGAGCTTTGAACTC
ACAGCAGATGATTTGGAGGCCTCCGAGTTATATCCCGACTACAAGTACACTTCAGTTGAT
ACTCTCCTCGACATTTGCTTGGTCAATCCGCCTAAGCCCAAATTAGCAGCATTCTCATAA
>EVM0040327
ATGGAGAAAGTAACTAGTAGTGCTGCTCCTGCTAAGATAAGAGGAGGGGAATCAAGGAGG
CAATCCGATCTCAACAGATCCTTCAAGCTCGCAATTCGTTCTCTCCTCACTTCCTGCTCC
AAGCAGGAGTTGGCAAAAGCATTTTCCAATTTTAGTAATGCAGAGCAGGAAAGTCTTCAC
CGTCTTTTTATCCAGGTTATTACTTCTTTGCATAAAATGGTAGAGGATGAGTTTGAATCT
CTATGTCTCGAAACACAGGTGGGAATCGCTCTTGAGACTGTGGAGCAACTTGTAGAAGAG
AAAAATCTGGACCCTTTGTTCTCAGAAAAGTCTAATATAGTGGATGCTGTGCAGATTCTA
TCAATGGCAAAGAAAAATGAGATCCACTATTTGATGGGTATGCTGGAAAAGGCTGAAGAC
CAGAATCGTTGCCTCCGGGATCGTGTTGAACTACTCAAGCAAAAAATGCCTGATGACTCA
GGCATCCCAGTTGTCATGGAGAAGTTCAAAAGTGGCATTTTAAGTTATGCAACATGCAGT
AATGGAATTTAA
>EVM0013267
ATGGCTACCACTCCCCTGTCTTTCTTTCTCCTCTCACTCCTCCTCTCCCTCTCTCTCGAC
GCGCAAGCTCAGACCCCAACAGCACCGGCCCCGACAGCATCCGGCCCGTTGAACTTCACC
GCAGTTCTTGAAAAGGGTGGACAGTTCGTTACACTCATTCGCCTTCTGAACAAGACCCAA
ACTCTTAACCAGATTGATAATCAGCTCAACAATAATGCATTCAACAATCTTAAGGCCGGA
GCTTTAAATGATCTCAGCCAGCAACAGCAAGTTCAGCTTCTTCAATACCACATGCTGCCT
AAATTCTATACCATGAGCAGTCTTTTGCTGGTTAGCAACCCAGTTCCGACTCAGGCCTCC
GGCCCGGATGGTGTCTGGGGTCTGAACTTCACCGGTCAAAGCAACCAAGTCAACGTATCA
ACAGGGCTCGTTGTGGTTCAAATTAACAACGCTTTAAGGCAAGACTTTCCTCTAGCAGTT
TACCCCGTCGACAAAGTCTTGTTGCCGGAGGCATTGTTTGGCGTTAAGCCACCATCTGCA
TCACCTACGGCACCGTCAACGAAGGAGACACCATCAAGCAAGTCTAATGCAACATCGGAG
GCTGCAGGACCAACGACAGATAATAACTCAGCTGGTGGAAGGAATGTTGCCTTGGGGTTC
GTTGTTGGGCTCGGTCTGGTTTGCATTGGAATTCTTTCTTGA
>EVM0013260
ATGGCGGATTCCGAGGCTTCACCTCACACGGCAGCTTTCTGGGTTCAGGCTGATGCTTTG
CTCAGAAAGAACTTAACTTATCAGAAACGAAACATTAGCGCTAATTGCAGGCTAATTTCG
TTTCCATTCGTGCTCTGTATCCTCCTTATCATCACTCAAACATTTGTTGACAATCAAATA
AGCAAAGATAGTAACGTGTGCGGTTGTCGGCTTATTGATGTAAATGGAGATGGAAATCCT
GAGAGAGTGTGTGGTTTACAATACTCAGATTTGGATCAAGCCCCTAGTTGTGCTGTTCCT
AGACCACCCAGGTGGCCTCCTCTGTTACAGGTTCCAGGTCCTCAATATCGTGCTGTCAGA
AGTGCTTCTAATCCTTTTGCTGATTTGCCAGACGAGTCTTGTAGACTAGACGGCAGCTGC
CCTGTTTCTCTTTTTATCACTGGATCTAATCAGTCGCTTGGAGAAAGTTTGGCTGCTACG
ATGTTCGCAGCTCCTTCCATTTTTAATTCCACCTACAGTGTGCTGGGTTCAAATTCAGAA
ACTAAACAGGATAATTTTCTTGATCCTGCTTTCGCCGAGGGTTCTCTCTATAACATTCAA
AGCAGTCAGTGCGCACAGAATTCTACGCTCAATGTTTCTGTTCCCCTTCTTGACGCTACT
CCCTTCCAAAATGTGACCACATGTGTTCGAAGTCAAAGTTTGTGGCGCAATAGCTCTACG
GAGATAAATGACCAGATATACCAGGGGTATGAAAAAGGCAATGCAGAGAGGAAGTACAAC
GAGATACTTGGAGCCTATGATTTCATGAACACCAACGACAATAATTTTAGTGTGAATGTG
TGGTACAATGCCACCTATAAGGATTCTGATAATGGGGAATTCTACTTGGTGCGGTTACCA
CGTGCAATAAACCTGGTATCAAATGCCTACCTTCAGTCGATTCATGGATCTGGATATCGA
ATGATATTAGAGTTTGTCAAGGAAATGCCTAAAACTTCAACAAAGCTCAAGCTGGATATC
GCATCTCTTCTTGGCACTCTCTTCTTTACATGGGTTGTCTTACAACTATTTCCGGTGGTG
TTGACAGCACTGGTTTATGAGAAACAACAGAAACTACGGATCATGATGAAAATGCATGGG
CTTGGAGATGGGCCTTACTGGATGATTTCTTATATGTATTTTCTTGCTATATCTGCACTA
TATATGTTCGTGTTTGTGATATTTGGTTCAATAGTAGGTCTGAAATTCTTCACATTGAAT
GACTACTTCATCCAATTTGTGTTTTATTTCCTCTACATAAACCTGCAAATTTCCTTGGCG
TTCCTCGTTTCCGCATTCTTTTCGAATGTCAAGACTGCTACAGTTGTAGGCTATATATGT
GTCTTTGGAACTGGGCTTTTAGGGGGCTTTCTTTTCCAGTCCTTCGTTGAAGACATTTCA
TTCCCAAAGGGATGGATCATTTTTATGGAGTTATATCCTGGTTTCGCTCTATATCGTGGC
TTGTACGAGTTTGCAGAGTATGCTTTACAAGGAAACTCTATGGGGACTGATGGCATGAAG
TGGGGAAATATGAGTGATAGTGAAAATGGGATGAGCGACGTGATGATCATCATGCTTCTT
GAATGGCTGGCGGTGCTCTGTATAGCCTATTATGTTGATCAAGTTTTTGCATCTGGAAGT
GGAAAAAATCCTAAATATTTATTGCAAAAGTTCCGGAAGAAGCGTCCATCATCTTTTCGG
AGGCCTAGTTTGGGCAGGCAGGGATCTAAAGTTTTTGTTGATATGGATAAACCTGATGTC
ATTCAGGAGAGGGAGAAGGTTGAGCAGTTACTGCTGGAACCAACAACTACTCATTCAATC
GTCTGTGACAACCTGAGAAAGGTGTATCCAGGAAGGGATGGAAATCCAGAAAAATTGGCA
GTGAGAGGATTATCTCTTGCTATACCTCGAGGGGAGTGCTTCGGCATGCTTGGTCCAAAT
GGTGCAGGGAAAACCTCGTTTATTAGTATGATGATTGGGCTGACAACACCCAGCTCGGGG
ACAGCATATGTCGAAGGCTTAGACATACGTACCCAAATGGATTGGGTTTATACCAGCATG
GGCGTTTGCCCTCAGCACGACTTGCTTTGGGAGACTCTGACGGGAAGAGAACACTTACTA
TTTTATGGCCGACTAAAGAACCTAAAAGGTCCTGCTTTGAAAAAAGCAGTGGAAGACTCT
CTTAAGAGCGTCAACCTATTTAACGGAGGGGTTGCTGACAAACAAGCTGGGAAATACAGT
GGAGGTATGAAGAGGAGGCTTAGCGTTGCCATATCACTGATTGGAGATCCCAAAGTTGTT
TATATGGATGAACCCAGTACCGGATTAGATCCAGCTTCAAGAAGCAATTTATGGAATGTG
GTGAAGCGTGCAAAGCAAGACCGAGCAATTATTCTGACCACACATTCAATGGAAGAGGCA
GAGTACCTGTGTGATAGGTTGGGAATTTTTGTAAGCGGAGGCTTACAGTGTGTAGGAAAT
CCAAAAGAGCTGAAGGCTAGATATGGAGGATCCTATGTGTTCACAATGACGACATCTGTG
AATGACGAGCATGAGGTCGAGCGCATGGTCCGGCGTCTCTCCCCCAACGCCGAAAGAACA
TACCATATGGCCGGAACCCAGAAGTTTGAGATGCCAAAACACGAGGTCAGCATGGCAAAT
GTATTCCAAGCAGTAGAGGTTGCAAAAAGCAGGTTCCCGGTTTATGCCTGGGGTTTGTCG
GACACCACCTTAGAAGATGTCTTCATCAAGGTGGCGAATTCAGCCCAACAATTCCACACG
CTTACATGA
>EVM0040320
ATGAGAGCCTCAGTCAGCAACCGCCAATTGCACCTCGAACCCACTGTAAATGTGTCGGCT
CGTCCCTTCAAATCCGTTTCGAACCACCACCCCGACTCTCCGGATCGGACCTTGAACTTC
TCAAACCATGACTTTACTCAGTCCAACCAGATGCCAGTTCCAGCTTTGGAGGAAGAAGAC
TCTTCAAGTGAAGATGAAGCTGATTATAATGATCTGATCCACAAAGGTAACAGTGAATTA
GAGCCATCAGTTTTTGACCCACGAGATGAAGGTACGGCTGATAATTGGATCGAACGCAAC
CCTTCCATGGTCCGTCTTACAGGGAAACATCCCTTTAACTCTGAACCGCCATTGGCTCGT
CTCATGCACCACGGGTTCATTACACCGGTCCCGCTTCACTATGTTCGTAACCATGGTCCT
GCTCCAAGGGCCATGTGGCAAGACTGGACTGTCGAGGTTTGTGGTTTGGTTAAAAGGCCA
TCCCATTTCACCATGGAGCAGCTAGTCAATGAATTCCCAGCTCGTGAGCTCCCTGTCACT
CTAGTTTGCGCAGGTAACAGACGCAAGGAGCAAAACATGGTGAAACAGACAATTGGGTTC
AACTGGGGTGCTGCGGGGCTGTCTACTTCAGTGTGGCGTGGCGTGCCATTGCATTTGTTG
CTCAAGAAGTGTGGGATCTACAGCCGAAAAAATGGAGCCCTCAATGTTTGTTTTGAAGGT
GCTGAGGATCTACCAGGTGGCGGTGGATCAAAGTACGGGACTAGTATCAAGAAAGAGTTC
GCTTTGGATCCATCTCGTGATATTATTTTAGCCTATATGCAAAACGGCGAGCTCTTGGCA
CCGGACCATGGGTTTCCGGTGAGGATGATCATACCAGGTTTCATTGGTGGGCGCATGGTA
AAATGGTTAAGGAGAATAATTGTCAGCACTGAAGAGTCAAATAACTATTATCACTACAAG
GACAACAGAGTGCTGCCCTCGCATGTTGATGCAGAGCTAGCTAATGCCGAAGCATGGTGG
TATAAGGCAGAGTATATCATCAATGAGCTGAATATAAATTCTGTGATTACAACGCCTTCT
CACGAAGAGATATTGCCGATCAACTCACGAACAACTCAGAGGCCGTACACATTGAAGGGT
TATGCATATTCCGGGGGTGGTAAGAAAGTGACACGTGTTGAGGTGACTGTGGACGGCGGA
GAAACGTGGCGGGTCTGCAACTTGGACCACCCAGAGAAGCCCAATAAGTATGGCAAATAC
TGGTGTTGGTGCTTCTGGTTCCTGGAGGTGGGGATACTGGAGCTACTCGGAGCCAAAGAG
ATTGCAGTCCGAGCTTGGGATGAAACCCTTAACACCCAGCCTGAGAAACTCAATTGGAAT
GTCATGGGAATGATGAACAACTGCTGGTTCCGGGTTAAAACAAATGTCTGCAAGCGTCAC
AGGGGTGAGATTGGAATTGTGTTCGAGCACCCCACTGTGGCAGGCAACCAATCCAGTGGG
TGGATGGCTAAGGAAAGGCACCTAGAAAATTCATTAGAGAATATCCAAGCTCTGAAGAAA
AGTGTTTCCACACCCTTCATGAACACTTCTTCAAAAGCTTTTTCCATGGAAGAAGTAAAA
AAACATAATTCGGCTGAATCGGCATGGATAATTGTTCATGGTCATGTCTATGACTGCACT
CGCTTCCTTAAAAACCATCCCGGCGGCACCGATAGCATTCTAATCAATGCCGGTACTGAT
TGCACGGAAGAGTTTGATGCTATACACTCTGATAAAGCCAAGAAGATGCTTGAGGATTAT
CGGATTGGAGAAGCGGTCAATTCAACCGCTTACACATCTGACTCGAACGCGTCTTCGGCT
AATAGCACAGCGCATGGTGCATCCAATATACCACAGATAAACTTGTCTCCTATCAAAGAA
ATTGCCTCAGTAAGAATTGCTGCTCTTATCCCGCGTGAAAAAATTCAGTGCAAGCTTGCG
AAGAAGGAAATTCTCTCTCATGATGTGCGTCTTTTTCGATTCGCATTGCCATCAGAGGAT
CAAGTTTTGGGGTTGCCAGTAGGGAAGCACATATTTTTGTCCGCTGCTATTGGTGACAAG
TTGTGCATGCGAGCTTATACGCCAACTAGCGCCATTGATGCAGTAGGGTTTTTTGATCTT
GTGGTTAAAGTTTATTTTAAAGGTGTGCATCCAAAGTTCCCTAACGGAGGGCAGATGTCA
CAATACCTTGACTCTCTCGCACTGGGGTCTGTGATAGACGTGAAGGGTCCGTTGGGTCAC
ATTGAATATGCTGGTTGTGGCAACTTCCTGGTTCATGGCAGACCCAAATTTGCAAGGAAA
CTGGCCATGATAGCTGGCGGCACAGGTATCACACCAATTTATCAAGTGATTCAAGCTATT
TTGAAGGACCCAGAAGACGATACAGAGATGTATGTTGTGTATGCGAACCGCACCGAGGAC
GATATTTTGCTGAGGGACGAGCTTGATTCTTGGGTGAAGGAACACGAGAGATTAAAAGTG
TGGTATGTAGTTCAAGAGTCTATTAAGGAAGGATGGCTATACAGCACTGGATTCGTTACA
GAGAGTATCCTGCGAGAGCATGTCCCGGAAGGATCAAATGATGCTCTGGCTTTGGCTTGC
GGTCCTCCGCCAATGATTCAATTTGCCGTGCAGCCAAATTTAGAGAAAATGAACTATGAT
ACCAAGAATTCCTTGCTAGTTTTTTAG
>EVM0013262
ATGCTCGATCTGGGCAGCACCGACTGTTTTGCATTACATTCAACAGCTTACGATTTCAAA
TCAGATATGAACAAGCCAAGCCTCTTCCTCCATAAATCAAGTCAAACTCGCCCTCCTATA
ACTTCCACTACTTCGATTCCCTCCTCCCCCATAATTTATTCAGCATCGTGTCTACTCCTC
TCTTTCTCCTTCTCCTCCACAAAATCACTATCCCTAAAAATGAACCATAGCTTCTTCTTC
ACGCCTTTTTCTCCAATAGTTAATCTCTTTATTGCCACCTTCTTTCTCCTGGCAAAGAAA
GCCTCATGCACAGACCCTCAATTCCTAGCTTGCGAACCCAAAAGCTGCGGCGACCAAAAC
ATAAGCTTCCCTTTTCATATCCAAAACGCGCAAGAAGAGTATTGTGGCTACCCTGGATTC
GCTATCTCTTGCAATGAAAAAAACAGGACAGTCCTTAGCCTGTCCAATAACAAGTATATC
ATCCAAGAAATCGACTACCAGAACCATTCTCTTCGTCTATCAAATGCAGTTGGTTTTGGC
AAAAACACCTCCTGTAGTCCTCAAATACAAAACATGTCTCTAAATGGTGACAGGTTTCGT
CAATCTACTACCAGAACAGGCGTCTTCTTGTTTTACAATTGCAGCTCCACACTGCTAGAA
AATGATAGCAAGCTTTTAAATCACAAGGTTGATTGTTCTGGGGAGAATGCAAATGTTTCG
ACTGTAGCAATGCTCGATGATGATCCTTTATTGGGTTCTGCTTCAGAAAAATGTGGAGCT
GGAGTTGTGGCGCCAGTGGATGTGTATAGAGGTGAGAATGTTTCGATTGGAAAGATGCTA
AAAAGAGGGTTCGTGTTGAATTGGGTAGCAAGTAATTGTAGCGAATGTGAAGGGAGTGGT
GGCAGGTGTGGATTTAAATACGCCACATACCAATTCAAATGTTTCTGCCCAGACAGACCT
CATGCTCGGAGATGCAAATCCAAAAATAAAAGGCTGGGATTGAGGCTAGGGTTAGGTTTT
GGCATCGGATGTCTATTTGCAGGCATGATTTTCTTGTCCTTCGTTTATGGGTACCACTTC
AGGAAAAGACGTGATTCCTCAAACTTGTTATCAATGAATTCTTCATCTGATCCCTCCTCA
AAAGCAGACCGAGAAGGAGACGGTGTTTACCTTAGTATTCCCATCTTCTCTTATACTGAA
CTTGGGCAAGCCACCAATAATTTTGATAGTGAAAAGGAACTTGGAGATGGAGGTTTTGGA
ACTGTTTACTATGGGAAGCTGAAAGATGGACGGGAAGTTGCAGTTAAGCGCCTATATGAA
CACAACTATAAAAGGGTTAAGCAGTTCATGAATGAAGTTAAAATTCTTACTCGCCTGCAC
CACAAAAACCTTGTCTGCCTTTATGGATGCACTTCACCACGCAGCCGTGAACTACTACTT
GTCTATGAATACATTCCCAATGGCACTGTCGCTGATCACCTGCATGGCGATCTAGCAATC
TCCAGTCCACTGACCTGGCCTATTCGAATGAGCATAGCAATAGAAACAGCTAGCGCTCTG
GCTTACCTTCATGCTTCTGACATCATTCATCGTGATGTCAAGACGAACAACATCCTCCTC
GACACCAATTTCAGCGTGAAAGTTGCAGATTTTGGGCTTTCCAGGTTATTTCCCAGTGAT
GTTACTCACGTCTCTACTGTTCCACAAGGGACTCCAGGCTATGTTGACCCTGAATATCAC
CAAAGTTACCAACTTACAGATAAGAGCGATGTCTATAGCTTTGGAGTTGTCCTGATTGAG
CTCATATCATCAATGCCTGCCGTTGATATAACCAGGCACCGGCATGAGATCAATCTCTCT
AACTTGGCAATAATCAAGATTCATAAATGTGCATTTGACGAGTTGATTGACTCAGGTCTT
GGGTATAATTCAGACGAGAAAGTTAAAAGAATGACAACATCAGTTGCAGAGTTGGCTTTT
CAATGTTTGCATCACGACAAGGAAATGAGACCTTCCATGGAAAATGTTCTGCAGCAGTTA
AAAATAATTCAAGGTGGGGAGTCCTTGGACAATCTTGAAGAAGTGCATGATGATAACAAT
AGGTCGACGAACACACTGCCACCACCCTCACCACCCTATTGCGATGAGGCTGTTTTATTG
AAGAACATTATCCCGCCACCTTCACCAGTTTCTGTTACCGCTAAATGGGCCAGTATTAGC
TCTGCTACACCTAATGAAATCGTTTAA
>EVM0013263
ATGGAGTGTGGCGGTGCTACTCCGTCCTCTTCGCCACCAACACCACCATCACCTCTTCCC
GTAAGTGTTGGACCTGGAAATCTAAAGTACAATTTCTCCTGCTCTCCCTCTCCTTCACCC
CCCTTTTCCCCTTCTCTTTCTAGCCACACATCTGCTGAAAACCTCCCTCTCTTGCCGCAA
AGGTTGGCAAGTCCTAAACGGGTGCCTTCAGCATTTTCATTGGAACGACCGGGTCCTGAT
CCATTGGATTCTAGGAGTTCCTGCCTCGAAGACTTGCTAGAATGGTTTGTGCAGAGATGC
TGTAGCTTTTGTTCCAAGCTTGAATGA
>EVM0042119
ATGATACTATCTTGGAGATCAAGAAGAAAGTCGAAGAAAAGCAAGAATCCAGGCCAAGAA
ATCAATTCAGACATGGAAATCTTGAATCCGAGGCACTTCTGCTGCCCGATTTCTCTTGAC
CTGATGAAAGATCCAGAAAGCATTGAAAAATGGATTGAAGAGGGCAACCTAACGTGTCCA
GTTACAAACCAGGTGTTAGCAAGCTATGATCAGATACCAAATCATTCCATAAGAAAGATG
ATTCAAGATTGGTGCGTGGAGAACCGTTCTTATGGCGTCGAGAGGATTCCTACTCCTCGC
GTTCCAGTGACACCCTATGAGGTTTCGGAGACTTGTAAGAGGGTTAACGATGCAGCAAAA
CGTGGGGAGCAAAAGAAGTGTCGAGAATTGGTCAGGAAGATCAAGAACTGGGGTAAAGAG
AGTGAGCGCAACAAGAAGTGTATTGTGGAGAATGGGGCTGGCTTTGCGTTATCGGCTTGT
TTCGAGTCCTTTGCAAGTGTTTCAAATGAGGATTTGTTGGGAGAGATTTTATCGGTTTTG
GTATGGATGTTTCCACTCGGCGAAGAAGGCCAAAGTAAGCTTGGATCGGTTCAGTCTTTG
AATCGTTTGGTATGGTTCTTGACGAGTGGTGATCTTTCAGCCAGGCAAAATGCAGTTTTG
GTGCTAAAAAATCTTCTTGCTTTGGATCAAAAACATGTGAATGCCTTGGTGGAGATTGAA
GGCGTGTTTGCAGGATTGGTTAAGTTAATCAAGGAGCCTATTTGCCCTACTGCTACCAAA
GCTTCATTGATGGCAATTTTCTATATGACTTCACCATCAAGCTTCAATGAGAAGATGGTG
CCAATGTTCGAGGAGATGCGTTTGGTTTCAGTGATCATAGAAATTCTTGTTGATGGAGAT
AAAAGCATTTGCGAGAAGGCATTAGGTGTTCTGGACCATATCTGTGATTGCAGAGAAGGG
AGAGAAAAGGCCTATGAGAATGCTCTAATTGTTGCTGTTTTGATCAAGAAAATCCTGAGA
GTATCAGATTTGGCATCAGAATTGTCAGATGGAGGTGTGGTGGTTGAGGCACTCCAGGTG
GGTGCTTTTCAGAAATTATTGGTCTTATTGCAAGTGGGTTGTGGTGAAAGCACAAAAGAG
AAGCTCAAAGAGTTGCTAAAACTGCTGAATCTTTGTAGAGTTAGGTTAGATTGTTTTGAT
TCTACAGCAGATTTCAAGTATCTCAAAAGATCATACTGA
>EVM0016463
ATGGGTCATAGTTCAAAGAAGAAGAAGAAAGGAGGAGGGAGTGGAAGGAGAATCAAAGGA
AGGTCTCAATCTAAATATCATTCCTATAATGCACTAAATGATAACGAGCTTCTTGTTGAA
GAGATTACTGCCTTGAATGCAATATTTCAAGAAGATTGCAAGATCATTTCAGACTCGCCT
CCACAAATCACCATAAAGCTCAGGCCTTACTCAAAAGATATGGGCTACGAGGATCTAGAT
GTTTCAGCTCTGCTTTCAGTCAGATGCTTGCCTGGATACCCAGACAAGTGTCCGAGGTTG
CAGATTACTCCTGAAAAAGGTTTGACAAAATGTGATGCAGATAATCTTCTCTCTCTCCTA
AATGACCAGGCAAATTCTAATGCCCGAGAAGGACGTGTAATGATTTTCAATCTGGTGGAG
GCTGCTCAAGAGTTCCTCTCAGAAATAGCTCCAGTTGTTCCGGCACCTGAACCTGTTTTG
TGCTCAACCATCAATAGTAGCAGCCATTTGTTTCAGAAGGACATTGCAGTTTCTAGTAAC
AAGAGCTGCTCATCCAGGGGACCTTTTGTTTATGGTTTCATAGACCTCTTCAGTGGCTGT
GGAGAGTCATGGCATTGGGGTCTTGCTGTGGATGAATTAAAATCCCACGTGTTAGACCAT
TCAGAAGTTGGATATGAGGTACAGGAGATGAAACTTGATAAGATTACAAAGCCATTGACA
GTCCAAGAGGCGAAGCAAGGCCTGTTGGTTTCCCCTATTGCCAAGTTGGATACCCTTGAA
GAAGAAAGTGAAAATGAAAATAAGGGTCTATCTACTTCTAATTCAAGTAGATCTCTAGTG
GTGGAAGTGACAGGAATTGACATGAAAGGGGAGAAGCAGGGTGTTTTTCTCGAGGAACAT
GGCTATGGATCAGAAGACAACGACAACGACCAGGAAGATGACAACATTAGCAGCGATGAT
GAAGATTTTGAAAGTGAGCCTTGGGAATCACTGTCATTGAATTCCTCAGGGTTTAACCAA
GCATCTCAAACTGTTGAAAAAGATCTTCTAATGGTTCATCTTCTCCATCTTGCTTGTGCC
TCAAAAGGAGAATTGGTTGATGCTCTGCCTCAAATAACCACTGAACTCTGCAACTTAGGT
ATAATTCCTGAGTCGGTACGGGAATTAGCTTCTAAACCATCTGCAACCTTTAACAAGACC
TTTGATCATGTTTTCCATCAGCAAATGGTTTCATCTAGAATATCTCAATTTTGGAAACCT
ACTTCTGATTTAGGAGGGGCTAGTGCATCTCTCCCAAGCTCTCGATATCTGAATGACTTT
GAAGAGCTTCAACCCCTTGGTCATGGTGGTTTTGGCCATGTTGTGTTGTGCAAAAATAAG
CTTGATGGAAGGCAGTATGCGGTGAAGAAAATTCGCCTCAAGGACAAAACCCTGCCTGTT
AATGACCGAATCTTGAGGGAAGTTGCCACTCTTTCACGTTTGCAGCATCAGCATGTTGTT
CGATACTATCAGGCATGGTTTGAAACAGGAGTTGTTGTTTCTTTCGGTGACTCTACTTGG
GGTTCTGCTACTGAAGAAAGCTCCACATTCAGCTACAAGGGTGCAAGCTCGGCTGGTGCT
GGGCAAGAGAATAAGCTTGAATCAACATATCTGTACATTCAAATGGAGTTTTGCCCCAGG
ACTCTCCGCCAGGTTTTTGAATCATATAACCATTTTGACAAAGACTTAGCATGGCATTTA
TGTCGGCAAATTGTGGAAGGCTTGGCTCACATACATGCACAAGGAATCATTCATCGAGAC
CTGACCCCTAATAACATATTTTTTGATGCTCGGAATGATATTAAAATTGGAGATTTTGGT
CTTGCCAAGTTCTTGGAATTGGAGCATCTGGATCATGATATAGCTTTGCCTACAGATACA
GCAGGAGTTTCAATGGATGATACTGGTCAAGTTGGAACCTACTTTTATACTGCTCCTGAA
ATTGAGCAAGAATGGCCAAAGATTGATGAAAAGGGAGAGCTTCCTCCCTCATGGGTTGCT
CAATTTCCAGAGCAAGCATCTTTGTTGCGGCGCTTAATGTCTCCAAGTCCATCAGATCGT
CCATCTGCCACAGATCTTCTAAAGCATGCATTTCCTCCAAGAATGGAATCCGAGTTGTTA
GATAATATGCTAAGAACAATGCAAACTTCTGAGGACAGAAGTGTGTATGATAAAGTTGTG
AATGCTATCTTTGATGAAGAGATAGTGAGGATTGCCAGAGATGATACTTCCTCTATCCAG
TTTGAAGAATTAGCCACTGAGCTTCGAGATTGTGTTATTGAAATCGTTAGAGAAGTGTTC
AAACAGCATTGTGCAAAGCATCTGGAAATAAGACCTGTGCGCTTATTAGATGATTCCCCA
CAATTTAGCAGGAACACTGTCAAACTTTTGACCCATGGGGGAGATTTGCTTGAACTTTGT
CATGAGCTGCGTCTGCCTTTTGTTAGATGGCTTATTGCAAACCAGAAATCATCTTTCAAA
CGATATGAAATATCATCTGTTTTTAGAAGAGCAATCGGTCATTCACCACCAAATTGCTAT
CTCCAGGGAGATTTTGATGTTATTGGAGGTGCACCAGCTCTGACAGAGGCTGAGGCTATT
AAGGTGACAATGGACATTGTAACTCGCTTCTTTGTCCCAGATTCTTGTGATATCCATCTA
AATCACGGGGAGCTACTGGATGCTATCTGGTCTTGGGTAGGAATCAAGTCGGAGCATAGA
CAGAAAGTAGCAGAGCTTCTTTCTCTGATGGGTTCTTTGCGTCCCCAATCCTCTGAACGG
AAGTTGAAATGGGCAGTAATTAGGCGCCAGCTTTTGCAGGAATTAAATTTAGCAGAAGCT
GTTGTGAATAGGTTGCAGACTGTTGGTTTGAGGTTCTGTGGAGCTGCAGACCATGCCCTT
CCTCGGTTAAGGGGAGCTCTGCCAGCTGATAATCGTATCCGGAAGGCACTTGATGAGCTG
TCAGACCTCTTTATCTATTTGAGGGTTTGGAAAATAGAGAACCATGTTTACATAAATGCA
CTAATGCCACCAACTGAAAATTATCATAGGGACTTGTTTTTTCAGATATATTTAATGAAG
GAGAACAATCCTGGATCAGTTAATGAAGGCGCGTTGCTTGCTGTTGGTGGTCGGTATGAC
TATTTGCTGCATCAAATGTGGGATAATGAATATAGAGCAAATCCTCCTGGCGCTGTTGGC
TCTAGCCTTGCATTAGAGACAATTATTCAGTATTCTCCTGGAGAGTTCAAGCCTTTTAGA
AATGAAGCTGCCTCCGCTGTTCTTGTTTGTTCAAGAGGAGGAGGAGGTTTATTGGTTGAG
CGCATGGAATTAGTCGCTGAATTATGGGAAGAGAATATTAAGGCTGAGTTTGTCCCACTA
CCTGATCCAAGCCTTACAGAGCAGTATGAATATGCAAGTGAGCATGATATAAGATGCCTC
GTCATCGTAACAGATGCAGGGGCAGATGTTGTCAAGGTTCGTCATATCGAACTTAAGAAG
GAGAAGGAGGTTGCAAGAGAAAAGCTTGTCAGGTTTCTGTCGGATGCAATGGCAACGCAG
TTTAGAATCCCCTCAGTTTGGATTTAG
>EVM0005104
ATGAAGACTTCCTACATGGTAGTTTACACTATAATATTGGTGCTACTTCTGGCTCAACAG
CATGTCAAGGTGTCTGCTGTGACATGCAGCCCAGCACAGCTGAGCCCATGTGTGAGTGCA
ATCACATCTTCCACCCCACCATCTAAACTATGCTGCAGCAAGATCAAGGAGCAGAGGCCT
TGCCTTTGCCAGTACCTCAAGAACCCTAACCTTCAGAAGTTCATCAACACACCAAATGCC
AGGAAAGTTGCTAGCACCTGTGGAACTCCCTTCCCCAAATGCTAG
>EVM0045663
ATGGATTCTGAAGAAATACTGGAGACAACTTACATAGCAGCCATGAATGGAAATTGGAAA
GGAATGGTTGACTTCTATAAGAACAATGTCCAATGTTTGTTCTTTCCAGTTACTCTCTCT
CGTGATACTGGACTTCATCTAGCTGTGCACAGCAACACAGAGGAACCACTTAAGGATTTA
CTTGAATTAATGGAGGGCATAGAATTCCTTTTAACCCATTCTACAAACAAATTTGGAAAT
ACGGTTCTTCACGAGGCAACCATCTATGGGAATTATGAGGCTGTAAGACTCTTGGTTGAA
CTTTGTCCAGACCTACTTTCCATTCCGAATAACTCCGGTGAAACCCCATTGTTTACAGCT
GCTGGATTTGGCGAGGCAGAAATAGTGGAGTTTTTATTCAGGTCCAAACATGAACAATGC
GTGGATTATACGCACAGCTTGCTAGAAATTCATCGCCAGAGAGGGGATGGCCTGTCCATC
CTTAGCGCTGCCATCATAGGGCAGCACTTTGAAACAGCTTTACTGTTGCTAGAAGTGGAT
GAATCGCTCCACAGCTTGGAGGACAGAAAGGGCAGATCTGCTCTTCAATATCTGGCCGAT
ATGCCATCTTCTTTTAAGAGTGGATATTCCATGGGCATATTTGAAATACTCTTCTACTGT
TGCCTTCCTGTTATACGTCACCACAAGGTAAAATTACAACTACAAACTGGGGGCCAGGCA
GGGCAGGGTGTGACCAGAGATGTTGAGAGCGGTTCGGGGAGCAGCTTGGAGTGGAATCAA
AGAGGCGGCCTCCTCAACTGTCTAAATGCACCTAAAGGATGTTGGCCAGCATGGCTAGAA
AGAATCTGGAACCAGAAAATAAAACATGTATTTGCTTTGAGACTCGCCAAAATCCTAATA
GAGAAAGATAAGTCATGGAAGAGCGTCAGCAAAACAGAGGAAAGACGAGAAGAAAAAGGG
AAAGAAGAAGAGCAGGGAATGGGCGGGGGGGGAAATAAAAAGGGAGAGAACGACTTCTAT
TATTCGGGGCAACCTTCTGAAATCATTAGCAAATCAAAAGAACTACAATCAAAAGAACTA
GAAGTCCAACATCCAACAGCACAACCTTCTGTGATGAACTCATCATTAACTAGCAATGAG
CAGATCTCATTGTTCCTTGCAACTGGAAATGGATTAGAAGAGATTGTTCGGGGGATAATA
AAACAATATCCCCATGCTATTAGGAAGCACAATGTAACGAACTCATCATCAACTAGGGAG
GAACGGATCCCATTGTTTCTTGCAACAAGAAATGGAATAGAGGAGATTGTTGGGGAGACA
ATAAAACAATATCCCCATGCTGTTGAGAAGCTCAATGACAAGGGTCAGAGCATTTTGGAT
GTGTCCGTCATGCATCGCCAGAAAAAGATCTTCAGTCTTGTGAAGCAACAGAAAATACCA
TTGGCAAGACTGCATCGAGTTCTTGATACGGAGGGCAACACATTGTTGCACCATGTTGCA
GATATGGAGCATTACAGAGGAGGAACCAAGCCTGGGCCTGCACTTCAACTTCAGGAGGAG
TTGCAGTGGTTTGAGCAAGTTCAAGAGGTAATTCCTTCTCATTATGTAACACTTCCGAAC
AATGAAGGCAAGACAGCAGGAGATCTCTTCAAAGAGAGTCACAAGGAACAACTGGAAAAT
GCACAAAAATGGATCAAGGAAACGACTCAGTCTTGTTCCACAGTAGCTGCACTTGTTGCT
ACTGTTGTCTTTGCTGCTGCGTATACTGTGCCTGGAGGTTCTGATGACAATGGCAAGCCC
AACTTCATCGACTCTCCCTATTTTCTGGTTTTTACAGTCTCGGATGTTTTCTCCTTAGCA
AGCTCCTTGACTTCGCTTGTGGTATTTCTGTCTTTGTTGACCTCTCCATTTGATCTAAAA
GAATTCCACATCTCTCTTCCTCGAAAACTTCTTGTTGGCTTCACCTTCCTTTTCTTTGCT
GTGATAACGACCATGCTATCTTTTGGGGCAACAATTTTGATACTCATTCAGTCGGAGAGA
AAGTTGACAACATTACTCCTTTCCATTGCTGCATTCCTTCCAGTCTTAGTATTTGCAATA
ATGCAATTCCGTCTGTACGTCTCATTTATGGGTTCTACAATCAACATTCGGAAGATAGCC
GATAAAGCTCTGTCGGTATTTCATGTCCCTTGCTCATCATGGAAGAAGAAGCCCCGTCAA
GCTGATTAA
>EVM0045662
ATGGCTTCTCGTGAGATTTTAGACTTCTTCAAGGAGCGAAAACTCAATGATAGGCTGCTT
AAGAAGTTGAAGATAATGATGATATCTGTCAGTGGAGTGCTTGATGATGCAGAGGAGAAG
CAGGTTACTAAGCCAGCTGTGAAAGAGTGGCTCGATGAGCTTAAAGATCCGTGTATGAAG
CTGATGACTTGTTGGATGAGATTGCTTAAGAAGCTCAGCGGTCGGAGGTGGAAGCTGGAT
CACAAATCACCACTAATTAGGTACGCATCGCTTTTTCTTCTACGCAACAGAAGGATGCCC
TTTGGTCTAAGCGAGGGTATAGGAGAAAAAACATCATTAGAGAAAATACCAACAACTTCT
TTGGTGGATGATATTGATGTTTGCGGTAGGGATCATGATAAGGAAGCTATACTGAAGTTG
TTACTGCCTGATGATTCAAATGGGAAAAACCTAGATGTGATTCCCATTCATGATGATTCA
AATGGGAAAAACCTAGATGTGATTCCCATTGTTGGTATGGGTGGAATCGGTAAGACCACT
CTGGCTCTGCTTGTCTACAATGACCGCGGAGTGCAGGAGTCATTTGATCTTAAAGCATGG
GTCTGTGTTTCAGAAAATTTTGATGTTTTCAAGATAACAAACGATGTCCTTAAGGAGTTC
GATCCGGTGATTGATGGCGCCAGGACTCCAAATCAGCTTCAACTAAAGCTAAGGGAGAGA
TTACCAGGGCAAAAAATTCTGCTTGTTTTAGATGATGTTTGGAATAATAGCTATGCTGAC
TGGGATATTCTAATGAGACCTCTAAAGTCGGCATTACAGGGAAGTAAGATTATTGTCACA
ACACGCTATGAAAGCGTGGCATCAGTCATGCGTACTGTTGCAACTTATCATCTAAAGGAA
TTAACCAACGATGATTGCTGGTTCTTGTTTGCAAAACATGCATTTGATGATGAAAATTCA
TCCCTACATCCAGGTTTGCAAGTAATTGGAAGAGAAATAGTGAGAAAATGTAAAGGCCTG
CCGCTAGCTGCAAAAAACACTCGGGTTGACAACATTCTTCTAGCTTTGAAATTGAGTTAT
CGTTATCTCCCATCGCATCTAAAACAATGTTTTGCATACTCTGCAATATTTCCCAAAGGT
TATGAATTTCAGAAGGAGGAATTACTGTTTCTGTGGATGGCAGAAGAATATTTTCATGAT
CTCATATCAAGGTCATTTTTTCAACAATCAAGTGGTGGTTATACATCATCATATGTTATG
CATGACCTCATAAATGACCTAGCAAAATTAAAAATTAGTTTCTGGAGAATTTTGCTGCAG
GCTCGTCATTTATCATTTGCAAGAAGAATTCATGATGATGGCACTATGATACTGAAAGGT
GCTTGTGAAGCCCGCTTTTTGCGTACACTTTTGCTTTTCAACGGGTCACACTGGCAACAG
GGGAGACATATTGGCAATGGAGCAATGAACAATTTATTTCTGACATTGAAGTGCTTACGG
GCACTGTCTCTGTCTCTGGATCATGATGTAGTTGGTTTGCCTAATTCAATTGGTGACCTG
AAGCATTTGCGATACCTTAGTCTATCTGCAACATCAGTAGTAAGGTTGGCTGACTCTGTG
AGTACTTTATATAATTTGCAAACATTACTTTTGCATGAATGCAATGACCTCATTGAGTTG
CCTGCCAGCATGATGAAATTGATCAACTTATGTCATCTTGATATCACAAAAACAAAGTTA
CAAGAGATGCCATCACAATTAGGCAAGTTAACGAAACTCCACAAGTTAACTGATTTCTTT
TTGGGAAAGCAAAGTGGGTCAAGCATTAATGAGTTGGGGAAGCTCCAGCACCTAAGAGGA
ACGCTCCGCATTTGGAATCTTCAAAATGGTAAACAACTGCTTAAGGAGCTGGAATTAACA
TGGAAAGGTGATACTAATGATTCACTGCATGAAAGACTCATACTGGAGCAATTACAGCCT
CATATGAACATTGAATGTGTTTCAGTTGTTGGTTATATGGGTACTAGGTTTCCAGATTGG
ATAGGAGATTCCTCGTTCTCAAATATAGTTTCCTTGAAGCTCATTGGCTGTAAATACTGC
TCCTCCTTACCTCCACTTGGACAGCTAGTGTCTCTGAAAGATCTCTTGATCAAGGAATTA
GGTGAAATCATGGTTGTTGGTCCCGAGTTCTATGGAAGTTGCACTTCCATGAGAAAGCCA
TTTGGATCCCTTGAAATTTTAACATTTGAAGGCATGCTAAAATGGCACGAGTGGTTTTTC
TATTCAGAAGATGATGTAGGCGGAGCTTTCCCTCTCCTCCAAAAGCTTTACATAAATTGC
TGTCCAGACCTAACAAAAGTCCTGCCCAACTGTCAACTTCCCTGTTTAACAGCACTTGAG
ATCAGGAAATGTCCACAGCTTGTGTCTTTACTTCCAAGTGTTCCGAGCGTCCTTATAGTA
GAGGTGGAAGATAATACTCGAGAAGTGCTGCTAGAAAAATTGTCTTCTGGGATGCACAGC
CTCAAACTTGGCCGATTGAAGTCCCTTGACTCCCTATTAAAGGGATGCTTGTCCACCACA
GAAGAAATTCTAGTAAGGAACTGTGATTCACTTGAGAGCTTCCCACTGGATCAGTGTCCT
AAGTTAAAGCATGTCCGGATCCATGGATGTCCGAATCTCCATTCCCTTTCTGAACATGAA
GTTGCTCTTGGGGATGTCACATCTCTCTGTTCCTTGGATATCAGGGACTGCCCCCATTTA
GTATCTTTTCCCAAAGGAGGATTAGCTGCTCCAAATATGACAGTGCTTTGGTTGCGGAAC
TGCTCAAAGATGAAGTCACTGCCCGAATATATGGACTCCCTTCTCCCATCCCTCGTGGAA
ATTTCTTTAAGAAGGTGTCCAGAACTTGAATCATTTCCAAAAGGGGGATTGCCCTGCAAA
TTAGAATCACTTGAGAATGGACTTTGCAAAAACTCCTCTCTTTCACACTTCACTATTGGT
ATGTGCAAAGAAGTGGAAACCTTCCCTGAAAGTTTGTGGCTTCCACCCAGTCTTTGTTCT
CTTAAAATCTCAGATCTCCAAAATCTGAAATCACTGGACTACAGGGGACTTCAACACCTT
ACCTCTCTTAGAGAATTGACGATTGATAGCTGCCCTAAGCTCCAGTCATTGCCAGAAGAA
GGGCTGCCTGCCACTCTTACCTCTTTAAAAATATGGGCACTTCAGAATCTGAAGTCTCTA
GGACACAAGGGATTTCAACACCTCACCGCCCTTAGAGAATTGGAGATTGAGAGCTGCCCC
ATGTTGCAGTCCATGCCAGAAGAACCGTTGCCCCCCCCCCTCTCATCTCTATATATCCGG
GAGTGTCCTTTTCTGGAAAGTAGGTGTCAGCAAGAGAAGGGGGAAGACTCGCACAAGATT
CAGCACGTTCCTAACATATATATCTATGCAACATGCTGA
>EVM0045660
ATGAGTCAACCTAAAATTAAGCGTAGAGTGGGTAGATATGAAGTGGGAAGGACAATTGGT
GAAGGAACGTTTGCAAAAGTAAAGTTTGCAAGGAATTCTGAGACAGGGGAACCCGTGGCT
CTGAAGATCCTTGATAAAGAGAAGGTTCTCAAACACAAGATGGCTGAACAGATCAAGCGA
GAGATTGAGACAATGAAACTTATCAAGCATCCAAATGTCGTTCGATTATATGAGGTGATG
GGAAGTAAGACAAAGATATTTATTGTTTTGGAGTTTGTCACCGGGGGAGAGCTTTTTGAC
AAAATTGTAAGTAAACATGGACGGATGAGAGAAGATGAAGCTCGGAGATATTTCCAGCAG
CTTATCAATGTAGTTGATTACTGCCACAGCAGGGGTGTTTTTCACAGAGACCTTAAGCCA
GAAAATTTGTTGCTGGATGCTTATGGGAACCTCAAAGTTTCTGATTTTGGGCTGAGTGCA
CTTTCCCAACAAGTCAGGGATGATGGCCTGCTTCATACAGCTTGTGGAACTCCAAATTAT
GTTGCTCCTGAGGTTCTTAATGATAGAGGTTATGATGGGACTACTGCAGATTTGTGGTCA
TGTGGAGTGATACTTTTTGTATTGCTAGCAGGGTATTTGCCTTTTGATGATTCTAATGTT
ATGAATCTGTACAAAAAAATCTCAGCAGCTGAATTTACTTGCCCCCCTTGGCTCTCCCTT
GGTGCCATGAAATTGATAACTCGAATTTTGGATCCCAACCCTATGAATCGCATCACCATA
CCTGAAATCCTGGTAGATGAATGGTTTAAGAAAGGTTATAAGCCTCCTGTGTTTGAAGAG
AAAGAGGACACCAACTTGGATGATGTTGAAGCTGTTTTCAAGGACTCAGAAGAACACCAT
GTAACAGAGAAGAAGGAAGAAGAGCAACCAACAGCTATGAATGCATTCGAGTTAATTTCT
ATGTCTAAAGGACTAAATCTCGGGAATTTGTTTGATGGAGAACAGCAGGAATTTAAGAGG
GAAACAAGGTTCACATCTAGGTGCCCCGCCAATGAAATAATTCATAAGATTGAAGAAGCT
GCCAAGCCCCTTGGTTTTGATGTGCACAAGAAAAATTACAAGGTAACAAATGCATAA
>EVM0045669
ATGGAGAGCTGCCCGGTTCAGCCTTTCCATCATCTTGCCCTTGCGCTTCTTCTCTTTGTG
TTTTCAGTTTCGGTTTCTGTTACCGAGCAAGGTCTCGTTCCATCGATAAGGACGGATGCT
GCGGCCCTTCTTTCATTCAAGAAGATGATTCAAAATGACCCACAAGGAGTTTTATCAGGA
TGGCAGATTAATCGAAATCCATGCATCTGGTATGGTGTTTCTTGCACTCTTGGAAGAGTC
ACCCATCTTGATCTTACTGGATGTTCTCTTGCTGGGATTATCTCTTTCAATCCTTTATCT
TCTCTTGATATGTTATCTGCTTTGAATTTGTCTTTGAACTCGTTTACTGTAAATTCCACT
GCTTTGCTTCACCTCCCATACTCACTTCAACAGCTTCAATTATCTTACACGGGAATTGAA
GGTCCGGTTCCTGAGAGTCTGTTCTCCAAGAACCCGAATCTTGTTTACGCAAACCTTTCT
CATAATAATTTATCAGAGTTGTTACCAGATGATCTCTTGTTGAACTCCGATAAAGTTCAG
GCACTTGACCTTTCTTATAACAACTTTACAGGGTCCATTTCAGGTTTGAAAATAGAGAAT
TCCTGCAACTCCTTGTCGCAGCTTGATCTATCTGTAAACCATTTAATGGATTCCATTCCT
CCTACCCTTTCAAATTGTACAAATCTAAAAAACTTGAATCTTTCGTTCAATATGCTCACA
GGAGAGATCCCAAAGTCTTTTGGTAAACTAAGCAGTTTACAGAGATTGGATCTTTCTCAC
AATCATATCACTGGTTGGATTCCTTCTGAGTTGGGAAACGCATGCAACTCACTTCTGGAA
CTCAAACTTTCCTATAACAACATTTCAGGCCAGATTCCTGTCTCGTTTTCCCCTTGTTCT
TGGCTTCAAACTCTTGATTTGTCAAACAACAACCTAACAGGGCCCTTTCCAGATTCTATC
CTTCAAAATCTTGTTTCATTGGAGAGATTGTTGCTAAGCTACAACCTAATATCTGGATCA
TTTCCATCTTCCGTTTCATACTGCAAAAGTTTAAAAATTGTGGATCTTAGTTCCAATAGA
TTTTCTGGTACAATCCCACCAAATATATGCCCAGGTGCAACCTCTCTTGAGGAGCTGAGA
TTGCCAGATAATCTCATTATCGGAGAAATCCCAGCACAGCTATCACAATGTTCCAAGATG
AAGACACTTGATTTCAGCATTAACTTCCTCAATGGTTCGATCCCTGCTGAACTTGGAAAG
CTCGAGAATCTGGAGCAGCTAATAGCATGGTATAATAGCTTGGAAGGGAAGATTCCGCCG
GAACTGGGCAAATGCAGGAACCTGAAGGATCTTATTCTCAATAATAACAACCTTAGCGGC
ATAATCCCAGTTGAATTATTCAGTTGCAGTAATCTTGAATGGATCTCTCTCACGAGCAAT
CAATTCACAGGTGAAATCCCACAAGAATTCGGCCTTCTGTCAAGGTTAGCAGTCTTGCAG
CTTGCGAACAATAGTTTGAGTGGAGAGATACCAACAGAGCTAGGAAATTGCAGCAGCTTG
GTTTGGTTAGACTTGAACAGCAACAAGCTCACTGGTGAAATCCCACCTCGACTTGGTAGG
CAGCTGGGGGCAAAAGCATTGAGTGGAAGTTTGTCTGGAAACACTATGGTGTTTGTCCGG
AACGTGGGAAATTCTTGCAAAGGAGTTGGAGGTTTGCTGGAATTTGCTGGTATCAAAGCC
GAAAGACTTTTGCAGGTCCCAACCTTGAAGACTTGTGATTTTACAAGATTCTATTCCGGA
GCAGTCTTGAGCCTTTTTACACAGTACCAAACACTGAAGTATCTGGATCTGTCTTACAAT
GAGCTCCGAGGGAAAATTCCAGACGAAATTGGGGATATGATGGCCCTCCAAGTTCTTGAA
TTAGCTCGTAACCAGTTATCTGGAGAGATTCCTGCATCACTTGGCCAGCTCAAGAATTTG
GGTGTGTTCGATGCATCACATAACAGATTGCAGGGTCAAATACCAGATTCATTCTCAAAT
CTATCTTTCCTGGTGCAAATTGATCTGTCAAATAATGAATTAACGGGGGAAATCCCACAG
AGGGGGCAGCTCAGCACGCTTCCAGCAAACAAGTACGCAAACAATCCAGGACTTTGCGGG
GTTCCGCTGATCCCATGTGAGAGCGGAAATAGTCATGCAGCATCTAATCCAGCCTCGGAT
GGTGGAAGGGGAGATAGAAAGACTGCAGCTGCATCCTGGGCTAATAGCATTGTCTTAGGG
ATCCTTATATCCATTGCTTCCTTGTGCATTTTGATTGTGTGGGCAATAGCAGTGCGGGTG
AGGCATAAGGAAGCAGAGGAAGTCAAGATGCTTAACAGTTTGCAAGCATCCTATGCTGCC
ACAACATGGAAGATTGACAAAGAGAAAGAACCATTAAGCATCAATGTAGCCACATTTCAG
AGGCAGCTGAGGAAACTAAAGTTTTCCCAGCTCATTGAGGCCACCAATGGCTTCTCTGCA
GCAAGCCTTATCGGGTGTGGTGGGTTTGGAGAAGTGTTTAAGGCCACATTGAAGGATGGC
TCTAGTGTTGCAATCAAGAAGCTGATAAGATTAAGCTGCCAGGGTGATCGAGAGTTCATG
GCCGAAATGGAAACTCTAGGGAAGATAAACCATAGGAACCTTGTCCCCTTGCTGGGATAT
TGCAAAATTGGGGAGGAGAGACTACTTGTGTATGGATTCATGGAGTTTGGAAGTCTCGAG
GAAATGCTCCATGGAAGAGGAAGAGCACGAGACAGACGGATGCTAACTTGGGATGAAAGG
AAGAAGATTACGAGGGGTGCAGCCAAGGGACTTTGTTTCCTACATCATAATTGCATCCCA
CACATTATTCACCGAGACATGAAGTCAAGCAATGTACTGTTGGACCACGAAATGGAAGCT
AGAGTATCAGATTTTGGAATGGCAAGGCTCATAAGTGCACTTGACACTCATCTCAGTGTA
AGCACACTCGCAGGGACGCCGGGGTACGTGCCGCCTGAGTACTACCAAAGCTTTCGGTGC
ACTGCAAAAGGAGATGTCTATTCCTTTGGTGTTGTGCTCCTGGAGCTCATAACAGGTAAA
CGTCCCACCGATAAAGATGATTTTGGAGACACTAACTTGGTGGGTTGGGTGAAAATGAAG
GTTGGAGAAGGGAAACAAATGGAAGTGATAGACCCAGAATTGCTATCTGTGACTAAAGGA
ACTGATGAATCTGAGGCAGAAGAAGTCAAGGAAATGGCAAGGTTTTTGGAAATATCATTG
CAGTGTGTCGATGATTTCCCTTCCAAGAGGCCTAACATGTTGCAAGTGGTGGCCATGTTG
AGAGAGCTGATGCCTGGATCAGCCAGTGGTTGA
>EVM0045668
ATGGATTATCAAGGTGATTTAACAGATATTCTTCGAGCTAGTGGCGGAGCTTTAGGCCAA
TCAGATGCTCCTGTTTCAAACTGGGAATTCCCTTTTGATCCATCATCAGCTATGGGAGAG
AGTAGAGGTAACCTTTTTGGTGATCCTTTTTGCAACATGAGAGATCCCCTTCTTCATGAA
CTTAACGTTGCCGCTGGCTCAAGCTATTTTAGCAGCCAAAATTCAGCAGATCACATGCTA
AGTGCTGCTACTAGTGTTGATCGTGATCACACTAGTAGTTTTGTTGGTGCAAATAGAGCT
ACTACTAGTTCTAGTAGTAATATTCTTGCCCATCATAAAGTGTTTGAAGATCACGAGATG
CAAAAGGCTGCTGCTCCTCTTCCCGCTCCTTGCAGTATATTTTCAAGGATTCAGATCTCA
CCAAATAATCAGACAAAGTTGCCTGTTTCGCCGTGTAATTCTCCGGTTATAGCCACCGGT
TCTTCGCCGAGAGGGTTTAAGCCTTCTGCTATGGTTTCAAGTGATATAATTAATGTTAAT
AACTCAAAAGGTTGCTTGATGGAGAGCACTGGACAAGTGCAGATCTCATCTCCAAGGAAT
ATGGGGATCAAGAGAAGGAAGAGTCAGGCAAAGAAGGTGGTTTGTATTCCAGCACCAGCA
GCTGCAAACAGCAGGCCTGGTGGAGAAGTAGTTCCATCTGATTTATGGGCATGGAGAAAA
TATGGACAAAAACCCATCAAGGGTTCTCCCTATCCAAGGGGTTACTATAGATGCAGCAGC
TCTAAGGGTTGCTCAGCAAGGAAACAAGTAGAGCGGAGCCGAACTGATCCCAACATGTTG
GTCATCACCTACACTTCTGAGCATAACCATCCATGGCCAACTCAGAGAAATGCACTAGCT
GGCTCAACAAGGTCCCAGCCACTAAAGAGCACTGCAGTTTCAAAGAACTCCACATGTTCT
CAATCGCAAAAAGCAGGGAATACTAAAGAAGAACAGAAGGAGAGCAGCAATGATACATTG
TCTCCTACCAATATTGCTGGCGGTAGGTCAACAGTAAGTGCATCTGTCAAAGAGGAGTTT
GACGATAATGACAAGCAAATGGAGATGGAAGATACTGATTTCAGTGAAGGATTTTCTCAC
AGCTACAAGCCATCAATGCCAGATCAATCTGATCAAGACTTCTTCGCTGAATTGGGAGAA
ATAGATACTGACCCTCTTGAGCTATTGTTTACACATGAATTCAACGGGGATGAACAGAAA
GAAAGCAAGGACTTGGATCCATTCAGTATCTTCGATTGGTCTGGGGACACAAACACTTCA
TTTGGAGAAGCAAAGAAGGGTTTATAA
>EVM0044137
ATGGCTGGATATGCAGGGGCTATTGGGGACGAAGAAAGCCTCAACAGTGGAAATAGAATC
CAACCTTTTGCCGCTCCTCCAATGCAAGTGCCTAAGCTTCATCCCCAACCCCCAACCCCT
GATCACATCCAGGCGGAGACACTTGAAAATGCGGAAGGGAAGAAGCAAAATAGATCGAGA
GAAATACTGGACTTAGAAGACCTTTTCTCGTTGACGGTATGGAGAGCATCCGTAGCAGAG
CTATTGGGAACAGCTGTTCTTGTTTTTACTTTGGACACCATCGTGATCTCCACTATTCAG
ACAGGGACAACCATGCCCAACCTTATATTCTCGACCCTTGTCGCCATCACCATCACAATT
CTCCTGCTAGCTACCTTTCCCGTTTCTGGTGGCCACATCAATCCTATCATCACCTTCGCT
GCCTTCTTAACTGGCCTCATCTCCCTTTCAAAAGCTTTTATCTACATATTGGCCCAGTGC
GTTGGTGCCATTTTCGGTGCCCTGGCACTGAAAGCTGTGGTAAACAGCGAAATTGAAAAA
ACCTTTTCACTTGGAGGCTGCACCCTCACCGTTGTTGCTCCGGGGCCACATGGGCCTACA
GTGACCGGCCTAGAGACAAGCCAGGCCCTCTGGCTGGAGATATTCTGTGGGTTTGTGCTT
CTTTTTGCTTCAGTGGGGATGGCCTTCGATCATCGTCAAACCAAGGGCATAGGGCGAGTC
AGTGTTTTCATCATCGTGGGAATAGTCTTAGGTCTTCTCGTGTTCGTTTCCACCACAGTC
ACGGCTACGAAAGGTTATGCAGGGGCAGGGCTGAACCCAGCTAGGTGTTTGGGCCCAGCA
ATTGTTAGAGGAGGCCATCTTTGGAATGGGCATTGGGTTTTCTGGGTTGGACCAGCTATT
GCATGCGTGGCATTCGCCGTGTACACAAGGATCATCCCTCGCCACCATGCACACACCATA
GAATAA
>EVM0044132
ATGGGTACAAGGGAAATTGAAGTAATGCGGTGTTCTGTTTTGAAGGCCTATTTCTTTGGA
TTCTCCAATTCGCTTCATGAAAGGAATCTAATAGATGATTCTAATAAGGTTAACCGAAGT
GAGGAAAGAATCCTGAAACTTCACGAGTCAAACGGGGTGGTGGAACAGTCCTCAAGTCCA
TTAAAAAGAGAAGTAATTAACAGGCTATCTTATTCTCTCTCAATGAAATCTCATGAGAAT
GATGAAATTGACTTGGAAGGTGGTAAACTGGTAAAAGATAAAGATAAGCCAACACGTAGT
AAAGGTGTGATTAGAATACAGAATCAGGCCTTATTATCTGGCATTGCTTATTGCATTTCC
TCCTGCAGCATGATACTGGTTAACAAATATGTGCTTTCCAGTTATGATTTTAATGCTGGG
ATTTCATTGATGCTTTACCAGAATTTCATCTCGGTGATTATTGTGTCAATGTTGAGATTT
CTGGGTTTAATATCAACAGAACCACTTACTTGGAGATTGATTAAGGTCTGGTTGCCTGTA
AACATTATATTTGTCGGGATGCTCATCACAAGCATGTTTAGTTTGAAATACATCAATGTT
GCCATGGTCACAGTCCTGAAGAATGTTACTAATGTCATAACAGCTGTTGGTGAAATGTAT
CTATTCCAAAAGGACCATGAGAGTAGAGTCTGGGCTGCTCTGTTTTTAATGATTATATCA
GCCATTTCTGGAGGAATTACTGATCTTTCTTTCCATGCTGTTGGCTATGCATGGCAGATC
GTTAACTGTTTCCTAACAGCATCTTATTCGCTGACTCTACGTAGGGTTATGGATACAGCT
AAGCAAGTCACAAAATCTGGAAACTTGAACGAGTTTTCAATGGTTATGCTGAATAATACC
CTTTCTTTGCCACTGGGGCTTATTCTTATTTTTGTTTTCAATGAAGTGGATTATCTCTCC
AGAACACCACTTTTGAGGTTACCTACCTTTTGGTTGGTTATGACGTTGAGTGGATTTTTG
GGTCTGGCAATTAGCTTCACTTCTATGTGGTTTCTTCATCAAACAGGGGCTACCACATAT
AGTCTTGTGGGGTCGCTGAACAAGATTCCTTTATCTGTCGCGGGCATCCTTTTGTTTCAC
GTGCCCACCAGTTTGCAAAACTCAGCAAGCATTTTCTTCGGTCTTCTGGCAGGAGTAATT
TTTGCTAGAGCCAAAATGCGAGAGAGGTCTTAG
>EVM0049328
ATGGAGGAAGAAACTGTGAGCTTGGTTTTAAATGCAGAAACATCTGCAATTGAAGAACTC
TCAGATTCAAATAGCAGCACTCATCCATTTCCTCCAAGCAAGCGTGCAAGGTCTGGCGGT
AATGTCAGCGCATCAAAATTCAAAGGTGTTGTGCCACAGCCAAATGGTCACTGGGGCTGT
CAAATATATGCCAACCACCTGCGGATTTGTGCAGCAATAAAGCTTCGGAGTGGCGATTCA
CGGAGAAATTTCCCACCAACTAACTTAACTGTCGAAGAGCCAAAATTTCAAAGTTATTAC
AGCACTGAAGTCGTGCTTTCCATGATAAAGGATGGCACCCACCAATCCAAGTTTGCTGAT
TTTATAAGGACATGCTCCCAAAGTACTGAACTCGGCCTTAAGCTTATGATGCCGCAAAGT
GGAGGAGGGCTAACATGTAAGCAACTGTTTCAAAAGGAGCTAATACCAAGTGATGTTGGT
AAACTAAACAGGCTTGTCATCCCTAAGAAATACGCTATTAAGTACTTCCAACATCGGTCA
GAGTTATGTCTTCACAAGGGGTTGGAATCGATTCGTGAAGGAAAAAAATTGAAGGCAAAT
GACACCATTGCTTTCTGCTTATGCGAGGCTGGAGAAATTGTAGATTCTACTGCTCAAACA
TTCCAAATGATTGATGTAGGCAGCTCTGAAAACAGCAGTAACGCTGCAGAGTCATCCAGC
CAAAGCATTGCGTCCGAAGTTGATTTGCAGCTTCTCCTGGGCCCGGTCATCGCCCGTGAC
AGTACTGTCAAGAAGAACGTCGAAGAAGACAGAATGGTGAGAGCTGATGAGCTAGCTCAT
GATGCTGTGAAAACAGGCTTTAAACTCTTTGGCATACAAATTATGTAA
>EVM0054848
ATGGATTTACAACATCGTCATCATGCAGTTGAATTCGAGGTCGAATTCTGGCCAGTTGAA
CACCCAATGGAACCACAGGATGAAGATCGTCCTATCAAATGTCCAATGGCAACCTCTTCT
GTTATCAAGAATGGAAGGTCGCACGAGGAGAGCTTAGGGAAGAGAGCGGACGACCTACCA
CTACCTGCGGTAATGAACAAACAAGGCATTGTTGTGGTGGCTGCAGAGCCCCAAGTCCGA
GCAGTGCGTAAAAGGCACCATACACTTACCCGTCAGGAGCACCGTGTAATAGCACCTAAT
TTAACAAGGATGGCTTCGCTTCCTGCTCTGCCAGCTCAGAACGTCACCATTTTTCAAATG
CTTCAAGAACTCGACAAGTTCGATCAGTATTAA
>EVM0038843
ATGGACCCACCACCTCTCTCCGCCTCCGCCTCCACCCTCCCCACCCCCACTTCATATCCA
GACTCCATTGACTCCTCCCCTCGCTCCCGCAACACCGACTCCAACTACTTCGACGACCCA
CTACCCCCTCTCTCTTCAAAACTCCGGCTTATGTGCTCTTATGGCGGCCACATAGTCCCG
CGCCCACACGACAAGTCGTTGTGCTACGTAGGAGGCGACACCCGCATCATGGTTGTTGAC
CGTCACGCAACTCTCTCCTCACTCTCCTCTCGCCTCTCCAACACTCTCCTCAACGGCCTA
CCCTTCATTTTCAAGTACCAACTCCCAAGCGAAGACTTAGATTCTCTGATTTCCGTCACC
ACAGATGAAGATTTAGAGAACATGATCGATGAGTATGACCGGACGAATAGCAACAACGGT
CCAAAACCGTCGCGATTGCGCCTCTTTCTGTTCCCTTTGAAGCCGGAGTTGTCGCAGTCT
ATTGGGCCAATTCTCGAGAACAGTGGGAAATCGGAAGATTGGTTCTTGAATGCTTTGAAC
GGAGCTGCTGCTGCTGGGTTGTTGAACCGAGGCTTTTCGGATTCCGCTTCGGTTAATTGT
TTGTTGGGTCTTGATTGTAATGATAGCAGCGATGGTTTAAATAATGGAAACAATAGTAAT
AATAACAGTAATGTTGATCTAGTTGCTGTTGGTGGTGGTGGTAGGGATGGGGAGGGGTCG
AACAAGGTAGTCGTAAAGCAAGATGTTCATTCAGTTCCTGATTCTCCTATGCTGGAAAAT
TCGTCGTCTTTTGGGTCTACCTCTTCTTCGCCTTCGCTTGCGAATTTGCCCCCGATTAGG
GTTCATGTGGAGGATGGTGGTGGGGTTAGAGATCAGAAAGTGGCGGTGGGAATTGAGGAT
CAATTTGCTCAAATGACTGTCGGTGGTGGAGGTGGTGTTGGGCAGAGGCAGGATGATGGG
TTTGTGGTTCTGTCATCGCCTCCGCCGCCGCCTGTTGCGGCTGCGGCGTCGGGTGTACCT
GTTGGGGGTCAAGTGGTTGTGGGTGATTATCAGAATCGGGTTTTCTCTGACGATGAGAGA
TCCGACCATGAGGTTCCTGTGGGTTATAGAAAGCCACCACAACGTCAGACTCAGGTGCAG
ACTTTGATTCCACAGAACCAACAGAGGTCTGGCAATGCTGGTGGTGCTATTGATTTGCCT
TCTCCAGATTCAATTTCAAGCGATAGCAGTCTAAGCAACGCTCTAAATCGACAAAAGCCC
ATGATTTATCCGGACCAACTTTTGCAAATCCCATCCGGAGCCAACAGAGTTACTGCTAAT
CCTGTTGATTCAAAGATCAATACTATCTCTGATCCAAATACTCGATTTCAGATTCAACAA
CAGGTTCAGGATTCTGGGTATGTATTGCAACACCAGTTCGATCAGCAGCAGCAGCAGCAG
CAGCAGCAGCCACAACAGCAGCAATTTATACATGCTGGTGCTCATTATATTCAATATCAT
CCCACGGGGGCAGTGCCAATGTCGGCATATTATCCTGTATACCCTCCCCAGCAACAACTC
CACCCTCATCCTCAGATTGATCAGCAATACCCTGTGTACTATGTGCAGGCAAGGGGTCCC
CAAGCTTACAATTTACCTGTCCAACAACCTAGTATCAGTGAACCAACAACTACCATCCCG
TCTAGCCACCCTCAAACACCTCCCAATCCTAACATGCTGCCCACTCCCACAACTTTCAAT
CCCATGAGAAATGCTCACATGGCAAAAACTGAACTGGCTGCTTATAGAACAGCAACTCCA
GGCACGCCACAGCTAGTCCAGGTCCCTTCTAACCAACATCAACAGCAATATGTTGGTTAC
TCTCAAGTCCATAACCCTTCTCAGTCTGTTGCCCCTACTTCTGCTAGCACTGCTAATTAT
GGTTACGAGTTTGGCGATCCTGCACATGGTCAGATATACTATGCCCAGCCTATGGCACCC
GCGATGCCTCAGTACCAAACTATGACAGCGGCAAGTGCTGTAGCATTGCCAGAATCTTCC
GCACAGTTTGCCAGTGACAACATGAAGCAGCAGATCAGAAGTTCGCAGGCAATGTAA
>EVM0038842
ATGAGTAGACAATCAGTTGCCACAGCAGGTGCTTCTCAGTCTCACACCTCCACCTTGTTT
CACAAGTTTAAGTGTGGTGCCTGTCTCAATTCTTCATCTTCTTCAGACTCTTCTGGTAAA
GGCAAAAGTAAATCTTCCACTAAGAAATTGTCCCATGGCTTCCACCTGGTCGAGGGCAAG
TCTGGTCATGACATGGAGGACTACCATGTAGCTGAATACAGGAAAAAGAAGAATCATGAG
CTTGGTTTATTCGCCATTTTCGATGGTCATCTTGGCGATCGTGTCCCTAGTTATTTGAAA
GATAACCTTTTCAACAACATACTTGACGAGCCCAATTTCTGGAAAGATCCCACCACCGCC
ATTAAGAATGCTTATCGCTCCACTGATAATTTTATTTTGGAGAACTCAATGCAATTAGGC
CCTGGTGGCTCCACCGCTGTCACTGCAATTTGTATCGATGGCAAAGACCTATGGATTGCA
AATGTTGGTGACTCTAGAGCTGTTGTTTGTGAAGGAGGCTGTGCTCGTCAACTTACAGTG
GACCATGAACCACACACTGAAAGAAAAAGGATTGAGAAGAAGGGTGGCTTTGTCACAGCG
CTTCCTGGTGATGTGCCTAGAGTCAATGGCCAACTTGCAGTTGCACGAGCTTTTGGGGAT
CATAGCCTTAAAGCGCATTTAAGTTCAGAGCCTGATGTAAAACATGTACCTATAGTCTCA
ACTACGGACTTTTTCATCTTGGCAAGCGATGGATTGTGGAAGGTCATGAAGAATCAGGAG
GCAGTCGATTTAGTGAAACCAATCAAAGATCCAAAAGCAGCAGCCAAGCGCTTGACAGCC
GAGGCACTAGCCAGAAAGAGTAAAGATGATATATCATGTATTGTGATCCGCTTTGGATGA
>EVM0024878
ATGGCCGATGCAGAGACGTTTGCTTTCCAGGCTGAGATCAATCAACTGCTGAGCTTGATC
ATCAACACTTTTTACAGCAACAAGGAGATTTTTCTTCGTGAAATCATCAGCAATTCCTCT
GATGCTTTGGATAAGATTCGATTTGATAGCTTGACTGACAAGACCAAGCTCGACGCCCAA
CCTGAGCTTTTCATTCACATTATTCCTGACAAGGTAACCAATACCCTCACTATTGTAGAC
AGTGGCATTGGAATGACCAAGTCTGACTTGGTGAACAACCTTGGTACCATTGCAAGGTCT
GGAACAAAGGAGTTTATGGAAGCTGTCACTGCTGGTGCTGATGTAAGCATGATTGGGCAG
TTTGGTGTTGGGTTTTACTCGGCTTACTTGGTTGCTGATAAGGTGGTTGTTACTTCCAAA
CACAATGATGATGAGCAGTATGTGTGGGAGTCTCAGGCTGGTGGTTCTTTTACTATCACT
AGGGATACCTCTGGTGAGAACCTTGGCAGAGGTACTAAGATAGTTCTCTTCCTTAAGGAA
GACCAATTGGAGTACCTTGAGGAGCGTCGGCTCAAGGATCTGATTAAGAAACATTCCGAG
TTTATTAGTTACCCAATTTCCCTTTGGATTGAGAAGACCACTGAGAAGGAGATTTCTTCT
GACGAGGATGAGGAAGATAAGAAGGATGAGGAAGGCAATGTAGAGGATGTTGATGAGGAG
AAGGAAAAGGAGGATAAGAAAAAGAAGAAGATAAAGGAAATTTCACATGAGTGGTCTTTG
GTGAATAAGCAGAAGCCTATCTGGATGAGGAAGCCAGAGGAGATCACCAAAGAGGAGTAT
GGTGCATTTTACAAGAGCCTTACAAATGACTGGGAGGAGCACCTTGCAGTGAAGCATTTT
TCAGTTGAGGGCCAGCTCGAGTTCAAAGCTGTTCTCTTTGTCCCAAAGAGGGCACCATTT
GACCTCTTTGACACAAGGAAGAAGCAGAACAACATCAAGCTCTATGTACGCCGTGTCTTC
ATCATGGACAACTGTGAAGAATTGATGCCTGAATACTTGAGCTTCGTGAAGGGTATAGTG
GATTCTGAGGATCTTCCACTTAATATTTCAAGAGAGATGCTTCAGCAGAACAAGATTCTG
AAAGTTATCCGCAAGAACTTGGTCAAGAAGTGCATTGAGCTGTTCTTCGAGATTGCTGAG
AATAAGGAAGATTATGAAAAATTCTACGAGGCATTCTCTAAGAATTTGAAGCTTGGTATT
CACGAGGACTCACAGAACAAATCCAAGATTGCCGAGTTACTTCGATATCACTCAACTAAG
AGTGGTGATGAGCTGACCAGTCTGAAGGATTATGTAACAAGGATGAAGGAGGGCCAGAGT
GATATCTATTACATTACAGGAGAGAGCAAGAAGGCTGTTGAGAACTCCCCATTCCTTGAG
AAGCTGAAGAAGAAGGGATATGAGGTTCTGTATATGGTTGATGCAATTGATGAATATGCT
GTGGGGCAACTAAAGGAGTTTGAGGGAAAGAAATTGGTTTCTGCAACCAAGGAAGGTCTT
AAGATTGATGAGACTGAAGATGAGAAAAAGAAGAAAGAAGAATTGAAGGAGAAGTTTGAG
GGTCTATGCAAGGTGATAAAGGATGTGCTTGGTGACAAGGTGGAGAAGGTTGTGGTGTCT
GATCGTGTTGTGGACTCACCCTGCTGCTTGGTCACTGGAGAATATGGTTGGAGTGCAAAC
ATGGAGAGGATCATGAAGGCACAAGCACTGAGGGATAGCAGCATGGGGGGGTATATGTCA
AGCAAGAAAACAATGGAGATTAATCCAGAGAACCCAATCATGGAGGAGTTGAGGAAGAGA
GCCGATGCTGACAAGAATGACAAATCAGTGAAGGACCTGGTCCTCTTGCTTTTTGAGACA
GCTCTGCTTACATCCGGGTTCAGCTTGGATGATCCCAACACTTTTGGCAGTCGCATCCAC
AGAATGCTGAAATTGGGCTTGAGTATTGATGAAGACAGTGCCGATGTCGATGCTGACATG
CCTCCTTTGGAAGATGATGATGCTGAGGGTAGCAAGATGGAGGAGGTTGACTAA
>EVM0000182
ATGGCCATCTTCAACCCCAAGACTAGAACAGTCTTTTTTTGCACGCTAAGCTTGCTCGTC
CTTTTCTCTCCACAGCTCTCTCTCTCTTCTTCAATCCATGACCTTCTTATCTCGAAAGGG
TTACCAGCTGGTCTCCTCCCTAGAGAAGTGAAGTCCTACACTCTGTCTGAAGATGGCTAC
CTGGAGGTGTTCCTGGATGGCCCGTGCTTGACCAAATATGAGAATAGGGTCTTCTTTGAG
AGTGTGGTGAGGGCTAATCTCACTTATCGCAGTCTCTCAGGAGTTGTCGGCTTGTCTCAG
GAAGAACTCTTTCTCTGGCTACCAGTTAAGGATATCACAGTTGATGATCCAAGATCAGGA
CTTATTTTGTTTGACATTGGGGTTGCTCATAAGCAACTTTCCCTGTCTCTCTTTGAAGAT
CCACCAGATTGTAAGCCTCAAGGTGAGTTGAAGAATCATGCGAGGAAGGAGAAAGGGTTT
GAGGCAGTGAGATAG
>EVM0043676
ATGGCCAGCCAAGGAGACGTGGCACTGGATACTAGAAGAAAGAAAATCAGTGGACAGCAA
AAAAGAGAGGCACTGGAAAGAGAGATTTCCATGCTGGAGAAAATGCTGAAACAAGAACAA
AATGTGCATGAGATTTTGAATCGTATACATAACAAAGACGATGTTTCTGCGATCCCTTTC
CCGGCCTTCCTCCCTCCCAAGATGAAAGAGCTCTTAGCAGAGTTGGCCATGGTTGAGGGC
GAGATAGCTCGATTGGAAGGCCAAATAAGCCACCTTCAACTGGGTCTGAAACACGAAGAG
GAAGTAATCCCCGAGGATGCAAAATCAAAACAGCTGAAACCTGCTGGAAATCCCAGCAAG
CTCCAAGGGTTCTACACAGCTTGCCCAAGCCCCTTCATCATAAAAGGCGTTCAAGATAAA
ATGGCATTCGAGACGAAGGCATTACATTTTATAAGTAAAGCAATCAAGGGCGACTATAAT
CTCAACGACTTCAACCCAAATGAGAAAATAGGAGCCTCGAGAGTATTTTCTGATCAGAAA
GAAAACCACTTCCACGAGGAGGTCAAACCTCAAGACAGGGTTCCAAAAAAAAGTGGGATT
CTGAAGGCGCCTTCACCCTTGCGAGATCCTAGACACCCCTCCCCCATGCCAAGAGAACGA
AATGCGCAGCCCCCCCTGGAACTCTTATCGAAATCACTGTCGAATTCAATTCTGTCAGAA
GATAACATTCAACAGCTTCAACCCAACAGGCTATCCGAGAACATAATGAGGTGTTTGAAC
TTCATATATGTCAGGTTACTGAGGACATCGAGAGCAATGGAACTGGAGAAATCAGGACCC
GTTTCCAGATCTTTGAACTCTTCTATGATATCGAGAAGTTTCAGGGCCGAGAACAGCTCC
AACTCAAAATCGAACCTTCTGTTACAGAGGGAATCGAGACAGCAGGATCCATATGGTATC
TTTAACGTGGAGGAGTCTATTCCTCGGGATATAGGTCCTTATAAGAACCTGGTTATATTC
ACGTCAAGCTCCATGGACCCCAAATGGATTTCACATGCTAGTTCTATTCCTCTCTTGAAG
AAGTTAAGGGTGTTGATGAACAATCTCCAGACTGTGGACTTGAGATTCTTGACTCACCAT
CAGAAACTAGCATTCTGGATCAACATGTACAATGCTTGCATCATGCATGGATTTATTCAG
TACGGAGTCCCTTCTACACCAGAAAAACTGTTCACATTGATCAACAAGGCAACACTCAAC
GTAGGAGGCAACACCATCAATGCCCAAGCAATAGAGCATTATATTTTGAGGAAGCCAACA
TCTTCAAACGAGGTTAATCAAAAGAAAGAAAAGGATGATAAAGAAGCTGTTGTTCGTAAG
CTTTATGGGCTGGAATCGATGGATCCTAATATCACATTTGCTCTTTGTTGCGGAACTCGT
TCATCTCCTGCTGTAAGAGTGTATACAGCTGACGGTGTCATAGCAGAGTTGGAGAAGTCG
AAGTTGGAGTACCTGCAGGCTTCAGTGGTGGTTACCATCACAAAAAAGATAGCATTCCCT
GATCTTCTGCTTCGAAACACGCTTGATTTTGCAATGGACACCGACACGTTAGTCGAATGG
CTTTGTCATCACTTACCCGCATCTGGGACACTGAGGAAATCAATCGTGGATTGCTTCAGG
GGCCATGACATTGGCAAAATACCCTGCATTACTGTTGAGAAGATACCATATGACTTCGAG
TTCCAGTATCTGCTGGCAATATAG
>EVM0042027
ATGTTTCCAGCGAGAATTGAACAGCAACAGAGTGTTAACCACCAACAACGCACCACCAAC
ACGGTGCCGGCAGACAAAGTGGTGATCGCAGTGAAAGCAGAGAAAGTGATATCTAAGACA
GCATTGGCTTGGGCTCTCACTCACGTTGTCCATCCTGGCGATGGCATAACGTTGCTTGCT
GTCTCCACTAAGGAAAAATCCGGTAAAAGATTTTGGAACTTTCCGAGGTTGTCTGGAGAT
TGTGGGAGTAAACAACGTGAGAGGTTGCCGGATCGGGTTTCTGAAATCTCCGAGAATTGC
TCTCAGATGATGCTTCAGTTTCATAACCAAATTGAGGTTGGAGTGAGGATTAAGGTGGTG
TCAAGTACACCGGGCAGTGTTGTGGTGGCTGAAGCGCGGCGCAATGGAGCCAACTGGGTT
GTCCTGGACAAAAAGCTGAAGCAAGAGCTGAAGCACTGCATTGAGGAACTTCGATGCAAC
ATTGTTGTAATGAAAGGTTCTCGGGCAAAAGTTCTCAGGCTTAACTTGGGATGCTCAAAT
GAAGTCCAAACCCCATACTATTCTGCTGCTGCTTCGCCAGATAAAGATGTTGGAACGCTT
GTTGGACACAGGGTGAAGCATTCTACTCCTATGAGCAGCCCTGAAGAACCAAGTACTCCC
TACTCAAGAACCGGAGAAGGTTCATCATCGTCAAGCTATGATACGGAGATGCCTCTTTCT
GAGCGAAATCCTCTTTTTCAAGGACCGAATAAAATAAAATATACATTGAAAGATGATCAA
AACAGCTACGATGACCAACTTAGATCTATGTACTCAGACGGGGAAAGAATTGTCCCTCTA
TCAGCAAACCCAATTTCAGCTGTAAGCAGTGGTCAGAAGAGTGTACTTTGGAATCCCCAA
AACCACATTGTTGATGGGAAGGTCTCCAAAACCATGAATTGCAGAAATACTTGCAAAATA
AAATCTCCAACTTCCAGAACTCTACTTGATAAGTTTGTGCAATATGATCACGATGCTCGG
GTTGGTAGGCTCAACCAGAGCCATCAAAAAGAGATTGTAAGCTCAGGTATCAGACATGCA
GTTTCTTTAGGTAGAACTTCTTCAATGCCCCCTCCTTTATGTTCTTTATGCCAGCACAAG
GCACCGACTTTTGGAAAACCTCCAAGACAGTTTTCTTATGAAGAGCTGGAAGAAGCTACT
GAAGGATTCTCGGACATGAATTTCCTGGCAGAAGGCGGTTTTAGCAATGTTTATAGAGGG
GTGTTAAGGGATGGACAGGTAGTTGCAGTGAAGCTCTTAAAGTATGGTGGCTCTCAAGCA
GATGCTGATTTCTGCAGGGAAGTGAGGGTATTGAGCTGTGCGCTGCACAGGAACGTTGTG
TTGTTGATTGGATTTTGCATTGATGGAAAGAAAAGAGTATTGGTTTACGAGTACATATGC
AACGGGTCATTGGAATTCCATTTATACGGAAACAAAAGAGCGCCTCTAGATTGGAACTCT
AGGCTGAAAATAGCAATCGGGACAGCAAGAGGTTTACGATATCTTCACGAAGACTGCAGA
GTGGGTTGTGTGGTGCACAGAGACATGAGGCCAAATAATATCCTCGTAACCCATAATTTT
GAACCTCTGGTTGCTGATTTTGGGCTTGCTAGGTGGCACGCTGAATGTACTATCGGTTGC
CAAGAGCGGGTCATTGGAACTTCAGGGTATATTGCACCAGAGTACATCAGTGGTGGAAAA
ATCACGCAGACAGTTGACGTATTTGCATTTGGGTTAGTTTTATTAGAGCTAATGACAGGT
CAAAGAATCAGCAAGCTGCACTTTTACAAGGGACGGAATTTTTTGTCTGACTGGTCTCAC
CCTGTCAATGCATTAGAAACAAGTCATGTATTGGAAAGTATTTATGAATCACTGGATCCA
TGTTTGGCCTCAGAGCAACTCCCTGAATTTCCCTATCAACTAAAAGCTATGGGCCTAGCC
GCTTGCTTGTGCCTCCGTCAAGATCCAGAAACCAGACCTCCAATGTCAAGGTCCTCAAAA
TACTTGAGGGGGGTGATTTGGCAGTTCCTCTGA
>EVM0009810
ATGGGAGGTCATGTGAGCAAGAGGTCAGCTGAGGCATCTTCTTCTTCTTCTATCAATCTC
AACAGCAATTTACAATACACGACTGGATTGAGCTCTTACGAGGCTGCTTGCCTACTTGAC
AAGGACCTGCAGTCCTTTGACACGACCCTCCAGGCTCGGACCAATCATGTCATCAATACT
CTTGCTGTTGGTGTTGAGGTTCGTGCACTTTCTTTTGATTCCTTGAAGGAAGTCACAGAA
TGCTTGTTGGAGATGAACCAAGAGGTTGTTAAGGTTATCTTGGAGTGCAAGAGAGACATA
TGGAAGAACCAAGAATTGTTCGAGCTTGTTGAGGAGTATTTTGAGAACAGCTTGCAAACT
CTTGATTTCTGTGCTACATTGGAGAAGTGCCTAAAGCGTGCCCGTGATAGCCAATTGCTG
ATTCTCGTTGCGATGCAACAATTTGAAGAGGAAAGTGAGGCGGGAGGGAGTAAGTATGTG
AAGACCTTGGAGGAACTGAAGAATTTCAAGGCAGCAGGCGATCCTTTCACGGAGGAATTC
TTTCAAATCTTTCAATCTGTGTACAGGCAGCAGATAACGATGCTTGAGAAGCTACAACTC
CGAAAGAATAAGCTCGACAAGAAGCTCAAGTGCATTCATGCTTGGAGGAAGGTTTCAAGT
ATAATATTTGTAGCTACTTTTGCTACTGTATTGATTTGCTCAGTTGTTGCTGCAGCTATG
GCTGCCCCTCCTGTTGCCGCTGCTCTTGCCGCCGCATCATCAATCCCGTTAGGTTCAATG
GGGAAGTGGATTGATTCTATGTGGAAGAATTATGAAAATGCATTGAAGGGACAGAAGGAG
GTGATTAGCACAATGCAAGTTGGTACTTATGTGGCCATAAAGGACCTTGACACCATTCGG
GTTCTCATTGATCGCCTGGAGATTGAGATTGAAGCACTAATGCAAACAACTGAATTTGCA
ATCGAGCATGATGCTGTGAAGCTTGCAATAGAGGAGATCAAGAAGAAGCTGGGGGTGTTC
ATGAAGAATGTTGAGGATTTGGGAGTACAAGCTGATACATGCAGCCGTGATATCAGGAGG
GCACGGACTGTGGTTCTGCAAAGAATCATTAAAAATCCCAAAAAGTAG
>EVM0009814
ATGGAGAGAGGGAAGATATTCAGCAAGGTCACGAAGGTAGAGATTCCGTCAGATACTGAA
GGCATGTCGAGCGGTGGCACCAAACCTACTTCTGGGCTTCAAAGACAGTCAAGCACTACA
AAGAGCAATTGCCTGTGCTCTCCAACCTCCCATGCTGGTTCTTCCGCCAAAAGCATTGAC
TCTGCTTCTCTGCGAGACTCTGAGACTAAGACCAATACGACAGCTGATGATGCTAGCAAT
GTAAAAACAATTGAGGCCCAGTAA
>EVM0009819
ATGCTTAAGGTCCCTGATCATCAGGTTGCGGGCCACCGCCAAGCTCGTGATGGGAAGCCT
TCCCCCCTCATTGATGATGCAGGGCGTTTCTACAAGCCTCTTCAGGATGATGACCGGGGT
TCGAAAGAGGTGGCTTTTTACTCCTCCTTCTCGTCGAATACGAGGGTCCCAGATCATGTC
CGAAGACTCTTTCCTGTTTTTCATGGGACTCAGCTTATAGAGGCGTCTCATGGGTCTGGC
CTGCGGCCGCACCTTGTATTGGAGGATGTTGTTTCAAGTCGTTCGCATCCATCGGTTATG
GATATCAAGATTGGTTCTAGAACTTGGTATCCTGAAGCTTCTGAGGATTATATCCAGCGG
TGCTTTAAGAAAGATAGGGAAACTAGTAGTTTGTCTTTGGGTTTTAGGATTTCTGGGTTG
CAGATATATGGAAATGAAGAATCTCGATTGTGGAAGCCTGAGAACAAACTTGTTCAGAAT
CTCAGTGCAGCTGATGTTAAATTGGTTCTGAAGAAGTTTGTTTCTTCCAATTTTCCGGAT
GATCCAAATTCAGACCCTGATTGTTCTTTTGCGGCTAGTGTTTATGGCGGTTCTACTGGG
ATTTTGGCACAGTTATTGGAGCTAAAGGCGTGGTTTGAGGACCAAACCATGTACCATTTG
AATTCTTGTTCAGTTCTCATGGTGTATGAGAAGGAGAAAATGTTAAAAGGAGAGAGGTCA
GATGCTGAAGTTAAACTTATTGACTTTGCTCATGTTACAGAAGGCAAAGACATTATTGAT
CATAATTTCTTGGGTGGGCTATGCTCCGTGATAAAGTTCATCTCGGAGATTCTCACCAGT
CCCGATGAGTGCACAACCAAAGTTTGTTTGCAAGACTCTGACAAGAACACCAATGATTCT
GAAAACTGTACCACTGAAGGAATGTAG
>EVM0034216
ATGGCTTCTTTTTGGAGTCCTGGCATTTTGCTTGTTCTTCTTCTTGCATTTCTGCTGAAG
ACTTTGCCCCTCGTGATTCTTGCTAAAAGCAACGTTTACATTGTGTATATGGGAGACAAA
ATCCATGACGAGCCTGAGCTGGTTCAAGAGTCACACCATGAGCTTCTTTCTGATATTGTT
GGAAGCATAGAAGCTGCAAAGGAATCGATTTTATACAGCTACAAGCATGGATTTTCAGGA
TTTGCTGCAGTGTTAACCAGTTCCCAGGCCAAGCTTATTGCAGATTTCCCTGGCGTTGTT
GGTGTTGTTCGAAACAGAATTCTTAGTTCACACACAACTAGGAGCTGGGATTTTCTACAC
ATCAAGCCTCAAGTTGTGGGTGGAATTCTTTCGAAGGGACATTCTGGGGTTGGTTCCGTC
ATTGGTGTCATGGACACAGGTGTATGGCCAGAGTCAGAAAGCTTCAGAGATGAGGGTATG
TCAGAGGTGCCATCTCGTTGGAGAGGGATATGCCAGGCAGGAGAGGGATTTAATCGCTCA
CATTGTAATAGGAAGATCATTGGTGCTCGCTGGTATATTAAAGGTTATGAAGCTGAATTT
GGAAAGCTAAATGTAAGTGACGGGGTTGAGTTCTTATCTCCCCGAGACGCTGGGGGCCAT
GGCACCCACACATCATCTACTGCAACTGGTGGCCCGGTGGAAAATGCAAGTTTTATGGGA
CTAGCTCAAGGATTGGCAAGAGGGGGTGCCCCATCAGCTTGGCTGGCTGTCTACAAAGTT
TGCTGGGCTACTGGTGGCTGCGCTGAGGCAGATCTTCTTGCTGCATTTGATGATGCAATC
TTTGATGGTGTGGATGTGTTATCGGTATCCATAGGGTCACCACCTCCACTTGCTACCTAT
GTTGAGGATGCAGTAGCTATTGGTTCCTTTCATGCTGTAGCTAAAGGAATTTCTGTGATA
TGCTCTGGGGGGAATTCCGGTCCATATCCTCAAACAGTTATAAATACAGCTCCATGGATT
GTTACAGTCGCTGCAAGCACCATTGATCGAGCGTTTCCTACTATAATTACCCTGGGGAAC
AATCAAGCAATAGTGGGTCAGGCTTTGTTTACAGGGAAGAATGCAGACACTTTTCACCCT
ATTGTTTATGGAGAAGACATTGTAGCTGATAATTCATATGAAGACAATGCAAGAAGCTGT
GATTCAGGAAGCCTGAATGCTACTTTAGCAAGAGGAAAAGTAATTCTTTGTTTCGAGTCC
CGGTCGCAGAGGTCAAACATCGTTGCTAGGAGAACTGTATTAAATGTCAAGGGTGTTGGC
CTTATATTTGCACAGTTTCCCACCAAGGATGTTACTCTGTCCCTAGACATTCCCTCCATC
CAAGTGGACCTCGCAATAGGAACATATCTACTGACATACATGGAGGCAAGCAGAAATCCT
TTAGTAAAGTTCAGCTTCACAAAAACAGTTATTGGACAGCAGATATCCCTAGAAATCGCG
TTTTTCTCCTCTAGAGGGCCCAGTTCCATCTCCCCAACTGTATTGAAGCCTGACATTGCT
GCGCCTGGGGTTAACATCTTGGGCTCTTGGTCCCCAGCAGCTTCACCTGCCATGATTGGC
AAAGAAATATTGCCCCTGGACTTCAAAATCGAATCAGGAACATCCATGTCTTGCCCCCAT
ATATCCGGTATTGTTGCTCTACTTAAAGCAACGCATCCAACGTGGAGTCCTGCTGCCATA
AAGTCTGCCCTGATCACAACCGCTTCTATAGAAGATGAATATGGTCAGAACACAGTCGCT
GAGGGAGCTCCGCACAAGCAGGCTGACCCTAACAAAGCCATGCGTCCTGGTCTCATATTT
GACATGGGGACCTCAGATTATATCCGCTTTCTTTGCCTGAAGCAGAACTTGACTGTATCA
AGAACGGTCACAAATGTTGGTCCCGTTACATCTCTCTACGTTGCTCGTGTTGTAGCTCCA
CCTGGCACATATGTGACAGTTGAGCCATCAGTTTTGTCATTTGATTCTACGAGAAAGAAG
ATCAAGTTTAAGGTAACCTTTTGTTCCCAGTTAAGGATTCAAGGAAGATACTCATTTGGA
AATCTGTTTTGGGAAGATGGCTTTCATTTAGTGAGGATTCCTTTGGTAGTTAGAGCTGTA
ATTGATGATTTTTATGCAGAGACATGA
>EVM0034214
ATGTCCAAATCAAAGCTTCAAGCACTGTGTCAGCAGAAAGGATGGGATTTGCCTACCTAT
GAAGTTACTAAACAAGGCCCCGATCACAACCCTCTCTTTTATGCCACCGTCACCGTCAAC
GCCTCCTCCTTTTCCACTCCTTCTTCCTCCTCTTCCTCCAAGAAAGCTCAGAACGACGCC
GCTGAACTCGCTTTTAACCACTTCTCCCACCCCTCCCCCTCCCTTTCTGCTGGTTGTTCG
AGTGGAAGCGCTGGGGTGAATGCTCGTCTCTCTCCCGGAGGGACTTTGCAGTTGAACCAA
CAAGATGCAAATCCAACTCACCTGTCAAATGAAGCCGTGGCAGCTTCCAAAAACGATGAG
AGTTTGGAAGGTATGCAGAACCTGTTCAAAAGCCAGCTGCAGACCTATGCTCAAAAGAGA
AATTTCAATCTACCCGAGTATTCTTGTGAGCGCATGGGTCCTCCTCAAGCTATTCGCTTC
AATTGCAAGGTCACAGTAAATGGAAAAACCTATGAGAGTCGAGAGAGTTTTCCCACATTG
AACAGAGCTGAACAGGCAGCTGCAAAAGCTGCATTAATGTCATTGTTGCCCAATGGAGTT
GAAGAGGATGAGTCTTTCTATAAGAATCGTTTACAAGATATGGCTCAGAGAGAAGGTTAT
GGTTTACCAACTTATAGTATAGAAAAATCCGGTGAAGCTCATGCGCCTACCTTCGTTTCA
AAGGTGAAGATAAAAGGAGAGATTTTTACAGGACAAGGAGCAAAAACTAAGAAGGAAGCA
GAGATGAGTGCAGCAAAGACTGCATACAAAGCTCTAAAACAGCGTTACTCCAGTCAGAGC
CCTGCATTTCTCTCTACTTCTAGCCAATTTCAAGAAGCTCCTCGGAGCTCTGCATCTCTC
TCCCCTGCTTGCCAAGCCCAAGAAGCTGTTGGAGAAACTCACTTCTCAACTTCAAGCCTG
CGTGCAGGTCTCACTGCTTTTCTTCAACAAAATACCCAGCCTAAATTGCCCGTGCCCAAT
GAACAAGCTGAACAGTATAGAGGATCAAAATCAGGTATAGAGTTTATGGTCGGAAGGAAT
AAGATTCTTGTTCATCCACGTGGGGCCAAAATGACGTATCCTCCCGGCAGCACGGTGTTG
ACCGTCAACGATGACAAGTGGACTGCGGTGAAGATGCCACCTTAA
>EVM0034212
ATGCTCACCAACGAAGGATCCTCAGGTGTGTCGAATTGCTATGTGTTCAAGAGTCGATTG
CAGGAGTATGCGCAAAAGGCTGGCTTGCCTACTCCTGTATATGAGACAATCAAAGAAGGT
CCTTCCCATGAGCCATCCTTCAGGTCCACAGTGATTGTGAAGGATGTTAGATATGATTCC
TTACCTGGTTTTTTCAATCGAAAGGCAGCAGAGCAATCGGCTGCTGAGGTTGCTCTTGTG
CAGTTGGCTAAAGCTGGTGAAATTAATGAATCCACTTCTCAACCTGTTCATGAAACAGGA
TTATGCAAGAATCTACTTCAGGAGTATGCTCAAAAGATGAATTATGCAATTCCATTATAT
GAGTGCCGAAAGGATGAAACACCTGCCAGAGGACATGTTTTTAAATGCACCGTTGAGATT
GGGGGGATTCGGTATATTGGAGCGTCAGCTAAATCTAAAAAGGAAGCAGAGATCAAAGCT
GCTAGAACTGCTTTGTTAGCAATCCAATTAAGTGGATCTGATAAACAAAGTGGCAACTCT
CAATTGACGGTAATTCCTTGCAGAAAGAGGGGTGTTGAGGCTAGTTATCAGGAGGAGGTG
GAAAATGTTCCCAAGCCAAAGAAGGCCCGATTCAAAAAGAAAATGTTGAAAAACAAATTC
TCTAGGGACCGGATAAACAATGCTCGAAGTGAACTCACTGAAAAACCAGATATAGTAAAT
GGTCAATCAGGATCAGAATTAGACCAAACAGATAAATTTGCCGTCCGAGGAGCAAATTGC
AAAGTTTTAACAATGGAAACAACATTGACTTTCCAAGATGGGAAGTCAGGCACCAGCTTG
AATAAGAGAGAAACATTTGATATTGAAGGGGTTTTGACTTCCTATGATGCTGGTAATCCT
GAAAGTGGACAGCTGGCATCTCCAGATTTTAATCAAAGCAATTATGGGACGGGTGCTGAA
ATATCAGCAAAGTCTAATGCAGGCACAGGTAAGGTTAATGGAATTATAGAGGTGGCTTCA
ATGGCAAACAATTCTGTCCTCGCTCAGATAGGGGCTTCAAATGCTTAA
>EVM0034210
ATGGCTTTCTCTAAAGCGAGTTTTAGCTTCATTGCCATGATTGTTCTCCTCTCATCAACA
ACGAGCCTAGCTCATCCTGGTTTTGGCTGGGGTGGCAAGGGTGGTCCGTTTGGCGGTGGC
TCCTTCGGTCTGTTCCCGGAATTTTATCAGTATTCATGTCCACAGGCTGATGAAATTGTC
ATGTTAGTGTTAAGAAAAGCTATTGCAAGGGACTCCAGGATTCCTGCCTCTCTGCTAAGG
CTTCATTTTCATGATTGCTTCGTGCAGGGTTGCGATGCATCGGTGTTGCTGGACGATAGT
GCAAAGATAGTGAGTGAGAAGAATTCAGGACCGAACAAGAATTCCCTCAGAGGATTTGAA
GTGGTTGATGAAATCAAGGCTGAGTTGGAAGAAGCATGCCCTCAAACTGTCTCCTGCGCA
GACATTCTCGCCCTGGCAGCTCGTGGCTCAACCGTGCTAAGCGGTGGACCAAATTGGGAG
CTTCCGTTAGGAAGAAGGGACTCAAAGACTGCGAGTCTTAGTGGCTCAAACAACAACCTT
CCTCCACCCAACTCTACTATTCAAAACCTCGTATCATTTTTCAAGCGCCAAGGCCTTAAC
GATATTGACCTAGTTGCTCTCTCAGGAGCGCATACAATTGGGGTGGCGAGGTGTGTGGCC
TTCAAGCAGAGGCTATACAACCAAAATGGAAACAACCAGCCAGATCAGACTCTAGAGAAA
AACTATTTCTTAGATTTGAAGTCTGTGTGTCCAAGATCTGGAGGAGACAATAACATTTCT
CCACTGGACTTGGCCTCCCCAGCAAAATTTGACAACACCTACTTCAAGCTCTTGATCTGG
GGCAAAGGGCTTCTCACGTCTGATGAAGTGCTTTATACAGGAAAAGTTGGCAGGACAATT
CAGTTGGTTAAGAGATTTGCTGAGGACGAGGGCCTGTTCTTCGAGCATTTTGCCAAGTCT
ATGGTTAAGATGGGAAACATTAGTCCTCTTACAGGTTTTAATGGCGAGGTTAGGAAGAGC
TGTCGCCATGTTAATTAA
>EVM0034211
ATGGAGGCACGCGGCGGGAACAGCTTCCGTCGAGTCTTGGTGCTGGCCTTTTGCGTAGCC
GGGATCTGGTCGGCTTACATATATCAAGGCGTTCTTCAAGAAACTCTATCGACGAAGAAA
TTTGGTGCAGACGGGAAGAGATTTGAGCATCTTGCGTTCTTAAATCTTGCGCAAAGTGTA
GTTTGCTTTATTTGGTCTTACATAATGTTAAAGATTTGGTCGACGGGCGGCGGCCGCGGG
GGTGGCGGTGCTCCATGGTGGTCGTACTGGAGTCCTGGCATTACAAATACAATTGGGCCT
GCTATGGGAATTGAAGCCCTAAAGTATATTAGTTACCCTGCCCAGGTCTTGGCCAAATCA
TCCAAAATGATTCCAGTGATGTTTATGGGCTGTTTGGTATATGGAGTAAGCTACACTGTT
CCCGAGTATCTTTGTACTTTCCTTGTTGCTGGAGGGGTGTCTTCATTTGCTCTTTTGAAG
ACTAGCTCGAAGACAATTAATAAGCTAGCACATCCAAATGCACCAATTGGATATGGCCTT
TGTTTTTTGAACCTTGCATTTGATGGATTTACTAATGCGACTCAGGATTCACTTAAAGTT
AGGTATCCAAAGACAAGTGCTTGGGATATAATGATGGGAATGAATTTGTGGGGCACCATA
TACAATCTGATCTACATGTTTGGCTGGCCGCATGGTATTGGCTACGAGGCAATCGAATTC
TGCAAGCAGCATCCAGAGGCCGCATGGGACATTTTGCTATACTGCCTATGCGGTGCTGTG
GGCCAGAATTTCATCTTCTTAACCATTAGCCGATTCGGGTCTCTCGCCAACACAACCATC
ACCACAACCCGCAAGTTTGTAAGCATTGTGGTTTCTTCATTGCTTAGCGGCAATCCTCTG
TCAGCAAAACAATGGGGATGTGTAGCCATGGTTTTCTCAGGGTTATCATATCAGATATAC
CTCAAGTGGAGAAAATTGCAGAAACCGCAGAAGAAGAGAAAGCCCATGTGA
>EVM0037161
ATGTCTAGAGCAAACGCAAGAAAACAAATTCTGGAGAAGAACAGCATTTTCATCAAAGAA
AAAGAGAAGCCCCTGAGTAGTCAAGGGCTCTTCCCCAAACACCTTAAGAGAGTTTATCCA
ATCGGGCTAAACAGAAGCTCCTCATCACTATCCCTATCATCTATGTCATTGTCGTTGTCA
CAGAACTCAAATGATTCTTCTCTTACAGATTGTTCAGCGACTCCATTGGAACAGAAGATA
TCCTGTGCGCTTCGCCTTATTTCGTCGTCGGAAAGAAGAGAAGTCCCGGTGGGTAGAAAC
TTCCAACCACAGCAGCAGCAGCAGCAGCAGAAACAGCAAAAGCAAAATCAGGTGTCTAAT
GATGGGGAGTTGCAGAGGTGCAACTGGATTACAAAGAACAGTGATAGTGTTTATGTAGCA
TTTCATGATGAATTCTGGGGAGTTCCTGTATACGACGATAATCAATTGTTCGAGCTGCTT
GCGCTGTCCGGTATGTTGATGGACTATAATTGGACAGAGATTTTGAAAAGAAAGGAACTA
TTCAGAGAAGCTTTTAACGGATTCGATCCAAATATTGTTGCGAAAATGGGAGAGAAAGAA
ATCATGGAGATAGCCTCCAGGAAGATTGCAAGGGAATTTGGATCTTTCAGCAACTACATG
TGGGGTAACGTGAGTTTCAAACCAACAATCAACAGATACAAATACCCAAGAAATGTTCAG
CTGAGGTCTCCAAAAGCAGAAGCCATTAGCAAGGATCTATTGAAGCGTGGATTCCGGTTT
GTCGGGCCGGTGATCGTGTATTCATTCATGCAAGCAGCAGGGTTGACGATCGATCACCTT
GTAGATTGTTACAGTCAGATGAAGCATGCTGTAAGAACAACCAGGGTTCAGAAGCCTTGT
CTGGTCATAACTACCCTTCACCAAACTTCAATGCCTATCAGCTTTGGTTTGGTACACATG
AAAACGACTAATAAGACCCGCCATATCGATCGCTCTACCCTTACTGATTCCATCAAAGCA
GGTGCAATTCAAGCTAAGACTTTGAAGGCGTTGATTTCTTCTCAAGAGTTGGAAAAGGTA
AGCTACTGGAGTCACAATTTATTGAAAAAGGTCAAGGATGTGGTCACGGGGATATCAAGT
GGGAGTGTAAAGAGTTGA
>EVM0001788
ATGGCAAAGCATCACACACCCCCGAGTTGGGTGGCAAAAAATCCTAGAATATCTTTTATC
TTGTCTTCTTGTGTCAGTGTGTACAGCTGTGTTTACTGTCTCATTGCTCTAACAGAACAT
TACACAGACACCAGAGCATCACAGAGAGAGAGGCGGGCTTGGATACTGAAGCTAGCCAAG
ATTCGAGTCGAGGAAATGGAGGAAGAGAAGAAGACAGAGAGAGCTCTTCCTCCTACTTAT
TGTGTTACAGGTGCGAATGGCTACATAGGGTCTTGGCTGGTGAAGGTTCTTCTTCAAAGA
GGCTACTTGGTTCATGCCACCGTACGTCATCTTGCCAAGTCGTCGGATCTTTTATCATCG
TGGAGGGGTGCTGATCGGTTGAGATTATTCAAAGCTGACCTGCGAGAAGAAGGCAGCTTT
GATGAGGCAGTCAGGGGCTGTCATGGTGTATTTCATGTTGCAGCTTCAATGGAATTCAAC
GTTGCTGGAAATGAAGAGAATTATGCTCAGCGTAACATTATCGACCCTGCGGTTGAAGGG
ACGCTGAACCTTCTCAGATCTTGCTCCAAATCCAGAACTGTGAAAAGGGTTATCTTCACA
TCCTCCATTAGTACTCTAACTGCTAAAGACAGAGCTGGTAAATGGAGAAAAGTAGTTGAT
GAAACTTGCCAGACTACCATTGATCATGTCTGGAATACAAAACCAAGTGGATGGATTTAT
GTACTCTGCAAGCATCTAACGGAGGAAGCAGCGTTCAAATATGCGAAGAATAGCGGTATC
GATCTCATTTCAGTAATAACTACTACTGTTGCTGGTGCGTTCCTCACTTCAAGTGTCCCA
TCAAGCATTCAAGTACTTCTATCTCCCGTAACAGGTGACACCAAGTTCTTTTCAATACTA
TCAGCTGTTAATGCTAGAATGGGTTCAATTGCATTGGTTCACATTGAAGATATATGTGAT
GCACATATATTTCTTATGGAGCAGACTAAAGCAGAAGGTCGATACATATGCTGTGCCCAC
AGTTGTGAAATGTCTCAATTGATTAATCATCTAGCAGAAGAGTATCCATGCTCAAACATC
CAGAGGTTAGCAGAGGTAAAACAAGGTTCAATTTCTCCAGAGATTTCTTCAAAGAAGCTC
AGAGACATGGGGTTTAAGTACAAGCATACCGTTAAAGATATGATGAGCGAAACTATCACC
TGTTGCCTGGATCAAGGCTTTCTACCAACTCCGCAAGACTAA
>EVM0023918
ATGGCTTGCATGAAACTGGGTTCCAAAAGTGATGCTTTTCAAAAACAAGGGCAGGCCTGG
TTCTGGACAACTGGGCTTCCCAGTGATATTATTGTTAACGTTGAGGAGATTTCCTTCCAT
CTTCACAAGTTTCCTTTGCTCTCTAGAAGTGGGGTCATGGAAAGGTTGATTGCAGAAGCA
CCAGAAGAAGGAGATAAAAAATGTGTCATAAGCCTCCCTAACATTCCCGGTGGGGCCAAA
ACATTTGAGCACGTGACCAAGTTCTGCTATGGTGTGAAACTTGAACTTACAGCCTCAAAT
GTTGTGTATCTTCGTTGTGCTTCCGAGCATCTTAAAATGACCGAGGAATACGGGGAGGGA
AATCTAAGTACACTGACTGAGACATTTTTAAATCAAGTTGTCCTTCGTAATTGGAAAGAT
TCTCTAAAAGCACTGCAAACATGTGATGATATTCTTCCCCATGCTGAAGAACTTAATGTT
ACTAAGAGGTGCCTTGAGTCACTAGCCACAAAGGCTTGTACTGACCCAAATCTCTTTGGT
TGGCCGATGATGGAACATGGACCCATGCAGAGCCCTGGGGGAAGTGTCATGTGGAACGGG
ATAAGCACAGGAGCTAGACCAAAACATTCAAATTCAGATTGGTGGTACGAGGATGTATCA
ACTTTAAGTTTACCTCTGTATAAGAGGTTGATTTCCATTATGGAATCTCATGGAAACAGA
CAGGAGCTTCTTGCTGGATCCCTTGCCTACTATGCAAAAAAGTTCCTCCCTGGGCTGAAT
CGGCGTCAAGGTGCCAATGAAACCACCTCCTGTTTAATGCCCATGACTTTGGTGGCTTCA
CCATCAGAAGAAGAGCAGAAGGTTTTGCTGGAAGTGATTGATCAATTACTTCCAGTGCAA
AAGGGTCTAGTTTCGACCAAGTTTTTGTTTGGTCTTCTCCGGACAGCCATGATTCTAAAA
TCAAACCACTCTTGTTTGGCAAACTTGGAAAAGAGAATCGGGATGCAGCTTGAGCAAGCA
ACACTTGAAGATCTTTTGATGCCCAGTTTCTCTCATTCCATGGAGACACTTTACAATGTT
GACTGTGTGCAGCGGATTCTTGAGCACTTCCTTGCCATGGATCAAATTACAGGTGGATCC
TCTCCATGTTCAATTGAGGATGGACAGTTGATTGGATCGCCATCACTGACACCAATCACA
GCAGTAGCCAAGCTGATTGATGGGTACCTTGCAGAGGTTGCCCCTGATGTTAATTTGAAG
CCCCCCAAGTTCCAGGCTCTTGCTGCCGCTGTTCCTGAGTATGCGAGGCCCTTGGATGAT
GGTCTTTACCGTGCAATAGACATTTATCTGAAGTCGCACCCATGGTTGGCAGAGTCTGAC
AGAGAACAGCTCTGCAGGCTTATTGATTGCCAGATGCTCTCCTTAGAAGCTTGTACTCAT
GCTGCCCAGAATGAGAGGCTTCCCCTAAGAATAATAGTCCAAGTTCTCTTCTTCGAGCAG
CTTCAATTAAGGACTTCCATTGCAGGCTGCTTTCTGGTTTCTGACAATCTTGATGGATCA
AGACAATTGAGGAGTGGTTTTGCCGGGTCAACTGATGGTGGCTGGGCTACAGCTGTTAGA
GAGAATCAAGTTTTGAAGGTGGGAATGGATAGCATGAGAATGAGGGTTTGTGAGCTTGAG
AAGGAGTGTTCAAGCATGAGAAATGAGATTGAGAAATTGGGCCGAGCCAAGGTTTCTAGC
ACGTGGGGAAACGTGTCAAAGAAATTTGGATTTAAGATGAAGTCTCAGATGTGTAGTGCT
CAAGAAGGGTCTGTTAGCAAGCAGAATAATGGAAGTGTCAAGATTGAGAAGGCTAAGGAT
AGACATGGAAAGCACAAGAAAAGCTAG
>EVM0023914
ATGTCTCCTAAATTGGACAGCCCAGTTCAAACACAGATGGCACTGACAGTCTTTAAGAGC
CCACTTGGTGGGGAATACCACGGAAGCCAGAGAATGGAAGGGAAACCTGCTGGGAGGAGA
CGGGTTTTTGTGCAAACTGAGACTGGTTGTGTTTTGGGGATGGAGTTGGATCGCCGTGAC
AATGCTCACACAGTGAAAAGAAGGCTGCAGATTGCACTTAATGTTCCAACCGAAGAGAGT
TCCTTGACTTTTGGGGATCTGGTGCTGAAGAATGACCTTAGTGCTGTTCGTAATGATTCA
CCTCTTCTTTTAACACGGAACTTTCTTCATAGAAGCTCATCCACGCCCTGTCTTTCACCG
ACTGGAAGAGACATCCAACAGAGAGACCAGAGTGGACCTATTGAGATATTGGGACGGTCA
AATAGCTTTGCTAAGGTGAGACAATTGGTCAAGGAAACCATCAAGGCAATTAAGAATGGT
GTTGATCCACTTCCGGTTCATAGCGGGCTCGGTGGTGCGTACTATTTTAGAAACAGCAGA
GGTCAGAGTGTTGCCATTGTGAAGCCAACTGATGAAGAACCTTTTGCGCCAAACAACCCA
AAAGGTTTTGTTGGCAAAGCTCTTGGGCAACCGGGTCTTAAACGGTCTGTGCGTGTTGGG
GAGACAGGGTTCAGGGAAGTGGCAGCGTTCCTTCTTGACCATGATCACTTTGCTAATGTG
CCCCCAACTGCTCTTGTGAAAATCACCCACTCAATCTTCAATGTCATTGATGGGGTGAAT
GGCAATAAGCCACACAAGAAGAAGCAGGTAAGCAAGATTGCATCTTTCCAACAGTTCATT
CCACATGATTTTGATGCCAGTGATCATGGGACTTCAAGTTTCCCAGTCGCTGCTGTGCAT
CGAATTGGGATATTAGACATTAGGATTTTTAACACAGACAGGCATGGTGGAAACCTTTTG
GTGAGGAAGCTTGATGGTGTTGGGAGGTTTGGGCAGGTAGAGCTTATTCCAATTGATCAT
GGGCTTTGCTTGCCAGAAACACTAGAGGATCCGTACTTTGAGTGGATTCATTGGCCCCAG
GCTTCAATTCCGTTCTCAGAGGATGAACTTGAGTATATTGAAAAACTTGATCCTGTCAAA
GATTGTGATATGCTGCGGATGGAGCTCCCAACGATCAGAGATGCTTGTCTTCGGGTCCTG
GTTCTCTGCACATTTTTTCTCAAGGAAGCTGCCTCCTCTGGTCTCTGTCTTGCTGAAATT
GGTGAGATGATGAGCAGGGAGTTCCGTGCTGGGGAGGAGGAACCCAGTGAGCTTGAGGTT
GTGTGCATTGAGGCAAGGAGGCTGATAGCTGAGAGGGAGGTGTTTTCTCCCAGGGTTGAT
TTGGGAGATGATCAGGATTTCCTATTTGATTTAGACACTGATGAAACACATTATGACTTC
GCCCCAAAGCTAACAGCAGATGACTACCTAACTAGGTCACCATTCCAATTTGGAATTGGT
TCTGGGAGTGGTCGCTTCCTGCTTTCCAAATTGGAGGAAAGCATTGAGGAAGAGGAAAGT
GAAGGTGAGGAGGAGCAGGAGGTTTTTACTGCCCTGCGCACTCCTGAAAAACTCCAAACC
ATCTCGAAGCTTTCCATGTCACTGAAGAGTACCACACTAGGTGACAAAAACCAGAAGTTC
TCAGGAACAAAACCAGAAAATGGCTATCTTAGTAACAGTTCATCCGGACACAGGAGTGCT
AATGAGCAGCTCCCTGCGAGTACGAGTTTTGTGGAGCTGGCAGATATGACCGATGAGGAA
TGGACCCTGTTTATGGAGAAATTTCAGGAACTGCTGCACCCAGCATTTGCCAGACGCAAA
TCTGTTACCTCTGGTCAGAGGCAGAGACAGAGGCTTGGTACTTCATGCCAGTTTTGA
>EVM0031049
ATGAAATCCAGCCAGGAAGTTGCTTATTATTTTATCTTGTCTCTTCTCGCATCATCGGCT
GCCATTCTTTGTTTGGTACTGATATTTTTTTGCAGAAAGAAACCGAAGGAATCTGAAGAA
AGTCTTCCAGCTGCCAAGATTCCTGCACAGGGGTATCCATTAACAGATATTGATGATGCT
ACTGAAGGGTTCAATCATCGAAGAATTATCGGCACCGGTCGTTTAGGCACTGTGTACGCC
GGTGTATTGCCAAGCGATCAAAAGCCGGTTGCCGTTAAGAGAATACACCCTTCTCTTGTT
CTGAGCAATGCTGGTTTTGGGTTCACTTCAATACTGAAAACGCTCTCTTCGGCTCAGCAT
CCCAACGTAGTCCCTATACTAGGACTTTGCCAGGCTCCCGGTGAGAGAATCATTGTGATG
GAGTTTGTTAGTGCGGTGAGTTTGGATTATTATCTGCATGAAAATTCCGATGGGGCATCA
TCCTTACTGGACTGGAGCCGGCGTTTGAGAATTGCAGCCGGGGCGGCTAGAGGACTCGAA
TACTTGCACGAAGGGATGTCACCAAATATTGTTCATGGATGTTTCAAGGCATCAAATGTT
CTACTAGATGACAAGTTGTGTGCTAGAATTTGTGATTATGGGCTATCTTCACTGGCACCT
TATGAAAAGAGGGGGCTTGCGGGGTACGTGGATGAGGAGCACTGGAGGAATGGAAGGGGG
GAGGCTTGCAAGGAAAGTGATGTTTATGGGTTTGGTGTGGTTTTGTTGGAGCTGTTGAGT
GGGAGGCGAGCTGACGAAGGGTCGCTTGTTAGATGGGCATTGCCTCTGATCAAACAAATG
AGGTTTAGTGAGCTTTTTGATCTCAGACTTGTGTTGCCTTCTGATACGAGGCCACTTACT
AGATTGGCCAAGGTTGCTTCAGCTTGTGTAAGTAATTCCAGGAAGAGTAGGCCTACAATT
GTTCATGTAGCTACTATTTTAAACAATTTGGAGATTGAGCTATGTGCCTGA
>EVM0028283
ATGGAGCTAGCTTTTTCAATCCTCCTCTTCAGCTTCCTCTTTGCATCTCTCACTCATCAA
CCTTCATACTGTCAGCAAACCTACATTAATGAGACGCAGCTAAACTGCAGCGCGAACCCT
GCAGTTTCTAAAGGATATCTCTGCAATGGCCCTCAGAAATGTCAATCTTTTGTCACCTTT
CGATCTCGTAAACCTTTCAATACCCCAGTAAGAATCGCCTCTCTTTTGGCATCTGAAGGT
TCCGATATAGTGGCGATCAACAACTTTTCTGCAGAATCTGAGATTCCCCCAAATAAAATG
ATCATAATTCCAGTCACTTGTTCCTGTTTCGGCAATATTTACAAGCACCCTGCCCCTTAC
ACTGTCAAAAGAAACGATACATATTATCTTCTTGCAAACGAGATTTACCAGGGTCTTAGC
ACTTGCCAGGCCGTGATTAGCCAAAATTATTACGAGAGTGAAGACATTCCAGTGGGAGTA
GAGTTACTGGTCCCGATAAGATGCGCATGTCCTAGCAAAAACCAGATTGCTAATGGCGTG
ATTTCTCTGCTGAGTTACATGCCAGCCGAGGGAGATACCCTTACTAGAATGGGAGAGCTT
TTTGGTGCTAGCCCACAAAGCATAATGAACGCAAACAGCATTTCTCAAAACATAACTGTT
AACCTCTTGACGCCTATTTTGATTCCACTGCGTGATGAGAGCTGCCCGATGAGTCCGAGT
AGTTTTTTCTGCCGTTGTTTTAATGGCCAATTTTCATATCGATATGGAAATGCTTGCGAA
GTTGATGGTAAGGATGGTGAAGACTTTCCAGTCAAGTTGATCATCATGCTTGGGGTTGGA
ATTGGCGTGGGGCTCTTGTGTTTTGTGTTTTTGGGCTACTACTTCTACTTATTCTTGAAG
AAAAGAAAGCACAAAATACGCAAGGAAAGATTCTTCAAGCAAAATGGTGGCTTACTGTTG
AAAGAACAATCTACACCTTCTGGCAGAGGCGAAAAAACTAGATTATTTAGTGCAGAGGAG
ATGAGAAGAGCAACAGATAACTTCAATCAAAGTAGGATTCTTGGTCGAGGAGGCTATGGC
ACAGTTTATAAAGGAATGTTACTTGATGGAAGCCTGGTTGCTGTCAAAAGATCAACAGCA
ATCGACAAAAGCCAGATCAAACAATTTATCAACGAAGTTAGCGTTCTATCTCAAATCAAT
CACAGGAACGTGGTAAGACTTCTGGGTTGCTGTTTGGAAATTGAGGTTCCACTTCTAGTC
TATGAATTCGTTCCCAATGGTAATCTTTCACACCACATCCATAATCAAGACCGAGAATGT
TCACTTTCATGGGAAACCCGCTTTAAAATCGCGTGTGAGGTGGCTGGAGCTCTTTCGTAT
ATGCATTCTGAAGCCTCGATCCCCATTTTTCATCGGGATATCAAATCTTCAAATATTCTA
CTGGATGACAAGTTTAGTGCCAAAATCTCAGACTTCGGGACTTCAATATCAGTTCCATCC
GACAAAACACACATAACAACTGCAGTTCAAGGAACATTTGGTTATTTGGATCCAGAGTAC
TTCCAGTCGAGTCAATTTACTGATAAAAGTGATGTTTACAGTTTCGGAGTCGTGCTTGTC
GAGCTCTTGACTGGGGAAAAACCAACGTCTTTCACAAGAAATGACCAGGAGATTCATCTG
ATCGCGCACTTCATATCCTCCATGGGAGATGAAAACAAACTGCTTGAGATTATAGATCCT
CAAGTTGTAGAGGAAGCAAGGAGAGATGATGTTTTTGCTGTCGCAAGGCTCGCGAAGAGA
TGTCTGAGATTGAATGGAAAGAAAAGACCCACTATGAAAGAAGTTTCAGCTGAACTAGAA
GGACTAACAAGGTCTCAGAACGCCATAGAAATTGACCAGAATCCTCTGTTATTCGAAGAT
GAAGTGCCATTCCCACGCTCTTCTGGTGATCCTACACAGGATTCTACAAACGACAACGTT
TCCCTGGAGATGGAGACTGTCTCAATGTAG
>EVM0025423
ATGACATGTCTAGAAGGGAAGCTGTTTTTCAAATGTGAATGTTTTCAGAAAGGTGGGGCA
TTCAAGTTCAGAGGTGCGTGCAATGCCATATTTTCACTTAATAAAGATCAGGCAGATAAA
GGGGTTGTAACTCACAGCAGTGGCAACCACGCAGCAGCATTGGCCTTGGCTGCAGACTTG
CGGGATATCCCAGCATATTTAGTTATACCCAACAATGCTCCAAATTGCAAAATCCAGAAT
GTGATACGTTACAGTGGTCAAATTATATATTCTCAGCCTACATTACAGTCAAGGGAGACT
ACCACAGCAAGGATCATGCAAGAAACTGGTGCATTTTTCATCCATCCTTATAATGATGTG
CGCATAATAAGTGGACAGGGTACCATAGCATTGGAGCTTCTGGAGCAAGTCCAAGAAATT
GACACTATAATAGTTCCTATCAGTGGAGGTGGTTTGATATCTGGGGTGGCATTGGCTGCT
AAGTCCATCAACCCTTCCATTCGAATTTTGGCTGCTGAGCCTTGTGGAGCTAATGATGCA
GCTCTATCCAAAGCAGCTGGAGAGATTGTAAAGTTGCCGGAAACCAACACCATTGCAGAT
GGTCTTCGAGCTTCTCTTGGAAGTCTTACCTGGCCAGTGGTACGAGATTTGGTTGATGCA
GTTATAACAGTGGAAGATCAGGAGATAGTAGAAGCCACGAAACTCTGTTATGAGGTTCTG
AAAGTCGTAGTAGAACCAAGTGGAGCTATAGGCCTTGCAGCTGTTTTATCTGATAGTTTT
CAGAATAACCCTGCTTGGAAGGATAGCAACCGCATAGGAATCGTACTTTCAGGAGGGAAT
CTGGATCTTGGTGCTCTTTGGGATTCAATCTGTGGCCCGTAA
>EVM0025420
ATGGAGATGTTCAACTTTATTAGAGATGGGATGAACAGATTGCCTCCTGGTTTTCGTTTC
CAGCCAACTGATGAAGAGCTTGTCTTTCAGTACCTTAAACGCAAAATCCTTTCATGTCCA
TTGCCTACTTCAGTCATTCCTGATGTCAATGTCTGCAAGTATGATCCCTGGGAATTGCCA
GGTGATATGGAGTCAGAGAGATACTTCTTCTGCAACAAGGAGACCAAGTATCCAAATGGA
AATAGAGTCAATAGGAGCAGTGCATCGGGTTATTGGAAATCAACTGGCTCAGACAAACAA
ATCATTTCTTCAAGCTGGAAGAATAACCATGCTGTGGGGATGAAGAAGACTCTTGTTTTT
TATAGAGGGAAGGCTCCACGGGGTTCTAGAACTGATTGGGTCATGCATGAATATCGCCTT
GTTAATGCAGGCGAAGAAACTACAGACTGCAATTTTCCGCAGACAGAGAGCTCAGCCCAG
AATTCCTCTTATCAACTGGATAAATGGGTCGTATGCCGGGTATTCCTGAAAAACAAAGGC
GGAACAAGAAATGAAATCATTGAAACTTGTACAAATAACCATGCTAGGCGAACTCAGCCA
GGACTTTTTGATTCAGTTTCATCTCATTCATCGTCATCTTCAAACTCTAGCAGTATAACT
GATATCTCTTCAAATGAAGAAGATGATGAGCTGAGCAGTAGCCACAATTTCTTCTGA
>EVM0025427
ATGGCACCACCATCTCTCCTTGGCCCTCCAGAGATCAGGAAGCCAGCACCACAACAAGAA
GCCTCGACAACTGTACGTGATCCCTTCATAGATCTGATGATAGCTAATTTCAATAAAAGC
AATGTTGATCCATTACCCCAGATGGGCTGCACTGAAAATATGTCAGCCACATTTCTCTCC
TCAGGCAACCCTTGTCTTGATTTATTTTTCCATGCAGTACCTAATACGCCACCTGAATCC
CTCAAGCAAAGGCTCCATTCTGCTTGGAACCACAACCCCTTGACCACCCTCAAACTCATC
TGTAACCTTAGAGGTGTTCGTGGCACCGGAAAATCTGATAAAGAAGGGTTTTACACATCA
GCAATCTGGCTACACAACAACCACCCCAAAACTCTGGCCTGCAATATCCCATCCATTGCA
GATTTTGGTTACTTTAAGGATTTGCCTGAGATTCTTTACCGTCTTTTAGAAGGGCCTGAT
GTGAGAAAGATCCAAAAAGAAGAGTGGAGGCAGAGGAAAGGCAGAAAGACTGGAAGGAGA
ACGGGCTTTAAGCTTGGGCAACCAAATATTCAAGCGCCATTTCAACGCAACAAGAACAAG
CCTAAGAAGGTTAAGTCGTCAAGAAATGCTGGGCCTAGCATTCCCAAACATATTAGAATC
CAGAATGCAAAGAGAAGGGCTGAGATGGAGAAAGAGAATGCAAGTATAGCCAGGAAAGAG
AGAAGGGCAGCCATGGCGAAGAAGGTAATTGACAGATATAGTCATGACCCTGATTATCGG
TACTTGTATGAGCGCATCTCGGATTTCTTTGCTGATTGCCTTAACACTGATATGCAACAC
TTGCATTCTAGTAATACGAAAAAGATCAGTCTTGCTGCTAAATGGTGCCCCTCTATTGAT
TCTTCCTTTGATCGATCAACTCTGTTATGTGAGAGTATTGCAAGGAAGGTATTTCCTAGA
GAATCTCATCCTGAATATGAAGGAATCGAAGAGGCACACTATGCTTATCGAGTCCGCGAT
CGATTGAGGAAGGAGATTTTGGTTCCACTTCGTAAGGTTCTTGAGTTGCCTGAGGTCTAT
ATCGGTGCTAATAGGTGGGATTCCATCCCATACAATAGGGTTGCTTCTGTGGCCATGAAG
TTTTACAAGGAAAAGTTTTTGAAACATGATTCAGAGCGTTTCAAACAGTACTTGAACGAT
GTAAAGGCCGGAAAGACCAAGATTGCAGCAGGTGCATTGCTGCCTCATGAGATCATCGAG
TCTTTAAACGATGACGATGGAGGAGAAGTAGCAGAGCTTCAGTGGAAGAGAATCGTTGAT
GATTTATTGCAGAAAGGGAAGATGAAAAACTGTATAGCTGTTTGTGATGTGTCCGGTAGC
ATGTCTGGGACTCCAATGGAGGTTTCTGTGGCCCTTGGTGTGTTGGTGTCAGAGCTATGT
GAAGAGCCATGGATGGGTAAGCTGATTACATTCAGTGAAAACCCCACGCTTCAAATGATT
GAAGGAGATAGTCTTCTACAGAAGACTGAGTTTGTGAGGCGCATGGAGTGGGGCATGAAC
ACTAATTTCCAAAAGGTGTTTGATCTTGTTTTGCAAGTAGCTGTTAATGGTAATTTGAGA
GAGGATCAAATGATCAAGAGGGTGTTTGTGTTTAGTGACATGGAATTTGATCAAGCTTCC
TGCAATCCTTGGGAAACAGACTATCAAGTCATTGCAAGGAAGTTTACTGAAAAGGGTTAT
GGTAGTGCAATCCCAGAGATTGTTTTTTGGAATTTGAGAGACTCAAGCGCTACACCAGTA
CCTAGTACACAGAAGGGAGTTGCACTTGTGAGTGGGTTTTCTAAAAATTTGATGAAATTG
TTTTTGGACGGGGATGGTGAAATGAGCCCTGAAGCTGTTATGGAAGAGGCCATCGCTGGG
GAAGAGTATCAGAAGCTAGCTGTGCTTGATTGA
>EVM0025428
ATGGCACCCTTGAAACTCCATGGAAGCTTTTTATCAACCAACACACAGCGAGTTCTTGCC
ACCCTTTATGAGAAAGAAGTAGAATTTGAGCTTGTTAATGTCAATTTGGGAGCCGGGGAA
CACAAGCAGGAGCCCCATATTTCCCTCAACCCATTTGGTCAAGTTCCAGCTGCTGTTGAT
GGAGATCTTAAGCTCTTTGAATCAAGGGCAATTTCACAATACGTAGCCCACCAATATGCC
AGCAAGGGAACCCAACTGGGTTCTGCAGGCAACGGGTATGCAACAATCTTGGTATGGCAA
GAGGTCGAGGCTCACCAGTTCGACCCATCAGCTTCGAAACTGGTCTGGGAGCAAGTTTTC
AAACCAATTTTCGGGTTGCCAACAGATGCTGCTGTAGTTGCCGAGATCGAAGTTACTCTC
GGTAAGGTTCTGGACGTGTACGAGGCAAGGCTGTCTCAATTCAAGTACTTGGCAGGTAAC
AGCTTCACCTTGGCCGATCTGCACCACCTCCCTAATATCCAGGCCTTATTGGGGACTCCA
ACTAAGAAATTGTTCGATTCTCGCCCCCATGTCAGCGCATGGGTTGCTAGTATCACTGGA
AGGCCAGCTTGGGGCAAGGTCCTCGCTTCGCTTCCCAAGTAA
>EVM0048746
ATGGCACAAGAATCCCTTGCCCCCTCTGATTTTGATTTTGTGGATGATTTTTACTTCTCA
GCTCTCTTTGACGAGGAAGAACAAGGAGGAGGAGGAGGAGGAGAAAACTTTGAAGTATCA
GATGACAGATATGCAGAAGAGTTGCAGTTCCAGGAGGCTTTGATGGGTTCTGTCATCGTT
TCTCAAATGAAAAGTATTGGCCCGTCACCGATGATGATTGAAGGAACCCCCGTAGTGCTT
CCTATTTCCGTTCAGCGTGTGGAGATCATCGATTTAGAAGCCGGTGAGTCTTCTTTAAGT
TTCTGTGAGATTTGTGCTGAGAGAAAAGAGAATGATCAAATGTTCAAAACTGAGAGCTGT
GTTCACTCGTTTTGCAATGGCTGCATAAGCAGACATGTGGCCACTAAGGTCCAAGACAGC
ATTAGAAGAGTCACTTGCCCTGGATTGAATTGCGGGGCAGTCCTTGAATTGGACACCTGC
AGGCCTGTACTGACCAGGGGAGTGGTTGATCTTTGGGAGGAGGCATTATGTGAAGAGGTG
ATTGATTCATCCCAAAGGTTTTACTGTCCATTCAAGGATTGTTCAGCTTTGCTAGTTGAT
GATAATGAAGGAGAAACAATTAGAGAATCTGAATGTCCCTTCTGCCATAGATTGTTCTGT
GCTCAGTGCTCTGTGCCATGGCATTCTGGGATCGAATGTGATGAGGAAAGAAGATTCATG
GTGAGGGAACTTGCTAAGGACAAGAAATGGGGTAGATGTCCTAGGTGCAAGTTCTATGTG
GAGAGAACAGAAGGTTGTCCTCACATGGTCTGCAGGTTTGAGTTTTGCTATGGATGTGAA
GAACAATGGGGCCCAAGTCATGGAGGATGCACTAAGAAATAA
>EVM0048745
ATGGCAGCTATTGTCACATATCTAGCCATCTTTGCTGTCATCTCCGGCGCCCTCGCATAC
GATCCTGACATGCTTCAAGACCTCTGTGTGGCTAACACTTCTCCAGGAATTAAAGTGAAC
GGGTTTACATGCAAGGCGGAGGCAAATGTTACTGAAGCTGATTTCTTCTTTGACGGTCTC
GCCAAACCAGGAATAGTGAACAATTCAGTGGGATCACTTGTAACAGGAGCCAATGTTGAA
AAAATTCCAGGCCTAAACACACTAGGCGTGTCAATGTCACGTATTGACTACGCAGCTGAT
GGCCTTAACCCACCCCACACTCACCCCCGAGCCACTGAAATGATCTTTGTGCTGGAGGGT
GAATTGGATGTTGGATTCATCACCACTGCAAACAAGTTGATCTCAAAGACTGTGAAGAAA
GGCGAAACCTTTGTGTTTCCCAGAGGTCTAGTTCATTTCCAGAAGAACAATGGCGGCAAA
GAAGCCTCTGTGATTGCAGCATTCAATAGCCAGTTGCCTGGTACTCAGTCCATTGCCATG
ACATTGTTTACTTCAACCCCAGAAGTTCCCGACAATGTCTTGACTAAAGCTTTCCAAGTT
GGCACCAAGGAGATTAACAAGATCAAAACCAAGCTTGCCCCCAAGAAGTCCTAA
>EVM0048742
ATGGCCATCGAGCAATATCTACTATCTGCATCAACTTTTAGCCCTTTCAAGTCCCATTCA
CAGCTAGCCCATGTCTTCCATTACATGTTCTTCGTCGTCGGCCTGTCACTTGGAATGATA
GTTTGTTTGTATCTCAGAAGTTTCTCCTTCACTTTACCGGCCACTATATTCTCACCAATT
CCGTCGAAACCATTACTTTTTGAAACAATTAATGGAGAACCTGTTTACATCAGAGAACAA
GAGATCCTTGCCATGCACAATATGAGCGACGAGGAGCTGCTGAAGAGAGCATCTAGGGTT
CCGATGGTTGAAGCATCTGCTCGCAAACATGCGCCGAAAGTGGCTTTTATGTTCTTGACG
TATGGGCCACTTCCACTGTCTCCGATGTGGGAGAAGTTCTTTGAAGGGCATCGAGGTCTC
TACTCCATTTACGTGCACCCACATCCTTCTTACAATGATTCTTGGCCTCCAAGTTCTGTC
TTTTATGGTAGAAGAATTCCAAGCCAGCCAGTCTACTGGGGAAGTGGATCAATGATGGAA
GCCGAGAGACGCTTGTTAGCAAATGCCCTTCTTGACCACTCCAACCAAAGATTTGTCTTG
CTCTCTGAATCTTGTATTCCATTGTTCAGTTTCAAGACAACATACGACCACCTCATGAAC
TCAAATCTAAGCTTCTTAGGCTCATTTGACGATCCAAGAAAACCAGGTCGAGGTCGGTAC
AACCCTAAAATGTGGCCGGCAATAAACATTACCAATTGGCGAAAAGGATCCCAGTGGTTT
GCGGTGAACCGAGACATTGCGTTCTACATTGTTTCCGATCAGAAATATTACCAAATCTTT
GAAGAGCATTGTCGCCGGCCATGTTACATGGACGAACATTATATTCCAACACTGGTGAAC
ATACTTTACCCTGAGTTAAACTCGAATCGGAGCATCACCTGGGTGGATTGGTCGAGGGGC
GGCCCTCATCCAGGGAAATTCAGGTGGGGTGATATTACAGACGAGTTCTTGAATCAAATT
CGGCATGGCTCGGAATGTGTTTATAACGGCAACACAACCTCAATGTGTTTTCTGTTTGCC
AGGAAATTCTTACCTGAAACATTAGAGCCTCTGTTAAGGATTGCTCCTTTGCTGCTTGTT
TTTGATCCTTGA
>EVM0048741
ATGTCTCTAAAGGGTAATCTGGAGACAGTCATGGAGCTCAAATCATCTCCTGAGAAGTTC
TTGAGTGTCTGGAAGACCCAAGCCTATCATATCCCCAACCATTCTCCTGACAATATCCAT
GCTGTTGATATGCACGAAGGTGAATGGGAAACTGAGGGTTCCATCAAGATCTGGAGGTAC
AGTGTTGATGGGAAACAGGAGGTTTTTAAAGAGAAGGTGGTAGTGGATGAAGAAAAGAAC
ACACTAGCTCTTACAGGCCTGGAAGGAGATGTCATGACTACATACAAAGTATTCAACCCC
ACCTATCATCTCACACCAAAAGGTGATGGAAGCTTGGCCAGGTTGATCATTGAATATGAG
AAACTGGACGAGAATATCCCGGTGCCCGACAAGTACATGGATTTTATGATAACTGTTACC
AGAGATATCGATGCAAATCTTACGAAAGCATAA
>EVM0040469
ATGACTGCCATTCCATATGTCCTGGCCTTCTTAACCCTCTTGTTTATCACAGTCTTCATT
CAATACATCTTCAAGAGACCCCGCAAGAAACCTGCCGGTTATTGCCCCCCTCCAAGCCCA
CCCTCACTTCCTTTGATCGGCCACCTCCATTTACTCACACCGGTAGCGTACAAAGGATTC
CATGCTCTCAGCAATAAATATGGCCCTCTCCTCTATCTACGTTTGGCAACTTATCCTGCT
GTTCTTGTCTCATCCGCTCCACTAGCCACGGAAATCTTCAAAGCACTAGATGTCCATTTT
GCCTCTAGAATAAAATCTCCTTTCGATGATAATTTACTATTTGGAAGCTCAACAAGCTTT
TTCAATGCCCCATATGGAGGTTACTGGAAATTCATGAAGAAAATCTGCACGACAGAATTG
TTGGGGACCAGCCAGATGAAGAAGTTAAAGAATGTTAGACGCGAAGAGGTTGTGAGGTTT
TTGAGTAAGATGTTGGAGATTGGTAAAAAAAATGAGGTTGCAAATTTGAGTGCTGAGATA
TTAACACTAGCAAACAACAGTACTTGCAGGATGATTATGAGTGCAAGGTGTTCAGGGGAA
GATAATCAGGCTGAGAAGTGTAGAGCTCTGGTGAGTGAATCCTTTGACCTGGCTGGAAAG
CTTGCTTTATTGAGCGTGTTTGGTCCCTTGAAAAGGATAGGTATGTGGTACTTGAGAAAG
AAAATTGCCGCTGTGCCGAAAAGGTACGATGAATTGTTTGAAAATGTCTTGTTAGAGCAT
GAGGAGAAGGCAAAGAGAGAAGGTCCTAACATGGAGAATAAAGACTTGATGGATATTCTT
CTGGAAGTGTATCATGATGAAAATGCTGAAATAAGGATAACCAGGAAGCAAATGAAGACT
TTCTTTCTGGATCTTTTCACAGGAGGTACCAACACTACATCAGATGCCATACTCTGGATC
TTAGCAGAGCTTGTCAGCCATCCTGCTGCGTTCAAGAAGCTGAGAGAGGAGATAGATTCA
GTTGTCGGGGCAGAGAGACTTGTGGATGAAGCAGATATCCCAAGCATGCCTTATTTTCAA
GCTTGTGTTAAGGAAGCAATGAGACTAAACCCACCGGTGCCTTTATTTGATAGAATATGT
TGTGAAAATTGCAAGCTTGCAGGATATGATATACCCAAAGGAATTACAATGATAATGAAC
GCATACTCTATCATGAGGGATCCAGAGATATGGGATAACCCCAATGATTTTATACCGGAG
AGGTTCTTGACTGAGGTGGACAACGCCAGGGCAAAAAACTTGCAGGTTTACGTCCCTTTT
GGTGGAGGAAGGAGAATGTGCCCTGGGATCAACATGACCTCAAGTTTGATTAATTGTAGT
GTTACAGCAGTGGTTCAGTGTTTTGACTGGAAAGTTATCGGTGGAGATGGATCATATGGA
TCAAAGGTTAACATGGACACTAAACCAGGCGTGGTAAAGAGCATGGATAAACCATTTATG
GCCATTCCTGTTCTCCACAATAACCTATTTTCTGTTTAA
>EVM0031121
ATGAAGCCACAGCCCCTTTCATTAACTTACATGAGCTGGTCACTCTCAATCCCCGCCCCG
CCTTCAAAAAACCTCCTAACAGGATCCAATGGAAACCAAGACCCGCAATTTCTTACAATT
CAGTCCTCTAAATGGAGCATCGACCCGACTTCTACTGGGCTCCAAAGACAATCCAAGAAG
GAGTTGTCTAGGATTCTAAGAACTGAAGCTGCTATAAAAGCTATTGAACGAAAAGCCAAC
TCCAAGAAATATAATAACCTTTGGCCTAAAGCTGTTTTAGAAGCTCTTGACGAAGCAATC
AAAGAAAACCAATGGGAATCTGCTCTTAAGATTTTTAAACTCCTTCGGAAGCAACACTGG
TACGAGCCGAGAACCAAAACGTACACCAAGTTGCTAATGATGCTTGGCAAGTGCAGGCAA
CCTGAGGAGGGCAGCTTACTTTTTGAGGTCCTGCTGTCTGATGGCCTCAAACCTACTGTT
GATGTTTATACTGCTCTTGTGAGTGCTTATGGAAAAAGTGGTCAACTTGACAAGGCGTTT
TCTATTGTTGTTGAAATGAAAGCATTCTCTGAATGCAAACCAGATGTGTATACATATTCC
GTACTTATAAGCTGTTGCATTAAACTCCACCGTTTTGAACTTATTAGAGGAGTTCTTGCT
GAGATGTCATATCTAGGAATTGAATGCAGCACTGTTACGTACAACACTATCATTGATGGG
TACGGTAAGGCGAAAATGTTTGAAGAAATGGAGAACACATTGACAGATATGATTGAAAGT
GGCACCTCTGCTCCAGATCTTTTCACATTTAATTCCATCATTGGGGCTTATGGGAGAAGT
GGACTGATAGACAAGATGGAGAAGTGGTACACTGAATTTCAGTTAATGGGTCTAAGGCAA
GATATTAAGACGTTCAATATCCTGATCAAATCATATGGGAAAGCAGGCATGTATGGCAAG
ATGAGGTCTGTTTTGGAATTCATGGAGAAAAGGTTCTTTGCTCCATCAATTGTTACTCAT
AATATTATCATTGAGACATTTGGAAAGGCCGGGGATATTAAGACCATGGAGGAATACTTC
AGCAAATTGAAACATCTAGGAATTAAGCCTAACACTGTCACTTACTGTTCTCTTGTCAGT
GCTTACAGTAAAGCTGGGCATATAAAGAAGGTTGATTCAATCCTGAGGCAGGTGGAGAAC
TCTGATGTGATATTAGATACCCCATTCTTCAATTGCGTCATCAGTGCCTATGGTCGAGCT
GGTGAAGTAGAAAAGATGTCTAATTTGTTTCTGGGAATGGAAGAGAGAAAATGCAAGCCG
GACAGCATCACCTTTGCTACCATGATTCAAGCCTACAATGCACAAGGAATGATTGAAGCT
GCACAAGGCATGGAGAATATGATGATTGCAACCAGAAAGAATTCAGGTACTAGGATGATT
GGAGCCTAG
>EVM0042235
ATGGCAGCCACATTTTCCAGCTCATCAGCTGTTATAGGGCTGGGCAGTAGCTCACTTTCA
TCCCCTTCTCGCATTTCTTCACCGAAGAAAATCTGCCTTGGCTCAGGATTTGTGAAATCT
CCTGTTACAGCTAGAAACCCACTGAGGCTAGCAGGTACTCATGGAGGAAAGTTCATGTGC
TTTGAGAGGAACTGGCTGCGCAGAGACCTGAATGTGATAGGGTTTGGATTGATAGGGTGG
CTAGCGCCGTCAAGCATCCCAGCAATCGGCGGCAAGAGCTTGTCCGGTCTCTTCTTCGAG
AGCATCGGCACTGAGCTTGCTCACTTCCCAACACCTCCTCCTCTCACTTCCCAGTTTTGG
TTATGGCTGGTGACTTGGCATCTAGGGCTCTTCATTTGCCTTACATTTGGGCAAATTGGC
TTCAAGGGAAGGACCGAGGACTACTTCTAA
>EVM0042234
ATGTTGAGATTTACTGCAAGCTTGAGCTTTATATGGCTACTCATGGCCACATCCACAATG
GCTCAAACCTGGCCTGCTGTGCTCGATGCAGACGGCCAACCTCTCAGAAGTGGTGTAGAA
TACTACGTCCTTCCAGCTGCAACCGACACTGCTGGTGGCTTGACCCTCGTTAATCGTAAC
AATGGCTCGCTATGTCCACTCTTTGTTGGTCAAGAGCCTCTAGCACCCGTCGTGTCCCCA
GGCATCTCCGTCATATTCACACCACGGGTCACGGATACTGTTATAAGGGAGACAAGGGAC
TTCACTGTTGCATTCACTGGTGTTACAATCTGTGCTCAGTCTACTGCATGGATGGTCGGC
GAGCGGAATCCAGAGACAGGGAGGAGGTATATCTTGGCTGAAATGAATCCTACTCCATCT
TCCAATGTCTGGCACTTCAATATTGTGAAGAATGATCAGGGCCTGTACAATTTCCAGTGG
TGTCCGAATTGCCTCACCGAAGTCTGTCCCAGGCCTCTGTGCGGGGATGCTGGGATCGTG
GTTGAGAATGAGAGGAGGTTGCTGGTCCTGGATGGCCCCGCCTTTCCTTTTATATTTAGA
AGGGCAGAGGAAGTCTGA
>EVM0042236
ATGGTTTCTCGAACCATCTTCTGTCTTTCTGCCTTCCTTTTGCTTTCGGTTCTTGCTACT
TCTGCTTCTTCAGAAGAACTATCTCCATATTACTATAACTATGTGTGTCCCCAAGCCTTA
CCAGCTATCAAACGAGTTGTGGAGGCTGCAGTTTGCAAAGAAAGACGGATGGGTGCTTCT
TTACTACGTCTACACTTCCACGATTGCTTTGTCAATGGTTGCGATGCATCAGTTCTTTTG
GATTCAGCACCCACCATTGACAGTGAAAAGTATGCGCTTCCCAATAACAATTCTCTTAGA
GGATTTGAAGTTATTGACCAAATTAAGCTGGAGGTGGACAAAGTCTGTGGCCGGCCAGTG
GTCTCTTGTGCAGATATCTTAGCTGTTGCAGCCCGGGACTCCGTCGTTGCGCTAGGAGGG
CCAACATGGGCAGTGCAACTAGGGAGGAGAGACTCGACCACAGCTAGCAAAACCACAGCG
AACAACGACATCCCAAAGCCGTTTATGAACATTTCTGACCTAATCAAGAATTTCAAAAAG
CAAGGCTTAGATGAGAGAGATCTTGTAGCTCTCTCCGGTGGCCACACGATAGGGTTTGCA
CAGTGTTTTGCCTTCAGAGACAGAATCTACAATGAAACCAACATTGACCCTACATTTGCT
CAAAAACGCAGATTAGCCTGCCCACGCACTGGAGGTAACTCAAACCTTGCCGCTCTAGAC
CCAACAAATGCAAACTTTGATGCTAAATACTTCAGCAAATTGTTGAAGAAAAGAGGGTTG
CTTCACTCTGATCAAGAACTCTTCAATGGAGGCTCCACTGATAGCTTGGTGAAGGCTTAT
AGCTCAGATGTCGAGGCGTTTTGGGCTGACTTCGCTAAGTCTATGGTGAAGATGGGGAAT
ATAAAGCCACTGACTGGAAAGCAAGGACAAGTTCGTTTGAATTTATCCAAAATAAATAAA
AAAAGATACTAA
>EVM0042233
ATGGCAGCAAACGGGAACGGAGAGGTGGCGGTGAACGGGAACGGAGCGGCGGCGGCGGCA
AGAAAACAGAAGGGAACCCTGCCAAGTATCACCACAAGCGACAAGCATCATCATGAGGTC
TGCCATGATATGAGTGCACCGACCGTGAAGGCCCAGACAATCGACGAGCTCCACTCTCTT
CAAAAGAAGAAATCAGCACCCAATACTCCCATTAAAGGGATTCAAGGAACCTTCGCTGCT
CTCCCCGAAGAAGAACGCCAGAAACAGCAGCTCCAGTCCATCAGTGCATCTTTGGCATCG
TTGACGAGAGGAAGTGGACCGAAAGTAGTGAAAGGAGACCCTGCTAACAAGAGCCAGACC
ACCCAAAAGGTTCACCAACACCACGTAGCCGCACCCACCATCAGCGCCAGCGACAGCTCC
TTGAAGTTCACTCATGTCCTCTACAACCTCTCCCCTGCTGAGCTTTATGAGCAGGCCATA
CACTATGAGAAAGGATCCTTCATCACATCAACCGGGGCGTTAGCTACCCTTTCCGGTGCG
AAAACGGGCCGGGCTCCAAGAGATAAACGTGTTGTCAAGGATGATGTCACCGGGAAAGAG
CTTTGGTGGGGAAAGGGTTCACCCAACATTGAAATGGACGAGCATACCTTCTTGGTTAAC
AGAGAAAGAGCTGTTGATTACTTGAATTCTCTCGACAAGGTCTTTGTGAACGATCAATTC
TTGAACTGGGACCCTGAGAACAGAATCAAAGTCCGGATAGTTTCTGCCAGAGCCTACCAT
TCACTCTTCATGCACAACATGTGTATCCGACCCACTCCTGAAGAGCTGGAGGAATTCGGT
ACTCCGGACTTCACTATTTACAATGCCGGCCAGTTCCCATGTAATCGTTATACACACTAC
ATGACATCCTCCACTAGTATAGATCTGAACCTTGCTAGAAGTGAAATGGTCATCCTCGGC
ACCCAGTACGCCGGGGAAATGAAGAAGGGTCTGTTCAGTGTAATGCATTATCTCATGCCT
AAGCGTCGAATCCTCTCCTTACATTCTGGCTGCAATATGGGAAAAGATGGAGATGTTGCC
CTCTTCTTTGGACTGTCAGGTACCGGGAAGACAACTCTGTCTACTGATCCCAACAGATAT
CTGATCGGAGATGACGAGCATTGCTGGACTGAAACTGGAGTCTCGAATATCGAAGGCGGA
TGCTATGCCAAATGCATTGATCTCTCAAGGGAGAAGGAGCCTGATATCTGGAATGCCATC
AAGTTTGGAACTGTGCTGGAAAACGTGGTGTTCGAGGAGCACACTCGAGAGGTAGATTAT
GCTGATAAATCTGTTACAGAGAACACTAGGGCGTCCTACCCCATTGAGTACATTCCTAAT
GCGAAGATACCATGTGTTGGTCCACACCCTAAGAATGTTATCCTTTTGGCATGTGATGCG
TTTGGTGTACTCCCACCTGTGAGCAAGCTGAACTTGGCACAGACCATGTATCATTTCATC
AGTGGCTATACCGCTTTGGTGGCTGGCACAGAAGAGGGTGTGAAGGAGCCAAGGGCAACA
TTCTCAGCTTGTTTTGGTGCAGCATTTATAATGATGCACCCAACAAAATATGCTGCTATG
CTGGCTGAGAAGATGCTGAAGCATGGCGCAACAGGATGGCTTGTCAACACTGGTTGGTCA
GGTGGAAGCTATGGTTCAGGAAGCCGTATCAAGTTAGCATACACAAGGAAAATCATTGAT
GCCATACATTCTGGCAGTCTCTTGAAGGCAGAATACAGGAAAACTGAGGTGTTTGGGCTG
GAGATTCCCACCGAGGTCGAGGGGGTGCCTTCTGAAATCCTGGATCCAGTGAACACTTGG
TCAAACAAGTTAGGCTACAACGATACCCTGATGAAGCTGGCAGGTTTGTTCAAGAATAAC
TTCGAGACGTTCACTGATCACAAGATTGGAAAGGACAACGAGCTCACAGAGGAGATCCTA
GCAGCCGGTCCAAATTTCTAA
>EVM0023693
ATGCTCTGTTCTAGCTCCCGCATTCGATCTCTCTCTCTATCTCATAAAACTCTCAACTTT
GCATCATTTTTATTATCAAAGCACTTACCTTTCAATTCCAGGCAAGCCCCTTTACCTTCT
TTGCATAATTCACCAGTTTCTTTGATTTCCCTGTCGCTCAGAACAGAGTATTCGAGGCCT
TTATTGGGTTATTTGAGATTCAATCATTCAATGGCTAGCCAATCCAGTCCTCAATCAGTT
CATGATTTCACTGTTAAGGATGCTAGGGAAAATGATGTTGACCTCAGCATTTACAGGGGG
AAGGTCCTCTTGATTGTCAATGTTGCTTCACAATGTGGCTTGACCAATTCAAACTACACG
GAGTTGACCCAGCTATATGAAAAATACAGGGATCAAGGTTTGGAGATTCTGGCTTTTCCA
TGCAATCAGTTTGGATCTCAGGAGCCAGGGAGCAATGAACAAATAATGGAGTTTGCGTGT
ACTCGCTTTAAGGCTGAGTATCCCATATTTGATAAGGTTGACGTGAATGGTAAGAATTCT
GCTCCAATTTACAAGTTCTTGAAGTCTAGCAAGGGTGGAGTTTTTGGGGACAGCATCAAA
TGGAACTTTTCCAAGTTCCTGGTGGATAAAGATGGCAAAGTCGTGGATCGATATGCTCCC
ACTACTTCCCCTCTTAGCATTGAGAAAAATGTCAAGAAACTCCTGGGGATTGCATAA
>EVM0015965
ATGAACGGTGACCACACCCCTAATCCCATCTTTGATGATCCCAAGGCACCACTTCTCCCG
GTCAATAATCCAATTCAGAGGTCGCCAAGCTCCCATTCATTCACAACTTCCCTCCTCACA
CCAAACAATTTCTACATCTTGCTGGGACCCCTTTCGTGCACCCTCATATGTCTCTTGGTC
AAGCTGGATGCTCCAGTGACTAGCGTATACATGCTGGCTATTCTTGCTTGGATGTTTTCT
TGGTGGTTCTCTGAGGCTGTGCCCATGCCCGTCACCTCCATGGCACCTCTCTTTTTGTTC
CTCTTTGGAATTGCTTCTGCTGATAGTGTTGCCCGATCTTTCATGGATGATGTGATCGCT
CTTGTTCTTGGGAGCTTCATTCTTGCTCTTGCTGTTGAGCATTATAACATTCATAGAAGA
TTGGCACTAAATATAACTATGCTGTTCTGTGGAGATCCATTGAATCCACCACTGCTCCTC
CTTGGAATTTGTGCCACCACAGCATTTGTCAGCATGTGGATGCACAACGTGGCAGCGGCT
GTTATCATGATGCCAGTAGCTACAGGAATCTTACACCGTCTGCCGATGGGTACCACTCAA
TCCGACGTTGTGGGCAAATTCTGCAGAGCAGTGGTTCTTGGGGTCATATATTCTGCGGCT
ATTGGAGGCATGAGTACCTTGACAGGGACAGGTGTTAATCTGATATTGGTGGGCATGTGG
AAGAGCTATTTTCCTGAGGCGAATCCCATCAGCTTTAACACGTGGTTCTTCTTTGGGTTT
CCTTTAGCTTTGGTGATTTTCTTTGCTTTGTGGGCCATTCTTTGTTTGTTGTATTGCTCA
AAGGGCTCAGGACAGGTCCTTTCTGCTTATTTGGACAAAGCCCACCTTAAAAGTGAGCTT
GAAATGTTGGGTCCGATGGCTTTTGCTGAAAAAATGGTTTTGGCTGTTTTTGGGACGCTA
ATAGTCCTATGGATGACAAGAAGTATAACAGATGACGTTCCTGGTTGGGGAGCTCTCTTC
AATGGACTTGCCGGCGATGGAACCGTTAGTGTTATGATGGCAACCCTATTGTTCATAATC
CCAAACAAGAAGCAGAGGGGAGAAAAGTTGATGGACTGGAACAAGTGCAAGAAACTACCA
TGGAACATTGTGTTGTTGCTAGGAGCAGGTTTCGCCATTGCTGACGGAGTGAAGTCTAGT
GGCCTGGCTGAAGTGTTATCAAAGGCGCTGGACTTCCTGGAAGAGGTGCCGTACTTGGCC
ATTGCGCCCTTGGTGTGTCTTATAAGCGCCACCATCACCGAATTCACCTCAAACAACTCA
ACCACCACCCTGGTGGTTCCTCTGCTGATCCAAATTGCGAAAACGATGCATGTGCATCCA
CTTCTCCTTATGGTTCCTGGGGCAATCGGAGCACAGTTCTCGTTCTTGCTTCCAACTGGA
ACGCCTTCAAATATTGTCGGGTTCACAACAGGGCATATAGAGATCAAAGACATGATCAAG
ACAGGAGTGCCGCTTAAGATTGTTGGCATTGCTGCATTATCTCTTCTCATGCCTACTCTA
GGAGCTTATGTTTTTGGGACAAATGGAGAGGTTTAA
>EVM0047772
ATGGGCAACACATCGATCTTGTTCGTTTTTCTCGCTTCCTTTTTCTCTAATTGTTTTAGA
CCCTTATTTGCAGACATTAATGGAGACATTATCACACCATTAAACCCGCCTCTACCACTA
CCTCCACCTCTCACGCAGCCAAATATTAGCAGACCAAATGAGACACCATTCAGGACAAGC
ATAGCCGTGATTGTGGCCGTTTTAACCACCCTATTTTCCGTTACCTTTCTCTTACTTCTC
TATGCCAAACACTGCAAGCGTGGAAACGGTCACAGTAACGGCGTTGTGGGCTACAGCATC
ACCGATCCGAATTTAAGAGCAGCAAGAAAACACTCTGGGATCGACCGAGCGGTTATCGAG
TCGCTACCAATATTTCGGTTCAGCTCACTTAGAGGGCAAAAGGAGGGACTAGAATGCGCA
GTTTGCCTGACAAGATTCGAGCCTACAGAAGTTTTAAAATTACTTCCCAAATGCAAACAT
GCATTCCATGTCGACTGCGTAGACACTTGGCTTGACGCTCATTCAACATGCCCTCTTTGT
CGCTACCGAGTGGATCCAGAGGATATTCTGTTGATCGGGAATGATGCTAACAATATTGAT
TACAACAGTGCAGAACAAGATCCTGAGTTCTTGGACATTGAAAGCGGCAAACAAGGAGGC
GGTTCCGCCGCCGTGTCTCCAGGATTCCGGCGAGTTCCAGGCAGGCATTCTTCGGCTGGT
GAGAGGGTAAGTGGTTGGTTCCAGCACAAGTTGGGAGTTGTTCCTGCTGCGACCTCGTGC
AGAAGGTCCTTGGACAGTTCGGGTTCGAGAAAGAAGAATATCGAGTCTGGGTCTGCGACC
GTTGGGTGTTTTGATCGCGGCGGCCATCGAAAAGACGGGCTTCTCTTGACCAACGATGAC
AAAACTAGATTAGAGCATAGGATAATCGTCTCGGGTGGGCTCCACCAGAGATGGAGCGAC
GTACAGCCGTCTGATCTACTCTATCTACGGTCAGAAATGCTATTGAGCGATAGCCGTAGA
TTGTCGACGTCGTCAGCCTCGGGACCAGTGAATCTGCTGTCGGGCTGGGGTGGGGATGGG
AGGCAACATCGGAAGGGGACTAGTGGCACGAGTGTAATAAATGCAAGAAGCGCGTCTGAA
ATCACGGGTATGAACAGATTTGCCAGACGAAGCAGTGATAACAACAATCAAGAGGGGCAG
GTAGCTGGGGCTGTTTCGAGATGGCTGGCTTGGATTTCTTCTCTTTCACAACCAGCAGTA
CGGTCGGAGCGTCCCGCCACCTCAGCTTCGTAG
>EVM0047770
ATGAGTCTTTTGTATAGCCCTGGTTTCAATAATTCAGATGGAGAATTGAGAAAGAGTCAA
GAATTCATGGATTTAAATCCTTATCATTACCATCAACAACAACAACAACAAATCCAGCAA
AACTCAGGTCCGAAGAGTTATCGCTCCGCTCCAAGCTCATTCCTTGAGAGCCTTGTGAAA
GGTACAAGTGACCATGGTGGAGGTAATTGTGGGGTTGGAAGCGAAGATTATCGCTATCTT
CGATCTTTAAGTCCTGAAATGGACACCATGTTGAAGAGGTTTATGTCATCATGTAATGGC
TCTGGTGATTCCAGTTCCCAAAATTTGCAAGAATTTGAGGAGAGGCCAGCAATAAGGCAA
GAACAGGAAGATTCAGAAATTGTTTATCAAAGTTTACCAGGGCATCATAATCTGGTTAAT
GACAATTCAGTAAGTGTTGGGAATTCTCTGGATAGCGCATTCAATGTCATGAGTTCCATG
GATTTAGAGAATTCTATGCAAGCAACAAAGATGAGTACTGGAAATGGATCTAATCTTATT
AGGCAAAACAGTTCTCCAGCTGGAATTTTGTCCAACCTTGGCGTTGATAATGGCTTTGCT
GTAATGAGAGATGCGGGTAGCTTCAGAGCTGGCAAGGGCACAAATGGAGAAGCTACTCCA
TCAACTAGCAGATTAAGAGGTCATGTGGACTTCTCGTCAGGGCATAGGATTTTGCCTCAG
ATTAATGAAATTGGAGAAAAATGTATTGGTGGGAGTAGTCGAGAAGGCAATTTTAGCAAG
AGAAAGCACATGTATAAGATCAATAATGATACTTGGGGTGATGCTTCCGTGAGCAGTCTT
AAGAGATCGAGGGATAATGATGGGAGCATGTTTTCTGGCCTAAACACCCTGGACAGTCAG
GTGGGGAATTCTGGAAACCTTATGACTGGTTTGACTCATCAGTTGCCTCAGACTGCTGCA
GAAATGGCTACGGCCGAGAAGTTTTTGGATTTCCAAGGCAATTTTGTTCCGTGCAAGACT
CGAGCCAAAAGAGGTTTTGCTACTCACCCACGAAGCATAGCAGAGAGGGTAAGAAGAACT
CGGATTAGTGAAAGAATGAGAAAATTGCAAGAACTTTTCCCAAACATGGATAAGCAAACA
AGCACCGCAGATAAGTTGGATTTGGCAGTTGAGTACATCAAAGACCTGCAGAAACAAGTC
AAGACTCTCACGGATACTAAAGCTAAGTGCACGTGTTCTCGTAAACAGAAACAATATTCA
AGTACCTCAGCTTGA
>EVM0047779
ATGGATGGGAATGGCATGCTTGGATTGGCACTGATGTGCATCATCATCGCCGTTGTCGGA
GGCCAAGCACCGGCTGCGACACCAACATCAACTCCCGCGACACCGACAACTCCTGCCGTG
CCAGTAGCAGCACCAACAAAACCTATAACAGCAGCTCCCGTGTCAGCTCCACCTGCGGCA
ACACCAGCAGCTTCTCCACCGAAACAGACGGTTTCAGGTCCCGTGGCGGCGCCATTGGCC
ACACCACCTCCATCCGTGACTCCAGTTAGCTCCCCACCGGCTCCAGTTCCCGTTAGTTCT
CCACCAGCAAAATCTCCTCCGTCTCCTTCGCCTGTTGCTTCCCCAACTAGTGCTCCACCG
GCAAGCTCACCAGTCATTCCACCGGCAAGCTCACCAGTCGCTCCACCGGCCGCAGAGGTC
CCTGCTCCTTCTCATAGTAAAAAGAAGCCAAAGATGCACCAAGCACCAGCTCCTGGTCCG
GCATTGCTGAGCCCACCAGCACCACCGGCGGAGGCCCCTGGACCGAGTGCTGAATCCGTC
TCTCCTGGCCCTTCTGTCTTCGACGACCAGAGTGGAGCGGAAACAATAAGATGCTTGCAG
AAGATGGTAGGAGGTCTGGCATTGGGATGGGGTCTGCTCTGCTTGCTTTGA
>EVM0039335
ATGCAGAAAAATCTCTGCTTTGTTTTCATGGATTCTTCTCCTTCTTCTCTGAGCCCTTAT
ATTCTCTTATTCAATGCACTCTCACAAATACCAACTTGGCACTATTTGGTAGCTCTCTTG
ATCATCTCCGTCACTTTTCTTTACAATTTCTTGGAGGTTCATTTCTTTGAAGATGTTTTC
TTTAAATCTCAAGGCACCCCTATCACTTACAACCCCTCCTCTCCGTTTTGTAATGCCATT
CTTTCCAATTGTAAAATCCTCTGCTCTAGGTTTGTAGCCACACCATGGATATCAAGTCCT
CATTTTCAGACTGCCTTTTTGCAATTTTGTGGGAGGTCTCCGGGTTTTAGCTATAGAAGG
CAATTGTTTCATACTTCTGATGGTGGAACCATAGCTCTGGATTGGCTGATGAACGCTGAT
GTTTCTGGAGGTGCTTTTGACATAAATGGTGCATCTCTTCCCATGAATAATTCTATTTCT
CAAGATGAAACTACCCCAATTGTGATTGTGGTTCCTGGCTTAGCAAGCTCCTCTACTTCT
CACTATCTAAAGAATCTTGCCTTCAACATGGCCAAACATAGATGGAATGTTGTTGTTAGC
AACCACCGAGGACTTGGCGGTGTTTCAATTACCTCTGATTGCTTTTACAATGCTGGATGG
ACAGAAGATTTACGGGCAGTCGCTAATTATCTTCATGATAAGTACCCTAAGGCTCCATTA
TTTGCGATTGGAACTAGCATTGGAGCCAACATTTTGGTGAAATATCTTGGGGAGGATGGA
GAGGGAACTCCTATTGCAGGGGCTGTGGCAGTTTGCAATCCTTGGGATCTTTTGATTGGA
GACAGATTTATATGCCGCAGGCTGTTGCAGAGAATCTATGACAAAGCTCTTACAATTGGC
CTCCAAGGTTATGCACACTTACATGAGCCTCTCTATACTCGGCTTGCTAATTGGGAAGGC
ATTAAAATGGCACGTTGTATCCGGGATTATGACAAATATGCAACCTGCCATGTTGGTAAA
TTTGAGACTGTGGATACATACTATAGGCGCTGTAGTAGTGCAGCTTATGTTGGGAATGTA
TCTGTGCCACTACTCTGCATTAGTGCTCTGGATGATCCAGTTTGCACTAGGGAAGCCATT
CCTTGGGATGAATGCAGAGCAAACCCAAATATTGTGTTGGCTACACCACAGCATGGAGGA
CATCTAGCGTTCTTTGAAGGATTAACTGCATCCACGTCTTGGTGGATAAGGGCTGTTGAT
GAATTTCTTGATGTTCTACGCTCTAGTCCATACATTCATGTACAAAAGAAGCAGACTTCT
GGCCAGCTTTCAGCGCTGGATTCTTCAATCGATCAGTATCCACACTTACACGGTGCTGAA
GATGGAATAGTAACTGCAGCGAGCAGTGAGGAAAAAAGAGATGGCATTGAAGACTTCGAA
AAGTTGCAGATGCTTACTGAAGAAAAAGCTAATGAGATGCTTTCAAATGCAGAACAAGAG
AAGCACTTTACAGAAGCAAAATCGGATTTACTGTCAGAGACTTGTCAAACCTCAGAAATA
GCTAAAAACATCCAGGGTGTTAAATCTCCTGATATAGACTCTCCATTTAGAAGATTCCTA
AATCAGATGTCGCAACAGAATAGCATAACAATGTGGCTGCTTGCTTTCATCGCCATCAGA
ACAAGCTGGCCACTGGTAGGGTCAATTACCAAATTCATCTTTAGAAAGAGGTCAAGAAAG
ATCATGCCTGCAGCTTAA
>EVM0039332
ATGAGTTCATGCAAACTGTGGTTGTTTTTACTGCAAATAATTCAATACTCTTTCTCTTTC
TCATCACCTATACGTGGACTTGAGACAGACAGACTCTCACTACTGGCTTTCAAGGCTCAA
CTTTCAGATCCCACCAGCAAACTTAGCTCATGGAATGAATCCATACACTGCTGCCAGTGG
TCGGGAGTGACATGCGGAAAACGGCATCAAAGAGTCATAGAACTTGACCTCCGCTCAAGC
CAACTAGTGGGCCGCCTATCTCCACACATTGGGAATTTGAGTCGTTTGGTTCGGCTAGAG
AAGCTGGTCCTTGGTAACAACTCTTTCAGCGGCGAAGTCCCACTTAATATTTCTCGTTGT
TCGAATCTCATGAACCTTAATTTAGAGGGAAACAATCTTACTGGGAACCTTCCTCCAGGA
CTTGGATTGTTATCTAAGTTGCAGGTGTTTGTTTTTCGAAATAACATTCTAGATGGCATG
ATACCTCTTTCTTTTGAAAATCTTTCTTCTATTGTTGAAATTGTTGGAACGAAGAATAAC
TTGCATGGGGGTGTTCCAAATACTATTGGGAAATTGAAAAAATTGAACATCTTTTCCCTC
GGCTCAAATCATCTAAGTGGTACAATCCCTCCCTCCCTATATAATTTATCTTCTCTAGTT
CGTTTCTCTCTGCCTTATAACCAATTTCATGGTACACTTCCTCCAAACATAGGCCAAACT
CTTCCAAATCTTGAATTTTTTTCCATTGACGGCAACCAATTCAGTGGATCAATTCCACAA
ACGCTCTTAAATGCTTCAAAAATCACTCGTATTTATCTTTCATCCAACAAATTCACCGGA
AAAGTTCCTACAGTAACAAACATGCCTGATCTAAGGGTGCTTTCAATTCAAGAAAATGAT
CTTGGAAACGATGAGGATGATGATATGTCTTTTCTCTATACCCTCTCAAACAGCAGCAAG
TTGGAAGCTTTAGCCATAAACGACAATAATTTTGGAGGAGTGCTGCCTGATACAATTGGC
AACTTCTCAACGAAGCTCAAGGTGATGACTTTTGGAAGCAATCGAATACGAGGAAGCATT
CCGGAGGGCATCGGATATCTCATAAGCTTGGAAGCTCTGGGTTTAGAGGCAAATCAATTG
ACTGGCAGTGTACCAAATTCTATCGGTAAATTACAAAATTTGGGTGATTTGTTTCTTAAT
GAAAACAAATTATCAGGCAGCGTACCTTCTTCTTTAGGGAACATCACCTCATTGATGCAA
ATTAATTTCGATCAAAATAATTTACAAGGAAGCATCCCGCCAAGTCTTGGAAACTGCCGG
AACTTGGTGCTCTTGGCTCTCTCCCATAATAATCTTAGTGGTCCTATACCGAAAGAGATC
ATTAGCATTTCATCCCTGTCAACCTATCTCGTCCTCTCTGAAAATCAATTGACGGGTTCC
TTGCCCTCTGAAGTGGGCAAGTTAGTGCCTGTGCATGGTGTCTTTCAGAATGCAAGTGCT
GTTTCAGTTTCAGGGAACAAGAATCTTTGTGGAGGAATACTTCCGTTGAATCTGCCCCCA
TGCACTTCCAAGTCAAAGCCAAAATCTTCGACCATGCTAATAGTAGGAGTCACTATTTGC
TGTGGCTTTATCGGATTAATCTTGATGACCTCTTTTTTGTTTCTGGGTCGCTTCAAAAAA
ACAAGAAACGAGCTAACTTCAAACTTGTCATGTGAGGCGCCATTCCGAAGGGTAGCCTAT
GAAGACCTTCGTCAAGCAACTAATGGATTCTCTTCTGACAGCTTAATTGGTTCCGGTAGT
TTTGGGTCAGTGTATAAAGGAGTTCTCGCAATGGATGGAATTGTTGTTGCTGTGAAAGTG
TTCAACCTGCTACGGAAAGGAGCTGCCAAAAGCTTTCTGACAGAAAGTGCAACCTTATTA
AGAATGAGGCACCGAAATCTTGTCAAAGTTGTAAGTGCATTTGCTGGAGTCGATTTCCAA
GGTAATGATTTTAAAGCGATTGTTTATGAGTTGATGATAAATGGAAGTCTAGAAGAATGG
CTGCATCCAATCCATGCATCAGATCATCAAGGGCATGAGCAAAGAACTTTGAATCTCGTT
CAGAGATTAGACATTGCAGTGGATGTTGCTAGCGCACTCGACTATTTGCACAACGATTGT
GAAATCCCTATTGTCCATTGTGATCTTAAGCCCAGTAACGTTCTTCTTGACGGGGATATG
ACTGCTCATGTCGGGGACTTTGGATTATTGGAGTTCCTTTCTGAAGCTTCGAGCCCGTCA
TCCATGGAGCAGACAAAGCTCTGTTGGATTAAAAGGCTCAATCGGCTATGCAGCCCCAGC
AAGGTGTCGACTTACGGTGACGTGTACAGCTATGGCATTCTATTGCTGGAGATGATTACA
GGAAAGAGACCTACAGATAGCATGTTTAATGATGCCATGGAACTCCACAATTATGTTAAG
ATGGCATTGCCCGACCGTGTGCTGGAAGTTGTGGATCCGGCACTTTTGAGAGAAGTTGAT
CAGGGAGCAAGTTCTCATCAAATCCAGCAGTGTTTGATTTCAATTTGTGAGGTTGGAGTG
TTTTGCTCTGAAAAGTTTCCTAAAGAGAGGATGGAGATTAGAAATGTTGTAGCTGAATTG
AATAGAATGAAGGCCAATTTCCTCCGAGGAAGGCCAATTGAATAG
>EVM0039333
ATGTTGCTTATAGTGGTGTGGTGGATGGTGGCGATCATGGGGGCCTTTTCAGACCCACAA
GCCAATCTGCTAAGTGCAGGTTGCAGTCAATACAAGGTTGACAGCGTTCCGGAATTCACA
AAGAACCTAAACGCTACACTGTTGGATCTTGGAGCTCAACTGAACAGCAGTAAGTATTTT
GCAACTGCAGAGCAAGCGAGGGGTACAGCACCAGTCTTCGCCATGGTTCAGTGCAGGAAA
TACTTGTCAACGGCAGATTGTGTAGCGTGCTTTGCTATTGCTGCTAAGCAAATTCGCAAC
TGTTCCGCCGGCATCAATGGCGCTCGAGTTATCTATGATGGCTGCTTACTCAGGTATGAG
AGCACAAGTTTCTACGATCAAAGCACTCAGGATGGTCACTACGGGGCTTGTGGGAATCAA
ACTGCATCTCCTGCTTATCAAGCAAGTGTGGAAAGTCTGTTATCAGATCTTCAAATTGCC
TCGCCGAAGATACCAGGTTTCTTTGCAACAAGTAAGAAGGAGGTGGTTGGTGAGAATTCA
GTGGTTTATGGAGTGACACAATGCGTTGAGACCATCAGTAAGGCTGGTTGCCAAGATTGC
TTAACAGTGGCTTATGCTGACTTGCAGACATGTTTCCCTGATGCTGATGGCAGGTCTATC
AATGTTGGGTGTTTCTTGAGGTATTCAGACACGCCTTTCTTTGCAGATAACCAGCTAACG
GATCTCAAGCCCTTCTTGAGAAATGGAAGTAAAAGCAAAAGGAAAGTCCTTATTGCAGGA
CTGGTTGGAGGCATAGGTCTTCTGTTGCTTGCTACTGCAATACTGTTTCTGTGGTTTCAA
TTACATAAGAAACCAAAGTCAGTTCCTAGAGAAGGTGACATTTTAGGGGCGACTGAGTTG
CGAGGTCCAGTGAATTACAGCTTCAAGGATTTGAAATCTGCGACCAAAAATTTCAGTGAG
GAATACAAACTTGGAGAAGGAGGTTTTGGTGAAGTGTACAAGGGTGTTTTAAAGAATGAG
AGAGTAGTTGCTGTCAAGAAACTAGCTATAAGTCAGTCTCACAGGGCAAAGGCAGAGAAT
CTCATCCGACTTCTTGGATGCTGCAGCAATGGACCAGAACTACTTCTCGTGTATGAATAC
ATGGCAAATAGCAGCCTTGATAACTTCTTATATGGTGATAAAAAAGGCTCTCTCGGCTGG
AAGCAACGATTTGATATAATTCTTGGGACAGCAAGGGGACTTTCCTATTTACACGAGGAT
TTCCATTTGTGCGTCATTCATCGAGATATTAAAGCCAGCAATATTCTTTTGGATGACGAT
TTCCAACCCAAAATAGCAGACTTTGGGTTGGCCAGGCTTCTACCGGAGTCTCAGAGTCAT
CTGACCACCAGATTTGCTGGAACACTGGGATACACAGCACCTGAATATGCAATTTATGGG
CAATTATCTGAGAAAGTGGATATCTATAGCTATGGGGTTGTTGTCCTCGAAATCATAAGT
GGCCAAAAATGCAGTCAAGCAAGTCAAGATCCTGACTCGGACTACCTCCTCAAAAGGGCA
TGGAGACTGTATGAGGGTGACATGCATCTGGAATTGGTGGATGAAAGCATGAACCCAGAT
GAATACGAAACAGAAACAATAAAGAAAATCATAGAGATTGCTTTGATGTGCACTCAGTCA
ACAGCTTCTTTAAGACCTGCGATGTCTGAAGTAGTTGTTTTATTGAGGAGCGAGGGTTCT
TCGGCGCCAAAACGACCACCAATAAGCCCTGCCTTCATTGAGTCCAATCAGAAAGTCCGT
GCAGACACATCCACGTCCACCGGTTCCCCTGTGTCTAATGCTACCGCCTCCATCTCCCAA
CTATCGGCACGGTAG
>EVM0046422
ATGATCCCTCCAGCTCCTTCCAAAATACTCGTTGGCATCTCATTAGAGCTAGACCATAGC
AATGAGCTCCTTTCATGGGCAACTAGAGTTCTAGCTCAACCAAATGACACCATTGTTGCC
GTTTATGTTCTTGTTGGTGAGGAGTCCAAGAAGCTTGAATCGATGAAGAAGAAACAATGG
CAGATTCGACAAGCGAAGGCACATGTTATATCTGTGCTTGGAGAATTTGCCAGAACCTGC
CAGTCTAAGCAGATAAATTTGGAGGCTAGAGTAGGATTTAGCTCTAGTATTGCTAGAGGT
CTAATCGAGGAAGCAAAATCCATTTCAGCTGATTATCTTCTTCTTCGTCGCTTGACAAAC
CAATCCAATAGAAGTTGGCATCGAGTTATAAGGTACTGTTTCGAGAATGCCCCAGAAACC
TGCACAGTACTTTCATTAGGGAAACGTGAAAGACTGCCGGATTCGGCAACTTACGAGACT
GGCCAGCCAAGTTCAAGGTGGGTGAGCAGGACCACCTCCTCTGTTGAAAAGCATATGAAC
TCAGATACAAGGAGCCTGAACTCTTCACCAAGAACTGTGTTAGATGAAATTGAAACGGAA
TCTCACAGTACAGAAGATGATACCTTCAGTTTTGGAGGCTCGAGCACCACAGAGTCCCCT
CCAATGGCTACCAATTTCAATGGCCAATCAAAGACGAAGAAGCAGATGTCTACCTGTAAA
CTTTTCTCCTCAATTTTTGCCTCGCCAATGAGAAAAAGAAATGGGAGTGTTTCCAACAAA
GAAAAGCAACAGTCTTTGCTAAAATGCTTCAACTATGAGGAAATTGCCAGGGCCACAAAC
AAATTCCACCCAGACAATATAGTAGGTCGAGGAGGATATTCAGAAGTTTATAGAGGTGAT
CTTTCTGATGGGAGAACTATTGCGGTAAAGATGCTAACCAGGGACAACAAGGATGCCACT
AAAGAGAAAGAGTTCCTGCTGGAACTGGGCATCACTGGACATGTCTGCCATCCCAACACT
GCAAACTTACTTGGCTGCTGCATTGAAAATGGACTTTACCTGATTTTCAATTTCTCTCAG
AATGGAAATTTGGCATCTGCGTTGCACAGTAAAACAGGCGAGTCACTTCAGTGGCCTGTA
AGGCACAAGATTGCCCTTGGAGTGGCCAGGGGTCTGCATTATCTCCACAAATGCTGCAAG
CACCGAATAATACATCGTGACATAAAAGCCTCTAATGTTCTTCTGGGGCCTGATTATGAG
CCACAGATAACTGATTTTGGGCTAGCGAAATGGCTTCCTAACAAGTGGACTCACCATGCT
GTGATTCCGATTGAGGGGACATTTGGATACATAGCACCGGAGTACTTCATGCACGGAATT
GTGGACGAGAAAACTGATGTATATGCTTTTGGAGTTCTTCTGCTGGAGATCATAACCGGC
CGGAGGCCTGTGGACTCGTCGAAGCAAAACCTTCTTTTATGGGCAAGGCCTCTAATGGAA
TCTGGAAACATCATGGAACTAGCAGATCCGGGATTGGAAGGAAAATTTGATTCGGACCAA
ATGAACAGAGTTGTGCTAACAGCTTCATATTGTGCGAGACAGTCCTCAACATGGCGTCCA
TCAATGAGTGAGGTGTTGGAGCTTCTAACCAGTGGCCATGACTCTGAAGTTGCAAGAAGC
TGGAGGATGCCAAAGTTTGCATCTGATGAGTTGGATGATTACTCCACGATTTTTGGATAT
GATGCTGCCGTTGATATTGCTTCGTAG
>EVM0022935
ATGGCAAAATCAAAGAATAACGCGAAGAAAGTTTCTTTCATTTCAGTTCCATCACAAATA
ATCAATTCTTTATCTTCCTCCTCCTTACAATCTCTGCTTATTTCTCCAAAGAAACCCTCA
GCAAACAGGTTCTTTGGGTTGAAATGGTATAGAAGTTCAAGATTTTGGTCTCTGGCTCTG
TTTCTTTGTGGTTTTCCTGGTATGTTAAAGTTATGGTACACTCCTGACCCTTCTGTACCA
TTTTCTCCTGACCCTTGTGTGACTAGTCAGTCACAGCTGCAAGGGTCTTTTTCTAATGGG
CATACAAGACAGCATCTTGGTCTTATTCCAAATGATGAAAGAAATGATAAAAATGATCAA
GAAGTAGGATCTGTGAATGCCCGGGAGCTAAAATTTGAGGTGGGTTTTGGGTCAAACGAA
GTAAAACATGAGTCTTTGAAAGGTGCGGTTGATTTTCAGGGTGCAATATCTGGCGGGGTT
GAAGAGGACAGTCAGTTTTGGAAACAACCTGATGGGTTGGGTTATAAGCCTTGTTTAAAG
TTTAGTGGTGAGTATAGTAGAGAGAGTGAGTTGATTCTTGAGGACAGGAGGAAGTATTTA
TTAGTTGTGGTTTCTGGTGGAATGAATCAACAGAGGAATCAGATTGTGGATGCTGTGGTG
ATTGCAAGGATTCTTGGTGCTGCGTTGGTTGTTCCTATTTTGCAAGTTAATGTCATTTGG
GGAGATGAAAGTGAATTTTCTGATATATTTGATCTGGAGAATTTCAAGAGAGTTCTAGCA
AATGATGTGAGAATAGTTTCATCATTGCCATCAAATCATGTGACCAGAAGGCCAGTGGTT
GAGAGCCGAACTCCTTTCCATGTCTCCCCTCAATGGATCCGCGCACGTTATCTCAAAAGG
CTTAATCGAGAAGGTGTTTTGCTTCTACGGGGTTTGGATTCAAGGCTCTCTAAAGATCTT
CCTCCTGATCTTCAGAAACTCCGATGCAAGGTGGCATTTCATGCATTGAGGTTTGTGCCA
CCAGTTTTGGAGCTTGGTAACAAGCTCGCAGAGAGGATGCAGAGCAAAGGACCTTATATT
GCACTTCATCTGCGGATGGAGTTGGATGTGTGGGTGAGGACTGGATGCCACCCTGGTTTG
AGCCATGACTATGACGAGATAATCAATAAGGAGAGGAGACAACGACCTGAACTACTCACT
GCAAAGTCAAACATGACTTGTCATGAAAGAAAGCTTGCTGGTCTCTGTCCCTTGAATCCC
TTGGAGGTTGCTAGGCTTCTTAAAGCTCTTGGAGCTCCAAAAAGTGCAAGAATATACTGG
GCAGGAGGGCAACTGCTTGGTGGGAAAGAAGCTTTGTTACCATTAACCAGAGAATTTCCT
CATTTCTACAACAAGGAAGATCTTGCCTCACCTGGTGAGCTAAAACCATTTGCAAACAAA
GCTTCCTTAATGGCTGCCATTGATTATCTAGTTTCAGAGAACAGTGATGTTTTTATGCCA
TCTCACGGTGGAAACATGGGTCATGCAATCCAGGGACACAGGGCATATGCAGGACACAAG
AAGTATATAACCCCAAACAAAAGACACATGCTCCCTTATTTTCTAAATTCTTCTCTCCCT
GAAGCAGAGTTCAACAGAGTCATAAAAGAGTTGCACCGTGACTCCTTAGGGCAACCAGAA
CTCAGGACAAGCAAATCTAGAAGAGATGTCACAAAGTATCCAGTTCCTGAGTGTATGTGC
AGAGATGAGCATACTCACGTTTTGTGA
>EVM0039338
ATGAACAGTGAAGACACAAAAAGAAGCATCACTGGAGGTATGAAGGTTGAAAACGACTCT
TATTACCGGAAATCATCACCGGCTGCAGCAACCCCTCCCTGTAAAAAGATCATCATCAAG
AATGCTGACATGAAAGATGACATGCAAAAGGAAGCTGTTGATATAGCCATAGCAGCATTT
GAGAGGAACAATGTAGAGAAGGATGTAGCAGAGCATATAAAGAAGGAGTTTGATAAGAAG
CATGGACCCACATGGCATTGCATTGTTGGTCGCAATTTCGGTTCATATGTGACTCATGAG
ACGAACCACTTTGTTTATTTCTATTTGGACCAGAAAGCTGTTTTGCTATTCAAATCTGGT
TGA
>EVM0000230
ATGGCCGGCGGAGAGGACACCCTGGTCACGGCGATCTTCCTTCTGGACCTCGTCCGTCAG
ATTTGTTCCGTGGAGATACCCGTTGCTGGCGATAAGGAAAAAATCGAAAGTGTTTTTAGA
AAGGATTGCACGGATCTGGTGCGCAGGGTTTCACTGTTGACACATTTTCTTGAAGAGATA
AATGGACAACTAGGGAAACTGGATGCATTGGGTTCTTCTTCCTCTTCGTCAGAGGAAATG
AATTGGTGGTCTGATCTGGTCGCTGCACTCCAGTCTGCAAACAATCTCTTATCGCTTGCT
GGGTCTTTTCAATCCACTAATGATTCTGATGGAACTGCCACGAAAATTGCCACCCTTTTT
CATGGCGTGACATGGAAACTGGAGAATTCTTTGGCTAATGTACCATATGATCAGTTTAAC
ATATCAGAGGAAGTGCAAGAGCAGGTTGCGTTGGTGAGAGCTCAGTTGCGAAGAGCCACA
GAAAGATATGGGTCTATGAATTCAAGGGAGGTGTCTTTTGCCTTTTCCCAGCAGTTTGAC
CTAGATGTCGATCTGGCACAAAGGGGAAACTGGTTAACGAGAAGTTGGCATATTGAGAAT
AGTGGCAGTGCCAATCATAAAGTTGCAGAAAACATTGCGATTGCTGTTTCAGGAAGCAAT
AACTCAAAAGGCCGCACTGCAAATCTGGTGGCCAGTGAATCAAATACTGTTGCTTGTGCC
GAGAAAGATTCTTTGCCTAACAAGAGCTCTGAAGACTTAAAGAAGACTGAAACACTTAAA
ATCCCTCATGATTTTCTGTGCCCCATATCTTTGGAACTAATGAGGGATCCTGTTATTGTG
GCTACAGGACAGACATATGAAAGGTCTTGCATACAGAGATGGATAGATACTGGCAACTCA
ACATGTCCAAAAACTCAGCAGAAGCTTGAACATTTGACACTGACCCCAAATTATGTCCTG
AGAAGTGTAATAACTCAGTGGTGTATAGAGCACAAGGTTGAGCAACCAACAGGGTTAGCA
AATGGAAGGATAAAAAAGAGTGATGGATCTTTCCGTGATGTTAGCGGGGACATGGAAGCC
ATCCAGGCAACTGTCCGCAAGATCTCAAGCCAGTCCATTGAGGAGCGTCGAGCTGCTGTC
TCTGAAATCCGATCATTGTCTAAAAGGAGCACGGATAACAGGATACTAATAGCAGGAGCA
GGAGCTATTCCTGTTCTTGTCAACCTTTTAACATCTGAAGATACATCAATACAAGAAAAC
GCCGTTACTTCAATCCTCAACCTTTCTATATATGAAAATAACAAGGGACTGATAATGCTT
GCTGGTGCTGTTCCTTCAATTGTCCAAGTTCTCAGAGCTGGCAGTGTGGAAGCAAGGGAG
AATGCTGCGGCAACCCTTTTCAGCTTGTCACTCGTAGATGAGAACAAAATAATAATTGGT
GCATCAGGAGCAATACCAGCTTTGGTGGAATTGCTCGAAAATGGAAGCACAAGAGGAAAG
AAAGATGCTGCAACGGCCTTGTTCAATCTTTGCATTTATCAGGGAAACAAGGGAAGGGCC
GTCAGGGCAGGGATTATTACAGCCTTATTAAAGATGCTTACAGACTCCAGAAACTGTATG
GTGGACGAGGCTCTGACCATTCTTTCAGTTCTAGCTAGCAACCAAGAAGCAAAGGTTGCA
ATAGTAAAAGCCAGCACCATACCTGTTCTGATAGATTTGTTGAGAACAGGAATCCCACGC
AACAAAGAGAATGCTGCAGCTATTTTGCTCTCCTTGTGCAAGAGAGATCCTGAGAATCTT
GCATGTGTAAGTAGACTGGGTGCTGTCGTCCCTTTGACAGAGCTTGCTAAAGATGGTACG
GAGAGGGCGAAACGAAAGGCTACATCGATGTTGGGACATCTTCGGAGGCTGCAACAGCAC
TGA
>EVM0017757
ATGATAAAAAAAATACTCCCTATTAAATCTCTAGCAATGCCTTTGAATTCCTCCTCAATC
TTTCATATCGAAACTTTAAGATCACCCCTTCAACCACCTACTTTTGGAAACCAAATCACT
GTTCTTAGCATTGATGGAGGCGGAATAAGAGGAATTATACCAGGAACTATCCTTGCCTTT
TTAGAGTCCGAGCTTCAGAAGCTGGATGGTGCAGACGCAAGACTTGCGGACTACTTTGAT
GTGATTTCAGGCACCAGCACGGGTGGCCTCGTGACTGCTATGCTAGCTGCACCTAATGAC
CAAAACCGCCCTTTATTTGCCGCTAAAGACATCAATGACTTCTACCTTGAGAACTGCCCT
AAGATCTTTCCCCAGGACGGGTCTCCATTTGCTTCTGCTAGAAAACTGATCACGAGTTTG
AGAGGACCAAAATACGACGGCAAATATTTGCATAGCATTGTGAAGGAAAAATTGGGAGAT
AAACGCCTGCACCAGACCTTGACAAACATCGTGATCCCAACTTTTGACATCAAGCGCCTT
CAGCCAGTAATCTTTTCAAGCTATCAGGTGAAGAATAACCCATCCACAGATGCCCTTTTA
TCTGATATATGCATCGGTACTTCAGCTGCCCCAACTTACCTCCCTGCCCATTATTTCGAA
ACCAAGGACCCATCAGGCAAAGTCAGAGGATTCAATCTGATTGATGGTGGTGTGGCAGCA
AACAATCCGACTTTAGTTGCCGTGAGCGAAGTTTCCAAAGAAATCACTCGGAAGAATCCT
GACTTCTTCCCCATAGCGCCTATGGATTACGGTCGATTCCTGGTGCTGTCCTTGGGGACT
GGGGCAGCAAAATCAGAAAAAAAGTATGATGCTGATGAAGCAGCCAAGTGGGGTATATTG
GGATGGTTGACAAGTGACAATTCTACTCCAATAGTGGATGTGTTTACAGAAGCTAGTGGC
GACATGATTGATCTTCACATTTCCACTGTTTTCCAAGCCCTACGCTCTGAAGAGAATTAT
CTTCGAATTCAGGATGACACGCTGACGGGAACACTTTCGTCGGTGGATGTTGCCACTAAA
GAGAATTTGGAGAATCTAGTGAAAGTGGGTGAAAAATTGCTGAAAAAACCATTATCAAGG
GTGAATTTAGACACTGGAATCTTTGAACCTGCTGATGAGATGACAAATGAGAAAGCTCTC
ATAAAGATGGCTAAATTACTCTCAAGGGAGAAGCATCTTCGTGACTCTAGGTCACCGGTT
GGAAAAGCTGCTACGCCAAAGTGA
>EVM0047271
ATGAAAATTTACAGATTGATTAGATCCAGAATCCTTTCGGTGGGTTCCGAAGAAGGGAGA
ACTCACTGGAGCGTATTTGAGGGAGGGAGAAGCATGTCCTCATCAACCCCAGAGACTCTT
ATGGCTGAAATCGACACTGCTATCAGCAAATTGGAATACAGCCGTGCCACGGCACTTCTC
GACTCTCCATCACCAACACCCACCAACACATTAAAGACTAGCATGTGCTCCGGTTCAGGT
GCAAATCCTCAATACGATGTCAGAAAGGCGGATGGGGCTTACAGGTCAGGCTGTGCATCC
TTGGCTGCTGGGAAACTTGACGAGGCTCTTCAATATCTGAACGTCTCTCTCTCGAAATGT
CCTCCTGATAAAACCTCTGCTGTTGCCAAGCTTCAGTCCCTTATTTCTCTGACCTCACAG
CAACTCCAGAAATTGCCCTCTTGA
>EVM0033888
ATGGAAGGAAATGATGGTGATGCTGCCAATGTGGTGGCACCGTTTGCGAAAAGGAGAAAT
GACTTCTCTCGGGCATTTCAGTACTATCTGGACCGATCCACTCCTCATCCGATGCAGAGG
TGGCTTGGAACACTTGCGATTACAGCAATTTATGTGTTGCATGTTTATTATGCTCAAGGG
TTTTACATTGTGTCTTACGGTCTCGGAATTTACATCTTGAATTTGTTGATCGGGTTTCTG
TCACCCAAGGTTGACCCTGAACTTGAAGTTTTGGATGGGGCTTCTTTGCCAACTAAAGAA
TCAGATGAGTTCAAGCCCTTTATTCGCCGCCTTCCTGAGTTTAAGTTCTGGTATGCCATC
ACCAAGGCTTTTTGCGTGGCCTTCGTAATGACCTTCTTTTCTATATTTGATGTCCCTGTT
TTCTGGCCGATATTACTTTGCTATTGGATTGTTCTGTTTGTCCTCACAATGAAGCGCCAA
ATCATGCACATGATGAAGTACAGATATGTTCCATTCAGCCTAGGAAAGCAGAGATATGGC
AAGAAAAAGTCTGATGCAAGCAGCCTTGGCGAGGGATTAAGCTATGACATGTCCCGAAGG
CTTCCAGGTGTCTTGTTTTTATTTTTTTGA
>EVM0033889
ATGGCTTATCCACAGCACTATCGATCTCAGTTTGGAGATACAACGTTTACAAAAGTGTTT
GTTGGGGGACTAGCTTGGGAGACCCCGACTGAGGAAATGCGTAGATACTTCGAGCAGTTT
GGGGAGATTTTTGAAGCTGTTATCATCACAGACAAAAATACAGGAAAATCTAAAGGATAC
GGATTTGTGACTTTTCGTGATCCGGAATCTGCAAGAAGGGCTTGTGCTGAACCAAACCCT
GTGATCGATGGCAGAAGAGCAAATTGTAACATTGCTTCACTTGGACGGCCGAGACCTTCA
CCGCCTCGAGGTTCGATATTGAAGACCGCAAGTGGCAATCCCTACCAGCGAAGTGCACCA
TCATATGCAGCATCATTTCCTCCTCCAGCACCTCCTCCTCCACCACCACCACCTGTCCTC
TATACACATTACGGGTATCCAGCCTACACTCCTGGCTATGGGTACAACCAGGCAATGTAT
AATACCCAAATTCAACAGCCGGCTCAATACTATCATCAAATGTACGGGACATCATCATCC
AGCACCATTGGCGCACCGTACTATTACGGCTACTCTTTGCAAGCTCCAAGGACAGCACTC
TCTGGACCTCAGGCTCAACGAATGCCTGGACCGCCATATTTATACTTCCCAACGTCTATG
GAGGGCTCCTTCTCTTCATTTCCTTCTCCAACTATTCAACCCACAAGGCATCCCTTTCCC
TCTTCTAGTGCAGCTGACTCCCCGACTCCACAGCAAATCACCACGGAAACAGAAACAGAA
GCAAGTGCTGTTGCTTCAGAAAGTCCAGATATCTAA
>EVM0033880
ATGGCAAGCGTGACTGCTTCACACTTTGTGTCAAGGAGCTCATATGTGAGCAGTCAAGGA
TCAGAAACAACGGCAAATTTTGGTCAAATAGGGTTAAAGAGCCAAAGCATGACTCACAAT
GGTTTAAGGTCACTGAACATGGTGGACAAGCTTTGTCAAAAAGGCCCACGTACTGGGAGT
GACACTTATGGAAAAATTGTTTGTCAACAAGGTGGAATGGATTTGGTCTTTGTTGCCACT
GAGGTTGCTCCTTGGAGCAAAACTGGTGGTCTTGGTGATGTTCTTGGTGGACTTCCCCCA
GCAATGGCTAGGCCACCGGGTTATGACAATTCTCCACGATTTGACCAGTACAAAGATGCT
TGGGACACTAGTGTAGAGGTGCAGATTCAAGTTGGAAACAGGGTTGAAACTGTTCGGTAC
TTCCACTGCTACAAGCGTGGAGTTGATCGCGTGTTTGTGGATCATCCCATGTTCCTAGAG
AAGGTATGGGGCAAAACTGGTTCCAAAATCTATGGTCCTACAGCTGGAGAGGATTACCAG
GATAATCTACTGCGGTTCAGCTTGTTCTGCCTGGCTGCTCTTGAAGCACCAAGGGTTCTG
AGCTTGAACAGCAGCAAACATTTCTCTGGACCATATGGAGAGGATGTTGTATTTGTTGCC
AATGATTGGCACACTGGTATCCTTCCATGTTACTTGAAATCATTGTACCAATCCAAGGGA
GTTTACATGAATGCAAAGGTTGTCTTGTGCATCCATAACATTGCTTACCAGGGCAGATTT
GCCTTCTCAGATTTCTCACTCCTAAATTTGCCAGATGAGTACAAGAGCTCTTTTGACTTC
AAGGATGGGTATAACAAGCCTGTGAAAGGAAGGAAAATCAATTGGTTGAAGGCTGGTGTA
TTGGAAGCAGACAGGGTTATGACTGTAAGCCCTTACTATGCCCAGGAACTTGTTTCTGGA
GTAGAAAAGGGTGTAGAATTGGATAACTACCTCCGTACAAGTGGCATTACTGGGATAGTG
AATGGTATGGATGTTCAAGAATGGAATCCTGCAACAGATAAATACCTAAGCATCAAATAT
GAGATCACAACTGTCCTCTCTGCGAAACCATTATTGAAGGAAGCACTTCAAGCAGAAGTT
GGATTGCCTGTTGACAGGGATATACCTGTAATAGGCTTCATTGGTAGACTGGAAGAGCAA
AAAGGTTCAGATATTCTTGCTGCTGCCATTCCAATGCTGGCTAAATACAATGTGCAGATA
GTAGTCCTTGGTACTGGCAAAAAATACATGGAAAAGCAGATTGCCGAGCTTGAGAAAAAG
TATCCTGATAAGGTCAGAGGAGTGGCAAAGTTCAATGTCCCCCTAGCCCATATGATCATT
GCTGGTGCTGACTTTATGTTGATCCCCAGTAGATTTGAACCTTGTGGTCTCATTCAGTTG
CATGCCATGCGTTACGGAACAGTATGCATTGTTTCCTCCACTGGTGGACTTGTTGACACT
GTCAAAGAAGGTTACACAGGATTCCATATGGGACCCTTCAATGTTGAGGTAAAAGCACAA
TGTGGCTGCATTGTTAAGACTGTCAGCAGAGCTCTTGCAGTCTATGGCACTGCTGCCTTC
AAAGAAATGATCAAGAATTGCATGTCCCAAGATCTTTCATGGAAGGGACCAGCCAGACTC
TGGGAGAAGATGCTGTTGAGCCTAAATGTTATAGGCAACGAAGCTGGAAACGAAGGAGAG
GAGATTGCTCCACTTGCTAAGGAGAATGTCGCCACTCCTTGA
>EVM0033887
ATGAAAACTACAAAACCAGCCGCAATTAAAAAGACGCCGGTGGGAAGGAAGCCTGCCGCT
GTCAAAGCAGCTCCTGATTCTTCTACAGAGGAATCAACGGTTCCAAAACCCCCACCCAAC
GCCAAGCTGACACGAAATAACGACATGATTCCTTCGCCAATTACCGGCTCTGCTTCAAAA
CCTGAACAATCATCAGTTGGTGGAACAAATATACAAACGGATGTGAGTATGGTGACACTG
GAAACTACGAGACCTCTTCCGATTAAAAAAAAGATTGTGAGGAGAGTGGTGAAGGTAGTG
AAGAAAACCCCTGCTAATGCAAAAGTTCTTTTGGAGCAAACGCCGAAAACTGTGGTTCCT
GCGAAGTCTAAGGTTGAAGAAAGGGAAAAGGAGGAGGAACTTGCTGCTGAAAATGTTGGA
GAATCTATAAAGAAGGAAGGAGTTGCTATGGGAGTGGAAGAATCCAAGGTTGAATGTGTT
GCTGTTTCTGTAGAGGAGGAAAGTGTGGAAGAACCTGTAGTCGATTCTAGGAAGGAGGAT
GAAGCGGTTAATGATAGGGTCGGGGAGCCTGTGAAAAGGGAACGAGCTGCCGTGGATATA
CCTGCTGATGAGGTCGGGGAAGTATCTAAGAATGAAGAACCTGACAGAGTGGGAAAGGGA
GTTAAGGAGGATGAGAGGAAAGGTATGGATGATGAAGTGGAGGCCAAAAATGAGGCTTTT
AAGATGGAAGGAAGTATGAAGGATCAGATTCGAAGAGAAGAGATTCAACATGAGCAAGAT
GAGTATGGTGGTGATGATGGATATGAGGAGTATGGAGATCGAGTGGACTTTGAAGATCCT
GTTGAGGATGACTTTGAAGATCCAGATGAGCCTGTTGAAGAAGCTGATGCAATGGAAGAG
GAACGCAGGGAACTAACTGCTGTTGCTAAGGAGCGTAAGATTAAGAAAGAATATGAAATA
TTTGTTGGTGGGTTGGATAGGGATGCTACAGAGGAGGATTTGAGAAAGGTTTTTGAGAAG
ATTGGTGAAGTAGTTGAAATTCGATTACACAAAAATCTTTCAACGAATAGGAATAAGGGG
TATGCATTTGTGAAATTTGCAAACAAGGGGCATGTGAAACGTGCTTTGTCTGAAATGAAA
AACCCTGTGATTCGTGGAAAGCGATGTGGGACAGCACCAAGTGAGGACAATGATACATTG
TTCCTGGGCAATATATGCAACACATGGACGAAGGAAGCTATAAGACAAAAGTTGAAGGAT
TATGGCGTTGAAGGTGTTGAGAACATCACTGCTGTACCAGATGCTCAACATGAAGGGAGA
AGCCGTGGTTTTGCATTTCTTGAGTTTGCCTGTCATGCTGATGCAATGCTTGCTTACAAG
AGGCTTCAGAAGCCTGATGTTGTATTTGGTCATCCAGACAGAACTGCCAAAGTGGCATTT
TCTGAACCTATACGTGAGCCTGACCCTGAAATTATGGCTCAGGTGAAGACTATATTTCTT
GATGGCCTTCCTCCTCAATGGGATGAAGACCATGTTAGGGAGTGCGTGAAAGGTTATGGG
GAGATTGTACGAATTGTCCTAGCACGGAATATGTCATCTGCCAAGAGAAAGGATTTTGGA
TTTGTAGACTTCTCTACGCATGAAGCTGCGGTTGCTTGTATTGAAGGAATAAATAATAGA
GAATTTGGCAATGGTAACACAAAGATAAGAGTTAAAGCGAGGCTGTCAAATCCATTGCCT
AAAACTCAGGCTGTGAAGGGTGGAATGTGTGGTGGCTTTCGAATTGGTCATTCTGGAAAT
GGAAATTATTTAAGATTTGGAAGGGGCTTTGGGCGGGGCGGGAATCATTCAAACTGGGTG
AATTTTCAACGTGGTAGGGGGTTCTATCAACGAGAACGTGGTCAAACTAGTAGAATGGGT
CCTCACGAGCATGATTATAATAATCGATATGACATGCTCCCTGGGAGGCAAGGAGGAAGA
AGGGGTTCTTTCAGAGGAGGTTTTCAAACAGCTAGTAGAGGTATGGCTGCTGGGCCATCA
AGATCTAATATCAATCGAGCTTGGCATGACACCCCCGAGCGAGGACACAGGGGCCATGTT
TCTTCAAGGAGGCAACCATTTTATCCTGAAGAATCCTTTGATAGACGTTTCAATGGAAGG
CACTTTGATGACCCCTATTTTTATGATGATGGTTCACATGGGATGAAACGACCATTTTAC
ATGACTGACCAAGATCCTGATTACATGGAACCCAGCAGGCTCCGACCCCGGTTAGATTTT
GCTGATCCCCGAGTAGATTATGCTGATCCGGCAGCTTCATTTCATGGGACACATTATCGT
GATACCTATGGAGCACGCAGTGATCCCTACTTTCATGAATATCGTGATTCTGATTACGAT
CCATATCCACCTTATTATGGGAGGGACCACTCATATGCAGGTGGTTACCACTATTAG
>EVM0033885
ATGGCTGTAGTTCCAGTATGCTACAAAATTCCCTGTAAAGATCATACTCTCTTAACTCAA
AATCCAGTAAGGCAACACGAGAGATTCCTTCCTTGTGCCTGTTATGGTCTTGCTCAGGTG
GGCAGTTGCTTCTCGATTTCAAGTGATCTGCAGAGGAATTGGCCAGCACTACCTGCAACT
GCTGGTGTTTTGGTGAAAGTTCGGGCTAGAGGCGGGAAGAATGACTCAAAAGGAACGATT
CTTGACCAGGGTCTCTTGAAGATCCAGAACGTGATTGACATGCCCCACCTGCATAAAATC
CACAGAACAAGGAGAGAAAATCTCTCTGTGGTGTGCTATGCATCAGAGTCTGGTGCAAAT
GAGAAGCATCTGAGTTTATTAGATTCTTACTTTGGAAAACTCCAGGATAATGTAAGCGAG
CCCTCTTCAGATTCTGGCAACGAGAGGACAGATTTATTGGATGCAAATGTGCAAATCAAT
TTGAAGGACGAGCGGGAATATCTAAATGCTTATCTTGACAAGCTTGATAAAGAAGCGAAC
TTGGAGAATAATGTATCATCAGCTTTCGACGATGAAGCTACTGAGGAAAATCCGATCGTA
AAACCAACATCAGTCAGTAAAGAATCTCGAAGAGATAGAGAAGAGAGACTGCGAAGTTTC
AGGAAACTGAGAAATAAGGATGTTGAAAGTGGTTCGAGGAGGTCTGAAGCTTTAGAGCAA
AATTTTGAAACCTCTGATTTCTATTTAATAGGTACATTGGCTTCCATAAATATTGCCGTT
TTTCTGTTCGAAATTGCCAGTCCGGTGAGGAATTCCGAATTTGCGCTCTTTTCACTCCCA
CTACTATATGGAGCAAAGATAAATGATTTGATCCTAGTTGGAGAATGGTGGAGGCTTGTG
ACACCAATGTTTCTGCACTCTGGAGCATTTCATGTGGTTCTTGGATCCTGGTCACTGCTT
ACTTTTGGGCCTGAAGTTTGTCGAGGTTATGGTCCCATCACATTTTTCTTGATGTACCTG
CTTGGAGGAATTTCAGGAAACTTAACAAGCTTTCTTCACACACCAGAGCCAGCTGTTGGT
GGCACAGTAAGCAGGATTTCACCTCCTCTTTTTTTCTTCCCTTATTTCTCTACATTCTTG
CCAATCGGTTACTAA
>EVM0000239
ATGTATCTTAAGGATAGGCTATCTGGAGATGTATTGCCGAGAAAGATGTCATCGGAGAAT
CCATCCTTCACCGATTTCAATTTACAGCAACAGCAGAAGCAGAAGCAAAAGTGGGGGGAC
ACCATAATATCACCACCTTTCGGAGGATTCAACCAAGCATCGGAATCTGGATATCTGCTT
CCTTCCAACCGCGACAATCAAACCAAAATTCTGGATCATCAAGAAGATGGAAAAGGTACT
GAGACACTTGGAACAAATAAAGTCCAAGAATGGGATCCAAGAGCCATGCTGAGTAATCTC
TCTTTTCTAGAGGAAAAGATCCATCATCTTCAAGATTTGGTGCATTTATTTGTTGGCCAC
AAAGGTCAGGGTCTCGGGGGACAGGATCAATTCATAACTCAGCAACAGCAGTTTCTCATA
ACTGCTGATCTCACTTCAATTATTGTTCAGCTGATTTCCACTACAGGCAGCCTTCTCCCA
TCTTTGAAACACACTCTTTCTACAGACATTCCTAATGGACAGCTTGGAGGACTTTTTTTT
CCTCATGTGGCTGGCATGAATTGTAGTCAACAGCCGCAACAAGGTAATAGAAGTAAAGTT
TCTGATCAGTCCAACAAGATGGATGTTACTGGTAATTGTGGGACTGATCAGAACCACTTC
ATTGAAGAACATGAAACGAAAGAGGAAGAAGATGCTGATGAAGGAGAATACCTTCCACCT
GGTTCGTATGATATATTACAACTAGAAAAGGAGGAAATACTAGCACCTCACACCCACTTC
TGCACAATATGCGGGAAAGGGTTCAAGCGGGATGCAAATTTGAGGATGCATATGAGAGGC
CATGGTGATGAGTACAAAACTCCTGCTGCACTTGCAAAACCCAGCAAGGAATCGAGTTCA
GATCCAGTGGTTATTAAGAGGTATTCCTGCCCTTTTTCAGGGTGCAAGCGTAACAAGGAT
CACAAGAAATTTCAGCCTTTGAAGTCTATTTTATGCGTCAAAAACCATTACAAGAGATCC
CATTGTGACAAAAGCTACACCTGCAGCCGATGCCACACCAAGAAATTCTCAGTGATGGCA
GATCTTAAAACTCATGAGAAACATTGTGGCAAGGATAAATGGCTTTGTTCCTGTGGCACA
ACATTCTCGAGGAAAGACAAGCTTTTTGGACACATTGCTCTGTTCCAAGGCCATACTCCT
GCTATTCCTCTCGAGGAAACGAAAGGACCAGCTGTGTCATCTGATAAAATGGACGGGAAG
GAAGCATCAAATAAGGTCGGAAACATAAATTTCAGCTTTGGTTCTCATGCTGCTACCGGA
AGTGGGCCTAAAAATGTTATGGAAGTGAACGAGGATGCTGATGATCCTTCCAGTTATTTC
TCACCTTTGGACTTTGATACATGTAATTTTGGTGGGTTCCATGAGTTTCCTCGACCTCCA
TTTGATGATTCAGAAAGTTCATTCTCTTTTCTTCTTTCTTGA
>EVM0007941
ATGTATTGTAGGTGTTCTTTCTTGACTCGATCTGGGAGAAGCTTTGGGAAGAAACCTTTT
TGTTCATTTGCAGTGTTTTCCGGGGCTTATTTCCGTGCTCTTTTGGTTTTGGGGATGGAA
TCTTTTAAGAGCAAATGCAAGGCTGTTTTCAGTAGCAGAGGTTGTTTTGGATGCTGTGCT
AAACCCCCTACAGTTATTGCGATAGATGCATCATCAAAGGGACTGAGAGTTAAAAAACAA
GTAGTAAAAAGATCAAGCAAATCGGACGATTTTTGGAGCACCAGTGCTTGTGATATGGAG
AATAGTGCATTGCATTCCCAGGGAAGCCTTTCATCAATTAGCACATTAAACCAGCAGCTT
GATCCCTTCAATAATGCTGGAAGCACTAGCAGCTCTTCTGAATTTGTTAATCGGGGTCTT
CTTCTCTGGAACCAAACAAGGCAACAATGGCTTGGAAATAAAAAGACTCAGAACAGGAAG
CAAGTTCGGGAGCCTACAATAAGTTGGAATGCCAGCTACGAGAGTCTACTTGGGAGTAAC
AAGTCGTTCGCTCGACCTGTCCCTCTTGCTGAAATGGTGGATTTTCTTGTTGATGTATGG
GAGCAGGAAGGCTTGTATGACTGA
>EVM0000888
ATGGCCACTGGGGCATCAGGAGGTACAATACCTATCAAACTCCACAGCTCTCACAGACCA
AAACCCCCATCTCCATTTCTTGGAAGAACACTTAATCTCAAACCCTATTCAAGGACATCC
ATAGCCACCTTTAACCCCAAAACACCTGCAGTTGTTGCATCATCAGGAGGTGAGTTCTTC
GAGGCAGTTCACAATCTTTTTCTGGGTGTAGGAGTAGGGCTACCATGTACAGTGATGGAG
TGTGGTGATATCATATATAGAAGCACTTTGCCAAAGCCCAGTGGGTTGACGCTTACTGTT
CCTGGTGCTGCTTTAGCTTTGGGTACTTTGTCTTACCTTTGGGCCACTCCCGGTGTGGCT
CCTGGGTTCTTTGACATGTTTTTTCTTGCTTTTGTTGAGAGATTGTTTAGGCCCACTTTT
AAGAAGGATGACCTTGTTTTGGGGAAGAAACTGGGCGAGGGAGCTTTTGGAGTGGTTTAT
AGAGCTTCATTGGCGAAGAAGCCTTCTTCCAAGGTGCCTTATCAGAAGGAAGGTGACTTA
GTATTGAAAAAGGCTACTGAATATGGGGCAGTGGAAATTTGGATGAACGAACGAGTTCGA
AGAGCTTGTGCAAACAGCTGTGCTGATTTTGTGAATGGATTTCTTGAGAATTCTTCAAAG
AAAGGAGCTGAATATTGGATCATATGGCGTTATGAAGGGGAGGCCACACTTTATGATTTG
ATGCAGAGTAAAGAGTTCCCCTACAATGTCGAGACAATGATGCTCAGAGAGGTACAAGAC
CTGCCTAGGGGGCTGGAGAGGGAAAACAGAATCATTCAAACTATCATGAGACAACTTTTA
TTTGCGCTGGATGGCCTTCACTCGACGGGAATTGTGCATAGGGATTTTAAACCACAGAAT
ATTATTTTCTCTGAAGGATCTCGTACATTCAAGATCATTGATCTTGGAGCAGCAGCAGAT
TTGCGAGTGGGAATCAATTATATTCCAAAGGAATTTCTTTTGGACCCAAGATATGCAGCG
CCAGAGCAATATATCATGAGCACACAAACTCCATCTGCGCCCTCAGCTCCTGTGGCAACT
GCACTTTCCCCAGTGCTTTGGCAGATGAACTTACCAGATAGATTTGATATCTACAGCGCT
GGTTTAATCTTCCTGCAAATGGCTTTTTCAGGACTACGTTCTGATAGTGCACTCATACAG
TTTAACCGTCAATTGAAACGATGTGATTTTGACTTAAATGCATGGAGGAAAAGCATAGAA
TCACGTGCCAGCTCTGACCTTCGAAAGGGTTTCGAGTTATTAGATTTAGATGGTGGGATA
GGATGGGAGCTTCTGACTTCAATGGTTCGATATAAAGCGGGACAAAGAATAAGTGCAAAG
GGAGCTTTAGCTCACCCTTACTTCGATAGGGAAGGACTATTAGTTTTGTCCCTCATGCAG
AATCTCAGGCTGCAATTGTTTCGAGCAACACAACAGGATTATGGAGAAGCTGCCGAGTGG
GTTATTCAGCTAATGGCAAAATCTGGAACAGAGAAGGAGGGTGGCTTCACAGAAGCTCAA
CTTCAAGAACTGAGAGAAAGACAAGAGCCTAAAAAGAAGGCTAGTCCTCAAAGGAATGCT
CTTGCATCAGTACTTCGGCTCCAAAGGAAGATTATGAGAACATTGAACGAGAGCATGGAT
GAACTTAACAGACGAAGAAAGAGCCTATGGTGGAGTCGATGGATCCCCAGAGAGGAATGA
>EVM0000883
ATGGCTATGGCTATGGCTATCAATGTCAGCAGTTCATGTTTTTGTGTTGCAGGTAATAGA
ACATTAGGTAATAGACTGAGAGCTGTTGCCTCCGAGGATCTTGTTGTTTCGAAAATAAAG
GATGATAAGGTGAAGTTAGGGGGGTCTGATTTGGAGGTTACAAGGCTTGGAATTGGTGCC
TGGTCTTGGGGTGATACCAGCTACTGGAACAACTTTGAATGGGATGATAGGAAAATGAAG
GCTGCTAAAGCAGCTTTTGATACAAGTGTTGATTGCGGTATAACTTTCTTTGATACTGCT
GAAGTTTATGGATCTAGGTTCTCATTTGGTGCCATAAATTCCGAAACTCTTCTGGGAAGA
TTTATCAAGGAAAGGAAAGTAAAAGATCCTGAAGTGGAGGTAGCTGTTGCAACCAAATAT
GCAGCATTGCCATGGAGGTTGGGACGTCAGAGTGTTCTAATTGCCCTTAAGGATTCCCTC
AATCGCCTTGAACTTTCTTCGGTTGAGCTATATCAACTTCATTGGCCTGGAATATGGGGG
AATGAAGGGTATATTGATGGTATTGGAGATGCTGTTGAACAGGGACTAGTGAAGGCTGTA
GGTGTTTCAAACTACGATGAGAGCAGACTTCGTAATGCTTACAAGAAGCTCAAGGAAAGA
GGTATTCCACTGGCTGCAAACCAAGTAAATTACAGCCTTATATACAGGGAGCCTGAGGAA
AACGGTGTCAAGGCTGCCTGTGATGAACTTGGGATCACTTTGATTGCCTACTCCCCTATG
GCTCAAGGTGTTCTTACAGGAAAGTACACACCAGAGAATCCACCATCTGGTCCTCGAGGC
AAGATTTACACTCCCGAGTTTCTAACAAGGCTTCAACCTCTGCTAAAAAGAATCCAAGAA
ATCGGACAGAGCTACAGTAAAACTAACACGCAGGTAATCTTGAACTGGCTGCTTGCACAA
GAAAATGTCCTCCCAATCCCAGGAGCCAAAAATGCCCAACAGGCCGAGGAATTTGCTGGT
GCACTCGGTTGGAGACTCAGTAGTGAAGAGATCAATGAGCTGCGTTCCTTGGCAAAGGAT
ATAATTCCTCTGGGTTTTGCTCAAACAATAGGGAAATAA
>EVM0000887
ATGGCTGCTACCGCCGGTGCTGTCCTAAATGGGTTGGGTTCTTCTTTCATGTGTGGAGGG
AAGAGGAGCCAAGCCTTGTTGGGAATTGGAGCTAGTAGAACTGGAAGTTTTCCAGTTGGT
ACAAGGAAGTTGGTGGTGGTAGCTGCCGCTCAACCAAAAAAGTCATGGATCCCTGCTGTT
AAGGGTGGCGGCAACTTGGTTGACCCCGAGTGGCTCGATGGCTCGCTCCCAGGTGACTAC
GGTTTCGACCCACTAGGGCTAGGCAAGGACCCAGCATTCCTCAAATGGTACAGGGAAGCT
GAACTCATTCACGGTAGGTGGGCTATGGCTGCCGTGTTGGGTATCTTTGTTGGCCAAGCT
TGGAGCGGCATCCCCTGGTTCGAGGCTGGTGCTGACCCTGGTGCCATCGCACCCTTCTCC
TTCGGTTCCCTACTCGGCACCCAACTCATCCTCATGGGCTGGGTGGAGAGCAAGAGGTGG
GTGGATTTCTTCAACCCCGAGTCCCAATCCGTGGAATGGGCAACGCCATGGTCGAAAAGT
GCTGAGAATTTCGCCAACGCAACCGGCGACCAGGGGTACCCTGGCGGCAAGTTCTTTGAC
CCGTTGGGGCTTGCAGGGACTCTGAAGGACGGCGTGTACATTCCTGATGTGGAGAAGCTT
GAGAGACTCAAAGTAGCTGAGATCAAGCATGCCAGGCTTGCCATGGTTGCCATGTTGATC
TTTTACTTTGAGGCTGGTCAAGGCAAGACTCCTCTGGGTGCTCTTGGATTGTAA
>EVM0005358
ATGGCTTTAGAGCAGCAATTAAACTTAACGCCAGCTCGAAACTCCGTTGACGGCGAAAGG
ACTAACGGCGTTGACGCCAGCATCCGTGACGGCGGAGATGACGGTAACAAAGCGCCGAGA
CTCCCTCGTTGGACCCGGCAAGAAATTCTAGTACTCATACAGGGCAAAAGAGTGGCAGAA
AACAGAGTAAGAAGAGGTCGGGCGTCGGGTATGGGCGTCGGGCCGGGTCAAGTAGAACCA
AAATGGGCTTCGGTATCTACTTACTGTAAAAAACATGGAGTGAACCGAGGACCGGTTCAA
TGTCGGAAAAGATGGAGCAATTTAGCTGGTGATTATAAGAAGATAAAGGAATGGGAGAAT
TCAATAAGAGATGAAACGGAGTCGTTTTGGGTTATGAGGAATGATTTGAGAAGGGAAAGG
AAGTTGCCTGGGTTTTTTGATAGGGAGGTTTATGATATACTTGATGGTGATGGTGGTACG
GCCCAGGGATTGGCACTGGCTGTGGCGCCATCTTCGGCGGCGGTAGAGGCGGAGACAATA
GCGGAGGACGTGGTTTTTGATAGTGGACGGATTGCAGCGGCGGAGGATGGGTTGTTTTCG
GATTTTGAGCAGGAGGAAGGAGGAAGGAGTCCGGAGGCGGTGGTTAAGGAGTTTCAGCCG
ATGAAGGCGGCGGTTGCTAATCCGACGCCGATTTCAGAGAAACAGTACCAACCAGCTCCA
CAAGCAAGTCAAGCTCAAGATTCACTAAATGATAAGAGTCCTACAAATCCTGAGATGGGT
TCTGCTTCACATGAGCAACGGAAACGAAAACGGTTTGCAATAGATGGGGACGAGGAAACC
ATCAGTCCACATGGCCATTTAATTCATGTCTTGGAAAGGAATGGCAAGATGCTGACTGCC
GTGCTTGAAGCTCAGAACACTAATTTTCAGTTGGACAGAGAGCAGAGGAAGGATCATGCA
AATGGCTTGGTTGCTGTTCTTAATAAGCTTGCTGATGCCCTTGGGAAAATAGCTGATAAG
TTGTAG
>EVM0056297
ATGTTGAAACTTTCAATAATTTCCGCCTTATGCATCGCCATTTTCTTATTCGGCCTCTGC
TTCCCGATCGCGCGATCGGAACCTGACGCTGCAATATTAATTCAAGAAGTCACGAGCAAG
GATGGAAAAGGTGAAGTATGCGCAGGGTTAAAAGCAACCGATTCATGCCCCATCAATTGT
TTCCGTGCGGATCCTGTGTGTGGTGTTGATGGTGTTACTTATTGGTGTGGGTGCGCTGAC
GCTATGTGCAGCGGCACTCGTGTTGCTAAATTAGGGGCTTGCGAGGTTGGAAGTGGTGGC
AGCGCTTCTCTTCCCGGTCAAGCACTTCTGTTGATTCATATTGTCTGGCTTATCTTGATT
GGGTTTTCTCTCTTGTTTGGGTTTTTTTAA
>EVM0015037
ATGGCTCCCGCTAAGGCTGTAGTAGCCGATGATCACGTCGCATTCCCCGCAGGGAGCAAA
GACACTCCACTAACCATAACTGATATGTATGGGCTTGAGATCTGGGAGGGTACCCTCCCT
CTCATAGACATGGGAGGCCTTCATGGTCCTCGCCGCTCTGACGCCATCAAACAGCTTGCC
CATGCATGCCAGCAATATGGTGGCTTTATGCTGAAGAACCACGGAATTTCAGAGAAATTG
TTGGGGGACATAATGAGCACAGCAAGAGAGTTCTTCCATCTTCCAGAAGAAGAGAGGATG
AAATTATACTCTCCTGACCCTACCAGCCTTATCAGGCTTGCTACCGGCTTCAAGGATGAT
AAGCAGAATGTCTTCGTCTCGAGGGAATCGTTGAAATTTCACGCTCATCCTATTGAAAAA
TACGTGAATCTATGGCCTACAAATCCCTCATCCTACAGGGAGGTTGTATCCGAGTACTGT
GTAGCTGCTAAAAGGGCAGAAATAACACTACTTGAAGCCTTATTCGAGGGCTTAGGCATG
GAAAGGAAATCTATAGACCAGATATTGGACAACCATGGACAATATGCGTCTCTGAACTAC
TATCCAACTTGTGACAAGTCAAATATTGGGCTTACTTTTGGACTGCGTGGTCACACTGAC
CCCACCATAATCACCATGCTACTGCCAGATGAGGTGCCTGGGCTTGAGATTCTAAGGGAT
GGTGATTGGGTACCCGTCAAGCCTATTCCTAACACCTTGATTGTCCATGTTGGTGACGTC
CTTCAGGGGCTTAGCAATTGCAGATACAAGAGCTTGCTCCATCGAGTAATTGTAAATTCT
GAGACAGAACGTTTATCCATTGCTTCATATTGCTATCCATCAAATGATACTCAAATGGGG
CCTCCTAAGGAACTGATCGATGATGATCATCCGCTGATTTACAAGGATTACACCTACGAG
GAGTTCTACACTACAATGTGGAAACAAAGACTTCCGGATGCCGCCCGCTTGAACGCATTC
AAAATCTCTGCTGCTTAA
>EVM0001285
ATGGCCAGCGGGCTTAAGGCATTGTGGGCGCTGTCCATGACGTTGCTGGTGTCAAACTGG
CAACACTGGGCTCGTGGAAAAGCCACACCTCAAGTTCCTTGCTACTTCGTCTTCGGAGAC
TCCTTGTTTGATAATGGAAACAATAACTACCTCAGCACACCTGTCAAAGTTAACTATCTT
CCTTATGGAATAGACTTCCCTACTGGGGCTTCAGGAAGGTGCAGCAATGGCCTCAACATA
GCCGACACCATTGCTGAACAATTAGGTTTCGACAGTTTCATCACCGACTTTGGTATTGGA
AGTTGCACTAATTTCCTAGATGGTGTGAATTATGGATCTAGTGGAGCTGGCATTCTTGAT
GACACAGGATCTCTTTCGGGAGAATTGTTCACCATGAATATTCAGCTTTATAATCACAAG
ATAACTGTTTCACGCATTGCCAAACAGTTGGGAAGCTATGAAGTTGCTAAGAAGTACCTC
AGCCAATGCATCTACGCCACTGATATGGGTCATAACGACTACCTCAACAATTACTTCTTG
GATAACTACAACAGCAGCCAGTTATACACTCCTGAAACCTATGCTGAACATCTCATTGAA
ACTTACACAGCTCAACTGGAGGATCTGTACTCTACAGGAGCAAGAAAGATAGCCGTGTTT
GGACTTGTCCGTGTAGGATGTATGCCGTCCAACATACAGCAACATCCTAGTGAACTGGAT
AATAGTTCATGCGCGTACAAGCTCAACGAAGATATTCAGATTTTCAACACTAAGCTTCAG
ACACTGGTCGAAGAGCTTAATGCCAACCATACCGATGCTGCATTTACCTACATAAACTCT
TACGACATTGATTCTAATGTGACAAATAATGGCTTCAAATTTACCCGTGAGAGCTGTTGC
AGCGTAATGGAAACTGGCGGCGTCCCATGCAAATTCCTTTCCATCCCATGTGCCAACAGG
AGTGAGTACGTGTACTGGGACGGAGCCCATTTTACAGAGGCTAAAGCGTGGGCCTTCGGG
AAAAGAGCATATAAACGGCAGTCATCTCAGGATGCTTATCCGTATGATATCAGCGAGCTC
GCTCAGCTAAAGCTTCCTGAAAATGATGTTAGCATTGTCAACCATGCTCAGCTCTAA
>EVM0001284
ATGTCTTTAGATGAAAACCAGCAACCTTTATTGCAAGAAGAAGAAGAGAGAGCTTATGAT
TCTGATGAGAAAGTGCTCGTAATTGGGATTGATTCTGACGCCGAAAGCGGTGGCACGGTG
TTGCCACCGTTTTCATGGAAAAAGTTATGGTTGTTTACTGGTCCTGGGTTTTTAATGTCC
ATTGCGTTTTTGGATCCTGGAAATTTGGAAGGGGATCTTCAGGCTGGTGCAATTGCAGGC
TACTCTTTGCTTTGGCTCCTTTTATGGGCCACTGCTATGGGGTTGTTGGTGCAGTTGCTG
TCAGCCAGGCTTGGAGTGGCTACAGGGAGGCATTTAGCTGAGCTGTGTAGAGAAGAGTAT
CCAACCTGGGCTAGAATGATTTTGTGGATTATGGCTGAGTTAGCTTTGATTGGTGCTGAT
ATACAAGAGGTTATTGGAAGTGCTATTGCTATTAAGATCTTGAGTAACGGGGTTGTGCCT
TTATGGGCTGGTGTTACTATTACTGCTTGTGATTGCTTCATCTTCCTATTTCTAGAGAAC
TACGGTGTGAGAAAATTGGAGGCTGTATTTGCGGTCCTCATTGGAGTCATGGCAGTTACA
TTTGGATGGATGTTTGCTGATGCCAAACCCAGTGCCTCCGAACTTTTTCTGGGTATCTTA
ATTCCAAAACTTAGCTCCAGAACAATACAACAGGCTGTTGGGGTTGTGGGTTGCATTATC
ATGCCTCACAATGTGTTCCTGCATTCTGCTCTTGTACAGTCAAGGGAGATCGACCACAAT
AATAAAGTCCAGGTTCAAGAAGCTCTCAGATACTACTCCATAGAGTCAACCACTGCCCTT
GTGATATCGTTCGTAATCAATTTGTTCGTGACGACTGTGTTTGCTAAAGGTTTCTATGGG
ACAGAACTGGCCAATAGTATTGGCCTTGTAAATGCAGGGCAATATCTTCAAGACAAATAT
GGGGGTGGATTTTTCCCAATCTTATACATCTGGGGTATTGGATTATTAGCTGCTGGCCAA
AGTAGCACCATTACTGGGACCTATGCAGGACAGTTTATCATGGGAGGTTTCCTGAACATG
AGGTTAAAGAAATGGCTAAGGGCATTGATCACTCGAAGTTGTGCTATCATCCCAACGATA
ATTGTTGCGCTTATTTTTGATACCTCTGAAGATTCTCTAGATGTTCTGAATGAATGGCTA
AATGTGCTGCAGTCAATACAGATTCCTTTTGCACTCATCCCTCTTCTCTGTTTGGTCTCC
AAGGAGCGAATCATGGGCACTTTCAAAATTGGCTCCATCCTTCAGGTCGTTTCTTGGCTT
GTGGCGGCCCTGGTGATGGTAATCAATGGTTACCTTTTGCTCGACTTTTTCTTCAATGAA
GTGACTGGAGTAGCATATACCACTGCAGTATGCACTTTTACAGCTGCATATGCTGCGTTT
ATAATTTATCTCACTTCTAGGGGCGTTACATGTTCTTCCTGGCGCGGCCCACCTAAACAG
ATAGAAGTAGAGTGA
>EVM0001281
ATGGTCATTTCAGACGCAGAGAAAAGAATCCCAGTAATGGAGATGTTACAAAGTGGAAAA
GTACAAGAAGAGGTGAACCTAGTAGGGAATGTGAAGAAACAAGCCGACAAGCTGGAAATC
AGTCTCAAAGATATCCAATCTGTCCTTGAAGATGCAGAAAGAAAACAAGTGAAGGAAAAG
GCTGTAAAAGTGTGGCTCAACAAAGTAAGAGATGTATGCTATGATATGGATGACGTGCTA
GATGAATGGAACTATGCAATTCTTACATGGAAAACGGTGGATGATGAAGAAAATATTCAC
AACCAACAGAAGATACGATGTTCCTTCCTGGGATCTCCTTGCTTTCGTCTCAATCAAGTG
GTTCAACGTCGCGACATTGCCCTTAAGATCAAAGAAGTTAGTGAAAAAGTGGATGAGATT
GCCGATGACAGAGCTAGGCGTGACCTCCAAATTAACAAAGGCACTGATGAAATACGACTA
ACAAGTACCTCTCTTGTTGATGAATTGAACGTGTGTGCTCGAGATGATGAAAAGAAAATT
ATTGTAAGCAAGCTGCTGGCTGAAAGTAGTCAGGAAGCACGGGACGTGGATGTCATCTCT
CTTGTAGGGTTGGGCGGGATTGGAAAAACAATTCTCGCCAAACTAGCTTTCAACGATGAT
GAGGTTAAGGCTCATTTTGAGAAAAAAATATGGGTGTGTGTTTCAGAACCATTTGATGAG
GTTAGAATAGCCAAAGCTATCATTGAGCAGCTTGAAGGGAGCACACCGAATTTGGTTGAA
TTGCAACCCCTTTTACAAAGAGTTTCTCAATCCATTAAGGGAATGAGGTTCCTTCTTGTT
CTTGATGATGTCTGGACCGAAGATCGTAGACATTGGGAACAACTGAAACCATCTCTAGTA
GGCTGTGCACGAGGAAGCAGAATTCTAGTGACCACTCGTAAGGGTGTTGTGGCAACGGGG
ATGGGAACGAACCACCGGATTGACATTGAAACATTGTCTGATGATGCATGCCAGTCAATA
TTCAATCATATAGCATTCCACGAAAGAAGCAAAGATGAACGTGAAAAACTGACAGATATC
GGAAATAAAATTGCAAACAAGTGCAAGGGCTTGCCTCTAGCTGCCAAGGTATTAGGAGGT
CTAATGCAGTCTAAAACAACAAGAGAAGATTGGGAAGATGTTTTATCTAGCGAACTATGG
GGGCTAGGTGAGGTTGATAAAGTTCAAGTTGAAAAAAATATATTTCTACCTTTGCTTCTG
AGTTACTACGATTTACCTTCTGTGGTAAGACGATGTTTCTTGTATTGTGCCGTGTTTCCA
AAAGACTACGAGATGAACAGAGATGAATTGGTGAAGATGTGGATGGCACAAGGTTACTTG
AAGGATCCAAATAGAGATATGGAGGTTGCTGGAGAGCAGTACTTTCAAGTCTTGGCAGCG
CGCTCTTTCTTCCAAGATATACAAAAGAATTATCGAAAAGATATCATATTCAAGATGCAT
GATATAGTGCATGATTTTGCCCAATATATGACTGAAAATGAATGTCTCCGCAGCCTCTTG
ATCGGCAATGGTGTATACCGATGGCTTGGAGCTGCACTACCTGATGCAATGAAGCAGTTG
ACATGCATCAGGTCAATGAATCTGTCAGGGTCTTTAATCGAAGAAATACCAAAAGAGGTA
GGGAAATTGATACATTTGAGACACCTGAATTTGGAATGGTGTAGAGAGTTGGTGTCCCTG
CCAGAAACCATATGTGATTTATGCAATCTGCAATCCCTAAACGTTTCAGCGTGTTGGTCT
CTCCAGGAATTACCTCGAGCGACTGTAAAACTTATCAATTTGAGGCATCTTCATATTTAT
GCTTCAAGTGTAGTCTTCATGCCAAAGGGAATAGAGAGGTTAACATGTCTTCGAACATTA
GATTGTTTTATTGTGTGTGGTGGTGGTGAGAATGAAAGTAAAGCAGCTAATTTAAGAGAA
TTAAAAAACTTAAATCACATTGGAGGGAGACTGCAAATAAGGAATCTACGAGGAGGCATA
GAAGACGCTGCGGAAGCACAACTCAAGAATAAGAAGCGCCTGCTTTTCTTACAGCCTCCG
TCAGACTTGGAAAGACTACTCATATATAAGTACGGAGGGATAGTTTTGCCAAATTGGATG
ATGGCATTAACCAGATTACAGGATCTTAAACTCAATAATTGTGAAAACCTGGAGGTTTTG
CCTCCGTTTGGAAGATTGCCCAACCTTGAAAGCCTGCAATTAGGCCGCGTGGGGGTGAGA
AGGTTGGATGGTGGATTTTTAGGTATAGAAGAAGTTGAGAATGCCAATATAAATGAAGGA
GAAATTGCAAGGGTCACTGCTTTCCCGAAATTGAAACGACTTGAGATTTGGTATCTCGAA
GAATTAGAAGAGTGGGATGGAATTGAAAGGAGAGTGGGAGAAGAGGATGCCACCACAACT
TCAATATTCATTATTATGCCACAACTTCAACAGTTGGAGATTGCCCATTGCCCATTGTTG
AGAGCACTACCAGACTATGTTTTGGCAGCGCCTCTACAGCTGCTAGACGTAAGAGGTTGC
TCTCATCTGAGGAAACGTTACGGGAAGAAGAAGGGTAAAGATTGGCACAAGATTTCTCAC
ATCCCAGAAGTTATTATTCATCGACGGAATCATTTGTAA
>EVM0057271
ATGAAACCGATCAATGAACCCGAAAGCATGGAGAAGGAAGAAGACAGTGAAGTGAAGTCC
TTAGCTGAGTTTCTGATGACCCATCACTCTGAGCAGCTTCATTCCATTGTCGTCTCTCCA
GACCCCAAGCTTCATTACCCTCTCTGCATAGATTTTACAGATTTGCTGAACGAGAATTCT
CGACTTGCTCATCTTGTTTTGGCTCAGCCAACTGTGTACTTGCTGCTTTTCGACCGGGCT
GCCTTCTGGGCTCATAAAATTGTGATCAAAGGTTTGAAATTTGGGGAGAAAGGGGTTGAG
AAGAAGTTCATTCATGTGCGGATTAATGTATGTGGATCTCCACTTGAATGCCCTGAGACG
TTTCCGAGCATTGGGCGTGTGAGAGTGAAGCATCGCAGAATTCTTCTCACTCTTAAAGGG
ACTGTAATCAGGTCTGGAGCGATTAAGATGTATGAAGGGGAGAGGATGTATCAGTGTCGG
AAATGCAAGCATGTTTTCCCAGTTTACCCTGAGTTGGAAACTAGAAACTCCATAACACTA
CCTTCGTTTTGCCCTTCTCAGAGGTCTAAATCCTGTGAAGGCTCAAGGTTTGACTGTGTC
GATGAATCTGTAATACGCCATGATTACCAGGAAATCAAAATCCAAGAGAGCACACAGGTG
CTGGGTGTTGGGGTCATTCCTCGGTCAATTCCTGTCATTCTCATGGCTGATCTTGTTGAC
ATTGTAAAAACTGGAGATGATATCATTGTTACTGGGATTTTGACTGCAAAATGGTCTCCT
GATTTAAAAGATGTTCGATCCAATCTTGATCCTGTATTAATTGCTAATTATGTGAGGAGA
ACTAATGAGCTGAAAGCAAATATTGACATCCCCAATGATGTTATAATAAAATTCAAGCAC
TTTTGGTCAGACTTCAGTGATACTCCTTTGAAAGGGAGAAATGCCATTCTGCGAGGTATC
TGCCCCCAGATTTTTGGACTCTTCACTGTGAAGCTTGCTGTTGCATTAACACTTATTGGA
GGGGTGCAACATGTTGATGCTTCTGGTTCAAAGATTCGAGGAGAGTCTCATTTGCTTTTG
GTTGGCGATCCAGGTACAGGCAAGTCTCAGTTCTTAAAATTTGCTGCAAAGTTGAGCAAC
CGGTCTGTTATCACTACTGGGTTGGGAAGTACCAGTGCGGGATTAACTGTTACTGCAGTC
AAGGATGGAGGGGAGTGGATGTTGGAAGCTGGAGCCCTTGTTCTGGCAGATGGAGGGATT
TGTTGCATTGATGAATTTGACAGCATGAGGGAGCATGACAGGGCAACGATACATGAAGCA
ATGGAGCAACAGACTATAAGTGTTGCTAAGGCTGGTCTGGTTACTACTTTAAGTACTAGG
ACAATTGTCTTCGGTGCAACAAATCCCAAAGGACAGTATGACCCTGATCAATCTCTCTCT
GTCAACACTGCACTCTCGGGACCATTATTGAGCAGATTTGACATTGTTTTGGTCCTCTTG
GATACGAAGAATCCGGAATGGGATGCTGTTGTATCATCTCACATTCTCAATGAGGGTGAA
TCAAACAAAGAAGATCATGATGAAGATTTGGGTAACATCTGGACATTTGCTATGCTTCGC
AGGTATATTCATTTTGTAAAGGGGTACTTCAGGCCTGTGCTTACCAAGGAAGCTGAAAAG
GTTATTTCAAGTTATTATCAACTCCAACGAAGATCTGCAACTTATAATGCAGCAAGGACG
ACTGTGCGCATGCTGGAAAGTTTGATACGCCTAGCTCAAGGTCACTCGGATGGATGCATT
ATGGCAATTTTATGTATCGAATCATCTATGACTACATCAGCCATTGTTGACAGTGTTGGG
AATTCCCTTCACTCAAATTTCACAGAAACTCCTGATCAAGAATATGCCAAGCAAGAGGGA
CTAATACTTGAAAAGTTGAGATCGTTTATGAGTTTTCAGGTGTTAACATAA
>EVM0055280
ATGTCATCTGATACTACATGCCAAGGTAAGAGTTCATGGCCAGAGCTTCTTGGAGCAAAG
GGGAAGGTCGCTGCTGCGACGATTGAGAAAGAAAACCCACTTGTGGAAGCACAAATTGTG
CCAAAAGGATCATCAGTTATCCTAGACTTTCGTTGCGATAGGGTTTGGGTTTGGGTTGAT
GAAAGGGGCATTGTTTTTCAAGTCCCTCATATTGGCTAG
>EVM0055282
ATGGCTCATCAGTGGTTAGGTTTGCTCTACGTTGTCTTCCTGATCTCTGTCTTTGTGTTG
GCTCATGCGAGGATCCCTGGAGTTTACACCGGTGGACCCTGGGAGAGTGCTCATGCTACC
TTCTATGGCGGAAGTGACGCCTCTGGAACTATGGGAGGTGCATGTGGGTATGGCAATCTG
TATAGCCAAGGGTATGGAGTGAACACAGCAGCACTGAGCACGGCGTTATTCAACAATGGG
TTGAGCTGTGGGGCCTGTTTCGAGATTAAATGCGCAGATGATCCAAGATGGTGCAACCCA
GGAAGCCCATCCATCTTAGTAACCGCCACTAATTTCTGCCCTCCTAACTTTGCTCAACCC
AGTGATAATGGTGGTTGGTGTAACCCGCCTCGTCCTCACTTTGACCTTGCTATGCCCATG
TTCCTTAAGATCGCACAGTACCGTGCTGGTATTGTCCCTGTCGCTCATCGCCGGGTACCG
TGCAGGAAGCAAGGAGGAATCAGATTCACAATCAACGGTTTCCGTTACTTCAACCTGGTT
TTGGTGACCAACGTGGCGGGTGCAGGGGATATCGTGAATGTCTGGATCAAGGGCTCCAAG
ACTGATTGGATGACCATGAGCCGTAACTGGGGACAGAACTGGCAATCCAATGCCGTACTC
GTGCGATGGCCGCTCTCTGCTTCTATAAACGTGTCGCCACCTAATTGGCAGTTTGGTCAG
ACCTTCACGGGCAAAAATTTCCGCGTCTGA
>EVM0055284
ATGGACAGGGAACAAGAAGAGCTCCAGTTTCTTGGGTTCTTTGGCATCTTCAAAGAATCC
TTCAAGATCATCTTGACATGGAGAAAAATCTTCAGCCAGATAACCCTAGCTCTCATCCTT
CCACTGTCCTTCATCTTCCTAGCTCATATGCAAATATCCCAGCTAATTTTCTTCAAGATC
CTTGACAATCAAGATACCTTAGATGGAACCCAGGTTGGAACAGCAAAATATGCTAAACTC
TCCGATATCATCTCCTCGGAATGGACTGCGTTTTGGCTCTTCAAGTTTGCCTACTTCACT
TTCCTTCTAATCTTGTCCCTTCTTTCCACATCTGCAGTTGTTTATACCATAGCCTGCATA
TACACTGCCAAGCCAATCACCTTCAAGAAGACCATGAGTGTTGTGCCAAAGGTTTGGAAG
AGACTCATGGTCACCTTTATATGGAGTTTTGCTGTCGCTGTGCTCTATAACATTGTTTCC
GTAGTTGTTTTGATCATCTTGTTTGTTACGCTTATCAACCAGGTGCCTTCATATGGCTTC
AGAATTTTATTTCTTGTTGTTCTCGTTATCTTATATTCTGTGGGGTTACTGTATATCACC
ATAGTTTGGCATCTGGCGAGCGTGATTTCTGTTTTGGAAGATTATTATGGGATTAAAGCC
ATGATGAAGAGCAAGGAACTGATAAAAGGTAAGTTGGGAATTGCAGCTGCTATTTTTATT
GTGGTTGGAATCTGTTTTGTGGGAATTCAATTCCTGTTCGAGACTTTTGTGGTTCTTGGG
TGGCCAGTGGAAATCAGAATTGCAATGGGATTGCTTTGCTTGTTATTGTTGTTTAAGGTG
ATTCTCTTCGGCCTTGTCATCCAAACAGTTCTTTACTTTGTCTGCAAATCGTATCACCAT
GAGAATATCGACAAGTCCTCCTTATCCGACCACCTTGAAGTTTATCTCGGGGAATATGTT
CCTCTCAAATCTAAGGATGTCCAGATGGAGCAGCTTGAAGCCTAG
>EVM0055288
ATGGACATGGGTTTATGGTGCTTCAAGAGTGTCATAAATGACATAAAACCGAAGCCATTT
GATTACAGAAACATTTACCAGCAATTCAAGATTCACAGGCATCATGGGAAGAGTTTCTTC
TCCAAGTCTCTTGCTCCAGATGGTTTTCCTCCTAAATTTCTAAGAAAAAAGGGATGGGAA
GTCAGAGGCTCAAGGTCTTACAAATGCCAGCTGATCAGTGAAGCTTTAGGCCTCGACGTC
CCTCTTCGATCACAGCTTCCAAGCTTTGACTTTCCATTGTCAACCAAGAGCTCCTCTCGC
GTGACTATCGGGAGATGGTACTGCCCTTTTGTGTTTGTTCGAGAAGAAGCTAGAATGAGG
GAGCAAATGAAGAGCTCAATGCTATACAGCATGGCTCTGGAGCAATACTGGAAGGAGATC
TACTCGTGCGAGAACTCTAATAACGAAGCAGGAAACACTGTAATGGTTCGTGTAAATGTG
CAGAGAGAAATGGATTTGGTCTTCGGCACGGAAGCGACGAGGGATAGTGGTAGAGGAAGT
TCTACTGCTCATGGTGGGATTATATGGTACAGAGCTGTAAAAATAAACAGCAGTTCTGGG
AGAGGAGGGCTTAAGGTGGGTGTAAGCTTTGCAACTGTTGAAAAAATGAAGCGGGTGCAG
GAGGCAGGAGGATGGATTGACGGGTCAGATGTGAATGAGAGAGTGGAGAGGGTAGTGGAA
TTTAGAGGTGAGAATGGGTGGAGAAAGTTTGGATGCTATACGTTGGTAGAGAGTTTTGTG
TTGAGAAGGATGGATGGAAGTTTGGTGCTGAGATGTGACTTCAGACACACCCATAAAATC
AAATGCAAATGGGAATAA
>EVM0057275
ATGGCCAGTAGTTCTCTACTCAAACTTGCAACCATTCTCTCCTTAGTCGTTTCCATCCTC
CTAGCCTTGCACACTCAAAAAACCTCATCGGTCGATATAGAAGATGAAGAGTACGTTCTT
GACACCCCGCCAGTCAATTTCATCAGATCAAGAAGCCGGTTCTTGGCCAGTGTCATAAAG
AAAGGTACACGATGTCACGCTGAGCGTTCTAACATATGTAATGGGGTATCGGCTAACATA
GGCACGGGGCTGCTTTACTGTTGCAAGAAGCATTGCCGCAATGTTCTTGGAGACAAGAAC
AACTGTGGACGATGTGATAACAAGTGCAAATTTGGAGAGTCTTGCTGCAATGGAAAATGT
ACAAACGTCGTTTTCGATGTCAATAATTGTGGAACATGCAGCAATAAGTGTGCTCCGAGG
GTGAAATGTCAGTTTGGAACATGTGGGTATGCTTAA
>EVM0057274
ATGGAGGGAAGCTTGAGCTTGTTTTCTGCATCTTCTTTGACCAACTGCTCTATCCTCCTC
CCTGCTTCCACTGCCTCTGCTTCTCTTTCTTTATCTCATCCTCATTTCTCTTATGAGTAT
CCCCTTAAATTTCCTCATCTTTCACAGCGTGCGTCTCCAAAGCATGCTTTCAGTTTTCCA
TTATCACCTTCTTCTTCTTACTCTACTACTACTACTACTACTACTACTACTACTCAAAGA
AGCAGAAGCAGACATGCCAACTTCATTTCCAGGTGCTCCACAAGCAATAGTAGGAAGGCT
GAATTGGAACTCGAATCATCATCATCACCATCACAACCTGTAGATGATGATGATGGTGAT
CTTGGATGCGTGGCTACAGACCTTGACTTGGAGTGCCTCGTATCCGAACCCAACCTCGAC
GCTCCACGCATCCAGTTGTCGCCAACAGAAAAAGGAGAAACAGCAACTAAAAGCTTAATT
GAAACGATAACGGAGACTGCAGTGCTGGTCTCTCCCTTCTTCTTTTGGGGCACTTCTATG
GTGGCAATGAAGGAGGTTTTGCCCCTCACTGGCCCTTTCTTTGTGTCTTCCTTTCGCCTC
ATTCCAGCTGGCTTGCTTTTGGTTGCCTTTGCTGGATTCAAAGGGAGGCCTCTGCCTTCT
GGACCCACTGCTTGGCTCACCATCTCTCTCTTTGCCCTTGTTGATGCCTCCTGTTTTCAG
GGATTTCTTGCTCAAGGATTGCAGAGGACTTCTGCTGGTTTGGGTAGTGTCATAATCGAC
TCGCAACCTCTGACAGTGGCTATACTTGCTAACTTGTTATTTGGTGAGTCCATTGGGATC
GTTGGAACTTCAGGCCTTGTGCTTGGTGTTATAGGCCTTTTACTTCTTGAGTTACCTACT
CTAGCATTTGATGAAAGTAATTTTTCTCTATGGGGAAGTGGAGAATGGTGGATGCTTCTT
GCTGCTCAGAGCATGGCAGTTGGCACGGTCATGGTTCGATGGGTTTCAAAGTACTCTGAT
CCTGTTATGGCAACTGGATGGCATATGGTTATTGGTGGTCTCCCTCTTCTTGCGATCTCT
GTTCTCAACCATGATCCTGCCTTCAGTTTGAGTCTCAAGGACCTGACAGCAAGTGATATA
TTGGCACTACTTTATACGTCTATATTTGGAAGTGCCATTAGTTATGGAGTGTACTTCTAC
AATGCAACGAAAGGTTAA
>EVM0049283
ATGGCTGCCGCAATTGTGGTGGTTTTTGATTTTGACAAGACCATCATTGATGTGGATAGC
GATAATTGGGTCATTGATGAGTTGGGTTTCACTGAATTGTTCAATCAACTCCTTCACACC
ATGCCATGGAATTCTCTCATGGATAGGATGATGAAGGAACTTCATTCAAATGGAAAAACC
ATGGAAGACATTGCAGAGGTTTTGAAACGCATTCCTATTCATCCCCAGGTTATCTCTGCT
ATTAAAGCAGCCCATGCTTTAGGGTGTGAGTTGAGGATTGTAAGTGACGCAAACATGTTC
TTCATTGAGACCATCCTGAAACATCTTGGATTGAAGGATTATTTCTCTGAAATCAACACG
AACCCAGGTTTTGTCGATGAAGCAGGGAGGTTGAGGATTTCTCCTTTCCATGATTTCACT
CAATCTTCCCATGGCTGCAGTCTCTGCCCTCCAAACATGTGCAAGGGTCTTATCATTGAA
AGAATCCAAGCTTCTATATCCAAAGAGGGAAGCAAGAAAATCATCTATCTTGGAGATGGC
GCTGGCGATTATTGCCCGAGCTTGAAGCTCACAGAGGCAGACTACGTGATGCCAAGGAAG
AATTTTCCAGTGTGGGATTTAATTAGCAAGAATCCCTTGCTTATCAAGGCAGAAATTCAT
GAATGGACCGACGGGGCGGAGATGGAACATGTTTTGCTCCAAATTATCGAGAGAAATTCC
AGGGAGGAGATGAATAGCAATTCTGCTCAGCTGTTCTCGGCTGACTGCAAGTTGCAGACT
ATATCAATTGCTAGCCATGACGCCTTGCCTCAAGCTCTCTCAGTTACTCAGTAG
>EVM0009782
ATGAATCCCACCACTGAACCACCACAACTTCAGCCACCTCAACCACCTCATCCCCACCGT
CACTCAACTTCTTGTGACCGTCATCCAGAAGAACATTTCACTGGTTTTTGCCCTTCATGC
CTTTGCGAGCGTCTTGCCGTGCTCGATCCCAACACCTCCGCCGCCGTTTCTTCTTCCTCT
TCCCGCAAACCCACTGCCACCGCCGCCCTTAAAGCCATCTTCAAGCCTTCCCAACCGTCG
AGCTCTAACAATAATAATAACAGCAGCAAGTCTTCGTTTTTTCCCGAGCTCCGCCGTACT
AAATCCTTTTCTGCCTCTAAAAACGAAGGTTTTTCTGGGGTTTTTGAGCCTCAAAGAAAA
TCTTGTGAAGTTCGAGTGAGAAATACTCTTTGTTCTCTCTTTAATCAAGACAACGAAAGA
AATCCATCTATTAAAAAAGAGCCCTTTAAAGGACTTGAAATCGAGGCTGTTGAGCCCAGA
ATCTCTTGTTCTAGTGTTCGAGGTCCAGTTTTTGAGTCTAAGGAAGAGGGCGAAATCGAG
AACGAAACCGACACTGAAAATGAGAATGTGAATGCCAATATTGGTGGAGATGTCTTGGCA
AATGGGGTTTTAGAGGAGTCTAATTTGACAGCGAGAAACTCGAATGCAAACCCAATTGAT
GAGATTATAGAGGAAGAGGAAGACTACTTCGAAGACGACGAAGAAGGGATTGTTATAGAG
CCAGAGCCAGTTCAACAAGCAGTTTTGGAGGAGCTTAAGACCATGAAGGACCATATAGAT
CTTGATTCACAGTCTAAGAAGACTTCAGGGAGGGATTTTAAAGAGATTGCTGGTAGTTTC
TGGTCTGCTGCCTCGGTTTTTAGCAAGAAATTGCAGAAATGGAGGCAAAAGCAGAAGCTT
AAGAGGCAGAGAAATGACGGTCCGTGTTCGGCTACATTGCCTGTGGAAAAGCCAATTGGG
AGGCAGTATAGGGAGACTCAGTCAGAAATTGCTGATTATGGGTTTGGTAGAAGGTCTTGT
GACACGGATCCGAGGTTCTCTCTTGATGCCGGGAGGATTTCTTTTGATGATCCTAGGTAT
TCTTTCGATGAGCCTCGTGCTTCTTGGGATGGATATCTGATTGGAAGGACATTCCCAAGA
ATGCCTACAATGGTTTCTGTTGTTGAGGATGCTCCTGTTAATGTTGTTTTAAGGTCTGAT
ACTCAAATCCCGGTCGAGGAACCACCACGAATATCTATGAATTCCATCAATGAAGATGAG
GCTGTCCCTGGTGGGTCTGCTCAAACTAGGGATTATTATTCTGATTCTTCCTCGAGGAGG
AGGAAAAGTCTTGACAGGTCTAATTCTATTAGGAAGACTGCCGCAGCTGTGGTAGCGGAG
ATTGATGAGTTGAAGGCTGCTTCCAATGCCAAGGTGACACCAGCTACTGTGGATTATATC
CATGGACCTAAGTTGGCGGTTCCTGATAGGGACTTTAGGGATTCAAACTCGAATTCCTTG
AGAGATGATTGTTCTGAGACTTTTGACATGGGTTTTAGGGACAATGCCTCTTTGGTGGGG
AATGGTGAAAGGAAAGGGGCCAAGAAGTCGCGGAGATGGAGCAAGGCATGGAGTATTTGG
GGGTTTATACACCGGCGAAGTGTCAACAAAGACGATGATGAAGATAGGTATAGCAGAACA
AATGGGGTTGAGAGGTCTTTTTCAGAGTCTTGGCCAGAGTTGAGAGGGGAACGTAATGGA
GATGTAAGAGGGGGGTTCAATCCGAAGATTTTGAGGAGCAACAGCAGTGTTAGTTGGAGG
AACTCTCATAATTTTGCAGGTGGTGGGTCTTTTAGCAGTGCAAGGAAGAGCAGTGCTGAG
ACTAATGGTAATGGGAGAAAGAAAAGGGATGAGTTCGTGTTGGAGAGGAACAGGAGTGCA
AGGTATTCACCAAACAACGTAGAAAATGGACTCCTGAGGTTCCGCTTGACGCCACTGAGG
AACAGTCGTCGAAATGGGTGGGGGAAGAGTAAGTCCAGTCATGCACAATCCTTTGCAAGG
AGCGTGTTGCGATTATACTGA
>EVM0009783
ATGAAACACCAGCAGATTACCCTTCAAAGAAGTGGTAGCTGTAGCAGAAGCACAAGAAAA
ATAATCCCATCTAACTTCATGAGATCGATCCCTGAACAAGAAGATAATCACTCTCCAGTA
CTCTCTTTGCAACGCCATGATAATACCAAAATCTATTCAAGATTCACTTGTTTCTTTCGT
TCAATACTCAAAATTATATCTTTCCCCAATATAATCATCCCCAAAACCAGTAAATGGCTA
TCAATCCCAACCCAGTACCTCTCCATAACCCCTTCTCTTGGCCGGAAAGTCACCGGAACC
CTCTTCGGAAACCGCCATGGTCATGTCAGTTTCGCAGTCCAGGATGATCCTGGCTCTGAA
CCGGTCTTGTTACTCGAGCTTTCGATTTCTACGGCAATGTTAGTTAAGGAAATGTCATCA
GGATTGGTCAGGATCGCCCTGGAATGCGATAAGGTTCGTGCTTCTCAGGTTCAGACAGGC
CGGTCGGGGAAGCTCTTTAATGAACCAACATGGTCTATGTATTGTAATGGAAGGAAGTGT
GGATACGCCGTGTCTCGGAGGTGCACATATTCTGATTGGTACGTGCTTGGAACTGTGCAG
AGTGTTTCGGTCGGTGCTGGGGTGATTCCAGTGGTGGAGGATGGGCGGAAGAGCGGTGGT
GGGGAAGGTGAATTGCTGTATATGAGGGCTAAGTTTGAGCGAGTTGTAGGGAGCCGTGAC
TCAGAGGCGTTTTATATGATGAATCCTGAAGGAAATGGAGGGCCTGAACTCAGTATATTT
TTACTCAGAATATGA
>EVM0040868
ATGGCTTACTCGTCTTCAAATGGTTCTAGCTCTTGGACGCCCAAACAAAACAAGCTATTT
GAGAAGGCACTGGCTGTATATGACAAAGACACCCCAGACCGCTGGCAGAATGTGGCCCAG
GCTGTGGGGGGTGGCAAGTCAGCAGAAGAAGTTAAGAGGCACTACGATCGTCTTGTGGAG
GATCTTACTTATATAGAATCTGGCCAAGCCCCGCTGCCAAATTACAAGTCCTCCGGGAGC
AATAGTAGAGGACTTGCTGAAGAGCAGAGGCTTATGAGGAATTTAAAGCTGCAATGA
>EVM0031655
ATGGCTTCCTCTACTCTATCCCCTGCCACTCTCTCACAGCTATGCTCTAGCAAGAGTAGC
ATGTTCTCTCCTACACATGCGGTGTTTGTGAAGCCAACAAGGACAAACATGGCGTTAAAG
GAGAAAGGAATGAGAATCGCATGCCAGGCTACGAGTGTTCCTGCCGATGATAGCGTGCCT
GATATGGAAAAGAGGAAGCTTATGAATCTGCTGCTTTTGGGTGCTCTTTCACTCCCCACT
GCTGGCATGTTGGTTCCGTACACCTATTTCTTTGTCCCTTCTGGGCTAGGAGGAGGTGGT
GGTGGTACCATTGCCAAGGATGCTCTTGGAAATGATATCATCGCAGAGCAATGGCTTAAG
ACTCATGGCCCTGGTGACCGAACCCTTAGTCAAGGATTAAAGGGAGATCCAACCTACCTT
GTTGTGGAGAAAGATAGAATTCTTGCAACTTATGGAATTAATGCAGTCTGCACGCACCTT
GGGTGTGTGGTGCCTTGGAATCAAGCTGAGAAGAAGTTCATCTGCCCCTGCCATGGATCA
CAATACAATGACCAAGGAAGAGTTGTCCGAGGACCTGCTCCTCTGTCATTGGCACTGGCT
CACTGTGATTTAGACGACGGGAAGGTGGTCTTCGTTCCATGGGTCGAAACAGATTTCAGA
ACCGGAGATGCTCCATGGTGGTCTTAA
>EVM0031652
ATGATTAATTTTGAAGAGACTGAACTGCGTCTAGGGTTACCTGGAGGTGCTGGTAACGGA
AATGATGTCGACGGTGCGAAGAGTAACGGGAAGAGAGGGTTTTCAGAGACCGTTGACTTG
AAGCTTAACCTTTCAACAAAAGAAACTGGAAAGGGTGGGATCAGGAGAAGTAGCAATGAA
GGAGAAAGCCTTGTGGGTTGGCCACCCATTAGATCTTTCCGTAAAAATGTCATGGCCAAG
TCCGGCAGCGGTGGCACCGGTGCAGCTTTCGTTAAGGTTAGCATGGATGGTGCCCCATAT
TTGCGAAAGGTCGACTTGAAATTATACAAGAGCTACCAAGAACTCTCTGATGCTCTAGGC
AAAATGTTCAGCTCCTTCACCATTGGCAGCTGTGGCTCCCAAGGAACGAAAGACTTCATG
AATGAAAGCAAATTGATTGATCTTTTGAATAGCTCTGAGTACGTGTCAACTTATGAAGAC
AAGGATGGAGATTGGATGCTTGTGGGAGATGTTCCATGGGAAATGTTTGTTGATTCATGC
AAGCGCTTGAGGATCATGAAAGGGTCTGAGGCCATTGGACTTGCCCCAAGAGCTGTGGAG
AAGTGCAAGAACAGAAGTTGA
>EVM0015038
ATGGATATTATCGAGGTTGAAGAAAATTTGTTTTTAGCAAGTGATGCCAAGCTTCATGGA
GAAATGTGCAAGGAACTCTATGTAGTTTATTGCAAAATATCTTCCATTTTCCCATCCTTG
GAAGCAGCAAGACCTAGGAGTAAATCTGGCATCCAAGCATTATGTTTATTGCATATAGCC
CTCGAGAAAACCAAGATCGTTCTCAAGCATTGCTCAGAATGCAGCAAACTTTACTTGGCT
ATAACCGGGGATTCTGTCCTTTTAAAATTTGAAAAGGCAAGATCTGCTCTTGTAGAGAGT
CTTAGGCGTGTTGAAGATATAGTTCCACAATCAATTGGATGCCAGATTTTGGAGATTGTA
AGCGAACTTGAGAGTACTGAATTCTCACTTGATCCGTCGGAGAAGCAAGTTGGTGATGAG
ATAATTTCATTGCTTCAGCAGGGGGGGAAATTTGATAACAGTAATGACAACAACGAGCTT
GAATCATTTCATCAGGCTGCTATTAAAATTGGTATTACCTCTTCTAGAGCAGCTCTTTCA
GAGAGAAGGGCTCTTAAAAAACTTATAGAAAGAGCTCGTGTGGAGGAAGACAAGCGCAAG
GAATCAATTGTGGCCTATCTCTTACATCTCATGAGAAAATACTCCAAGTTATTTAGAAGT
GAACTTACTGATGACAATGATTCACAGGGTTCAGCACCTTGTTCGCCAACTGTTCAGGGT
TCTCTTGAAGATGGAGGCCCTGGTGGCAATGGCCATGCCTTTGAGCGACAGCTATCAAAG
CTTAGTTCATTCAATTTCAAACCAATTTATAGGAAATCTGGCCAAATGCCTCTTCCACCT
GAAGAATTGAGGTGTCCTATATCATTGCACCTGATGTATGATCCAGTCATCATTGCTTCT
GGACAAACATATGAAAGGATCTGCATTGAGAAATGGTTCAGTGATGGGCATGACTCCTGT
CCAAAGACTCAACAAAAGCTTTCTCATCTCTGTTTGACTCCTAATTATTGTGTAAAGGGT
CTCGTTGCTAGTTGGTGTGAACATAATGGAGTCCCAGCACCTGATGGTCCCCCCGAGTCT
CTTGATCTCAACTACTGGAGGCTGGCAATGTCCCAGTCTGACTCGTCCAATTCAAGAAGA
TCAGTGGAAAGTGTCAGCTCTGGAAAGTTGAAAGGGGTCAAGGTAGTTCCTCTGGAGGAA
AGTGGTCCCATTGAGGAGGCTGCAGAAAAAACTGAAAACTTGTCTCCGCAACAGGAAGAT
TCCATGCTGGAAGACGCCTTCGAGGACAATGTATTTGAAAGATACCAGAATTTTTTGAAC
ATCTTGAATGGTGATGAAGACTTGAAGAAGAAGTGCAGGATAGTAGAACAAGTGAGGCTT
CTGTTGAAGGATGATGAGGAGGCCAGGATTTTTATGGGGGCCAATGGGTTTGTTGAAGCT
CTATTGCAGTTTCTAGAGTCAGCTGTGCAGGCCAGGAATCCAATGGCTGAGGAAGTTGGA
GCGATGGCTCTTTTCAACCTTACCGTCAACAATAACAGAAATAAGGAAATGATGCTGGCT
GCTGGTGCTATCCCATTGTTGGAGGATATGATTTCCAACCCTGACTCTGATGGATCAGCA
ACAGCCCTCTATCTAAATCTCTCCTGCCTTGATGAAGCGAAGTCCATTATTGGCTCAAGT
CAGGCCGTCGCCTTTTTAATCCAAATCCTTCAAGGTGAAGCTAGAGTCCAATGCAAGCTC
GATGCCCTTCATGCTCTCTATAACCTCTCCTCCCACTCCACCAATATTTCAAATCTCCTC
TCAGCTGGCATCATCAGCGGCCTCCAATCCCTTCTTGCAGTACCTGGTGATCATTCATGG
ATAGAAAAATCCATAGCAGTTCTGATAAATTTAGCTTCTAGTCAATCAGCAAAAGATGAA
ATGCTATCTACCCCTGGCCTTATTAGCGGGCTGGCAATGATTTTAGACACCGTTGAACCC
ATAGAGCAGGAGCAGGCTGTTGCGTGCCTTTACGTTCTGTGCAATGGAAGTGAGAAGGGT
AGTCAATTGGCCCTGCAAGAAGGAGTGATTCCTGCGCTGGTCTCAATCTCAGTAAATGGG
ACCACAAGAGGGAAAGAAAAAGCACAGAAACTTCTGATGCTGTTTCGCGAGCAGCGGCAG
CAAGATCAACCATCTGCCGACGTGTGCTTTCAGCAAACCGAGAGTAGTTCCAGGTCCATG
CCCGCTCCTGAATCAAAGCCGCAATGTAAACCTGTCCCGAGAAGAAAGATGGGGAAAGCT
ATAAGCTTCTTCTGGAAGAGCAAGAGCTACTCAGTTTACCAGTGTTAA
>EVM0031659
ATGGCTTCGTTGCATCAAATGCTCTCCGAGGAAGGATTTGAGCACAGAGAGTTCTTGAGA
AGTAGAGACAGATTAGTCAGACCAGACGAGTCTGTAATATTGCCGATACATATTTTCCAT
GACCAAAAGAGGCTTCAATTTCCCAACCAGAAGACCGATATGGGTTCCACGCGAAAAGGG
TCGTCGGTATTTTCGTCGAGGAGAGTGAGTTCGGATACGGAGAGGTTGCAGCAGTCGAAG
TCATTTTTGCAGGGTGAAGAACCTGCAGTTGATGTAATAGCTATTAGAGCAGTGGTGTCT
ATACTTAGTGGTTATATAGGCAGGTACATAAAAGACGTGATTTTTAGGGAGATGATTAGA
GAGAAATGCAGCTCTTGCTTGGTGAGAAGAAGCCTGGGTTCGGATGATGGTATTTTTGTG
AAAATGGTGTTGGGAATGGAAACCATTGAGAAGGTGGTTGAAGAGAAAGCAACAGGGAAG
GAAGTGAAGATGGAGTCGCTGAAAAATTCAATTCAGCTTTTGAGCAATGTTGCTTCATTG
AATTCTAAGAAATCAAGGAAGGGCTCAACTTGTGGTGTACCCAATTCGCATCTCTCAGCC
TGTGCTCAGTTGTTCTTGTCAATTGCTTACAAGCTCGAGAAGAATGACACGGTATCTGCT
AGGCATCTACTTCATGTTTTTTGCGACTCGCCATATCTGGCAAGGACTCACCTGCTTCCA
GATCTTTGGGAGCATTTCCTTCTTCCCCATCTACTTCATCTTAAGGTTTGGTACCATGAG
GAGCTTGAGGCTCTCTCGGATTCCCACCATTTCGAGAAGGAGATACGGATGAAAGCTTTG
AGCAAGGCCTATAATGACCAGATGGATACGGGAACCATCCAGTTTGCTCTGTACTATAAA
GAGTGGATCAAGGTTTGGGATAAAGCTCCTTCTGTTCCTGCTGTCCCTTTTCCTTCTGGA
CCAAGTCATGCACCATCGATGAGGAGATCGTCAGATTCTTATAACTCGCGCTCCTCCACC
GTCAACACAAACTTATACCGAGCTGTGTTTGGCCCCACGAAGGAATTCGATTCTCGAAAC
AGAGCTTCAATGGATACATGGAGCATAGAGGAAGATAATGTGTGCATAGATGAATACAAA
GATTTAAATAATAAGACGAGGACTTCTCGAAGGCCGTCAAGTCAAAATCATGTTATTTTG
AATCATGATATATGGCACGAGCCGCCGAAATCAGAACTCTTTAGGCTTTTTTCATGTCGA
AGTGTGTCATCAGAATGTCTAGTGAATAGGAACATCATAGTCAGGAGCAATTCAATCAGG
AATGAAGAGACAACCCACCTTCTTCCTATTGATCTGAGTAGGGCCATTAGCACTATTTGC
TCCTCGGATAGTCTGACTGAGTGTGAAACTGCAATCCGTGTCACTACCAAAGCCTGGTTG
GACTCCAATGGCAGTAATGTGATTGAAGGTGCTTTATCAAAAGCACCTGTGATTGAAGGA
TTGCTTGAGGTCTTGTTTGCCTCTACTGACGACGAAGTCCAAGAGCTGGCGATATCTATT
CTCGCAGAGCTCGTGGTAAGAAATGAAGCTAACAGGTTAATAGCACTGAACTCTGACCCA
CAGCTCAAGATCTTCATGAAACTCTTTAAAAGTAGCAGTTTGTTTCTTAAAGTTGCGGTT
CTGCTTTACCAATTGAAACCGAAGGCAAAACAGATGATTTCTATCGACTGGGTAGCACTA
GTCCTACGAGTTTTAGAGTTTGGAGGTCAGTTGCAGACCCTATTCACTGTACGGTGCTTG
[truncated: 20,084,764 more chars]
