# Supplementary material for: Comparative transcriptomic analysis reveals potential mechanisms for high tolerance to submergence in arbor willows
Source: PeerJ. 2022 Feb 3;10:e12881. doi: 10.7717/peerj.12881 (PMC8818271; doi:10.7717/peerj.12881)
Supplement: Supplemental Information 5 [file peerj-10-12881-s005.txt]

>EVM0041846
ATGGGTTCCAGATACCCATCTCATCGACTTGGCAATGGCCTTTTTGTATCTGGTCGACCT
GAGCAGCCAAAAGAAAAGGCTCCGACAATGAGCTCAACTGCCATGCCTTATATAGGAGGT
GACATTAAGAAATCTGGAGAGTTGGGGAAAATGTTTGATATCCCTACGGATGGCTCCAAG
TCTAGGAAATCTGGGCCAATAACTGGTCCTCCTTCAAGGACTGGATCTTTTGGAGGGGCT
GCTTCGCATTCAGGGCCAGTGATGTCAAATGCTGCTCTTCGAGCTGGCTATACCACATCA
GGTCCTTTATCCTCTGGAGGCTTGCCTGGTTCAGCGTCACTAAAGAAATCGAGTTCTGGA
CCACTAAATAAACACGGGGAACCCATAAAGAAGTCCTCTGGCCCTCAATCTGGTGGAGTA
ACGCGGCAAAATTCTGGATCTATTCCATCAGTCCTGCCAGCGACCGGTCTCATAACATCT
GGACCTATTTCTCCAGGACCACTGAATTCTTCTGGTGCTCCTAAGAAAGGGTCCGGTCCC
CTGGAATCCACAGGTTCAATGAAATTACACAGCTCCTCCATCAGTCACAACCCAGCTGTG
AATACTTTAAGTCAGGATGATGACAATTCTTTGAGGAGGAACTTCCCGAAAACAGTATTC
TGGTTGGTGATTCTGATTTTTGTGATGGGATTCCTTGCTGGTGGTTTTATTCTTGGATCT
GTTCACAATGCTATCCTCCTCATTGTCGTTGTGGTTCTTTTTGTCATTGTTGCTGCATTA
GTTGTTTGGAATACATGTTGGGGAAGAAGATATATCATGGAGTTCACTGCTCGCTATCCC
GATACTGATCTAAGAGCTGCGAAAAATGGGCAATATGTGAAAGTTTCGGGGTATGTGGTT
ACCTGTGGTAATGTCCCTTTGGAGTCTTCGTTCCTAAGAGTTCCCAGATGTGTTTATACC
TCTACAAGATTATACGAGTACCGTGCATGGGGTTCAAAACCTGCCAACCATGGTCATCTC
CATTTTAAATGGGGATTGAGATCATCAGAGAGGCATGTCGTTGACTTCTACATCTCTGAT
TTCCAATCTGGTTTAAGAGCACTGGTTAAGACTGGCAGTGGCACAAGGATAACCCCTTTT
GTTGATGATTCCTTGGTTGTTGATATTAACCCTGAAAAGAAAGACCTGTCTCCAGAGTTT
GTCAGGTGGTTGGGAAAGAAAAATCTTTCAAGCAATGAGCGTTTAATGAGACTGAAAGAA
GGGTGCATCAAAGAAGGCAGCACTGTTAGCGTGATGGGGATTGTTCAGAGAAATGACAAT
GTACTCATGATAATTGCTCCTCCGGAGCCAATGGCGATTGGATGGCAATGGTCCAGTTGC
ATCTTTCCAGCTGGTCTTGATGGTATTGTTTTGAGATGTGAAGATACATCAAAGGATGAT
GTGATACCTGTGTAG
>EVM0048854
ATGGGCAGTGTGTCTTCTGATGATGATGGTGGTGGTAGCGAGAGGTGCGGGAGCTATAGT
TTGAGCGCCGACGTCAGCGAGTCGGAGAGCTGTACTAGCTCCAGTAGTTTCTCGTGTCGG
CGAGGGCTTGGTCGTGATGGTGGCGGTGCTTCGAGTTCGATCACGTCATCCCCGCGTCCG
GTGGCTGGAGGTCTCTGTTTTCCGATGCCGGTTATTGGTGGTAAAGATGTGGCTGTCTGG
GACTCAAAGAATGAGAAACGAGGAGAGACTGACATGTCTGAGGTCGAGATGATGAAAGAA
AGATTTGCTAAGCTTCTACTAGGAGAGGACATGTCTGGTGGTGGTAAAGGAGTCTGTACT
GCACTTGCCATCTCAAATGCCATCACAAATCTGTCTGCGACTGTTTTTGGCGAGCTGTGG
AGGTTAGAGCCATTGTCGCTGCAAAAGAAGTCGATGTGGAAAAGGGAAATGGAATGGCTG
TTATGTGTGAGTGATTCGATTGTCGAGCTTGTACCGTCGATGCAGCAATTTCCTGGTGGG
GGGACTTATGAGGTTATGGCAACTAGACCACGCTCGGATTTATATGTGAATCTGCCCGCG
CTCAAGAAGCTTGATGCTATGTTGATTAGTATGCTAGACGGGTTTTGTGAAACGGAGTTT
TGGTATGTCGATCGGGGGATAGTTGTGGCTGATGGTGGTGATTGCGATGCATACCCGCCA
GGTATTTCTGGTGGGAGGCCTTCTATTAGGCAGGAAGAGAAATGGTGGTTGCCATGTCCA
AAAGTGCCACCAAATGGGTTGTCAGATGATGCAAGGAAGAGGTTGCAGCAGTGCAGAGAC
TGCACCAATCAGATACTGAAAGCAGCAATGGCTATTAATAGTAGCGTGCTAGTTGAGATG
GAAATACCCACTGCTTACATGGTGACCTTGCCCAAGAATGGTAAAGCTTGCCTTGGTGAT
AACATCTATCGCTACGTGACTGCTGAGCAGTTCTCACCAGATTGCCTCCTCGATTACCTT
GACCTTTCAACCGAACATCATACTGTGGAAATTGCAAACAGGATTGAGGCAGCGGTGCAT
GTCTGGAAGCAAAAAGATCATAAAAAACATACCCATAACATGAGAATTAAGCGCTCGTCA
TGGGGTGGAAAGGTCAAGAGCCTGGTTGCAGATTCACATAAAAATGAGATTTTGGCCCAA
CGATCAGAAACTCTCCTACAGAGCTTAAGGCTTCGTTTCCCTGCCCTCCCACAAACAACT
TTGGATATGAACAAGATTCAATATAACAAGGATGTTGGGCAGGCCATTCTCGAAAGCTAC
TCAAGAGTAATGGAGAGCCTGGCCTTCAACATTACGGCAAGGATAGACGATGTTATTTAC
GTAGATGATGCAATCAAGCAATGTGTTGCAGCAGAATCGGTGTCCCTCTTCAACAGAGAA
GGATTGGGAGGTATTCCCATCCAGAAGAGAATGTCTCCTAGCCCCTTCTCAATCAAACAA
AGCCCTTTTGCCTCTCCATTTGCAACCCCTACCTATTGTGCTTCGACTCCAGTGTCCGGA
AGCCCAGAAAGGGTGTCATCCTCCCTAAAGAGAGGCAAACCTAAGGAAGCACCTGATCAG
AAGTTGGAAAAACTTCTGTCGTCCGAGTTTGAGATGGTTTGGACATACACAGGCAACCTT
AGTTCAAGAAGAGTTTCTGGGGATGCTCCTGAACGAGATTGA
>EVM0048852
ATGGGAGACCAAGCATCTGGTGGAAACTTGGCTGTAGTTTTCAATAGGATGACACCTTAT
ATCCTAATGGTGTGCATGCAATTTGGGTCGGCAGGAAATTACATCCTGAGCATGATAAGT
CTCAACAGTGGGATGAATCGGTACGTGCTCATTGTGTATCGAAACGGCGTCGCTGCGCTT
GTTCTTGCTCCCTTCGCTCTGCTTCTTGAAAGGAAAATCAGGCCAAAGATTACGTTCCCG
ATCTTTCTACGAATAATGGCTCTCGGGTTCTTAGAGCCGATCCTTGACCAAGGCTTCAGC
TACTTAGGGATGCATTACACATCGACATCGTTTGCATCTGCCATTATGAATGCTGTTCCT
TCTGTCACTTTCGTGATTGCTGTGATTTTTCGGTTAGAACGAGTAAGAATTAAGGAATTA
AACAGCCAAGCCAAGGTAGTTGGGACCCTAGTAACCTTGGGAGGAGCTCTGCTGATGACA
GTTTACAAAGGCCCTGAGATTGGTCTCCCATGGTCTCATCAAACAAGTCACCACGCAAGC
ACCGCCGCCTCGTCTGATAAACACTGGGTGGCCGGGACATTGTTGCTCCTTGTCGGTTGT
GTTGCATGGTCCGCTTTCTATGTATTGCAGTCGGAAACGTTGAAGAAGTACCCGGCGGAA
CTGAGCCTAGCCTCCTTGATATGCTTGGCCGGCAGCATGCAAAGTTTAGCCGTGGCCCTT
ATTACAGCACACCACCCTAGTTCATGGGCCGTTGGCTGGGACAGCAGGCTCTTCACTCCC
CTTTATACAGGGATTGTTACCTCTGGAATCACTTATTATGTGCAAGGTCTGGTGATGAAG
ACAAGAGGCCCGGTTTTTGTTACAGCTTTTAATCCCCTCTGCATGATCATTGTCACTGCC
CTTGGGTCTGCTATTTTAGCCGAGAAACTTCATCTTGGAAGTGTTCTTGGAGGCATCATA
ATCGCAATTGGATTATATGCTGTGGTGTGGGGTAAGAGAAAGGACTACGGTAGCCCAGAA
GAATTATCCATCACAGCAGCCAAGGGTAATCAAGAACTACCGATCGCCACAACCAATATT
GCTACAACTTAG
>EVM0048851
ATGGGGAAGACGAAGAAACCTTCCTCCGCTGCTCCCCGCCACAAACAAGCACAAACCACC
GCAAGTCCTCGTCAAACCACCGTTGCTGATTCTTCTTCGGAAATCATAAAATCGGCGTGC
GAACAAGCATTGAGGGATGTGAATAGCAACCCTCAAAAATCCCTAAAGAGAATCAAGGAC
TTGATTTCCAAACACCCAAACTCCGCCGCCGTCCACCACACCCAATCCTTTGTCCATTTC
AAAATCTACTCTCAAACTTCGAGTTCCTTCTCCACTCTTAAACAGAAATACCTCAACATC
GCCGCTGATTCAGCCAAGAAAACCCTTTCTCTGTTTCCCAACTCAATCACTCTCAACTAT
CTAAATGCTCGAATTCTCATTAAATTTGCTAAATATTCTAGTGACTATCAAAGAATATTC
GATCACTGCTGGAAAGCGTTGAAGGCGCTCTCCTCAGGCTTGGGTCCAGGCGAAGACATT
ATAGCTTCCCAGCCAGAAATGGGAGGAAAGTGCCAAGAATCAAGAATTCTGAGATTGAAA
CAAGTATTACTCGACATGATGGATAAGGCCAGTATTGAGTCTTTATTGATTGGTAAAAAT
GTGAGAGAGAAGATGAAGGAGAGTGCCTGCCTTAGGATTAAGGTTAGGGTTCCGATAGAC
GAGGAGTTGCCTTGTAAATTTGAAAGAAACGAGAAAAGGAACTTCATTAAAAACGAAATT
AATTTTTTTAGGGATTGCGAAAAAAAGGTGTGCGCTGGTTTTGTTATTAAACGTCCCCAA
AGCATTCTGGACAAAGTAAAGGCGGATGCCAGCAAAATAACCATTGTTTCGAACTACTGG
AAGGAAGGGAGTAGTGAAGAGAGAAGAGGATTACTACAAGTGAGTATTGATGAGATTGCA
GGCTATTACAAGAAGCATGATCAATTAGTGGCAGACTATTTGTTGGAGGCCGTAGACTTT
GCAAGGGAGACGAATAAGTGGAAGTGTTTGAAATGTTTTTCTTGTGCATTGTTTTTTTTT
GAATGGAAGGAGTTGCGCAGTCATAGCATCAAATGGAACTTGTGCCCTTTGGTTTGGAAG
ATAGCTATGTTGAGGAGATTGAAAATGGGGTGTGGAAACCAGTGGATACGTTGCAAAAGC
GACGTGTACCAAGAAAAGTGTAAGATTTATAGTGATCAGAAGAAGTGGATGTTCTGTCAT
GATGCTGAGCGCCAAGAGTTGTTGAAGAAAATTCATCGATTGCTCAAGTTGTTCTTGAAG
AATCAGTGTCTAGCACCGCGAATCTTGTCATGGATGTGGGACTATACCATACAGGAGTTA
GAAGAGAGTATACAGCTAGGATTTAAGGATTTGGTTCCTATCCTAGAACAAACCCAAACA
CCTCTGTCTATTTGCTTTCTATGGCTTGAGCAACTTGAGGTGGTGTTCGACTTTTTGGAA
GAGCTGTCTAAAGACTGTGATTTAGAGGACAATATATCAGATGATGGAGGAGGTAGCAAA
GATGAATTTTGTGATTATGAGCCCATTTATTTTAACAGTGACTCTTCATGCCTCGTATTG
GATAAGAAATTCATCAGATCAATGCTTGATCCAGGAGAGCATATAAACATTGTTGCAGAT
GAGGTAACTGCAGTGATTCCTTCTGTTGAGAACCCTGAAAAGGATATCCAGTTTGATCGT
AAAAGATTTGTGAATTGGTTGTTTGCGAGCGATAAGATTCGGGAGCTGCTAAATTCATGG
ATAAATCTCAGAAAACTTGATAAAGAACTAGCGGGGATGGTTTTCCAATTTGTTGAAACG
GATTTTAGTTTACTAAAATACTTCTGTGAAAGAAAATGCAGGTTGTTAGAGTACCAAGAA
ACGTTTACTGATGTTGAGAATATATGCCTTGAAGAATACAAGAGGAGGGAGGAAATACCG
GAGTATAAAGAACAAAATTTCGCATCCCTGTTGCTTGAACGGCAAGATGAACTTGTTGAT
GCTCAGTCTGATATCATAGGGAATGAGCATGCTTGTATATTAAATGTTCTGAGATTCGCA
CAATACATTGGTCATAAAAAGTTTGGACTCGATGAAACTTTGATCAGCACATGCACTCAG
TTCCCTGATTTGGAAGGCCATGAGGATAAGGCGAATCGAGATATACTGCTAGATGTGTGT
GTCAAAGAAGCAATAAAGATGGAGAAACAAAATGTGGTTAGAGAGGTGGATCTACAAACT
GAAGATAATTTCCTCATGTTGGTGCGCAGCTTCCATTCCATTGCATCTGATGGTGGTTAT
TCAGATTTTGGCATTGTTGTTTCCACGAGCACTGAAGATTTGAAACAAATCGAAGAGGAA
CATAGAAGCAAGATTGGTTCTAAGGTGTCTCAGAAATTATTCTTGAAAGAGGAAGAATCG
GGGAAATCACCAAGTGGCTCTGGCATGTTTGGTGTTGGACTGAAAAATGATATCGGTGAA
AATAATTGCTTTCTAAACGTGATCATACAGTGCTTATGGAATATACAACTAGTTCGGAAT
GAGTTGTGCAACATAACTGATTCAGGACACGAGCATATTGGAGATCCCTGCGTTGTTTGT
GAACTAGCTCGGGTATTTGGTGAACTGAGTGAGGCATCCACTCGTACTAAGAGAGAAACT
GTTTCTACAACCTCCTTAAGATTTGCCATAAGCAAATGCTCCCCTCATATGGATAGATTT
CAAGAGGGACAAATGAACAATGCGGATGAGATTCTGCAAAATATTTTTGTTATTCTTCAT
CAGGCGTTTACCAATTTCCCAACCCCAGATGTCTCATCTGAGCTAGAGAAAAGCAAGCGG
GTAGACTATCAGCAGTGCACAAGCAATAAATGTTTAGCTCATAGAGTCTTTGGTATGGAC
ATTTATGGGTATTGTGACAGCTGTGGTCAGCAGTGGAGGCATCAAACGTTTTCTGAATTT
TCTCACTATATACATTCAAGTCAGCTAAGAGAAAAAAATAACAAAAATAAATCTAGCTCC
TTTGATGGACCTATGAAGCTGATGCTAATGGAGGATTGCTCAACTTGCAATCGAGATGTT
GGAGGCTGTGGAAAACCTAACCGAATCCAATTCATTCTTCGAACACCTCCCCAAGTCTTT
GTTTGCATTCTCAATATGCAGACTGCTCGTGAGAGTAGAGAAGATATAAGAGATACTTTA
ACAGCTTTGGATACTGAAGTAGATATTGGTGATGTATATCTAGGTCTAGGACCAGGGAAC
GGATATTGCCTTGCTTCAATGGTTTGTTATGGTGAGCTACACTATGTAAGCTTTTGTTAT
AGTCATGAGGCTAAAAGATGGACTATGTATGATGATGCGCATGTGGAGGTCATTGGGTTT
TGGCATAATCTCCTTGACAAGTGTGTAGATAAGCTCTTGCAGCCACAAATTCTTTTCTTT
GAAGCTGGCATTACAAAGAGTCCACAATTTGATGATCTCGGAAAATTAAGTAGGAGTTCT
GGCATGCTATGCAATCTAAGAGTTGGGGAAGTGAAGCAAGCTGAAGATATTCCTGAAGAG
ACGTTACATAATGATTGGCAAACTGCAAAGGATGAAGGTGGGAATTCGCAAAGTCATTTA
CAAAATGAAATGAAATTTTCCTGTCAGGATAAATCTCAAGATGCATGTCAAGTGCAAAAG
CATGTTCCCTTGCAAATGGATCAAAAGTTATTCTTGAAAGAAGAAGAAGAAGAAGAAGAA
ACTGGAAAGTGTCCAACTGATTCTATGGTTGATTACATGGATGGATCGGAAATATTGGGT
TCTGGGCTGAAAAATGATATCGGCAAAAACTATAGCTCCTTAAATGTGGTTATACAGTCC
TTATGGCATATACCACAGTTTCGGAATGAGTTAGCTTGTATAACAGCTCCAGAACATAAG
CATATTGGAGATCCTTGCATTGTTTGTGAATTAGCTGAGATATTTGTTAAACTAAGTGCA
GCCCTTATAAATCCTAGCAGAGAAATTGTTCATCCAACCTCTTTAAGCATTGCCATTGAC
AAATTGTCCACTTGCGGAGATCTCTTCCAGAAGGATAAAATGAACAATGCTTTTGAAGTG
CTACAAATTATTCTTGATTCTCTTCACCATTCCCTCACCAGTGTTGAAGATTTCTGTCTA
CATGAATCAAAGAAAAGAAATTGTGTAGGATCTGTAGAGTGCACAATTGACACTTGCTTG
GTTCATACACTCTTCGGTATGACAGTTTTTAAAAGTGTTAAGGATGACAATTGTGGCCTG
GAGTCAATACAACAAAAGCGTACCTTTTTCTTTCACACCATATCCGCATTTGAACTCAGA
AAAAAGGCAGAATCTTCTTTCCTTGACAAATTTGCTTGTCTTCTATCCCAAAACAACAGA
TATCATGTTTCAAATTTGATTAGGCAGGAAACTAGCTCATTTGATGAACTTTTGAAGCTC
GTTCTGGTGGATTATCATTTAGCTTGGGAACCAGATGCTGATGGATATGGAGAAAACAAC
ATCAAATACTTTCTTCAAACTCCTTCCCATGTGTTCATCAGTGTTCTGGAGTGGACAACT
ATATGGGCTTCTAGAGAAGAGATCAGGGAAACTTTAGCAGCTCTTGCGACTGAAATAGAT
ACTGGCATTCTTTATCAAGGTTTAGAAAAAGGAAAAAAGTACCACATGGTTTCAGTGGTT
TGCTATCGTGGGCTACTCTACTCATGCTTCATTTACAACGATGAGTACAAAAAGTGGATG
TTGTACGATGACACACATGTTGAGGTCATTGGGAGTTGGAATTGTCTCTGTAAAATGTGT
GTAGAGAGGCACTTCCAACCACGGATTCTTTTCTTTATAGAGAGTGCACCAACTGAGATA
GATCAGAATCTGCCTTGGAAATCATTTTTTGAAGAGGAAGAATCTGAGAAATCAGAGAGT
GGTTCCAAGGACAACTATGAGGATAACTCTGGTATATGTGGTGCTGGACTAAAAAATGAT
ATTGGTGAAAATAATTGCTTTTTAAACGCGATCATACAGTGCTTATGGAATGTACAGCTG
GTTCGGAATGAGCTGTGTAGCACAACAGATTCAGGACATGAGCATATTGGAGATCCCTGC
GTTGTTTGTGAACTAGCTCGGGTATTTGGTGAACTAAGTGAGGCGTCCACTGGTACTAGG
AGAGAAATTGTTTCTACAACCTCCTTAAGACTTGCCATAAGCAAATACTCCCCTCATAGG
GATAGATTTCAGGAGGGACAAATGAACGACGCAGATGAGGTTCTACAAAATATTTTTGTT
ATTCTTCATCAGTCGTTTACCAATTTTCCAACCCCAGATGTCTCATCTGAGCTAGAGAAA
AGCAAACGGGTAGACTATCAGCAGTGCACAAGCAATAAATGTTTAGCTCATAGAGTCTTT
GGTATGGACATTTATGGGTATTGTGACAGCTGTGGTCTGCAGTGGAGGCATCGAACGTTT
TCTGATTTTTCTCACTATATACATTCAAGTCAGCTAAGAGAAAAAAATGTAAACAAAAAT
AAATCTAGCTCCTTTGATGGACTTATGAAGCTGATGCTAATGGAGGATTGCTCAACTTGC
AATCGAGATGTTGGAGGCTGTGGGAAACCTAACCGTATCCAATTCATTCTTCGAACAGCT
CCTCATGTCTTCATTTGTGTTCTTGTGCAAACTGCACATGAGAGTAGAGAGGATACAAGG
AAAACTTTAACAGCTTTGGGCACCGAGTTAGATATCGGTGTTGTATATCAAGGTTTAGGA
CCGGGGAAAAAGTATTGTCTGGTTTCAATGGTCTGCTATTGTTGCCAACACTATGTATGC
TTTAGTTACAATCATAAGCATAAGAGATGGACCATGTTTAACGATGCTAATGTTGAGGTT
GTTGGGTGCTGGGATGATCTTCTAAGTAAGTGTTCACATGAGCAGTTTCAACCGCAAATT
CTTTGCTTTGAAGCTGTACAATAG
>EVM0026095
ATGATTCACAAGGTTGAAGATCACATGGCACTCATCTCTCAATTGTACCCAGGTGTATTC
ACTCAAATGGTTCCACAACAAGGTGAATCTAAACCACGACGAAGGCGAAAGAAGAACAAA
GACGCTGGTCTTAGTGGGGTAAAGAAGAGGAAACTTAGCGAGGAACAAGTTAATCTCCTT
GAAATGAATTTTGGTAATGAACATAAGTTGGAATCTGACAGGAAAGACAAGCTTGCTTCA
GAGTTAGGACTTGATCCTCGCCAAGTTGCCGTTTGGTTTCAAAACCGAAGGGCAAGGTGG
AAGAACAAGAAGCTAGAGGAGGAGTACACAAAGTTGAAGACAGCCCATGAAACCATAGTT
GTCGAGAAATGTCAGCTTGAATCCGAGGTTTTGAAGCTCAAGGAGCAACTCTCTGAATCA
GAAAAGGAGATCCAGAGGCTGTCAGACCGTGCTGATGGGGTTTCCACTAATAGTCCCAGT
TCATCCCTGTCTATGGCTGTGGACCCCCCATTTCTTGGAGAATTTGCAATGGAAGGATAT
GAAGATGCTTTCTACATGCCACCAGAAAACAGTTACGTTCCTGGCATGGAGTGGATTAAT
CTGTATATGTAA
>EVM0026093
ATGCCATCATCCCCCTGTGTTTCTTCCCCAAAGGATAGCAGCAGCAACTGCCATGGCACT
GCTGGTAATTCCGGGAATACCCGTGGCCAATCTTTTATGCAGAAGAAGCTTGAACGAAAG
AGGAACTTCAGGCATGTCAGTGAGCAGGACCTTGGCTTGGATTTCAATGACCGGCCACAT
TCACCTCCTGCCGACCCTGTTTCCGCCAAAAAGTCGTTGTCTCCGGGCGGGGCGGACCAC
TGGTCTTCGGTGGCCGTCCCGCATCCATTGCCAGTACCTGAATCGCTTTTGACTAGGAGA
CGGGAGTCGTCGGGTTCGGTTTTGACCCAGGGTCATCTCGGATCATCGGAAGAGGGTCCC
GGTCATGTGTTAGGGAGGAGTAGCACTGATCAAATTGCTATGAAGTCTGCCAAACCTTCG
AGCAATTTCCGTCAGAGGTTCTCTCGGCACGCCATTGTTGAAAGCACTAATCGTGACATA
AGACTGAAGATTCCTCCCAAAAGTGCCCCAACAAGTGGTTTCTCAAGTCCTACCAGTCCA
CCAAGATCGAATGCCACGGATCTTTTTACTTCTCGTGTTGCCACAGAGTTGACTAAATCT
TCAGGCAATTTTAACAGGGTACTGTCAAATGATGTAAATGTTGAGGGAGCTAAATACAAG
TTCAGGGGGATTACTTCTCCTAAGAGTGCCCCGACAAGTGGACCCCAAAGTCCTGTGACT
GCTATCCCACAAAGATTATACACCAGAGACTTTTTACCTACTTCGGTGGAAATCCAGGTT
CAGTCTACTTTGGAGATTCCAGACTGCGGTAGGATTGCAGGCCATTCTTCACAAGTGCCA
CCAGTTAAAACTTTGTTTAGCCCTGACCGCTCTCCACATCATAGCCCAACATTGCAAAGT
CCCTACCTTAACCCCAAAATTTATTTTTCATTTCTATCACATCATAAATTGTTTCAGGGA
AGTTCCAAGGAGTGGCCTGAAAGCAGTCATGCAAGTGCTCATCCGTTGCCTCTTCCTCCT
AAAACTACACCGCCACAGTTTTCCATTGCGTCCCCAACGACTGTTATCGATAACACGTTA
GAAAAACTAAATTTACCTTTCAAAAAAAATCAATGGGTGAAAGGAAGACTTATTGGATCT
GGTACATACGGAAGAGTTTACATTGGAACCAACAGAGTGACTGGAGCCTCATGTGCAATG
AAGGAAGTTAATATCATCCCTGAGGATCCAAAATCTACTGAATGTATAAAGCAGTTGGAG
CAGGAGATCAGAGTTCTCCGTGATCTAAAGCATCCAAATATAGTGCAATATTATGGCAGT
GAGATCGTTGATGATCATTTTTACATATATTTGGAGTATATTAATCCTGGTTCGATCAAT
AAGTATGTCCGTGAACACTGTGGACACATGACAGAATCTATAGTCCGCAATTTCACCCGC
CATATTCTCTCTGGGCTGGCTTATTTGCACAGTACAAAGATGGTCCACAGGGACATTAAA
GGTGCAAATTTGCTTGTTGATGCATCAGGAGTTGTCAAGCTCACAGATTTTGGGACGGCA
AAACATCTCACAGGACTATCATATGAATTGTCCTTGAAGGGCAGTCCACACTGGATGGCT
CCAGAGGTCATAAAGGCTGTGATGCGGAAAGATTGCAATCCGGAACTTGCTTTGGCTGTT
GATATATGGAGTCTGGGTTGCGCCATCATTGAGATGTTTACTGGAAAACCTCCATGGGGT
GACCTTCAGGGGGCTCAAGCAATGTTCAAGATTTTGTATAGAGATCCACCCATGCCAGAA
ACCTTGTCAGCAGAAGGAAAAGATTTCCTTCGTCGTTGCTTTCGAAGAAATCCAGCAGAG
CGTCCCTCGGCTATGGCGCTACTGGAGCATCCTTTCGTGTGCAAATCAAGTGATCTTAAC
GTGTCAGCAAGCACAGAAGCAGCACCTGCAGTGAACCTCACGGATAATTCACAGAATTTG
AGAGATAGCACCGCAGAAGATGATGTGCTGCAAACCTCCCCATGCATGCGGATGAGGAAC
CATCAAATGCCAGGAAGCAGCGAGACCATTCAACGCGGCAATGTGTACACATTCAGCAAT
GCTTCTTCTTCTCACCACCCACCGTGTTCAGCACTCGAAGCCCGCCCTTGCATATCTACA
GCACAACTAGTAAATGCAAGCAACCATCCTTCGGCGCTCTTAAGGAGCCATGGAAGGGAA
ATTCCACATGTCTGA
>EVM0026090
ATGGCTCCCGCTAAGGCAGTAGTAGCCGACGATCACGTCGCAATCCCCGCAGGGGGAAAA
GACACCATTCCCGTTTCCAATGTTAAAACTGATATGTATGGGCTTGAGATCTGGGAGGGT
ACCCTCCCCATCATCGACATGGGAGGCCTCCATGGTCCTCACCGCGCTGACACCATCAAA
CACCTTGCCAATGCATGCCAGCACTATGGTGGCTTTATGCTGAAGAACCACGGAATTTCA
GAGAAACTGTTGGGTGACATAATGAGCACCGCAAGAGAGTTCTTCCATCTTCCAGAAGAA
GAAAGGATGAAATTATACTCTCCTGACCCTACCAGCCTAATTAGGCTTGCTACTGGCTTC
AAGGACGAGAAGCAGAATGTCTTCGTCTCGAGGGAATCGTTGAAATTCACGCTCATCCGA
TTGAAAAATACGGAGGTTGTTTCCGAGTACTTTGTAGCTGCTAAACGGGCAGAAATAACA
CTACTTGAAGCCTTATTCGAGGGCTTAGGCATGCAAAGGAAATCTATAGACCAGATATTG
GACAACCATGGCCAATATGCGTCTCTGAACTACTATCCAACTTGTGACAAGTCAAATCTT
GGGCTTACTTTTGGACTGCGTGGTCACACTGACCCCACCATTATCACCATGCTACTGCCA
GATGAGGTGCCTGGGCTTGAGATTCTACAGGATGATGATTGGGTACCTGTCAAGCCTATT
CCCAACACCTTGATTGTCCATGTTGGTGACGTCCTTCAGCATTGCAGATACAAGAGCTTG
CTCCATCGAGTAATTGTAAATTCTGAGACAGAGCGTTTATCCGTTGCTTCATATTGCTAT
CCATCGAATGATACTCAAATGGGGCCTCCTAAGGAACTGATCGATGAAGACCATCCGTTG
ATTTATAAGGATTACACCTACGAAGAGTTCTACACTACAATGTGGAAACAAAGACTTCCA
GATGCCGCCCGCTTGAACGCATTCAAAATCTCTGCTGCTTAA
>EVM0026099
ATGGCCACTATCTCTCATCACCACCTCCACCAACTTGCCTTCATACCATCCTCCTCCTCC
TCCTCCCCTTCTCTCCTCTCCTTCTCCACCAAACACAGGTCTTTCAAGATCATATGCTGC
CTATCAATAAAGGAATCAGCAAATGATCACCAAATCACCTCACAAGAACCTAGCACCCCT
AGCAAGAACGGCCTCAGGGTGGTGTTGGCAGCTGGGGGAACAGGTGGCCACATAATTCCA
GCTGTTGCAATAGCTGATGAGCTCAGAGTATCAAACCCCAACATTGAAATCCTCTTCATA
GGAACTCCAAATAGCATGGAAAGCACTTCCATCCCTTCTGCAGGCTACTCTTTCACTTCC
ATCCCTCCTGTAAGACTTTTCAGGCCTCTCTTTTCCCTTGAAAATCTTTCCCTTCCCATC
CATTTGGTCCATTCAATAATCCATAGCTTTAAGCTACTTAAAGAATTTGATCCCCATATT
GTTATAGGCACCGGGGGTTATGTTTCATTCCCTACTTGCCTTGCTGCTTTATTCAAAAGA
ACCAAGATTGTTATTCATGAACAGAATTCTGTTCCGGGTATTGCAAATTATGTTCTTTCA
TATTTTTCCCAGTTAGTTTTTTTGTCTTTTAATTCAACAATTGAGTGTTTTCCGAAAAAG
CATAACTGTGTGGTGACTGGGAATCCTGTGAGGGTGTCATTGAGGAAGTTTGTTTCCAAG
GCAGTGGCAAGGCTGGAGTTCTTTCCAGTTGTTGGAGAGGAGGCCAAGGTCATTTTAGTG
CTTGGAGGGTCTTTGGGTGCTAATGCTATTAACATTGCTTTGCTGAATGTTTATAGTCAA
ATGTTATTGGAGCATAAGGATTGGTATATTATATGGCAAACTGGTGTGGAGTCTTATAAT
GAGATGGAGAGCCTTGTTAGAAATCATTCAAACTTGGTTTTGAAACCTTTCTTGCATTCA
ATGGATTTGGCATATGCCGCTGCAGACCTTGTTGTTTCTAGAGCAGGTGCAATGACTTGC
TCTGAGATCTTGGCCACTGGAAAATCTGCTATTCTGATACCATCACCAGATGTAGCAGAA
GGACATCAGTTCAAAAATGCTTCTCTGATGGCAGATGTAGCAGGAACAAGGGTTATAACT
GAAGATGAACTTGATTCTACAACTCTGGGAACTGCAATTGAAGAGATATTAGGAGATGAT
GCTTTGAGAGCCGAGATGTCAGAGAGGGCCCTGAGAGCTGCAAAGCCTGATGCCTCTGCA
CAGATTGCACAGCATATTATTTCCTTGGTTGAATCATCAACCAAAAGTAAGTAG
>EVM0026098
ATGGCAAAGAATGTAGGAGTTCTTGCTATGGATATTTACTTCCCTCCTACCTGTGTTCAA
CAGGAAGCCTTAGAGGCCCACGATAGTGCAAGCAAAGGGAAATATACAATTGGACTTGGA
CAAGATTGCTTGGGATTTTGTACAGAAGTGGAAGATGTTATCTCAATGAGTTTGACAGTT
GTTAGTTCACTTCTTGAGAAGTACAATGTTGATCCAAAACAAATTGGTCGCCTAGAAGTT
GGCAGTGAGACCGTGATTGACAAGAGCAAATCCATTAAGACCTTCTTGATGCAAATATTT
GAGAAATGTGGAAACACCGACATTGAAGGGGTTGACTCAACTAATGCATGCTATGGAGGA
ACTGCAGCTTTATTCAACTGTGTCAATTGGGTCGAGAGTAACTCATGGGATGGACGCTAT
GGGCTTGTTGTGTGTACTGACAGTGCGGTCTATGCAGAAGGACCTGCCCGACCTACTGGA
GGAGCTGCTGCCATTGCCATGCTAATTGGTCCAGATGCTCCTATTGCTTTTGAAAGCAAA
TTTAGGGGGAGTCACATGTCCCATGTCTATGATTTCTATAAGCCCAACCTTGCTAGTGAA
TATCCGGTTGTGGATGGCAAGCTTTCTCAAACATGCTACCTCATGGCCCTTGATTCCTGC
TACAAAACATTCTGTGCCAAGTATGAGAAATCAACAGGCAAACAATTCTCTCTTTCTGAT
GTTGCCTATTTTGTATTCCATTCTCCTTATAACAAGCTTGTACAGAAAAGCTTTGCTCGT
CTGGTGTTCAATGACTTTGAGAGGAGAGCCAGCTCAATTGATGAGGATACTAAAGAGAAA
CTGGCACCATTTTCAACTTTATCTGGTGATGAAAGCTACCAAAGCCGGGATCTTGAGAAG
CCTCTTTTTGATGCAAAGGTGCAACCAACCACTTTGATCCCCAAGCAAGTTGGCAACATG
TATACCGCATCACTCTATGCAGCATTTGCATCCCTTCTTCACAATAAAAATAGTGAATTG
GTAATAGAAATTACTCTTTTTTCTAATTTTAAATCTTCACTTGTACATCATCATATTGGA
CGGTAG
>EVM0054687
ATGGCATCAAACGGAGACCATCAAACAACTGTGAAGCCACCTCCAAATCCATCTCCATTG
CGCAATTCCAAGTTTTCTCAGTCCAATATGAGGATTTTGGTTACTGGGGGAGCTGGATTC
ATTGGATCTCACTTAGTAGACAAACTAATGGAAAATGAGAAAAATGAGGTTATTGTTGCT
GATAACTACTTCACTGGTTGTAAAGACAATCTTAGGAAATGGATTGGTCATCCAAGGTTT
GAGCTTATTCGTCATGATGTCACGGAACCATTGTTGGTTGAGGTCGATCAGATTTATCAT
CTTGCATGCCCTGCCTCTCCCATTTTCTATAAATACAATCCTGTAAAGACAATCAAAACA
AATGTGATTGGCACGCTGAACATGCTGGGTCTTGCCAAGCGAGTTGGAGCAAGAATTTTG
CTTACATCTACTTCAGAGGTATATGGTGATCCACTTGTGCATCCTCAACCTGAGAGCTAC
TGGGGCAATGTCAATCCAATTGGGGTTCGGAGCTGCTACGACGAGGGGAAGCGTGTGGCT
GAGACATTGATGTTTGACTATCATAGGCAACATGGGATAGAAATTCGCATTGCTAGAATT
TTCAACACATATGGACCGCGTATGAATATTGATGATGGGCGTGTTGTGAGCAACTTCATT
GCTCAAGCACTTCGTGGCGAACCATTGACAGTTCAAAAGCCTGGAACTCAAACTCGCAGT
TTCTGCTACGTCTCTGACATGGTTGATGGCCTTATTCGCCTCATGGAAGGAGAGAACACT
GGACCAATCAACATTGGAAACCCAGGGGAATTTACCATGACCGAACTTGCTGAGACAGTG
AAGGAGCTTATTAATCCTGGTGTGGAGATAAACATGGTGGAGAATACTCCTGATGATCCA
CGACAAAGGAAACCTGACATTACAAATACAAAGGCATTGCTGGGATGGGAACCGAAAGTT
AAGTTGCGGGATGGCCTTCCCCTTATGGAGGAGGACTTCCGGCAGAGGCTTGGAGTCACC
AAAAGAAGTGAAAAGGTGTCGCAGACACTGAAGATGAGCGGTGCTAAAATTTTGGTGTGC
CAAACATTGATGTTTCTTGCTCCCCAAGTAATATCTGCCCTGGTTCATTGTCATGTTTTA
GGAAATAATGAGGATGGCCTTTATCCTTGTCTCATAGTTTAA
>EVM0054684
ATGTGTGGCGGTGCTATTTTGGCCGACCTCATCCCTCGTAACCGTGGCCATCGCGTCGCG
GCTTCTGAGTTCTGGCCTAACTCATCCTTCCAGAAACCCGGTCCCTTCGACTCATATCCG
AGTCCTCTCCGCAACCAGGAACCATTCACTCTCAAACGATCCCAAGCCACTTCAGGGGAT
CATGAACAAGTGGAGAAGCCGAATGCCAAGAGGCAGCGGAAGAACCTATACAGGGGTATA
AGGCAGCGACCTTGGGGAAAATGGGCAGCTGAGATTCGTGACCCAAGAAAAGGAGTCCGC
GTTTGGCTGGGTACATTTAACACTGCCGAGGAAGCAGCTCGAGCCTACGACAGAGAGGCT
CGCAAAATTCGCGGCAAGAAAGCCAAAGTCAATTTTCCTAACGAAGATGACCACCACTAC
ACGCCCCAAAACACGAAAACCAAGCCTTTCCTGTACCAAGCTCCCACTTGTCACTTCTCT
AAAGGTTATGATTCTGGGTACGGTTATGATGGATACCAGATCAAAACCTATCATTCAAAT
AGTTTAATCAACGAACCAATCGTTACTTCTGGGGAGGATGATTCTGGGTCAGTTTCAGAG
GAGGTAACAGGACTGCTGGGCTGTAATCAGAGTGTGGAGAGCAATAATTATACGGGTCAA
GTGAAGGTGGAAGAGGAGAAACTGGAGGAGGAAAAGAAAGGGATGAATAAGGAGGTGGTG
ATGGTAGATTTGGAAACTAGGGAGGAAGAAAGCGAGGTACAGAAGCTGACTGAGGAGTTA
ATGGCGTATGAGAACTTCATGAAGTTTTATCAGATTCCGTATCTGGATGGGCAATCAACG
GCACCAAACGGGACTGCCCAGGAAAGCCTCGTGGATAGTCTTTGGAACTTTTTTGATGAT
GGTGCTGATGTTCCTGTCACTTCTGCACCTCTGTAA
>EVM0054683
ATGAAGCTGGTCTGGACCCCAGATACAGCTTTAAAAGCCTATGTCTGTACTGTCAAAACA
TGTGAGAATTTTATGGAATCCAGTGTAGCGGAGCTTCTCTCCGCCATGGCGGCTGGTTGG
AACGCAAAACTAATAGTTGAATCCTGGTCCAAGGGTGGCCCGATAGCGACGAGCATCGGC
CTAGCCGTGGCGGCTAATCACACGTGTGGAAGACATGTGTGTGTGGTACCAGATGAAGGG
TCAAGATCGGAGTACGTAAAAAACATGCATGTTGCCGGCATGTTTGACACGGAGGTGCTG
GTTGGAGAAGCGGAGGAGGTGATGGCAGGGCTTGCTGGGGTTGATTTTTTGGTGGTGGAT
TGCAAACGGAGGGATTTTCTGATGGTTTTAAGGTTAGCTAAGTTGAGCCCTAAAGGTGCG
GTCTTGGCATGCAAGAATGCCTTTCAAAAGTCTGTTTCCGGGTTTAGATGGCACGGGGCG
CTCGAGAGAGGAACACGTGTTGTTAAGACTGTGTTTTTGCCAGTCGGACAGGGATTGGAC
ATGGCTCACATAGGGAGTCACAGCGGGAGCGAGGGTTCCAAGAAGGGCCCTAGCCGTTGG
ATCAGGCATATTGATCAAAAGTCAGGTGAGGAGCACGTGTTTCGTGGATAA
>EVM0054681
ATGAGAGCTTCCAGTACGTCGTTTCACTTCTCAGAATTCACTTCTCTCTCTAGAGGACCT
GTCGACATTCACCGGTCTCAGCTTTCTATTCCTAGGAAGCTCTTCTTTTGCAGAGCAAAA
TTTGATGGATCCTTCAGCTCGAGAGTGAGAGTGGTGCCAGCAACTCTGTTGGCAGCAGAA
AAAGAAGAAGCCAAGGCTGTCCTAAACTTGTTCTTGAAGAAACAAGGTTTGAGCAATGCA
GTTGCTGCAAGAACTATCAACAAGTCGGACATTTTCATTGATCACCTTGTCTCAAGACTT
CATTCAGTTCATAAATCTCGGTATCTAGTAGGGCGAGAGCTAACAACTCTTGAGATCAGG
GATGCTCTTATTCCATACCTTGAATCTCTTCGTGAGGAGCATGGAAGCATCATGGTAGAT
TTATTGGAAAACTTTCCAAGCCCACCTGGTAAAGAAAAACCAATTGGACCTGTTTCTCCA
TCCCATTTGACCCTTGAGTCCAAGAAGCAAAGGGCTGTGTCTAGAGTGAGTGAGACAGGC
CCTGCTGGGCAGCTTCCTCCTCACATTCTATATCTCATAGAGCTTGGCATGGATATTGAG
CAAATCAAGGGAATTACACGCAGATTTCCTGCTTTTGCTTACTACAGCTTGGAAAGGAAA
ATCAAGCCAGTGGTTGAATTCCTTCTTGATCTTGGAATACCTAAATCAGACCTTCCTACT
GTTCTAACCAAAAGACCTCAATTATGTGGAATCAGTCTCTCTGAAAATCTTGTACCCACT
ATGACATTCTTAGAAAATCTGGGTGTAGACAAGAGACAATGGGCAAAAGTGATTTATCGA
TTTCCAGCACTTCTTACATATAGCAGGCAGAAGGTTGAGGTGACTGTAGATTTTCTCTCT
GAGATGGGTCTCTCAGCGGAGAGCATTGGTAAGATTCTAACAAGATATCCAAATATTATA
AGTTACAATGTGGATGACAAGCTGCGACCCACAGCTGAGTACTTTTGTTCCTTGGGAGTT
GATATCGCCTCACTTCTTCATCGATGCCCGCAGACATTTGGTCTTAGTATTGAGGCAAAT
TTGAAACCCGTGACAGAATTCTTCCTGGAAAGGGGATTCAGTATAGAGGATATTGGAACT
ATGATATCACGATATGGAGCTCTATATACTTTCAGTCTGGCAGAGAACGTGATACCTAAG
TGGGAGTTTTTTTTGACCATGGATTATCCAAAAGAAGAGCTTGTTAAATTCCCACAGTAT
TTTGGCTACAGTTTGGAAGCAAGGATAAAACCAAGGTATGCCCTAGTGAAGGAAGCTAGA
GTGAAACTGTTGCTGAATCAAGTTTTGTCCCTGTCATATCACAACTTTGATAAGGCTTTG
AAAACAAAAATGAAGAAAATGCATTCGGACAGGGCCTCAAATGACACATAA
>EVM0054680
ATGCCACCTGAAAAAGAAGAGGAGGAGAAAGTGAAGTCGTTGTCTTTATCTATACAGCAG
CCACAGAAACTGGTGGTGGTTGGTTATGCTTTAACATCAAAGAAAAAGAAGAGTTTTTTG
CAGCCAAAGCTTGAAGTTTTAGCCAGAAATAAGGGAATATTGTTCGTTGCCATTGATCTA
AACAGGCCATTGCTGGATCAAGGTCCCTTCGATGTTGTCTTGCACAAGCTGTTGGGAAAG
GATTGGTGCGGAACTATTGAGGATTACAGGAAAGAAAATCCTGAAGTAGCTATCCTCGAT
CCTCCAGATGCTATAGAGCATCTACTCAATCGCCAGTCCATGCTCAATGATGTGACTGAT
CTCAACTTATCTGATTGCCATGGCAAGGTCTGTGTTCCAAGGCAGATGGTAATTAATAAC
GATCCATCATCCATCCCTCATGAAGTTACCAGAGCTGGATTAAAGTTGCCACTAGTTGCA
AAACCGCTAGTTGTGGATGGAACTGCCAAGTCACATGAATTGTTTCTTGCTTATGATCAA
TTCTCCCTTTCAGAACTTGAACCTCCCTTAGTGTTGCAAGAGTTTGTTAATCATGGTGGT
GTTCTCTTCAAGATTTATATTGTTGGTGAAGCCATAAAGGTTGTACGGCGATTCTCTCTA
CCTAACGTTACTAAGCAAGAAGTATCAAAAGTTGAAGGTGTTTTTCGTTTTCCAAGGGTT
TCATCTGCTGCAGCTTCTGCAGATGATGCAGACCTTGACCCCTCTGTTGCTGAACTTCCT
CCCCCTCCTTTGCTGGAGAAGCTTGCAAGGGAGCTTCGTCACCGACTGGGACTCCGATTG
TTTAATGTAGATATGATCCGAGAGCATGGGACAAAAGATGTTTTTTACGTGATAGACATC
AATTACTTTCCTGGGTATGGGAAAATGCCAGATTATGAGCATATTTTTACAGATTTCCTA
CTGAGCCTGATGCGGAGCAAGTACAAGAACACACCTGCACAATAA
>EVM0016820
ATGGATTCTCCCTTTCAGTTCTCAGCAACTGCTGTACTCGTTCTATCTGCCCTTATTACA
CCCTTGATCTACTTTTTATTTTGGATACCAAGAAAGGAGAACAGGAAGAGAGCACCGCCG
GAAGTTGCAGGTGCATGGCCTCTTATTGGCCACCTTCATCTGCTAGGAGGCTCACAACCA
CCCCATATAAAATTCGGAAACTTGGCTGACAAGTATGGCCCGATATTCACCATGAAGCTT
GGAGTCCATCGAGCTTTGATTGTGAGTAATTCGGAGATGGCTAAGGAGTGTCTAACGACA
AATGACAAATCTTTTGCCACTCGACCTAAAACTCTTGCAATGGATATCATGGGCTACAAC
TACAGCATGCTTGGTTTTAGCCCCTACGGGGCTTATTGGCGCCTGATACGCAGGATAACC
ACTCTTGAGGTTCTCTCTAATCATCGACTGGAGATGTTCAAAAGTGTTCGAGAGGATGAG
GTAAGGGATGCTATAGGAGACTTGTATCAGCAATGGATCGGCGACAAAGGTAATTTGCAA
AAAAAGCTTTTGGTGGAGATGAAAGGGTGGTTTAGTGATATAACTTTAAATGTTATATTG
AAGATAATTGTTAACAAAAGATATGTGGATTATGGAAGTCTTAGGGAGAAAAAGCCGAGC
GATGAATGGAGAGATTCACTGAGAAGATTTTTTGAACTGTCGGGAATGTTATGGATGGAT
TTGGGAGGAGTTGAGAATGCAATGAAAAGGACAACGAAAAATATAGATCACGTGGTTGAG
AAATGGTTACAAGAGCACAAGCAGAAGAAACATTCTGGGACAAGTAAAAGAGAAGAGGAT
TTCATGGACTTGATGTTGTCCGTTTTGGATGATACTGAAGAGCTTTCTAATTGCGATGTT
GATACCATCAATAAGGCTACATGTCTGACTCTTATTCTAGCAGCATCAGACACTACAACA
ATTACATTGACTTGGGCTCTCTTTTTACTACTAAACAATCGCGATGTCCTGAAAAAAGCA
CAAGATGAACTAGACATCCATGTTAGTCAAGAAAGGAAAGTGAAAGAGTCTGACATGAAA
AACTTGGTCTACTTACAAGCTATTATCAAGGAAACCTTTCGTTTATATCCCGCTGCGCCA
TTATCTGTACCCCATGAATCGATGGAGGAATGCACTGTAGGTGGCTACCATATTCTTGCT
GGCACACGCCTATTCACAAATCTCTCGAAGATTCATCGAGATCCACAGGTGTGGTCGGAC
CCAGATGAGTTTCGACCTGAAAGGTTTCTTACCGAGCATAAGGACTGTGATTTTCGAGGC
CAACATTTTGAGTTGATACCATTTGGTAGCGGAAGAAGAATGTGCCCTGGAGTCTCATTT
GCCCTCCAAATCTTGAACCTTGTACTCGCTACTTTGTTGCACGGGTTTAAAATAGAGAGT
CTGGATGATGCACCGATTGATATGACTGAAACTGGAGGACTCACCAACATCAAAGCCACA
CCTCTAAAAGCCCTTCTCACTCCTCGTCTTTCCCCTGGCTTATATGATCTGCAATAA
>EVM0016822
ATGCAGAAGCGGAGATGGAGTGAGGTTGGGCTGATGAGGAAGATTCTATCATGCGCCATA
TGTACAATAGCGATGATGTCACTCGTCTCCGTGCACTTGCACAAATTCCCCCATCACTCT
AAACTCTCTGATCCTTACAGGCTTCCTAATCCCCAAACTGAAATCAGAGACAAGATATTG
GGCAAAGAGCAGGAACAGAGGTGGACAAGGGAGTTCACTCCTCCCAATGTGTTCCTAGGC
CCCCTCGCATCCCAGCAGTTTCCGGTCTGGCGTACGAATTGTCCCATACTATGGAAGCCT
GTGCCAAGTCGTGATTATATGCCCTGTACTCAACCTACTCCTAACTATACTGCTCCTCCA
GAGTCGAGAGGTTATCTTTTAGCGCATACAAATGGAGGGCTCAACCAGATGCGAGCTGGG
ATATGTGATATGGTAGCTATTGCACGTATCATAAATGCCACTCTTGTTGTTCCAGAACTA
GATAAAAAGTCATATTGGCAAGATTCCAGCAACTTTTCAGATGTCTTTAATGAAGATCAT
TTCATCAATGTTCTAGCTAATGATGTAAAGGTCATAAAAAAGCTCCCCAAGGAAATGGAT
GGTGCTCCCATAGCAATTAAATATTTTAAAAGCTGGTCTGGTATGGACTATTACCAGGAG
GAGATATCCAGCATGTGGGCTGATTATAAGGTTATTCAGGCTGGCAAGACTGACTCTCGT
CTAGCAAATAACAATCTCCCTCCTGATATTCAGAAACTTCGTTGCCGTGCCTGCTATGAA
GCCCTCTGTTTCGCACCTCAAATTGAAGCAATGGGAAAGTTGTTGGTGGACCGCATGAGG
TCATATGGTACTTACATTGCTCTGCACTTAAGATATGAGAAGGACATTCTTGCCTTCACT
GGATGCACACATGGTTTATCCTCTGCTGAAGCGGATGAACTAAAAAAGATAAGAGACGCA
AATGATAAGTGGAAAGTGAAGGATATTGATCCCAGGGAGCAAAGATCTAAAGGTTTTTGC
CCCTTAACTCCAAAGGAGGCTGCGATATTTCTATCAGCTCTTGGTTATCCATCAAGTACC
CCTATATACATTGCTGCGGGAGAGATATATGGAGGTGATTCATACATGGGTGATCTACGA
TCCCGATATCCTATGTTAATGAGCAAGGAAAAACTGGCATCTATTGAGGAGCTTGAACCA
TTTGCCAATCATTCAACTCAGCTGGCTGCGCTTGACTATATAGTTTCTGTTGAAAGTGAT
GTATTCATGCCTACGTACTCAGGAAATATGGCAAGGGCTGTAGAAGGTCATCGTCGTTTT
CTTGGACATAGAAGAACAATTTCTCCAGACAAGAAAGCACTTGTTCGTCTGTTTGATAAA
ATAGAGCAGGGAATAAAGAAAGAAGGCAAACTTTTATCAGACAAGGTCATTGAAATGCAC
AAAAAACGGCAAGGCACCCCAAGGAAGAGGAAAGGCCCTGTTCCAGGAACAAAGGGCATG
GATAGATTTCGATCAGAAGAAGCTTTTTATGTGAATCCTTTACCAGATTGTTTATGTGTG
CAACCCCGGAATCTGAACACCTCTGTCATAATCAGATAG
>EVM0001263
ATGGCATCAAGTGCATGGCGCAAGCTCAAAAATTCCCTCAAGTCAAAGTTCTCTTTTCTC
TCCACCCCTACCCCCACCAATCCCACAACCGAAGACAATGCTCGCACCACCAACGCCACT
CCTCCACCAGTTCCAACGTCGTCATCATCTTCTTCGTTCAGTGCTCGTCTCTCTCGTAGC
TTCAGTCTCCACTCTTCTTCAAAAAAATGTGCCATTTGCTTGAGGAGTTTGAGAAAGGGG
CAGGGCCAAGCTATCTTCTATGCTGAGTGTTCTCACCCTTTCCACTTCAATTGCATTGCT
GACAATACCAAGCATGGAAATCTCAAATGTCCCATTTGCCGCTCAAAATGGAAAGATGTG
CCTTTTCAAGCGCCAAGAAATGTCCCGAATTTTCAACGTACCGGTTCAGTGCATGCTCAT
GTACCTCCTTACAATGCACCACCGGTTCAAATTGAGGCGGAACACTTCTCAGATGATGAA
GTGCTCTCAGATGTCTCTTCAGATGAATCCCTTTCGTCTCGGCCCCAAGCTATAACTGTG
AAGACTTTTACAGAATATCCTGCTATTTCTGCTTCAGAATCCTTCTCCAAGTTTGGTGTT
CTTGCCCGTGTTCGCGCACCACCACTTGATAATACTCTCCCTCATCACCGTGCACCAATT
GATGTTGTCACCGTGTTGGATGTTAGCGGTAGCATGGCAAGCAAGCTGATACTTCTCAAG
CGTGCGGTCAATTTTATCATACAAAACTTAGGGCCTTCTGATCGACTTTCGATCGTGACA
TTCTCTTCATCAGCTCGAAGAATGTTACCACTTAGGAGAATGTCTGGAAGTGGCCGTGAA
GATGCCACAAGTGTTGTCGACTCTATTTCTGCAATTGGTGGAACTAATATTGTTGCAGGG
CTCAAGAAAGGGGTTCAGGTTCTTGAAGAACGGCGTCAACATAATTCAGTTGCAACCATT
ATCCTCTTATCTGATGGCTGTGATACACAAAGTCACAATGCGCAAAATAGATTGGAATAT
CTTAAGTCTTTACCTGCTTCAATTTTTCCTAGCAATAATACATCTAGAGAGGAGTCTAAG
CAGCCGACTTTCCCAGTTTACACCTTTGGGTTTGGATCGGATCATGACTCTTCTGCAATG
CATGCTATATCTGAAGCATCCCATGGCACATTTTCCTTCATCGAGTCAATTAACATTTTA
CAAGATGCTTTTGCAAGATGCATTGGTGGTCTTGTAAGTATTGTGGCTCGGCACGTTCAA
CTCAAAGTTAAAACAGCATCGCCAGGAATGCAAATTTTATCAATACCTTCTGGGAGACAC
AAGAATAAGATTTTCGATCAAGGACACCAAGCTTTGATCGATATTGGAGACATGTATGCA
GAGGAGGAGAAGGAATTTTTAGTGTTCCTCTCAATTCCTGTATCCTCATTTGTTGATGGT
GAGGAAAGTGTGGCAAACACATCATTGGTGGATGTTTCGTGCTTCCACAAAGGTTCAGTG
TCGATGGATACTGTCCAGGTAGAAGGTGAGAGAGTTAAGATTCGACGACCTCCAACTTTA
TCTCCTATTGACCAGGTGCTGTGTTTGGAGGTTGATAGGCAAAGAAATCGTTTGCTAGTG
ACAGAAACTATTGCCAAGACACAAAGGATGGCTGAAATGGGAGATTTAAAGGGTGCACAG
GCCCTGCTGGCAAAGCAACTATCCACTCTTCTAACTACAGCTTCTTCCCAAGCAGGAGAT
GATCTGTGTAATCAGCTCGAGGCTGAGTTGAAAGAAACCAGGGAGAGAATGGAAACTAGG
GAGTTATATGAAAGGTCGGGGCGTGCATATGTTCTCTCGGGAATGAGTTCTCATTCATGG
CAAAGGGCTGCAACTAGGGGTCACTACACAACAATTCCATCAGGTGGGAACTCAGATACG
AGTACTACCACTAGCTATGAAACACCATCTATGACTAGCATGGTATTGAAGTCACAGATT
CTCAACTTAGCACCCAGAGAGTAG
>EVM0046482
ATGTTGCACCATGTTTATGTGCTCATTTTGCTAGGACTCCTAGCAATCAACACCGTTTCA
GCAGTGGATTACACTGTCACCAACAGAGCCACTGGAACTGCTGGTGGAGTCCGATTCAAC
ACGGACATCGGGGTCGATTACAGCAAGCAAACACTAGCATCTGCTACAGATTTCATATGG
AGGACCTTCCAGCAAACTAATGCCGCAGACAGAAAAGATATCCAAACAGTTAACCTATTC
ATAGATGTAATGGATGAGGTTGCCTACGCCGTCAACAATGAAATTCATGTTAGCGACAGT
TATATTGGAAGCTATGCAGGCGATGTCAAAACAGAAATCACTGGTGTACTTTACCATGAA
ATGGCACATATATGGCAATGGAATGGCAATGGACAAGCCCCAGGTGGACTAATTGAAGGG
ATTGCTGATTTTGTAAGGTTGAAGGCAAACTATGCACCTAGTCACTGGGTGCAGCCAGGG
CAGGGTGACAAGTGGGATCAAGGTTATGATGTTACGGCTAGGTTTTTGGACTATTGTAAT
GGTCTTAGAAATGGGTTTGTTGCTGAGCTTAACAAGAAGATGAGGACTGGTTATAGTGCA
CAGTACTTTGTTGATCTGCTAGGGAAGACCGTTGACCAGCTTTGGGTAGACTACAAGGCC
CGGTACGGGCAATAG
>EVM0046483
ATGAACCATAGCTTCTTCTTCACGCCTTTTTCTCCGATAGTAAATCTCTTTATAGCCACC
TTCTTTCTCCTGGCAAAGAAAACCTCATGCACAGACCCTCAATTCCTAGCTTGCGACCCC
AAAAGCTGTGGCGACCAAAAGATAAGCTTCCCATTTCATATCCAAAACGCGCAAGAAGAG
TATTGTGGCTACCCTGGATTCGCCATCTCTTGCAATGAAAAAAACAAGACAGTCCTTAGC
CTGTCCAATAACGAGTATATCATCCAAGAAATCGACTACCAAAGCCAGTCTCTTCGTGTA
TCAAATGCAGCTGATTTTGGCAAAAACACCCCCTGTACTCCTCAAATACAAAACATATCT
CTAAATGAAGACATCTTTCGTCTACCTACAACCAGAACAGGCGTCTTCTTGTTTTACAAT
TGCAACTCAACACTGCTAGAGAATAATAGCAAGCTTTTAGAGCACAAGGTTGATTGTTTT
GGGGGGAATGGAAATGTTTCGACTCTAGCAATGCTCGATGATGATCCTTTATTGGGTTCT
GCTTCAGAAAAATGTGGAGCTGGAGTTGTGGCGCCAGTGGATGTGTATAGAGGGGAGAAT
GTTTCGATTGGAAAGATGCTAGAAAGAGGGTTCGTGATGAATTGGGTAGCAAGTAATTGT
AGCGAATGCGAAGAGAGTGGTGGCAGGTGTGGATTTAATATCACCACGTACCATTTCAAA
TGTTTCTGCCCTGACAGACCTCATGGCCGGCTTTGTAAATCCGTTTCCCTTTTCATATCC
AAAACGCGCAAGAAGAGTTCATCAGTAGTTGCGGCAATAGCTTCTTCCATAATTATAATA
TGTCTCAGTAGAAGAAAAGGTTCATTCAGTGCAGTCATAGCAATGATCTTCAAGCTGAAG
AATTCACAGCATGTTGATAGTGTTGAAACATTTATGATGGACTACCATTCACTTACTCCA
AAGCGTTTTTTATATTCAGATATTAAAAAAATGACCAACTCATTCATCTATACACTAGGT
CATGGGGGGTTTGGTAATGTATATAGAGGAAAGTTATCAGACGGTCGTCTTGTGGCTGTA
AAAGTCCTAAAAGATTCAGTATGTGATGGAGAAGAGTTCATGAATGAAGTTGCAAGTATT
AGTAGAACTTCCCACGTGAATGTAGTTACCCTTTTGGGCTTCTGCTATGAGAGGAATAAA
AGAGCTTTGATTTATGAATTCATGCCTAATGGATCTCTAGATAGATTCATATCTTACAAA
CGATCCACAGATACAGATTGTTGTTTAGAATGGGGAAAAATATATGAAATTGCAGTTGGC
ATTGCTCGAGGCCTGGAATACTTGCATAGAGGTTGTAACACTCCGATTGTGCATTTTGAC
ATAAAGCCTCACAACATTCTTCTAGATGAAGACTTTCGTCCAAAGATCTCTGATTTTGGT
CTCGCGAAGCTATGCAAGAGCAAGGCAAGTAAGATTTCGATGATAGGTGTCAGAGGTACT
GTAGGTTACATAGCACCCGAAGTATTCTCCAGATCTTTCGGAGGAGTAACTTACAAGTCT
GATGTATATAGTTATGGAATGATGGTTCTTGAAATGGTCGGACAAAGTAAAGATTTTGAT
ATGGGATCGTTGGAAACCAACGAGATGTATTTCCCGGATTGGTTTTATATGTATCTTGAA
CCAGGAAAGATTTCAACATTTCATGGAGATAGAACCGACGAGGAAGAAGAGATTGTTAAA
AAGATGATCATGGCGGGTTTGTGGTGCATCCAAACCATTCCATCACATAGACCATCAATG
ACAAAGGTTGTAGAGATGTTTGAAGGCAGTCTTCAGTCTTTGCAAATCCCACCGAGACCT
TCCCTTTCTTCTCCTGGAAGGTTAGCTCAAGAGCACTCTTCCACTGCATCATCACTGCCT
TGCGAATTGAAGAGAGAAGGTATTACCGACATTACAGAAGCGTAA
>EVM0046486
ATGGGATCCAAGCCATGGCTACACCCAGCTCCCATTTATCGGACCTTGGAGACTTACTGG
GATTCCGATGATGACGCTCCTGGTACTCGATGTGCTAACACCTTGACTGCCGTTGCCGCT
ACCAAGTCTCATGGTCCTCGACTCATCCTCTTCGGTGGTGCCACAGCTATCGAGGGCGGG
GCTTCCTCCGCTCCTGGAATCAGATTGGCTGGAGTCACCAATTCAGTTCATTCTTATGAT
GTTCTTACTAGGAAATGGACTAGAATACAACCAGCTGGAGAGCCACCGTCACAAGGGCTT
GCGCACGCGGCAGCTGCAGTTGGTACTATGGTTGTTTTTCAGTTGATTAATGAATGTATA
TATGGCTTAGGGTGGGATAGGTCTGCTGGGCATTCCACTGATGATCTCTTCGTGCTTGAC
CTGACCAACGACAAAGCCAAGTGGCACCGGACCTGGGCCTCGATATGGCATGTAATGGAC
TTGGTTGCCCAGAGGTACCTTGTTACTGTCAGCGGCAATGATGGTAAAAGAGCTCTATCC
GATGCCTGGGTTCTGGACACTGCCCAGAAACCATATGTATGGCAGAGGCTAAATCCAGAA
GGTGATAGACCTTCTGCTCGAATGTATGCAACAGCTTGTGCCCGTTCAGATGGAATGTTT
TTGCTTTGTGGTGGAAGAGACTCCTCTGGCATGCCACTTGGAGATGCTTATGGACTTCTA
ATGCATAGAAATGGTCAGTGGGAGTGGACTCTTGCACCTGGGGTGTCTCCATCACCAAGG
TATGAACATGCCGCGGTTTTTGTTGGTGCACGTTTGCATGTTACAGGAGGAGCCCTAAGA
GGAGGACGTTTAGTAGACGGGGAAGCAGCTGTTGCTGTGTTGGACACCGCTGCTGGTGCT
TGGTTGGATAGAAATGGGCTAGTGACTTCATCCAAAACCAGCAAGGGACATGCTGAATAT
GATCCTTCTTTCGAGCTAATGCGTCGTTGTCGCCATGCATCTGCATCTGTTGGTGTTCGT
ATATATGTCTTCGGTGGTCTAAAAGGAGATACAGTACTAGATGATTTTCTGGTTGCTGAA
AATTCCCCATTTCAGCCAGACAGCAATTCTCCCACGTTAACATCTGAGAGAGGCTCAACA
GTAACAAGTCCCAGACTAAACCATTCAAATTTAAATTCTTTTGGAACAACTTCTACTCCA
GATGGTGGACTAGAGATGTCTTTATCTGGTGGTATCAGCAGCATGGACAGAAATTCCATG
GAGAAATTGAGGGAGGCATCTGCTGCTGAAGCTGAGGCAGCTAATGCTGTTTGGCAAGCT
TCTCAGGCAGCATCTACCAATTCTGCAGAAGAAACATCTGTATCTGATGACAACTCACAA
GCGCAGAAGCAACTTCAGATGGCAGTGACAACGAGGCTGATGTTCGCCTCCATCCTAGAG
CTGTATGCCCATTTATCTGTGGTGGTAGTTGCAAAAGAGACTGTAGGAAACCTGGGTGGG
ATGGTGAGGCAATTGTCATTGGATCAGTTCGAAAATGAAAGTAGAAGAATGGTTCCTATG
AATAATGATGCATCTAATCCTGCTAGAAGGTTCACCAGGCAAAGGTCTCCTCAGGGCCTA
CATAAGAAGATTATTTCCACTTTGCTTAGGCCTCGGAACTGGAAAGCTCCCGCTAATAGG
AGATTTTTCCTGGATTCTTATGAAGTTGGCGAGCTTTCCCCAATAAAAGTCTTTGGTGAT
CTTCATGGACAGTTTGGCGACTTAATGCGTCTATTTGATGAATATGGATTTCCATCCGCA
GCAGGGGACATTACGTATATTGACTATTTATTTCTGGGAGACTATGTTGATCGAGGGCAG
CATAGTTTGGAGACCATAACTTTGCTTCTTGCTCTAAAGATTGAGTATCCTGAGAATGTC
CACTTGATACGTGGAAACCATGAAGCTGCTGATATAAATGCGCTCTTTGGTTTTCGTATT
GAATGCGTTGAAAGAATGAAGAAAATTATTTGCATGCATGGTGGCATAGGGAGATCCATC
AATTCAGTGGAACAGATAGAGAAGCTTGAAAGGCCTATAACAATGGATGCTGGATCTATA
GTTCTAATGGATCTTTTATGGTCAGATCCTACAGAAAATGATAGCATAGAGGGGTTGAGA
CCAAATGCTAGGGGCCCTGGTCTTGTCACTTTTGGGTATGCATGTTTATACCCTGATCGT
GTAACCGACTTCTGTAAGAGAAATAAGTTGCAGCTAATCATTAGGGCACATGAATGTGTT
ATGGATGGGTTTGAACGATTTGCCCAAGGACAATTGATTACTCTATTTTCAGCAACCAAC
TACTGCGGGACTGCTAACAATGCTGGAGCTATACTGGTAGTTGGCAGGGGTTTAGTTGTG
GTTCCAAAATTGATTCATCCCTTGCCACCTCCCCTTCAGTCACCGGAGACATCTCCAGAA
CATGTGATTGATGATACATGGATGCAGGAGCTTAATATCCAAAGACCACAAACTCCAACA
CGGGGTCGCCCTCAACCTGACCATGACAGAAGCTCCCTTGCGTACATATGA
>EVM0046487
ATGGCAGAGCAAGAAGTGAAGAGGGTAGACACTGAGACGCCGGTTGCTCTAGCTCCGGTG
GAAAGTAAAAGTGAAGTGGCGGATGAGAAGGCTATAGTTCCACCACCTCCAGCAGCTGAA
GAGGAAGAGAAGGTCGCTGATGGATCAAAAGATCTTGCTGTTGCTGAAACAGAGACAGAA
CCTGGACTTAATCCGAAAAAGATTTCGGGCGGGTCAATGGATAGAGATGTAGCTCTTGCT
GACCTTGAAAAAGAAAAGAAGTTGTCCTTTGTCAAGGCATGGGAAGACCGCGAGAGAACT
AAAGCGGAAAATAAGTCTCAGAAAAAGCTCTCTGCTGTTGTTGCATGGGAGAACAGCAAA
AAGGCAGCTCTGGAAGCCACACTGAGAAAGATGGAGGAGAAGTTGGAGAAACAAAGGGCA
GAATACGAAGAGAAAATGAGAAACAAGGTTGCTTTGATTCATAAAGAAGCTGAAGAAAAG
AGGGCCACGGTTGAATCCAAACGTGGAGAAGAATTCTTAAAAGCAGAGGAAATGGCAGCT
AAATATCGTGCTACTGGGCAAACCCCGAAGAAGCTTCTTGGTTTCTTCTGA
>EVM0030909
ATGGCTATGACTATCTTGCTGCTTTTTGGTTTGGTGATTTCTCGCCTAACACTTTCAGAC
GCACAGTCCATCGGGGTTTGTTATGGAAAGAATGGAAACAATTTGCCATCTGATCAGGAA
GTTGTGAGTCTTTTCCAGACAAATGGTATTGGAAGGGTGCGAATTTATGATCCGAACAGA
GACACACTGGAAGCCCTTAGAGGATCGAACATAGAGGTCATCCTCGGTGTCCCCAATGAC
AACCTGCCGGCCCTTGCCAGTGCCTCCGCCGCAGCAACCTGGGTTCAGAACAACGTCGTG
GCCTACTCCTCCAATGTCCCGTTCCGCTATATTGCTGTTGGCAATGAAGTCCACCCTGGA
GATGCAAATGCACAGTACGTTCTACCAGCAATGCAGAACATACATGCCGCAATAGCATCC
GCCAATTTACAGGGTCAAATTAAGGTTTCAACAGCGATAGACACAACTTTGCTGGGCAGC
TCCTACCCTCCGTCGGATGGATCTTTCAGTGCCGGTGCAAGTCCTTACATAAACCCGATC
ATCAACTTCTTAAAGACCAACGGCGCACCACTTCTGGCAAATGTGTATCCCTACTTCAGC
TACACTGGAAACCCACAAAGCATTGCTCTTAGCTACGCCCTATTTACTTCACCAGGAGTC
GTGGTCCAAGATGGTCAATATGGATATCAGAATCTGTTCGATGCATTGTTGGATTCTCTT
TATGCTGCTCTCGAGAAATCAGGCGCCCCAAATCTGAACATTGTTGTGTCGGAAAGTGGC
TGGCCATCTGAAGGTGGGACTGCAGCAACAGCTGAAAACGCAGGAACTTTCTATAGGAAT
TTGATTAATCATGCGAAACAAGGGACTCCCAGAAGATCTGGACAGGCAGCAGGAATCGAA
CAACATTTTGGTCTATTCCTCCCCAACAAACAGCCTAAGTACCAGCTTACTTTTGGTTAA
>EVM0030902
ATGGGTTCTAAAACCACCGTCTCTCTTCTTCTCCATCGTATTGTTCTAAGCATCACTCTT
ACCGACGCTCTAAAATGCTACACCACAGGGAACTTTACAGCTAATAGCACCTACGCCAAA
AACCGAGACCTTGTTCTCCGTTCACTAGCTTCCAATGTCACCGCCAATGGAGGTTTCTAT
AATACTACAATAGGTTCAGGCAATGACACGGTTTATGGTCTTGTGCATTGCATGGCTTCC
CCATCAGCTGGAAATTGTTCCTTCTGCGTCAATTCTGCCATCCAAGCTCTCATGACAGCT
TGTCCTAACCAAAAAGAAGCAATTTCATGGGGAGGAGAACCAGTTCCATGTATTGTACGT
TATGCGAATCGTTATTTTTTTGGATCACTTGAGCTATCTCCTTCTGAAGCTGTGTATAAT
ACGGGTATCATCGAGGCAACTTTTACACAGTTTGGTCAAATTTGGAGTGGTTTCAGAGAC
ATTGTAACAAGAGCTTCCACGAACTCTTCCAGGCTAGCAGCAGAGACAACAGACCTATCA
TCCACTCAAAAAATTTATGTATTTATGCAATGCACTCCTGATGTTTCACAGAGTAATTGC
GGAGACTGCCTACAACAATCCGTAGATTACTACAAAAGTTGTTGCTACGGGCAGCAAGGA
GGTGTTGTCCGGACACCAAACTGTTTTTTTCGGTGGGATTTGTACCCCTACTACAACTTA
TTTCCTCAAGTAAGATCTCCACCTCCACCTGCATCTCCACCTCCACCTCCACCTGCATCT
CCATCTCCACCATTCATTGTTAGTTCTCCTCCACCAACCAGTATCACAATCACGAAAGGG
AAGGAGAATACTACTTCTCGGACAATTATTGTTACCACCGTCCCCACAGCTATCCTACTG
GCACTTGTCATCCTCATTATCACCATTTTCCGCTTTAGGAAGCCAAAGCAAGAGGTTATA
AATTTCGATGAAAATGGTAGCAAAAGATGCTGGGAAATCAAATTTGCCACCATCCAACTA
GCAACAAACAACTTCTCCGATGATAATAAGCTTGGACAAGGTGGTTTTGGTGCTGTTTAC
AAGGGTATACTTGAAGATGGACAAGCTATAGCCGTAAAGAGATTATCAAGTAATTCTGGG
CAAGGAGATGTTGAATTTAAGAATGAGGTACGGCTACTAGCCAAACTTGATCACCGGAAT
CTTGTTAGGTTACTGGGGTTCTGCTTGGAAGGAACAGAAAAGCTTCTAGTCTATGAGTTT
GTGCCTAATTCAAGTCTCGATCAATTTATACATGATCCAATCAAGCGATTAGTCCTGAAT
TGGGAGAAGCGCTACAAAATTATAGAAGGCGTAGCTAGGGGAATTCTATATCTGCATCAA
GATTCTCAGCTCCGGATTGTTCATCGTGATCTCAAGCCTAGCAACATTCTGTTAGATGGA
AACATGAATGCTAAAATCTCAGATTTTGGAATGGCAAAGTTAATGAAAACTGATCAAACT
CATGATGATGCATCGAAGATCGCTGGGACCTTAGGCTATATTGCTCCAGAGTATGCAAAG
CATGGACACTTCTCGGTCAAGTCAGATGTTTTTAGTTTTGGAGTGCTAGTTTTAGAGATT
GTGAGCGGTCGAAAACAAAGTTCCTGCAATGGAGAGGACATAGAGCACCTTCTGAGTCAT
ATAAGGACTCCTTCAGATCTTATAGATCCCATTTTGAGGGGTGACTCAACAGCTGAAATG
ATGAGATGCATCCACATTGGGTTACTTTGCGTTCAAGAAAATGTTGCTGACAGGCCGACA
ATGGCTTCAGTTGTTCTGATGCTAAGCACCTCTTCTTATACTTTACAAAGACCTTCTCAA
CCAGCATATTTTTTGGGCAGCAGAACAAATCAACCAGCTTCTTCAATGACAATGGGCTAC
AAATTAAGGATGGATGTGGCCTCGCCATCCGAGCTTAAGACTAAGCCGTTATCGAGGAAT
GATGTTTCAATTTCTGAGTTCCATCCTCGATAA
>EVM0030907
ATGTTTGGTTTCTCTAAAAGACGCATGAAACTTGGCAGGGTCAAGAAGGTGCAACTCTCT
GATTCTTCACCAGGGATTAGAAGTCCGATTAGACCCCCAAAGCGGATTAGTAATAATAAT
GCTAATAGTGAAGGTGTTGCACTTGCTGCTAGTAATTCTGATGAGCTTGATTATCATTGC
TCCTCTTCTGCTCCGCCGGTGATTAGTAGCTCGACAGCAGGGAATAATGCTGAGAACTGG
ATGGTGTTGTCTATTTCCGGTGATAAACCTACCCCTCGTTTCAATCATGCAGCAACTGTC
ATTGGGAATAAGATGATAGTGGTTGGTGGAGAATCTGGAAGTGGATTGTTAGATGATGTA
CAGGTTCTTAAATTTGACCAATTCACATGGACTTCAATTTCATCAAAGCTTTACTTGTCA
CCCAGCAGCTTGCCATTGAAGATCCCTGCTTGCAGAGGCCACTCTCTGGTTTCTTGGGGG
AAGAAGGCACTTCTTATTGGAGGAAAAACTGATCCAGCAAGTGATCGAATTTCTGTGTGG
GCATTTGACACAGAAACTGAGTGTTGGTCACTTGTTGAAGCAAAGGGAGATATACCGATT
GCCCGCAATGGTCACACCGTGGTCCGAGCAAGCTCTGTTTTAATTTTATTTGGGGGTGAA
GATGCTAAAAGGAAAAAATTAAATGATCTGCACATGTTTGATCTCAAATCGTTCACGTGG
CTCCCTCTGCATTGCACAGGAACTGGACCATCTCCGAGATCCAACCATGTAGCGGCTCTT
CATGATGATAAAAATTTGCTTATATTTGGAGGAACTTCCAAGTCCCGGACTCTGAATGAC
TTATATTCACTTGATTTTGAGACGATGGTATGGTCGAGAACAAAGATACGGGGCTTCCAT
CCATCGCCAAGGGCTGGGTGTTGTGGAGTTTTATGTGGAACTAAATGGTACATAGCAGGG
GGAGGAACTAGGAAAAAACGGCACTCAGAAACTTTGATTTATGATATATTGAAAATGGAG
TGGTCAGTGGCATTTGCATCACCCACATCTTCTATCACTACAAACAAGGGTTTCAGCCTG
GTACTTGTGCAGCACAAGGAAAAGGATTTCCTTGTTGCTTTTGGTGGAAGTAAAAAAGAG
CCATCAAATCAGGTTGAAGTAATGGGCATTGAGAAGAATGAATCATCCTTAGGTCTTCAT
TCTGCTCCAAGTAAAGGCCCTGGACGCTTGCTGTTTGAAAAGCGCTCATCATCTACAGTG
TTGGCTGCGCAACTTGGCATCGGTTCTTCTCAGCGTTCAGCTCAATCCGTTGCAAGACAG
AATTTGGCATCTGCAATTGAACAACATGGCTCTGGTAGGAAATCTTTGTCAGATTCCTTG
TTTGTTGATCCAAATTCTGCTTCCAGAAATGTCTCCCATCGCAAGGAATTTCACCACGAG
GAAGAAAACTGCATAGCTGCTAAGACAGCAAGGAACTTAGAAGATGATAATTCTTCATCC
CTAGCTGCTGAACACCGATGTAATTCTGATATATCGATCCAGCCTAACAATCCAGTTGGT
AAAACTAATGCAGAGATGTCTAGCACATTTGAAATGGAAACTCCTAACTCCCATAACCAA
GGAATTGGAAACTTTTCAGTAGATAATGAGGATGTAGTATCGTCGGAGAGTGATTGTACA
ACAGGAGGGGCTCGTGCAAGTACATATAAATTGTATGAAACAGAAATTTCTGCTCTCATA
AGAAAGAATGGTATACTTGAAGGACAACTGGCAACTGCAATGGCAGGTCGAGAAGCAGCA
GAGAAAAACCTATCCTCCATCCTGAAGAGCAGACAGGAGATGGAGAATAAGTTGATAGAC
TCAGTGAGAGAGATGGAGTTGTTGAAAGAAAAGCTGGCTGGTGTTGAGCTAGCTCAAGAA
GAGGCCAACAGCTTATCGAATATTGTCCATTCTGACAATGTAAGGCTTGAGCATGACGTG
GCTTTCCTGAAGGCTGTTTTGGATGATACTCAGAAGGAGCTACACTCAACTAGGGGAGTC
CTTGCAGGAGAAAGGGCAAGAGCATTCCAACTACAGGTTGAAGTTTTTCATCTGAAACAG
AGATTGCAATCTATGGAAAACCGAACATCTACCCCAAGAAAGCCATTCCATGTGCAGTGA
>EVM0030905
ATGATGATTCCGAATCCAAGACTCTCATTTATTTTCTTGATGATCATCCTTGCAACCAGC
CAGCTCTCAAGTTGCCGCCACCTCCACATAAAATTAGGTGATCAAAATAAGCAAAGAGCT
GAAGCACGAGTGTTCACTCAGTTTTCATGGCATTTCCCTGCAAAAGCTTCTGAAGGATCA
AGCAAAGATGAGATCGACGACCCGGTTTATGGAGTTTCTTATAGAACAGTTCCAGGGGGG
CCAAACCCACTTCATAACTGA
>EVM0040888
ATGGCTCCATTTCTCTCCTCTTCCTTCCTCCTCCTTTCCTTTCTACCTCTCTTGTCCCTC
TCCTTCTCCACTGTTGATCAAACCTACAGAACCTACATCATTCGCATTGACTCTCAATCG
AAGCCCTCCATTTTCCCCTCTCACTACCATTGGTACACCACTGAATTCACTAACAGTCCA
CAAATCCTCCACACTTACGACACCGTTTTCCATGGCTTCTCCGCTGTCCTGACACCAGAC
CACGCCGCCACTCTCAGCCAGCACCCATCAGTTCTTGCCGTGATTGAAGACCAACGGCAA
CAACTCCACACCACTCGGTCCCCTCAGTTTCTTGGACTCAGAAACCAACGTGGTCTCTGG
TCGTATTCTAATTATGGTTCTGATGTTATCATTGGCGTTTTGGATACCGGGATCTGGCCT
GAAAGAAGGAGCTTCTCGGATGTCAATCTTGGGCCAGTCCCTGCCCGGTGGAAAGGAATT
TGTGAAGCTGGCGAAAGATTTACAGCAAGAAACTGCAACAAGAAGTTGATCGGTGCCCGG
TTTTTTATCAAAGGACATGAGGCAGCAGGTGGGGGTTTGGGACCGACTACTCCTATCAAT
GACACTCTGGAGTTTAAGTCTCCACGTGATGCCGATGGTCATGGGACTCACACAGCATCA
ACTGCGGCAGGAAGGCATGCATTTCGTGCTAGCATGGAAGGTTATGCAGCAGGGATTGCG
AAAGGGGTGGCTCCGAAAGCACGTTTGGCTGTGTATAAAGTTTGCTGGAAGAATGCAGGA
TGTTTAGATTCTGATATTTTAGCTGCTTTTGATGCTGCTGTTAAAGATGGAGTTGATGTC
ATCTCTATTTCCATTGGTGGTGGTAATGGGATTTCGGCGCCTTATTATCTTGATCCGATT
GCCATTGGTGCTTATGGTGCGGCTTCTAGAGGGGTTTTTGTTTCGTCTTCGGCTGGGAAT
GATGGGCCTTATCCAATGTCAGTTACGAATCTTGCTCCCTGGATTGCTACTGTTGGTGCT
GGAACAATTGACAGGAGTTTTCCTGCTGTTGTTGTTCTTGGTAATGGGAAGAGATTGTCT
GGTGTTTCGCTATATGCGGGTCTGCCATTGAGTGGTAAAATGTATTCTCTGGTTTATCCA
GGGAAATCAGGGGTTCTGGCTTCGTCACTGTGTATGGAAAATTCGTTGGATCCTAATATG
GCGAGAGGGAAAATTGTTGTTTGTGATCGCGGAAGTAGTCCACGAGTGGCCAAAGGGCTG
GTTGTTAAGAAAGCTGGAGGTGTTGGTATGATTCTTGCTAATGGAATTTCTAATGGTGAA
GGACTAGTCGGTGATGCTCATTTGATTCCTGCTTGTGCTCTTGGTTCTGACGAGGGCGAT
GCTCTTAAGGCCTATGTTTCGTCAACTTCGAATCCGGTTGCTACTATTGCTTTCAAGGGC
ACCGTGATTGGAATCAAACCAGCTCCTGTCGTTGCTTCGTTTTCAGGTAGAGGACCGAAT
GGATTGAGCCCGGAGATTCTAAAGCCGGATCTGATTGCTCCTGGTGTGAACATTCTTGCT
GCTTGGACTGATGCTGCAGGTCCTACTGGACTGGAATCAGATCTACGAAAAACTGAATTC
AACATCCTTTCTGGCACTTCAATGGCATGTCCTCATGTGAGTGGCGCGGCAGCCCTGCTT
AAATCTGCCCACCCAGATTGGAGTCCAGCAGCGATTAGGTCTGCAATGATGACCACCGCG
AATACATTCAATAATCTAAATCAGCCGATGACCGACGAGGCCACTGGAAATGCGTCGTCA
CCATATGATTTGGGTGCAGGGCATCTCAATCTTGATCGAGCAATGGATCCAGGGCTTGTT
TATGACATTACAAACAATGATTATGTGAACTTTTTGTGTGGAATTGGATATGAGCCGAGG
GTAATTCAGGTGATCACACGATCACCGGTGAGTTGTCCAGTGAAGAAACCATTGCCGGAG
CACATCAATTACCCTTCGCTTGCAGCACTGTTTCCAAACTCAGCTAAGGGAGCATCAAGC
AAGACCTTCATCAGAATAGTCACCAACGTGGGTCAACCAGATGCCGTTTATCGTTCTACA
ATCCAAGCTCCGAGAGGGGCTGCAGTGACGGTGAAACCACAAAAATTGGTGTTCAGCAGG
GCCGTGAAGAAGCGGAGCTTCATTGTAACCGTAACGGCCAACACCCGGAATCTGATCATG
GGTAATTCGGGTGCTGTATTCGGGTCGATTTCGTGGTCAGATGGGAAGCATTTTGTTCGT
AGTCCCATTGTGGTGGTGACCTAG
>EVM0040880
ATGGGTCAAGTCAAGGACCGTGATGGTGCCGCCAATCAACTAGCTTCGTTAGCGCTTGAT
AATGACAGAAATAAGAAGATGATTTTGCTTAAGGAAGGTGCTTCTGCAGAGGCACGAATT
GCTGCTGCCACTGCGCTTTTTAATATTGCTAATGGTAAACAGAGAGTCAGGTTGATTGTT
GAAGCGCTTGAGACTTCGATGATTGTTGGGGTTTTAGGGGATTCACCAATAAAGGTTCAG
ATTTCGGTGGCCAATTTGGTGGCGAGAATGGCAGATTTGGATGATTACGCACAGGAGGAG
TTTATGAGATTGAATGTGACAAGACCATTGATGTCTTTGTTGTCTAATCATTTGGATTTG
GAAGTAGTGAGTGATAAACCTGTTAAAACTAGTTTTCCCTCGATTGTCGAAAGGAACCAA
AGATTAGCTTATAAGAATATTAAGGCTAATTATAATACGGACAGTAGTAGCCATGGTGGT
TCACATAATAAGGGGAGGGAAATGGAGACACCAGAGGTGCAGCTTAAGCTTAAGATCACG
GCGGTGGCGGAGTCCAATGCTGATTTTAGACACGCAGCTTTTAAGCCTAATTTGCCTGGT
GGAAAGGCGGTTTTGGATCAGCTTTTAAGAGTAATTCAAGAAGAAAGTGATCCAAAATTG
CAGATTCCTGCTATTAGGTCTATTGGTTGCTTGGCTCGAACATTTTCTACAAGGGAGACT
CGAATAATGGGGCCTTTGGTTTCTCATCTTGGTAATAAGAATGTGGATATCGCTACAGGA
GCTGCAATGGCCTTGGGGAAATTCGCATGTCCAGAAAATTTCAATTGTTCAGAGCATTCA
AAAGCAATCATAGAGTTTAATGCACGCGCTTTGAATGCTCTTGAGGGGACAGCTCGATCT
GTTTTAGCTCATCATCCTGAAATGAAGGGTTTGGTTGCCAAGGCCATACACCTCCTCATT
CGTTATCAGGCTGGAGCTACTCTCAGTAGACAGTCTCTGGCATCATAA
>EVM0040883
ATGGGTTCATATCTCGAAGCAGCTGAAAGAAACCAAAATAAGCCACCTATTGGTATTCGA
TTCTTAGAGTGCATAAAGAAGAAAAGGCTTTCCTACAGAACCCACCAAGCCATTGTCTTG
ATTGTAACTTTTTTGGCGTACACTAGCTACCATGCTACTCGAAAAACCATGAGCATTGTC
AAGAGCACCCTTGATCCAGAATCTTCCGAGGTGGGGTTGAAGTTTGTACCATGGAGGATT
ACTTACTCAAGTGAACCAGTTGAGATAAAAAGTCTTTCATGGAAACTTGGAGATGGTTGG
GCCCCATTTAATGCATCAGATGGGACAGCCTTGCTTGGTGAACTCGACCTGGCTTTCCTT
GCTATATACGCCTTGGGAATGTACTTTTCAGGGCACCTGGGTGATAGGATAAATTTAAGG
ATCTTTTTGACAATAGGAATGGTTGGAACTGGTATATTCACTTCATTATTCGGCGTTGGA
TTTTGGGCAAATGTGCATAACTTTTACTATTACTTGATTGTGCAAATGCTTGCTGGGTTG
TTCCAATCAACTGGATGGCCTTCCGTGGTTGCAGTGGTTGGTAACTGGTTTGGGAAGAAG
AAGAGAGGGCTAATTATGGGCATATGGAATGCCCACACTTCTGTTGGGAATATTTCAGGC
TCTTTGATTGCTGCTGCAATGTTGAGCTATGGGTGGGGCTGGTCCTTTGTTTTGCCTGGT
CTCCTCATTACTTTTTTTGGCTTGCTTGTGTTTGCGCTACTGCCTGTTAGTCCCGAGGCT
GTTGGAGTTGACAAAGATGAAGATGAATTGGATTCTCCAAGTAAAGCTGGGGAGGGAGTT
ACAGAGCCTCTTTTGGCACCGGTCTCTGATGTTAAACAGGAAGCTGTGGGGTTCATTGAA
GCATGGAAAATACCTGGAGTTGCTCCATTCGCTCTCTGCCTATTTTTTGCCAAACTGGTG
GCCTACACTTTCCTCTACTGGCTTCCTTTCTACATTAGCCACACAGCTATTGATGGAAAG
TACTTGTCTGATGGAACTGCTGGGAACTTGTCAACATTGTTTGATGTTGGAGGGGTGGTT
GGGGGCATTTTAGCTGGGCACATTTCTGATCGCCTTGATGCAAGAGCAATTACCGCAGCA
AGCTTCATGTACTGTTCCATCCCTGCTCTCTTCTTCTACCGGAGCTATGGACACCTTTCC
TTGGGTGTTAACATTGGTTTCATGCTTCTTACTGGCATGCTTGTGAACGGTCCTTATGCT
CTTATAACAACAGCTGTCTCGGCTGACTTGGGAACGCACAGCTCCTTGAAAGGGAACTCA
AGGGCATTGGCAACTGTTACGGCAATCATAGATGGAACAGGCTCGGTCGGAGCTGCAATC
GGACCTTTATTAACAGGTTACATTTCTGCTAAGAGCTGGAGTGCAGTTTTCACAATGTTA
ATGGCTGCAGCTTTAGTTGCAGGTCTGCTATTGACTAGACTTGTTGTGGCTGAAGTGGCT
GCAAAGATTGCTGAATCGAGGTCCCAAGGATCTCCTACATCAAAAGCACAAGCAGCTGCA
TTTGATGTGTGA
>EVM0036438
ATGGCCAGTTTTCATTCAAAATCAGTTTTTTGTGTAATCCTAGTAGTCTTGTGTACGGTG
GTGCCCATTTTGGGTAAGGGTCACACTGTAGGAGATAGCTCAGGCTGGGCAATTGGTATG
GATTATAGCACCTGGACTAGTGGCAAGACCTTTTCAGTTGGCGACAGCCTTGTGTTTAAC
TATGGAGGAGGCCACACGGTGGATGAGGTGAGTGCCAGTGACTACAGCACATGCACTACA
GGCAATGCAATCACTTCAGATAGCAGTGGTGCCACCACCGTAGCCCTCAAGACTGCTGGA
ACTCATTATTTCATTTGTGGTGTTCCTGGCCACTGTGGAGGAGGAATGAAGCTTGCGGTC
ACTGTTGCTGCAGCAGGATCGAGCACAAAACCCTCCTCCTCAGAAACTCCATCTTCTGGT
GGCACTACCACTTCTCCGGCCGTTGGTACCACCACCACTTCTCCGGCCGGTGGCACCACT
ACCATTTACAAGCCTTCATCTAACAGCACACCCGATTCATCCTCAGGGATCAATATTTCC
CCATTTGTGGCTATAGCCGGTGCTTGCGTTGCACTTTCTGTGATGGTATTCACATAA
>EVM0036439
ATGGCTCTCCTTGCTTCTTGCTGGTTAATCCTTGAATCTTTTGTCATCCCCGATGGATTT
TTGAAGTGGATTTATTTGAGTTTCTACATCCATCCCATTTTTCTTTTTGTTTGCCAGATA
TACCTCTGGCTCAAGTTGCTTCAAAAATGGTTTCTAGTAGCTATCTCTTATCTTTCCTAT
GGTGTTCTAAGTGTTTACATCCTCTTCAAACATTGTGCCATCTATATATTTTCATTCAAT
AGATCCAGCAACAATGAAGATGCAGAAGAGATTGAGAGTTTTGGACCTCTAAAAAGCTTC
AAAAATCATGCTGTCATTTCATTTAGTAGTTCAAGTATTGCACCATTGCCATGCCAGCTC
CAAGTATTCAAGCTCAATAAAACTTGGTCTACAGAGGAGAAAGATTCTGGGGGTGATGCA
ATTCCATGTAAGGATGACAATACAGAACAACAGAATTTTTTCGTTGGTGAAGACGAAAGC
ATGATCAAAGGTCATTTATCTACAATTTCTTTTAGTTCCAGTAGCTCCCATTCATCTGCT
TCGGGAGATCTAGACATGAAGCAATATTCACCATTGATTGATAGCTCCAATCCACTGGCT
GTGGAAAGGGAGTTTATAACCGACAGGAGCAGAGAGGAAGATCGTCAAGATCCATTCTAC
AAGAAATACACTGAAAGAATGAGATGGTTCGACGTGCTCAACCACGAACGCACAAGTGAA
ATAAGTGCGTTCTTATCTTTTACTTTCTTTTTGAATTTGTCATTGAACAGTATGATACTT
GCTATATGTAATGCTTTATTTCTTGTTGACAGTATGAAGCTGCCTGCGGATATGTCGGTG
CCGAAAATGGAGAGGAGGCTCTGGAAAAGCCTAGAAAGTGATTTTGAGCTGGTATATGTG
GCTCAATCATGCTTGTCATGGGAGGCCCTTCACCATCAGTATAGAAAGGTAGAAGCTGTT
GCATCTTCTAGCTCTCAAAACGGTGTGTTTTACGATAATGTGGCAGGCGAGTTTCAGAAA
TTTCAAGTACTGTTGGAGAGATTTATGGAAGATGAAATGTGTGAATCAGGGAAGAGGAAC
TGGAATTATGTTAGGGCAAGATTTTCTCTCAGGAGCCTTCTCCAAGTTCCAGTGGTTTCA
GGCTTCCATGAGCAAGAAAATGAAGAAATAAAACGTGAAGCCATAAATGTAAGGAGAAAA
ACTTGGTGGAAATCGATGAGAAGTTCATTATGGACATGGCCGACTGTGGAGAACCCTAGA
GATTTGTGGCTACAAGCTGATCTCACCAGAAAGCTCCAAAGGAAGGAACTGTGGCTGAAA
GAGTCACCGGGGAAGCTCAGGCGGTGGCTCAGGCGATCAGTGGAACCTACCCTAGAAGAG
TCACAAAAGAAGGAGATGCTATTCACTATGATAGACTTGAAGCTGGTATCAAGGGTGCTC
CAAATGTCTGTGCTCTCCACTGCCCAGCTCAAATGGTGCCAAGAAAAACTAGACGACATA
GAGTTCACGGAAGGGAAGATTGCAAGAGCTTGCACAAGTGGTCCCTTGTTTCCTCCTTGA
>EVM0036435
ATGTCTCAGACTGTTGTCCTCAAGGTTGGTATGTCATGTGAAGGCTGCGTAGGGGCTGTG
AAAAGGGTTTTGGGCAAAATGGAAGGTGTGGAATCTTATGACATTGATTTGAAGGAGCAA
AAAGTGACAGTGAAAGGAAATGTGCAGCCAGATGCTGTTCTTCAGACTGTTTCCAAGACC
GGGAAGAAGACTGCCTTCTGGGAAGCAGAGGCACCAGCAGAACCCGCAAAGCCTGCAGAA
ACCGTGGCTGCTGCATAA
>EVM0036437
ATGGCAGCTACAGAGCTCATCTCAGCTCTTCTCCTCTTTCTTCTAATCTGCAGCTCCGAT
ATTTCCAGCGGCGAAAAAACCAGAAGACCCCAGCCATGCAAAAGGCTAGTGCTCTACTTC
CATGACATTCTATACAATGGAAAGAATGCACAGAATGCAACATCAGCAATAGTGGCCTCA
CCAGCATGGGGTGACAAGACCACCTTGGCTGTACCAAATCGTTTTGGAGACGTCGTCGTT
TTTGATGACCCCGTCACTCTGGACAACAATTTCCGTTCAGCCCCAGTCGGACGCGCACAA
GGGTTTTACTTGTATGACAAGAAAGAAATTTTAACGGCTTGGTTTGGTTTCTCTTTTGTT
TTCAACTCGACACGGCTGAAGGGTACTATAAACTTTGCCGGGGCAGATGATATAATGAAG
AATACCAGAGATCTCTCTGTTGTTGGCGGTACCGGTGATTTCTTCATGACTCGAGGGGTA
GCAACATTGATGACCGACGCATTCGAGGATGATCGGTATTTCCGGCTTCGTGTCGACGTT
AAACTATACGAATGCTATTAG
>EVM0045905
ATGGGCGAGAACACGAGCCTGAGGAGCCACCAAGGTTTCGATATCTCCATTGACATGCAT
CGACAAGGTGGCTCCGACTGGTTTGATGACGATGGCCGTTTCAGGCGAACTGGGACCGTA
TGGACGGCAAGTGCTCACATCATAACAGCTGTTATCGGGTCGGGTGTTCTTTCCTTGGCC
TGGGCTATAGGTCAGCTTGGGTGGATCGCTGGACCAGCTGTGATGTTTTTGTTCTCTTTT
GTCACTTACTATACTTCGACTCTGCTCTCTGCCTGCTACCGCTCTGGTGATCCTGTCAAT
GGCAAGAGGAACTACACTTACATGGATGCTGTTCGGTCCAATCTTGGTGGTGTTAAGGTC
AAGATATGTGGATTTGTTCAGTACCTGAATCTTTTTGGAGTTGCCATTGGCTACACGATT
GCATCATCTATAAGCATGATGGCAATAAAGAGGTCTAATTGTTTCCACCAGAGCGGTGGA
AAAGATCCGTGCCACATGAACGCGTATCCATATATGATAGCTTTTGGCATAGCGGAGATA
CTTTTGTCTCAGATTCCTGGATTTGATCAGCTACACTGGCTCTCTCTTGTCGCTGCAGCC
ATGTCCTTCACTTATTCATTTATTGGTCTAGGACTCGGCGTTGCTAAAGTTATAGAAAAT
GGAAAAATTAGCGGTAGTCTAACTGGAATAAGCATTGGTGGCACCGTGACTCAGACCCAG
AAGATATGGAGAAGCTTTCAGGCACTCGGTGACATTGCTTTTGCCTATTCTTACTCCATG
ATCCTCATTGAAATTCAGGACACAGTCAAATCCCCACCATCAGAAGCCAAGACAATGAAG
AAGGCAACTCTAATAAGTGTTGTAGTCACAACCCTTTTCTACATGTTCTGCGGTTGCTTT
GGCTATGCCGCTTTTGGAGACTTGTCCCCTGGAAACCTCCTTACTGGATTCGGCTTTTAC
AACCCGTACTGGCTGCTTGATATTGGCAATGCCGCCATAGTGATTCACCTTGTTGGCGCC
TACCAGGTCTACTGCCAACCTCTCTACGCTTTCATCGAAAAAGAAGCAGCTCAAAGATTT
CCAGATAGCGAGTTCATCACGAAAGACATCAAAGTCCCGATTCCTGGTTTCCGCCCCTAC
AATTTCAACCTCTTCAGAATGATTTGGAGGACCCTCTTTGTCGTCCTCACCACTGTGATT
TCAATGCTCCTTCCCTTCTTTAATGACATAGTTGGTTTACTTGGGGCTTTGGGATTTTGG
CCGCTGACCGTTTACTTCCCTGTGGAGATGTATATTGCAGAGAAGAAAATACCGAAGTGG
AGCACAAGATGGCTCTCCCTGCAGATCCTAAGTGTTGCTTGCCTCATCATCACCATAGCT
GCCGCTTCTGGCTCTATTGCTGGAGTTGTCGGCGATCTCAAGTCGATCAAACCCTTTCAG
ACCAGTTACTAA
>EVM0041289
ATGGCGGATCAGGAGCCGGAGGTGATCAACGGAGTAGAAGCAAGCAAGAGGAGAGGGGAC
TACAACGATCAAGAAATTGATCTGTATACTATTATCCACCGAATGATAGTTATGATCGTG
TACCCTGATCAAGGAAGCAGTGCTTCATCAACTTCGCTGCTGCATCGGATCAGGACTGTG
TTATCGGAGAACTTGCCTTTGCTTGGCGAAGGTTCTAGAAACAGTGGAAAGAAGCTTCTT
CAATGGACTCGGCGAGGCAGTCCTTTAAGAGCTCTTCTTGTTATCTCTGTTGGGACTATT
GCTCTTCTTTCCATGACAGGAGTGCTTGTATTTATGCTCTTCTTTCTGGCCGCTACTTTC
AATGCTATCGTTATCTCTCTCCTCATGTCCTTGGCAGCTGCAGGAGGTTTCTTGGCTCTG
TTCTTTGCATTTCTGACAGCAATATACATAGGGGCATTATCAGTAGCTGTAGTTGTCATT
TCCACTGCCGTGATTTCAGCAACTGTAGCTATTCTGGTCGTTACAGGCTGGATTGTATTC
TTCTGGACTATCTGGTTGGTGACGAAGAAAAGTGTTGGTGTCGCCAAGCACTCATTAACG
GTGACTGGATCAGCAATTTCAGCTTACTCCTCTTCCAGGCATGATCAGTACCGCTATAAA
GAACTAAACAAGTTGGAAGCTTGA
>EVM0034194
ATGTGGGCAGAGTTCTCTCTATATATATACTGCTTCTTCTTTTTCGGCCGAAAGAGGGTG
AAGCGTGATACTTTTTGTCATTTTCTGTTTATTTTCAGAGTTGTCCTAGCACCAATGACT
AGACAGAGATCTTACAACAATGTTCCTCAGCCGCATGCCATCTTGTATTACTCTCAGAGA
GCCACCAAAGGTGGTTTTCTCTTAACTGAAGCAACAGGAGACACTGCTCAAGGATATCAA
TATACGCCTGGCATCTGGACCCAGGAGCAAGTTGAGGCATGGAAACCCATTGTAGATGCT
GTTCATGCTAAAGGTGGAATTTTCTTCTGTCAAATTGTGCATGTTGGAAGGGTTTCAAAT
GAAGATTTTCAGCCAAATGGGCAATCTCCGATCTCATCCACGGGGAAGACACTGACCCCT
CAAATTCAAAGTAATGGCATTGCAGAGTTTACACCTCCAAGAAAACTAAGGACAGATGAA
ATCCCTCAAACTGTCGAAGACTTTAGACTAGCTGCTAGGAATGCCATGGAAGCAGGTTTT
GATGGAGTAGAGATCCATGGAGCTCATGGCTACCTAATTGAACAGTTCATGAAAGATCAA
GTAAATGACCGGACAGATCAATACGGTGGATCTCTTGAGAATCGCTGTCGATTCGCCTTG
GAAATAGTTGAAGCCATAGCCAACGAGATAGGAGCAGATAGAGTTGGAATAAGGCTATCT
CCGTATGCAGCCTTGTTTGAAGCAGGGGACTCAAATCCAAAAGCTTTAGGAGTTTACGTG
GTTGAGTCCTTGAACAAACACCGCATTCTCTACTGCCACGTGGTTGAGCCAAGAATGAGA
ATGCCTACAGAAAAACATGAATGCCCGCACAGTCTTCTTCCTATACGAAAGGCTTTCAAT
GGTACTTTCATTGCTGCTGGGGGTTTCGACAGGGAAGATGGAAACAAAGCTGTGGCAGAG
AACCGTGCAGATCTTGTAGCTTATGGCCGTTGGTTCCTCGCAAATCCAGACTTGCCAAGG
AGATTTGAGCTTAATGGTCCTCTCAACAAATACAATAGAGAGACGTTCTACACGTCTGAT
CCTGTGATTGGCTATAATGATTATCCATTTCTTGACGAGGCTGCTTAG
>EVM0055226
ATGATTATGAATCCTCTCTGGAGATCAAACCCTAGGCCATGGCTGCAGCAGCAGCATCGC
CAAGATTATTATTTCCTCTTTAAAGTTTTAAGGGTTCTATCTTTCTCTACAAGTACACAA
CCGAGAGACTCTTTGAAACTTAGGATTTCAAGGGCTGGAAATCCAAAGGTCTCCATAATT
CCAGTTATAGAGCAATGGCTTGAGGAAGGCAATTCCATTAAAAAACCTGATCTTCAAAAC
TTTATCAAGCTATTTCGCAGATATCGCCGCTTCAGCCATGCCCTTCAGATTTCACAATGG
ATGAGTGATGAAAGGGGCCATGAACTATCACCTGGAGACTTTGCGGTTCAGCTGGATTTG
ATTTCAAAGGTTCATGGCTTAGAACAAGCAGAGGAATATTATAACAGTATCCCTGACCAT
TTGAAAGGCATCCAAGTTTATGGTGCCCTTTTGAACTGCTATGCCCACAAAAGGCACATG
GAAAAAGCAGAGGCCACGATGCAAAAGATGAGGGAGTTGGGGCTTGTACGAATTCTTTCT
TACAATGTAATGCTAAGCCTCTATTCTCATATGGGAAGATATGAGAAACTAGAGGCCCTA
GTGAAAGAGATGGAAGAAAAGGGGGTTAGTAGTGACATTTACACTTACAACATCAGATTG
CATGCATATGTAGCCACCTCCAACTTTGAGGAAATGGAGAAACTTCTTATGAAGATGGAA
ACAGACTCTCTCATCAATATCGACTTCCATACTTTTTTTTCTGTGGCAAATGGTTACTTA
AAAGCTGGCCTATTAGAAAAATCTATATCAATGTTGAAGAGAGCAGAAGAATTAACTGTT
CCAATGGTCGGCACCACAAAAGCACATGCTTATGAAATGCTCCTCACTTTATATGGTTCT
GCTAGGAATAAAGATGGAGTATATCGCGTATGGAATTCGTATAAGAATACAGGGAGGATT
TTCAATTCAACATATATATGTATGATAAACTCATTGATGAGTTTGGATGATATTGATGGG
GCTGAGTGGATTTCAGAAGAGTGGGCATCACGGAAGACACTTTATGACGTTAGAGTACCA
AATTCAATGATTAGAGCTTATTCCAGGAAAGGCCTTTGGGAAAAGGCTGAGGAATATGTA
AACAAGATTGTTGAGAGTGGGATGCCGCTTGAAGCAAGCTCATGGGATCATTTGGCAACG
GGGTATCACTTTGGTGGTCAGATGGAAAAGGCAATAGAAACATTAAAGAAAGCGATTTCA
ATAGGCAAACCAGGATGGAAGCCAAATCCTTATACTTTGAAAACATGTCTTACGTATTTG
GAAGGTAAGGGAGACGAAGAGGCAGCTGAAGAGCTTTTGAAGTTAGTCAGTGAATACCAT
CCTGTCTCGCCAGGTAAGAATGACATATTAAAGGATACTGTTGACTGA
>EVM0055227
ATGGAGAACCCCCAAGTCCATGTATTGCAAAATCAAATTGGTAGGCCAAATACCTCAAAT
GCTGGCCTTGACAGTTCCCTGCAAAGTCAAAATAGGGGTTTAAATACTCAACAAGACAAA
ATGGTTAGACCAAATGATCTGTTTCAGAAACATGTTGAAGATATGAATGATGGAAGCAAG
AAGTGTAAGTTCTGTGGGCATTCATTTGCCAAGGGTACTTCCATTTCGAGGGTCAAATGG
CATTTTTCAGGAGAGAGAGGGCATGGTGTTGGCATTTGTGGTCAGGTGCCTAAAGAGGTT
CAAGAAGCAGCATTTCTAGCTATGCGTGGTGGCAACAAAAAACATAAAAGCATACCAAGT
TCAAGCAATGTTAATGATTATGCCATTTCCACCTGTCCACAAGACATTGCAGTACAAGGT
AATTTGGCAGGGGATGCTAAAAGGATGCAAGAACAGGAAATGAGGATTCAAGAACAGGCA
GGTACACCCGAAGTTGATGCTCATGAGAGTAGAGGAGAAGCAGCACAAGGAACATGTGTA
GCGGATCAACCATTTGCTCCATCAGTAAGCAATGACCCAGTGGGTCAAGCATTTGAAGAG
AATACGAAGGTGATATGGTCTATGTTGATGGATGATGAAGTCTCAACCAATGGCATTTAC
GGGATGGGGGGCGTTGGTAAAACAACATTACTGCAACATATCCACAATGAGCTTCTAGAG
AGACCAGATATTTGTGATCATGTTTGGTGGGTGACTGTGTCTCAAGATTTCAGCATTAAT
AGACTGCAGAATCTTATTGCCAAACGTCTTTATCTAGATCTTTCAAGCGAGGATGATGAT
TCGCATAGAGCTGCCAAATTGTCAGAAGAGCTAAGGAAGAAACAAAAATGGATTCTCATT
TTAGATGATTTGTGGAACAGTTTTGAGCTACATGATGTGGGAATTCCTGTCCCATTGAAA
GGATGCAAGTTGATTATGACAACTCGATCAAAAACAGTTTGTCATCAGATGGCTTGCCAA
CACAAAATCAAAGTGAAGCCACTTTACGAGGAAGAATCTTGGACCTTGTTCATGGAGAAA
CTTGGACATGACATGGAAATTTCACCAGAAATTGAAGGAATTGCAAAAGATGTTGCAAGG
GAATGTGATGGTTTGCCACTGGGAATTATTACAATTGCAAAGAGCTTGAGGGGAGTGGAT
GACCTACATGAGTGGAGCACTACATTGAAGAAATTAAAAGAATTGACATTTAGGGACATG
GATGAGAAGGTATTCAAGGTATTGAGGGTCAGTTATGATCGGTTAGATGATGGGTTAGCA
CTAAAACAATGTCTCTTATATTGTGCATTATATCCTGAAGATCATAAGATTAAAAGGGAG
GAGCTGATAGGTTATTTGATCGATGAGGGAATAATTAAAGGAAGGAGAAGGCAAGATGCA
TTTGACGAGGGCCACACGCTGCTTAACAAACTTCAATATGTCTGCCTATTAGAAAGTGAT
AAAACAGAGGATGGTGGTAAATATGTCAAGATGCATGACTTGATTAGGGACATGGCCATC
CAAATAATGCAAGAGAACTCTCAAGTCATTGTTAAAGCAGGTGCACAATTAGAAGAACTG
CCAGATGTAGAGGAGTGGACAGAGAATCTCACAAGAGTTTCACTAATGCAAAATGAATTT
GCAAAAATTCCTCCTAGCCATTCACCAAAGTGTCCAAATCTGTCAACTATATTGCTTTGT
CAAAATCATAAGTTGCGATTCATTGCAAATTCATTTTTCAAGCAATTCCATGGTCTCACA
GTCCTCGATCTGTCCTACACAAGTATTGAAAATTTGCCTGAATCTATCTCTGATTTGGTG
AGTCTCATAGCATTATTGCTCATTGACTGTTCGAGTTTAGGAGATGTTCCATCATTAAAA
AAGCTCAAGGCACTGCAGAAGTTGGATCTCTCTCAAACTAAGCTTGACGAGATGCCACAA
GGAATGGAATGCCTAAGCAACCTGAGGTATCTTAGAATGAATGGATTTGGTGAAAATAAG
TTTCCTAGTGGGATATTACCAAAACTCTCTCATATGCAGGTCTTTGTCCTAGAAGAGATT
CTTAATGAAATATATGATCCAATAACAGTTAAAGGAGAGGAAGTAGGATCCTTGAGAAAT
TTGGAAACTTTGGAATGTCATTTCGAAGATCTCTCTAACTTCGTGGAGTACCTCAGATGT
CGAAATGGGATCCAATCACTAAGCACATACAGAATCTCAATAGGAATAACAGATTACTAC
AATGATTTGAATTGTTTCCCAAGTAAAACAGTTTGGTTGGGTAATTGTAATATCAACGCA
AATAGAGATTTTCAGGTAATGTTCTTATATGACGTTCAAGGACTAAGTGCAACTGAACTG
GAGATCATCAACATTCAAGATTGTGATAGGATGGAGAGCTTGGTTTCATCTTCTTGGTTC
TCCTCTACTCCATCTTATAAGGCTATATTCTTTAATCTTCATGAATTTTATTGTTCTGGA
TGTAGAAATATGAAGAATTTATTCCCTCTTGTCTTGTTGCCAAACCTCGTAAACTTGGAA
AGGATTGAAGTTTCTTGTTGTGAGAAAATGGAGGAGATAATAGGAGGAACTATGTCAGAT
GAAGAAAGCAATGAATTCAAACTCCCGAAGTTAAGATATCTGAGCTTGATTGGATTACCC
GAACTGAAAAGCATTTACAATGCTAAACTGATTTGCGATTCTCTAAAAGTAATTGAAAAG
CTGAAGAGGATGGCGATTAGTCTTCCGTTGCTTGAAAATGGCCAGCCATACCCTCACCCT
TCTCTTAAAACGATTAAGGCGTATCCAAAACAATGGTGGGAGACAGTGGTGGAGTGGGAG
CCTCCTAACGCCAAGGAAGTCCTTCGTCCCGTTGTAAAATTTATTCCTAAACTCGAAACG
AAAACCATGTCCTTCTTCTTCTTCTTGGTTTTTTGGTTAATCACCTTTTGGTTCAATGAA
ACTAGCATTCTTTATTTCTTGGGATAG
>EVM0055224
ATGGCTTACATCCCTCCACACAAGCGGCAATCCAAGGATGTGAGAAGGGCATCCCCAATT
CCAGAGACGCTGCAACCTCAGTTTCAAAGAAAAATGAATTTGAGAGCATCCACTTCTCAT
AAAAATAAGAGTGGAAAGATTGTTTATGCAGACCACGCCATATATAAATGGTTTGCTCTT
GGCTTGGACGTTGATGGCCAGTTTCCTCCTTACATCCATCTCGAGCCGATTTCCTTTGAA
TATTTTGAGCGTAGACATGGAGAAAAACCTCTAGTCTTGGTCAATAGCATCATAACTGAA
GAGGATTGCAAACTGAAAAGGAATTGCTCCAAAAGTCGATGGGAGATTATAGCGGAAAAC
GTACATCAAGAACTAGTCTCTTCTTTTGAGATTTTGAGGAAGGAAATAGATGATCAGGGT
TCTGAAAAAGTAAAGCCTGCATTGGTTGCACGATTGGGAAAAATTCTTTTTCGTGGGTCA
CCTTCAATGAGACTACAAAGTGTCAGTAAAATCCAGGTTGAAGAAACCATTTTGAGACAA
CTCAACAGATCATTGAGCACAAATATTCCTTCTTCATATATTGAAAATATTATAGATGGA
GTGGTCCCAACGATTGGAGTTGATTTTGAAGAGGAGAAAGATGTTTACATTGTAAAGTTG
TTTGATAATACAAGGCCAGATGCACCTGTTTTATGCAAATGCATTGTGCTGGAAAATAAA
AAACTTCGCCTCTACAAGGTTGAGCTAAGCCAAGTGCACCATATGGTCATAGATGTATCA
TGTCTTGATAAGAATCTGGACCTCAGGCTAATGCTTCGCTCCAGGAGTATCTTAACAGCT
CTAACTGATGACGAGATGAATAGCCTTAGAGATCTGATCAATTCTGCAGTTGTAGATTCA
GAAATGGAGGGTGGATTGAAATGGCCCCTGGGTAAGGCATCTTCTGGTGGTAGATATAGG
GTCATTGTGGTTTGGCACATAGTAACCAAAGCCTATAGAAGTTCATCATTTAGGCTTAAA
GCAAGAGATGCCGATCGATATGATTTTAGGACTGGAACTGGGGAAACGACGAGACAAATT
TATCTGAAGTTGAATAGAATTGTTTCAGAAATACAGGCAATGGGAGCTGAAAGTGATTCA
ATTTCCAAAATGCTCGAGGACAGCTTAAGGCTGATATGGGACAAGTTCTTATGCTGA
>EVM0055220
ATGGCGAGTCAAGGAAGCTCGTTGAGGAAAAGTATGTCGTCTTCGTCGTTCCAGGGAAGG
AAGAAGGCTAGTGAGAATGGAGGAGGAGGTCCTGATGGTTCAAGGAGATCTCTCTCCTCA
TCCCGCTCCATGGGACTAACTGGAGAGCGCGCAGTAAAACGTTTGCGTCTGTCGAAGGCC
CTGACAGTACCAGAAAACACAAGCATTTACCAGGCTTGCTGTCGGATGGCTGCTCATAGA
GTTGATGCCTTGTTGATAACCGACTCTAATTCGTTACTTTGTGGAATCCTTACAGATAAG
GATTTAGTTTCAAGAGTAATTGCTCGTGAGCTTAATCTCGAGGAAACACCCGTTTCTAAA
GTTATGACCAGGAACCCTGTTTTTGTTCTTTCTGAAACTCTTGCCCTGGAAGCTCTCCAG
AAGATGGTTCAAGGAAAATTTAGACATTTACCCGTTGTTGACAATGGAGAGGTTATTGCC
ATACTGGACATAGCAAAGTGTTTATACGATGCCATATCTCGTATGGAAAGGGCAGCAGAA
AAAGGAAAAGCCATTGCTGCAGCTGTTGAAGGTGTTGAAAAAATTTGGGGGACATCCATA
TCTGCAGCCAATATGTTCATTGAAACACTTCGAGAGCAGATGTATAGGGCTGCTATATCT
ACGATAATTCCAGAGAATTCAAAAATTGTAACTGTATCACCGACAGAAACTGTTTTGGAA
GTTACAAAAAAGATGTATGAATCTGCATCAAGCTGTGCAGTAGTGACAGTGGATAAAAAA
GCCCGAGGAATTTTTACTTCAAAGGATATCTTGATGAGAGTAATAACACAAAATCTTTCT
CCAAATTCAACTCTCGTGGAAAAGGTCATGACTCCCAATCCGGAATGTGCAACAATGGAT
ACACCAATTGTTGATGCTCTGCACACCATGCATGATGGGAAATTTTTGCATCTTCCTGTG
CTAGATAGAGATGAGAACATAGTTGCTGTCATTGATGTGATTCATATCGCTCACGCTGCA
GTGGCCACAGTTGGAAGTGCTGCTGCAGCAAATAATGAGACTGCAAACACTATGATGCAG
AAGTTTTGGGACTCTGCCATGGCTTTGGGTCCTGATGATGAGGCACGGAGTGAAGGTTCC
TTGAAATTGGCTTCCGAAGGAACAGAGGCTGGGAGATCTTTTCTCTATCCATCATCAGCG
TATCGAAATGCGTTTTCTTTTAAAATTGAAGACAAAAGCGGGCGAATGCACAGATTTAAT
TGTGAGACCCGGAATCTGACTGGTATAATAACTTCAATCCTTCAGAGGCTAGGGGATGGC
ATTAACCGTAACAACTTACCTCAGATTCTGTACGAAGATGAAGACCATGATAAAGTTGTT
CTGGCATCAGATGGCGATCTCATCACAGCTGTAGAGCATGCAAGATCAGCTGGTTTGAAG
AGTCTGAGACTGCACTTAGAATATTCAGGAAAACGTGGAAGGAAGGGTTCTAGTTCAGAA
GGTTTCGTTAATGCCGAAGCAAATGCACGGGCATCTGCATACAGCACCATTGCTGCAGGT
GCTGCTCTGGTTGCCGGGCTAGGTGTATTAGCATACATGAAGAGATCCGGTTTTTGA
>EVM0011217
ATGGCTTCGCTTGACATGTCCACGCCTCTTATCTTCAAACTCAACTCCTCCACTAAGCTG
CGGAAGCTTTTCTCTGTGAAATCACCTTATCGCCACAACCACAAACCATCATTTTCCCTC
ACCAATGCCGTCCACACCCAAGCAGCAGTCCCCTTTTCCAGCCGTACAGACACCTCCAAG
TACAAGATTGAGACTGAGCAGGACCGCATCTCCATCCTCAACGAGAGAATTCGCCGGCAA
CACCATGGAAAGAGAGAGGGCTCAAAGCCCATAATGGATTCTGAAGAGGCTAATCACTAC
ATACAGATGGTGAAAGAGCAGCAGCAGAGAGGGTTGCAGAAGTTGAAAGGCGATAGGGTG
GCAAAAGAAGGGGATGTTTTTAGTTACAAGGTCGATCCTTATACACTTCGTTCTGAGGAT
TATGTTGTGCATAAGAAGGTGGGAATTGGGAGGTTCGTTGGGATTAAGTTTGATGTGCCA
AAGGGTTCTTCGGAGGCTGTTGAATATGTGTTCATTGAATATGCTGATGGGATGGCTAAG
CTTCCTATTAAGCAGGCTTCTCGTATGCTTTATCGATACAGTCTCCCGAACGAGACGAAA
AAGCCTCGGACATTGAGCAAATTGAGCGATACTGGTGCATGGGAAAGGAGAAAGACAAAA
GGAAAGGTTGCGATACAGAAAATGGTGGTTGACTTAATGGAGCTGTATCTACATAGACTA
AAACAAAGAAGACCTCCCTACCCAAAGACTCCTTCCATGGCAGAATTTGCTGCTCAATTT
CCTTATGAGCCCACACCAGACCAGAAGCTGGCTTTTATTGATGTCGAGAGGGATTTGAAC
AAGAGAGAAACTCCAATGGACAGACTAATCTGTGGAGATGTTGGGTTTGGTAAAACAGAA
GTTGCTTTACGTGCTATCTTTTGCATTGTTTCAGCAGGAAAGCAAGCTATGGTTTTAGCA
CCAACAATTGTTCTGGCCAAACAGCATTTTGATGTTATTTCAGAACGCTTTTCCAAGTAC
TCTCATATCAAGGTTGCACTTCTGAGTCGGTTTCAGACTAAAGCAGAGAAAGAGATGTAT
TTGAACATGATTGAACAAGGTCATTTGGACATTATTGTGGGGACTCATGCACTTCTTGGA
AGTCGTGTTGTGTATAGCAATCTAGGCCTTCTTGTAGTGGATGAAGAACAGAGGTTTGGT
GTCAAACAGAAGGAGAAGATTGCTTCATTCAAAAGTTCAGTCGATGTTCTTACTCTCTCT
GCAACACCTATACCTCGAACACTTTATTTAGCATTGACTGGATTTCGGGATGCAAGTTTA
ATTTCAACTCCACCTCCAGAAAGAGTTCCTATAAAGACCCATATATCGGCATACAGTAAA
GAGACGCTAATATCAGCAATCAAATATGAGCTGGACCGTGGTGGTCAAGTATTTTATGTC
TTGCCTCGTATTAAAGGGCTGGAAGAAGTGAAGGATTTCCTTGAACAATCATTTCCAAAT
GTAGAAATAGCTGTTGCACATGGGCAGCAATATTCAAAGCAGCTTGAGGACACCATGGAG
CAATTTGCACAAGGTGAAATCAAGATTCTTATATGCACAAATATAGTAGAAAGCGGGCTT
GATATTCAAAATGCAAATACCATCATAATTCAGGATGTTCAGCTATTTGGTCTAGCTCAA
TTGTATCAGTTGCGTGGAAGAGTGGGCAGGGCAGATAAGGAAGCTCATGCACATTTATTT
TACCCTGACAAGTCAATGTTAACTGATCAGGCGCTGGAGAGGCTAGCAGCTCTAGAACAA
TGCCGAGAACTTGGCCAAGGTTTCCAACTTGCAGAGAGAGACATGGGTATACGAGGCTTT
GGTACCATCTTTGGTGAGCAACAGACTGGGGATGTTGGGAATATTGGAGTTGATTTCTTC
TTCGAAATGCTCTTTGAAAGTTTGTCCAAGGTTGATGAGCACAGGGTAATTTCAGTTCCT
TACCAGTCAGTACAGATTGATTTGAATATAAACCCTCATCTCCCTTCTGATTACATAAAT
TATTTGGAGAACCCCATGGAAATTATTAATGACGCTGAGAAAGCTGCAGAGACAGATATA
TGGAGTTTGATGCAATTTACAGAAAATTTGCGTCGCCAGTATGGAAAAGAGCCTTCCTCC
ATGGAAATTCTTTTGAAGAAGCTTTATGTAAGGAGAATGGCAGCAGATATTGGGATTACG
AGAATCTATGCATCTGGAAAGATGGTTGGCATGGAAACAAATATGAGTAAAATGGTTTTT
AAACTGATGACGGATTCAATGTCATCTGAAACGCATAGAAACTCTTTGGTTTTTGATGGA
AACGAAATAAAGGCTGAACTTCTTTTAGAGTTGCCGAAAGCACAACTGCTAAATTGGATC
TTTCAATGCATAGCAGAACTTCATGCTTGCTTGCCTGCCCTTATAAAATACTAG
>EVM0011216
ATGGGTGGGATACTCTCCAGACGTTCAAGCTCTCGCCACCCTTCTAGTTCACATTCATGG
AGTCACCACAGCTATCCTCAGTCACCATATGCTAGACCAAGCCAAGAATATATGTCATAC
CAGCACTATGCATCTCCACCTCAGAGCTATGGTGATCGAGCACCAAATTCTAGGAAGAGG
TTGGAGAGAAAGTATTCAAAGATAGATGATAATTACAATAGCCTGGTGCAGGTTACTGAA
GCCCTGGCACATGCTGGCTTAGAATCTTCAAATCTCATTGTGGGTATTGATTTCACAAAA
AGCAATGACTGGACAGGTGCCAGGTCATTCAGCCGAAGAAGCTTGCATCACATTGGGGAT
GATCAAAATCCTTATGAAAAAGCAATATATATCATAGGAAAAACACTATCTTCCTTTGAT
GAGGATAACTTAATACCCTGTTTTGGATTTGGAGATGCGTCAACACTTGACCAAGAAGTT
TTCAGTTTTTATCCGGATGAAAGGTTTTGTAATGGATTTGAAGAAGTCTTAAGACGATAT
AGAGAATTGGTCCCCCATCTACATCTTGCAGGACCAACATCTTTTGCCCCTGTCATTGAA
ATGGCTATTACTATAGTTGAGCAAAGTCGTGGCCAGTATCATGTTTTGGTTATAATAGCT
GATGGGCAGGTGACAAGAAGTGTCGACACTGAGCATGGCCATCTAAGCCCGCAGGAAAAG
AGAACGGTTGAAGCAATTGTTAAAGCAAGTGAGTACCCCTTGTCCATTATATTAGTTGGG
GTTGGAGATGGACCATGGGACATGATGAAGGAATTCGATGATAACATCCCTGCTCGGGCA
TTCGACAATTTCCAGTTTGTGAATTTTACAGAAATAATGTCAAAGAACATGGACCGATCC
AGAAAAGAAGCAGAGTTTTCTCTAGCTGCTTTGATGGAAATACCTTCTCAGTATAAAGCA
ACACTAGAGCTTAATATTTTGGGTGCTACTAAAGGGAAGGCTATAGATAGGGTTCCTCTT
CCCCCTCCCCAGTATGGTGCTGGTGCAACTTCATTCAGAAACCCAAAACCTGCCCAATCA
AGCAGCACTCATCCATGCGCACCTTCTTCCAGCAGACATGATGTGGTTGGCGCAGCACTT
CCTGCAAGTTCTGCTTCTGATAATCATCTTTGTCCCATTTGCCTCGCCAACCCTAAGGAT
ATGGCCTTCGGTTGTGGACATCAGACATGCTGTGACTGTGGTCAAGATCTCCAGCTATGC
CCCATTTGTCGAAGCACTATCCACACAAGAATAAAGCTCTATTAA
>EVM0011215
ATGTCGAAACCAGTGATCGGCACCATATTTCTCACCCTAGCCATCTTCTCAACAATGTCA
GCAAAAACATCAGGAGCCCCGGCTCCGGTGGGGGCACCTGCACCCGTTTCAGGTGGTCTT
GCTCCGGCGGAAGCTCCTGGACCAACAGCAGTTAACGAATGTTTAGAACCATTGCTGAAC
ATGTCTGATTGCTTGGATTATGTAACACAAGGAAGTAACTTGACAGTCCCTGACAAGAAC
TGCTGTCCCGAGCTCGCCGGGCTGATAGATAGCAAAGTTGTGTGCCTGTGTCAGCTGCTT
GGTGGTGATATTGCTGAGCAATTCGGGATCTCACTTGATGTGGGCAGAGCTCTCAAGCTT
CCTGCAACTTGCAAGATTGATACTCCTTCAGTCGCCCTGTGCGCAGCTGTGGGATACCCA
GTACAAGCTCCGGCAAGCGGTCCAGGCTCAGCATCTCCAGCTGCTGGGACACCAGCAGGA
TTGGCTGCAAGTCCATCAACTGGGGTGAGTGATGCTTCAAGCATTGCGGGCTCAGCTTGT
GCAATCTTTGGTGGCTTAGCATTTTCATTTCTTCTAACATTGTTCTGA
>EVM0011212
ATGGCAGATGAAATCGTTAGCGTGAATGAGCTCCAAGTATTGGCTAGGCAAGCCCTTCCA
AAAATGTACTATGACTTCTACGCTGGAGGAGCAGAGGATGAGCACACATTAAAGAAGAAT
GAGCAGGAATTTCAGAGAATCATATTGCTCCCTAGAGTTCTTGTGGATGTGAGCAAAATA
GCTTTGTCTACTAATATATTGGGTTACACTATCTCGGCGCCGATTATGATAGCCCCAACT
GCTGTGCATAAGCTAGCACATCCCGAAGGAGAGCTTGCCACAGCCAGAGCTGCAGCTGCA
TGTAATACTATAATGATTTTATCCTTCTCAGCTTCCTGCAGCGTGGAGGAGGTTGCTTCC
AGCTGCGATGCTGTTCGATTCTTTCAATTATACGTATTGAAAAGACGAGATATAGCTGTT
AACCTTGTGCAGAGAGCTGAAAAGAGTGGTTATAAGGCTATCGTCCTAACAGCGGATCGT
CCAAGACGTGGTCGAAAGGAGGCAGACATAAAGAACAAAATGAATCTTCCCCAGCTGAAG
AATTTGGAAGGTTTAATGTCAATTGAAGTATTCTCCGATAAAGGTTCGAACTTAAAACCT
CACATTAATGAAATCTTCGATTCTTCTTTCTGTTGGAGGGATATAGCATGGCTAAAATCC
ATCACAAACTTGCCTATTCTGATCAAGGGAATTCTCACTCGTGAGGATGCCACTAAGGCC
ATGGAAGTAGGTGCTGCTGGGATTATTGTCTCCAATCATGGAGGTCGTCAGCTTGATTAT
ACTCCAGCCACAATTTCAGTTCTGGAAGAGGTGGTTCAAGCTGTTGAAAGGAAAGTTCCA
GTTCTCCTTGATGGAGGCGTACGGCGAGGAACAGATGTTTTCAAGGCGCTGGCCCTTGGT
GCACAAGCAGTTCTTGTTGGGAGGCCAGTTATTTATGGGCTGGCAGCAAAGGGAGAAGCA
GGGGTGAGAAAGGTGATCCACATGCTGAAGGACGAGCTCGAACTCACTATGGCCCTTGCA
GGGTGCCCTAGTGTGAAAGCCATTAGCAGGAGCCATGTCAGGACTGACCGCGACAGACTC
CAATCAATGCTCTAA
>EVM0011219
ATGGCATCACTAGGGCTTCTTGAAATATTCTTAGCATTTGCTGCCTTGACCATCTTTTGC
TGTACTCTCGGAAACAAAAAAAAGAGGCTGCCGACAAACTGGCCGCTTGTAGGAATGCTG
CCAGATTCTATCAGGAACCTTCACCGGCCGTATGAAAGGATCGCAGAGGTCATACAGCTA
AGTGGGGGCAGTTTTATATACAAAAGCCTCTGGTTTTTTAGCCCTAATATCTTGAACACT
GTGGATCCAGCCAACATACATTACATAATGAGCTCAAACTTCTCAAACTTTCCGAAGGGG
TCCATGTTCTCCAGAATATTTGATATTCTTGGAGATGGTATTTTCAACGCTGATTCACAC
GAGTGGAAGAGTCAGAGGAAACTTGCTCACTCGCTGCTTAATCACCAGCAGTTTCAGAGG
TTCTTGGTGAAGAGTAGCTGGAACAAGGTGGAGAAAGGGCTCATTCCAGTCCTTGAGCAC
GTGGCTAAGCAAGGCTCAGCGGTAGACTTACAAGATGTGTTCCAGAGGTTTACATTTGAT
ATCACCTCCGTACTGGTTACGGGGTTTGACCCGGGATGCCTCTCCATTGAATTCCCTCGA
GTTGAATTCTCAGAGGCCATGGACGATGCTGAAGAAGCAATATTTTATAGGCATCTCTGG
CCAGAATTGTTTTTGAAGCTACAAAGGTGGCTAGGGTTTGGACGAGAGCAGAAACTGAAA
GAAGCTCGGCGAACACTGGATCGTATGGTAGCAGAATATATATCAAGGAAAAGGGAAGAA
CTCCGTAAGAAAACCACAACGGTAGAAGATGAAGATGGTGTTGACTTGCTAACATCATAC
ATGAGTCATCCTGAAATCCTGGGATTAAAAACAGACGACAAATTTCTAAGAGACACCATC
GTAAACTTCTTCCTTGCAGGGAGAGACACCACCAGTTCTGCTCTCACCTGGTTTTTCTGG
CTAGTTTCTCAGAATCCGCAAGTAGAAAGCAGGATTCGAGAAGAGCTTAAAGCATTCATC
CCGGCAGAAGAAAGGGAAAATTGGAGGCTATTTAGCACACAAGAGCTAAGCAATCTAGTT
TATCTCCATGGAGCCCTATGTGAAACGCTCAGGCTTTATCCACCTGTCCCATTCCAGCAC
AAGGAACCTCTGGAGTCAGATGTACTTCCGACGGGGCATCCTGTCGGTCCGAACATGTTG
GTGCTGTTTTCCGTTTACGTGATGGGAAGGATGGCATCAATTTGGGGACCAGATTGCTTG
GAATTCAAGCCAGAAAGGTGGATCTCTGAAAGTGGAAAGATCAAACATGAACCCTCGTAC
AAATTCTTAGCTTTCAATGCTGGTCCAAGGACTTGTTTGGGGAAAAGTGTGGCTTTCACT
CAGATGAAGGGAGTAGCAGCTGCTATAATCCACAACTACCAAGTTCAAGTGGTGGAAGGC
CACCCTGTGACTCCTAGCAGCTCCATCATTCTCCATATGAAGCATGGCTTGAAGGCCAGG
CTTTCAAGGAAATGGGTCTGA
>EVM0019204
ATGTGTGCACCATCAAAACCTGAAGAGAATCATATTGACATAACCTCTCAACCTCCACCA
AATTCTTCACTCGCCACCCATATATGGCCTGCAAATCTGATGCCAATGATTCTTTTGGAG
ATAAAAACACAGCGAGGGATAGCTCTGCCCTTGTTGGCGATGAATTTGACATGGTTTGCC
AGATCAGCCATCACAACAGCATTTCTAGGCAGGCTTGGAGAGCTGCAGTTAGCTGGTGGC
GCTCTTGGGTTCACTTTTGCTAATTTCACTGGTTTTTCTGTCTTGAATGGGCTGTGTGGT
GCCATGGAACCTATTTGTGGTCAAGCTTATGGAGCTCGAAATTTCAAGCTACTACACAAG
ACCCTCCTCATGTCAACTTTCTTGTTGCTGATAACAACCCTGCCTATATCTTTCTTGTGG
CTTAACATGGACAAAATTCTAATCCATTTTGGCCAACAAGAAGACATTTCACGTGTTGCA
AAGACCTACCTTTTTTATCTCCTCCCCGATTTAATAATCACCGCTTTGCTCTGTCCTCTC
AAAGCATACTTGAGTTCCCAAGGTGTAACAGTTCCTATAATGTTTAGCTCTGCTTTGGGT
CTAGCTTTTCACATCCCGGTCACCATCTTCCTTGCAAAAGCCAAGGGTCTCGAGGGAGTG
TCTATGGCAATATGGATAGCGGATCTTATAGTCGTGATTTTACTTGCTTTATACGTGTTG
ATAACGGAAAACACGAAAGGAGGGAAGTGGAGGGAGGGAGGGTGGTTCGATCAAGATGCT
CATGACTGGCTCAGGCTGCTGAAACTTTGTGCACCATGTTGCCTTACCACTTGCCTTGAA
TGGTGGTGCTGGGAGATCTTGGTCTTGCTTACAGGACGACTGCCAAATGCCAGGCAAGCA
GTCGGGGTGGTAGCAATCGTGCTGAACTTTGACTACTTGCTATACTCTGTGATGCTATCG
CTAGCAACTTGTGCTTCCACTCGTGTGTCAAATGAGCTCGGTGCAAATCAAGCAGGCCGT
GCTTACCAATCTTCATATGTGTCTCTGGGAACAAGCGCCGTTTCAGGTTGCATCGGCGCC
TTGGTGATGGTAGGGGCTAGAGGTGTTTGGGGGTCTCTGTTTAGCCATAATCAGGGAATC
AGGAAAGGTGTGAAGAAGATGATGTTGCTTATGGCTTTGATTGAAGTGGTGAATTTTCCC
TTGGCAGTTTGTGGGGGCATAGTCCGAGGAACAGCTAGGCCATGGTTGAGCACCTATGCC
AATCTTGGCGGGTTCTATTTTCTAGCCTTGCCAATAGCAGTACTCTTAGCCTTCAAAGCA
GCCCTGGGCCTCGGTGGATTGTTGATAGGCTTCTTGATTGGATTAGCTGCGTGCTTGATT
TTGTTAGTAGTTTTCGTTGTTAGGATTGATTGGCAAGTAGAAGCTGACAAGGCACAAAAA
CTTGTGTCCTGCGACTTGCAGGAGGATGTCAGGATTAAGGAATGCGTGAACCACCGAACT
ATAGAAACAGTTGATGGTGCTGAAGTGTGA
>EVM0014536
ATGAAAGAAGGTTTAAAGCAAGATTTGAAGAATCTTGATAAAGAAATTGCACAGTTGAGC
AACATAATAGAAAACCAGGAAAATCTAATGGATGACTTATTGCATCAACTGCTTGGATAT
GAAGAGCTTGAGCAGCTCAAAGAGAAATTTGCAATCTTATGCCCAGGTCCCAATTGGGAT
GCCTATATGTCGGAAACAGAAGAACCTGTAGACATCATCTCTCTTTTGAAATATCGCAGC
CAGATGCTTGACAGGCGGATTCAACTTTTATACGAGATGGTGTTCAAATTACTATAG
>EVM0014531
ATGTGTATGGTGAAAGTAGATGTTGAGGAGAACGACGGCGTTTTGGTACCGCCAGCCAAT
TTCTCCTTGGTAGAAGACGGCATTTTCAGATCTGGCTTCCCTGAACCCTCCAACTTCGGT
TTCCTTGAAACCCTAAATCTTCGATCAATCATATACTTGTGTCCAGAGGCTTACCCGCAA
GAGAACATGGATTTTGTTGATGCTCATAATGTGAAGCTCTTCCAGTTTGGAATAGAAGGC
AAAACGGAGTCGTCTTCTACGTCGATTCCCAGCCATACTGTGACGGAGGCTCTAAAAGTG
TTAATTGATGTGAGGAATCATCCAGTTCTGATTCATTGCAAACGTGGAAAGCATCGGACA
GGTTGTCTTGTGGGTTGCTTTAGAAAACTTCAAACTTGGTGCTTGTCTTCAGTTTTCGAG
GAATACCAACGTTTTGCTGGGGTGAAATGGAGGGCCACTGACTTGAGGTTTATTGAGACT
TTCGAAGTAATGTGCCTGAGGCAGTGTCTTTACAGCATCATCTACCATTATCAAGGATAT
GGTTCAAACAAGAGGAGGTTACTTTACCGGGAAGAGGGTATACAGAAGCCAAAAATAAAG
TCCATTTAA
>EVM0014530
ATGGGAATGGTTCTTGGAAGGATTACTGTAGAAACTCCAAAATATGAAGTGATTCAATCC
TCTAATGATTACGAAATCCGCAAGTATGCTTCATCAGTCCTTGCAGAAGTCACGTATGAT
CCATCTCAATTCGATGGGGACAAAGATGGTGGGTTCATGGTCCTGGCTAATTATATTGGT
GCCTTGGGCAATCCACAGAACACCAAGCCTGAAAAGATAGCCATGACAGCTCCAGTTATA
ACTAAAACTGGCGGTGGAAGTGAAAAGATTGCCATGACAGCTCCTGTTGTGACTAAAGAG
GGTAGTGGAGAAGGGAAGAAGATGGTGACAATGCAATTTGTGTTGCCTGCTAAGTATAAC
AAAGCAGAGGAGGCACCGACGCCTGTGGATGAGAGGGTTGTGATAAAGGAAGAAGGGGAG
AGGAAATATGGGGTGGTAAAGTTTGGCGGTGTGGCAACCGAGCGGGCTGTGGCAGATAGA
GTGGAGAAGCTGAAGAAGAGCCTGGAGAGAGATGGGCATAAGGTGATTGGAGAATTTTTG
CTGGCAAGGTATAATCCACCTTGGACTTTGCCTCCTTTGAGGACTAATGAAGTTATGATC
CCAATTGAGTGA
>EVM0014532
ATGGGAGAGATTATTGCAGAAGACGAAGCAAAGAGCAATCACAGCAACATCGACGATAAT
TGTAATATGGTTGAAATCACCGTCAAAACTATTGGCCCTTCTCCTACATCTCGCCTCCTC
CTTCCTTCTCCCATCAAAGTTCGTGATTTGAGGAAGTTGGTTGCTGAAAATAGGCATTTA
CCAATTGAGAATTTGAGGCTTATCTTGCGCGGGAATGTATTGCATGATAGCAGAGATGAG
GATGATATATGGCTTAATAATGGAGATTCCATGATTGTTGCCGTCAAACCAAAGCCGCCA
GCAAAACATCTCCGAGATGGATTTGACGACGACGACGACCTGAAGTTTCAGCTTCCACAA
TCAGCAAGTCGGTGGAAGAAGAGGTTTTATTTCTTTCTGCATGATAAGTTGAAGGTCCCT
GATATCCTTTTGATGGGACTTTTCTCTCTCAGTCTGAAGGCATGGGCTGTTTTTATTTTA
TGGTTCATTTTGGCACCTGTTGCCCACAGATGGGATCTGGGACCAGTATATATAATTGGC
ACTGGCTTTGCTATCATCCTTCTGAATCTTGGGCGGAGGCAAGCTGGTGATCTCAGCGCA
TATTCTATCTTCAATGAAGACTTCAGGGAGCTTCCTGGGACCCTTAACGCGGATCGACTG
GATAGAGACATTCGGGCTGGCCAGTTTTGA
>EVM0009391
ATGCGCAAAGATCTCGCCGAAATCGGTGACAGCTTAAAGTCTGGTCTCTCTAAATTCACT
TTTAATTTTTTGCGATTTAATGATGATGATCATAACAATTGTAATCAAGAAGGTGGTTAT
GAGGATGACGTGGCGGGAATTAATGAGGAGGTCATTGGTTTTGTTAAGGAGATTTCTTTG
AGACCTGAGTGCTGGGTTGATTTTCCTTTACCACTCCAAAACGATTTTACAATGACTGGT
GCTCAAAGAGAACATGCCTCAAATATTGAACGTTTTGTTCCTAGTTTGGCACGACTTAGA
AATAATCTTAGGAGTGAAACGGGGGATGGCCGATTCTGGATGGTTTATTTTATATTGTTG
ATTCCAAGATTGAATGAACGCGATTTCGAGATTCTATCGACTCCCCAGATAGTTGAAACA
AGAAATGTGCTTCTGGAGAAGTTGGAAAACAAGAAGAATGTGAAGTTGGAAAACTCCAAC
AATTCTATCAGTGAGACACAAGGAGAGAATACAACATCTAGAGAAGAGGTCGCTTGGATT
GTAAATGCTATTGAAAGCTTACGAATGAATGGTGAAGAGAATTCTAAGCAGTTTTTAAAA
GACCAAATTGATATTAGCACTTCAATGGACAACCGGAAAAGGCTTGAGGGTGAAGTGTCA
TTCAGCGATCTGGAAGATGATTATAGTGATTTTTCAACAAGATTATCAGCTTCTAGGAAG
TCCCAGAGCATTAGGGCTCCTTCACCCAGTGGATCCAGCGATTGGGTCCAACTGAATGAA
AGCTCTGACATTCCGGGTGGTCTGCATAGGGCAAGGCAGTCATTTTCTCGTGATAAAGAT
TCAGATGCCGAGTCTACTGACTGGCATAAAGTTGATGAGTTTGATTAG
>EVM0050764
ATGCAGAGATCAATGGCATACGAAAGACATCTAAATCTAGAGGCAACAGAGCTGAGATTA
GGGTTGCCTGGAAGCGATGAGGCGCCAGAGAAAACATCAACTACTCCTAGTGTTAGGAGT
AACAAGAGAGCATCACCAGAAATATCAGAGGAGTCTAGGTCCAAGGGCAGCTCTAGTCTG
TCCTCCGATGTTGAAAATTGTGAAGGAGAAACTGCCCCTCCTGCCAAGGAACAAATAGTG
GGATGGCCACCAATCCGATCTTACAGGAAAAATTGCTTGCAACCTCGGAAAAATGATCGA
GTTGATGGTGCTGGAATGTACGTCAAAGTGAGCGTGGATGGAGCTCCTTATCTCAGGAAA
ATTGATCTTAAGGTGTACAAGAGCTACCCAGAGCTCCTCGAAGCTTTGGAAGATATGTTC
AAGCTTACCATCGGAGAGTACTCGGAGAAGGAAGGATACAATGGTTCTGACTTTGCTCCT
ACTTACGAAGATAAAGATGGAGACTGGATGCTTGTTGGAGACGTTCCATGGGATATGTTT
ATCTCCACCTGCAAGAGGCTGAGAATTATGAGGGGATCATCAGAAGCTAACAAAAAGTAT
ACACAGAACACATCTGTTCAAAACGTTTCTACAGAGGAGATTTGGTTGTGA
>EVM0050769
ATGCCTCCACGAACGTTGAAGAGAGGAGCAGCAGCGGATGTGAAGAAAAGAACGGCGAGG
AAGGTGCAGAATCAGCAACAACCAAAAAAGGCGGAGGAGGTGTTGATTTTGGAGGAGAAA
TCGACGGTGGTTGACGAGAAACCGGTGGTTATGGAGGAGGAGAAAAGCGTGGTTGTTGAG
GATAAATTAGTCACTGAAGAGAAGAAAGGTGAAGAAGATGAAATTGGAGCTGATTTAGAC
GCGAATGGATCAGCTTCTTTGAAAAAAGAGGATGAGGTCAAGGAGTCTGTAAATGAGTAT
GAAAAAGATGAGAGGTTAGATTTTGATGATAATGAACTGGAATATGAGCATGAAGAATAT
GGTGGGGTGGATTATGAAGATAAGGAAGCTGAACAAGAGGTGGAAGATGAAGTGGAGGAA
GAGCACGAGGAGAATGCTGGTGAAGAGGAAGAGGGTGATTTAGTAGAGGAGGAATTGGAA
GAGGTTCCTGAAGAACTTGAGAGTGAAGAGGATGATGAGCGTGCTGGTGAGGATGTAGAG
CGTGCTGAGATGGCTGATGTGGAGGAAAAGGAGGAGCATCATGAGGTGTTTAAGGAGAGA
CGCAAGCGGAAGGAGTTTGAAGTATTTGTTGGTGGTTTAGACAAGGATGCTACTGAGGAT
GATCTTCGGAAAGTATTCAGTCGTGCTGGTGAGGTTACCGAAGTCAGGCTAATGATGAAC
CCTCAGACTAAGAAAAACAAAGGGTTTGCATTCTTGCGTTTTGCAACTGTTGAACAAGCA
AAACGAGCCGTGACAGAGCTCAAAAACCCAGTGATCAATGGGAAACAATGCGGTGTTACG
CCAAGCCAAGACAGTGACACCCTTTTTCTGGGTAACATTTGCAAGACATGGACAAAGGAA
GCTTTGAAAGAGAAATTGAAACACTATGGAGTTGAGAATGTTGAGGATTTGACCCTGGTA
GAAGATAGTAACAGCATGGGAATGAATCGGGGGTTTGCGTTTCTGGAATTTTCTTCTCGG
TCAGATGCTGTGGATGCTTTTAAGCGACTTCAGAAGAGAGATGTTTTATTTGGAGTTGAT
AGACCTGCAAAGGTATCTTTTGCAGATTCCTCCATTGGCCCTGGTGATGAAATCATGGCA
CAGGTGAAGACTGTGTTTATTGATGGCCTGCCTGCATCATGGGACGAGGATCATTTTCGG
GTGCTTTTGAAGAAATATGGGAACATAGAAAAGATCGAGCTTGCACGGAATATGCCATCT
GCCAGGAGAAAAGATTTTGGTTTTGTTACCTTTGACACTCATGATGCTGCAGTGGCATGT
GCTAAAAGCATTAACAATGTAGAGTTGGGTGAAGGAGACAACAAGGTTAAGGTTAGGGCC
CGCTTATCAAGACCTCTCCAAAGGGGAAAAGGAAAACATGTAAGTCGTGGAGATTTCCGA
TCTGGGCATGGAGCTAGTAGAGTTGTCAGGGGTCCATGGCTTCGTCCTCTGAAGCATAGC
TACTCTACCCATGCAGCCAGAGGATTTGCAACTCATGCTCCTCCAGTCAGTCTAAAAAGG
TCTCCAGGACTGAGAGAGAGACGTCCTCCTATGATGTCTATGCCAGCAAGAAGCAGGCCT
CTGGCTCCTCATTCTAGGTCCTATGACAGAAGGCCACCTCCTCCATCTTACCCGAAGAGT
AGCTTCAAAAGGGAATATGTTAGGCACAAGGAGCTTCCTCCTCCAAGGAGTAGACCTGCT
CTAGATTATGGTCCCAGGTCTGTTACAGAGAGACGCCCATCCTATAGAGAGGACTACTCT
TCCCGTGGTACCAGCTATTCTGATCTTCCCAGAAGTACATCTCGCACATCTGCAAGGAGA
GCTTATGCTGATGATGGCTATAATCAAAGGTATGAGAGGCCTCCTCCAGGTTACCGTGAA
AGGTGTTCTCGTGATTGTGATCCTGTTGCTGGATCAAAACGTCCATATTCAGCTATGGAT
GATATTCCTCCCCGTTATGCTGATGCCAGTGCTCGCCATTCGAGGCCTCGTTTGGATTAC
GAACTTGGTTCCAGCGCTTCTCAATATGGCGATGCATATGGTGATAGACTTGGGAGATCT
GCTGTAGGATATGGGGGCAGCAGAAGTTCTATTTCCAGTCAGGATTCACATGGGATGTAT
AGTAGCCGTCAGGGTATGGGTTATGGAGGCTCTTACAGAGACAGTGAAGGTGGAATGTAC
CGATCAAGCTACAGTGGTGATTACATGTCTCGTGGCAGTGATGTTGGTGGTAGCCCTTAC
TCGTCAATGTACTCAAGTCGTAGCATGGGCAGCACTAACTACACGGGTACTGGTAGCTCA
GGATCATACTATTAA
>EVM0014819
ATGGCGAAATCAAGCTTTGTGTCGCTGATACTCTCAATTTTGTACATTGCTAGCACCGCA
ACTTCTGCCAGCACCACAAGTTCCAGTGCAAGTGCTGCAAATTTCATCAAGGCCTCGTGC
ACTGCCACGACATACCCTGCCTTGTGTGTCCAATCCCTCTCCCTTTATGCCACTTCAATT
AACCAGAGTCCACGCCAGCTGATTCAGACGGCCTTGGCCGTGAGCCTCGACAAAGCTCAG
TCCACTAAGACATTTGTCTACAAGCTGACAAGGTTCAACGGAGTTCAGCCCAGAGAAAAG
GCAGCCATTAAGGATTGTTTCGAAGAGATTGATGATACTGTGGACAGGCTTGCTAAGTCC
GTTAAAGAGTTGAAGAGCATGGGGTCATCTAAGGGTCAGGATTTTCAATGGCATATCAGT
AATGTTCAGACTTGGATTAGTGCTGGATTGACCGATGAGAACACTTGTGTTGATGGGTTC
GCTGGCAAGGCCTTGAATGGAAGAATAAAGAATTCAATCAAGGCTCGGTTTGTTCATGTT
GAAAGGGTGACTAGCAATGCACTTGCGTTGATCAACAAGTTTGGTTCCAAGTACTAA
>EVM0009398
ATGGCAACTCCAATGAAGTACATTTGCTTTGTTACGTTTCTTGCAATTCTCAGCATTGGT
TTGTTCAGTCAAGTTGACGGGGCTGGTGAATGTGGGAAAACCACAACTCCTGACAAAGAG
GCATTCAAGCTGGCTCCTTGTGCATCAGCTGCGCAGGATGAGAATGCTTCAGTTTCCAGC
CCATGTTGCGCTCAGGTTAAGAAAATTGGACAGAATCCACCCTGTCTTTGCGCTGTTATG
CTTTCGAACACAGCTAAGAGCTCTGGAATCGACCCAAAAATTGCAATGACAATTCCCAAA
CGTTGCAACATTGCTGATCGTCCTGTGGGCTACAAGTGTGGAGCTTACACTTTACCTTGA
>EVM0003131
ATGGTGAAGTCGTACCTAAGGTACGAACCAGCGTTATCGTTTGGTGTAATAGTATCAGTA
GAGGGAAACATTGCATACGACAGCTCAGGGAAGCACTTGCTCACACCGGCGCTCGAGAAG
GTCGGTGTTTGGCACGTCCGTCAAGGCATCTGCACAAAAACCCTAGCTCCTTCTACCTCT
TCTTCTCGCAGTGGTCCCTCTCTCGCTGTCACTGCTATCACACCCTCGCCTTCTTCCTCC
TCTCTGGTAGCAGTTGGATATGCTGATGGCAGTATAAGAATTTGGGATAGTGAGAAAGGA
ACCTGTGAGACCACACTGAACGGCCACAAAGGGGCAGTGACTGTTTTACGTTATAACAAG
CCTGGGGCTTTGCTTGCATCTGGAAGTAAAGATAATGATGTTATACTGTGGGATGTTGTT
GGAGAAACAGGCCTTTTTCGCCTTCGTGGGCATCGTGACCAGGTCACTGACCTTGTTTTC
TTGGAGTCCACAAAAAAACTTGTTAGTTCTTCAAAAGACAAGTTCTTGAGAGTATGGGAT
CTAGAAACACAGCACTGTATGCAAATAATTAGTGGACACCACAGTGAAATTTGGGCAATG
GATGTTGACCCAGAGGAGAGATACCTGGTCACTGGTTCAGCAGATCCAGAAATTCGATTT
TATACAGTCAAACATGACTCAGAAGATAGACAAACCATATCCAATGAAATAGGAGCTGTA
AGTGTTAACAATGGAGACATGCCTGCTCAGAATAAATGGGAAGTCCTGAAGCTGTTTGGT
GAGATCAAGAGGCAAAGCAAAGATAGAGTCGCAACTGTGAGATTCAACAAGTCTGGAAGT
TTACTGGCTTGTCAAGTGGCTGGGAAAATTGTGGACATATTCCATGTACTAGGAGATGTT
TTAGCTAGCCGTAAAGCTAAACGAAGGCTTCATAGGAAGAAAGAGAAGAAATCTGCAAAG
GGGGCACTTGGGACAACTGAATCTAAAGAGGATATAAAACATGCATCTGAAGAAGATGGA
AATACCCCCACAATTACTGTTTCTGACGTTTTTAAACATCTTCAAACTGTTCGAGCTGGA
AAAAAGATCTGTTCCATTTCATTTAGTCCAATTACTCCAAAGAACTCCTTGGCTACTTTA
GCTTTGTCTTTGAATAATAATCTATTGGAATTTTACTCCATTGAGAGCAGCACAACCACA
AAAACTCTAGCAATTGAGCTACAAGGGCACCGTTCTGATGTCAGAAGTGTTACACTTAGT
TCAGACAATACTCTTTTGATGTCAACCAGTCACAATGCTGTCAAGATTTGGAACCCAAGT
ACTGGTTCTTGCCTTCGCACCATTGATTCTGATTATGGACTATGTGGTTTAATCATCCCA
CAAAACAAGTATGCTTTTGTTGGAACTAAAAGTGGAAAGATAGAGGTAATTGACATTGGT
AGTGGCACTTGCATTGACACAATGGAAGCTCATGGCGGGGCAGTACGGTCTATTGCTGCT
CTTCCAAATGAAAATGGTTTTGTCACAGGTAGCGCTGATCACGATGTTAAGTTCTGGGAG
TATCAAATCAAACAGAAACCTGGTGAAGACTCGAAGAACCTTGTTTTGTCAAATGCAAGG
ACTATGAAGATGAATGATGATGTTCTTGTTGTTGCAGTTAGCCCTGATGCTAAATATATT
GCTGTTGCACTGTTGGATTGTACAGTCAAGGTTTTCTTCTTGGATTCATTCAAATTTTTC
CTTTCATTATATGGTCACAAGCTGCCCGTGCTATGTATGGATGTTTCATCAGATGGAGAT
TTGATTGTTACTGGATCTGCAGACAAAAATTTGAAGATTTGGGGTTTGGATTTTGGCAAC
TGCCACAAATCCCTTTTTGCTCATGCTGATAGTGTCATGGCAGTGCAATTTGTACGGAAT
ACCCATTATGTGTTTAGCGTTGGAAAAGATCGGCTTGTAAAATACTGGGATGCTGATAAA
TTTGAGCTACTTTTAACCCTTGAGGGACATCATGCAGATGTTTGGGGTCTTGCAATCAGT
AGTCGTGGTGATTTTCTTGTTACAGGATCCCATGATCGATCACTACGCCGTTGGGATCGT
ACTGAGGAGCCCTTTTTCATTGAGGAGGAGAAAGAGAAAAGGTTGGAAGAAATGTTTGAA
GCTGACATTGAGAATGCATTTGAAAACAAGCATGTGCCTAGAGAAGAACTTCCAGAGGAG
GGAGCTGTTGCCTTGGCAGGGAAGAAAACACAAGAAACCCTTACTGCAACTGACTTAATT
ATTGATGCTTTAGATGTAGCAGAGGTGGAATTGAAGCGTATTGCTGAACATCAGGAGGAG
AACACCAAGGGAAATGTTACAGAATACCAGCCAAATGTTGTCATGCTTGGGCTCTCTCCA
TCTAATTATGTTCTCCGTGCTTTCACAAACATTCACACCAATGATCTGGAGCAGACATTA
CTGGCTTTGCCATTCTCAGATGGCTTGAAGCTTCTATCTTACTTTAAGGATTGGACCTCA
AATCCTGATAAGGTTGAGCTTGTTTGCAGGGTTACTACTGTGCTATTGCAGACACATTAC
AATCAGTTGGTTACAACCCCAGCTGCAAGACCGGTGTTGACTCTTCTCAAAGACATTCTT
TATGAAAGAGTCAAGGAATCCAAAGATACTCTGGGTTTCAATCTTGCTGCAATGGATCAT
CTCAAGCAATTGATGGCTTCAAGATCAGATGCACTATTTAGAGATGCAAAAGCAAAGTTG
CTAGAAATCCGCTCACAGCAGTCAAAACGTCTGGAAGCAAGGACTGATACAAGAGAAGAA
AAACGGAGAAAGAAAAAAAAGAAAACATCAAGTGACATGCATTCTTTGACAGGATTTTGA
>EVM0003135
ATGGATGCAGGATCTATGTACTCTTCGTCAAGCTTGAAGGCACAATCTCGTTTCCCTCTT
CAACAGCAGTTTCTTCCCAGAACGAACTCCAAAGAAAACCTGGATAGATTTATTCCAAAC
CGGTCAGCCATGGATATGGATTATGCCCATTTCATGTTAACAGAAGGGAGAAAAGGGAAA
GAGAATCCATCAGTGAGCTCACCGTCAAGAGATGCTTACAGGAAGCAACTTGCCGAGTCC
TTGAACATGAACCGAACTCGAATTCTAGCTTTCAAGAACAAGCCTCCTGCACCCACTTCT
GAGAGGACATTGGATGCACCGGATCTTGTGGATGATTTCTACCTCAACTTATTGGACTGG
GGAAGCAGCAATGTTTTAGCCATAGCTCTTGGAAGCACTGTTTATTTATGGGATGCTTCA
GAGGGTTCTACCTCAGAATTAGTCACGGTTGATGATGAGGATGGACCCATTACCAGTGTC
AATTGGGCTCCTGATGGACGCCATATTGCCATAGGCTTGAACAATTCTCATGTACAGTTG
TGGGATTCTGCTTCCCTTAAACAGCTAAGAACATTGAAAGGAGGTCACAGATCGCGAGTT
GGGTCACTGGCATGGAACAATCACATCCTGACAACAGGAGGAATGGATGGTCAAATCATT
AACAATGACGTGAGAATTAGATCACACATTGTTGAGACTTACAGAGGGCACACACAGGAG
GTTTGCGGGCTTAAATGGTCCGCTTCAGGTCAACAATTAGCAAGCGGAGGCAATGATAAT
CTAATTCATATATGGGATAGATCTACAGCATTATCAAACTCAGCAACACAGTGGCTCCAC
AGGCTCGAGGACCATACTTCAGCAGTGAAAGCCCTGGCCTGGTGTCCTTTCCAAGGGAAT
TTACTAGCCTCTGGAGGAGGTGGAGGAGATAAGAGTATTAAGTTTTGGAATACACATACA
GGTGCCTGCTTGAACTCGATTGATACCGGATCTCAGGTTTGTGCTCTTTTGTGGAACAAG
AATGAAAGGGAACTACTTAGCTCTCACGGGTTTACTCAGAATCAACTCACTGTTTGGAAA
TATCCATCAATGGTGAAAATGGCAGAGCTTACTGGCCATACTTCTAGAGTCCTTTACATG
GCTCAGAGTCCGGATGGTTGCACAGTGGCAACAGCAGCAGGAGATGAAACGTTGAGATTT
TGGAATGTTTTTGGAGTTCCAGAAGTGGCTTCTAAAGCTGCTCCTAAGGCAAACCCCGAG
CCATTTTCTCACTTGAATCGCCTTCGCTGA
>EVM0051419
ATGGCAGAGAAACCCCATGTAGCTATTTTTCCCACTCCAGGCATGGGTCACCTTATCCCC
CTTACCGAGTTGGCTAAGAAACTTGCTCTCAGCTACGACTTATCGAGTACCTTCATTGTT
CCCTCAATAGGGCCACCACCAGAGGCCCAGACAAAAGTTCTTGGCTCCCTTCCTGCAGTA
ACTCGCTCGCTTTCATCTATCCGTGATGTGTTGAAGTCATTAGTCGCCAGCACTAGACTA
GTGGCTTTGGTTCTCGATCTTTTTGGCACAGATGTAATTGATATTGCCTTGGAATTCAGT
GTGCCATCGTATATTGCTTCCCTGTCTACGGGTATGACTCTATCCTTGCATTTTTTTATG
CCGAAGTTGGATCAAATGTTTTCTTGTGAGTACAAGGATTTGCCTGAACCTGTACTACTA
CCAGGCTGCGCAACTCCAGTACACGGGAGGGATTTACCGGACCCGATTCAAGACAGGAAG
GATGATGCGTACAAATGGTTCCTTCACCATTCAAGTCGACATGGTTTAGCTGAGGGCATC
TTGTTGAATAGTTTCATGGACCTGGAGCCAGAAACTATAAAGGCTTTGCAAGATCAAGAA
CTTGGTAATTTACCACCTATCTACCCGGTTGGTCCCATCATTAACTCCGGTTCAAGTATT
GGGGTGAATGGTAACGAGTGTCTCCAATGGATGGATGATCAACCAAAAGGTTCGGTTCTG
TATATTTCGTTTGGGAGTGGTGGAACTCTGTCCTTTGAGCAACTAAATGAATTGGCCATG
GGCCTGGAAATCAGTGAGCAGAAGTTTTTATGGGTCGCTAGAAGCCCGGACAAATCTGCT
AGCGCCTCCTACTTTAGTGCCAAGAGTAATACAGACCCTTTTAGCTTCTTGCCAGAAGGT
TTCCTGGATCGAACCGAAGGACAAGGACTGGTAGTGCCGTCTTGGGCACCGCAAATTCAG
GTGCTTAGTCATGGCTCAACAGGTGGATTCCTAACCCATTGTGGTTGGAATTCGATTCTG
GAGAGCATTGTGCATGGGGTGCCTTTGATTGCCTGGCCGCTCTATGCCGAGCAAAAAACA
AATGCAGTCTTGCTAAGTGCTGGCCTTAAGGTTGCATTGCGGCCAGAAGTGGATGGAAAC
GGTCTAGTGGGACGAGAAGAGATTGCTAAAGTTGTGAAGGGTTTAATGCAAGGGGGAGAA
GGGGTGGCAATTCGCAATCGAATGAAGGGGCTAAAGGCAGCTGCGGCCAAGGCAGTGAGT
GAGGAGGGCTCCTCCACCAAATCACTTCATGAATTAGTGTCCAAGTGGAAGAATTAG
>EVM0035829
ATGAGGAACCTGATGGCTAGGATTCAGCCAAAACACTGGGTTTTGAAACTTCTGGGAGCA
ATCCTGAGTGGTTCACTTGTTGCTGCTTTAATTCTGGTTTTTGGGGAACCAAGTTTGACA
CAAGAAGGTTCAAGGACTGGTGAAGCCGACTCTCATCGTGCAATGAGAATATTGAGTCTT
GTACGAGAAAAAGGCCGAGTAGGTTATACGCATGTTTGGCCGGAAATGAGATTTGGCTGG
AAAATTGTGCTGAGTAGCATAATTGGATTCTTTGGAGCAGCATGTGGGAGTGTGGGAGGT
GTTGGTGGTGGTGGTATTTTTGTTCCAATGCTTACCCTAATCATTGGGTTTGATACCAAA
TCAGCCACAGCGATGTCAAAATGTATGATCACAGGAGGAGCGGCTGCGACCGTTTACTAC
AACTTGAAGCTGAGACATCCTACCCTTGAACTACCCATCATTGACTATGACCTGGCACTT
CTGTTCCAACCAATGTTGGTGCTTGGAATTAGTATTGGAGTCGCTCTCAATGTGATTTTT
GCTAACTGGATGATCACGATTTTGCTAATTGTTCTCTTCATAGTGACGTCGACTAAGGCA
TTCTTCAAAGGTGTTGAAACATGGAAAAAAGAAACCAAAACTAAAAAGGAGGCTACCAGA
AGCTTGGAATCTAATGATGACAGAAATGAAGAAGTTGTGGGTGCACCTCCTCGTGGCCCC
ACAGATGGTGCTCAAACAGAAACCAAGGAATATAAAAAGGAGCAGGTCTCCATTATTGAA
AATGTTTACTGGAGGGAACTTGCACTCCTTGTTGCTGTCTGGGTGATCATCCTTGCATTG
CAGATTGGCAAGAATTACTCGACAACCTGTTCAATGGCATACTGGTTATTGAACATATTG
CAGATCCCGGTAGCTTTTGGTGCAAGTTCATACGAGGCATTTAACCTGTACAAAGGACGA
AGAAAGATTGCATCCAAGGGAGATGCGGTCACAATCTGGAAGGTACGCCAGCTTGTTCTA
TACTGTATCATAGGTCTGTTGGCTGGTATAGTTGGCGGGATGCTTGGACTAGGTGGAGGG
TTCATTTTGGGTCCTCTTTTCCTGGAGATGGGAATCCCCCCTCAGGTGTCGAGTGCCACA
GCCACCTTTGCCATGATGTTTTCTGCGTCCATGTCTGTAGTGGAATATTACCTTCTCAAG
CGTTTCCCAGTTCCTTATGCTCTTTACTTCTTTGCTGTGGCTACTGTTGCCGCCCTGGTT
GGGCAACACGTGGTAAGAAAGCTGATCAGTATATTGGGAAGAGCATCTCTGATCATATTC
ACTCTGGCCTTCACCATCTTTGTGAGTGCATTATTACTAGGTGGTGTCGGCATAGCTCGC
ATGGTGAAAAGAATCGAGAGAAAGGAGTACATGGGATTTGAAAACATTTGCTCGTAG
>EVM0035826
ATGATTCTGGTTTCACTGGATTGCTTCTCTACTTCATATTCATCGATGCTGTTCTTTCGC
AATCCCATGCTCTCCTCTCACCTCTTCTTCACGATAAAAAGGACATTTCGCACTAAGACG
AGTCGACGACGATGTATAGCGAGTAGTCTGATTACAAGCCCGGACTCATTCGAAGTTGGG
AGACTCATTGGCAGCTACGGCTTCATGAACATTACAAGCTATTCGGCAGGAGGAATGGAT
TTTGAATATTCAGGTGGACAGCTGAAAATTCAAGATGTAGGAGAAGGCAGTGTGAAGATC
AGGCTCTACGAAGGAAGAATAGCTCAGGGTGCACTTAGAGGTACTCCTGTTGTTTTTAAG
GTATATCCTGGACAGCGAGCTGGTGGCATAGAAGCTGATAAGATGGCTGCAAATGAGCTC
AATGCCCATGCTTTACTTCAGAGCAGTTCACAAGGCACATGTCAGAATCTCCTGATGCTT
GTTGGAGGATTTGAGACAAAAACTGGAGAACAGTGGCTTGCTTTTCGTGATGGTGGGAAA
TATAGTGCAGCTGACTATGCGAAAGTTACTAGTGAAAAAAATTCAAAAAGCATTGCAATT
AAGGAAAACTCCTGGAATCGTTTTGATCAAGAACAAACAATAAAGCGCAGAAGATATTTT
GTTATCAAGCTACTTCAGGGTGCTATTACTGGTCTAGCCTACATGCATGACCATGACAGA
TTGCACCAGAGTCTTGGACCATCTTCTGTTGTTCTCAACACTATAGCAGAGAGAGAGGCT
CCTTATTTAGTTCCACGACTTCGAGATTTAGCCTTTTCTGTTGATATTAGGATCTCAAAT
CTAGAAGACGGCCTTTGGACATTTTCAGAAGGACTTTGGAGAAGGGCAATTGCTGCTGGA
GCCTCCACACCAATGGAGAAACAAGCCTTTGGAATTGCAGATGACATATATGAAGCTGGT
CTTCTTCTTGCATACTTGGCTTTTGTTCCATTTTGTGAAGCAGGCATTGTGGATACTCTT
TCTTTGCAAAGGCTTTTGGAAAACACTTTCCGACTTGATCTTGAAGCTATGAGAGAATAT
TGTCTAGCAGATGATCGTTTGGAAGAAGCTGTGAAGTTTCTGGATCTTGGTGATCGGGCT
GGTTGGCAATTACTTCAGGCAATGCTAAATCCAGACTTCCGGAAAAGACCAATTGCAGAA
GCTGTGCTAAACCACCGATTCATGATTGGGACTGCTGTTTGA
>EVM0015955
ATGGGTTCCTCCCCGAGTAGACATAGAAGAAACCACCACCAAGACAACCACCTCCACCAC
CGTCAAAACCATCCAGACACTTCCCTGCCTTCCCACACAACCACCCCAATTCGACAACTT
ACCTATTTCTCCACCAACGATTCTAGTAACCTTCCCTCACAAAACAGTTCGATACCATCT
AGTAATAATTTTTATACAAATACTGTCCAGCCATCATCATCACCGCCACTACCAGGGCCA
CAAAGTTATTATTTTGCAGCAAATGCACCATACAATACTGCTACTCCTGTGATTCCCACA
AGCTCTGCTTACGGCTCTTTTAGTTACCATCACCCTCCTCCTCCCCCCCAGCAACCTCTT
CCTTTCAATAATAATGGGTGGGGCCCGTATCAATATCATCAACCTGGTTTCATGGGCCCA
CAAATACCACCACAACAGGTGAAGCCTCATAATTCAGGACTGTTTCAGCAGCCACGTTAT
GTTGACCAGAATCACGCAAAGACAGTCAAGAATGTTGTGAATGTGAACAAGGCTAGTATT
CAAGTTGTTGCTGATGAGACTAATCTGGATTCTCACTTGGTTTCCTTCACTTTTGATGCT
GTTGTTGATGGCAGCATCACCATATTTTATTTTGGAAAGGAAGGACACAACTGTACATTT
ATGCCAGCATACCCTGAAATCTATATGCCAAGGAAAATCCCCTTTGAGAAAGGAGTGGGC
CAAAAATTCTCTCAAGCATCAGGAACTGGCATTGACCTTGGATTTTTCGAGCTGGATCAG
CTATCAAAGCCCTCGCCGGAGGAAGATATTTTCCCGCTTGTTATCTTTGCTGAAGCATGC
CCGCCCCCTCTCTCTACTTCTACGAGTCAGGAGCCTGGCAAGCCTCTTCCTACCATGTCT
ACTCATGCACAAATAACTGAAGCTGTCCTGGAGAAAGATAACGCGGGCCATTTTCAAGTA
AAAGTAGTCAAGCAAATCTTATGGATTGACGGGACTCGCTATGAGTTGCGAGAGATCTAT
GGCATTGCCAATTCAGACAGTAAAGGCTTTGATGAGAATGATTCAGGAACAGAATGTGTT
ATCTGCATGAGTGAGCCAAAGGATACAGCCGTTTTACCTTGTCGACATATGTGCTTGTGC
AGCGGATGTGCAAAGGAGTTGATGTCTCGATCAGATATGTGTCCTATATGCCGCCAGCCC
ATCCAGGAACTGATGGAGATCAAGGTTAACAAATCTCATCCAGAGTAA
>EVM0005991
ATGGGATCAGGTCAATGGATGGTAGAGAGGAGATCTAGTTTTGGAAATGATTCGTTTCCA
AAGGAACATGAGACTGTGTCTGAAAGTGGGTGCCTTTCAATTATTGTTCTCGGTGCTTCT
GGTGATCTAGCCAAGAAGAAGACTTTCCCTGCTCTCTACCATCTTTATCGCCAGGGATTT
CTGCAGTCAAATGAAGTTCACATTTTCGGATATGCAAGGACTAAGATTTCAGATGATGAT
CTTAGAGATCGAATCCGTGGATATCTTGGCAAAGATGCTGAACATGTATCAAAGTTCTTG
CAACTGATCAAATATGTAAGTGGTTCTTATGATAGTGAGGATGGCTTTCAGCTACTTGAT
AAGGAAATTTCACAGCATGAAGAATCAAAAAACAGTGCAGAAGGATCATCTCGAAGACTA
TTTTATCTCGCACTCCCCCCCTCAGTGTATCCACCTGTCTGCAGGATGATCAAAAAATGT
TGCATGAATAATTCTGATCTTGGTGGATGGACTAGAATTGTCATTGAGAAACCTTTTGGC
AAAGATTTGGAATCTGCGGAAAATCTCAGTGCCCAGATTGGAGAGTTGTTTGAAGAAGCA
CAACTTTATCGTATCGATCACTACTTGGGAAAAGAATTGGTGCAGAACATGCTAGTTCTC
CGTTTTGCAAATCGCTTCTTTTTACCTCTCTGGAACCGCGACAACATTTCCAATGTACAG
ATTGTCTTTCGGGAAGATTTTGGAACTGAAGGTCGTGGTGGATATTTTGATGAATACGGG
ATTATCCGTGATATTATTCAAAATCACTTATTACAGGTCCTTTGTCTGGTTGCCATGGAA
AAGCCTGTTTCTCTCAAACCTGAACATATTCGGGATGAGAAAGTGAAGGTTCTTCAATCC
GTACTTCCAATCCAAGATAACGAATTTGTTCTAGGACAGTATGAAGGCTACAGGGATGAC
CCAACAGTTCCTGATCAATCAAATACCCCAACATTTGCTACTGTTATTCTGAGAATACAT
AATGAAAGATGGGAAGGGGTTCCTTTCATACTAAAGGCAGGAAAAGCATTAAATTCAAGG
AAGGCAGAGATACGTGTTCAATTCAAGGACGTTCCTGGTGATATATTCAAATGTCAAAAG
CAAGGAAGGAATGAGTTTGTAATACGCCTGCAACCCTTAGAAGCCATGTACATGAAACTT
ACGGTCAAGCAGCCTGGACTCGAGATGTCTACTGTTCAAAGTGAACTGGACTTGTCATAT
ATGCAACGTTATCAAGGGGTTCCCATCCCAGAGGCATATGAACGTCTGATTCTTGACACA
ATTACGGGGCGATCAGCAGCATTTTGTTCGCAGAGATGA
>EVM0015957
ATGCGTACCCTTTGTGACGCCTGTGAGAGTGCTGCTGCTATTGTCTTCTGTGCTGCTGAT
GAGGCTGCACTCTGCCTTGCCTGCGACGAGAAGGTCCATATGTGCAACAAACTTGCTAGC
AGGCATGTGCGAGTGGGTCTGGCGAATCCCAGTGACGTTCCTCGCTGTGACATATGTGAA
AATGCACCTGCTTTCTTTTATTGTGAGACAGATGGAAGCTCCCTTTGCTTGCCTTGTGAT
ATGACTGTTCATGTTGGGGGTAAAAGGACACATGGGAGATACCTTTTGTTGAGACAAAGA
GTTGAGTTTCCAGGGGATAGACCTCAGCATGAGGACACACCTTCGCATCCTTTGGATCCA
GGGGAGACAAGGAAGGAACAGAATCAGCCACCAAAGGCAACAGCAGGAGAGAAGCGACAG
AATCGCCTGGTTTCTCCAATTCCAAGGTCAGTCACTAATTCTGATGGAAATGGCAAGGTG
GATAAAAAGATGATTGATTTGAATATGAAGCCGCAACGAATTCACGAACAAGCTTCTAAT
AATCAGGATCTATAA
>EVM0005994
ATGGGTAGGCAAAGCAATCTGATAGTCTCCAAAATAGGCATCATTGGAGCTGGTGTAAGT
GGTTTAGCTGTTGCTAAGCAGCTATCTAACTACAATCCAGTGGTTTTTGAAGCGAGCGAC
TCCATTGGAGGGGTGTGGAAAAGTTGCTCTTACAATTCCACAAAACTTCAATCCCCTCGC
GGTGATTATGAATTCACTGATTTCCCCTGGCCTAACAGAGATGACCCAAGTTTTCCGTCT
TATATTGAGATATTGGATTACTTGAAATCTTATGCTGAGCATTTTGATTTGATGAAGTAT
GTCATGTTCAGCTCAAAGGTGGTGGAGGTCCGCTTTGTCGGCGGCCGCGAACCAGCTGAT
TTCAGAGGCGAACCCGGGGAATATGGCAGCCTTTTGCCCGGACTGCCGGTGTGGGAGGTT
GCTGTGCAAAGCAAACAATCTGACATCATTCAGTGGTACGCGTTCGAATTTCTTGTTGTT
TGCACTGGAAAGTATGGAGATATACCTAAGATTCCTGAGTTCCCACACAAGAAAGGGCCC
GAAGTATTCGAGGGCAAGGTGATGCATTCCATCGATTACTGCAAGCTTGACAAGGAAGCG
GCTACTCAACTCCATAAGGGAAAGAAGGTGGCAGTCATTGGCTTCAAAAAATCAGCGATT
GATTTAGCTCTTGAGTGTGCTGAGGCAAACCAAGGCCCTGAAGGGAAACCGTGCACCATG
GTTGTTCGGACATTACATTGGACTGTGCCCCATTACTGGGTGTGGGGTTTGCCATTTTTC
TTGTTCTTTTCGACAAGATCTTCTCAGTTCATACACGAAAGTCCAAACCAAAGTCTCCTC
AGGGCTATGCTTTGCTTGCTGCTGTCTCCAATGAGGCGTGTAGTTTCCAAGTTCATAGAG
TCCTATATCCTCCACAAACTTCCTCTGCAGAAATATGGACTGAAACCAGAGCACCCTTTC
ATTGAAGACTACGCATCTTGCCAGATGGCTATCATGCCAGATAATTTCTTTTCCGAGGCA
GACAAGGGGAAGATCGTGTTCAAAAGAGCATCAAAATGGTGGTTCAATAAGGAAGGACTC
GAGTTCGAGGACAAAACTAAAGTGGAGGCCGATGTTGTCATATTTGCCACTGGTTTCGAT
GGGAAGAGAAAGCTCAAAGATATCATACCCGACCCTTTCTGCAGCTTGTTAGAGGATGCC
CATTCTGGTGTCATGCCCTTGTACAGGGGGACTGTTCATCCATTGATACCAAACATGGCT
TTTGTGGGATTCATAGAGAGTGTTGCAAATCTTCACACATCAGAGCTGCGCAGCATTTGG
CTGGCACGACTCATCGACAACAAATTTAAGCTCCCAACCATTGACAGGATGCTTGAGCAG
GTGTCTAAAGAGATTGAAGTGGCGAAGAGGACTACCAGGTTTTATAAGAGGCATTGCATC
TCAACTTTCAGCATCAACCACAGCGATGAAATCTGTGAAGAAATGGGATGGAGCTCATGG
AGGAAGAATAACGTGTTAGCAGAAGCCTTCAGCCCTTATGGTAGCAGGGACTATGAGCTC
AAATAA
>EVM0005996
ATGGCGGCTAAATCTACTCTGCATTCTTCCTCGCCTATCACCTCGTCGTTCTTGAACTGC
GAGTCAAATTTGGTTCATCTTAGAAAAACCCGGTTGGGGTTTGCGCCTAGAATCCTGTCA
AAGCCTAGCAGATGGGAAAGCTGCTCAGTGATGAGAGAACAGTCACAGGAGAAGGTCAGG
CAGAGGGGGCAGCTGTTTACGGTGAGGTGCACGGCGGAGGGCATAGAGAGAGGAATGCTG
ATGGGAGGTGGGAGAGGAGGAATAGAGGAGGCGGCGACTGCTAAAACGTTGGATATTCCG
GAGAGGTTCAAGGTGGTGGCTTTAATGGCATGTGTCATGTGCTTGTGTAATGCAGATCGT
GTCGTCATGTCTGTTACTGTTGTTCCCCTTGCTTCCAAATTTGGCTGGTCCACTTCTTTC
CTGGGCATAGTACAGTCATCCTTTCTATGGGGATACATATTCTCGTCGGTCATAGGAGGA
GCCTTGGTGGACAGATATGGAGGGAAAAGCGTGATGGCATGGGGCGTGGCCTTATGGTCT
CTGGCCACTCTACTCACTCCATGGGCTGCCAACCACTCCACCGTCGCCCTTTTGGCCGTT
CGTGCCTTCTTTGGACTTGCCGAGGGTGTTGCTCTGCCTTCCATGAGCACCCTCTCATCA
AGGTGGTTTCCAAGCCACGAACGAGCGAGTGCAGTCGGAATATCCATGGCTGGATTTCAT
CTTGGCAATGTCATAGGCTTATTGTTAACTCCAATTATGCTATCAACAATTGGAATTTCT
GGCCCTTTTATTCTCTTCTCTTCTCTTGGTCTACTATGGCTAACAAGATGGGCAAATGGG
GTCACGAGTGATCCAAGAGACAGTCCTTTTATTAGCAAATCGGAGTTGAGATTAATCCAA
GCTGGTAAAACTGATTCTCCAGCGAATGATGGCCAGTTTCCACCGCTACGTCTCCTCTTA
TCGAAAGCACCATCTTGGGCTATTATTTTTGCTAATATAACGAACAACTGGGGATATTTT
GTTCTTCTCTCTTGGATGCCTGTATATTTCAACTCTGTGTTCAAGGTAAACTTGAAGCAA
GCGGCTTGGTTTAGCGCTGTTCCATGGGGAACAATGGCAATCTCTGGCTATGTTGCAGGA
GCATTGTCTGACTCGTTGATTAAGGCCGGCTACTCTTTGACACTTGTCAGAAAGATCATG
CAGTCTATTGGTTTCATTGGACCTGGTGTCGCATTGCTCTGCTTAAATTATGCCAAGACA
CCAGTGACTGCAGCGGCACTTATGACTATAGCGCTGAGCTTGAGCTCTTTCAGCCAAGCT
GGCTTTCTTCTCAACATGCAAGATATAGCACCTCGGTACGCAGGATTTCTCCATGGAATT
GCAAATTCAGCCGGGACACTAGCAGCAATAATCAGCACGATTGGAACAGGTTATTTTGTT
CAGTGGTTAGGATCTTTTCAGGCATTCCTCACAGTCACAGCAGGGCTCTATTTCGTTACA
GCCATCTTTTGGAACTTGTATGCTACAGGAGAGAGAGTTTTCTAG
>EVM0005999
ATGGGTGCTACTCTATGGATTTTGTTACTTGGCATCCTGTTTATGGCATTCGGAACAATG
GGAGCTGCCCCGAGGAAGCCAGTGGATGTGCCTTTTGGCAGGAACTATGTTCCTACATGG
GCTTTTGACCATATTAAGTACTTCAATGGAGGCTCAGAGATTCAGCTCCACTTGGATAAA
TACACGGGTACTGGTTTCCAATCGAAAGGGTCATACTTATTTGGCCATTTCAGTATGCAA
ATGAAGTTGGTTCCTGGCGATTCAGCTGGAACAGTTACTGCTTTCTATCTATCTTCACAA
AACTCAGAGCATGATGAGATAGACTTTGAGTTCTTAGGAAACAGGACTGGCCAGCCTTAC
ATTTTGCAGACAAATGTTTTCACAGGAGGCAAGGGAGACAGAGAACAGAGGATTTACCTT
TGGTTCGACCCAACCGTAGGATACCACCATTACTCCGTCCTATGGAACTCGTACCTGGTA
GTGTTTTTCGTGGATGATGTGCCAATCAGAGTGTTCAAGAACTGCAAAGATCTGGGATTG
AAATTTCCATTCAACCAGCCAATGAAAATATACTCAAGTCTATGGAATGCCGATGATTGG
GCAACCAGGGGCGGACTCGAGAAGACTGACTGGTCCAAGGCACCCTTTATAGCTTCCTAC
AAGAGTTTCCACATAGATGGGTGTGAGGCCTCCGTGGAAGCCAAATTCTGTGCCACGCAG
GGAACCAGATGGTGGGATCAAAAAGAGTTCCAAGATCTTGATGCCTTCCAGTACAGGAGG
CTCAAATGGGTGCGCCAGAAATATACAATCTACAACTACTGCACTGACAGATCAAGATAC
CCTTCCCTGCCCCCAGAATGCTCGAGAGACAGAGACATATAA
>EVM0005998
ATGGCTGCTTCTTCAGGGAGCTTAGACACGTCCGGAAATTCACACCCCCAAAGCAGTAGC
AACTATTTTTCTTTCAGTACTAATAGTTCTACTCACTACCCTTTCATGACATCTTCTTCT
TTCACTGATCTTCTTGTTTCAAATGATGAAAAACCCATTAATAGTACCACAAGAAGTAGT
AAGCTGGCTGATAGGATAGCTGAGAGAACTGGCTCTGGTGTGCCTAAGTTTAAGTCTATC
CCTCCTCCTTCTTTGCCTTTATCCCCTCCTCCTGTTTCTCCTTCTTATTACTTTGCTATT
CCTCCTGGTTTAAGCCCTACTGAGCTATTGGATTCTCCAGTCTTGTTAAACCCTTCTAAT
ATTTTGCCATCTCCAACAACTGGTTCATTTCCAGGTCAGGGTTTGAATTGGAAGAGTAGT
TCTGGTAATACCCAGCAAAATGTCAAGAAAGAAGACGGGAATTTCTCTGATTTCTCTTTC
CAGCAACCAGCAAGGCCATCGACGACTTCATCAACCATGTTTCAATCTTCAAACTACACA
GTTCAGCCTGGACAGCAACAAACTTGGGGCTTTCAAGAACCTGCAAAGCAAGATGAGTTT
GTTTCAGGGAAGAGTAATATGGTAAAAATGGAATACAATTCTAATTCCATGAATAATGCA
ATTCAAGCAAACCCTCAAAGCAATAATGGGTTCCAATCTGATTATGGTAATCAACAACAA
CAATATCAGTCTGTTAGGGAGCAGAAAAGATCAGATGATGGGTATAATTGGAGGAAGTAT
GGTCAAAAACAAGTTAAAGGAAGTGAAAATCCAAGAAGTTATTACAAGTGCACTTTCCCC
GGTTGTCCAACAAAGAAGAAGGTCGAGAGGTCCTTAGATGGACAAATTACTGAGATAGTT
TATAAGGGTAGTCATAACCATCCTAAACCTCAGTCTACTAGGAGATCATCATCAACAGGA
TCAACAACCTCTAATCTTGCAATGATTCCAGCTCCTAATAGTAACTCTAATGAGATTCAA
GACCAGTCATATGTTACTCATTGTAGTGGACAAATGGACTCATCAGTTGCCACTCCAGAG
AATTCATCAATTTCAATTGGGGATGATGATTTTGATTCACAAAGGAGTAAATCAATGGGT
GGTGATGACTTGGAAGAGGATGAACCTGAGGCCAAAAGATGGAAAAGAGAGCGCGAAAAT
GAAGGAATCTCAGCACCTGGCAGCAGAACAGTAAGAGAGCCTAGAGTTGTAGTTCAAACC
ACCAGTGACATCGATATCCTTGATGATGGGTACAGGTGGAGGAAATATGGGCAGAAAGTG
GTTAAGGGAAATCCAAATCCAAGGTAA
>EVM0015951
ATGGGTTGTTGTTTATCATGCAAATCCTCGACAGAATTCACCAACATTCGTGTGGTTCAC
CTGAACGGTTATGTTCAGGAATTTCAAACTCCTGTTTCAGTCAGCCAGGTGATTACAGGC
CAATCACCGTCAAAGAATCTCATCTTCACTGCTGCTCAGCTTCTCTCTACAGAGTCCAAG
CCATTAAATCCTGACGCTCAGCTTGAAACAGGCCAGCTCTACTTCTTGCTTCCGTACTCG
ATATTACAGCCGGATGTTTCTCCGGTGGACTTTCTTGCTTTAGTGAAGAGGCTCTCTTCA
ATAGCAAGGTCTGGTAAGTTTGGTCAGACTCGGGATAAGCCTTCTGCAACTAGTTCCTTG
TCCGGCCAAAGCAATCCAATGTGTAGATCACCGGCTACCAGGTCGTGGAAGCCGGTTTTG
GATACCATCAGAGAGCAGTCGTTCAACCGGAGGAGTGAGTCAGATCTCCGGGAAATGGAT
TTCGAGACCCCAAATTGTAGCCTGAGGTATACTGTATTATTGGAGCTCACTGAAAGTGAA
CAGCAGTTCTAG
>EVM0029376
ATGTCGCTGCTATCCTTTTCAGCTCTCCAGCTTTCTCTTCTCCTCTGCCTGTTTGCTTCA
TTCTCCACTACAAATGGGGAGCAGCTCATATTGGTGAATAACTGCAACGAGAGCCTGTGG
CCTGGCGTGCTAGGTGGTGCAGGTCACTCTACGCCGAAGGATGGAGGTTTTCTTCTCGAC
AGCGGTGAGGAAGTAGTCTTTGATCTGCCCGACAAGTGGTCAGGGAGGATATGGGGTCGG
CAAGGATGTTCCTTCGACAGTAACGGGAAGGGATCATGTGACACCGGGGATTGTTCAGGC
TTACTTCGCTGCCGAGGCTTCGGTGGCACTCCCCCAGCAACCATGGTCGAAATGACTCTA
GGAACATCTACTTCACCCTTGCATTTCTACGATGTTAGTCTAGTTGATGGATTTAATTTG
CCAGTTTCAATGGCACCAGTTGGGGGTGGAATTGGATGCGGGGTTGCATCATGTGAAGTC
GATCTAAACATATGCTGTCCATCTGCACTGGAAGTGAGGAGCAATGGCAAAGTTGTGGGG
TGTAAAAGTGCTTGCTTGGCCATGCAATCGGCCAAGTATTGCTGCACAGGGGATTATGCT
AACCCACAGACTTGCAAGCCATCCCTTTTTTCCCATCTATTTAAGGCTATATGCCCCAAG
GCCTATAGTTATGCTTTTGATGACTCCTCCAGCCTTAACAAATGCAGGGCTTCGCGGTAT
GTTATCACCTTCTGTCCTCCTAAATGA
>EVM0009646
ATGAGGAATCTTTACTGGTTTAAGCAAAGCTCTAACAACGGAAAATCAGAGAGGAGGCTG
TCCCTTGGAGAATATAAGAGGGCAGTTTCCTGGTCCGAGTATTTGGTTTCATCCGGGGCA
GAGATTAAAGGAGAGGGAGAAGGAGAATGGAGTGCAGATATGTCTCAGTTGTTTATTGGT
AACAAATTTGCATCAGGGAGGCATAGTAGGATTTATCGAGGGATATATAAGCAAATAGAT
GTGGCGGTCAAGCTTGTAAGTCAGCCCGAGGAGGATGAGAGCTTGGCTGCTATGCTTGAG
AACCACTTCATTTCAGAGGTAGCTTTGCTGTTTCGGTTAAGGCATCCTAATATCATCACC
TTTGTTGCAGCTTGTAAGAAACCACCTGTATTTTGTATAATCACTGAATATTTGGCCGGG
GGCTCATTGAGAAAATTTCTCCATCAGCAAGAGCCACATTCAGTTCCTCTCAATCTAGTC
CTGAAATTAGCCCTTGATATTGCACATGGGATGCAATATCTCCATTCACAAGGGATACTT
CACAGGGATCTCAAATCTGAAAATTTACTGCTTGGAGAAGATATGAGCGTCAAAGTTGCT
GATTTTGGTATTTCCTGCTTGGAATCTCAATGTGGTAGTGCAAAGGGATTCACAGGTACA
TATCGATGGATGGCTCCTGAAATGATCAAAGAAAAACACCATACGAAGAAAGTTGATGTC
TACAGTTTTGGCATAGTGCTATGGGAGCTCCTCACAGCAATGACACCATTTGACAACATG
ACTCCAGAACAAGCTGCATTTGCAGTCTGCCAAAAGAATGCCAGACCACCATTGCCACCA
AAATGTCCACTGGCTTATAGTCATCTCATTAATCGATGCTGGTCGAGCAATCCAGATAAA
CGACCACATTTTGACGAGATAGTTGCGATCTTGGAAAGCTATTCAGAATCCCTGGCGCAG
GATCCAGAATTTCTCACATCCTACAAACCTCCCACAAATCATTCCATTTTGAGATGCTTC
CCTAGATTTATTGCTGGCCGTTGGTCCGCTTCTGTTGAAGCCTAG
>EVM0009641
ATGGGTTCTGGTTTGTTGCTGTTTGGATCTGAGGAGCTTGAGAGGTTAAAGTTAAGTGCT
GTGGTAGTTATGGAGAGGAAAGTTGGGGACTTTCTTTTTGCGTGGTTGTTGATCTTGGCG
TTGCTGATGCATCCAGCATGGCTGGTTTTGGGTAATATGGAAGGTGATGCATTGCATAGC
CTGAGGAGCAATTTGTATGATCCAAACAATGTCCTGCAGAGTTGGGATCCTACCCTTGTC
AATCCATGCACGTGGTTTCATGTCACATGTAACAATGATAATAGTGTTATACGAGTTGAT
CTTGGAAATGCTGCTTTATCTGGTCAGCTTGTTCCACAGCTTGGCCTGCTTAAGAATTTG
CAATACTTGGAACTCTACAGTAATAATATAAGTGGACCAATTCCTAGTGATCTTGGAAAT
TTGACTACCCTGGTGAGCTTGGATCTTTACTTGAATAGTTTTACTGGTCTCATTCCAGAC
ACTTTGGGCAAGCTGTCAAAATTGCGATTCCTTCGGCTTAATAACAATAGTTTGACGGGA
CCAATTCCAATGTCATTGACTAATATCTCAGCTCTTCAAGTACTGGATCTTTCAAACAAT
CAACTCTCTGGAGTGGTTCCAGATAATGGTTCCTTCTCACTATTCACTCCCATAAGTTTT
GCTAACAACTTGGATCTGTGTGGACCGGTTACTGGTCATCCCTGCCCAGGGTCTCCTCCA
TTTTCTCCCCCTCCTCCATTTGTCCAACCTCCTCCAATATCTTCACCAGGAGGGAATAGT
GCCACTGGAGCAATTGCTGGAGGAGTTGCAGCTGGTGCAGCCTTCCTGTTTGCTGCCCCT
GCATTAGCATTTGCTTGGTGGCGTCGGAGGAAACCTCAAGAATTCTTCTTTGACGTGCCT
GCTGAAGAGGATCCTGAAGTTCATCTAGGTCAGCTTAAAAGGTTTTCCCTGCGAGAATTA
CAAGTTGCAACGGATACCTTTAGCAACAAAAACATTCTGGGTAGAGGAGGATTTGGTAAG
GTTTACAAAGGACGTCTAGCAGATGGCTCATTGGTGGCTGTAAAAAGACTTAAAGAAGAG
CGTACACCTGGAGGGGAGCTACAGTTTCAAACAGAAGTAGAGATGATAAGCATGGCTGTG
CATCGGAATCTCCTCCGGTTACGTGGCTTTTGCATGACACCAACCGAAAGACTGCTTGTT
TATCCCTACATGGCTAATGGAAGTGTTGCATCATGTTTGAGGGAACGCCCACCTTCACAG
CCTCCTCTAGATTGGCCAACACGAAAGCGAATTGCATTGGGATCAGCAAGGGGTCTATCT
TATTTGCATGATCACTGTGACCCAAAGATTATTCATCGGGATGTTAAAGCTGCGAATATT
TTGTTAGATGAGGAGTTTGAGGCTGTTGTCGGGGATTTTGGGCTGGCAAAATTGATGGAC
TACAAGGACACTCATGTCACCACTGCTGTCCGTGGTACAATCGGACACATTGCTCCAGAG
TACCTGTCTACTGGTAAATCATCTGAGAAAACTGATGTTTTTGGGTATGGAATCATGCTT
CTGGAGCTAATTACTGGACAGAGGGCTTTTGACCTTGCCCGGCTGGCCAACGATGACGAT
GTCATGTTACTTGATTGGGTAAAAGGACTTCTAAAGGAGAAAAAGTTAGAAATGCTAGTT
GATCCTGATCTCCAAAACAAATATGTGGAAGCAGAGGTGGAGCAACTAATCCAGGTTGCC
CTGCTCTGCACTCAAGGCTCCCCATTGGAGCGGCCCAAGATGTCGGATGTGGTGAGAATG
CTTGAAGGTGATGGTTTAGCTGAGAGATGGGATGAGTGGCAAAAGGTAGAAGTTCTACGT
CAGGAGGTGGAATTAGCCCCTCATCTCAACTCAGACTGGATTGTTGACTCGACAGAAAAT
CTACACGCAGTCGAATTATCTGGTCCGAGGTGA
>EVM0029371
ATGTATGCAGAGACGTGGCTATTGTTTCCCTATATGCAGGATTTCTCTCAAGATATTCAA
CAACTTGAAGAGTATTGCAAGTGCCAGAAGAACAATGCTTCAATGAGCAACCTGCTTCAG
ACCACCATATCAGAATATGATCTGGGAGGCGAAGGGGATCTATTCAAAGCACCTGAACCA
ATCATTGAAGACCCACCTGTGGGTATTGATCCCATGACAGCTGCCATTTCAATGATCTCA
TGTGGGGAAGAAGTCATCTCTTCACGAGGACTTAAGGTGGCAGATATTGAATCAATTCAA
AATGAGCAGCTTCTGAATGAGTTTTTCTATGAATGCAAGAAGGACATCCTGGAAAAAGAA
GCAATGGAAACACCATCACTTGCAGAGCTTCTGGATATCAAGATGCCTACTGTGAAGACT
GATGAAAACAACATTCAAGAAAACAAATTGCTACCTGATGCTGCACTATTAAAAAGTGTC
AGCTCAGGATGTTTGAGGTCAGTGGAGTGGCTGCATGGTGCTGCAGTGAAGGCAAGTTTT
CTGGATTTTCCTGGAATTGATTTTGAAAATGCTTATGGAATGCGGAGAGCATATAGTGAA
GGAGACATAAAGACTCTTGGTAACGATACAACAAGCCTCATCCATTCTCCTCTTGACCGA
CCATTGATTATCAACAACTGCTCTTCTGAGGACCGCCGGGAAAAACTTTCAAGGTACAGA
AATAAGAAGACAAAGAGGAACTTTGGCAGGAAAATTAAGTATGCTTGCAGGAAGGCTCTT
GCAGACAGTCAACCAAGGATCCGAGGAAGGTTTGCAAAGACTGAAGAATGCGATGTTTCC
AAGAGGCAATAA
>EVM0009642
ATGGCGGCTACACTTGCTTGGAGGTTATCTGCTACCAATGGCAGCAGCCTTGCCACTGCT
GATCTGGACAAAAATGGTGATCTAAAAATTCAAGATTCAGAGCCACCAACTCCCCATTCA
GTTATGAAGATGGGTGTAAGAGACCGAACTAGCAGTATGGAGGATCCAGATGGCACACTA
GCAAGCGTTGCACAATGCATTGAGCTGCTACGCCAAAGTTCCTCATCTGTACAGGAGAAA
GAGTATGCATTGAGACAGTTGAGAGAACTTGTTGAGACACGTGAAAATGCGTTCAGTGCT
GTGGGATCTCACTCTCAAGCAGTTCCAGTGCTTGTTTCTCTTCTCCGGTCAGGATCACTG
GGAGTGAAGATACAGGCTGCTACTGTCCTAGGTTGTCTCTGTAAGGAGAATGAACTAAGG
GTAAAAGTCTTACTTGGAGGATGCATCCCACCATTGCTTGGTCTCCTCAAGTCCAGCTCC
GCAGATGGGCAAATTGCAGCAGCAAAGACGATACATGCTGTTTCCCAGGGTGGTGCTAAG
GATCATGTTGGCTCAAAGATTTTTTCAACTGAAGGAGTTGTGCCTGCCCTCTGGGAGTTG
CTTCGAAACGGGCTCAAGACAGGCAACTTAGTTGATAACTTGTTAACTGGAGCCTTAAAA
AACCTCTCCAGCAGCACTGAGGGATTTTGGTCTGCAACAATACAAGCTGGAGGAGTGGAT
ATACTAGTGAAGTTGCTCACAACAGGACAGTCAGACACACAAGCAAATGTTTGCTTTCTT
CTTGCATGTATGATGACGCAAGATTCATCTATTTGTTTCAAGGTATTGGCTGCAGAGGCT
ACTAAAAAGCTGCTCAAGCTGCTAGGACCTGGCAATGAAGCTTCTGTCAGAGCAGAAGCT
GCAGGTACACTCAAGTCTCTTTCTGCACAGTGCAAAGATGCAAGACAGGAGATAGCTAAA
TCTGATGGCATTCCTGCTCTGATAAATGCTACAATAGCTCCTTCAAAAGAATTCATGCAG
GGGGAGTATGCACAAGCATTACAGGAAAATGCAATGAGTGCTCTTGCAAATATTTCTGGT
GGCTTGTCATTTGTCATCTCAAGCCTCGGTCAAAGCCTTGAATCATGCTCTTCACCTGCC
CAGGCTGCTGACACTTTAGGAGCTTTGGCCTCGGCTCTGATGATATATGATACTAAAGCT
GAATCCACTAGGGCATCAGATCCTGTGGCTATTGAACAGACTCTAGTTAATCAGTTCAAG
CCACATTTACCCTTTCTTGTGCAAGAACGTACCATAGAAGCATTAGCTAGTTTGTATGGG
AATGCCATACTCTCAGTTAAACTTGTGAATTCTGAAGCAAAGCGGTTGCTTGTTGGTTTA
ATTACAATGGCTATAAATGAAGTTCAGGATGAGCTTGTAAGAGCTCTTCTCACACTTTGC
AATAATGGAGGCAGTCTATGGCGTGCGCTTCAAGGTCGTGAAGGGGTCCAGCTATTGATA
TCTCTTCTTGGGCTTTCATCAGAACAGCAGCAGGAATGTGCAGTGGCATTGCTTTGCCTT
CTATCTAATGAAAATGACGAAAGCAAGTGGGCCATAACTGCTGCTGGTGGTATACCTCCC
CTTGTCCAAATTCTAGAGACAGGATCTGCGAAAGCCAAGGAAGATTCTGCTACAATCCTT
AGGAACTTATGCAATCACAGTGAAGACATACGTGCATGTGTTGAAAGTGCTGATGCCGTT
CCTGCATTATTATGGCTACTGAAGAATGGTAGTCCCAATGGGAAAGAAGTTGCAGCAAGG
ACTTTAAATCATTTGATCCATAAATCCGATACAGCAACTATTAGTCAGCTTACTGCGTTG
TTAACCAGTGATCTACCTGAATCAAAAGTGCATGTCCTGGATGCTCTGAGAAGTATGCTT
TCTGTGGTTCCCTTGAGTGATGTACTACGAGAGGGCAGTGCTGCAAATGACGCGATTGAG
ACAATGATTAAGATATTGAGTTCTACTAAAGAAGAGACTCAGGCCAAGTCTGCCTCTGCT
TTGGCGGGAATTTTTGAAACCAGAAAGGATTTACGTGAAAGCAGCATTGCTTCAACTCGT
TGTCTTGCCTCAGTATTTCTTTCAATTAAAGAAAACCGGGAAGTGGCTGCCGTTGGTTGT
GATGTGTTGTCTCCTTTAATTGCACTTGCTAACTCATCGACTTTGGAAGTAGCTGAACAG
GCAACATGTGCTCTTGCAAATCTTATTTTGGATGGTGAAGTTTCAGAAAAAGCAACTCCA
GATGCAATTATTTTGCCGGCAACTAGGGTTTTGCGTGAAGGCACAATTTCTGGGAAGACC
CAAGCAGCTGCAGCAATTGCTCGTCTCCTTCATTCTCGTAGAATTGATAATTCCATAACT
GATTGTGTCAATCGCGCAGGAACAGTACTTGCATTAGCCCTATCTGCACTTGCTATTCTG
TCAAGGTCAGAAGGGACTAGTGGACACATCAAACCAGCATGGGCAGTGTTAGCTGAATTT
CCAAAAAGTATAACCCCAATAGTGTTGTCGATTGCAGATGCAACACCCTTGTTGCAAGAT
AAGGCCGTTGAAATATTATCGAGACTTTGCCGAGATCAGCCTTTTGTTTTAGGAGAGGCA
GTTGCTTGTGCCTCTGGATGTGTACCTTCAGTGGCTAGAAGGGTGATCAATTCCACAAAC
CCAAAGGTCAAAATTGGAGGAGCTGCACTTCTTATTTGTGCTGCAAAAGTTAGTCACCAA
AGAGTGGTGGAAGATCTTAACCAATCAAATTCATGTAGTCATCTTATTCAATCACTTGTC
GCAATGCTTTGTTCTGCAGAGGCTTCTCCTTCAGAAGACCTTCTTGATGACGACAAGGAG
GTCATTAGCATCCACAGATATGCTAAAGAAGGTGAGGATGGTGAATCTCATAAAGGAACA
ACAGTAATTTATGGTTATAACTTGGCTGTTTGGCTACTTTCGGTTCTTGCCTGCCACGAT
GAGAAAAGTAAAATTGTTATAATGGAGGCTGGAGCAGTTGAAGTCCTCACTGACCGAATC
TCAAGTTGCATTTTGCACTACAGTCAGAGTGATTTTGGTGAAGACAGCAGCTTATGGATT
TGTGCTCTACTGCTAGCTATTCTGTTTCAAGATAGAGACATCATACGTTCACATGCAACC
ATGAAATCTATACCAGTAGTTGCAAATTTGTTGAAGTCAGAGGAGCCTGCAAACAAATAT
TTTGCTGCTCAGGCAATAGCCAGCTTAGTGTGTAATGGTAGTAGGGGAACTCTTCTGTCT
GTTGCAAATTCTGGGGCAGCTGGTGGTCTCATCTCCTTACTTGGTTGTGCTGATGGTGAT
ATATCTGATCTTCTGGAATTGTCTGAGGAGTTTGCTTTGGTGCGTTATCCGGACCAAGTT
GCCCTAGAGAGGTTGTTCAGAGTTGAAGACATTAGAGTTGGCGCTACATCTCGCAAAGCA
ATACCTGCTCTTGTTGATCTACTCAAACCAATTCCAGATCGCCCTGGGGCACCTTTTCTA
GCATTAGGACTTCTAAATCAGCTTGCAAAAGACTGTCCACCAAATAAGACTGTTATGGTT
GAATCAGGGGTTTTGGAGGCCCTAACTAAGTATCTTTCACTTGGTCCACAAGATGCAACC
GAGGAAGCTGCGACTGATCTGTTAGGGATCCTATTTAATAGTGCTGAAATTCGGAGACAT
GAAGCTGCTTTTGGTGCTGTCAGTCAACTTGTTGCTGTCTTGCGCCTGGGTGGAAGAGCT
GCAAGGTATAGTGCTGCTAAAGCTTTGGAAAGTTTGTTTTCTGCTGATCATATCAGGAAT
GCAGACACTGCCCGACAAGCTGTCCAGCCCTTGGTGGAAATTCTTAGTACTGGTCTAGAG
AAAGAGCAGCATGCTGCAATAGCTGCATTGGTTAGGTTATTGAGTGAAAACCCATCAAAA
GCCCTTGCAGTTGCTGATGTTGAAATGAATGCAGTGGATGTACTTTGCAGGATCCTCTCG
TCAAATTGTTCAATGGAGCTGAAAGGGGATGCTGCAGAGTTATGCGGTGTTTTGTTTGGA
AATACAAGAATCAGGTCTACAATGGCTGCAGCTCGCTGTGTTGAGCCTTTGGTCTCTCTC
CTTGTAACAGAGTTCAGTCCTGCTCAGCATTCAGTCGTCTGTGCTTTGGATAAACTTGTT
GATGATGAGCAACTGGCAGAACTAGTTGCTGCACATGGCGCAGTTATTCCTCTTGTTGGC
CTTCTCTATGGTAGGAACTACATGCTTCATGAGGCTATCTCCAGAGCACTTGTGAAGTTG
GGAAAAGACAGGCCCGCTTGTAAAATGGAAATGGTAAAAGCTGGAGTAATTGAAAGCATA
CTTGATATCCTCCATGAAGCACCGGATTTTCTCTGTGCAGCTTTTGCTGAATTGCTCAGA
ATATTGACCAACAATACTAGCATTGCCAAGGGGCCTTCTGCTGCAAAAGTGGTCGAGCCC
CTTTTCCTGCTGCTGACGAGACCAGAATTTGGGCCTGATGGACAACACAGTGCTTTACAG
GTTCTAGTTAATATTCTGGAACATCCACAGTGCCGTGCAGATTATACCCTCACCTCTCAC
CAAACTATTGAGCCACTTATCCCCTTACTTGATTCTCCAGCTCCGGCAGTGCAACAGCTG
GCTGCTGAGCTCCTCTCTCATCTGCTTATGGATGAAAATCTTCAGAAGGATCCGGTGACA
CAGCAAGTAATTGGTCCCCTTGTACGGGTTCTTGGTTCTGGCATACATATCTTGCAACAG
AGAGCTGTAAAGGCTCTTGTTAGCATTGCACTAATATGGCCAAATGAAATTGCAAAAGAG
GGTGGTGTGAGTGAGTTGTCCAAAGTTATATTGCAAGCTGATCCTTCTCTTCCCCATGCC
TTGTGGGAATCTGCTGCTTCTGTTTTGGCTAGCATTTTACAGTTTAGTTCTGAATATTAT
TTGGAAGTTCCTGTAGCTGTCTTGGTAAGGTTGCTCCGTTCTGGCTTGGAAAGCACGGTG
GTTGGTGCATTGAATGCTCTTTTGGTGTTGGAAAGTGATGATGGAACTAGTGCTGAAGCT
ATGGCTGAAAGCGGTGCCATAGAGGCTCTTTTGGAACTTCTCAGAAGCCATCAGTGTGAG
GAAACAGCTGCAAGGTTGCTGGAGGTACTACTTAACAATGTGAAAATCAGAGAATCAAAA
GTCACTAAATCTGCAATCTTGCCATTATCACAATACCTCTTGGATCCCCAAACTCAAGCA
CAACAGGCAAGATTATTGGCAACTTTGGCACTTGGTGATCTTTTCCAGAATGAGGGCCTG
GCTCGAAGTACTGATGCCGTGTCAGCTTGCCGTGCTCTAGTCAATGTGCTTGAAGAGCAA
CCTACAGAAGAAATGAAAGTAGTAGCAATATGTGCTTTGCAAAACCTGGTCATGTATAGC
CGATCCAATAAAAGAGCTGTTGCGGAGGCTGGTGGTGTTCAAGTTGTATTGGATGTAATC
GGTTCAAGTGATCCAGATACATCTGTCCAGGCTGCAATGTTTGTTAAACTTCTCTTCTCC
AACCACACCATTCAAGAGTATGCTTCCAGTGAAACAGTCAGAGCCATAACTGCTGCTATT
GAAAAGGATCTATGGGCCACTGGGACTGTAAATGAGGAGTATCTCAAAGCTCTAAATGCC
CTTTTTAGCAACTTCCCAAGGTTGAGAGCCACCGAGCCTGCAACACTCAGCATACCCCAT
CTGGTTACATCTCTCAAGACAGGATCAGAAGCAACTCAAGAAGCTGCCTTGGATGCTCTT
TTTCTTCTTAGGCAAGCTTGGTCAGCATGCCCAGCTGAAGTTTCAAGAGCTCAATCTATT
GCTGCTGCAGATGCAATCCCTTTGTTGCAATACTTGATTCAGTCTGGCCCACCTCGATTT
CAGGAGAAGGCTGAATTTCTGCTGCAGTGTTTGCCAGGGACACTGGTGGTTATTATCAAG
CGTGGAAACAATATGAAGCAGTCAGTGGGGAACCCGAGTGTTTATTGCAAGATTACACTT
GGAAATACACCACCAAGGCAAACAAAGGTCGTATCAACTGGTCCTAATCCGGAGTTCGAA
GAGAGTTTTTCATGGTCCTTCGAGAGTCCTCCAAAAGGCCAAAAGCTTCACATCTCATGC
AAAAACAAGAGTAAAATGGGGAAGAGTTCTTTCGGAAAAGTAACAATCCAGATCGATCGG
GTTGTAATGCTAGGAGCAGTAGCCGGGGAATACACTCTATTGCCACAAAGCAAAAGTGGA
CCCTCAAGGAATTTGGAAATTGAATTTCAGTGGTCAAACAAGTAA
>EVM0009649
ATGGGGTCTTCTCCATCGGTACCAGAGAAATCAATCCATGAATTCACTGTCAAGGATAGC
AGAGGTCAGGACGTGAACCTTGGTATCTATAAAGGGAAGGTTCTTCTTGTGGTTAACGTC
GCCTCTAAATGTGGATTTACAGATTCAAATTACACCCAGTTAACTGATCTTTATACCAAT
TACAAGGACAAAGGTTTGGAAATCTTGGCGTTTCCATGCAACCAGTTTTTGAAGCAAGAG
CCTGGGACAAGCGAGGATGCTCAAAACTTTGCTTGTACTCGATACAAGGCTGACTATCCC
ATTTTCCACAAGGTTCGCGTCAATGGACCAAATGCTGCACCTGTATACAAGTTCCTCAAG
GCAAGTAAACCTGGATTTATGGGAAATAGGATAAAGTGGAATTTTACCAAGTTCTTGGTT
GACAAGGACGGGCATGTCCTTGGTCGCTATGGCACAACCACTGCTCCTATGGCCATTGAG
GCTGATATCAAGAAAGCATTGGGAGAGAAGTGA
>EVM0029379
ATGATCAATAAAAAAATATTAATTGGAGTACTTGGTGTTTTGGTACTGTTTTATACAATT
GGTGTCCAGAGCAGAAAATCTGTGAAGTGGGATTATTTTGAGTATGGAGCTTCAAATTGC
AGGGATCATAGTGCTTCAGTTTCAGATTTTGGAGGTGTTGGAGATGGAACAACTGAAAAC
ACGAAAGCTTTTCAAGCTGCAATCGATCATTTGAGACAGTTCTCATCAGAAGGTGGATCC
TTACTCTATGTTCCTCCAGGAAGATGGCTGACTGGAAGTTTCAATCTTACTAGTTATTTC
ACTCTTTATCTTGACAAAGATGCTGTTCTTCTTGGTTCTCAGAATGAAAGTGAATATCCA
CTGATAGAGCCCCTACCGTCCTATGGTAGAGGAAGAGATGCAGATGGTGCCAGGTATAGC
AGTCTAATTTTTGGAAACAACCTCACAGATGTTGTAGTAACAGGTGCCAATGGCACTATT
GATGGCCAGGGTGAACTCTGGTGGACAAAGTTTCGTGCCGGAAAGCTTGATTACACCAGG
CCTTACCTGATAGAAATCATGTTCTCTACTGACATTCAAATATCCAATCTTACATTGATC
AATTCCCCATCATGGAATGTCCATCCTGTTTATTGCAGCAATGTTGTGGTTCAAGGCTTG
ACAATCCTTGCACCAGTGAAGTCTCCAAATACTGATGGGATCAATCCAGATTCTTGCACA
AATACCAGAATTCAGGACTGTTACATTGTCTCCGGAGATGATTGTGTGGCTGTTAAGAGT
GGCTGGGATGAGTATGGTATTTCTTTCGGGATGCCCACGAAGCAGCTTGTGATCAGAAGG
CTGACATGCATTTCACCCACCAGTGCAGTGATTGCACTGGGGAGTGAGATGTCTGGTGGG
ATTGAGGATGTCAGGGCAGAAGACATCACAGCTATTGATTCAGAATCAGGTGTTAGGATC
AAAACTGCAGTAGGAAGAGGAGGTTACGTTAAAGACGTATATGTAAGAAGGATGACATTG
AAAACAATGAAATGGGTATTTTGGATGACAGGAAATTATGGTTCTCATCCTGACAACAAC
TATGACCCTAATGCAATTCCTGTGATTCAGAATATTAATTACCGAGACGTGGTTGCCGAA
AATGTGACGATGGCAGCTAAATTAGAGGGCATTGCTGGCGATCCCTTTACTGGAATCTGC
ATATCTAATGTGACCATTGGACTCGCACAAAATTCAAAGAAACTTCAGTGGAACTGCACT
GATGTTGCAGGGATTACAAGTGAAGTGAATCCAAAACCTTGTGATCTGTTACCGGACCAG
GGACAAGGTAAGATTGAAGAATGCAATTTTCCAGAAGATAGCCTGCCAGTTGAGAATATG
GGGGTTCAGACGTGCTATTTCTTTAGGAAGCATTGGTGA
>EVM0028024
ATGACTGCCGTCACTACTACACTATCATTCTCTGCTGTAAGCCAATCCTCTAATGAGCGA
AACACTTTCGTGTCCTCTTTAGTGTCGCGTAATTTAGGTTTAGAAGGTTTTCGACTTCAG
TCGAGTTTCTCGTGTCACTATGTTGGCGTAAAAGCTTCGAGTTCGACTTCTCGTACGGCT
ATTCATTGCATGTCCACTTCTACTGATGTGCCACCAACGGTATCCGAGACAAAGTCCAAT
TTCTTAAAGGCGTACAAGCGACCGATCCCGAGTATCTATAATACTGTTTTGCAGGAGTTG
ATAGTACAACAACATTTGATGAGGTATAAGAAGACTTACCTTTATGATCCCGTGTTTGGT
CTTGGTTTTGTTACTGTGTATGATCAACTCATGGAAGGGTATCCGAGTGATGAGGATCGA
GAGGCCATTTTTCAGGCTTACATTAAGGCGTTGAAGGAGGATCCGGAGCAATACAGAATT
GATGCTAAAAAGCTAGAAGAATGGGCTCGGGATCAGACTCCTAGTTCATTGGTTGACTTT
TCATCCAAGGAAGGAGAAATTGAGGGGATATTAAAGAGCATTGCAGAAAGATCTGCAAGT
GGGAATTTCAGCTACAGTCATTTCTTTGCTGTTGGGTTATTTCGTCTTCTGGAGCTGTCA
AATGCAAGTGAACCAACAGTACTAGAAAAGCTTTGTTCGGCACTAAACATCAATAAAAGT
AGTGTGGATCGGGACCTTGATGTATATCGGGGCCTTCTTTCTAAATTGGTTCAAGCGAAA
GAGTTGCTGAAGGAGTATGTAGATAGGGAAAAGAAGAAACAAGAAGAACGTGCGGTATCA
CAGAAGGCTAATGAGATTGTAGCAAAATGTTTGGGAGAGCCCCAATCTGTAGGACAGTAA
>EVM0028025
ATGACTGCCTCTACTTCTCCTTGTCTAAGTACGAATGAAAAGAAGCACTGGTGGCTAAGC
AACCGGAAGATTGTGGACAAGTACATTAAAGATGCCAGAAGCTTGATTGCAAGCCAAGAA
CAGAGCGAGATTGCGGCGGCTCTAAAACTTCTAGACGCGGCACTTGCGCTCTCTCCTCGC
CTTGAAGTGGCGCTTGAACTCAAAGCAAGATCTTTGCTCTGTCTCCGGCGATTCAAGGAC
GTTGCTGATATGCTTCAAGACTACATTCCGAGCCTTAAAATGGCGAACGACGATTCGGGA
TCTATTTCTTCTTCTGACAGCTCCTCTCAGCAGCTTTCGAGAGAGCGAGTTAAGCTGTTG
CCGTCGGATAACACTGATCCGAGTTTCAAGTGTTTCTCCGTCTCCGATTTGAAGAAGAAA
GTGATGGCCGGACTCTGTAAAAATTGCGATAAAGAAGGGCAATGGAGGTACCTGATTTTG
GGCCAAGCTTGCTGCCATCTAGGTCTAATGGAGGATGCCATGGTGCTTCTCCAGACCGGA
AAACGCCTGACAACTGCTGCATTCCGCCGTCAAAGCATTTCCTGGTCAGAGGACAGCTTC
TCTCTTTCAAACTTCCCAATCTCCAGCGATATATCCACATTGATAGCCCCACCTACCCCG
CCGAGAAACGTAGCCGAATCTGAAAGCGTTACGCAACTCCTTGCCCACATAAAGCTACTG
CTTCGCCGCCGAACAGCCGCGCTGGCAGCCCTGGATGCTGGCCTCTATTCTGAGGCCATC
CGCCACTTCAATAAGATCTTGGAGGGCCGACGAGGAGCCCCACAGGGATTCCTTGCTGAA
TGCTACATGCATAGAGCTTATGCATACAAAGCCTCGGGAAGAATTGCCGAGTCCATTGCT
GATTGCAACAAGACTTTAGCCTTAGAACCCGCCTGCATTCAGGCGCTTGACACAAGAGCT
TCTCTTCTGGAAACAATCCGGTGCTTGCCTGATTGTTTACATGATCTCGAGCACTTGAAA
CTGCTGTATAATTCAATCTTAAGGGATAGAAAGCTACCGGGTCCTGCTTGGAAGCGGCAT
AAGGTTAGGTACAGAGAGATTCCCGGGAAACTTTGTGCATTGACTACCAAGATCCAAGAA
CTGAAGAAGAGAGTTGCGTCTGGGGAGACTAGAAATGTTGATTATTATGCTTTGATTGGA
TTAAGGCGTGGGTGTTCGAGATCCGAACTAGAGAGAGCTCATTTGTTATTGAGTCTGAGG
CACAAGCCTGACAAGTCTATAAATTTCGTTGAGAGGTGTGAATTTGTAGATGATATGGAT
CTTGATTCAGTAAAAGACCGGGCAAAAATGTCCGCTTTGTTGCTCTATAGATTGCTTCAG
AAGGGCTATTCCAACGTCATGTCAACAATCATGGATGAAGAGGCTGCCGAGAAGCAGAGA
AAGAAAGCAGCAGCCGTTCAATCCCAACAGGCAGCTCAAAATGCCAAAATGGAATCGAAC
CCATCTGCAGCGGAGATATCTGGCTCTAATAGGATCAATTCCAACGAAAATAAAGTTGCA
TCTGCATCTTCAGGGAGCACCACCGCATCTGTCTTTCAAGGGGTGTTTTGCCGCGACCTC
GCCGCGGTTGGGAATTTGCTGTCACAATCTGGGTTTAACCGTCCACTTGCTGTGAAATTT
GAAGCACTAAGCTGCTGA
>EVM0030576
ATGAAAGCGGGCAACATCCTCGGAAATGTTTGCATTCCATGGAAACCCACACCTACACCC
CGCCTCCCTCCTCCCCTCTCCACCTTCCGTTGCTTCTCTGCCTCGCCTTCTTCCAGTTCA
CTGAAAACCAAAATGAAGCCGAAGAGAGATTGGGCTGCTGATTGGATATCGAACAACGAC
GACACCGTTCGAAGCTTTCCCATATTTGTCGGAGGTGCTTCTCTCTTAGCCGTGCTCGTC
AATCGCGCCGTTACAGGCATAGCTCCCGTTGCTGATGCCAGCAGTTCACAATCAAGGGCT
GATTTGTTAACACTTGGATTGGCCGTGACTAACATGCTAACTGGTCTGGTATGGCTGACA
ATTCGCCCTAAATCTATCTCTGTGGTAAATCCTCAAGGCGTGGAATGCTGGTTTATATGT
TCCCACCTTCCTGATTTTGTATTTTCTGAGCTATTATGGGCATGGGAATCTCTGTCGGGT
GTTACGCGCTGTAGGTCTCTAGTTGTTGTTTATGATTGCCGTTGTATCCTACAAATTGGG
GTGGCAGCTGAATCTGTCAATAATGAAGCACTGGCTGTTGATGCAGCCAAGTTGATGCAA
GGATCTCTTTACCAGGCTGCTATAAAATCTGCATCTCAGAGCTATTTGGCTAACCTTTCT
CTCTACCCTGGGAGATCTGAGCTGCCATTTCTACCTTTAAACACACAGGCAGTGATCTTG
CAGCCGCTTGCAGACAAAGGAATTGTAATAATTGGTGGTGACACAATCAGGGGCTTCACA
TCTTCTGACCAGGCATGGATTACGCTCATTGGAGAAAAACTGGATGCTAGTCTTGCAAAA
TATGTTACAAATGAACTATAG
>EVM0053692
ATGGCAGTCCTTCCACTTCCAACGATCCCTAGTCGTATTACCCTTATCTTTATCATTTTC
TTTGCGTTCTCAGCTTTAACAAAGGCAGAACGATATAGTGTGTTGAGTTACGGGGCCAAA
CCTGATGGAAAAACTGACTCAACCAAGGCCTTTGCTGCTGCTTGGTCACGAGCATGCGCC
TCCACAAAACCAGCCACCATTTCTGTTCCTCGAGGAAGGTTCTATTTAGGTCAAGTGAGG
TTTCAGGGTCCTTGCAAGAACCACGCTATTTTGCTGCGTATAGATGGAACCCTAGTCGCC
CCATCGGATTATAAGGTCATTGGTAACGCTAAAAATTGGCTGATCTTTGAGAATGTTAAT
GGGGTTACTGTATCTGGAGGGACTCTTGATGGCCAGGGTGCTGGGCTGTGGTCTTGTAAG
AAGTCTGGCAAGGGTAGTTGCCCCAGTGGCGCAACGTCACTTGAATTTTCAAATTCAAAC
AATATTGTAATCACGGGATTGGCTTCTTTGAATAGCCAGTTGTTTCACATTGTCATCCTT
GGTTGCCAAAACGTCAAAGTGCAAGGAGTCAAAGTCTCAGCTGCCGGAAACAGCCCCAAC
ACGGATGGTATTCACGTTCAATCATCAACTGGTGTCACCATCTTGAATTCAAGGATTGGA
ACAGGTGACGATTGTGTATCGATTGGCCCCGGCACCTCTAATTTATGGATTGAAAATGTG
GCTTGTGGACCTGGCCATGGAATCAGCATTGGAAGTTTAGGCAAAGAATCCCATGAGGCT
GGTGTGCAGAATGTTACAGTCAAAACCACTACATTTACCGGTACCCAAAATGGGCTGAGA
ATTAAGTCTTGGGGAAGGCCTAGCAACGGTTTTGCTAGAGATATTCTTTTCCAACATGCA
GTCATGAATAATGTTCAAAATCCCATTTTGATAGACCAAAACTATTGCCCCGGCGAGAAG
AATTGCCCTGGCCAGGATTCTGGTGTGAAAATTAGTGGTGTGAGCTACCAAGACATTCAT
GGATCATCAGCAACAGAAGTGGCGGTGAAATTTGATTGTAGCAAAAAATATCCATGCACT
GGGATCAAATTACAAGATGTAAAGCTCACTTACAAGAATCAGGCAGCTGAAGCATCATGC
AGCAATACTGGAGGAGTTGCTTCCGGACTTGTTCAGCCCACTAGCTGTCTATAA
>EVM0028028
ATGAACCTTGGTATCTTGCAGATAATGGGTTTATGGGCTTTTCTGGAAGGGATTCTGCTT
TTCGCAAATTCAATGGCCATACTGAATGAAGATAGGTTCCTTGCTCCAAGGGGATGGACA
CTGTCAGAACTCCAAGGAAGCACAAGAAATTCACTCAAGGGGCAGATTATTGGGCTCGTA
CATGCTTGCCAATTCATGAGACTACCGCTTATACTTCTAAACATCATCGTTATCATAGTG
AAGCTGTTCTCTGGTTGA
>EVM0003608
ATGGGCCTTTCTTTTTCACTACTCTTATCTGCATGGTCTGCAATTCTGGGACACAAGTTT
TTTGGCTCGAAGGATACTGTTGAGGCTACTGTTGTAAGGTCTCTGAGCTTTGGAAGGAGG
GATGGAGAAATGGGTCCAAGAACAAACAGTTTCAAGACAGATGATTCAGAAACCACTGGA
AAGTTTGATGGCTCAGATAAAATGAGTTTAGAGAGATCATTGAGCTTTGAAAACTGGGAA
TCCAATGAAACAAAGGCTAAGCCATCTGATCCATCCAAAAACTCAAATCCTCGAAAGTTC
AAAGCTAATGAAATAATCCACCTTACAAAGCCTACAATATCACTCCCTGAACCACCTGTG
ATTTTCTTCTCTCCAAGACCTAGAAGTGAGCTTGATGCGGCTGCAACCACAGTTCAAAAA
GTCTACAAGAGTTATAGGACGAGGAGGAACCTTGCAGATTGTGCAGTTGTTGTCGAGGAA
CTCTGGTGGAAGGCCTTGGATTTTGCTACTTTGAAACGGAGCTCCGTTTCTTTCTTCAGC
ATTGAAAAACATGAAACTGCCATGTCAAAGTGGGCTAGAGCCAAGACAAGGGTTGCCAAG
CTCGGAAAGGGTTTGTCCAAGGATGAGAAGGCTCAAAAGTTAGCTCTACAGCACTGGCTT
GAAGCAATCGATCCACGCCATCGTTATGGACACAATTTACACTTCTATTATGATATTTGG
TCTAGCAGCGAGAGCACAGAACCTTTCTTCTACTGGTTGGACATTGGTGATGGTAAAGAA
GTAAACCTCGAGAATTGCCCAAGGAGCAAGCTTCAACGCCAATGCATTCAATACCTTGGA
CCAGTAATGTCTCATCCCAGCCCCCCAAACCCCTTTTGTGAATTCATTATCTCTAATTTT
TTCATGCATTTATTCAAGTTCTCACATGTTGTTTTGTCCTTGCAGAAAGAAAGAGAAGCA
TTCGAGGTGATTGTAGAGGGCGGCAAGCTTGCGTACCGCCAAACCGGAATTCTTATTAAC
ACGACGGGTGATAAGAAGTGGATTTTCGTGCTAAGCACATCAAGATCCTTGTATGTAGGG
CAGAAGAATAAAGGGGTTTTCCAGCACTCGAGTTTCCTAGCTGGAGCAGCCACAACAGCA
GCTGGAAGATTGGTAGCCCAAGATGGGACTCTTCAGGCAATCTGGCCTTACAGTGGTCAT
TATCTCCCTAACGAGGACAATTTCAAAGAGTTCATCAGTTTTCTTGAGGAGCATAACGTT
GACATGACAAATGTTAAGGTAATTAAAAGATCAAAGCACCAGTACGGAGACAGCCATGTT
CATGTATTCATATGTGGCTTATTAACAACTTTCACCATTTTTTTTACAGAAATGCTCGAT
AGATGA
>EVM0052998
ATGGCTGAAGGTGAGGAAATTCAACCTCTTGTCTGTGATAATGGCACTGGAATGGTTAAG
GCAGGTTTCGCTGGAGATGATGCTCCAAGGGCAGTCTTCCCCAGTATTGTTGGTCGGCCT
AGGCATACAGGTGTTATGGTTGGAATGGGGCAGAAAGACGCCTATGTTGGGGATGAGGCC
CAATCAAAAAGAGGTATTCTCACATTAAAGTACCCAATCGAACATGGGATTGTTAGCAAC
TGGGATGATATGGAAAAGATTTGGCATCACACTTTCTACAATGAGCTTCGTGTGGCTCCA
GAAGAACATCCTGTTCTCCTTACTGAAGCTCCCTTGAACCCTAAGGCCAACAGGGAAAAA
ATGACGCAGATTATGTTTGAAACATTTAATGTCCCTGCCATGTATGTTGCCATCCAAGCA
GTGCTCTCCCTCTATGCTAGTGGACGTACTACAGGTATTGTCCTGGATTCTGGTGATGGA
GTTAGTCACACAGTTCCCATCTATGAAGGCTATGCACTTCCCCATGCAATCCTTAGGCTT
GATCTTGCTGGAAGGGATTTAACAGATGCCTTGATGAAGATCCTTACGGAGAGAGGTTAC
ACATTCACCACAACAGCTGAGCGGGAAATTGTAAGAGACATTAAAGAGAAGCTTGCATAT
GTGGCACTTGATTATGAGCTGGAGCTTGAAACAGCTAAAAGTAGCTCTTCGATTGAGAAG
AACTATGAGCTACCTGATGGCCAGGTTATCACCATTGGTGCAGAGCGTTTCCGTTGCCCT
GAGGTCCTATTTCAACCATCACTCATTGGAATGGAAGCACCTGGAATTCATGAAACCACA
TATAATTCTATCATGAAGTGTGATGTTGATATCAGGAAAGACCTGTATGGTAACATAGTG
CTCAGTGGTGGATCTACCATGTTTCCAGGAATAGCTGATCGAATGAGCAGGGAGATCACA
GCTCTTGCTCCAGGTAGCATGAAAATCAAGGTGGTCGCTCCTCCTGAGAGAAAATACAGC
GTTTGGATAGGAGGGTCTATACTGGCTTCCCTCAGCACTTTCCAACAGATGTGGATATCA
AAGGCAGAGTATGATGAATCAGGACCCTCCATTGTTCATAGGAAGTGCTTCTAG
>EVM0052991
ATGAGGGAAGAAACAGAAGGTGCATCAACGAGCAATAATATTGCTAATGGCCAGAAAACC
ACGAATGGAGAAGATCAGAAGGTTGCATTCCACAAGCTGTTCACGTTTGCAGATAGGCTT
GACGTGGTTTTGATGATCGTAGGGACGTTAAGTGCCATTGCTAATGGCCTTGCTCAGCCT
CTGATGACACTCATTTTTGGCCAGCTTATAAACTCCTTCGGCGCCAGTGATCGTTCAAAC
ATTGTTAAGGAAGTTTCCAAGGTAGCGCTAAATTTTGTGTACTTGGCAGTTGGATCGGGC
ATCGCTTCTCTCTTACAGGTGTCCTGTTGGATGGGTACTGGAGAAAGACAGTCTACCCGC
ATTCGAGGTCTGTACTTGAAAACAATATTAAGACAAGACATTGGCTTCTTTGACTCTGAA
ACATCCACTGGTGAAGTCATTGGAAGAATGTCTGGTGACACTATTCTTATTCAAGATGCA
ATGGGTGAAAAGGTCGGGAAGTTTATACAACTAATAGCAACATTTTTCGGTGGCTTTGCG
ATTGGCTTTATAAAAGGCTGGCTTCTTGCATTAGTTCTGCTTTCGAGTATTCCTCCTCTT
GTAATTGCTGGTGGAGCCATGGCTTTGATCATGACAAAAATGTCAAGCCGTGGACAGGTT
GCTTATGCAGAGGCTGGAAACATTGTAGAGCAAACAGTTGGAGCCATACGAACAGTTGCA
TCCTTCACGGGGGAGAAGCATGCAATTGAAAAATATAACAGTAAGCTGAAAATTGCGTAT
AACTCTGCCGCCCAACAAGGGTTGGCCTCAGGCTTGGGACTCGGTACAATGTTGTTCATT
GTATTTGGCACTTATGCACTTGCCATATGGTATGGATCCAAATTGATCGTCGAGAAAGGT
TATAATGGTGGACAAGTTATGACTGTAATTATATCTATTATGACTGGAGGAATGTCATTG
GGTCAGACTTCTCCATGTCTGAATGCTTTTGCATCAGGGCAAGCTGCGGCATATAAGATG
TTTGAGACCATTGAACGGAAGTCAAAAATCGATCCCTATGACACTAGTGGGATGGTATTG
GAAGATCTGAATGGGGAAATAGAACTCAGAGATGTGTATTTCAGATACCCAGCTAGGCCT
GAGGTTCAAATCTTTTCTGGATTTTCACTGCAAGCTCCAAGTGGCACAACTACAGCTTTG
GTTGGGCAAAGTGGAAGTGGAAAGTCAACTGTTATTAGCCTTGTTGAGAGATTTTATGAT
CCTGATTCAGGTGAAGTACTTATCGATGGTGTTGACTTGAAGAAGCTGAAGCTTAGCTGG
ATAAGGGAGAAGATTGGACTAGTTAGCCAGGAACCTATTTTATTTGCAACCAGCATAAAG
GAAAATATAGCTTATGGGAAAGAAAATGCAACTGATCAGGAGATTAGAACAGCAATACAA
CTAGCCAATGCTGCAAAATTCATTGACAAAATGCCCGAGGGACTTGACACCATGGTTGGT
GAGCATGGTACTCAATTATCTGGTGGCCAAAAGCAAAGAATTGCAATTGCAAGGGCCATA
TTGAAGAATCCAAAGATTCTTCTTCTTGATGAAGCAACAAGTGCACTTGATGCAGAGTCT
GAACGCATTGTCCAAGATGCGTTGGTGAAAATTATGTGCAACCGAACAACTTTGGTCGTT
GCACATCGTTTGACAACTATCAGGAATGCGGACATGATTGCTGTGGTTCACTTGGGAAAA
ATTGTAGAGAAAGGAAGTCATGAAGAGCTGACAAAAGATCCAGAGGGGGCCTACTCCCAG
TTAATTCGCCTCCAAGGAGGAGCTATGGATTCTGAAGAGTCTCAGGACATTGATCCAGAT
ATGTCGAGATCTAGTTTGGACAGAGACAAGTCCATTTCCAGTTCTAGGAGCCAGAAACAT
TCTGTTCAGAGATCCATAAGTAGAGGTTCATCAGGAAGTCGGCGCTCCTTCACACTCAAC
ACTATTGGCTTTGGCATGCCTGGTCCTACCAGTGTTCATGATGATGAATCCGAACAGAAC
ATTGAAAGAAATGTAAAGCCTAAAGAAGTTTCTATTAAACGACTTGCCTACCTCAACAAG
CCCGAACTTCCTGTTTTATTTCTCGGCACCGTTGCTGCAGTTATACATGGTGTGATTTTC
CCAGTGTTCGGCCTTTTACTATCAAAAGCCATTAACATGTTCTTTGAACCTCCGAATGAG
ATTCGAAAAGATTCCAAGTTCTGGGCAGTTTTGTATTTGGGATTGGGTTTTGTTACCTTT
GCAGCCCTTCCACTGCAATATTACCTCTTTGGAATTGCCGGTGGTAAGTTGATTGAACGA
ATTCGCTCTAAAACATTTGAAAAAGTAGTGCACCAAGAGATTAGCTGGTTTGATGATCCT
ACAAATTCAAGTGGTGCAATTGGTGCAAGGCTGTCAACGGATGCCTCTACAGTTAGGAGG
CTTGTTGGTGATTCCCTATCCTTAATTGTCCAAAACATGTCAACAATCTTGTCAGCCTTG
GTCATAGCATTTTCAGCCAACTGGATGTTGACCTTGATAATTATTGCTATATCTCCCTTG
CTTTTTATCCAAGGGTACATGCAAGCAAAGTTTATGAAGGGGTTCAGTGCAGATTCAAAG
GTTATTGTTATTCAGTGGCTATTATTTTGTCAGGGAATATGTATTCGGTACACCTGCGAT
GATTTTATTTTTTTGCAGATGATGTATGAACAAGCTAGTCAAGTGGCTAACGATGCAGTT
GGCAGCATTAGAACTGTTGCTTCTTTTTGTGCTGAGAAGAAGGTAATGGAGTTGTACCAA
AAGAAATGTGAAGGTCCAACGAAGCAAGGTGTTCGGCTTGGATTTGTCAGTGGCCTTGGT
TATGGCTTATCATTCTTTATACTCTATTGCACCAATGCATTTTGTTTCTATATTGGAGCT
ATCTTTGTCCAACACGGGAAAACAACTTTTGCAGATGTTTTCAGGGTTTTCTTTGCGTTG
ACTATTGGAGCACTGGGGGTTTCCCAATCTAGTGGCCTGGCTCCAGACACTGCCAAGGCC
AAAGATTCAGCAGCTTCCATATTTGCAATTCTTGATAGAAAGCCTAAAATCGACTCAAGT
AGAGATGAAGGACTCACTCTACCACATGTCAATGGTGATATTGAGATTGAACATGTTAGC
TTTAAATACCCTATGAGACCACATGTTCAAATTTTCAGAGACTTATCCCTCAGTATTCCC
TCTGGAAAGACTGTTGCTTTGGTTGGTGAGAGTGGTAGCGGGAAGTCAACAGTCATCAGC
CTCATAGAGAGGTTTTATGATCCTGATTCCGGCCATGTATACTTGGATAGTGTGGAGATC
AGGAAGTTCAAACTAAATTGGTTGAGACAACAAATGGGTTTGGTCAGTCAAGAACCAATT
CTGTTCAACGAAACTATCCGCACGAATATAGCTTATGGGAAGCATGGAGCGATTACTGAG
GAAGAGATAATTGAAGCTACAAAAGCATCCAATGCGCACAACTTCATCAGCACGCTACCA
CAAGGCTATGACACCAAAGTAGGTGAACGAGGGATTCAAATGTCTGGTGGACAGAAGCAG
AGAATAGCCATAGCTAGGGCAATCCTAAAGAATCCAAAAATTCTTCTACTTGATGAGGCA
ACTAGTGCGCTGGATGCAGAGTCAGAGCGCATAGTACAAGAAGCGTTAGATAGAGTTATG
GTGAACAGAACAACCGTTGTTGTTGCTCATCGCCTTGCCACGATTAAAGGTGCTGATGTG
ATTGCTGTAGTGAAGAATGGTGTGATTGCTGAGAAGGGAAAGCATGATGTGCTCATGAAG
ATCACTGACGGGGCTTATGCATCCCTGGTCGCACTTCATATGAGTGCAACATGA
>EVM0015667
ATGGAAACCTTTCTATTCACATCTGAGTCTGTGAACGAGGGCCACCCCGACAAACTATGC
GATCAGATCTCTGACGCGGTGCTCGATGCCTGCCTTGAGCAGGACCCAGACAGCAAGGTT
GCTTGCGAGACATGTACAAAGACCAACATGGTTATGGTCTTTGGAGAGATCACCACCAAG
GGCAAGATAGACTATGAAAAGATTGTTCGTGACACATGCCGTAACATTGGATTTGTTTCT
GATGATGTTGGTCTTGACGCCGACAAGTGCAAAGTCTTGGTTAACATTGAGCAGCAGAGC
CCTGATATTGCCCAGGGTGTTCACGGTCACTTTACCAAGCGGCCGGAGGAGATTGGTGCC
GGTGACCAGGGCCATATGTTTGGTTATGCCACCGATGAGACCCCTGAGTATATGCCTTTG
AGCCATGTACTTGCCACCAAGCTTGGGGCACGCCTCACCGAGGTTAGGAAGAATGGAACC
TGCGCTTGGTTAAGACCTGATGGCAAGACTCAGGTTACTGTTGAATACTACAATGACAGC
GGTGCGATGGTCCCTGTCCGCGTCCACACGGTTCTCATCTCCACTCAGCACGACGAGACC
GTCACAAATGATGAAATTGCTGCTGATCTAAAGGAGCATGTCATCAAGCCTGTCATCCCT
GAGAAGTACCTTGATGAGAAAACTATCTTCCACCTAAACCCATCCGGCCGTTTTGTTATT
GGTGGCCCTCATGGTGATGCAGGTCTCACTGGACGCAAGATCATTATTGACACCTACGGT
GGCTGGGGAGCCCATGGTGGTGGTGCTTTCTCAGGGAAGGACCCAACTAAGGTGGATAGA
AGCGGTGCTTACATTGTTAGGCAGGCTGCCAAGAGCATCGTAGCAAATGGTCTTGCTCGT
AGGTGCATTGTGCAAGTCTCCTATGCTATTGGTGTGCCCGAGCCTTTGTCAGTCTTTGTG
GACACCTATGGCACTGGAAAAATTCCTGACAAGGAGATCCTGAAGATTGTGAAGGAGAGC
TTTGACTTTAGGCCTGGAATGATGACCATCAACCTGGATCTCAAGAGGGGTGGCAACAGG
TTCTTGAAGACAGCTGCATACGGACATTTCGGAAGGGATGACCCAGACTTCACCTGGGAG
GTTGTCAAGCCCCTCAAATGGGAGAAGCCTCAAGCTTGA
>EVM0052993
ATGACCGACTCTGTGCAGAGTGTTGTAAGTTCATCGAAGGCACTTCCAATGAATGGTGGG
CATGGCCTATACAGCTATGCCAATAACTCTACCTACCAGAAAAAAGTTATAGTAGCAGTC
AAGGATCTTATCACAGAGGCAATTGCTGAAAAGCTCGACACCTCCTTCTTATCTTCATCG
AACACCATTTGTATCACAGAAATGGGATGTTCTGTGGGCCCAAACACTTTTGTTGCGGTT
CAAAACATAGTGGAAGCGGTGCTAAACAAGTATCAAAACCTAGTACACGATCATTCTAGG
CTGCCGGAGTTCCTAGTGTTCCTCAACGATCACGCATTGAATGACTTCAACACGCTCTTC
ACATCCCTTCCTCCCGACAGGAACTACTACGTTGCCGGTGTGCCGGGTTCATTCCACGGT
CGCTTATTTCCGGCTGACTCTCTTCACATCGTACACACTTCCTATGCTCTCCAATGGCTT
TCTCAGGTGCCGGAGGAGGTGGAGGACGTAAGCTCTCCTGCTTGGAATAAGGGAAGGTAT
TATATTCCAGATCAGTTCGCCAAGGACTTGGATTGCTTCCTGCATGCCAGGGCGCAAGAG
GTTGTCTGTGGAGGTTTGATTATGATCCTGGTTCCAGGCCGCTTGGATACAACTCCTCAT
GATCGTGTATTCTCCAACATTTCATATGATATCTTGGGATCTTGCCTCATGGACATGGCT
AAGATGGGAATCACAAGTGAAGAGAAGGTGGACTCCTTCAACATACCTATATATTTCTCC
TCTCCACAAGAAGTGGAGGCGACTGTAGAAAAAAATGGTTATTTCAGCCTCGAAAGAATA
GAGTGCCTCCCCCTGGAGAAGAGTCAAGACACTGTTCAGCAGAAAGCAAGAGCCATATCA
TATCATATTAGAGCTGGTTTGGAGTTCCTTTTGAAGGAGCACTTTGGAAATGAGAGCATC
ATGGATGAGCTTTTTGACTCCTTCAATAAAAAACTCGAAAAATCTCGAGTCTTTGAGCTG
GGGTTAACATATAGTTTGTTTGCATTGCTCAAACGCAAGGCTATTTAG
>EVM0015665
ATGGCGTCTTCTTCTTCTTCTGATCCGGTTCTAAAACCAGAAATCGGCGGCGGAATATGT
GGTAGCGGAAGCGGCGGCAGAGGTGGAGGAGAGAGTTCTGAGGCGGCGGTGATAGCAAAC
GATCTGTTATTACTATACAGAGGACTAAAGAAACCAAAAAAGGAGAGAGGATGCACCGCT
AAAGAACGTATTAGCAAGATGCCTCCTTGTACTGCTGGTAAACGTAGCTCCATTTACCGT
GGCGTCACCAGACATAGGTGGACTGGTCGATATGAAGCTCACCTTTGGGATAAGAGTACA
TGGAACCAGAATCAGAATAAGAAGGGAAAGCAAGTATACTTGGGGGCATATGATGACGAG
GAAGCTGCAGCTAGGGCATATGATCTAGCTGCTTTGAAATATTGGGGCCCTGGAACACTC
ATTAATTTTCCAGTTACTGATTATACAAGAGATCTTGAAGAAATGCAGAATGTCTCCAGA
GAAGAGTACCTGGCATCTCTTCGGAGAAAGAGCAGTGGATTTTCAAGAGGAATCTCAAAG
TACCGTGCACTGTCTAGTCGATGGGACTCATCTTATAGTCGTGTGCCAGGATCTGAATAC
TTCAGTAACGTAAACTATGGTCCAGGTGATGATCAAGCAGCTGAAAGTGAATACAGTTTT
TGTATTGAGAGAAAGATAGATCTGACAGGCTATATTAAATGGTGGGGTTCCAATAAAACT
CGTCTGGCAGAGTCTATGACAAAGTCATCCGAAGATACAAAACATGGCTGTGCTGATGAC
ATTGGCAGTGAACTCAAAACATCAGAACGAGAAGTGCAATGTACTGAGCCATACCAGATG
CCCCGTTTAGGTTTATCCGTTGAAGGAAAAAGGCATAAAGGTTCTAAGATATCCGCGTTG
AGCATTTTGTCACAGTCAGCTGCATACAAGAACTTTCAAGAGAAGGCATCAAAAAAACAA
GAAACTGGCCCTGAAAATGATGGGAACGAAAATAGAAATAATATCAACAAGATGGACCAT
GGCAAAGCAGTCGAGAAGTCCACAAGTCACGATAGCAACAGTGAGAGACTTGGAGCCGCA
TTAGGAATGACTGGGGGATTGTCTCTTCAAAGAAATGCGTATCCATTGACTCCTTTCTTG
TCTGCTCCTCTTCTGACCAACTACAACACAATCGATCCCTTAGTAGACCCCATCCTTTGG
ACATCTCTTGTTCCTTCCCTTCCTACTGGACTTTCTCGAAATCCTGAGGTTACAAAGACT
GAGACCAGTTCAACTTATAGTTTCTTTCGGCCAGAGGAGTGA
>EVM0011965
ATGGAGTTGGTTGGGAATGAAGAGGTGTTTGGCAGTTATGTAGATCATAAGTTCCAAGAG
CTGGATAGGGATAGAGATGGTAAGCTCTCTTTGAAAGAACTTGAACCTGCCGTCGCTGAT
ATTGGAGCTGCCCTAGGCTTGCCTGCTCAGGGTTCATCTCCTGATTCCGATCATATCTAC
ACCGAGGTTCTAAATGAATTCACTCATGGCAAGCAAGAGAAAGTGAGCAAGACTGAGTTC
AAAGAAGTTCTATCCGATTTTCTTCTAGGCATGGCTTCTGGTTTGCAGCGAGACCCTATA
GTGATCCTCCGTATTGACGGAGAAGACCTCTTAGAGTTCATTAATGGACCAGATTATGAA
GCAGAAATGGTGCTCTTATTTTCACAGTTAGAATCACCTGATGGATCATCACTCCATGAC
CACATTGTCAAAGTTTTGGAACAACTTACAGTTGATCAAGGGATGCCCCCGTCTTCAGAT
TCTTGGGTAATGAGCAACCTTGTGGAGCGAGCTTTACAATCGTGTACTGCTCAAGATCAT
GGCAAGCCCCTTTCTCAAGAGACATTCCTGGTGGAGTTCAAGAAAGTGGCGGAGAGTGTG
GCTCAACATCTCAAAGAGCAGCCTGTGATTGTTGCACACTGTGAAAACACCTTTGATGGA
AGTGGAATAAAGAGACTCTTGTGCAACAAATTTGAATTAGACAAGACACTAAACACAGCG
ACGGAGAATGCTCCAAAAGATAGCAATGGGAAAATATCTAGGGAGTATTTGCGCGTGGCA
CTAGATGCGATCGCTCCGTCAGCTGGCCTGCCTCCAATCGGTGCAATCCACGAGATGGAC
GAGGTTATAGGCGAAGTTCTTAAGATGATGAATGCGGATGATGGGAAACTGGTTAAAGAA
GACGAGTTTAGGAAGATGTTGACTGAAATCATGGGAAGCATAATGTTGCAATTAGAGTGC
AACCCCGTCTCCATTTCTTCAAACACTGTTGTCCATGAGCCCCTCGCTTCCCCCACTACG
CTTTCGCCGCCATCTTCCTAG
>EVM0017743
ATGGAAGCATATGATTCTTCTACTTCTTTAACATCCTCAACATCAATGTACTCCAAACAA
TACTCCGAGGAAACGAAAGGCCTGAAAATGCCACAATCTTACCATCTATCACTCCATTCA
ATTCGCAAACCCCAGATGAAGCCAGGGAAGAAACCAATAGCACCATTGCCACCAACGCCA
CCAAGAGTTTACAAGGTGGATCCTATAAACTTCCGAGACCTTGTCCAGAAGCTTACTGGT
GCACCCGAGACCGAGCCACAGCATCAGCCAAGGCTCCAAAGCGTGGCACCTCCTCCACTA
GATCTTGCTACACCAGCATTATTTAGTCGAGACTTACAGCTTCTTCCTTCTCCTGCGGAA
ACCCCATTGTCTACCTTGTACCGGGAGTTAATGTCTGAATCATTGGATGTAAAACCCAAG
AAGATATCAGATAGTTTAATGGCCGTATCAAGTTCGTTCGAATTGAATCCGTCACCGTCT
TCTCATGCTTGGTGTGCCTTTCCTCTTCTGAGTCCAGGAACTCTTTCCAGTCTTGAGCAA
GGCACTGTGCTTTAG
>EVM0017742
ATGGAGAGATTGGGATTGTTTTCAGGGACCAAGACAGCGAATTCGGTGAATGTGAGTTTT
AGATTACCATATTATACTCACTGGGGTCAAAGCCTGCTTGTGTGTGGATCTAAACCAGTC
CTGGGTTCATGGGATGTGAAGAAAGGCTTGTTGTTGAGTCCTGTGCATCAAGGTGAGGAG
CTCATATGGTGTGGAAGTATTTCAGTACCAAGTGAATTCAGTGGTGAGTATAGTTACTAT
TTAGTTGATGATAAGAAGAGTGTGTTGAGGAGGGAGATGGGAAAGAAGCGTCAATTAGTA
TTGCCCGAGGGGATAAATGGTGGAGAGCATGTGGAACTTCATGATCTCTGGCAGACTGGT
GGTGATGCCATCCCTTTCAGAAGTGCCTTCAAAGATGTCATCTTTCGTCGAACTTGGGGT
TTGAACATAGAGAGATCCCCTGGGATTCAGGATAAGTTAGACAAGGAAGTAGATGCAGTC
CTTGTCCATTTCAAAATTTGCTGCCCAAATGTAGAAGAAGAGACATCAGTATATGTAATT
GGCAGCACTGCAAAGTTAGGGCAGTGGAAAGTTCAGAATGGACTTAAACTTTACTATGCT
GGTGACTCAGTTTGGCAGGCAGATGCTTTGATGCAGAAGGGTGATTTTCCAATAAAGTAT
AAGTACTGTAAATACGGAAAGGCAGGAAACTTTTCCTTGGAAACTGGTGCACATCGCCAC
CTTTGTATTGACTCTTCTAAATTTCCACCAAGATATATTTTCCTTTCAGATGGCATGATG
CGAGAAATGCCTTGGAGGGGCACTGGTGTTGCATTACCAATGTTTTCTGTTAGATCAGAA
GCTGATCTGGGGGTTGGTGAATTTCTTGACTTGAAGCTTCTTGTTGATTGGGCAGTAAGG
TCAGGATTCCATTTAGTCCAGCTTCTACCGATCAATGACACATCTGTGAATGGCATGTGG
TGGGATTCATATCCATACAGCTCACTATCTGTGTTTGCATTGCATCCACTATATCTGAGA
GTAGAGGCACTTTCAGAAAACCTACCAGAGACTATCAAGAAAGAAATTCAGGAAGCTAGA
GAGCAACTGGATGGAAAGGAGGTTGATTATGAGGCTACTCTGGCCACTAAACTTTCAATT
GCCAAGAAAGTGTTTGAACAAGAGAAGGATTTGATACTCAACTCTAGATCTTTTCAGAAA
TATTTCTCAGAGAATGAGCAATGGTTAAAGCCCTATGCTGCCTTTTGTTTTTTGCGGGAC
TTTTTTGAAACATCAGATCACAGCCAATGGGGTCGTTTTTCCTGTTTTACTGAAAAAAAG
CTTGAGAAACTTGTCTCGAAAGACAGCTTGCACCATGACATAATCCGCTTCCATTATTAT
ATCCAATTCCATTTGCATGCACAGTTGACAGAAGCTGCAGAATATGCAAGAAATAAAGGT
GTCATATTGAAAGGAGATCTACCTATTGGTGTAGACAGAAACAGCGTGGATACCTGGGTC
TATCCAAATTTGTTCCGCATGAACACCTCCACTGGAGCACCTCCAGATTACTTTGATAAA
AATGGGCAGAATTGGGGCTTTCCAACATATAATTGGGAGGAAATGTCAAAAGACAACTAT
GCTTGGTGGCGTGCACGTCTAACACAGATGGCAAAATACTTTACAGCTTACAGGATTGAT
CATATTCTGGGTTTCTTTAGAATCTGGGAGCTTCCAGAGCATGCCATGACAGGACTGATT
GGAAAATTCAGACCATCTATCCCTCTAAGTAAGGAAGAACTTGAAAAAGAAGGAATTTGG
GACTTTGATCGCCTGAGCCTCCCATATATCCGGCAAGAATTTCTACAGGAAAAATTTGGA
GCTTCTTGGACCTTTATTGTGTCAAATTTTCTGAACGATTATCAGAAGGGCCGCTATGAG
TTCAAGGAGGATTGTGACACGGAGAAAAAGATTGCTTCCAAGTTGAAGATGCTTGCAGAA
AAGTGCATGTTATTGGAGAGCGAGGACAAGATACGCCGTGACCTGTTTGATCTTCTGAAG
AATATAGTTCTTATTAGAGATCCTGAGGATGCAAGTAAATTCTACCCTCGTTTCAATCTC
GAGGACACTTCAAGTTTTCAAGATTTGGATGACCACAGCAAAAATGTTCTCAAAAGATTG
TACTATGATTACTATTTCCATCGGCAAGAAAATCTATGGAGGCAAAATGCTTTGAAGACT
TTGCCTGCTCTCCTGGACTCATCAGATATGTTAGCATGTGGGGAAGATCTGGGTCTAATT
CCTGCTTGTGTTCACCCTGTCATGCAAGAACTAGGATTGATAGGTCTCCGCATTCAACGT
ATGCCCAGTGAACCTGACCAGGAGTTTGGTATTCCTTCTCAATACAGCTACATGACGGTT
TGTGCTCCATCATGTCATGACTGCTCAACCTTGCGTGCTTGGTGGGAGGAAGATGAAGGA
AGAAGATGTAGATATTTCAAGAATGTGGTGGGGTCTGATGGAATTCCGCCTAGTCAATGT
GTTCCAGAAATTGCACATTTTGTCTTAAGGCAACATGTCGAAGCTCCATCAATGTGGGCA
ATCTTTCCTCTTCAGGATTTGTTAGCATTGAAAGAAGAGTACACGACACGCCCTGCAACA
GAGGAGACCATCAATGACCCAACAAATCCAAAGCATTATTGGAGATACCGTGTACATGTG
ACATTAGAGTCTCTGATGAATGACAAAGAACTCATATCGAGCATCAAAGATCTTGTGTGT
GGGAGTGGACGTTCACATCCTTCCGTTGAAGAAACCGACGAGCAAGGGAATCAAGAAACG
ATAGTGATGAGTACAGGCAAGCATCAAGTCGCCAAAGGTCAGGAAAAGATTTCCATTGGA
AAGCAACTGACTGGGGTTCCAAGACAGGAGACTTATGTTTTGTAA
>EVM0011968
ATGGAAGGTGAGAAGGGAGCTGCAGATCATCCTGAGACAAGGGACACCTACAGAATTGCT
TATATAATCCATTTTCTGCTTGGTGCTGGTAATTTGCTTCCATGGAACGCTTTTATCACA
GCTATTGATTACTTTGGCTATCTCTATCCAACGAGGCACATTGAGAAGGTCTTTTCTGTA
GCTTACATGAGCTCTTCAGTTCTGGTTCTGCTGATAGTCGTGAGCTGGGGTGGCTGGAGC
AAGCAGCTAAGTTACAGATTAAGAATGACCATGGGCTTTTGCATGTTTATAGTCTCTCTA
ATGGTGGCTCCACTGATAGACTGGTCTTCGAGTGGCAGTGGGCCAAAAGGGTTGTCAAAT
GGAGCCTATGGTGTGACAGTTGCATCCGTCGTGGTTTGTGGTTTAGCTGATGGTTTGATA
GGAGGAAGTTTGATAGGAGCAGCTGGAAAGCTTCCAAAACAGTACATGCAGGCTGTTTTT
GCAGGAACTGCCTCTTCAGGTGTTCTCATTTCCATCTTGAGGATCATAACAAAGGCATCA
CTCCCTCAGAACCCTCAAGGTCTCCGAACAAGCGCTCACTTCTACTTTATAGTTAGTGCC
GTCATTCTGCTGTGCTGCACACTGTCTTGCAATTTATTACAGAAACTACCAGTTATGGAA
CAGCATTACAAACTTGCTCCTGATGATTCAATGTTTCCAAAACAAAAATTTTGGGCTGTA
GCGAGAGAAATCCGATGGCCAGCTTTTGGTGTTCTCATGATTTATATCGTGACTTTGTCG
ATATTCCCTGGTTTCATAGCTGAGGATCTCTCATCCAGGTCACTAAGAGACTGGTATCCC
GTTTTGCTGATAACAATATACAATGTTGCAGACCTCACAGGGAAATCTTTAACCGCGATA
TATGTTCTAAAGAGCATTAAGAAGGCAACATGGTGTTGCCTTCTCAGGCTTGTGTTCTAT
CCTCTCTTTGCAGCTTGTCTCAATGGACCCAAGTGGCTGAAAAATGAAGTACCCGTGGCA
ATTCTAACTTTCATGCTCGGAGTGACTAATGGCTATCTGACAAGTGTTCTCATGATCCTC
ACTCCCAAATCAGTGTCAGTTTCAGAAGCAGAGTTCTCTGCAATTGCAATGGTGGTGTTC
CTAGGAATAGGGTTAGTTGGTGGATCAGTTATTGGCTGGTTTTGGATCATTTGA
>EVM0049474
ATGGGCAGCGGGTGGAGATTTACTGCTTCTCTTCTCCTCAACCACATAACCACAAAAGCT
TCCAAATTTCTTTCACCCAGTGTTCCCAGGCCTATTTATCACTCACACCCTTTAACCCAA
ACTTTTTGTGGCTTCAAATTCAGGCCATTTTCTGCGATCCCTTCCCGGGTCTCGGATTAC
AGTAATGAAATTGAATCTGGGTGTCATGATTTGGCTATTAATCATGATTTGGGACCTAAA
GAAGATGAAGAAACTGGAAAGATCCCTGTTAAAGCATACTTCCTATGTACCAGTATTGAT
TTGAAGAGCATGCAAGCAGAGAATTTAAGCTATGTTGTTCCTCCTACCTCTCGCTCAACA
AATTATGTTGTCCTCAAATTTTTTGATTTCTCTTCAGACATTAGTGCACTTGGAATAAGA
CACTATATCAGCTGCCGCTACATGGTTGATCCTGAAGTTGAAAGGTACCTGGAAATGGTA
AGGAGGCATACCTCTGGATTGCTCACCGAGATGAGGAAAGATGATTATGCCATAAAAGAG
AAACCACTTCTGGATGAGGATATGCAGGGAGGCCTGGATTATATTGTCCTCAAAACCTTA
GATACTGATAGTATTCGCATTATTGGAAGTGTGCTTGGGCAAAGTATTGCTTTGGACTAT
TTTGTTTCACAGGTTGATGGAATGGTTGAAGAGTTTGCTGGCATAAATCGTGCAATGGAA
AAAACTGGAACTTTTACAATGGATAGGAAAAAGCTCCTTCAACTTGTTGGGAAGGCTAAT
TCAAATCTAGCTGATGTGATACTTAAAGTTGGTCTTTTTGAGAGATCTGAAATTGCTTGG
AGGGATGCAAAATATGCTCAAATATATGAGTACCTCAGGGAGGAGTACGAAGTTACTCAA
CGCTTTGGAAATTTGGATATCAAATTAAAATTTGTAGAGCACAACATTCATTTCCTTCAA
GAAGTTATCCAAAACAGACGATCTGATCTTTTGGAATGGTGTATTATATTCCTGCTGAGC
ATAGAGAATATCATATCAATATATGAGATAGTTCAAGGATGA
>EVM0029952
ATGAAGGAACCTATTGAAACCAACAACGGAGGAGCACTTCCATCACTACCTCCACAAGCG
TTGCTCGAGAGGCTTAAAGATTATGGCCAGGAAGACGTTTTTGCCCTCTGGGATGAACTC
TCTCCTGGAGAAAGAGAACTCCTAGTCAAGGACATCGAGAGCTTAGATCTTCCGAGGTTG
AATAGGATAATTCGATGTTCTCTTCGATCTCAAGGGCTACCGGTGGCGGCAATTGAGCCG
GTTCCGGAGAATACCGTGTCGACGGTTGAAGAGAGAACGATAGAAGAAAAGGAGAGATGG
TGGAAGATGGGATTGAAAGCAATCTCTAATGGCAAATTGGCTGTTGTGCTATTATCTGGT
GGCCAGGGGACAAGGCTTGGAAGTTCAGATCCAAAAGGATGTTTCAATATAGGGCTTCCA
TCTGGCAAGTCACTCTTTCAACTTCAAGCTGAGCGAATTTTGTGTGTCCAAAGACTAGCA
GCCCAAGCTTCAAGTGAAGGTTCTGGCAGCTCAGTTTTGATACATTGTTACATAATGACC
AGCCGGTTTACTGATGATTCCACACGAATATTTTTTGAAAATCACAAGTACTTTGGCCTC
GAAGCAGATCAGGTTACCTTCTTCCAGCAAGGCACCATACCCTGTGTTTCCAAGGATGGC
AGATTTATCATGGAGACTCCATTTAGGGTAGCTAAGGCTCCGGATGGGAATGGAGGAGTA
TATTCAGCGCTGAAATATTCAAAATTATTAGAGGATATGGCCTCAAGAGGAATCAAGTAT
GTGGACTGCTATGGAGTTGACAATGCACTGGTTCGTGTAGCTGATCCAGTTTTTTTGGGA
TATTTCATTGACAAAGGTGTAGCAGCTGCAGCAAAAGTTGTCCGTAAGGCATACCCCCAA
GAAAAGGTTGGTGTTTTTGTAAGGCAAGGTAAAGGTGGACCTCTTATTGTGGTTGAATAC
AGTGAGCTGGATCAGTCACTGGCTTCTGCAATCAATCAGCAAACTGGACGCCTTCGTTTT
TGTTGGAGTAATGTGTGCTTGCACATGTTCTCTTTGGATTTTCTAAACCAAGTGGCAAAT
GGCCTTGAGAAAGACAGCGTTTACCATCTAGCTGAGAAAAGAATTCCTTCTATTCATGGT
GGTACGATGGGATTAAAACTAGAGCAATTCATATTTGATGCATTCCCATATGCTCCATCA
ACTGCTCTTTTTGAGGTACCACGTGAAGAAGAATTTGCACCTGTAAAAAATGCCAATGGA
TCAAATTATGACACTCCTGAGAGTGCCCGGCTGCTTGTTCTTCGACTGCATTCTCGCTGG
GTGGTTGCAGCTGGTGGCTTCTTGACACATTCGGTGCCTTTATATGCAACTGGTGTGGAG
GTATCACCAACTTGCTCTTATGCTGGAGAGAATTTAGAAGCCATATGCCGAGGAAGAACA
TTTCACGCACCTTGTGAGATTACATTCTAG
>EVM0057819
ATGATGCTTGTTAATGGCACTGATAGGAGATGCCAATCCTTCCCAATTCTGATCGTTACG
CTATTCTTCTTAGTTTTCCTGGGGGGTTTTCTGTATAGTGACAGAACGAAGTTCATCGCA
TTCCAAGTTTCAAGACCTCCTGGTCACCAAGAAAAGCTGCGAGGACCTTTCAATTCCAGA
GTCCCAACAGCTCAAGAAACTCCCAGCAGGAATAAACATGGCCGAGATAGGAATGCGGAA
GAGGGTGTAGACGGTGGTAATCAGATAATTGATCTGTCGATGACACTACGTGGTCCAAAA
ATGGAGCCTCCAGCCGTTGAAAAAGAAGATGACGATGAAAAGATAGCGTTGCGACCAGAG
GAGTGTGATATCTTCACAGGACAGTGGGTTTTGGATAACAAAACCCATCCTTTGTATAAA
GAGGATGAATGTGAGTTTCTGTCGGAATGGGCGACGTGCTTAAGGAATGGAAGGCGGGAT
TCTCTATATCAGAATTGGAGGTGGCAGCCCAGAGATTGTTCTTTGCCAAAGTTTGAACCA
AAATTGTTGCTGGAGAAATTGAGGGGGAAAAGGCTTATGTTTGTTGGAGATTCCATCCAC
TTTAACCAGTGGCAATCCTTGATCTGTTTGGTTCAATCTGCCATTCCACCAGGGAAGAAG
AGCTTGGACTATGCCAGCTATATCACCGTTTTCAAAATCGAGGACTATAATGCTACACTA
GAATTTTACTGGGCACCATTTCTAGTTGAGTCCAATTCAGATCCTCCAACAATGAGAGAT
GGCAAATCAGACGCCATTATAATGCCTGAATCAATATCTAAACATGGAGGTAACTGGAAA
GATGTAGACTACCTAATCTTTAACACATATAACTGGTGGCTCAAGTATCCCACAATGAAA
GTTTTGCGAGGATCTTTCGATGAAGGGGCCACGGAGCATGATGATGTTGAACGGCATATA
GTCTATGAGAAAGTTTTGAGGACATGGGCCAAGTGGGTGGACGAAAATCTTGATCCCGCT
CGTACCTCAATTTTCTATAGCAGCATGTTTCCTCAACACTACAGGAGTTCAGACTGGAAC
AACCCAGATGGAATTAACTGTGCCAAAGAGACCATGCTAATACTAAACAAGACGACACCG
TTGGATGTGAGCACAGATCAGCAAATTTTTGCAATAGCAGCGAATGTTACCCGATCAATG
AAAGTGCCAGTTCACTTCCTCGATGTAACCACCCTCTCTGAATACAGGAAAGATGCACAT
ACTTCTGTTTACACCGCTCGTGATGGTAAATTACTTTCGCAGGAGCAAAGGTCCAATCCA
GGCATATATGCAGATTGTCTACATTGGTGTCTTCCTGGAGTGCCTGATACGTGGAATGAA
TTGCTTTATGCACGAATCATAGCTCTCTCTTGA
>EVM0057818
ATGGACGACAATTATCAACTCAGGCAGCATCCGACTTATATACCTGATAATTTCAACTCG
CTGGATCAGGTTATTTCTTCCCTGAGAGAAGCTGGTCTCGAATCATCCAATCTAATACTC
GGTGTTGATTTCACCAGGAGTAATGAGTGGACAGGTAGGCATTCATTTCTCAGGAAAAGC
CTCCATGCAATCGGTAGCACCCCGAATCCCTATGAGCAGGCAATCTCTATCATTGGCCAT
ACTTTGTCTCCTTTTGATGAAGATAATTTGATACCTTGTTTTGGATTTGGCGATGCATCA
ACATATGATAAATATGTATTCAACTTTTATCCCGATAATCGACCTTGTAATGGTCTCGAG
GAAGCTCTTACACGATACAGAGAGATTGTTCCACACTTAAAGCTGTCAGGTCCAACTTCA
TTTGCTCCAATCATTGATGCAGCAATTGACATTGTGAATAAAAGTGGTGGACAGTATCAT
GTTCTCGTTATTATTGCAGATGGACAGGTTACCCGGAATCCTGATATTCCTCCAGGGAGG
TTCAGTCCTCAAGAACACGCAACTGTAAACTCCATAGTTGCTGCCAGTAAGTATCCTCTC
TCAATTATATTGGTTGGAGTGGGGGATGGACCATGGGATGCCATGAAGCAATTTGATGAT
AACATTCCTCAACGCGCATTCGACAACTTCCAGTTCGTGAACTTCACAAAAATAATGTCA
GACAACACTGAAGCATCAAAGAAAGAAACGGCCTTCGCACTGGCTGCCCTCATGGAAATT
CCACTTCAGTACAGAGCCACACAAACACTTCAGTGTGCAAGCTACAATGTTGCTGGTGGT
CCGCATACAAGGCCCCTTCCACCTCCTCCTGAAGTGATTGAGCATGATAACGCGGCCAAA
TCAATCCCGCACATGACATACTCCAAACCAGTTCAACCAACAGCTCCGGCAGCTTCGGTG
GAACCGGTCTGCCCTATTTGCTTGACAAACCCGAAAGACCTGACTTTCGGATGCGGTCAT
TTGACTTGCAGAGATTGTGGAGCGAGCATTTCAACTTGCCCTATTTGTCGAAAGCCCATA
ACAACACGTGTAAGATTGTTCACTTGA
>EVM0029956
ATGATCTCTCAAAACTCAAAAGAAGAGAGAAAGGAAGAGAGTCAGAAACCCAAAACAACC
AAACTACCATACCATCAATCCCCAACACAACTTCACTTTCCATTGTTTGCTTGGTGTTTT
TGTTCAATAAAGACAGTTTTTTTTGTTGAGTTCGCATTCACGTTGGGACCCTTTAGTGGG
ATCTGTCGAAGTCCGAGTCTTTGTTGGGGGTTTGATCATCATTATCAACTTGTAGAAGAA
AAGAGAAGAAAAATAATGGCCAGTGACACTAAAAGAGGGCCTGTTTCTCGTTTATCACCA
TTAGCTAAGCCTTTTATCCTGAACACACCCAAGAATTCAAGCTCTGCCCTTAATCCTTCA
CTTCAAGATACAAGCTTGAGCCCTTCAAGTTCCAAGCTTGCTCAGTCTTTTTCAAGTTTC
CGTGTAGAAGGCGACTCTTTTTCTTGTTATTCTCTATACCCATCTCGGGTTTATCAAAGT
TCAGATGATTTTGGTTTATTTACTGAGTCAAAGTCAGGCTTGGATGCTCTCCCTGAAAGT
AAGTCCGCTGAGCTTGGCTATAAGGCTCACAAGAGTGGTGATCACCAAGAGATTCTTCAC
TGGAAGGATAATCATGGAGGCTTATCAATGTCTAACGACAACTCCACCAAACAAGGATCT
CCTACTGAAGGACTGAAGCTGAGTGCAGAAACATCTGATCATGTGTGCAGAAAATTCAGT
GGTTTCTCTAGAAACGATGAAGTCAGACCTAATAGTATTAGGCAAATTGAAACTCAATAT
GTCTCCTTTTCAGCAGTAAAGTCAAGGCCAATCTCTTCTAAGTTTTCAACCCCATCAGAC
CTGCACTCATCTTCCTTAGTTCAAGATCCTCAAAGTGGAGTTCCAGCCATATCTTGGAGC
TCCAATGATTCTGACCTCTCTTATTCTGAAAGAAGATTTTCGCAACAACTCAATGCTTGT
ACAGACAAAGTGCATGTTTCCCCTTCATCAGATGACATTCCTTTGCGAGCTCTAGACCCT
GTATCATTGGGAGCTGGTTCAAGTTATTCGCCATTTAATCATGCCTTGTCACAGAACCTA
GATTCTGATGGACATGGTGGAGTCAGGAAGAATGGCATGTTTTGTTATAGTCTAGACAGT
CTAATAGATGCTGATGTGAATAAAAGCAAGGAAGTTTTACATGATAAAGTCCTGACAAAT
AAAAGCAAAGGAAAAATGAGCAAACCTGTCACCCAAGAGGTTACGGAGCCCTTGTCAATG
GCAAAGTCTGAACTGCGAATCACTTGTCCTAGTCATCCTATTGAATTGGCTTCAAAATCC
CTTGGTGTTAAAGAAAGTGATCCTATTGGAGATTATTCTGAAATAATTAATGAGAATGAT
TCTGATTTGGATTCTCCTTGTTGGAAAGGAAAACATATTGCTAATCAATCAACTTGTGAA
GTTTCTAGACCTGATAATTTTCAACATCTTAAGAGTGCTCGAGCAGCTTGCAGTAATTTA
AATCCTCTTGCGCCTCATTTTTTCCCTAGCAGTGGCAAACAGAAAGTAAATTACCGAGGA
ACTGAATGTGAAGGAGATGATTGTTTGACTTTTCAGAAGACTGAATCTCCTGCGGTTTGT
TTATTCTCTACAGAACAGACACTTGAAAAAACTATTACAGCTGGATCATTTTCTTCAGAT
CACAGCAGTATTACAGATACACATTGCTCTATTGACATGCCTGTCCCAAATAAGGAATAT
GAGCTACTCACCAACTCTAGCAGTATCCCCATGCTCAACTCATCTTGTGTGGTTCAACCA
TCCATTATGGAAGATTACTTCACTTCTAATGGCCAGCTTATGACTGGGCAAAAGATTGTA
GGATCTGGTAAGGTTATTGAGGATGCAGTACCTAATGGCTCATCTAGCGTGTCTTTGCTT
GCAAGCAAACATGTCAGACCCAAGAGTACCAGGCAAATGGATATTCAGCATGTCTTGGTT
TCAGCTGTGATGTCTAAGCCAATCTCTTCGAAGTTTTCAACCTCATCAGATGTGCACTCT
TCTGCCATAGTTCAAGATCCTCATAGTGGAGTTCCAGCAATATCTTGGAGCTCCAATGAT
TCTGACATTGCTTGTTTTGAAAGAAGATTTTCAGAGCAACTCGATGTTTGTGCAGCCAAA
GGGAATGCTCCCCCATCATCAGATAGCAATCCTTTGTGCACTCTAGAGTCAGTATCATTG
GGAGCTGGTACAAGTTATTCACCCTATAATTATGCATGGTCACAGAACCTTGATTCTGAT
GGGCATGATGGAGTAAGCAAGAATGACACTTTTTGGTATAGTCTAGACAGTCTAATAGAC
CGTCATGCTACTGTGGATAAAAGCAAGGAATTTTGTCATGATGAAGTCCTGATTGATAAA
AGCAAGGAAGTTTTTCATGGTGAAGTCCTGATTGATAAAAGCAAAGGAAAAATGAGCAAA
CCTGTCACCCAAGAGGTTATGGAGCCCTTGTCAATGGAAAAGTCTGAGCCGCCAATCACG
TGTCCTAGCCGTCCTATTGAGTTGTCTTCAAAATCCTTTGGTGTTAAAGATAGTGATCCT
TTTGGAAATTCTTCTGAAATAACTAACGAGAATGATTTGGATTTGGATTCTCCTTGTTGG
AAAGGAAAACTTCGTGCTGATCAATCAACCTGTGAAGTTTCTAGACCTGATAATTTTCAA
CATCTTAAGAGTGCTCAAGCAGCTTGCAGTAATTTAAATCCTCTCGCACCTCATTTTTTC
CCTAGCTGTGGCAAACAGAAAGTAAATTACCAAGAAACTGGATGTGAAGGAGATGATTGT
TTGACTTTTCCGAAGTCTGAATCTTCTGCGGTTTGTTTATTCTCTACAGAACAGACACTT
AAAACTGTTACAGCTGGATCATCTTCTTCAGATCAGAGCAATATTACTGAGACACATTGC
TATATTGACATGCATGTCCCAAAAAAGGAATATGAACTACTCACCAATTCTAGGAGTTCC
ATGCTCAATTCATCTTGTGTGGTTCAACCATCCATTCCGGAAGATTACTTCATCTCTAAT
GGCCAGCTTCTGACTGGGCAAAAAGTTAGAGGATCTGGGAAGGTTATCGAGGATGCAGTA
CCTAATGGCTCAACTAGTTTGTCTTTGCTTGCGAGTGAACATGTCATCAGTTCATCATCC
CATAGAGTTGGGGTTTCTTCTGCTTTAAGTGAAACACATGGGCTTGTAACTAAGCCTTTG
TGCACACCTCCAAAATTGGATATTCAAATAGTGGTGAAAACAATGAATCAAATGTCAGAA
TTGCTTATGCAAAACTGCACAAATGATTCAGATTCTCTGAATGAGCATGAACATGATATA
ATGAAGCGCATTGTCTATAATCTTAATGCATGTATCGGAAAAAGGGTTCAAGAGCATACT
CTGACATCTGAATCAATTCATCCTCGCAATTCATATCGTGTTATGAAATCAGCTGATCTA
AACAAGGTATGGATTTTTTGGTTTCTAAAATCAGTGGATCTGATTCGAGGTGATGTAAGA
ACTTCACTTTCTACTGTAAATTCTTTCTTGACTTCCATTTAG
>EVM0029955
ATGTCAATCCAACAAATTCCCGGGAAAGAAGTGACCGCATTGCGGAAGCGTCTGTATCAG
GCGATAGATCTGTCTGCTGGCCCCATCGATGAGAGCATGAAAGAAAGTGAATTGGTTTTG
AAATTCGAAGCCATTGATCTCCTGCTTCAGGACTTGGAAAACAGCCTTCTTGGCGTCAAG
GCGTGGGAAGACAAACTCGTGGGTCATTTCACTGAGATGAGACTCCAGATTTACAAAACT
TTGACAAATGCAAAGAATAAAGTTACTGGTGGCGACATAAAGGGCGATCTGCAACTGGTT
GAAGGCAAAATCAAAGAGTTATATAAAGTATTGGAGCCGCCACCAGATCTTGGAAGAACT
GGCCAGGGGTCACAAGGTAAGAGTTCTCAGTCTCAAAAGGATTCGGAGAGGAAAGTGTTG
AAAGAGTGGAAAGAGCAAGGAGTGGAAAAGATTATCCATGAGAGCTCGGAAATGCTGAAT
TTTCAGGCAAGTTACGACACTCTTGAGAAACTTGAGTTGAAACTCTGTTTTCTCTTTTTC
TCTGTTTTCCCAGAGAATGCTGAAATAAAAAAGAGACCACTGATCTATTGGTGGATCGGT
GAGGGATTGATTGCGGCGACTGCTGACAAGACAGCTGAGGAGGAAGGAGAAAGTATCTTT
CAGGAATTAATGGATCTCCAGTTCATAGAGCCATACCACGAAATACCAGATAAACCAAGC
CCAGATGTCAATGCGTGCAAAATGCATCCTTGGCTTCGTCACTTGGCAATATCTTTGGCC
CAAGAGGCTAAACTCTTTGAATTCGATTCCTCAGGAACACCATCTGGTCGTTCCTCCGGA
TGTCAACGTGAATGCTTGGTTTTGGGAGGTAACAATTCTTCGGATCGTCCATCTTCAAAC
GTGGAGAATTTGTTGACTGTGTTCAATGTAAGCGAGCAATATCTCGATTTGAATCCCGAT
TGGCTTTCAAAGTTGAAGAAGGTCGAGGTGCTTCAGCTCGGGGCATGGCATTGCTCACCT
AAACATCACATTGAAGTTGAAAAGGAAGAAGTCTTGAGAGGCTTGAGGGCTCTAAAGCGC
TTGAAATATCTTAGCCTCCGAGGAATATCTCTAATAACCACAATTCCTGCATCCATTGGC
GAACTCCTTTCCCTTGAAATTCTTGATCTCAGAGCGTGCCACAATTTAGAGGAATTGCCT
TCTGAAATTGAGTCTTTGACGAGGCTTACTCATCTTGATGTGTCTGATTGTCCCTTCATA
GAAGGCATGCCAAAGGAGCTTCAGAATCTCACTCATCTTCAGGTGCTCAAGGGTTTTGTG
ATTGGAAACTCAAAAACTTCCTGCAAGATAGATGATCTTGTTAATTTGAAGGAACTGAGG
CGGCTTGGTATAGTTATAGGAAATGAGGCAGTAGCCCGAGAAGGGGAGTTCGCAAAACTG
AAGGACGTTGAAAAACTTCACAGCCTAACAATTTGGTGGGGATCTCTGAAACTAGCTGCC
ATGGATAACTTGACATTCCCCCCAAGCTTAGAGAAATTGGATCTGAGAGGCACTCCTCAT
GCAAATCCACCAAAAGAACTGAATCCCAGTACACTAAAGAAGTTGAAAAAACTCTACATA
AGGGGAGGAAAACTCACGAGGTTGGATGATGGAGGAACGGATCAACAGTGGAATGTAGAA
ATTTTGCGTCTCAAGTATCTCAATGATTTCAAGTTGAACAGGCAACAACTCCTGGAAAAA
TTCCCTCGGCTTTGTTTTCTGGACGTCAAATGTGAAGAGGGTGAAAATAAACAAGATAAA
GTGTTAAAAAGCAGCTCTGAAATAGAAAATTACTGCAAGGAGAAAGTAGTGGAGAAGAAT
GCCATGCCAGCAGAGAATCATAATTCCGAGGAACGCAAATCTTTGAAAAAAGATAACCTT
GGAGAGGAAGCCTTAGTAAACAAAGGTAAAGGGAAGGAAGTAGCATTCAAAACTGAGATC
GAACAACAAGCCAGTACCAGCTACGATCATTCTTCGCAGTAG
>EVM0029954
ATGGCTGATCTCAAGCCCAAATCTGATATTTCCTTCGTCGAAGTCTTCTTGTGCAGTGCT
TTCGCTGCTTGCTTTGCGGAGTTCTGCACCATCCCTCTGGACACTGCTAAAGTTAGGCTT
CAGCTACAACGGAAAATATTGGCCACGGAAGGAGTAAGTTTACCTAAATATAGGGGTTTG
TTGGGCACAGTAGCTACTATTGCCAGGGAAGAAGGTTTAGCGGCACTATGGAAAGGCATT
ACTGCAGGATTACATCGCCAGTTTATTTACGGTGGCTTAAGGATAGGATTATATGAACCG
GTTAAAACTTTTTTGGTTGGCAGTGATTTTGTTGGAGACATTCCTTTGTACCAGAAAATA
CTCGCAGCTTTGTTAACTGGTGCTATGGCAATTGTAATTGCTAATCCAACTGATCTTGTT
AAAGTTCGGCTTCAAGCTGAAGGGAAACTGCCAGTTGGGGTGCCTGGGCGATATGCTGGA
GCTTTGGATGCTTATTTTACCATAGTGAGACAGGAGGGACTGGGGGCCTTGTGGACTGGA
CTTGGGCCAAATATAGCAAGGAATGCTATTATAAATGCTGCTGAACTAGCCAGTTATGAT
CAAGTGAAACAGACAATATTGCAAATTCCAGGGTTCATGGACAGCGCCTTTACACATGTT
CTAGCTGGCCTCGGTGCAGGTTTTTTTGCAGTTTGTATTGGTTCTCCCATCGATGTAGTA
AAATCTAGAATGATGGGAGACTCGTCCTACAAAAATACTCTTGACTGTTTTATCAAGACA
CTGAAGAATGAGGGATTTTTTGCGTTTTACAAAGGTTTTCTCCCGAATTTTGGGCGGCTG
GGATCTTGGAATGTTATAATGTTTTTGACCCTTGAGCAAGTCAAGAAAATTGTCACAGGG
CAAGCATACTATGACTGA
>EVM0057813
ATGGTTTCGGTGATTTTGTCAGATCTGGGAACGGAGATTCTGATTCCGGTCTGTGCCGTT
ATTGGAATTGGATTCTCTCTTCTTCAATGGCTGTTGGTTTCCAAGGTCAAGCTCGTACCA
GGTTCTGCGGCGTTGAATAGCGGTGGTGCTGCTGGAAAGAACGGGTATGGTGATTACTTG
ATTGAGGAAGAAGAAGGTCTTAATGACCACAATGTTGTTCTTAAATGTGCTGAGATTCAG
AATGCCATCTCTGAAGGTGCAACTTCTTTCCTTTTCACTGAATATCAATATGTTGGGATT
TTCATGGTTGCTTTTGCAATCTTGATTTTCGTTTTCCTTGGCTCTGTTGAGGGATTCAGC
ACAAAGAGCCAGCCTTGCACATATGACATATTGAAGTTGTGCAAGCCTGCTCTTGCCACT
GCTGGCTTCAGCACCATATCCTTCGTGCTTGGTGCTGTCACTTCAGTGATTTCTGGCTTT
CTTGGGATGAAAATTGCAACCTATGCTAATGCCAGAACCACCCTGGAGGCAAGAAAAGGA
GTTGGGAAGGCTTTTATCACTGCATTTAGATCTGGGGCAGTCATGGGTTTTCTCCTTGCT
GCAAATGGACTCTTGGTGCTTTACATTACCATCAATGTCTTCAAGCTATACTATGGTGAT
GACTGGGAAGGGCTTTTTGAGTCTATAACTGGTTATGGACTTGGAGGATCTTCCATGGCT
CTCTTTGGAAGAGTTGGTGGAGGTATCTACACCAAAGCTGCTGATGTTGGTGCTGATCTT
GTTGGCAAGGTTGAAAGGAACATTCCTGAGGATGACCCAAGAAATCCTGCTGTGATCGCT
GACAATGTAGGTGATAATGTTGGTGATATAGCTGGCATGGGATCTGACCTTTTTGGCTCA
TACGCTGAGTCCTCTTGTGCTGCCCTAGTTGTTGCTTCCATCTCATCTTTTGGAATCAAT
CATGAATTCACTCCAATGCTTTATCCTCTCATTGTCAGTTCTGTGGGTATCATTGTTTGT
CTGATAACCACCTTATTTGCAACTGATTTCTTTGAGATCAAGGCTGTGAAGGAAATTGAG
CCAGCACTAAAGAATCAACTCATCATCTCCACTGTTCTGATGACTATTGGAGTTGCCATT
GTTAGTTGGGTAGCACTCCCATCTTCCTTTACCATCTTCAATTTTGGAACCCAGAAAGTT
GTCAAGAATTGGCAACTCTTCTTGTGTGTTGCTGTTGGTCTCTGGGCTGGTCTTATTATT
GGATTTGTAACTGAGTACTATACTAGCAATGCATACAGCCCTGTTCAAGATGTTGCCGAT
TCCTGCCGAACTGGAGCTGCCACTAATGTTATTTTTGGGCTTGCATTGGGATACAAATCT
GTCATTATTCCTATTTTTGCTATTGCAGTCAGCATTTTTGTTAGTTTCTCTTTTGCTGCT
ATGTATGGTATTGCTGTAGCTGCCCTTGGAATGTTGAGCACCATTGCCACTGGGTTGGCA
ATCGATGCTTATGGTCCCATTAGTGACAATGCCGGAGGTATTGCTGAGATGGCAGGCATG
AGCCACAGAATCCGAGAAAGAACTGATGCCCTTGATGCTGCTGGAAACACCACTGCTGCT
ATTGGGAAGGGATTTGCCATTGGCTCTGCAGCTCTGGTCTCCCTGGCCCTTTTTGGTGCC
TTTGTCAGCCGTGCATCTATCTTAACGGTCGATGTACTGACTCCTAAAGTTTTCATTGGT
TTGATTGTGGGTGCAATGCTTCCTTACTGGTTTTCTGCGATGACAATGAAGAGCGTGGGA
AGTGCAGCACTTAAGATGGTTGAGGAAGTTCGCAGGCAATTCAACACCATCCCTGGCTTG
ATGGAAGGCACAGCCAAGCCTGACTATGCCACCTGTGTTAAAATCTCCACCGATGCTTCC
ATCAAAGAGATGATCCCACCTGGTGCACTTGTCATGCTCACACCCCTCATTGTTGGGATC
TTTTTCGGTGTTGAAACTCTATCTGGTGTCCTTGCTGGATCACTCGTGTCTGGTGTCCAG
ATTGCCATCTCTGCGTCCAACACTGGAGGTGCATGGGACAATGCCAAGAAATATATTGAG
GCTGGCGCTTCAGAGCACGCAAGATCTCTTGGCCCCAAGGGATCAGATCCACACAAGGCA
GCTGTTATTGGTGACACCATCGGGGACCCATTGAAGGATACATCTGGACCATCACTCAAC
ATCCTCATCAAACTGATGGCTGTTGAATCCCTCGTCTTTGCTCCATTCTTTGCCACACAC
GGTGGCCTGCTCTTCAAGATATTCTGA
>EVM0029959
ATGGCTCTTGAAGCTCTGAACTCTCCTACAACAGCCACCCCTTTGAATTATGAAGAAACA
TGGATTAAAAGGAAACGCTCGAAGAGATCTCGTAGCGAATCCCCTTCAACCGAGGAAGAG
TACCTCGCTCTATGCCTTATCATGCTTGCTCGTGGCGGCTCCACCATCTCCACTGCCAAG
AAAACCGCTCCCGCCTCCCCTGCACCACCCCAACCACCAGCTTTGGATCTTTCTTACAAG
TGTACGGTTTGCAACAAGGCTTTCCCTTCTTACCAAGCTCTTGGCGGTCACAAAGCCAGT
CACAGGAAATCTTCCTCCGAGTCCGCCACCATCGCCACAGCCGCCGAAAACCCGTCAAAC
TCCACCACCACAACCACCAATGGTAGGACTCACGAGTGCTCTATCTGCCACAAGACTTTT
CCTACTGGCCAGGCATTAGGCGGACACAAACGCTGTCACTATGAAGGCACAATTGGAGGC
AACAACAGCAGTAGTACTGGAGCTGCAATCACCACCTCAGACGGTGGTGCTGTGAAAGGC
GGTGGCGTGAGCCAGAGTAAAAGTCAAAGAAGCGGTGGCGGGTTTGAGTTTGACCTAAAC
TTGCCTGCTTTGCCTGAATTTGAAGGTCCAAGAATCGGTCAACAAGTACTCTACGGAGAT
CAAGAAGTGGAAAGTCCTTTGCCAGGGAAAAAACCAAGATTGATGTTTTCGCCAAAGCAA
GAAAATTAG
>EVM0029958
ATGGCAAGAAAAATTATGGGAAAATATCAATGGAGTTTCACTGCAATCGATACCATAAAT
ACAACTCGGCTTGTTAGAGAAGGTGATACTATTGTTTCAGCTGGTGGAACCTATGAATTA
GGATTTTTCAGCCCAGGTAAATCGAAAAACCGATACCTGGGGATATGGTACAGCAAAATT
TCTGAGCAGACAGCAGTTTGGGTTGCCAATAGAGAAACTCCAATTAATGATTCATCAGGA
GTAATTTTAAAGCTCACCAACCATGGAGTTCTTGTTCTTCTCAATCAGAGAGGGAGCTTC
ATATGGTCTTCTAACATATCAAGACCTGCGAAGAATCCAGTTGCACAGCTTTTGGATTCG
GGAAATCTTGTTGTGAAAGAGGAGGGGGATGATAACTTGGAAAATTCCTTGTGGCAGAGT
TTTGAACATCCAGGTGATACGTTCTTGCCAGACATGAAGCAAGGACGGAATAGAGTAACA
GGCGTGGACTGGTACATGACATCATGGAAGTCACCTGATGATCCTTCCAGAGGTAATATT
ACATATATACTTGTTCCTTATGGATATCCTGAGATACTTGTGATGGAGAATTCGAGGGTG
AAGTATCGGTCTGGTCCATGGAATGGTATGCGGTTCAGCGGGACGCCTCATTTAAAACCA
AATCCCATCTACACATTTGGATTTGTTTTTAACGACAAGGAGATATTTTACAGATACCAT
CTTCTTAATCGCTCTGTACTTTGGAGGGTCGTGGCAAGTCAGAATGGTGATATCAATAAC
TTTGTTTGGATTGATCAAACACAAAGTTGGCTGCTTTATGGCACAGCAAATACAGATAAT
TGCGAACGCTATGCACTATGCGGTGCGAATGGCATCTGTAGCATAAACCACTCTCCAGTC
TGTGATTGCTTGGATGGATTTGTTCCAAAAATTCAAAAAGACTGGGAAGCAATGGATTGG
TCAAGTGGCTGTGTTAGAAAGACTGCTCTAAATTGCTCTGGAGATGAGTTTCGAAAGCTC
ACTGGTGCCAAGTTGCCTGAGACAAAAACATCATGGTTCAACAAGAGGATGAATCTTGAG
GAGTGCAAGAGCACATGCTTGAAAAATTGCAGCTGCACTGCATATTCAAATTTGGACATC
AGGGATGGAGGAAGTGGGTGCTTGCTCTGGTTTGGTGACCTGACTGATAGTAGAATTTTC
ATTGAAAATGAGCAAGACATTTATATACGGATGGCTGCATCAGAACTAGATGATGGTGAT
GCTGCAAAGGTCAATGCTAAATCCAATGTGAAGAGAAGGATCATGGTAAGCACTGCATTG
TCTACAGGTGTTCTGGCACTTGTCATAGCAGTGATCTTGTACGTTTGGAGAAGAAAGCAG
CTGAAAAACGGAAACATATCAGGTGGCTTGGGAAGAAGTTCAAATTACAAGCACAAGAAA
GAACCTCTGGAATTACCATTATTTGATTTTGATACAATGGCTTTTGCAACCAGAAACTTT
TCAGACGAAAATAAACTGGGAGAAGGGGGCTTTGGACTTGTTTTTAAGGGGACTTTGCAA
GATGGACAAGAAATCGCTGTGAAGAGGCTCTCTAAGAATTCGAGACAAGGACTTGATGAA
TTCAAAAATGAAGTCAAGAATATTGTGAAGCTTCAGCACCGTAATCTTGTGAAGCTTCTA
GGATGCTGCATTGAAGGAGACGAAAAGATGTTGATCTACGAGTTTTTGCCTAACAAAAGC
TTGGACTTCTTTATTTTCGATGAAGCTAAGAGTTTACTCCTAGATTGGCCTAAGCGCTAC
CACATTATCAATGGGATTGCCAGTGGACTCCTTTACCTTCACCAAGATTCAAGATTAAGA
GTAATTCATAGAGATCTGAAAGCCAGCAATATTTTATTGGATTATGAGATGAATCCAAAA
ATTTCAGACTTTGGCCTGGCTAGATGTTTTGGAGGAAATGAAACTGAAGCCAATACAAAG
AAAGTGGCTGGTACATATGGCTATATATCCCCAGAGTACGCAAATTATGGACTCTATTCG
CTAAAATCTGATGTCTTCAGCTTTGGTGTATTGGTGCTAGAGATAGTAAGTGGGTACAGG
AACCGAGGATTCTGCCACCCAGATCACCAACTAAACCTTCTTGGGCTTGGAAACTGTTTA
AAGAAGGCAGGCAAGCGGAGCTGA
>EVM0057817
ATGGCGGTGCAGAGGATAGAGCTAGGAAGAGGAGATCTATGGAAGAGCAAAGCTAAAGCA
CTGCAGCTCCGTCTGCGAGACCGCTTTAGAGTGGTGGTTGATCGTCATCGCCGCCGTCCT
CATGTTTTCTCGGCCGCGTCCGATGATTACTTCTCCTCCACCGTCCAACGGTGGCTCAAC
CATTTCCGTGATTTTCGACGAGATTCTCTCCACTCCCCCTCCGCTTTCTATCGCAAAAGA
GTTAGCAAGGACTTTAATGCTGATGACGAATCGGTTATTATACGAATGGTTCAGTCAGTG
GCTGTGCCTCTGATTGGAAACATGTGTCATGTGTTTATGCACGGACTTAATCGTGTTCAG
GTTTATGGCGTGGAGAAATTACATGACGCATTGCTGCATAGACCCAAGAATAAGCCTCTT
TTAACGGTGAGCAATCATGTTGCTTCAGTGGATGACCCATTTCTCATTGCTTCACTGCTT
CCCCATAGTGTATTGATGGATGCTCAGAATTTGAGATGGACGCTTTGCGCTTCTGATCGC
TGTTTCAAGAATCCTGTGAGTTCTGCATTTTTCCAATCTGTCAAAGTATTGCCAGTTGCT
CGTGGTGAGGGGATTTATCAGAAGGGCATGGACATGGCTATTGCAAAGTTGAACAGTGGT
AGTTGGGTTCACATATTCCCAGAAGGCAGTCGTTCTCGGGATGGTGGAAAAACCATGGGT
TCTCCCAAGAGAGGTGTGGGGAGGTTGGTCCTTGATGCTGACACTGTCCCTTTGGTCATC
CCATTTGTACACACTGGGATGCAAGAGATCATGCCCATAGGAGCCACTCTCCCAAGGATT
GGAAAGAGGGTGACAGTGCTTCTTGGTGATCCAATCCAATTTGACGACATACTTGATGCA
GAAGGTGTTGAAAACATATCAAGAGGAAAAATGTATGATGCTGTGGCCTCAAGAATCGGC
CAGCGATTGCAACAACTAAAAATCCAAGTTGAAAAATTAGCATTGGAACAGTCAGTCGAG
TTCCAGCAAGCTGCTGCCGGAATCACAGAGCGGGCAGCTGATATGTTGCAGCAGGTTGAA
TGTGGGGGCTCATTTGGTGCGGGAATCCATGTTTCCACCAAAGACAGAGTCTTACCATGT
GAAATCCAACCTTCACAGGATGCCACCTACCACCAGGAGCTCCGTTCTTCTGATCGTTAC
TTCAGAATTGGATTCTCTTATGACAGTATAATCATTTCAAGGATGCGTGGCTACATGGAC
TCAACTGAGCTACTGGGTTTTGCAGCCAGAGGCCTGTTCATGAACTATAGGGCAAAGGAA
CATACTGCTAGTATTAGAGATGTAGGCCCGGTGAGGGCATGGAAACAGTTTTTGGAAGCT
AACTTGCTGGGACAATGGAACGCCTGCTAG
>EVM0057815
ATGATAGTTGCCACTTGGAATGTTAGGGGTGCTGGTAAGGTTAAATGTGCTTCCACCATC
AAGGATTTTAAAAAAGTTTATGCCATTGATGTGTTTGCTGTGCTTGAGCCTAGAATTAGT
GGCTCCAAAGCCCTTAATGTCGCCACTAATTTGGGCTTCTCCCATTATCATATTGTTGAT
GCCACCGGTTTCTCTGGAGGTGTTTGGTTACTTTGGAATGGTAGCTCTGTTTCTCTTCAG
GTCATTGCCCATGCCAGCCAATCTATTACCGCGCTTGTTCATGTTCGTAATAAATGTTGG
CTCCTTACTGTGGTTTATGCCAATCCTAATCCTAGGATTCGTGAATCCTTATGGACATAT
TTTGATGGTCTTGCTAGAGCTTCTAATCTGCCTTGGCTAGTCATGGGAGACTTTAATGAC
ATCAGCTGTGCTAGTGAAAAATGTGGTGGCAACTTTGATTCTGGGGGCTCAGCCTTTGTT
GAATGGATCAGTCGTAATCAGCTTATAGATCTTGGCTTTTCTGGTTCTAAATTTACTTGG
TGCAATAAAAGGAATGCAGAAGGTATTATTTGGAAGCGGATTGATAGGGGTCTTAGTAAT
ATTGCTTGGCGTCTTATGTTTCCTGAAGCTCATCTCTCTCATTTGCCCAGAATAAATTCT
GATCACTGCCCCATCATGCTCCGTTTGGATTCTAGCCATTCTGTTAACAGAGATTGTATT
CCTTTTCGGTTCCAAGCTATGTGGTTATCTCATCCAGACTTTGCTACGGTTATTAGGGAT
TCTTGGAACTCGGGCACAGATCATGCTGTTCAGAAAACTGCTAATTTGGTCTCCCCTCTT
ACCCAGTGGAACAAGACTGTTTTTGGCTGTATTTTTCAGAGGAAGAGAAGTATCTTGGCA
AGACTTGCTGGTATTCAAAAACAGTTATGTATTGCTCCTAACCGTTTTCTTAGTCACCTT
GACACAGAGCTTTCTAGGGATTATAATCTCCTCCTGGATCAAGAAGAGCTTTTCTGGAAG
CAGAAATCTAGGAACACTTGGCTCAAGGAAGGTGATAGAAATACTCACTTTTTTCATCTC
TCAACTATTATTAGAAGAAGAAGGAACAAGATTGAAGGCTTACAAAATGCTAATGGAGAT
TGGGCAGATTTGGATGGGTTAAGTAGTGATGTGTCTAATGAGGAAATTCACCAAAGCTTA
TTCTCCATAGGTGGTCTTAAGAGTCCTGGGCCTGATGGTTTCCCAGCCATTTTTTATCAG
AAATTCTGGGATCTTTGTTCCAATGACATCATTTTGCTCATTAAAAATTGTTTTCAGATG
GCAACTCTCCCTGAGCATCTCAACGAAACCTTTATTGTTCTGATTCCCAAAGTTGATAAT
CCGATTAACATGACCCAATTTCGGCCTATCAGCTTGTGCAACACCACCTATAAAGTGATC
TCGAAGATTCTGGTAGCCAGACTGCGTCCTTGCATGACTAATCTTATCAGTCCTAATCAA
GTCAGTTTTGTTCCGGGAAGACATATTACGGATAACATCATTGTTGCTCAGGAAATGCTG
CATAAATTTAAGAGTTCTAAAGGGAAAAAAGGCTTTGTTGCCTGGAAGATAGACTTGTCT
AAGGCGTATGATCGTCTGAACTGGATTTTCATCAGGAATGTGCTTCGGGAAATTGGGATT
AGGGGTCGAATCCTTGAGCTCTTAATGCATTGCATCACTTCAGTCAAGTATCAGGTCATT
CTGAATGGTGAGGTGTCAAATACTGTCACTCCCAAGTGTGGCATCAGGCAAGGAGACCCT
CTCTCTCCTTATATTTTTGTGTTGTGCATGGAAAAACTTTCTCATATCATCCAGCAGAAG
GTGCAAGACAAGGTTTGGAAACCTATTCAGATCTGTAATGGCGGTCCTTTTATATCTCAC
CTTTTCTTTGCTGATGACTTGATCCTTTTTGGAGAAGCCTCTACCGTTCAAGCGTATTTG
ATGAAGCAATGCCTAGATGAGTTTTGCAATATGTCAGGTCAAAAGGTTAGCTTTGAAAAG
TCTTCTATTTGTGTTTCCCCAAACATTAATGCTGATTTGGCTAATTCTATTGCTACCATA
AGTGGTTCCCCCCTCACGACTTGCCTTGGTAAATATCTCGGTGTGCCCCTTATCCACTCT
CGAATCTCCAAAACTACTTATCAGGAGATCATTGAGAAAGTGCAGAGAAGACTTTTTTCT
TGGAAGACTAATACTCTCTCTATGGCTGGTAGAATTACTCTCCTCCAATCGGTTACAGCT
GCGATCCCTCTTTATACTATGCAAACAGCCCCCTTGCCTATCTCTATTTGCGACAAATTG
GATCAGATGAACAGGAACTTCTTGTGGGGACACACCCCTGAGACAAATAAGGCTCACCTG
GTCAAGTGGGAGACGGTGTGTAAACCAAAGTGGTGTGGTGGCTTGGGCATTAAAAAATCT
GCTTGCATGAACCAAGCTCTGCTTGCTAAAACGGGTTGGCGTCTTCTTCAGCAAGAGCAA
GGTTTATGGGCCCAAGTCTTTAAAGCTAAATATTTAAAGCATGGAGGAGTCCTGACTGAA
AATGATTTGCATCATAAAGCTTCCTCTAGTGTCTGGCGGGGTGTGCTTTATGGTTCTAAA
GCCCTTGCTAATGGTATTAGATGGAGAATTGGTTCTGGGGATGATCTTCTTCGAACTAAG
GTTAGTGACTTTCTGGATGATGGGGTTTGGGATACCGTTTGTCTTTTAGCTTGCCTGCCT
GATAATATTGTCAAGTTGATTACTGGTATGCATGCTGGGTTTAATGGAAGTGGGGTAGAC
AAGCGTATTTGGCAATTCACCTCCAATGGCTGCTTTTCTGTTAAAACTGCTTATAGCTCC
TTGATGAAGGATAACAACCTCAAATGGAAATGGCAATTCCTCTGGAAGTTAAAGATTCCC
CCCAAAGTGAAAACCTTTCTTTGGGCTTTATGCCACAAGAAGATTCTCACAAATGCCCAA
CGTCATAAGAGAGGTTTCACCCTTAATGAAGCTTGCCCGAGATGTTCCCACTCTGTGGAG
TCCATTGAGCATTTGTTTAAGGATTGCCATGTTACCCACTCTCTTTGGTGCAGGTTTGGT
AGTAACACTCCCATGGAGTTTGATGATTGGTTATTGTTGCATCTTCAATCCAATAAGATT
AGTTCTTATGGCTTGCCTTGGTACCTGGTCTTTTCAATTGCCTTATGGTTTATTTGGAAA
TGGAGATGTAAGTTGATTTTTGAGCAAGGGTTTCTTATGCCCGTTGAGCCTTTGCATCTA
ATATTTGATTATTCTTTGAATTGGTATAAGGCGCAAATTCCCAAAACAGGTTCTATAGAG
CACACTGTGGTTTATCTTCATTGGAAACCTCCCAGACCTGGTGTTTGCAAAGTTAATACA
GATGGAAGTAGAATAAATGTCACGGGTATTAGTGGTGCTGGAGGTGTGTTACGTGACTCA
AACGGGGCTTGGATCCAGGGCTTTTCAGTGAATTTGGGTGCAAGTTCCATTATTGAGGCT
GAATTATGGGGTATTTTTTGGGGGCTTAAGTTGGCATGGGACTATGGTTACCGCGATGTG
GAGATCGAGTGTGACTCCGTTGTTGCTGTCACTCTTTTAACGTCTGCCACGGTATCAACT
CACCCTCTATACAGCATCATATCCTGTTGCAAAATGAAGATTCATGATCATTGGCGTTGT
ATGATTGAGCACATTTACCGTGAACAAAATGAAGCTGCTGATGCTCTGGCTACCAGAAGT
TATAATCTTGACTCTGGCCTCCATGTCTATGATGAGGCTCCTGATTTTCTTAAAGATATT
CTTGTTGCGGATGCTAGGGGTATTTTAAGGCCCCGTTCTGTTGTTTTATAG
>EVM0057814
ATGTTGAAGCCACAGCTTCACCAGTCAGCCCTTCCAACAAAAATCCCTTTTCTTCTACCT
AAACCATTCCTTCATGGCAGTACTGGTCACGCTGCTTTTCCTGTCCAATCAAGCTCCTTG
TTCACGAAACCAAACAGACAAGTTCGTGTTGGCTATAAACACGGAAGCATTAAATCTATA
GCTAGTGTCACGCAGCAGACCACAGATGTGAAGGCTGTGTTGACTGTGAAGCAAACGGTG
GTTGACTTTTGGTCAGAAATAGGGATAGAACGAGGACTTGATGATTTTACAGACTTGTTT
GGCAAAACACTCCTCTTGGAGCTTGTTAGTGCCGAGCTTGACCCTAAGACGGGATTAGAG
AAGGCCTCAATCCGAAAGTACGCACACAAGATAGAGCATGAAGGAGAGGATATAAAGTAT
GAAGCAGATTTTGTGGTTCCACCAGATTTTGGAGAGGTTGGTGCCATTTTTGTTGAAAAT
GAGCACCACAAAGAGATGTACCTTCATGATGTGGTGCTTGATGGCTTCCCCACTGGACCT
GTTCACGTGACTTGTGATTCATGGATCCATTCCAAGTTTGACAATAAAAAGAAGAGGCTC
TTTTTCACCAATAAGTCGTACTTGCCATCAGAAACACCAAATGGATTGAAAAAACTGAGA
GGGGAAGAACTGGAAACTTTACGAGGCAATGACAACGGAGAACGAAAGAAAGGTGAAAGG
ATCTATGACTATGACGTGTACAATGATCTTGGAAATCCTGATAGTGATCCAGAGACAGCA
AGGCCGGTGCTCGGAGGCAAACAACACCCGTACCCTAGGCGTTGCCGTACTGGTCGACCA
CGGACCGAGTCAGATCCACTTACGGAGACAAGGAGTAGCAGCTTCTACGTGCCTCGAGAT
GAAGAATTCTCAGAGATAAAGATGGGCACGTTTTCTGCCAAGACACTCAAATCAGTATTG
CATGCCCTAATACCTTCTCTATCAACTGCTATTGTTGATAGTGATCTTGGATTCCCATTC
CTCAGTTCCATAGACGCACTGTTCAATGAAGGAATCAATTTGCCTCCTTTAAAAAAACAG
GGATTTTGGAAAGATCTTCTGCCTAACCTTTTCAGGGCCATAGCTGATGAAACTAAAGAT
GTCTTGAAATTTGAGACTCCTGATACCATGGAGAGAGACAGATTTTTCTGGTTTAGGGAT
GAAGAATTTGCCAGACAGACTCTTTCTGGTCTCAACCCTTGTAGCATCAAACTGGTCACG
GAATGGCCATTAAGGAGCAAACTAGACCCTGAAATCTATGGTCCCCAAGAATCAGCAATC
ACTGCAGAAATGGTTGAGCAAGAAATCAAAGGCTTCATGACCTGTGAACAGGCAGTAAAA
GCTCAGAAACTTTTCATCCTCGACTACCATGATTTATTCCTACCTTTTGTAAGCAAAATA
AGAGAGCTGAAAGGCACGACGTTATACGGGTCACGGACGCTGTTCTTCTTAACCCATGAA
GGAACATTGAGACCGCTAGCTATTGAGCTCACTCGCCCACCGATGGATGGTAAGCCGCAG
TGGAAGCAAGTGTTTAGACCAGCTTGGCACTCCACCGGTGTTTGGCTTTGGAGGCTTGCC
AAAGCTCATGTCCTTGCTCATGAATCTGGCTATCACCAGCTTATCAGTCACTGGCTAAGA
ACACATTGCTGCACAGAACCTTACATAATTGCGGCCAATCGCCAACTTAGCGAAATGCAT
CCAATCTACAGACTCTTGCACCCTCATTTCCGGTACACAATGGAGATCAATGCTCTAGCT
CGACAATATCTAATCAGTGCAAAAGGGGTTATAGAAACGTCTTTCTTTCCTGGCAAGTAT
TCTATGGAGTTAAGCTCTGCTGTTTATGATCAAGAATGGCGGTTTGACTACGAGGCGCTG
CCCAAGGATCTAATAAAACGGGGAATGGCTGTGGAAGATCCATCCGCTCCACATGGATTG
AAATTGACGGTGGAAGACTATCCATATGCCAATGATGGTTTGGTTTTATGGGATATCATC
AAAGAGTGGGTTAGTGACTACGTCAATCACTACTATTCAGACCCAAGTCTCATAGTGTCT
GATAACGAGCTCCAAGCTTGGTGGACAGAAGTTCGAACAGTAGGTCACGCTGACAAGAAA
GATGAACCATGGTGGCCTGTGCTTAAAACACCTCAGGACCTTGTTGAGACCCTGACAACT
ATCATATGGATAGCCTCCGGCCACCATGCCGCAGTGAATTTCGGACAATATACATATGCA
GGATACTTTCCAAACAGGCCTACAACAGCTAGGATGAATATGCCCACCGAAGATCCGAAC
GATGAGTTGATGAAGCTATTTTGGGAGAAACCAGAGGTGATTCTGTTGACAACATTCCCT
TCACAAATTCAGGCAACAACAGTGATGGCTATATTGGATGTGTTATCAAATCATTCTCCT
GATGAGGAGTATCTCGGGCAGGAAATAGAGCCAGCATGGACAGAGGAACCTGCTATAAAT
GCGGCTTTCGTCAAGTTCAATGGGAGGTTGAAGGAGTTTGAAGGAATTATTGATCAGAGG
AATACTGACATTAAATTGAAGAATAGGAATGGAGTTGGCATTGTGCCTTATGAGCTTTTG
AAGCCCTTTTCTGATCCTGGAGTTACAGGAAAAGGAGTTCCTTACAGCATCTCTATCTGA
>EVM0004640
ATGTGTTTGTCAGGGTGCAATAATACTGTTCCGGGTGTTTACTATTATTTCTATCAAATA
TTCAGGGATAGAGCTGAAGCTATAGCTCGTGAAAATAAGAGGAATGGAATTGGTGATGGA
TCAGTTGGGATGTTATCATCACTTGTGGTGGCTGCCTTGTCTGGGTGTACAAATGTGTTG
TTGACGAACCCCATTTGGGTAGTTGTTACGCGTATGCAGACTCATACGAAGAACTCAAAG
AAGTCTCAGCCAAGTCACTTATCCATTGCCCCAGATGAAAAGGCATTGGATCCATTAGAG
TGTCCTCCTTACGGAACAGGCCATGTGGTCAGCAACCCTTCAATGCAATTCATGTTGTAT
GAAACCATGTTGAAGAAACTGAAGAGAAAGCGTGCCTTGGTTAAGCAGGGTGACACTGGA
GTCACTGCTTTGGAGATATTTCTTCTTGGAGCTTTAGCAAAGCTTGGAGCTACTGTTGTC
ACATATCCTCTTCTAGTGGTAAAGTCGAGGCTTCAAGCAAAGCAATCTACAACTGGAGAC
AAAAGACATCATTATGAAGGTACATTGGATGCTATCCTCAAGATGATTCGCTATGAAGGG
CTCCATGGGTTTTATAAAGGCATGAGCACGAAAATTGTACAAAGTGTTCTTGCAGCTGCT
GTTTTGTTCATGATCAAGGAAGAACTTGTCAGGGGTGCTCGAATGTTGCTCACTAAGGGT
GGCAGTAGTGCAGGGAGAACAAGGCCTGCCTGA
>EVM0008112
ATGATGGGTTCTGGGGTTCCTTACGGTTATAATTATGGAGGTGGATCATCATTTTCCTCT
TCAAATTTATCACCTTTAGCCCCACCTTTCACTGTTGATAGGTCTGTAGCAAAACCCCTT
TTGGATTTAACTGAGCCCACTTATCCTGTTAGCTTGAATCCCTCTATCCACAATTGGGTT
TCCTGTAACTCTCACACTCCCAATTCTAGAACCGATCTTTTTCCCATTCCCAACCTGGAA
TTTGATTCCATACAGTCCCCAAACGTGTTTGGATACTCGTCACCTACTCCCCAGGTGCCA
TCTAAGAGCCACCCTCTTGCCTTGGCTTCGACTGATGCTGTTTTGTATGGTCAGAGTAAC
CCTAGCCTTGTTGAAGCTGGACCATATTATCCATCCTCATATGTCTCGCCTGCAATTGGT
AGTGATGGTCCCTTGAAAATCCCCCACCAATCTGGTTATGAATTGCTGTCTAATTCTTAT
GTTAGAACGTGTAATGGATCATCTCATGATGATTATACTCAAAGCTCATTGGGTTTGGAG
CATGCGACTCAGTGGAATGGCTTGTGGGAGGGAGTTACTGATTGGAATCAGAGCAAAAAA
TTGCAACTTGATGGAGGTTTTTGTGAGGAGCAGAATTTTATTAATCAAGGTATCCTTCAA
AGGACACTGGATTATAAGGCCTTCCTTGTTGAAAAACCCAAGTCAATGCCTACAACACCA
CCAATGTTGATATTCCCCCCAGCACCACAAGCCTATCCTCAGGTGTCGTCCTCAAATGTA
GTGAATTCTCCAAACACTCAAATCCTGCATGTCACTTCACATGGAAAGTCCTCAAGGAAG
CGCAATGCTAGTTCGAATGATAGGATGCCAATGATGAAGCCTTCACCTGCTGTTGTCATT
AGACCCCTGGGGCAGGATACGTATTCATCTAAAAATTTAAATACTGGTACTGATGGTGAT
GAGAAGGATTTTGCTGGCAATAACCCCTCTTTTGTGCAAGAACCTAATCCATTGATTAGC
TCTGAAGGCAAAGTTTGCTATGATTCCAGCCAAATTAATTTTCATCTGAAACAAAATGAT
GATTCCTTCACAGAAATTCCCTCCAAAAACCATGAAGAGTTGCCAAGCAACAAAAATATT
TCTATTGATTTCTTGGATAAACTTATCAGAGAAAAAATGGAAAATAGAGCTCCTTGCAAA
AAACTAGATTTCTTCAATTTGGCTATGGATGGTCATGAGGCTGCTGGTTCTGTAGAAATT
ACCTCGAAAGTAGAGGCATGCAATGGCTTGAATCTGCAAGGCCCTCAAATTTCCTCTTCC
ACTAATGATGATGCTGTAAAATACTGCCCTGAGAAACAAAGTAATATCTCCATGACCTTC
AATCATGAGAGTCTGGAGCATCGTCCAGCCTCTTCAATTAAGAGGCCTTTAGTTGCTAAT
GTGTTGTTTAGAGAAGGAATTGCTGATGCAATGAAATATGGACCCAGCCAAAGGAAATCA
AGCTATTGCAATGAAGCTCAAGTTTCTGATGTCTTTGATGAACCTAGGAAAGAAAGTATA
CTGCCTGATTTTAAAAATGTTCACGCTAAGCAGAGAAGTCTTGAAGAAAGTGAGTGGCCA
TCTAAGAAAAATTCTGATGTTGCAGATGGTAGAAGGAAAATCAATGATGACCCTGATGAT
TGTTCATCTCATGTGCCATTCCATGCTATAGAACAGGTCTTATGTTCGCCACCTTCCTCA
GAAGGTGCTCCTCCTCAGCACACTCAAACACAGGTTGGGGAATCATCGTCAAAGATGCAT
GCTCGAACACTTGTCAATACAATGCACAACCTCTCAGAATTGCTTCTATTTTATTCTTCA
AATGATATGTGTGAATTGAAGGATGAGGATTTTGATGATCTTAAAGATGTGATCAACAAT
CTTGATATTTTTATATCCAAGAATTCGGAAAGGAAGAATTCAACACAAGAATCATTGATT
CATCGGCAAGCCACTTCTCAATCTCCTGGAAAGTTATCTGAGCCATACAAGCATTTTGAG
GACGAGAAGGGCATAAAATTGTGTCTGATGAGAAAAGAGAAACTGTCAAATTTGTTTCCT
ATGAGGGGTGCTGCAGATACAGTCAACGATGATAACTTGACCCAGGCTTTAAAGAAGGTT
CTTGCCCAGAATTTTCCGATCAAAGAAGAATCGAAGTCTCAAATTCTTCTGTATAAGAAT
CTATGGCTTGAAGCAGAAGCCTCACTATGTTTGGTGAATTGTACGGCACGTTTTAATCGA
TTGAAGCTAGAGATAGAGAAAGGCAGCTCACAAAATGTCAAAGCCCCAGTTGTACCAGGA
AATTCTATGATCATGGAGAATCTTTTGAGGCCTAAGGTTTCATCTGACATGTTGCCTGCT
GAAGATGAGGTTAGCCCTGCTCACAATGTTCCAGATTCATCTATCTTAAGCAGAAACAGA
CATTCAGATGATGTCATGGCCAGAGTTAATATCATAAGAAGCCGGTTTGATGAATCTAAT
TCTCTGAATACTTCACCCGTGGAGAAATTGTCAAGTCCTGAGGTTTCTCCTGATCTGAAC
AAGGTTGACAAAATGGCACATGACACAAAAGATAGCTCCAAGTCCAATATATCTTTCCAG
GATTCTATAAGGGGAGCAAGCAGTCATGCAGATAATGCTATGGACAGATTTCGTATCTTG
AAATGCCGGGTTGACAACTCTAGTTCTGTGAATACATCAACTGGGGGGGTATTGGCAAGC
TCTTTGGTTTCTCCGGATCAGAACCAGGTTGACAAGCTGGCACGTGATACAAAAGATAGC
ATTAAGTCCTATACCATCCAGGATTCCCCCATGTCAGGAAGGAGCGGCCATCCAGATGAT
GTTATGTCTAGATTTCATATTTTAAATGGTCGGGATGACAACTCTAATTCTGTGAATATA
TCAGCTGTAGAGAAACTGTCATGTTCCAAGGTTTCTTCTGATCTGAACAGGGTCAGCAAA
TTGACAGATGATACAAAAGATAGCATAAAGGCAGATGTAACCAACCAGGATTCTCCCATG
TCAAGTGCATCAAGCCAGGCAGAAGTTGTTGAAGCATCTGTTATTTTGAAACACAGAGAT
GGCAACTCAAGTTTCTTGGATATGGAAGAGCACCAGCTAGAGAGTATTGATTATGGGTAC
ATGGATCTGGTAAGGCTTGCTCGGATGGGTAAAGATGGATCGAAAGACAGAACTTTGGAT
GTAAATATGGAACCTCTCATCCCAAATTATCCAGCTGACTCTACTGAAGACAAATCAACT
GTGAAGGAGTTCCGTTTATTCATAAATGATGATGTCGAGACTCAACCCCGCCTCACCAAT
AGGTTCGGAGACCAAACCCATGCTGGGTGGTATGATAGTTGTTCCTCAGACTGGGAACAT
GTCTTGAAGGAAGAGCTTGCAGGGCAGGGTTATTAA
>EVM0008117
ATGCTTCTCCTGGAAAACATGTTGTTTTGCTACTGCCTTGCTCTCTTCTTCCTAATCTTT
CTTGTGATTAAATATGTATTCCATGGTAACAAAAACTTGCCGCCAGGTCCCCCTTCTCTT
CCAATAATAGGCCATCTCCACCTTCTCAAGCCACCTCTGCACCAAACGCTACAGACTCTA
TTGCAGCAATATGGCCCAATTCTTTCCCTTAAAGTAGGCTGCAGGTCTATGCTTGTTCTT
AGTTCTCCATCAGCTGTTGAAGAATGTTTCACAAAGAACGACGTCGTCCTTTCCAACAGG
CCTACTTCGTTTGTCGGAGATCATTTAACTTACAACTACACCACCATCACCTTCTCTCCA
TATGGCCATCTCTGGCGTACCCTCAGGCGTTTCGCCGTCCTTGAATTGTTCTCTCAGAAA
GCCCTCAATAAGTTCTCTGCCGTCCGCAGAGAAGAAGTTTGCTCCCTTCTCCGACAATTG
TCTAAAGTCTCCTGTAGTGGCACCAAAAAGGTGGATTTGCACTATTTCTTCTCACTCCTC
AGCTACAATATCGCTTTGAGGATGTCTGCTGGTAAGAAGTATATAGAAGAGGAGATTGAA
ATCAAAAAGATATTCAATCCACCTATATCTATTGGTTTGTGTGATTTCTTTCCTGTTTTG
AAATGGATCGATTACAAGGGGTTTCAGAAGAGTGTTATCAAGCTGCATCATGGGAGGGAT
GGATTTTTGCAAGACTTGGTAGATGAGATTCGACAGAAGAAAACCAGTTCATGTTCAAGT
CCTGATGCAAAACTGGAGAAGACAGCCGTGATCGAGATTTTATTGTCTCTCCAAGAACAA
GAACCTGATTTCTATACAGATGATATCATCAAGGGTCTCGTAGCGGCAATGTTAGTTGCA
GGAACAGAGACAGTATCTGTTACCATGGAATGGGCAATGTCAGCTCTCCTGAATCATCCA
GAGATATTGCAGAAGGTAAGAGAAGAGATTGCTAGTCAAGTTGGGCATGAGCGCTTGGTA
GAGGAGGTGGATCTTCCGAAGCTAAAATATCTCCGTTGCGTTATCAACGAGACACTTCGG
CTGTATCCTGTTGTGCCACTCCTGCTCCCCCGTTGCGCATCTGAAGACTGTACCGTGGCA
GAATTCAAGGTTCCGAGAGACACAATACTGCTGGTGAATGCTTTCGCCATGCACAGGGAT
CCCGAGATGTGGGAAGAGCCTAACAGGTTCGAGCCAGAGAGATTTGAAGTGACCCTGGAG
GAAAAGGAAGGCGTCAAATTCATTCCATTTGGTATGGGAAGGAGGGCTTGCCCGGGATCT
AACATGGGTATGCGCGTAATCATGTTGGCAATGGCTGGACTTATTCAGTGCTTCGAGTGG
GAGAGGACTGGACAGGAGATGGTTGATATGACACCAGTAGCATCAACTTCTATGGTTAAG
GCTCAGCCTTTGGAGGCTTTTTGTAAACCATATGGTTCCATGGCTAACCTATTCTCTCAG
CTCTAG
>EVM0014436
ATGGCAATTTCACTTCTCCACCTATCATCACCGTTCCTCCTCTCCTCCACAACACAGAAA
AGATTTCTCTACCATCACCACCACAATTACAAGAACACACTTCCAAAAATACCCTCGTTT
TGCTTTAGAAGTGGGAGCAGCAACACTCCCCCGGAAACAGAGTGCCCTGTTCCAGTCGAT
CAACAACCCATAAATGAATACCAAAATCTCTCCACTTCCTTCCCTTTCTCTTGGGCTTCA
GGTGACATTGTCGAATACTGCTCTCGTTTGTTAGTTACTGGCGCGTCTTTGGCTATCCTT
ATCGCCCTACCTGTTGCTTGGTTTGGCACCGTGGGCCCTAAAACTGAGCCATTGAAGCCA
GTTCTTGCAGCATTATCGAGTGGGGTTTTGGTTGTTAGTCTTGCTGTTGTTAGAATGTAT
CTGGGTTGGGCTTATATTGGGAATCGACTGCTCAGTGCCACTGTTGAATATGAAGAGACA
GGGTGGTATGATGGTCAGATATGGGTGAAGACAGCTGAAGTTTTGGCTCGAGATCGGCTT
CTTGGTTCATTTTCAGTAAGTAAATCATTCCAAAGAGACTTTTTTCCTGATTGTGGAGAG
TGGGAGCAGTGCCTGCTATATATTGAGAAGCATAATGGTTTAAAATGGTTTTACCGTGCC
TGCTATTAA
>EVM0038344
ATGGCGGTGGCAGAGGTAGCTAGAGGAGATAACTCGAGCTCTCATATTCTTCGATCTTCA
TCCCTCACCCTTGACACCTCTCTTTCCCTACCTGATTTGACTCCGCCTCTCATTGAGCTG
TGCAAGGATTTGTTTAAGAAATGGTCGGACTTGGATGATTCTTCCTTCTCTGTTGAGACT
GTTTCCGGTGGCATAACAAATCTCTTGCTGAAGGTATCTGTGAAGGAAGAAGATGGAAAC
GAGGTGTCTGTAACAGTTAGATTATTTGGTCCTAACACTGATTATGTTATCAATCGAGAA
CGCGAGCTTCAGGCCATCAAATACCTCTCGGCTGCAGGATTTGGTGCCAAGTTACTTGGA
GTATTTCAAAATGGCATGGTCCAATCTTTTATAAATGCACGAACGCTGATTCCGCAAGAC
ATGAGAGAGCCGAAGCTGGCTGCTGAAATTGCCAAGCAACTCCATAAATTCCATCAGGTG
GATATTCCAGGTTCTAAAGAACCTCAGTTGTGGAATGACATCTTCAAGTTCTATGAAAAT
GCATCCATTCTTCACTTTGATGATATTGAGAAGCGAAAAAAATATGAGACCATTTTGTTT
AAGGAAGTTTACAATGAAGTTGTTGAAATCAAGGAATTGACGGGTCTTCTCAATGCTCCA
GTGGTTTTCGCTCATAATGACTTGCTTTCAGGGAATCTGATGCTTAATGACGACGAAGAG
AAACTCTACATCATTGATTTTGAGTATGGATCATACAGTTACAGAGGTTTTGACATCGGA
AATCACTTCAATGAATATGGAGGCTATGATTGTGACTACAGCTTATACCCAAGTAAGGAT
GAGCAATATCATTTCTTCAGGCATTATTTACAACCTGATAAACCACATGAGGTATCGGAC
AAAGATCTTGAAGCTATATTCATAGAGACAAATACTTACATGTTAGTTTCACACTTATTT
TGGGCTTTATGGGCACTAATCCAGGCCAGGATGTCTCCGATAGATTTTGATTATCTGGGT
TATTTCTTCCTGCGATACAATGAATTCAAAAGGCAGAAGGAAAAGGCTTGTTCACTGGCA
CGGTCATACCTCTCAGGACGAGAGAGTTGGTAG
>EVM0016368
ATGTCTCCTTTCCTCTCCTTTTTCCTGGTTCTGCCGCTACTGTTAGAATCAAAAGCTAAG
GCCATCGAAGCAGATAGCTGCTCACCGATCACCCATCAGATAACGGGGAAGATTGGTGGG
GTTATCAATTATAGCTCTCGTGTAGGCAAGGAGCAGAAAGTAGCAATGGAGATGGCTGTT
GAAGACTATTTTCGTTCAAGTTGCTCTGAGCAGCTAACTCTGCAACTTGAAGATTCAGGT
GGAGATTCATCTACAGTTGCCTCTGCAACAACTGAGCTCATCAGTAGCAAGCAAGTCCAA
TCGATAATCGGGACAATGACGGCACAAGAAACCGGTCTATTTTCGGAGGTTGATATGAAC
ATGAAGAACATCCCTATCATATCCATGACTTCGCCTGCAATAACTCCGCCATCGATGGCA
CATCAATTGCCGTATTTCCTACAAATGAGTAACCATATAACCCTCCACATGCAATGCTTA
GCTGACATAGTCGGCCACTTCAAGTGGAGGAAAGTGACGGCATTGTACGAGCACAAAAAT
GGTTTCTCTGCTTATTCTGGGATTGTAACTCTCCTATCTGACATGCTTAAAGCTGTCAAC
TCAGAGATTTCAGACCACTCAGATCTTTCTTCCTTGTCTTCTGTATTAAACCCAGAAATC
ACCATTGAACAAGAGCTTATCAAGCTGAGGAGCAAAAGCAACAGGGTCTTCATAGTTTTA
GTATCTTCTTTGGAATTGGCTATCCTGCTCTTTGAGAAGGCAAATCAAATGCGGATGATG
GAGAAAGATTATGTATGGATTGTCACAGATGAGATTGCAAGCCTTCTCGACTCTGTTGAT
TCTTCTGTCGTGAAAAACATGCAAGGCGTGATTGGTTTCAAGACAAACTTCGCACGCACT
CGTGACACTTTTAAACGTTTTAAATCTAGATTTCGAAATAAGTATGGATCAAAGTACCCA
GAAGAAGAAGAATATTCTAATCCAAGTATCTTTGCACTCCGAGCATACGATGCAACTTGG
GCTATTGCTCGAGCTATGGAGAAATCGCAGGGCAAAATAACCTCAGAAGAATTATCTGGG
AACATTTTATCCAGTATTTTTGAAGGTCTAAGTGGCACCGTGAGGTTTGAAAACAATGTA
TTATGGCAATCGCCATCGTTTCAGATCATTAACGTTGTCGGTAAAAGCTACAGAGTGATG
GCAGTTTGGTCACCGAATTTTGGATTTTCACAGAGTGAAGAGAAACATAATGGAGCGACT
GCCAACGGTTCTTTGAAAAACTGGGGTCCAGTATATTGGCCAGGTGGAATGCCAAGCACA
AACCCAAGAGGATGGGCGATTTCTGATGCAGATATCCCATTGAAGATAGGGGTTCCTGCT
ATGGGTGCTTTCAATCAATTCGTGAGGGTGACTTTTGACCAGACCCAGAATGAAACTTGT
GTAACCGGGTTCACAATCAATGTATTCGAAGCAGTTGTCAAGCGCCTGCCTTATAACTTG
CCTTATGTGTTAGTTCCCTTTTATGGAACATACGATGAGATGGTGGAGCAAGTTTATCTC
AATGGCCTGGACGCAGCTGTTGGAGATACAGAAATAATGGCAGATCGATTTCAGTACGTA
GAATTTTCGCAGCCATATGTTGATTCCGGACTTGTCATGGTAGTAACTCAGAAAGCAGAA
ACATCGCATGCAACATGGATGCTGAAAACCTTTACGAAAAAATTGTGGCTTCTTATGATA
GCAATGCACGTGTTCATAGGGTTTCTAGTATGGCTAATTGAACGTGGGAACAACACTGAA
TTTGAGGGGATCGGGACAATGTTATGGTTTTCAGTTACCATAATCTTCTATGCACACAGA
CAACCGCTCACAAGCAACTTATCTCGATTGGTGTTGACACCATGGCTATTCGTGATTCTC
ATTGTCGTGGCAAGTTTTACAGCTAGCCTTTCCTCGGCAATGACAATCTCAAGGATCGAA
CCATCGGTGTTGGATATTGAAACACTTCAAAGAACAAATGCACCTGTTGGTTGCAATGGG
AATTCCTTTATTGTAAGATATTTGATTAATGTCCTGCTTTTCAAACCAGAGAACATAAAG
AGGATTAAATCAATACATGATTATCCAGAAGCCTTCGAGACTGGATATGTTAAAGCAACA
TTCTTTGTGGAGCCTCATGCAAAAGTCTTCCTTGGAAAATACTGCGAAGGTTACACCAAA
GCAGGACCAACTTTCAAGCTAGGCGGTTTTGGCTTTGTGTTTCCAAAGGGTTCACCTCTG
GCTTTTGACATCTCGGAGGCAACCCTAAAAGTTATAGAGAGTGGAGAATTGCGCCAGTTA
GAAGTGTTGATCTCCTCTTCTAATTGCACCTCTCAAGCTACAGCCATGGAAACCTCAGGT
TTAGGCCTGGAACCTTTTGCTGGTCTATTTATATTGTCAGGTACCATTGCAGCCTTCGGA
TCCCTCGTTGCCATTCTTCGTCTGGGTAGGAATGTGCAAATCTTGAGTTACATTCAAACA
GAACTCACAAGAAGAAGAATCTGGAGATGGGCAAGTATTCAATTATCCAGAAAAAGTTCT
ACCAACCCCGAAACAAATGGCCGGGTGGAGATTTCTTCGACCCAAGGGTGCTGA
>EVM0016369
ATGGCTAAGACATTCCAATATTCTGCAGTCCTACTTTGCGTTGTTCTCGGGGTTTTAATT
AGCGGTTCAGACCAATTACAATCCTCCCAGGGTGAAACCCTTTTAAGAATTCAGCGGCTT
TTGAACTATCCATCTGCTCTAAGCAGCTGGAATAGCACCACTGACTTCTGCAATACCGAG
CCAGATGCTTCTGTAACCGTGGTATGCTATGAGAACAGCATAACACAGATGCATATTATT
GGCAACGGGGGAACTCCACTTTTGCCTAGAAACTTCTCAATCGATTCCTTTTTCACAACG
CTCGTTGGTCTGCCAAACTTGAAAGTCTTGACACTGGTTTCTCTGGGTTTATGGGGTCCC
TTGCCTGGTAAAATTTCACGTTTGTCTTCATTGGAAATACTTAATGTGAGTTCAAATTTC
CTATATGATGCCGTTCCTCAAGAAATTTCATCTCTCGCTACCCTCCAATCACTGGTTCTT
GACGATAATATGTTCGCTGGTGAGGTGCCATATTGGATCGGCTCACTTCCAGTTTTGTCT
GTCTTGAGTCTCAAGAAGAACATGCTCAATGGTTCATTGCCGGATTCGTTGAGTAATTTG
GATAATCTTAGAGTTCTAGAACTTTCGAATAACTACTTCAGAGGAGAAGTTCCTGATCTT
AGCAGGTTGACAAACCTTCAAGTTCTTGACTTGGAAGATAATGCTTTTGGACCGAAGTTT
CCTCTGCTTGGGAACAAGTTGATCTCTCTTGTGTTGAGCAAGAACAAGTTCAGGGATGGC
CTTCCAGCTGAAGTGACCTCCTATTATCAGCTTCAACGGCTAGATCTCTCAAACAATAAA
TTTGTGGGACCATTTCCACAATCATTATTTTCATTGCCTTCAGTAACTTACTTGAATGTT
GCAGACAACAAGTTCACAGGAATGCTTTTCGAAAACCTGTCGTGCAGTGCTGACCTTGAT
TGCCAAATTGTCTTCTGCGGACTCCAAGAAAAAGTCTTGTATGCTGCGAACTGTCTGGCA
ACCGGTGATGAAAACCAACATCCCATCTCCTTCTGTCGTAATGAAGCTCTAGCTGTTGGG
ATTTTGCCCCAGAGAAAGAAAAGGAAAGCTTCTACAGAAACTATTGCATTCTGTGTAGCT
GGAGGGATTGCTGGAGGGATCGCCATTGTTGGTTTAATTTACCTTGCCGTCAGAAAGGTG
AAATCAAGGAAGACAATCGAGAGACCAAATACTAGAACAATTGCAGAGAGCGCATCAGCA
GGGTACCCTTCAAAGCTGCTCTCCGATGCAACTGGAGCACTTGGCCTTCCACCGTATCGT
ACTTTTTCACTAGAAGAGATTGAGGAGGCCACAAACAATTTTGACACATCTGCTTTCATG
GGTGAAGGCTCTCAAGGGCAGATGTATAGGGGCCAGCTTAAGGATGGATCCTTTGTTGCT
ATCAGATGCTTAAAAGTGAAAAAAAGTCATAGTACCCAAAACTTTATGCACCATATAGAG
CTGATCTCGAAACTAAGACATCGACATTTGGTCAGTGCTCTTGGACACTGCTTTGAGTGT
TACTTGGATGATTCAAGTGTCAGCAGAATATTTCTGGTTTTTGAATATGTACCAAATGGC
ACGCTAAGAAGTTGGATCTCTGGAGGACATGCTAGGCAAAATTTTCATTGGACACACCGT
ATAGCTGTTGCAATAGGTGTAGCAAAGGGCATCCAATTTTTGCATACAGGGATTGTGCCT
GGTGTATATTCAAATAATCTGAAGATAACAGATGTTTTATTGGATCAAAACCTTGTTGCA
AAAATTAGCAGTTATAACCTACCCTTGTTAGCAGAAAACAAGGGAATGGTTGTCCATAAA
ACATCATCTGGTGCATCCAAAGATCTTAGCACCAGTGCAAGGATAAATCAAGACCCGAAG
GTTGATGTTTATGACTTTGGATTAATATTGCTTGAAATCATTGTGGGGAGATCATTGACA
TCTATGAATGAAGTAGCTGTTCTAAAAGATCAGTTGCAAGCAAGCATTACAAGTGATGAT
CCAGCTCGAAGTAGCATAGTTGATCCAGGTTTGCGAAGATCAAGCTCAGATCAATCTCTA
AAGACAATGATGGAGATCTGCGTCAGGTGTCTGCTAAAGAACCCTGCCGATAGACCTTCC
GTCGAGGATATACTATGGAACTTGCAGTTTGCTGCTCAAGTTCAGGATCCATGGCGGGGA
GACTCCCAGGGCAGTAAAGGATCCCCAGAAAGGCAATGGTTGGCCATTGAGGGTAGTAAC
TATGAGGAAAATATTATGTGTTTTGCAAAATAA
>EVM0016364
ATGGATTCTATAAGAAAGGCTAAAAAGATTCAAGCTATTCACAGTTTCAGGAATCAGTTT
TATTACAATCTCATGTTTCATTCTGTCCTCGCCTTGACATGTAGTTTGCTTTGTTCATCT
CCTCTTTGGTTTCCCTCTCTATATTCATCCATGAAGAATTCTCTGTTTCTATCTCTCCCA
AATAAGTTTTCCTCATGCTTTGGCCCCAAGTGCTTGTTTATACTAGTCAATGTCATTGTT
GTCTTACTTCTTGGGGAGTCAAGGCTTGTTGGGTCACAGCGATCTCCAGGAGGCGAAATT
TATGATGAGTACGTAGAGAGGAGCAGGAGCCTTAGAGGAGTCCCGACTCACCAAGACGAG
GAAGACAAACAGGAGACTGATCAGGACCAACAGACTAATATTCAAGCTAAAGAAGCTGTA
GTGAAGGAACAAGATAAGAAGGAAGTTCCTGAATTATCCAACGAGGGAGGTAAGGATGTT
CATGAAGAAGTTGAAGTAGAAGATGATCCGCACGGGGAGAAGGAAATACTTGAAGAAGAA
GAAGAAGAAGAAGAAGAGAGTGGGTTGCCCCCGGAGGAACTTAACAGAAGAGTTGAAGAG
TTCATTGCAAGGGTTAATAAGCAAAGGTGGCTTGAAGCCCAGTTTTTAATCTGTTGTAAG
ACATAA
>EVM0016365
ATGATCGCGCTGGGCCGCCATTTTCCCACCGCCAAAGCGGCTGCACCGGCTGCTTACCGC
CTGTTTAACATCACCATGAGCAGATTCTTCAGCACTGCAGGCGCAGCAGCTGAGGCGCAG
CTGGACCTCGACTACTATAACGAGCCACCCCGACGCAATCCGCCTGGCGCCATGGCTGAC
ACGGAAAACTCGGTTCCAGGAAGAGGAGTGCAGTGGGCGTTTATAGGAAGCCCACGCGCG
AAGAAGCGCGTGTATGCAGAGACACTCTCGAAGCTTCTGGTAGTACCTTGCATTTCCATG
GCTAGTCTCGCTCGCCAAGAACTTAACCCTCGCTCTTCTCTGTATAAACAGATTGCAAAT
GCTGTGAATCGTAGGATGCTTGTTCCGGAGGATATAATTTTTGGCCTGTTATCAAAGAGG
TTGGAAGATGGGTATTACAAAGGTGAAACTGGATTTATTCTGGATGGAATTCCTCGTTCA
CGGTTACAAGCTGAGATTCTTGATCAACTTGTGGAGATTGATTTGGTTGTGAATTTTAGA
TGCACTGATGATTACTTGGTGAAACACCAACAAGAAGGTGTCTGGAAAGAGAGAGTCTAT
GCTGAACAGAGCAAGCCACTAGAAGATTATTACCAGAAACAAAAAAGGCTTCTTGACTTT
CAAGTGGGCAGTGCACCAGCAGAGAATTGGCAGGGGCTGTTGGCTGCATTGCATCTGCAA
CACATAAATGCTTTGTGCTCTTCAAAGAAACCACCCGCACCATCAAGCATGCTCTAA
>EVM0016361
ATGGCTGGCAACCAAACATCCCTCAATGTCGCCAAATTTGCTCTCCCTGTTAATGATGCT
GAGCAACAAGCGACCTTGGAGGTTGAAACCGAAGAATATGACTACTCAAAACGAGCACAG
TGGCTACGAGCTGCAGTCCTTGGAGCCAATGATGGTTTGGTCTCCACTGCATCGTTGATG
ATGGGCGTGGGGGCTGTGAAACAAGACATTAAGGTCATGATATTAACCGGGTGTGCCGGT
TTGGTAGCTGGGGCTTGTAGCATGGCAATAGGTGAATTTGTGTCTGTCTACTCACAACTA
GAAATTGAGTTGGCCCAATTGAAAAGAGAAAAGGAAAGAAGAAATGATGGAGGGAAAGAT
GAACAAGAAGAGGGAGAGAAGGAGAGTTTGCCAAATCCATGGCAAGCAGCTGCAGCTTCG
GCTTTAGCCTTTTCAGTCGGTGCATTAGTGCCATTGCTAGCTGCTTCTTTCATAAAAGAG
TACAAGGTGAGGGTCGGAGTTGTGTTTGCGGCCGTGACCTTGGCTTTGATGATCTTTGGG
TGGTTAGGGGCTGCGTTGGGGAAGACACCAGCGGTTAGGTCATCACTTAGGGTTTTGGTT
GGAGGATGGCTGGCTATGGCTATCACCTTTGGTCTTACCAGGTTGATTGGATCAAGTGCG
CTGTGA
>EVM0043532
ATGGGCGGGGAGGAGAATCAGGTGCACATCTTCTTCTTCCCCTTCATGGCACATGGCCAC
TTGATACCAACCATAGACATGGCAAAGCTATTTGCTTCTCGAGGAGTGAAAGCAACCATA
GTCACCACTCCTCTCAACGCACCACTTGTTTCCAGAACAATCCAGAGGTCAAAAAGCTTC
GGTTTTGACATCAATATCAAAACCATCAAGTTTCCCGCTGTTGAGGCTGGGTTGCCAGAA
GGATGCGAAAACGCAGAGTCGATCACTTCTCATGAGTCAGAGGGAGAGATGACCAAAAAG
TTTTTCGAGGCAACGGCCATGCTCCAAGAACCACTTGAAATGCTACTTCAAGAATGCCAC
CCTGATTGTCTTATTGCTGATATGTTCCTTCCTTGGGCTACTGATGCTGCAGCCAAATTT
GGAATTCCAAGATTAGTATTTCATGGCATCAGTTGCTTTTCTTTGTGCACTTCAGATTGC
TTGATGAGATATAAGCCATTCAAGAAAGTTTCTTCTGATTCTGAACTGTTTGCGGTGCCT
GAGCTTCCTGGTGAAATCAAGTTCACAAGCAAGCAACTGCCTGATTATATAAAACAAAAC
GTGGAAACTGATTTTACTAGGCTAATTCAAAAGGTTAGAGAATCATCATGGAAGAGTTAT
GGGATTGTCATCAATAGTTTCTATGAGCTCGAGTCTGCTTATGCTGATTTTTTCAAGGAG
TTAGGGAGGAAGGCATGGCACATCGGCCCAGTGTCGCTATGCAATAGAGAATTTGAAGAG
AAAGCACAGAGAGGAAAGGAAGCTTCAATTGACGAAGACGAGTGTTTGAAATGGCTCGAC
TCAAAGGAGCCTAACTCAGTTGTTTATATATGCTTTGGAACTGTAGCCAATTTCAGTGAT
TCTCAGCTAAAGGAGATTGCAATAGCTCTTGATGCTTCAGGGCAGCAATTTATCTGGGTT
GTCAGGAAAGACAAGAAAGCTAAAGATAAAGAAGAATGGCTGCCTGAAGGATTTGAGAAA
AGAATGGAGAGCAAGGGGCTGATTATAAGAGGATGGGCTCCACAAGTAATGATTCTTGAT
CACGAAGCTATAGGGGGGTTTGTGACTCATTGCGGGTGGAATTCGACCATTGAAGGCGTA
GCTGCCGGGAAGCCGATGGTAACATGGCCAGTTTCTGCAGAACAATTCTTTAATGAGAAG
CTGGTGACTGACGTGCTAAAAATTGGCGTGGCTGTTGGTGTTCAGCAATGGGTCACAGTA
TGCGGTGATAAAATTAAGAGTGAAGCTGTAGAAAAGGCCGTGACTCGAATCATGATAGGA
GAAGAAGCGAAGGAAATGAGAAGCAGAGTTGAGGCCCTTGGAGGAATGGCAAAGAGGGCT
ATCGAAGAAGATGGTTCATCTTACTCTAATTTGAATGCTCTAATCGAAGAATTAAGAGGC
AGGCGCCACTGA
>EVM0034443
ATGACGATCACCGCCGACTCCTGTCTCGGCCCTGATGACAAGGCGTGGCCGCCTGGGTTC
AGGTTTCATCCGACAGACGAGGAGCTTGTGCTTTATTACTTGAAAAAGAAGATCTGCAAG
AAAAGGATAGAACTCAATATTATTCGGGAACTTGATGTTTACAAGTGGGATCCTGAGGAG
TTGCCTGGGCAATCAATATTGAAGACTGGGGATAGGCAATGGTTCTTCTTCACTCCAAGG
GATAGAAAGTATCCTAATGGAGCAAGGTCAAATAGGGCGACCAGACAGGGGTATTGGAAA
GCAACAGGGAAGGACCGCATTGTTGTGTGCAGTTCCCGGAATGTTGGGGTGAAAAAGACC
CTAGTTTTCCATAGAGGCCGCGCGCCAAGTGGTCAGCGAACTGATTGGGTGATGCATGAG
TATACTTTGGATGAAGAAGAACTTAATAGATGCTCAAATGTGCAGGATTATTATGCGCTT
TACAAGGTTTTCAAAAAAAGTGGACCTGGACCTAAGAATGGTGAACAGTATGGAGCACCT
TTTAAGGAAGAGGACTGGGCTGATGATGAATATCCATGTGTCAATGGTATGGTCGCTCCA
GAGATTCCTGTTGTGCAGCATAATGAAGTGTCTCATGTTGATAATGTCAGAGTGTCAGAT
CAACTTGAGCCGCTATTGGATGATTTTGAGGAGATAATAAAACAAATAGCTGAAGAACCT
GCACTTAACCAGCTGTTGAAAAATGATTATTTACTGTCCCAGGTTGGCGGTGAAGAAGAG
GCACAAAGTACTTTAGTTGATCCATCTTTGAAGGAAGTTTCTGAACCAGCTGGAGAGTTG
ACTACAAGTGGTCGGCACTGCAATGAACACACCAGCTTTAACTTTAATCAGTCAGCTACC
TCAACATTGCAATTGCATGAGTCACCTGAGGTCAATTCCAGTCCTAATTGTGAAGAGGCA
CCCCAGTTAAATGTAGAGGATTTCCTGGAAATTGATGATCTCATTGGTCCAGAGCCTTCC
TTCTTCAGCACCGAGCAACCTGCAGAAAACTTGAAGTTTGATGATTATGATGGATTGAGT
GAGCTTGACCTGTACCATGATGCACCCATGTTTTTTCATGGCATGGGACCTGTTGATCAG
GAAGCAGTTTCATGTTCATACGTGAATTCCTATGCGTGTGATATGATTAACCAAGCCCGC
TACCAGCTGCAGCCCAATATAATAACAAACCTGGTGGATTATCATTTGCAGCCAAATTTG
GTGGCCAACCAGGTGGATTATGAGCTGCAGCCACAATTTTTTGACTCTCATCAAAATAAT
GCACTGGCTACTTTAGAATCACACCATGGGATTCTTTTCCAACCACCAGGTGCTGTGTGT
GAATCGAGCAATAATTCTACTGGAGCCAATGGAAACCAAGGGAGCGAAGAGGGTGATGCT
GTAAATGGCTGGTTATCTTCTGCCTTGTGGGGTTTTGTGGAGTCTATCCCTACTACGCCC
GCGTCAGCTACAGAGAATCCTTTGGTTAATAAAGCTTTTGAGCGAATGTCGAGCTTCAGC
AGGATTAGAATGAATGTAAAAAACATCAATGTTGATGCAGGTAATTGTGCTGCAAGTGTA
AGGAGCACTGGTGGAAATAAGGGATTTGTTTTATTGTCAATTATTGGAGTCTTGTGCGCC
ATCATATGGGTATTAGTCGGAGGTGCCAGAGTGTTGGGGAGATCAATCTCCTCGTTATTT
ATGTAA
>EVM0010774
ATGGCTGCAACTGGCACCTCATTTGTTAAAGTACAGAGGAATTTGCTGAGGTTTATGACA
GTTCTACAATCAGCAGCTTGTGAGTGGTTTTTGATCTTTCTGCTGTTTATCGATGCTGCA
CTGTCATATCTGCTGACAAAATTTGCAAGTTATTGCAGATTGCAAATACCTTGCATGTTT
TGTTCCAGGCTTGATCATTTTCTGGGCAATGAAAAACCTGGATTTTATCAAAATGTAATT
TGTAGCAACCATAGATCAGAAATATCATCCTTGATTTCTTGTCACATTCATGGAAAGCTT
TCCAATGGATATGGAATGTGTGAGGAATGTCTATTGTCATCCACTATGAAAAGCAAATCA
AGTGTGGATATAGAGAGACTATTGATGGGTAAGTATGGGTTTAAAATCGGCGCATATGGT
TTCGAGAACTTTTTATGGGGCAGAGAACTTGTTTCTGGCTCTGTTGGTACAGGGATGTGC
TCATGTTGCGATAAGCCTTGGAGATCAAGACAGCCTTCCAACAGGGTAGCCCAACTGAAA
TCACCTAGGAGCGGGATGACTAAGCCTAATATTCCTATGCCCCGCCATTTGACCCACCGT
GAAAATATAAAGAAAAGGGGAGAGATTTTTCCTGGATCTGTAAGATCTCACCGCCTTGTA
AGGTGTGGTTACAATCCCGGGTCTCAAGTAGCATACACTGAGCTCAAGTTCACTTCTGAT
TCTGAGTCCGAATTCCCATTTTCTGATGATGATGAGGGCCGTAGTATTAGTCACAAAATG
AAGGAGTTGAAGGAAGAGCCTATAGCCCCCCCCAAAACATTGTCTGATTGTATATCCTTG
GAGAAGACGACTTATCATTCCTTGAAAGGCTTGGCTTCTGATGTTGAGCTTAAAAGGCAG
CAAGTTGACCATGAAAACTATCCCTCTGCCCTACCTCAGCTTATTTCTTTTGATGATTTT
CCTTCTTCATCCAGTGTAATGGATGCTCCCGTTAGAGTGTCATTGGTGAGAAGTGAGCTC
AAGTTTCCTTTCTCTCAGAATTACAATCTTTCTGCACTCTCTGATTTCATGTCACTAGCA
GTTCCCTCATCATTTAATGCTGTTGAAGGTTCTTTGGAAGCATCAGAAAGGAAGTCAGCA
AATGACACTGGAACAGGTGACAAACAAGATATATCCATTAACAAGCAGAAGGAAATTTCT
ATATTAACTGCATCAACCAGAGGAGGTGGTCAGGTTGCTAATGAATTGCCTTCTATAAAT
TCAGATAATGTGGATCTGATTGATGTATGGAAGCCTTCTGCCAATGGTGGGGACAGAGAA
TCAAACACTTCTATGGCAAAAAAACAGACTGTGAATGGACCTGAAAGAGTTGATGAGGAG
TCGACGGAATTGCCAACAGAAAATGTTTTTGCTGAAGGACCTGATTTATCTTCACACAAC
ACTATCACCCGGATTGAAGGTCATGATGATGAATTGCAGATGAATGATGCTTTGAGATCT
AATGGAGTTCAAATACTTAAGACAGAGATAGCTGAATCATCCGGTCATGAGTCTCTTGAG
GGAAGCTTTGTCAGTGAGATTGAAGGTGAAAGTATCATTGATCGGTTAAAGCGACAAGTG
GAGTCAGATAGGAGACACATAAGCACTTTGTACAAGGAATTAGAGGAAGAAAGAAGTGCC
TCTGCGATCGCTGCAAATCAGGCAATGGCCATGATCACAAGGTTGCAAGATGAGAAGGCA
GCACTTCATATGGAGGCCCTGCAGTACTTAAGAATGATGGAAGAGCAAGCAGAGTATGAT
GTAGAGGCTCTGGAGAAAGCTAATGATCTGCTGGCTGAGAAGGAGAAAGAAATACAGGAC
TTGGAAGCAGAGATAGATTCTTTGCAATTGAACCTCCCTGATGAATCAACAGCAGAGACT
ATACATGTGGAAAGTGCCAATCTGAATGTGAAAAACATGAGTTTGGAGAATACTTCCCCA
TGCTATGATGAAACCATTATTCCTTGTAGCTCATTGTTGAGGGAGGTCTTGAGTGACGAT
GAGAAACCTGCCTGTGTCAAATCTTCTTTGTCAGGATATGAAGATGAAAAATTGCTTATT
TCACAACATTTGAAGGTTTTGGAGAGGAAACTTCATCAATTTGCATCTCTTGGGGGTTTG
CCATTCATGGCTAATAGTGACTATTCTGAGGAAGCAGCTCATGGAGGGCTTAATGCAGGA
GAATCTCTAGACCATGAGGGGAGTCAAACAGCTGAACAGACAGAAGAGGATAATAAGTCA
ATGCAAAGGGATTCACCTGTATCTAATGGAAGCCTTCCTGCCCATGGAATGTCCAGTGCT
TCATTTGGCAAACATCAGGTTGTTGCTAACAATGAAAGTAACCATCTGATTTTTTATGGG
AAAAAATCCTCCAAGCAACACAAAGAAATTGATTTGGTTGTTCTTGAAAATGAAATCTCA
GACCTTAATGGAAGGTTGGAAGCACTTGAATTTGATAGGAATTTTCTGGAGCATGCTTTC
AATTCTCTTCAATCTGGGAAGGAGGGACTACAATTTGTTCAAGAAATAGCTCATCACCTG
CAAGAATTGTGGAAAATGGGGATGAGAAATAGTAGCTGGTCTGCTCCTTGA
>EVM0034442
ATGAAAGACTATAACATGGATGATGGGGAGGTAGAGCTTTCGGATCATGTTTTGTTACCG
AACCCTGATTCATCTGGCAGTTTGCAGAGTTCTGCATCTGTGGATTCACTTCTTGATGAA
TTCTTGAAGAATACGAGAACATGTACTCACACTCACACTTGCAACCCCATTGGCCCTGAC
GCAATCCATACACATACATGCTACCACACACACACCCAGGTCATTACTTCTGAAGAAGAT
GATGACTTAAACAATAGAGAGAATTCCAATTCTAAAGCAAAAAGGCCAGCAGGAAACAGA
GAAGCAGTTCGAAAATATAGGGAAAAGAAGAAGGCACGCACTGCTTACTTAGAAGAGGAG
GTGAAGAAATTGCGTTTATCGAACCAGCAGCTGATGAGGAAAATACAGCAGCAGGTAATT
CTTGAAGCCGAGGTTTTGAGGCTAAGAAGCATATTGGTGGACCTGAGGGGAAAGATTGAT
ACTGAATTGGGTTTGTTCCCGTTCCAAAATCTGGTTGACACTACTGCAGCTTTCAAGGAT
GGCAACTGTGGAGCGCATGTGTCTACTGGTGGGCCAATGATTCTACAGTGCCAGACAGAT
TTACCATGCTTCCATGCTCAAGTAGTAGGTTCATCTTCGCAGGTTAATAATGACGGAAAT
GGCAAGTTGATGGAATCATGGAAAGGGAATTGTCAGCCTGTGATAGCAAACTGTCAGGCT
AACATGGATAATATGGCAACCACAGAAGGACAGGCAATGGACATGGTGGAAGCCTTGATG
TCATCTGCCCCTCGAGTTCATTAA
>EVM0038343
ATGGCAGCCATAACCCCGTGCCTCTATTGTTCTTCCATGGCTATCTCCAAACTACCCAGA
AGCCATATTCCTTTGGGGAACATTAACCACGTCAATGCTGCTTGGTGGGGTCGGCAGCTC
TCATTCAGATGTTCTCTCAAAGCCTCCCATAAGGCTCAGCTCCGTGATAAACTGAAAGTG
AAGCTGTTTTCCTTAAAGGAGTGCGCAATCTCTATTGCTTTGGCAGTTGGATTGGTAACA
GGAATGCCTTTTGTAGATTGGTCTCCAAATGCTTATGCAGCTAATCCAGCGATGCCTGAT
CTTTCAGTGTTAATATCTGGACCACCAATCAAAGACCCGGGTGCATTATTAAGATATGCT
CTACCAATTGACAATAAAGCTATAAGGGAAGTACAAAAGCCACTTGAAGATATCACAGAT
AGTCTCAAGGTTGCTGGAGTCAAGGCACTTGATTCTGTGGAGAGAAATCTCAGGCAATCA
TCTCAAGCCCTTAAGCAGGGAAAGAGCTTGATTATCTCTGGCTTAGCTGAATCAAAGAAG
GACCATGGAGTGGAGCTGATTGATAAGCTTGAAACTGGAATGGATGAACTTCAACAGATT
GTGGTAGATCGGAACAGAGATGCAGTAGCACCTAAGCAGAAGGAGTTGCTTGCTTATGTT
GGCAGTGTTGAAGAGGATATGGTGGGTGGCTTCCCATACGAGGTGCCTGAGGAATACCAG
AGTATGCCTCTATTGAAGGGAAGAGCAACTGTTGATATGAAGGTCAAGGTTAAAGACAAT
CCCAATGTAGATGAGTTTATGTTCAGAATTGTTCTAGATGGTTACAATGCACCGGTAACT
GCTGGGAACTTTTTGGACTTGGTGCAACGACATTTCTATGACGGAATGGAAATTCAAAGA
GCGGATGGCTTTGTTGTTCAAACCGGGGATCCTGAAGGTCCCGCAGAGGGTTTTATTGAT
CCTAGTACAGAGAAAACTCGGACAATACCTTTGGAAATTATGGTCAATGGAGAGAAATCA
CCATTCTATGGGGCAACTTTGGAGGAGCTTGGTTTATACAAGGCTCAAACGAGGCTTCCA
TTCAATGCATTTGGAACAATGGCCATGGCCAGAGAAGAGTTTGAGAACAACTCAGCTTCA
AGCCAAGTATTTTGGCTACTAAAAGAAAGTGAGCTTACTCCCAGCAATGCAAATATATTG
GATGGTCGATATGCTGTCTTTGGTTATATTACAGAAAATGAGGATTATTTAGCAGATCTC
AAGGTTGGTGATGTCATAGAGTCCATTCAAGTGGTTTCTGGCCTAGATAATTTGGTCAAC
CCAAGCTATAAAATTGCCCGTTAG
>EVM0007596
ATGGAAGGTCCCAGATCAGAAAATGCTGCAGACATGACCTCAAAAGAAACGCTAATTAAG
CGATACAAGCTGAAGCCCATTTGGCGTTTATTTATGATTGTTAATCTTGGCCTTGGAGCT
TACATGTTTGTCAAGCCAAAAAAGAAAACGACAAGCAAAGAAGCAAACAGGGGTTTGGAA
AATGATAAGATTCCTGTAGAAGCTTTCTTGCAACCTTCAGCCACTTCAATTCCTGAAAGA
CCACCTACTCCAGTTATTCCGGAGGAAAGGGAGCGCGTACCGGAAGATCAGCAGCATGAC
CTTCTTAAATGGATATTGGAAGAGAAGAGAAAAATCAAACCCAGGGATCTTGAAGAGAAG
AAACGAATTGATGAAGAGAGCCATTCTGAAACATTTTATACGCTCAAAGTCCAATCCAAG
TCTTTAATTGATACTTTAACAATGAAAAGTTACGAGTACCTCGAAGGACGAACTTTAGCC
TTCTGGGCTGCTCATGAGTTAGAGATTCTGCAATTGGATATGCTTGACTTTAACATTTTC
TTCAATGTCTTGGCTAGTCAGAAAAATATTGCAATTGTAAAACACCAGTTGGTTAAACGA
GTGATTGAATTAACAGATGGTTTGCAGGGACTACCTTCCTGTGGTTAG
>EVM0019807
ATGTTGCAGAGCACAGGAGGACCTGGAAATATTGTTGAATGCACTGTTTTTATCAATGGA
ACAACTCCAATAGGGACAACAGACAGTGATTTTATTTGTGCTACTTTGGACTGGTGGCCT
CCTGATAAATGTGACTTTGGAACCTGTAGCTGGGGCAAATCTTCTTTTCTTAACCTGGAT
CTTACCAACCCAATATTGTTGAATGCAATCAAAGGTGAGACACATTTACCAAGTCTTACT
GAAAATTCATGCCTTTTCCCTCTGAAAATCAGATTGGGGGGCACTTTACAAGATAAAGTC
ACGTATGAAAGACCAGGTGAACCTTGTCCTAAATTTGTCAAAAGTAGTTCAGAAATGTTC
AGCTTTTCCCAAGGTTGCTTGCCAATGTCTCGGTGGGATGAATTGAACAACTTCTTCAAA
CAAGCCGGGGCTGTTGTTCTTTTTGGGTTAAATGCTTTGAGTGGCAGGACAACAGCAGCA
GATGGTTCCTCTGTGGGTGCTTGGAATTCAAGTGATGCTGAATATCTCATGCGATATTCT
GTTGACAAGGGGTACACCATTCACGGCTGGGAGCTTGGAAATGAACTCAGTGGGAGTGGA
ATTGGAGCAAGAATTGCAGCAGATCAATATGCATCTGACACAAACAATCTGCAGATGATT
GTGGAAACTGTTTATGCAGGTTTTGAAGTTAAGCCACTAGTCCTAGCACCAGGAGGGTTC
TTCGATGCAAATTGGTTCACACAATTTATAAACAAAACACCTAGATCTCTTCAGGTGGTC
ACCCACCACATTTATAACCTTGGTCCAGGTTCTGATGATCACCTGATCGATAAGATATTG
AATCCATCATACCTCGACGGAGGTTCTCAACCATTCAGAAGCCTTCAAGGGATTTTGAAG
ACTACCGGGACTTCAGCGGTTGCTTGGGTTGGTGAGGCCGGAGGTGCTTACAACAGTGGC
CGTAATCTTGTCACAAATGCATTTGTGTTTAGTTTCTGGTACTTGGACCAGCTAGGTATG
GCATCGTCGTATGACACAAAAACATATTGTAGACAGACATTGATTGGTGGAAATTATGGA
CTTCTTAACACTGTCACCTTTGTCCCTAATCCTGATTATTATAGTGCTCTTCTGTGGCAC
CGTTTGATGGGAAGAAATGCTCTGTCAGCAACTTTCTTTGGGACTAACAACATACGAGCT
TATGCTCACTGTGCAAAAGCATCGAAAGGAATTACACTGCTGTTGATCAACCTCGACGGA
AACACTGCTGCCAGTGTCCATGTTTCAACTGAAAATGTTACCAGAAATGGGACTTTGGCA
ATGCATCAACAAAATCAAAGAACAAAGTTTTCTAGGGGTTCAAAACTCGACGACAATACA
AGAGAGGAATATCATTTAACAGCCCTGAATGGTGATTTACACAGTCAAACAGTGCTCTTA
AATGGGAACATACTTTCTGTAAATTCATCTGGGAGTATCCCTCCTTTGGAACCAATTCAA
ACCAGCCAGTCCGATCCAATAATTGTTGCCCCTTTCTCCATTGTATTTGCTCACATTGCT
AATTCCACTGTTCCTGCTTGCGAGTATGTAGATTGA
>EVM0024826
ATGAAATGGAAGACTAAAACATATGAAAACCTAGGAGGGTTAAAAATGAGGATTTATGAT
ACATTCTTGATCGTTTTGTTATGTCTGATAAGAGGAGCGATTGGTGAGCAATGTGGCTCG
CAAGCGGGTGGCCAGACCTGCCCTAATAACCTGTGTTGCAGTCAGTATGGGTGGTGTGGA
GACACCGATGACTACTGCTCGCCGTCCAAGAACTGTCAGAGCAACTGCAAAGGTGGCGGC
GCAGCCACTTCCATCGCCCAAAGTGCTTCCAATGTGAGAGCTACTTACAACTTTTACAAT
CCTGAGCAAAATGGGTGGGATTTGAATGCTGTAAGTGCTTATTGCTCGACATGGGACGCC
AACAAGCCACTGGCATGGCGTAAGCAATATGGCTGGACTGCTTTTTGCGGACCGGTCGGA
CCCCGAGGGCAAGCTTCATGCGGCAGATGCTTGAGGGTGACAAATTCAGGGACGGGAGCT
CAAGCAACCGTGAGGATTGTTGACCAGTGCAGCAATGGAGGTCTCGACTTGGACGCTGGA
GTTTTCCGGCAAATAGATACTGATGGAAGAGGCAACGCTCAGGGCCATCTCATCGTGAGC
TATGTGTTCGTGAATTGCTGA
>EVM0024828
ATGGTGAGGCTATTCCGTCTCTCTTCGTCTCTTCTAGGCCGTCACTTTTTCAGCAAAAGT
TTGTTATCTTCCTCGTTAATAAGAACAACAGAGTACCTTAACTATCCTTGTTCCTCTGCC
TTTGCTGGCCGTTTTCACACGCACAAGGTGTTGGCCATGGCTGAAACTACGTCTTCATCT
TCGTCCTCTCACAGCCATACGAATCGTCTCTCAGCTGAGCACAGTCCATATCTCCTTCAA
CACGCCCACAATCCTGTCAATTGGTACCCATGGGGCGAAGAAGCATTCGCTGAAGCACGT
AGACGAGACGTCCCAATTTTCTTATCAATTGGATACAGCACTTGTCATTGGTGTCATGTT
ATGGAAGAGGAGTCTTTTGAGGATGAAGAGGTCGCTAGATTGTTGAATGATTCGTTTGTT
AGTATGAAGGTGGATAGAGAGGAACGACCTGATGTTGACAAGGTCTATATGACATTTGTA
CAGGCATTGTATGGTGGAGGAGGGTGGCCACTTAGTGTCTTCCTTTCACCTGATCTGAAA
CCTTTGATGGGTGGGACTTACTTTCCCCCAGATGATAAGTATGGAAGACCAGGCTTTAAG
ACCATACTTAGAAAGGTAAAGGATGCTTGGTTCAGTAATAGAGATATGCTTGTGAAGAGT
GGAGCCTTCGCTATTGAACAGCTGTCAGAAGCATTGTCAGCAAGTGCAAGTTCAAAAAAA
TTGCCAGATGAGCTTCCACAAAATGCATTGCGTCTGTGTGCAGAACAACTTTCTCAAAGC
TATGATTCACAATATGGAGGGTTTGGATCTGCCCCAAAGTTTCCTAGACCAGTTGAGATC
CAAATGATGCTTTACCATTCAAAAAAATTGGATGATGCTGGAAATTATAGTGAATCAAAG
AAAGTTCTGCAGATGGTTCTCCTTACCTTGCAATGCATGGCAAGGGGAGGCATTCATGAT
CATATTGGAGGTGGTTTCCACAGATATAGTGTGGATGAACGCTGGCATGTTCCTCATTTT
GAGAAAATGTTGTATGATCAAGGTCAACTTGTTAATGTTTACTTGGATGCCTTTTCCATT
ACCAATGATGTCTTCTATTCAAGTCTATCCCGTGATATTCTTGATTATCTGAGGAGAGAC
ATGATTGGACCAGAAGGTGAAATATTTTCAGCAGAGGATGCTGATAGTGCTGAGCATGAA
GGTGCCAAAAAGAAAAAGGAAGGAGCCTTTTACACATGGACCAGTCAAGAGATTGATGAC
AGCCTTGGAGAGCATTCAACTCTTTTTAAGGACTGCTATTATGTAAAGCCTCTGGGGAAC
TGTGACCTTTCTAGAATGAGTGATCCACACGATGAATTTAAGGGGGAAAATGTGCTCATT
GAATTAACTGATACTTCAGCACTGGCAAGAAAATATGGCCTGCCTCTTGAAAAATATCTT
GATATTCTGGGTGAGTGCAGGCAAAAGCTTTTTGATGTAAGATCCATACGACCAAGGCCA
CATTTAGATGATAAGGTAATTGTCTCATGGAATGGACTTGCAATTTCATCTCTTGCAAGA
GCATCCAAAATCCTTATGGGCGAAGCAGAGGGCACAAAATACAACTTCCCTGTTGTTGGA
TGTGATCCCAAGGAATACATGACTGCTGCAGAGAAGGCGGTGTCTTTCATAAGAAGGCAT
CTTTATAATGAACAGACTCGCAGGCTAGAGCACAGCTTTAGGAATGGTCCGTCTAAAGCA
CCTGGATTTTTAGATGATTATGCATTTCTAATTTCTGGGTTGCTGGATCTTTATGAAGTT
GGTGGTGGGATCCATTGGCTAGTGTGGGCAACTGAACTACAGGATAAACAGGATGAGTTG
TTTCTCGACAGAGAGGGAGGAGGTTATTTTAATACCCCAGGAGAAGACCCTTCAGTTCTC
CTACGAGTAAAGGAAGACCACGATGGTGCTGAGCCCTCAGGAAATTCAGTTTCGGCAATT
AATCTCATAAGATTGGCCTCTATGATGACTGGCAGTAAGTCTGAGTATTACAGGCAGAAT
GCTGAGCATCTTCTGGCAGTTTTTGAGTCAAGATTGAAGGACATGGCTATGGCTGTACCT
CTGATGTGCTGTGCAGCTGCCATGATCTCTGTGCCTTCCCACAAGCAAATTGTCTTGGTT
GGCCACAAATCATCCTTGGAATTCGATAATATGCTTGCTGCTGCTCATGCATCATATGAT
CCCAATAAAACAGTGATTCATATAGATCCTACCGACGATGAAGAAATGGAGATTTGGGAG
GGCAATAATAGTAATATAGCACTCATGGCAAGGAATAATTTTGCTGCAGATAAAGTTGTT
GCTCTTGTCTGTCAAAATTTCACATGCAGTCCCCCAGTCACGGATCCCAGGTCTCTTAAA
GCGTTGCTTCTCAAGAAACATTCCTCTGTGGTGTAA
>EVM0024829
ATGGCGAAAGAAGTGTCTGTATTGAAGTCGGAGTGTTCAAAGTTGAAAGCTGATCTTGAA
CATTTAAAGAGAAATGCTACAGAACCCAGACAGGATCACAGATTTCAAGAATTGCAGCTC
AGATGGATAAAGGGGCTTTTATCTATGGAAGATAAGATAAAAGAGCTTCAAAATAATGTA
TGCTTGGGATACCATGAAAGTGACTTCAGACTCCTTCGTTCAGATGTAGAGGAATTGATT
GGTGTGCTGCAGGATCTTAAGCAAGGAACAGGGCTGCTGATTTCCAGCATCCACTTGGTA
CCTTCTGAAGGATCTAGCCTGAAGGAGATCAGAGAAATGAGTATACATAAAAATAGCCAG
TTTGTAAGCGAACCTGGCTTTGATGTGGACTTATATCAACCAGAACTAGGCATGCTTCAT
TGTCTTAATATTCCTGGCTTGGTTTCTCATGAGCCTGACTCTATAGATACTGCCAATGCA
ATGAAAGGAAAAATATTTGAACTTCTGAGGGAGTTGGATGAATCAAAAGCTGAACGGGAG
AGCCTTGCAAAGAAAATGGACCAGATGGAATGTTACTATGAGGCCCTTGTCCAGGAGCTT
GAGGAACATCAGAGGCAGATGCTGGGGGAATTGCAGAATCTCAGAAATGAGCATGCTACT
TGCTTGTATGCAGCTGCATCCACAAAGGAAGAGATGGAGACAATGCGCCAAGATCTCAAT
GATCAGCTATTAAGACTAGTTGAAGACAAACGTGATTTGGATTCTCTGAACAAGGAACTT
GAAAGAAGGACTGTTACTGCTGAGGCAGCACTCAAACGGGCACGCCTGAATTATTCAATT
GCTGTCGACCAGTTACAAAAGGACCTGGAACTTCTCTCAGTCCAGGTTTTGTCTATGTTT
GAGACTAATGAGAATCTCATCCGACATGCTTTTGTAGATTCTTCACAATCATGCTTTGAA
AGAAACCCAATAACCACAGAGAGCCAGAGATCTGGTCCAAGTGAAGTTCGCATGGGGAAA
CTCTTTCAGTTCCAAAATCAGTTAGTCGGGAAAAATCAACAACAGTTGGGTGGTGATATT
CTCTTAGATGACTTGAAAAGATCTCTACATTTGCAGGAAGGGCTTTACAGGAAGGTTGAA
GAAGAAGCTTGTGAAATGCATTTTGTAAATTTATACTTGGATGTCCTTTCAAATGTTCTA
CAGGAAACTTTGCTTGAGGCCAGTGATGATGTCAAATGTATGCGAGAGAAAATAAACAAA
CTTACATGGCAGCTAGAGCTTTCAACTGAGTCCAAGGAGTTATTGTCACAAAAGCTGCAC
TCTGCACTGAATGATGTTCATGCCTTAAATGAGCATAGGGCTACTTGCATTGCCAAGTGC
AATGATATGGCTCGGCAAAACCAAGTTTTTGAAGCAAATTTGCAAAATGTCACATGTGAA
AATCACCTTCTTTTGCAGAAAATTGCTGAATGGGAGTCTCTAGTGATGCAATACAGAAGT
TATGAGAGCATGTATAAGGATTCTGCTGCAGAGAACACAGAGTTGGCATGTTTATTGGAA
AAGAAAACCCTAGAAAATTGTGATCTTCAAAATGAGATCTTCTCTTTGCAGGAAGAGCTG
AAAACTTTCAGAAATGAATTTGATGATCTGGCTTCAGTGAAGGAAAAGCTGCAGGATTCA
GTCAATTTCATGGAGAGTAAGTTGCAGAACTTGCTGGCATCCTATGACAAAAGTATAAAT
GGATTGCCTCCTAGTGAATCTGGCGATCAGGATTTAAAGCCCCAGGATTTAACTTTTTTC
ATGATGCAATTGGAAGAGCTTCAGCACAACTCATGTGAAAGGATTCTCCAGCTCATGGAA
GAGAAGAAAGGTCTGGTTCACGAGAGAGATATCGCTCAAGTGTCCATCACTGCAGCTAAA
TCAGAGATTGCATTGATGAAACAGAAGTTTGAACGTGAAATACTGAACATGGTGGATAAA
TTCAATGTGTCAAATGCTTTGGTTGAGCAGCTTCAGTTGGACATTGAGGGTATTGCTTAC
AAACTCAAGGTTAGCTCTGAAGTTGAAGAAAAATATGCACAGCAGCACAACGGGCTATTT
TCAGATCTTGATCGTTTGGAAGCTCAGTTGAAAGAAATTATCTCTAAGAACCAGGACCTT
GGTCATGAAATCCTGGAATTAGATGCTGCTGCTAGTGAACTTGATAAGACTAAGCTGACT
GCAGCAAAACTTGCGATAGAAAACCAAGCTTTGATGGCATCTATACAGGATAAAAATGAG
GTGTCCTCAGGGATTGCATCAGAACTTGAGAGTCTGAAAGGAAGTTTTCAATCTCTGCAT
GATGAAAACCAAGCTTTGATGGCATCTTCACAAGATAAGGAGGAGGAGTCTGCTCAACTG
GCTTCAGAGTTGAGCAACTTGAAAGATAGCATACAATCTCTGCATGATGAAAACCAAACT
CTGATGGAAATGTTACAGAAAAAACTGAGGAAGCTACCAACCTTGCATCAGAGCTAA
>EVM0016588
ATGGAGGGGGATTCAGGTTCTGGCCCAAAATCACCTTTGTTGATGAGTGAAGGAAGAAGA
AGCAGGAGACTGAGTAGAAGGAATTCAGTGAACTCGCTGAGGGCTAATTTTGTAGCAAGA
TTGCCTGATAAGGTCAGATCAAATGACAACAATGAGGATGATGAAGAAGAACAAGCTCAA
CAGGAAAAGGCTATGAAGATATCTAACATTGCAAATGTAGTATTGCTAGCATTTAAGATA
TATGCTACTATAGAGACTGGATCTCTGGCCGTAGCAGCGTCGACGCTGGATTCTCTGCTT
GATCTTATGGCTGGTGGCATTCTTTGGTTCACTCACTTGTCAATGAAAAAAATAAATATC
TACAAGTATCCTATTGGAAAATTGAGGGCGCAGCCGGTGGGGATAGTTATCTTCGCTGCT
ATCATGGCTACACTTGGGTTTCAGATATTGATCCAGGCCGTCGAACAACTAATTCAAGAC
GAACCATCTGAAAAAATGTCTTCTAATCAGTTAACTTGGTTATATGCAATAATGCTAACT
GCAACGGTAGTAAAGCTTGCCCTTTGGTTTTACTGCAGAAGTTCAAGAAATGAGATTGTT
CTTGCCTATGCAAAGGATCACTATTTCGATGTAGTAACGAATGTGGTAGGGTTGATTGCA
GCCGTTCTTGGCGATAAGTTCTACTGGTGGATGGACCCTTCAGGTGCCATCCTCCTTGCA
GTTTACACAATTACAAATTGGTCTGGAACTGTTGTGGAAAACGCAGTTTCACTTGTTGGG
CATGCTGCACCTCCTGAATTCCTGCAGAAGTTGACATATCTAGTTATCAGGCATCCTCAA
GTCCAGCACATTGAGACTGTCCGATCCTACACCTTTGGTGCTCTTTATTTTGTAGAGGTA
GATATTGAACTCCCACAAGAACTGCCACTAAAGGAAGCACATGTTATTGGTGAGACTTTG
CAGAATAAGATTGAGAAATTGACTGAGGTTGAGAGAGCATTTGTTCATCTTGATTTCGAA
TGCGACCATAAACCAGAACATGCTGTTCTAAGCAAGCTGCCTGGCAATGATCCTTGA
>EVM0016582
ATGAGCAGCCTCGAGGATTCACCAATGAGTGACTCCGAAGGTTCTGAAATGAGTGATTCT
GACACGAGTGATTTTGAAGATTTCGAGCTGAGTACTCCAGAAGATTTCGAGTCTAGTACC
CCTGAAGATGCTTGCCTGGAATGCTTTTGTGGACGTCTTGCAAAACTTCGAATATCAAAT
ACTATTAAGAATCCATCTCGGTTATTCTACAATTGTCCCAAGAGTCTCGAAAGTCAATGC
GGATATTTCGAGTGGGCTGATGAGCTAGGTCAAGCCAAACATACCAAGGAGATAAACAAG
ATTCGCTTTCAGTGCACTCAACTACAAGAAAGGCTGGAGGACATTCAGCTGCGACGTGAA
AATGATAGGATTGTCTGGCAGAGGGAAAGATCCGAGCTAATGACAAGATTATTTACTGTT
CAAGCCGAGCTTGATGAAATCAAGGAGAAAATTAAAATGGCGAACGAGTCAGAACTTATG
CCCCCTCTTGATAAATTATCCAGTGCAGTTGCAGATGACGAGAGAGATGATGCCAAAGTC
ATATATGCTACCAAGGCAGTAGCCTTACCTACAAACTAG
>EVM0016583
ATGGAGACAAGAACAGTAGAAGTGAAGAATGTATCGGATCTGGCAAGTGAAAGAGAGGTT
CACGAGTTCTTCTCCTTCTCTGGCGAAATCGAACACATTCACATCCAACGTGAAAATGGG
CAGTCAAAAACTGCGTTTGTTACATTCAAAGATCCTAAAGCACTTGAAATTGCATTGTTG
TTATCGGGAGCAACTATAATAGACCGGATAGTGACTATAACCCCTGCTGAAAATTATGTA
CTGAATCGTGAGCTACAGGGAGTAAGGAACGTGGAAATTGCTGTCTCTGTAGTTCCTTCT
GATAATTTCCCATCAATTGTTGAGGGGAAAACTAGCCCTTCAGGCAGTGGAAAAGTCTAT
GTCAGCAGAGCACAAGAAGTAGTCACGAGTGTGCTAGCAAAGGGTTCGGCTATTGGCCAA
GATGCAATGAATAAGGCCAAAGCATTTGATGAGAAACATCGGTTGAGTGCGAGTGCATCT
GAGAAGGTAACTTCTTTTGACCGGAGAGTTGGGCTAACGGAGAAGTTGACGGTTGGAATT
TCAGTAGTTAATGAGAAAGTGAAGTCTGTTGACCAAAGGCTTCACGTGTCGGATAAAACA
ATGGCAGCAATATTTGCAGCAGAAAGGAAGCTAAATGACACAGGATCAGCTGTAAAATCA
AGCAGGTATGTGAGTGCTGGAACAACCTGGCTAAATGGTGCCTTTAGTAAGGTGGCGAGG
GTTGGGCAGGTTGTTGGTACAAAAACAAGAGAAAAGTTCAATTTGGCTGTTTCGAATTTG
ACTGCTAAGTATCCTCCTCTGCTTGCTTCTTTGCAAGTTACATGGAAAAGAAAGAAATTG
TTGTGGCATTTCTTTCATCTGCACTGCTCATTGAAGAGAAGATAA
>EVM0016587
ATGGAAGAAGCTGTTGTGGTTAACACAGGAGATGATCAGATTCATTTGCCACCGGGTTTT
CGGTTCCATCCAACGGATGAAGAGATCATAACTTGTTACCTCACAGAGAAGGTGATGAAA
ACTGGTTTCTGTGCAATCGCTATTGGTGAAGTTGATCTCAATAAGTGTGAACCATGGGAT
TTGCCAGATAAAGCAAAGATGGGAGAGAATGAATGGTATTTCTTCTGCCAAAGAGACAGG
AAATACCCAACTGGGATGAGAACGAATCGTGCGACTGAATCTGGGTACTGGAAGGCTACA
GGAAAAGATAAAGAAATTTACAAGGGGAAGAATTGTCTTGTTGGAATGAAGAAGACTCTT
GTTTTCTACAGGGGGAGAGCTCCGAAAGGAGAGAAAACCAATTGGGTTATGCATGAATAT
AGGCTTGAGGGCAAATTCGCCTACCACAGCCTCCCCAAAGTAGCAAGGGATGAATGGGTT
GTTTGTAGGATTTTCCATAAGAGCACAGGCATGATCAAGAAAACTTCTATTCATGATCTC
CGAAGAATGAACTCTTTTGGAGATGATTTCTTGGATTACTCCTCACTCCCACCTCTCATG
GATCCCCCTAATTACACTAGCAGGCCTGGCACCAGCAGCTTCACCGATGCCGATAACAAT
GAGTTCAAGGCAATGACGACTCCAAGATCCTCAGATGGAAATTACTTGGCCAATACTAGC
ATGCTCAACAACAATCAAAACGTTGTTCAACCTCTAAATACCCACTACCAAACACCAAAC
TCAAGTTTTCACCTTCAAATTCCAGCTTCAAACCCTCTTTACACCTTTCAAACCAATCCC
GATATGCCTGTTTACTTGCACCAAGAAAAAAGCACCCACTCATTTCCAAACTTCCAAAAC
TCTACCTTTGGAAACCATGACCAAACCCTTCTGAGGGCATTAGCTGCAGGAGAAAATTAT
GGAGAATCATCTAATCTATTGGAGAAACAGTGCAAGGTTGAGCAGTTCTCATCTAACCAA
TCCATGGTCAGCCTTTCACAGGACAGTACTGGACTTAGCACAGACGTGAACACCGCAACT
GAGATATCCTCTGTCGTATCGAAGCAAGAAATAGGAAGCCATAATAAGTTTTATGAAAAT
CTCGAGGATCCGTTAGCTGATGTGATCATCGCAGAATGCCTGTGGGATGAAGATTATATA
TAG
>EVM0016585
ATGGTTCGATCAAATGATCCATTTTGGAATGATGTTGAAGATATGAATAATGGTGGGATG
AAGTGTAAATTTTGTGGGTATTTATTTGCCGAGAACACTTCCATTTCGAGGATCAAATGG
CATCTGTCAGGAGTGAAAGGGCGTGGTGTTAAAATTTGCGAGAAAGTTCCTGAAGAGGTT
CAAAATGCAGTCCGAGCAGCAATAATCGATGGCCCTCCGGAAAAAAAACGTAAATCTGTA
GCAGGCTCGAGCAGTAACGAGGTCATTGAAGCAATTTCATCTTCTGAGATGATACAGGAA
GGAGATGCTCCTTTCGTTGGAGAGCCCGAACATTGGCTGAGTAGCTTAACCGATGAAGAC
ATTGAGCTTCTGAGAGGTACATTTCATGAGAGAACATCTATTAATCGAGCTGATGAGCCT
CGAGTAGATTCATCCCAGCCAAAAGACCCATGGTGTCTTGACCATGGAAGATATTATGAT
CGACCTTGTGCTCCATTAGTAAACAATGATGTAATTATGAATGTTGTGGAGGACATGGTT
AGAGTGAGGACAGAACTAATGGAGGAGGAGGAGGAGGAGGAGAAGAATGATGTGGGGAAC
TTTAGTGAGCCTGGTGCAGTAGCTAGCTCTTCTGTAGGGCTTGCAAGCAGCACAATTGAG
ATTAATGAAGATGCTCTACCAACGAGAAAGCTGGTGGGTCAAGCATTCGAAGACCATGTG
AAGACTATCTGGTCTTGGTTGATGCACGATAAAGTTTCAAGTATTGGCATCTATGGTATG
GGCGGAGTTGGTAAGACGACATTGGTGACACATATATATAATCAGTTACTAGAAAGACCA
GACACTTTCTATCATGTTTTCTGGATTACTGTTTCACAAGATACCAGCATCAACAGATTA
CAGAAAAGTTTGGCAAGATGTATTGGTTTAGATCTTTCTAATGAAGATGAGGAGCTGCAC
AGAGCGGTCAAATTGAGAAAAGAATTATCGAAGAAAAAGAAATGGGTTTTGATTTTAGAT
GATCTGTGGAAGGATTTTGACGTACAAAAGCTGGGAATTCCCGATCAAGTTAAGGGATGC
AAGATGATTCTTACATCTCGATCAGTAAAGGTTTGCCAACAGATGAAAACCCAACACACA
ATCAAAGTGCAGCCTATTTCGAAGAACGAAGCTTGGACTTTGTTCATTGAGAGACTTGGA
CATGACGTAGCACTTTCTCCAGAAGTGAAACGAATTGCTGTGGATATTGCAGGGGAATGT
GCCGGTTTGCCATTGGGAATTATTACAATGGCAGGAAGCTTGAGGGGAGTTGATGACTTG
CATGAGTGGAGAAATACATTGAAGAAATTGAAAGAATCAAAATTTAGAGACATGGAAGAT
GAGGTATTCCAGTTGTTGAGGTTGAGTTATGATCGGCTAGATAATGATTTAGCACTACAA
CAATGTCTCCTGTATTGTGCATTATATCCTGAAGATCATAAGATTGAAAGGGAGGAGTTA
ATATGTTATTTGATTGATGAGGGAATAGTTGAAGGAATGAGGAGCAGACAAGCAGCATTT
GACGAGGGCCACACGATGCTTAATAAACTTGAAAATGTTTGTTTACTGGAAAGCTGTTTT
GATCATTATCATCGTAGATGTGTCAAGATGCATGACTTGATTAGGGACATGGCGCTCCAA
ATACTCCAAACCAACTCTCCAGTTATGGTCGGGGACTGTGTTGAAGAATTACCAGATGTG
GATATGTGGAAAGAGGATCTAGTGAGAGTCTCCTTGAAGGATTGCTATTTCAAGGAAATT
CCATCCAGCCATTCACCAAAGTGTCCCAATCTGTCAACTCTATTGTTACGCAATAATGAA
GGGTTAGAATTCATTGCAGCTTCTTTTTTTGAGCAACTGCACAGACTCAAGGTTCTTAAT
CTTTCTCATACAAATATCACAAAGTTGCCTGATTCTGTTTCTGAACTGGTGAGTCTCTCA
GCATTATTGCTCACAAGTTGTGCGAAGTTAAAGCTTGTGCCATCATTAAAAAAGCTCAAG
GCACTGAAGAGGTTAGACCTCTCTCGCACTGCTCTTGAAAAGATGCCTCAGGGCATGGAA
AGTCTATCCAACCTGAGATATCTTAGGATGAATGGATGTGGTGACAAGGAGTTTCCTAGT
GGAATATTACCTCAACTCTCTCGCCTACAAGTCTTTGTATTAGAGGATGAGTTTCTTTCT
TGTCCGATAACAGTCAAAGGAAAGGAAGTAGGAAGCTTGAGGGAGTTGGAAACTTTGTTG
TGCCATTTTGAAGGTGAATCGGACTTTGTGGAGTATCTCCATTCTCAGGATAAGACCCAA
TCACTTAGCACATACCAAATTTTTGTAGGACTAATGGATAAAGATGACTATAGTAGAATC
ATGGATGATTGTCACAGAAGTAAAACAGTTGCTTTGTGTAATTTGAGTATCAATATGGAT
GGAGATTTTCAGATCATGTTTCCTAATGACATTCAAGAACTGGTTATTTATAAATGTTCA
TGTGATGTCTACTCTCTATTAAAGTATGCAACTGATCTGGAGGTTATCAGGATATGGGAT
AGCAATTGCATGGAGAGCTTGGTTTCATCTTCTTGGCTCTGCTCTGCTCCCTCACCATTG
CCATCTTATAATGGTATATTTTCTGGTCTTGTAGAGTTCATTTGCTATGGATGTAGAAGT
ATGAAGATGTTGTTCCCTAGTCTCTTGCTGCCACACCTCGTAAACTTAACAGTCATCAGA
GTTCTTTATTGTGAGAAAATGGAGGAGATAGTAGGGACAGGATCAGATGAAGAAGGGTTT
ATGGGTGAAGAAAACAGCAGTAGCAGCTGTGAATTCAAGCTCCCAGAGTTAAGAAATCTG
GAATTAAGGGGATTACCAGAACTGAGAAGCATTTGCAGTGCAAAACTGGTTTGTGATTCT
CTCCAACATATTTGGATAGCAAATTGTCAGAAGCTGAAGAGGATGCCAATATGTCTTCCG
TTGCTTGAAAATGGTCAGCCATCTGCTCTCCCTTCTCTTCAAAATATCTTTATACATCCA
AAAGAATGGTGGGAGTTTGTAGTGCAGTGGGATCATCCCAACGTTCTTCCCTTCGTAAAG
ATTTTATAG
>EVM0005209
ATGACCGACAAAATGAGCTACCAAGCTGGCGAGGCCAAGGGCCGAACTCAGGAGAAGGCC
AGCACCTTGATGGACAAAGCTGGAAATGCTGCTCAATCTGCAAAGGAAACAGTGCAAGCG
AAAACAGAAACCAACAAGATGCCCGGAAATACTCAGAAAACGAACTTCCAAGCTGGTGAG
GCCAAGGGCCAAACCCAGGAGAAGGCCAGCACCTTAATGGACAAAGCTGGTAATGCTGCT
CAATCTGCAAAGGAAACAGTAACAGCGGTTCGAATTCTTTCCTTCAATCTCATTACTCTT
ATGTTTTTTTCTTTCAATTTCTTTCAAGAACTCATCCCCACCACTACAGTAGCTTGTGCT
CATGAATACAATGAACAAACTTAA
>EVM0026128
ATGATTTCTCTGAAAAATCTCTCAGTATTCTTTCTCTCACTTTTAATCTTTACTAACCCT
ATCATCTCATCTTCTTCTTCTTCAACAACAAGAAGCACAAGCACAAATAGCATTGACTAT
TCATTTTCGTTTTTTGACGGTATCATTAGCAATTCCTTGAATTCCAAGCCAAAAAACCAA
TCAAAATCCACTGCGAGAAAAGCACCGTCGTCAACCGGCTGTGACGTTTGGACCAAGGCC
TGTTCAGAGGCTGTTTTATCACTGGCACGGCAGCCAGAGACGATAACTTGGTTAAAGAGC
GTGAGGAGGAAGATTCACGAGAATCCAGAACTTGCTTTTGAAGAAGTCAAAACAAGTGAG
TTAGTTAGATACGAGTTGGATAAGATGGGGATTGAATACAGGTATCCTTTAGCTAAAACG
GGTATTCGGGCTTGGATCGGCACCGGTGGGCCTCCTTTTGTGGCTGTTCGAGCTGATATG
GATGCTCTCCCGATTCAGGAAGCTGTAGAGTGGGAGCATAAAAGCAAGGTTGCCGGCAAA
ATGCATGCTTGTGGGCATGATGCTCATGTCGCGATGCTGATGGGTGCTGCCAAGATTTTG
AAGAGCCGTGAGCATCTCTTGAAGGGAACTGTAATACTGCTCTTTCAGCCAGCAGAGGAA
GCGGGGAATGGAGCAAAACGGATGATAGGAGACGGGGCTCTTGATGACGTGGAAGCTATA
TTTGCAGTTCATGTATCCCATGAACATCCTACTGCCGTCATCGGTTCAAGGCCAGGAGCT
TTGCTTGCTGGATGCGGCTTCTTCAGAGCAGTGATTGGTGGCAAAAGGGGCCGTGCTGGC
AGCCCTCACCACTCTGTTGACCCCATTTTGGCTGCCTCGGCAGCTGTGATCAGCTTACAG
GGCATTGTGTCTCGTGAAACAAATCCCTTGGACTCTCAGGTAGTGTCTGTTACCACAATG
GACGGAGGCAACAATCTGGACATGATTCCAGAAACCGTTGTACTCGGTGGCACTTTCAGG
GCATACTCCAGCACAGGTTTTTACCAGCTTCTTCGAAGAATTGAAGAGGTGATTGTTGAG
CAGGCTTCGGTTTTCAGATGCTCGGCAGCAGTTGACTTCTTTGAAAAGGAGTCCACGATC
TACCCCCCGACGGTGAATGATGATCACATGTACGAGCATGTCAGAAAGGTGGCCACTGAT
TTATTGGGGCCAACGAACTTCAGGGTGGTACCGCCGATGATGGGTGCCGAGGACTTCTCG
TTTTACACACAAGTGGTCCCTGCAGCTTTTTATTACATAGGCGTGAGGAACGAGACACTG
GGTTCAATACACACGGGCCATTCACCCTATTTCATGATAGATGAAGATGTTCTCCCCATA
GGTGCTGCAACACATGCAACAATTGCTGAAAGATATCTCATTGAGCATGGTTGA
>EVM0005200
ATGGCATCAAATCCGGCAATTACAGAAGATCCCAGCCAAAACTCCAACACCGACGAGGAG
ACCATCGCTCTCAGGAAGAAACGGTCGCGGCGCGTGAGCTTCGCTGACCGCGAGATCACT
TCCGTCCACATCTTTAACCGCGACGATGAATATGAGACCCCTCCTGACCCCCCTTCCACG
AAATCTCCCCTCTCCGACACAGACGATGAAGTTCGTGCTTTTTTCGGTGACCTCGCCGAT
AGCGATGATTCTAAAGAAATATCATCTCCCATTGGTGCCGGTGATGACGATAACGATTAT
TCGATCAATTCAAGGAAGTCGTTTTTTCGACCAGTTGAGTCGCCGTCTCCGGGTAACAGC
AGTATCGTTGGTTCTGCTTCTTGTAATGATGAGGACAACTTCTTTGGGCCTGTGTCAGCG
AGTTTTATTAGAGCTGGAAGGTTATCTGATTCTGGTGTATCGGATTGTAATCTCGATGTT
ACCATGGATTCGACTGCATTTTCAATGCATTACCGCAGTCTTGTGAGGTCAGTGTCGGGA
GAAGAGTTTAAGACTCCTACTGAGTTTCGTGTTGCTGCGGAAGAGAAAACACCTTCGAAT
ATTACCACCCCTTCTGATCCAGGGAGTTCCATGGTACTGACAAAGGATAAGAAAGTAATT
TCACAGAATGCATCTGGTTTTGTGCAAGGTAGTGGGGGTAGAGATTCGAATGATATGAGT
CTTGTGGGAGAGAACTTAAAGAGTTATGACTACGGGAAACTTTCTCCTGGTTTGGAAGCA
CTTCTATCAGAAGCCATGAAGGATCCGCAAGCGGCATCTGGTTTCCCTTTTGATTCTAGT
AATGTGAAATTGTTGGAGAGGAGCGAGGTTTCTATGTTTGATTTGAATGAGAGCAGTCGC
ATGGATAGAAAGGATTGCAAAGATAAAGAAGTTGGCAAGTTTGACATGCTTGACATATCT
AACAAGGGAGTATCTGTGGCCAGCATGGAACTGGACGAGGCAAATGTCATTTCTGTGAGC
ACACCTGCTAGAATTCAAGGTGTGGCAGCGGATGCATTCACTCACCACCAAGTAAAAAGC
CATACTCAGCTGAACAAAGTGCAAACTGGTGATCAGCTAGGGGGAGTGCAAATGCCTAAT
CAGCTGAGCCAAATACGAACTCCCAATCAGATGAGCAAAGGACAAACTCCCAATCAGATG
AGCGAAGGACAAATTCCCAATCAGATGAGCAAATTACAAACTCCCAATCAGATGATGCCT
GTGAATAAGGACAACAGTAAAGCTGCAACTGCAATGGATGTGGAGTTGCTTGCTGCTAGC
ATTGGCATCACATCTAGTATGGATACTCAAGTTCTGATGCTCGATTCATTAAAAAAACAT
GAATCTGGACAACATTCAGCTAACATTCTTAAAGATCATTATTTTGAGGATAGAAGAAAT
AAATACAACACTGATCATAATTCTGATCAACAACACAGTTCCATGTCTTCTTTGTCTGCT
AAAAGAAGGCAGCAGATATTTTTGGATGCTTCTAATTCCTGTAGACAATTATCATACGCG
ACCCCTTCACCGAAACAACCAAATTCCTTTTTAAGCAAGGCAAACTTAAAAAGCAGTGGG
GTTCAGCCTTCTCCCCTTGTCTCTAGTTTGAAAGATAGAATTGAAATATCAAAACTCAGA
TTATCTAAGTCCATTTCTTCTGCAACTTCTTTCAATTCAGTGGTGGAAGAAAACAATAAA
GCAGATACAACTAGCAAACAGGTGGATGCCCCAGTTATGAACTTAGAAAAATGTCTCTCT
AGCATTGACCCGAAGGACCGAGATCGTGAAAGGTTAAGGTTAAGGAACATAGTTGGCTAT
GGTACTGTGCCTCTAAGTGATGTTGATAATTTGACTAATAGTGGAGGAACTGTAAGCCTT
TCAGAAGATGGGGAATGTCTTATGCACATGTCTACATGTATTCTTTCCAAGGAGAAGGAA
GTCCGACCACATGTTTTGGCCGAGAAATCCATGGACAGGACATCAGTTATCCCTGAATCC
GCCTCTTCATCAGTGGAGATTAAAGTGGATTTTGCAAATCTTATGAAAACAGCCAATGCA
TCTGATAATTTTGTTTCTCCTCCATTGAAGGTTTTGGATAAGGGATTATCATCACCAATA
CAACATCAAGAAAGTCTCTCTGGCGACATGATGCAGCAACTGACATTTGATGAACTTGTT
AGTGTTGGCTTCAATCAAGACAAGAATTCAGCAGGTAATGTTTCCATCAGTGCCCATGCC
ACTGCAGTAACTGATGAGTTGTTATCATGGTTTGCTGAAAGGAAACCACAATCTGGGTCA
CTTGATATTAATTATTCGGAAGACAGTTCTCAAGCGAAATGGGTGGATGACAGGCAGAGT
TATCTTCAGAATAAGCATGGTGCATCTAAATCCCCCGTGAACTTCCAAACTCCTATGAGG
GAGAGGGATGTCTCAAATATTCATTCAGTAAAGCCAGACAGGAATATCCTAATTGTTGCT
CCTGACCTGAGACATTCTGAAGAGGAACTTCCTGGGGAAAGGAATAAATTTTCTCTGCGC
ACTTCAGCTTCTTTCTTCAGTCCTAAGAATGTAAATGGCTCGTCACTTAAGGATATTCAG
AGTTCTTCTGGTCGGAAAAGAAGAATTAGAGAACCAATTCTTGAGGATGCAGAACATGCA
GAAGATATTGGGAGGATAAAAAGGAGCCCAGAAAATAGGAATCCACATTCTGATATGGAG
TCCATGCTGGAGCGTTCTAATGGAAGCATCAATGATAGGGAGATGATTATAGATGACTCG
ACAGTGAAACATTGGACTGATATTTTACTAAAATTCTCGGGGGACACAAAGCAGCTGCTT
TCTCCATCAATTGATAAGCTAAATATTAAAGTGATTGGTGTGTTGGAAGATATTTTGGTT
CACCTGCAGAAGGTTAAGAAGTTTGAGATGCTTTGTTCCCAAATTCAGCCTCAGAAAACA
TGCGATCTGTCCAGTGAAGCCAGGAATAAAAGAATAGATGAAACAAGATCAGTGCTTTCC
AAGTTAGTGTTTGAAAGGGCAAGACTACAATTGATGTCTGCCAAGCGTGAGAAACTGCTG
AAAAGAGCGCAGCATCTGAGCTCTGCAATTCAGGAATCTAAGATTTTGAAGTCCAACAGT
ATCTGGCATCCTTCTGTTCCTGGTGAAGTTGATGTTAATCTTCAAAATTTATGCATGGAT
AAAAATGGCAGAAAAATAGAGGATTCCAACGAGAAAGTGATCACAATGAGGCATGAATCT
GAAGCTTTAGATAGGAATATAAAGAGTTTAACCAAATCTTTCCATAGTTTCTACAAAATG
AAAGGCGAGCCAAGCTGTGATGAGACTATTGCGCTAGTTAATGATCATCTGAAGAGGAGA
ACCTCTTGCAGGTTCATATGCAAGGATTTGCAGTTGTGGGAAGTTGAGGATCTGAGGAGC
AGGAACAGTCAACTAAATATACTCCTCAACTACCATGGCTTCATCAGCCAAAGGTTCACA
ATAAATGCTTCTCCCACCCGTAGTATATCTATTGCCAACCAGTTGAATCACACAACCATC
AAGAAGATCTTCCCTAATATGGATGCTTGTGTAGCATTTTCATATGCTTTAAATTCTGAG
ACTACTAAGAAGTATGCAGGCTCCAAAATTCTGGCACAACAAACACAAGTTACCAGTTCA
CTATTGCATAATCTACTAGATGTGATTGAAGAAGTACAGCAGGCACAAATAGAAATCAGA
AATCTGGTTAAGACAAGCTTTTCTTCTCCATCTGTTGAAAAGCTTGATTTGCTGCTTTGG
TTCATTGACTTTAACACTGGTTGGAAGGTGATAGTGACTCTTGACATGACATGTTTGAAT
CGTGGAGTTTATCCATCAGCAGCTGTTCCATATCAACTACAAGCTTCTACTAATGGAACA
CACAAGTTGCCTGAGTCACTCTCAGCTCAGGTAAAAGCTGCTGTTGATAATCTTAGAATC
GGCTTCTCAAGGATTGCAAGGCTTTGCAAATGCATTTCCCAGGTGGTGCAATCCTCGAGC
ACCTGA
>EVM0044760
ATGCAACTCAACTGCTTTTGTATCATTTTACCGGCTGATTTCGACGAAAGCAAGCCATTT
GATCAGCCACAAGTCCAGCCACCTGTGCATGATAACGCCAAAAAGAGCCAACAGTGCGGC
TGCGGGAGGCAAATACTTCATGCCCTAGGTGGTTCATTACGCCGGTTGCATGAATCGAAA
TGGATTGGCTGTTTTCAGAATGATAAACCAAGCAAACAGCAGTCTGGTCTGTTTCATGAC
CTGGAAGGAATTCAGATATCTGAGAAGGTTGGTGGTGATAATCCAAGGATATTCAGCTAT
GCTGAACTTTATATAGGGTCTAAAGGGTTTTGTGAAAATGAGGTTCTTGGAAGTGGAGGT
TTTGGAAAGGTTTACAGAGCAGTTTTACCGAGTGATGGTACTGTTGTTGCAGTGAAATGC
TTGGCTGAGAGAGGAGAACAATTTGAGAAGACTTTTGAAGCTGAATTGGTTGCGGTGGCT
CAACTGCGACACAGGAATCTTGTCAGGCTAAGAGGGTGGTGCGCTCATGAAGACCAGCTG
TTCTTGGTTTATGACTACATGCCTAACCGCAGCCTGGACAGGGTGCTATTTAGAAGGTGG
CCTGAAATCCTGAAACCAGAACCCCTTGCTTGGGAACGAAGAAGGAAGATAGTCAGCGGC
TTGGCAGCGGCGTTGCATTATCTCCACGAACAATTGGAGACTCAGATCATTCACCGGGAT
GTGAAGACAAGCAATGTCATGCTTGACTCACATTATAATGCCCGACTCGGTGACTTCGGC
TTGGCGCGGTGGTTAGAACATGAACTTGAGTATCAAATCCGGACACCTTCAATGAAAAAC
CACCAGTTTCGCTTGGCCGAGTCAACCAGAATTGGTGGCACTATCGGTTATCTACCACCT
GAAAGCTTCCAGAAACGAAGTGTGGCCACTGCTAAATCTGATGTTTTCAGCTTTGGAATT
GTTGTGTTAGAGGTGGTGTCTAGGAGGCGGGCAGTGGATCTCACATATCCTGATGATCAG
ATCATTTTGCTTGACTGGACAAGGGGGTTGTCCGATGAAGGGAAGCTTCTACAAGCAGCG
GATAATAGGCTTCCAGAAGGGTCTTTTGGGATTTCTGATATGGAACGCCTGATTCATCTG
GGGCTTCTATGCACACTCCACAACCCACAACTCCGGCCGAACATGAAATGGGTTGTGGAA
GCACTTTCTGGTAACATTTTGGGCAAATTGCCACCTCTTCCATCATTCCGGTCTCATCCT
AGATATATAGCTATATCCCCCGCAAGCAACACTAGCATAAGCAAAACCACCACCACCACG
ACCACCTCCGTTCCAAGTTCTGACATGACAATCTCGTTCACTTCATCAGCGTATGTCACA
GCTACGGAAGAAACCATATATGCAACTGCAGAATTTGAGAGTAAACTGAGCTCTTCCAAC
TCGAGGAACAGGGGTCAGTGGAAAAATGCTTTCTTTATGGTGGAAACTCCCAGGGAAATA
TCCTACAAGGAAATCATTTCTGCTACAAATAATTTCTCGGGCTCGCAAATGGTAGCAGAG
GTGGACTTTGGAACTGCTTACTGTGGCACCCTTGAAGATGGCCATCAAGTCTTGGTGAAG
AGACTTGGCATGACCCAGTGTCCTGCAATACGCGTGCGATTTTCAACTGAACTCCTAAAC
TTAGGCAGGCTCCGCCACCGCAACCTGATACAACTCCGTGGATGGTGCACAGAACATGGG
GAGATGCTTGTCGTCTATGATTATTCAGCAAGTCGTCACATGAGTCATCTTCTTTTCCAT
CATGACAATAGAATCGGGCATTCTATTCTACTATGGCGGCACAGATATAACATTATCAAG
TCTCTTGCTGCTGCAGTTCTTTATCTTCATGAGGAGTGGGATGAACAAGTTATCCACAGG
AATATTACTACCTCTTCTATCATTCTTGATCCTGACATGAATCCGAGACTTGGTAACTTT
GCACTTGCTGAATTCTTGGCAAGAAACGATCATGCCCATAAAGAAGCTGCTAAAGAAAAT
AAATCAGTCCGTGGAATCTTCGGTTACATGTCTCCCGAGTACATAGAATCTGGTGAGGCA
ACCCCAATGGCTGATGTGTATAGCTACGGTGTGGTGGTTCTGGAGGTGGTCAGTGGACAG
ATGGCAGTTGATTTTAGGAGACCAGAGGTGCTATTGGTTCGTAGAGTTCATGAATTTGAG
GCACAGAAGAGACCAATGGAGGATCTGGCTGATATAAAGTTGAACCGTGAATATGATCAT
GAGGAATTGATCAGAATCGTGAAATTGGGGATTGCATGCACCAGGTCTAACCCAGAATTA
AGGCCAAGCATGAGGCAGATTACAAGGATACTTGATGGGAATGATCAATGGTTCATGGAA
GGAGGGAAAAAGAAGGAAAGTAGAGAAGAATGGAGACAAAATAATGCTAGTTCTTTGTCA
TTGATTAGAAGAATCCAAGCTCTGGGGATTCAGTGA
>EVM0053348
ATGGAGGTTTTCGGCAACATCGTTGCCATCAATCATCGTTTCTCTTTGTTCTTCCTGGGC
CTTCTGTTACTCTTAGCTTCTGCATTGTCCTTGGCAAACGCCAAAACACACTACCATGAA
TTTGTTATTCAAGCAACTCCAGTGAAGAGGCTGTGCAAGACCCAGAATTCCATCACGGTT
AATGGGATGTTTCCGGGACCAACACTGGAAGTGAATAATGGAGACACTCTGGTGGTCAAT
GCTGTCAACAAAGCTCAATATAATGTCACCATTCACTGGCATGGTGTTAGGCAAATGAGA
ACGGGATGGGCAGATGGGCCAGAATTTGTGACGCAATGCCCAGTTAGACCAGGTGGGAGT
TACACCTACAGATTTACCATTCAAGGACAAGAGGGGACCCTGTGGTGGCATGCTCATAGC
TCATGGCTTAGAGCCACTGTTTATGGCGCTCTAATTATCCATCCCAGAGAAGGATCCTCG
TACCCATTCTCCAAGCAGCCCCAGCGCGAAACAGCAATTCTTCTCGGTGAATGGTGGAAC
GCCAATCCGATTGATGTTGTGCGAGAAGCAGCTCGAACGGGAGGTGCACCAAATGTTTCC
GATGCCTATACCGTCAATGGTCAACCTGGCGATCTTTACAACTGCTCTAGCCAAGATACT
GTAATTGTGCCAATAGACTCCGGCGAGACCAATCTTCTCAGAGTCGTCAATTCTGCACTC
AATCAGCCTCTTTTCTTCGCTGTTGCCAACCACAAGTTCACCGTCGTTGGTGCGGATGCA
TCCTACGTCAAGCCGTTCACCACATCAGTCCTAATGCTAGGACCTGGTCAAACCACTGAT
GTTTTGATCTCCGGTGACCAGACACCTTCGCGGTATTACATGGCAGCACGTGCCTATCAA
AGCGCACAAAATGCACCATTTGACAATACTACCACTACCGCTATTCTTGAATACAAATCT
TCCGCCTGTGCTGCCAAAAATTGTTCATCAAACAAACCAATCATGCCACCGTTGCCGGCC
TACAATGACACAGCCACTGTCACTACTTTCACTGCTAGCTTCAAAAGTGCTGATAAAACC
TTAGTCCCAACTGACATTGATGAGAGTTTATTCTTCACAGTTGGTTTAGGTCTCAATCCT
TGCCCGTCGAATTTTAACAAGTCTAGCCAGTGTCAAGGGCCTAACGGAACCCGCTTCACT
GCAAGCATGAACAACGTATCTTTTGTGCTCCCATCCAACTTCTCTCTGTTGCAAGCCATC
ACCAACGCATACAAGGAGTTTTCACCACTGATTTTCCAGCAAATCCTCCACGAAAATTTG
ATTACACTGGTAATGTGA
>EVM0054893
ATGGGTGAGGTGGTGGTGAGTTGCAGCAGTGAAGAGGAGGGGATGGTGGCGGAGTTTGAG
ACAGAGAAGGATATTGGATCATCGGAGGTTGTTCGATGGGAAGAGTTTCTACCAAGGATG
GTGCTCAGCGTTCTTTTGGTTGAAGCTGATGATTCTACTCGTCAGGTTATTGCTGCTCTT
CTCCGAAAATGCAGTTACAGAGTTGCTGCTGTTCCTGATGGATTAATGGCATGGGAGACT
TTGAAGGATGGACATCATAACATAGATCTCATATTAACTGAAGTGGAGCTGCCTTCAATA
TCAGGATATGCACTTCTTACTTTGGTCATGGAGCATGATGTTTACAAAAACATTCCTGTC
ATAATGATGTCTTCACACGATTCAGTTAGCATGGTTCTGAAGTGCTTGTTAAAGGGAGCA
GCTGACTTTCTCATTAAGCCTGTTAGGAAGAATGAATTGAGGAACTTGTGGCAGCATGTT
TGGAAGAGGCAAACTCGTTACATAGAAACTGCATATTTTGCCACCTCCCGTTCAGAGCTC
TTGTACGACCCCTTGCTTGGAAACCGAGAGTGCTCAGATGCAAAATATGCAGCGACTTTC
ACAGCTGAAAGACATGGTGCCACTTCGAATGGGAATCAAGAAGTGACAATTCCAATCTTG
GTTGGCAATACTGGATGCGTTCATGATTTCTGCCCTCTGTATTATACTCAATCAAGCGCA
GCGTGGAGTCCCAAACTTTCTGGGCAGCAGCAGTCTCCGTATCCTCTTAGTAACTCAATT
CATTCAAATCCTGATGTTCATGATTCCAAGAAAAATCATAGGTGCTCTGATGAAACTACC
TGCAACTCTGTTGACCAAAAAAATGATCATCAGCAGAACAATACCGAACCTGTGGACCAA
GTGAGACATGGAGGACCAATCTAA
>EVM0054897
ATGAACGACGGAGCTACCACGTATTATCCAAGAAAACTAAGAAACTTTCTTCACATTTTC
ATGGCTTCACTTCTCCCCTTCTCCCTCCTTTCTCTCTTTCTTCTCCTCCCCTTCTCCTCC
TACGCCACTTTAAAGATAAACCCACGCCGCCACCTTACGGAGCAAGAACAAAGCCCATGT
CAAAACCACCTTCATTGGCTACAACAACCCCACCTGAGATTCCTCAAGCTTGTAAAGCCA
CTAGATTTCAGGACACTTGTGTCTCTTCCTTGTCTTGACGCGAATGTTCCTCCAAACCCA
AGCCCACTTCAAATCATCCAATCAGCAATCTCTGTTTCCGACGCGAACCTCAAAACTGCC
CAATCAATGGTCAAGTCTATCCTAGAGTCGTCCGCGGGGAATATAAACCGCACGGCAGCC
GCGAAAAACTGCATGGAAGTGCTAAACAATTCACAATACCGTATAGCACGATCATCGGGT
GATGCCTTGCCACGTGGAAAGATCAAGGATGCTAGAGCTTGGATGAGTGCCGCGTTGTTG
TTCCAATACGATTGCTCCGGCGCATTGAAGTACGCGAATGACACATCTCTCACCAACCAG
ACGATGTCGTTTCTGGACACCCTGATGAGTTACTCCAGTAACGCTCTGAGCATGATCGTC
TCTTACGACGCTTTTGGTAACGACACCAAGTCGTGGGGCCCACCTAAAACAGAACGGGAC
GGGGTCTGGGAATTCGGGTCAGAGACCGGGTCGGGTGGGGATTTCGGTTCATGGACGGGT
GGGATCCCGTCCAATTTAACGCCGGATGTGACGGTATGTAAGAACGGGAGTGAAAACGGG
TGCTATAAAACGGTGCAGGAGGCGGTCAATACGGCACCGGATAATGAGTGGGGACGCAGG
TATGTGATATCTATAAAGGAGGGGCTTTATGACGAGATTGTTAGAGTGCCGTTAGAGAAA
AAGAATGTCGTGTTTTTAGGGGACGGGATGGGCAGAACAGTAATTACAGGGTCCTTAACT
GTGGGCCAGCCTGGGATATCTACTTACAACACGGCGACAGTTGGAGTTCTTGGTGATGGA
TTCATGGCCAGAGGACTAACAATCCAGAACACAGCAGGAGCCCCCACCCACCAGGCAGTT
GCCTTCAGATCAGATGGTGATCTGTCCATTATAGAGGACTGTGAATTCCTAGGCAATCAG
GACACCTTATATGCTCATTCGCTTCGTCAATTCTACAAATCATGCCGCATTGAGGGAAAT
GTGGACTTCATTTTTGGAAACTCAGCTGCAATATTTCAAGATTGCCAGATATTAGTCCGT
CCAAGGCAAGAAAATCCAGAAAAAGGTGAGAAAAATACCGTCACAGCGCATGGCAGGACA
GACCCTGCCCAATCAACTGGTTTCGTCTTTCAAAACTGTCTGATCAATGGAACTGAGGAA
TATACGGCACTATATAGAAGCAACCCTAGCGTGCACAAGAATTTCTTGGGAAGGCCATGG
AAGGAATACTCAAGGACTGTTTTTATACATTGTAACTTGGAAGCTCTTGTAACACCGCAA
GGATGGTTGCCATGGAGTGGAGATTTTGCACTCAAAACACTTTACTATGGAGAATTTGAG
AATTCTGGACCAGGATCAAATTCGTCTCAGAGAGAACCATGGAGTAGTCGCATTCCTGCA
CAGCATGTAGATTCATATTCAGTGCAGAATTTCATTCAAGGAGATGAGTGGATTCCAAAG
TCGTCTTGA
>EVM0054899
ATGCAACAGGCAATACCTTACAAGTCATGGCTACCTCTGTACACCAACAACAAGCCTCTG
ATAAGCCCTTCTCAATTCATTGCCCACCATAGCAATGGTGGAGTGGTTGCCACTCCAGAG
GTGCTGAAAGGGTCAAGAAATATGAGCAAGATGGTACAAGAAAATGCAATCATAGTGTTT
GCTAGACGTGGATGCTGCATGAGCCATGTAGCGAAACGTTTGCTTCTAGGGCTTGGTGTG
AATCCAGCAGTTTATGAGATCGATGAGGCTGATGAGATTTGTAAGAAAGTACAGTTTCCT
GCTCTTTTTATTGGTGGAAAGTTGTTTGGTGGATTGGATAGACTTATGGCTACTCATATT
TCTGGAGAATTGATTCCTATTTTGAAAGAAGCTGGAGCTTTCAGAGAATGGAAAATAAAA
ACTAAAAAAGATGATAGTAAATCTCTTTCTACAATTACTAGCATATCAAGAAGCTGCTTG
CGTTAA
>EVM0053342
ATGGCTTCGTCCCAGATTGAGATTGCTTCGTCCTCACCGTTTGGTTGTGTTCTAAGAGAT
CACAACCGGCATGAAAGATATAATAGGGAGAGCACTGCCAGGGCAGCTGCTGCTGCTGCT
TTTCAAAAGAATCTCAAAGGGTTGGTTAGAGAAAATCTCCGTGCTTGCATCTCGGTGTCT
TCTGAGTCTGCTTCTAATGAGATTCCAAGAAATCGTGCTAATAGCAATATTGATGATCAT
CATCAAAACTTACGGCGCATGACCGATAACAAAGATAACATTCCCAAGAATGTACATGAT
TCTTCGATTAGAAGCAGCAAGCAAGCGAGAACTCTTGACCAATGGGCCGCAATGCAGGCT
CGAGAAATGATTACGACAATGGAGATGCAGAGGGAGAAGGCTGGGTTGTTGATTACATCT
TTGAAGAAAACGTCTTCTATGCAGCAGAACTCTCAAGATTCTGAAAATTCTGCAGGTCAA
TCCGATAATCCCCCCATAAATAAGAATCGCGGGGCCTCTTCTCTTGTTCAGATATGGGAG
GCAAGACTAAATCAACCGGAGGCGTGTCTCAATAGGTCCCATAGCATGAATAATAGCAGG
ACCGGTTCTGTATCTAGCCAGACTGAAAATGCATCATCCAATACTGAGGAGAAATACAGG
CAATCTGATATAGCTGACTCTTATACGAGAGAGGAGGCTTTTGAGGATTGTGGCTCGGCA
AAGAGTGCACCTTCATCCATACATTTCAGGAACAGAGATGCAGGAGAGCCCGAGAAAGTT
AAAATTGTTGACATCATTAGGAAACTGACATCTGATAGCAATGATCCTGAACAGCCGTTG
AACAGCGCTGGTGATGGCCTATCTAGAGAGCGTGGGCATTCTTCAGGTTCTGATCGGACA
GAGCAGAAAGTCTTGTCACAGGTTGTAAATTCACCAAAGATAAGAGGGCGACAAGCCTTT
AATGATTTACTTTTGCAAATGGAACAAGAAAGGCATAGGGAGCTCGGCTCGTTAGGAGAA
CGCCAGGCTGTTTCAAAATTCGCTCAACGTGGCCGCATTCAGTCCTTGCTTCGTCTGAGA
TTCCTGCATCGTGGTGTGGCGTTTGAAGATCAACATCGGCCGCGATCATCTCAATCAACA
GCCTCGTCCATTAGTGATCGATCACAACATGGATCTACAATCATGCATCTCAGGGAGAGA
TTTAGTGCAGGCACTAAGCAAGTCACATCTCTGAGTGAGGAACCAGCTACTCCAAGAAGC
ACTACAGAGATGCTCAGTATCAGTGTAGATAGCAATACTTCCATACAGAATCAGCCAACT
GCTGATGGTCATCATCAAGAAAATTCTACTAGTGCTGAGAAGCAGAGTGAAGCCCAAGTT
AAGATCTCAGCATCAAACACGTGTGAAGTCCAAGAAAAAGTTGATGAAAAAACTTGTGCT
GGTTCGGATGTCGCATGGCAAGGAACAAGTCTGCAGGTTGAAAATTTTGATCCTCCAGAA
ACTTCCAAAACAGCATCACCCTTGAGTGGATGGGAAGATCATGAGATAGAAGAGGAGGAG
GAGTATTTTGAACAAAACAGTTCTGACTGGTTTAGTGATATAGCACGCCCACGAAGTTAT
TGGGAAGATCAAAGAAGAGCACGTTATGAAGAGAAGCTTAGTGCTAGCTCAGACAATGAT
GAGATAAGGCAACTCCTTGAAAGGAGAACAGTATCAAGTTTTCTTACTAGCGATTTGCGA
GACAGTATAGACCAATTGGTGATGTCTCGTGTACAAAGACAAGTCGGTCAAGAAGATGAA
GAACTGGATGAGGACGGTCAGGAGAGAATGGGACAGTTGATGTTGTCCTACTTCCAAAGG
CACTCCCACTCAGCAGACAGTCAAGAAGAAAAACAAAAACAAGGACAAGAATTGGATGGA
GGAAGTGGAGAAGGAAAAACGGCAGGAGAAGAAAGCATATCAGAAGAAGGAAGTCTGACT
AGCCATCAATATATCGAAGCTACTGATTATTCTGATCAATCTTCACCGTCTAAGCATTCA
ACATATCCGTTCAGGTCTTGGAATTTTTCTGATGAACATGGAGTTGCTGATGGTTGTCAA
CAGGCTCAAACAAAATCTTTGCACCTAACTCCTCCATCTCAAGTTTCCAATAAAGATTGG
CGTTACTCTCCTCCATGA
>EVM0017180
ATGGCACCCAGAGCATTAGACTATGAATCGTTGAATGAAAATGTCAAGAAGGTTCAGTAT
GCTGTAAGAGGCGAGTTATATCTTCGAGCTTCTGAGCTTCAAAAGGAAGGGAAGAAGATT
ATTTTCACAAATGTTGGCAATCCTCATGCTCTTGGACAGAAGCCACTTACCTTTCCTCGC
CAGGTGGTTGCTCTCTGCCAAGCTCCATTTCTACTAGAGGATCCAAATGTAGGTTTGCTA
TTCCCTGCGGATGCAATTGCAAAAGCTAAACATTATCTTGCTTTGACTTCTGGTGGTCTA
GGTGCTTACAGTGACTCTCGAGGTATGCCTGGAGTTAGGAAGGAGGTGGCAGATTTCATT
GAAAGGCGTGATGGATATCCAAGTGACCCAGAACTCATATTTCTCACTGATGGTGCCAGC
AAAGGTGTTATGCAGATCTTGAATACTATTATCCGCGGAGAAGGTGATGGGGTTTTGGTT
CCAGTGCCACAGTACCCGCTTTACTCTGCTGCAATTTCTCTATTTGGTGGTTCCCTCGTT
CCATATTATCTAGAAGAGACAGAAAACTGGGGTCTTGATGTTAATAACCTTAGGCAATCG
GTTGCTCAAGCTCGCTATAAAGGAATAACTGTAAAAGCTATGGTGATTATTAACCCAGGC
AACCCCACTGGTCAGTGTCTTAGTGAATCTAATTTAAGGGAAATATTGCGCTTCTGTTAC
CAAGAAAACTTGGCTCTTCTTGGAGATGAAGTTTATCAGCAGAACGTTTACCAGGATGAG
CGTCCATTTATTAGTGCCAGAAAGGTTATGATGGACATGGGGCCACCCATAAGCAAGGAA
GTCCAGCTTGTTTCTTTCCACACTGTGTCCAAAGGATATTGGGGTGAATGTGGGCAGCGG
GGTGGATACTTTGAGATGACAAACATTCCTCCAAAGACTGTTGATGAGATTTATAAGGTT
GCATCAGTATCACTCAGTCCAAATGTCCCTGCGCAGATATTTATGGGGCTGATGGTCAAC
CCTCTTAAACCTGGAGATATTTCATACGAGCAGTTCATTAGGGAAAGCAAAGGAGTCCTT
GAATCATTAAGGAGAAGAGCAAGGATGATGACTGATGGATTTAACAGCTGCAAAAATGTG
ATATGCAATTTCACAGAAGGTGCCATGTATTCATTTCCTCAAATACAATTGCCACCTAAA
GCAATAGAGGCTGCCAAAAAGGCTGGAAAAGTTCCTGATGTTTTCTACTGTCTCAAGCTT
TTGGAAGCCACTGGCATTTCTACAGTCCCTGGTTCAGGATTTGGACAAAAAGAAGGGGTC
TTCCATTTAAGGACAACCATTTTACCGGCAGAGGAAGAAATGCCAGCAATCATGGCCAGT
TTCAAGAAGTTCAACAATGAGTTCATGGAGCAATATGATGATCGCAGTGGTTATTCAAGG
CTGTAA
>EVM0017186
ATGGGTGTCATCACTTTGGAAAATGAGTTTCCCATTGCTGTCGCCCCATCCAAGGTTTTC
AGGGCATACTGCCTTGAAATCGACACTCTTCTGCCTAAGATTCTACCGGACCATATTAAA
AGCTGTGAGATAATTGAAGGAAATGGAGGGCCTGGATCCATCAGAAAGATCACTTTCGTT
GAAGGAAAAGAACTCAGTTATGCCAAGCAAAAGCTTGAAGCAATCGACGAAGAGAACCTG
ACCTGCAGCTTCAGCTTGATCGAAGCTAATGTTTGGAAGGATGCGGTTGAAAAGGTGACT
TACGAGCACAAGTTCGTGCCAACTCCCGAGGGAGGATGCATTTGCAAGAGAACCAGCACT
TATTACATCAAGGGGGATGCTGGTGAGATCAACAATGATAAGATCAATGATGTGTATGGC
AAAAAAACAGCAGGCTTGTTCAAGGTCATCGAAGCCTACTTCTTGGCCAATCCAGATGCC
TGA
>EVM0049278
ATGAAGAGAGAATATTCAGCAGAAGAGAAAGAAGCGGAGGCTGCCGCAATTGGGTATAAA
GTGATCGAACCGCTCTTGCCATCAGACCGGTTTTTTAAAAACCGCGAGCCGGTTTTCGCT
GTTGTTCAGGTTGGTTCTCATCAATTTAAGGTGAGTAATGGAGATTGCATTTACGTGGAG
AGATTGAAGTTTTGTGAAGTAAATGATAAGTTGATTTTGAACAAGGTTCTCATGTTAGGA
ACAAGTACTCAAACAATCATTGGTAGGCCTATATTGCCAGATGCAGCTGTTCATGCAGTT
GTTGAGGAGCATGCATTAGATGCAAAGGTAATTATCTTTAAAAAAAAGAGAAGGAAGAAT
TACCGTCGATCAAAAGGACATCGCCAGGAATTGACTAGGTTGAGAATAGCTGATATCCAA
GGAATTGAGAAACCAGAGCCAAAAGTTGACCCAAAGCAAAAAAGGGCAGCTGTTATGCAG
CAAGAAAAGGTTGCAGTTGCTGCTTGA
>EVM0040242
ATGTCTTCACCAAGCAAACGCAGGGAGATGGATTTGATGAAACTGATGATGAGTGATTAC
AAAGTGGAAATGATCAATGATGGCATGCAAGAGTTTTATGTGGAATTCAATGGACCTAAA
GAAAGTCTTTATCATGGAGGTGTGTGGAAGATAAGAGTTGAATTACCAGATGCTTATCCT
TACAAATCCCCATCAATTGGCTTTGTCAACAAAATCTATCACCCAAATGTCGATGAAATG
TCTGGTTCGGTGTGTTTGGATGTTATCAATCAAAATTGGAGCCCCATGTTTGATCTGGTA
AATGTATTTGAAGTGTTTCTTCCTCAGCTGCTTTTGTATCCCAACGCATCAGATCCATTG
AATGGAGAAGCTGCTGCTTTACTGATGCGTGATGGCACTGCTTATGATCAGAGAGTGAAA
GAATACTGTGAAAAATATGCGAAGCCAGAGGATATAGGGGCAATACCAGAAGAAAAATCC
AGTGATGAAGAGCTGAGTGAAGAAGATTACAGCTCTGATGATGATGACCTAGTCGCTGGC
AAAGCTGATCCTTGA
>EVM0047916
ATGACAAATGGACGGCAGATATCCACCAAGTCTCTCTCCTCATCTTCCTATAAAGAGAGG
GTATGCACACACCCCTATTACTCGTTCATACACAAGTGTTATTTAATGTCTTGCTGTGGA
GGAAACTGTGGGTGCGGATCTGGCTGCAAGTGTGGCAGCGGCTGTGGAGGGTGCAAGATG
TACCCTGACTTGAGCTTCGCAGAGACGATCACCTCAGAAACTCTTGTTCTTGGTGTGGCA
CCAGAGAAGAATCACTTTGAGGGGGCTGCCGAGATGGTAGTGGGAGCCGAGAATGGCTGC
AAGTGTGGAGACAACTGCACCTGCGATCCTTGCACTTGTAAATGA
>EVM0013952
ATGCTTGTTAATTTCCCTCTCTTTTCCTGTTCTTCCATTCGATTGCATTCTCACAAGAAA
ATATTACAGAAAGAAGGTGTGTTTGATCCAACACGGGTCGCTCAACTTTCTTGGCATCCC
AGGGCTTTCTTATACAAGGGGTTTTTATCAGATGAGGAGTGTGATCATCTTATTAATCTG
GCAAGAGATAAACTCGAGAAATCAATGGTGGCTGATAATGAATCCGGGAAGAGCATAGAG
AGTGAAGTGAGAACCAGCTCTGGCATGTTTATTGGAAAAGCCCAGGATGAAATTGTGGGT
GATATTGAGACCAGAATTGCTGCTTGGACTTTTCTTCCTCCAGAAAATGGGGAGTCCATT
CAAGTACTACACTATGAGCATGGTCAGAAGTATGAACCACATTTTGATTATTTTCATGAC
AAGGCTAATCAAGAGTTGGGTGGTCACCGGGTTGTCACTGTGTTGATGTATCTGTCCAAT
GTTGAAAAGGGTGGAGAAACAGTGTTTCCGAATGCAGAGGGAAAAACAATTCAATCAAAA
GATGATAGCTGGTCTGATTGTGCAAAAAATGGCTATGCAGTGAAACCCCACAAGGGTGAT
GCCTTGATGTTCTTCAGTCTTCATCCTGATGCATCGACTGACCCAAACAGCTTGCATGGG
AGCTGTCCAGTTATTGAAGGTGAGAAATGGTCAGCAACCAAGTGGATTCATGTCAGATCC
TTTGAGAAATCGCTGAAGCGAGCAGCAAGTGGGGATTGTATCGATGAAAATGAGAGCTGC
CCTTTGTGGGCAAAGGCGGGCGAGTGTGAAAAGAACCCTGTTTATATGGTGGGTTCAGAG
GGGTCCTATGGTAATTGTAGGAAGAGCTGTAAGGTATGCTCATCCTAG
>EVM0023881
ATGTCCAAGTGCAACAAAATCCGGCACGTTGTCAGAATCCAGCAAATGCTTAAACGATGG
CGCAGGAAGGCAAGAGCCACAGCTGGAGCAGCGGGTTCACGTACTTCTGCTGCCCCATCT
GATGTCCCAGCTGGCCACGTGGCAGTCTGTGTAGGAGCCAGTTGCAAAAGGTTTGTCGTA
CGTGCGACGTACCTTAACCATCCCATCTTCAAAAACTTGCTCGTGGAAGCCGAGGAAGCG
TACGGTTTCAAGAACAGTGGGCCGTTAACGATCCCATGTGACGAGGCTGTCTTTGAAGAG
ATTATCCGGGTCATGTCGATATCCTACCCGATCCAACCTGGTCGGTTTTTAAATCTTGAG
GAAATCAAGAGATGCTGCCACGTGGGCTTGAGGGGAAATATTGAGCTTTGGGTGAATCAA
CACCGTTGCTTCATGGTTAGTTGGTTTTGGGTTGACCCAGCGAGGTGCTGA
>EVM0040243
ATGGCGGCGGCTAACGCTCCGATCACCATGAAGGAAGTCTTAACTTTACCGGCTATCGGG
ATTGGTCCTCAGTTTATCACGTTTACAAATGTAACGATGGAATCAGACAAGTATATATGT
GTACGGGAAACAGCGCCACAAAATAGTGTGGTAATTATCGATATGAACATGCCAATGCAG
CCATTGAGACGCCCTATCACTGCAGATTCTGCTCTCATGAATCCAAATTCTAGAATCCTT
GCTTTGAAGGCCCAACTTCCGGGAACTACTCAGGATCACTTACAAATATTTAACATCGAG
ATGAAAGCAAAAATGAAATCATACCAGATGCCTGAGCAGATTGTCTTTTGGAAGTGGATA
ACCCCAAAGATGTTGGGAATGGTTACACAGACATCAGTTTATCATTGGTCTATTGAAGGT
GATTCTGAACCAATGAAGATGTTTGAGAGAACTGCCAATTTGCAAAGCAATCAGATTATA
AACTACAAATGTGACCCTTCTGAGAAATGGCTAGTTTTGATTGGAATTGCTCCTGGCTCA
CCTGAGCGGCAACAATTGGTTAAGGGGAACATGCAACTTTTCTCTGTGGATCAACAACGT
AGTCAAGCACTTGAAGCACATGCTGCATCATTTGCCCAACTCAAGGTTCCAGGAAACGAG
AACCCTTCTACTCTCATTTCTTTTGCCACAAAATCTTTTAATGCTGGGCAGATTACATCG
AAGTTGCATGTTATTGAGCTTGGTGCCCAGCCAGGGAAGCCATCATTTACAAAGAAACAG
GCAGATCTGTTCTTTCCTCCTGATTTTGCTGATGACTTTCCTGTGGCAATGCAGATATCC
CACAAATACAGTTTGATTTATGCAATCACAAAGCTTGGGCTGCTATTTGTTTATGATTTG
GAGACAGCTACTGCAGTATACCGAAACAGAATTAGTCCGGATCCAATATTTTTGACAGCT
GAGGCTTCAACGGTGGGAGGGTTTTATGCCATTAATAGGCGAGGCCAGGTGTTGCTGGCC
ACTGTAAATGAAGCAATGATTGTGCCATTTGTTAGTGGCCAGTTAAATAATCTGGAGCTT
GCTGTCAATCTTGCCAAAAGAGCAAATCTTCCTGGTGCTGAGAATCTGGTTGTCCAGCGT
TTCCAAGAATTATTCGCTCAAACAAAGTATAAAGAAGCTGCTGAGCTTGCTGCTGAGTCG
CCACAAGGCATTCTTCGAACTCCTGACACAGTTGCCAAGTTTCAGAGTGTTCCTGTGCAA
CCTGGGCAGACCCCTCCCTTATTGCAATACTTTGGGACCCTTTTAACAAGAGGAAAGCTT
AATGCATTTGAGTCGTTGGAACTGTCCCGCCTTGTGGTCAATCAGAACAAGAAGAATCTT
TTGGAGAACTGGTTGGCAGAGGACAAGTTGGAGTGTACTGAGGAACTGGGAGACCTTGTG
AAGACAGTGGATAATGATCTTGCTCTGAAAATCTATATTAAAGCTAGGGCAACCCCTAAA
GTTGTTGCGGCTTTTGCTGAGAGAAGGGAGTTTGACAAAATCTTGATATACTCGAAGCAG
GTTGGCTATGCTCCTGACTATTTATTCCTTCTGCAAACAATTCTCCGCACAGATCCCCAG
GGAGCAGTTAACTTTGCTTTGATGATGTCCCAAATGGAAGGTGGCTGTCCAGTTGACTAC
AATACCATTACTGATCTCTTTCTTCAGAGGAACTTGATCCGTGAGGCAACGGCCTTTCTG
TTGGATGTTTTGAAGCCAAATTTAGCAGAACATGGTTACCTCCAAACAAAGGTTCTGGAG
ATAAATCTGGTAACATTTCCTAATGTAGCTGATGCTATTCTAGCCAATGGAATGTTTAGC
CACTATGATCGTCCTCGTATTGGTCAACTCTGTGAAAAAGCCGGTCTTTACATCCGAGCC
CTGCAGCATTATACGGATTTGCCAGATATCAAACGTGTGATTGTGAATACACATGCAATA
GAGCCACAGGCACTTGTTGAGTTTTTTGGCACTCTTTCACGAGAATGGGCTTTGGAGTGC
ATGAAGGATCTTTTACTGGTTAATCTAAGAGGCAACCTTCAGATAATTGTTCAGACTGCC
AAGGAATATTGTGAGCAGTTGGGTGTTGATGCATGTGTAAAACTTTTCGAACAATTCAAA
TCATATGAAGGACTTTACTTTTTCTTGGGGTCATATTTGAGTTCCAGTGAGGATCCTGAT
ATACATTTTAAGTACATCGAGGCAGCTGCTAGAACTGGACAAATAAAAGAGGTTGAGCGT
GTTACTAGGGAGTCAAATTTTTATGATCCTGAAAAGACAAAGAACTTTCTGATGGAAGCC
AAGCTTCCGGATGCAAGGCCTCTGATAAATGTCTGTGACCGGTTTGGTTTTGTTGCTGAT
CTCACACACTACCTCTATTCAAACAACATGCTTCGTTATATAGAAGGTTATGTTCAAAAG
GTGAACCCAGGGAATGCTCCTTTAGTTGTTGGGCAGCTGTTAGATGATGAATGCCCTGAA
GACTTTATCAAGGGCCTTATTCTTTCTGTCCGTTCTTTGCTTCCAGTTGAGCCCCTTGTG
GAGGAATGTGAAAAGAGAAATCGACTTCGTTTGCTCACTCAGTTCTTGGAACATCTTGTG
AGTGAGGGAAGCCAAGATGTACATGTTCACAATGCTCTTGGTAAAATCATTATTGATAGC
AATAACAACCCAGAACACTTCCTGACTACCAATCCTTACTATGATTCTCGGGTTGTGGGT
AAATATTGTGAGAAACGTGATCCCACCCTAGCTGTTGTGGCTTACAGGAGAGGACAATGT
GATGATGAACTCATCAATGTCACAAATAAGAATTCTTTGTTCAAGTTGCAAGCCAGATAT
GTGGTTGAAAGGATGGATGGTGATCTTTGGGAGAAGGTTCTGAATCCTGAAAATGAATAC
CGAAGACAGCTCATCGATCAAGTTGTATCCACTGCTTTGCCTGAAAGTAAGAGCCCAGAG
CAGGTTTCTGCTGCTGTTAAAGCTTTCATGACTGCTGATCTGCCCCATGAATTGATCGAG
CTTCTTGAGAAGATTGTTCTCCAAAACTCTGCATTCAGTGGAAATTTCAATCTCCAGAAC
CTACTTATCTTGACAGCGATTAAGGCTGATCCTTCCAGGGTTATGGATTATATAAATAGA
TTAGATAACTTTGATGGGCCTGCTGTTGGGGAAGTGGCAATTGAAGCTCAGCTACACGAG
GAAGCATTTGCAATTTTCAAGAAGTTCAACTTAAATGTTCAGGCTGTTAATGTTTTATTG
GATTACATCCAAAGCATTGACCGCGCTGTGGAGTTTGCATTTCGTGTTGAAGAAGATACT
GTTTGGAGCCAGGTGGCTAAGGCCCAACTCAGAGAGGGGCTTGTGAGTGAAGCAATTGGG
TCATTTATTCGTGCAGATGATGCTACTCAATTCCTGGAAGTCATTCGTGCTGCTGAGGAT
GCAAATGTCTATCATGACTTGTTGAAGTACCTTCTCATGGTTAGGCAGAAGACAAAAGAG
CCAAAGGTGGATAGTGAGCTTATTTTTGCATATGCAAAGATTGATAGGTTGAGTGACATT
GAGGAGTTCATTCTCATGCCAAATGTGGCAAATCTCCAAAATGTTGGTGATCGCTTATAT
GATGAAGCTCTTTATGAGGCTGCAAGAATTATATTCCAATTTATAGCTAACTGGGCCAAG
CTGGCAAGCACACTAGTGAAGTTGAAACAGTTCCAAAGTGCTGTTGATGCAGCTCGGAAA
GCCAACAGTGCCAAGACATGGAAGGAAGTTTGCTTTGCTTGTGTTGATGCAGAGGAATTC
CGTCTGGCTCAGATATGTGGTCTTAACATCATTATACAGGTGGATGATTTGGAGGAGGTC
AGCGAATATTACCAGAACAGAGGATACTTCAATGAATTGATCTCTCTCATGGAGAGTGGT
TTAGGTTTAGAACGTGCACACATGGGGATTTTCACAGAGTTGGGAGTGCTGTATGCTAGA
TATCGTCCTGAGAAACTTATGGAGCACATTAAATTGTTCTCAACCCGTCTCAACATTCCC
AAGCTTATCCGAGCCTGTGATGAACAACAACACTGGAAGGAACTTACCTATTTGTACATT
CAATATGATGAATTTGATAATGCTGCAACTACCATTATGAACCATTCTCCGGAGGCATGG
GATCACATGCAATTCAAAGATGTTGCTGTCAAAGTTGCTAATGTGGAGCTATATTATAAG
GCCGTACATTTCTACTTGCAAGAACATCCTGATCTTATCAATGATCTTCTCAATGTGCTG
GCACTTCGTGTGGACCATACTCGTGTTGTTGACATTATGCGGAAGGCTGGTCATTTGCTT
CTTGTGAAGCCTTACATGATTGCAGTTCAGAGCAACAATGTGTCTGCTGTGAATGAGGCT
TTGAATCAAATTTATGTAGAGGAGGAGGACTATGAAAGATTGCGTGAATCAATTGATTTG
CATGATAACTTTGATCAGATTGGTCTTGCACAGAAGATTGAGAAACATGAGCTTCTTGAA
ATGAGGCGGGTAGCTGCATACATTTACAAGAAGGCAGGAAGATGGAAGCAATCCATTGCA
TTGTCAAAGAAAGATAACCATTACAAAGATGCCATGGAGACAGCATCACAGTCTGGTGAT
CGTGAACTTGCAGAGGAGTTGCTGATTTATTTCATTGAACAGGGCAAGAAGGAATGCTTT
GCATCATGCCTCTTTGTTTGTTATGATTTGATTCGGCCAGATGTTGCCCTTGAGCTTGCC
TGGATGAATAATATGGTTGACTTTGCTTTCCCGTACCTGTTGCAGTTTATCCGTGAATAC
ACAGGCAAAGTTGATGAACTCGTGAAGGACAAAATTGAGGCGCAGAAAGAAGTCAAAGCC
AAAGAGCAGGAAGAGAAGGATGTAATTGCTCAGCAGAACATGTATGCTCAGTTACTTCCT
CTTGCTTTGCCTGCGCCGCCCATGCCTGGTATGGGTGGACCAACAATGGGAGGAGGTTTT
GCTCCACCGCCACCCATGGGTGGAATGGGGATGCCTCCAATGGCACCTTTTGGCATGCCA
CCGATGGGCAGCTACTGA
>EVM0023886
ATGGTTGCTCTCTCCGCACCACCAACCACCATTCAAGGTGGAACCGTCTCTACTCTCCAC
CCTGACATCCTCCAAAACCATATCCTCACCCTCCTCGATGGCCCAACTTTAACTGCCATA
GCCTGTGCATCTTCAGAATTACATGCTCTCTCTGCAGAAGATAAACTCTGCATTATCTCA
ACCTTCCCTTCTGGCCACCGGTCATTTTTCTCTGATTCATATCCTCTCCTCCACCACAAC
CACCACAGCTCATCGTTTTCGACAGCAAGCACCGAGTGCTTTGTCTCAGCGGTTGATATT
TACTACAAAAATGTTCCAATTTTCTCAATAGTTGAAACGACCGAGACCCTTTCTGATTGG
TTCAAGAGCTCTCCCTTCAGGGTTGATTTACTTGAGCCCAAAGAGTTTGTGCAGACATGG
ATACAGCACCAACTAAGTGAAAAGGAATTGTCTGTGAAGCAACTTGAAGAGAACATAACT
TTAAGCTGGATTTTGATTGATCCAAAAGGGCGAAGGGCCATGAATTTGTCAAGCGAGAGG
CCAGTGTTCGTGCAGAGACACTGGCTAACCGGGGAAGTGGTGGTGAAGTTTTCCACCATC
ATGGCCGGAGACGGAGGGGAGAGGGAGTTTGTGGAGTGTGGAGTGACGGTTTGTTGCGGG
GAGAAGGAGGGAGGGGAGGTGGAGGTGAGAGAGGTAAGTATGGTGATGAACGACATGGAA
GGGAGGAATTTGACCGGGAAGGATGGTTTGGAAATTTTGCAAGAGGCATTGGAGAGAGGG
GAGAGGAGGAAAGGGAAAGGTGGCAACGAAGGGAAAGAGAAGGTACGAGGAATTTGTCGA
GAGAAAGAAGGAGAGGAAAGAAAGGATGAGGAAGTTTGA
>EVM0044764
ATGGATTCTTATCATTCTGGTAACTGGAACTGGAAGGAGTGGAATCCAGGAGACGATGAA
CATATCTCCTTGAATGAAGTGCCAAACGAATACTTATTGCAGCCTGAGGTTAATGATACT
GGTGGAAGTGGAACAGATAATACAGTACCCAAGACAGCCGATCCACGCAGCAGGAGAAAA
ATAAACGACAAAGCATATCGAGCCCGTTGTAAGGAAAACGAGAAAAGTCAGAAAGAGGAA
CTGGAGAAACTAGCCGCGGAAAATGCAAGCATGAGGGCCGAAAATGAATCCCTGAAGGAA
AAAAAGGTTACAATGTTGAGTCCAACGTTGGAAGAAGCAGCCATCAAGATCAATCAACTT
AGAAGTGAAAATCACAGCTTGAAACGCACCAGTGACTACCAAGGAATTGTTCTGCAAGCT
TTCACCGAAAAAATGAGTAGCCACGATAAATTAAAAAACCTCCATGATGAAGCTGCACGA
TCGAGTGAAAACGTCATCCAGGACCCCAGGATGCAAGAAAAGAAAAGACTCTTGGAAGAG
CGTTCGAGGCTAGAAAACGAAAACAGGCTGCTAGAATTGCAAAACCAGGCGTATTTCATG
ATGATACAAGATGACAAGAACCCTACAGGGGATGAAGCCGATTAG
>EVM0014988
ATGGATCTTCGTTCTAGAAGAGGCAGAGGAGAAAGATCAGAAATGAGCCCAGACAGGGTC
AAAGTGTGCATGCAGCAACCAAGGGTCAAACCCATCAAAAAGGTTCAAGTTGTTTACTAC
CTATCCAGAAATGGCCAGCTTGAGCACCCACATTACATGGAAGTTGCCCATTTGGCCAAT
CAACAACTTCGTTTGAGAGATTTCGTGGATCGGCTCACGGTTCTCAGAGGAAAAGGCATG
CCCTCTCTGTATTCATGGTCTTGCAAAAGGAGCTACAAGAATGGGTATGTTTGGAATGAC
TTGGCAGAAAATGATATCATCTATCCATCTGATGCAGCTGAATACGTACTTAAAGGGTCT
GAACTCGTTGAAGGATGCCCTGAAAGGCTTCAACAACTTCATATGAGCAATAATAGACAA
CAAATTCAGGAACCGAATCTCCATGCAAAGAGAAAACAACTTCTGGAACCTATTCAACAG
CCCAGACAACTCGAAGACACGCATGGAAACAAGTACTATCAAGAATATGATGAAGAAGAG
TCACAAGAATCGCAAGAAGAATATGAAGATGAAGAGAAAACAAGCTATACAAGCTCCACA
ACACCGCACTCTCGTTGTTCAAGAGGAGTATCCACGGACGAACTTGAAGAGCAAGCACCC
CACAAAAACCCCACCCCCGAGTCAGCTCACCACCACTTCCCCCCACCATCAACACCCTCT
ATACTCTCCGAGAAACCCCATCAAAGCACCAACAATACCTCCAAACGTTTTGAAGACGGT
GACCCAGTCGCCATCGAGTCAGCACCGGGTCGTAACTCGGTCTTACTCCAACTCATTTCA
TGCGGAAACTTAACTGTGGCCAAAGCAAAAAACAATGTGCCTAGTTTGAAGCAACCAGCT
GCAGCTGTGACAGTGAAAGATCCCAATGCTAATGTTGTTAGAAGGAGTGTAAGCGATCTT
CATAAAGGGGTTTTGTACAGAACTGCAGTTAAGGTTGCTGAGGAAGAGATGATTAGCTAC
ATGTCTGAGAATCCTAGGTTTGGAAATCTACAGTCTGAAGAGAAGGAGTATTTTAGTGGC
AGCATTATCGATTCAATGAGTGAAAACCGAGCTGTGGAAGAGCCTGTTTTGAAGAGATCC
AATTCCTACAATGAAGAAAGGTGCCCAAAGGCTGGAATGGGTGATCAGGAAGCAGTGAAG
GAGGAAGCGAAGGAGAAAGCAGCAAGAGGCAAATGCATCCCTCTCAAGAAATCGTCGTCA
TCTTCGAAACAAACCAAAAAATGA
>EVM0014989
ATGGGGTGGCTAAAGAAGGCAGTAAAGCACCTGGGCTGTGCCATCCTCAGAGAACCCTTC
CATGTCTTGACCATTACCCTCCTCAGTCTCTTGCTGCCCCTCTCATTTCTCCTCCTGGCC
CGGCTTTCTAGCTACAACTATCTGCTGGCCATCACGCCTGATCCTGTACAGCAATCACTA
TCTTCTTTCATCACATCTTTGTTCCTGTCAGTCAACCCAGCAATTCTGTATCTTGTTGTT
TCAGTTGTTAGCGTATCCACTCTTATTCATGGCTTGACAGGGAAAATCACCCCTCTAGGT
GGCGGTTCAACCGGCGCAATTTACCGACCTGGAATGTACACCGCGTGGATTATATTATGT
ACGTTGCAGGTCTGTGTTGGCCTGGGCATTGAAGGCGGCATAGCTGCTGGAATGTTCGAT
GGTTCTGGTTTTGATATCCAAAGAAGTTTATTGAGCAGAGTTATATTTTTCTTGGGGTTG
CACGAGACCTTGATCCACTGGTCCAGAACTGTTGTTAAGCCAGTGGTTGATGACACGATC
TTTGGTGAGGCTAGAGATGAGAAGTGGGAACAGAGGGTGATTATAGCTCTGAGCCATGGT
ACCTTGTGGTGGTGGAGGTTAAGGAACGAAGTTGAGTCCTTGGCTTTCTCGGCAGAGGCA
AAGACAGTGCTGTCGATGGATTTAGGAGTGGCTGACTTGGTTGGTTGGTGGCTGTATTAC
CTGACAGTGACAATCGGAACGGTAAGACTTGTGAAGGGTCTTATCTGGGTCGGGGTGATT
TTGCTTTGTAAGAGGGTGAGAAGAAGGAATTCTACTGAAACTCGTGAGCTGGATGGATCA
GACAAGGTCTGA
>EVM0010609
ATGGCACTAGCTACAGAAATCACTGGTGTTCGTTTGATTGATGGATCATCATTTGTTTCA
GCATCAAAAATGTTGATGAGCCAACGGATAGGAATTGTTAAAAGGAACCAGTTCCTGGGG
AGTCCGGTTTGGGTGCCCTCGCAACAAATTAGAAGACAGGAGCAGTTAAAGAGAGCTGTG
AGGGCTCCTGTGGCAGCTATCAGTGAAGATATTATCAAGGCTAACAGCAAAACTACTGCG
CCTGAAAAGGCAGTGAGTTTCAAGGCGAGAGCTGTGGTGACTGTGAGAAACAAACACAAG
GAGGACTGGAAGGAGACTATTGTGAAGCAGATGGATGCTTTCACTGATAAGATTGGGAGA
AATGTAGTTTTGGAGCTTATTAGCGGTGACGTTGATCCAAAAAGCAAGGAACCAAAGAGA
AGCAAACCAGCTGCGTTGAGAGACTGGTCAAAGAAATCGAATCTTAAAGCTGAGAGGGTC
CATTACACTGCTGAATTTACAGTTGACTCAAATTTTGGTGTGCCTGGGGCAATCACAGTG
AGCAACAAGCATCAGCAGGAGTTTTTCTTGGAGAGTATCACCATTGAAGGTTTTGCTTGT
GGTCCAGTCCATTTCCCTTGCAACTCATGGATACAATCTAAGAAAGATCATCCTGGGAAG
AGAATTCTTTTCTCTAATAAGCCATATTTACCAAGCGAGACACCAGCTGGGCTTAGAGCA
TTGAGAGAGAAGGAACTGAGGGATCTTAGGGGTGATGGAAAAGGAGTTAGAAAATTATCG
GACAGGGTTTACGACTTCGATGTGTACAATGATTTGGGAAATCCAGACAAGAATGTTAAC
TTGACTAGACCATCCCTTGGTGGTAAAACTATTCCATACCCAAGACGATGCCGAACTGGT
CGCCCCCCAATGGACTCTGATATCACTGCAGAGAGCCGTGTGGAGAAGCCAATTCCACTA
TACGTGCCTCGAGATGAACAATTTGAGGAGTCTAAGCAAAACACTTTCTCAGCTGGGAGG
CTCAAAGCAGTGCTTCATACTATAATACCATCCCTGAAGGCCAATATTTCTGCTGATAAT
CATGACTTTAGTGGCTTTTCAGACATTGATATTCTCTACAAAGAAGGGCTTCTTCTTAAA
GTAGGGTTGCAGGATGAAATCTGGAAGAACCTACCATTGCCCAAAGTGGTTACAAAGATA
CAAGAATCTAGCGAGGGACTGCTCAAATATGACACACCAAAGATCCTTTCCAGGGACAAG
TTTGCCTGGTTGAGAGACGACGAATTTGCTCGTCAAGCCGTCTCAGGAGTTAACCCGGTT
AGCATTGAGAGCCTCAAGGTTTTTCCACCAAAAAGCAATCTTGATCCTGAAATTTACGGT
CCGCAAGAATCTGCTATCAAAGAAGAACACATTTTGGGCCATCTTGATGGCTTGTCCCTT
TCGCAGGCCTTGGAGGAAAATAAACTGTTTATTGTTGATTACCATGATGTTTATCTCCCA
TTTTTGGAACGGATTAATGCCCTTGATGGTAGAAAAGCATATGCAACTCGTACCTTATTT
TTCTTGACGCCTCTTGGGACACTTAAGCCCATCGCTATAGAGCTTAGCCTCCCACCAGCG
GGGCCAAATTCCCGATCAAAGCGTGTGGTTACACCTCCTATGGATGCAACTAGCAATTGG
ATTTGGCAACTCGCCAAGGCTCATGTTTGCTCCAATGATGCTGGTGTTCACCAGCTTGTC
AATCACTGGTTACGTACACATGCTTCCCTGGAGCCATTTATACTAGCAGCGCACAGGCAT
TTGAGTGCAATGCATCCTATTTTCAAGCTATTGGATCCACACATGAGATATACACTAGAA
ATCAATGCCTTAGCCCGCCAAAATTTAATCAATGCCGATGGTGTTATTGAGTCTTGCTTC
ACTCCCGGCCGCTATTGTATGGAGATTAGCGCAGCTGCCTACAAAAACTCTTGGCGTTTT
GACAAGGAAGGCCTCCCTGCCGATCTCATTCGCAGGGGTATGGCAGTACCCGACCCGACA
AAACCACATGGTCTAAAGCTTCTAATTGAGGACTACCCATATGCCCAAGATGGGCTTCTA
ATCTGGTCTGCAATAGAGAACTGGGTTCGCACCTATGTTGAGCGTTACTACCCAGATTCA
AGCCTGGCTTGCAATGACAAAGAGCTCCAAGAATGGTATTCTGAGTCCATCAATGTAGGT
CATTTCGATCTTCGTGATGCTGACTGGTGGCCGAAGCTGGATACAACTGATGATCTTGTC
TCGATCCTCACCACCATCATTTGGCTTGCATCCGCTCAACATGCGGCGCTCAATTTTGGG
CAGTACCCCTATGGTGGTTATGTGCCTAACAGACCGCCCCTAATGAGAAGATTAATTCCC
GAAGAAAACGACCCTGAGTATGCAAATTTCCTGGCTGATCCACAAAAATATTACCTGTTG
GCACTGCCAAGTTTATTACAAGCAACAAAATTCATGGCTGTGGTGGACATGTTATCAACA
CACTCACCGGACGAGGAGTACATAGGGGAACGACAACAGCCATCAATATGGTCAGGCGAT
GCTGAAATAGTCGAGGCATTTTATGAGTTCTCCGCAGAGATTCAGCAGATAGAAAAGGAG
ATAGACAGAAGGAATGCTGATCCTAGCCTTAGGCACCGTTGCGGTGCAGGGGTGCTACCA
TATGAATTACTAGCCCCCAGTTCAGGACCCGGGGTAACATGTAGAGGTGTCCCAAATAGT
GTGTCGATATAA
>EVM0010608
ATGGAGTGTGAACTTGAAGGAAGGTTTGTTGGTTTTTCAGCTAAGAAGTTCTGTTTGACT
CAAATTGAGGAACTGTGTGCAAATCCTGTTCCAATGAACTCTATTGAGCAAATTCAGAAT
ATTGTTATGTTCCTCCAGTGGTCCGAGGGGCTTTCCAAGCGTGTTGATAACTTCATGCAG
ATGTTGTCATTAATGCAGTCGAAAGATGTTGTCCCATTTGTTTTAACACTGTTGATATTT
GATGAATTGCGCGAAGCCAATTTTTTGAGGAATATGGATCTCTTCCATGGGAGCACAAAT
AGTGAATTTGATGCTATTTTAGCTGAAATGGAGGAGGATATGAGCTTGGGAGATATCATG
AAAGAAAGTTACCATCTCAAAGATACTTGGAACAATCGCCCGCAACCTACCGGTCTTGAG
GACAACCAAAACACATTTTCAACGTTTGGCTTGGCTCTTGGCTGTAACATTACAACTGAT
CTTCCACAGCTAAGCTCCTGGGACATTGATGTCCCTGTAAAGACTATCAAGCAACTTGCT
CATGGTACTAACTGGATTCAAGTTATTGAAAACCTGGATAATGAAGGATTTTACATGCCC
AATAAGGAGGCATTCTCCTTTCTGTATATAGACAGACATGCCAGCTCTCTGAATTCCACA
CAATTGGAAAATAGACCACCAAGCATCTTTAGCAAACGAGCAAAGCACACTGGGGCTAAA
TATTTTTCCCTCTCTCACTTGTTGAGCTTTAGTAGAAAGCTGATTTACGATAGCCAGCCA
AGAATTGAAACTTTGTTAGGTACATGTAGAGGACCCCAATTCAGCTTAAACCATTCGACT
CTACAGTTCTTCGCTCTTATTAATCCCCACAAACTTTTGCATGTAAAGTTACCTCCAGGA
GATCCATTCCCTCTCCATGCCATCTATGGGTCTCTTTGGAAGAATACTGAAGGTCGGATA
TCTTTTCTGAAACATGCAGTACTGGCACCATCAGAAGTGTTCACCTTTGCCCATTATGGA
AGGCAACTGAACTATATTGATGCTTTGAATGGCCATAAGCTTCAAGTTGGTCATGCTAAT
CATGCATGGGTGTGCCTTGACCTTTTGGAAATACTTTGTCAACTGGCTGAGAGGGGTCAT
GCTAGTTCTGTTCGATCAATGCTTAAGTATCCTCTCAAACACTGTCCAGAATTGTTGCTT
CTTGGGATGTCACATATCAATACTACCTACAGCCTCCTCCAACACGAAGTGGCTTTTATG
GCTTTCCCTGTTATAGTCAAAAGTGTTGCTGGTAGAGGTATGATGCTTCACCTCTGGCAT
CTGAACCCTAATCTTCTGTTACGGGGATTTGTAGATGCTCACAATGTTGAACCAAACATC
ATGACCGAGATATTGGATGTTTGTCAAGAGCTAAAGATTTTGTCATCGGTATTAGACGTG
ATTCCCTTTCCTTCTGGTATCATATTAGCAGCACTCGCTTCAAGAAAAGAGCTTATGGAC
CTTGAAAAGTGGTTGGGTAATAATTTAATTACATACAAGGATTCATTCTTTGAGGAATGT
CTCAAGTTTCCGAAGGAGATTCATCCTGGTGGATCACAGGAGATTTCTGTCAAACCTTTT
CATCCTCAAAGTAACATTGTGATTCTTTATTCGGAGACTAGTTCATCCTTTCCGAAGGTC
CTAAAAGCCCATAGCAACTTAGTTAAATCCACCCGACTTTCTGAGGAAATGGAAAGGTTG
CATGTAACAGCTATGGACTCCAATCCAAGCCTGCAGAATGGTAGCTCGGCAGAATCATCT
ATCCCTGATGGGTTTTCGGATGATGTTGAGGCAGAGGCAAACTCTTATTTCCATCAAATG
TTTTCTGGTCATCTGACAATAAATGCAATGGTTCAAATGCTTGCTCGATTTAAAGAATCT
TATGTGGATAGGTATAATACAAGTATGGACAATAGTCTCAATCTGGTGTGTGTGAAAGCT
GATGATACCTTTCCGAACCAGTACCATCTTAGTTGTGTTATCAAGCACCAACTTGTTACT
CATCTCACTCTTGGGATTGCCTTGTGTGGTGTTTTAGATGCGCTTCGAAAACCTCCAGAT
TCTAAAATGTTTGTGTTTGGGACCAAGGCTTTGGAGCAATTTGTGGACCGTTTGATTGAA
TGGCCACAGTATTGCAATCATATCTTACAAATATCGCATTTACGTGGTACTCATGCTGAG
CTTGTTGCTTTCATTGAACGAGCACTTGCCAGGATTTCATCAGGGCATTTGGAATCAGAT
GGAATAAACAATGCTTCTGTTGCTTATCACCATGGTTTTTTCCAAGTTGCTTCAGTAAAT
GAAGAGGCTGGGCAACAACTTTCCTCTACATTCCATCTTCAACATAGACATGAAGGTTCT
CTTGTTGCTCCATTTAATGAGCCTAAACAATTTGCATCTGCAACTCCATTTAATGAGACT
AAACAATTTCTATCTTCTAGTGGGCAAGCTTCAATTGCCCCTTCAAGTGATGTTTCTAGC
ATTCAGAAGAGTATAGTTACTTCTTCAACTTTGTTGTCTTCTCCTGGTTTTGTCCGTCCT
TCCCGAGGAGTTACCTCCACCAGGTCTGGCTTTGCATTGAACATCGAAACACTTATGGAT
GCTGCTGAGAGAAGAGAAACACCGATAGAGGCTCCAGAATCAGAGATTCAGGACAGAGTA
ACATTCATGATTAATAATATTTCTGTTGCAAATGTTGAAGCTAAAGCAAAAGAGTTTGCT
GAAATACTAAAGGAGCAGTACTATCCCTGA
>EVM0010607
ATGTTACCCATCGGTTGCTCTGATTTTGCTGATCCTTCTCCTGCTAATAACAATTCTCAA
CACCTCTCCTCTCTTCCAGTCCCAAACCTCCATCTCAACTCAGGCATGCTTTTCTTTCCT
GTTTTAGGAAGAGGAATGAATAACAAGATCCAATCAGTCATGGCAGATCCAACAGACGGA
ATTCCAACTGTACCACCAGTTGGATATAGGTTTCGTCCAACGGATGAAGAGTTAGTTACT
AATTATTTGAAGCCCAAATTGCTCGGTGATGACCTTGAAGACTTACTCATCATCGCAGTG
GTCAATGTTTGTAAACATGAACCCTGGGATCTACCTGTTAAATCGGAAATTAAGTCCGAG
GATTCAGTTTGGTATTTCTTTTGCCCTCGCGATCTCAAGTACTCAAACAGCCGACGTTCT
AACCGGAGAACGAAGGCCGGGTTTTGGAAACCCACCGGCAAGATTATTCAAGTAAAGGCC
AAGCATAGCAAGAAGGTGATTGGCACTAAGAAGACTTTGGTTTTCTATAAATCAGCCAGT
CCTAAACCCGAGAGGACTGGATGGATCATACATGAATACGACGAGTTCAAATCCGGTTCA
AGCCTCTCTAATCTGGGAGATTATGTTCTCTGTAAATTGAAGAGAACACTAGATGAGAAG
ACCAGTAAAGGTGCATCAAAAAACCATATGGCTTCTATCCCAGGTTTTGAAGCTGAACCA
AGCTGCAGTATGGCTTCTGATTTTGAAAATCAAAACCATAGTGAGTTGACAGTGAATCCC
GCTTGTGTTGACAGTGAATCAAACCACCATCTGACTTCTGATTCTGAAAATCAAAATTCA
GATGAGCTGATGACCAACTTAACTCAAGAACTTAGCGATTTGAGCCACTTTTTGGCTACT
AATAAACAAAACTCAAATGAGCTGATATCTAGTTCAGCTCTTGATGGATGGGGATCCTGC
CCCTCAATATCATCTGATTTTGAAAATGAGCCTATTTATAGATTGGCTTATGATGGAAGT
GGTTTAGTCCAGTCCATGACCTCAAATTATCAAACTCAATATCCAAATGAGCTGACAGTT
AATTCAGCTTATAATGGAAGTGAACAGAGCCTTTGGATGGCTTCTGATTCTGAAAATCAA
AACTCAATGGACGCGTCACCCTCAGAGAATTGGCTTACAGCTTCTGATCTTGAAGATCCA
CTATCACCCCTTCAAGCTGAAGCTAAAACCGGTCCTTCCACGGAGATGCCTTCTCATTTT
AGATACTGCCTACTGGCTTCTGATTTTGAAAATCAAAATCTAGACAAGGAAACAGATATA
TCAGCCCCCGATGAAGGTGAAAGGAGTTCCTTTGCAGTCATACCTTCGGATTTGGAATAT
CAAAATCCCTGGGAGAAGATTGATATATCAGCCCTTGAAGAAGGTGGTTTGTGTTGCTTA
ATGGCTTCACCAGAAAAAAGTCCTGCAGATTATTCGTTTCCAGAGTTTCCACAGGTTAGA
ACTTAA
>EVM0010605
ATGCTCAAACTCCTCAACAAAAGGTTCAGGCGCCTCTATTCTCGTTTCCGGTGGCCTGTT
CGCCGTGGTTACAAGCCTAAGGTTACGATAAAGAAATTTGGAAAATCAAACACCAAATCA
CATAATGACATCAAAGTTGAGCCCGCCCTTAATGGGTCTGCTGCTGTCCATCCAAATGGT
CAATTGGGTGAGGAGAGGCCAATCAAGTTAGCAACTTTTAATGCTGCCCTGTTTTCAATG
GCACCTGCTGTGCCTAAAATAGAGAGTCCTTCGAGTTTTGACCACGAAGGTGAAGAGTTT
GCAGACACCAGAACGTCTATAAATATTAATAAGCTACGCACGAAGTCTGCAAATGATCGG
CCGAAGAGTATTCTGAAACAGTCTCCCCTGCATTCAAACTCCATCAACGGTAATGAGAAT
CTCTCTAAGCAAAAAAAGTTTGCTAAATCAAAGTTAAGGGTGTCGATCAATTTGCCTGAT
AATGAGATTTCACTATTGAGAAATAGGCAACTGAGCTTCAGAGAAGACGAAAAGGAGGAT
GCTTCAAGTGTTAATATAAGTAGAATTCTGAGGGGAAAGGCTCCTATGAGGTCACAAAGT
GTGAGTTTTGCAAGAAATATGGGAAATGGTGGGATCGATGGAGATAGTTATAGGATTACA
AGGACAGTTCTTCAAGTGTTGAAAGAGCTGGATGCAGATATTTTGGCTTTGCAAGATGTG
AAAGCAGAGGAGGAGAAAGCAATGAAGCCTCTTTCTGATTTGGCTGCTGCTTTGGGGATG
AATTATGTTTTTGCTGAGAGCTGGGCTCCTGAGTATGGAAATGCTATCCTCTCAAAGTGG
CCGATTAAGAGATGGAAAGTTCAAAAGATCTTTGATGATACTGATTTCAGGAATGTTCTT
AAGGCCACCATTGACGTGCCACAGGCAGGAGAGGTCAACTTCCACTGCACCCACCTTGAT
CATCTCGACGAGAACTGGCGGATGAAGCAAATAGATGCCATAATACAATCAAGTGATGCT
CCTCATATCCTAGCTGGAGGTCTTAATTCCCTCGACGAGACAGATTACTCTGAAGAGAGG
TGGACAGACATTGTAAAGTACTACGAGGAGATGGGAAAGCCAACACCAAAAGTTGAAGTA
ATGAAATTTATGAAGAATAAACATTACACTGATGCTAAGGACTTTACAGGAGAATGTGAA
TCAGTCGTCATGATAGCTAAAGGCCAAAATGTGCAAGGGACTTGTAAGTACGGGACTCGA
GTAGATTACGTGCTTGCATCTCCAAATTCACCCTACAAGTTTGTTCCAGGCTCATACTCG
GTGTTTTCTTCAAAAGGGACTTCTGATCATCATATTGTGAGAGTTGATATAGTGAAAGCA
AGATGCAGCAGTCGAGAAAAAGTTGCTGGAAATAAACGCCCACCTAAACAGAAAGTTGTA
AAGATAACCAACAGTTCTCCCGCTAAAGGTATATGGAAAACACACATGAGAGAAGATAGA
TTATTGACCTTTCCTTCTGTGAGTACATAA
>EVM0014987
ATGGACCCCAAAGGCACCGTCATCTTCACCACCGTTGGCAGACCCCACTATGGCTTCGAC
ATTTTCTCCCTCAAACTTAACCACCATCACTCCGGAAAACTCTTAATAACTCCAGAGGAC
GAACATGGCCTCACTGATAGCACTGGTATCAACTTCAACGCCCAATTCATCGATCACCAC
CCGCATCATTCCATTGTTTTCATCTCCGAACGATCTGGTTCACCCACAGTTTACCAAACC
CACCCCGACCAACTCCCAGTCCCACTCCCACTCCCATCCATACCCCATTCCCTTTTCCAT
GACCGCCCCATTCTCAAAAACAACCGCCTCTATTTCATTTCTGCTCATGAAAAACCCGAT
CAACCTTTCAAAAGCTGGTCCGCTCTTTACTCAACCAATATCGATCACAACAGTACCAGC
AGATTCATACGTTTGACCCCTTATGGTGCTGTTGACTACAGTCCTGCAATTTCTCTCTCT
TGCAATTTCATAGCTGTTGCATCTTATGGGTCTCGCTCTTGGGGTGGCGAGTTCCATGAC
CTGCACACAGATATTGTTGTTTTTAAAGAATCCGACCCGAGTACTCGGATAGTTGTGTCT
GACCATGGTGGATGGCCCACTTGGTGTGGTGAATCCATAATTTACTTTCACCGCCAAGCT
GATGATGGCTGGTGGAGCGTTTTCCAAGTCACTTTACCAGAAAATTTCGACGACTCTGAC
CTTCCAAAAGCTGCTCCTGTTCGAGTCACTCCACCAGGTGTCCACTGCTTCACTCCAGCT
GCCTTTCAGGACGGCAAAAGAATCGCTGTCGCTACACGGCGGAAAGGTAATAGTTACAGG
CACGTTGAGATTTTTGATGTCGAGTCAAATACGTTTTATCCTGCCACTGCGTTGGTGAAC
CCGAGTTTGCATCATTATAATCCGTTTGTCTCTTCGGATTCGATGTTTCTTGGGTATCAT
CGGTTCAGAGGTGAGTCTACTCGGGGCGAGTCGAAGATTCCACATCTCGACCCCGTCTTG
TCTCCTGTCAAGGATTTACGGATGCTTAGATTAAACGGAGCATTCCCTTCATCGTCTCCA
GATGGTGATCTAATTGCTTTTAATCAAGATTTTGATGTCAATGGCGGGCTAAAAGTAGTT
AAATCAGACGGTTCAAAAAGATGGACTCTGATTAAGGGCCGTTTATCTTTTTCCAACTCA
TGGGGACCTACGGAGAAACACGTTATTTACACATCCATAGGCCCGATTTTCGAGTCAGTG
AAGGCGACGGTGCAGATTGCACGTGTATCTTTTCACCCTGGAAATCTGAACGGTGATAGC
GAAGAGATCGCGTGTGATGTAAAGATTTTAACTCGAGAGGAAACAGGGAATAACGCCTTC
CCGTCATGCTCACCGGATGGCAAGTCTGTAGTTTTCAGGTCTGGGCGGTCTGGTTATAAA
AATTTGTACATAATCGACGCCGTTAGTGGCGAGTTTGACGGTGGTAGAATCCATCAATTA
ACAGAGGGGCCTTGTATTGATACGATGCCCAGCTGGTCACCTAAAGGAGACCTTATAGCG
TTTTCTTCAAATCGACACAATCCCGGCAACGTCGATGCGTTTAGCATTTATCTGGTGAAA
CCGGACGGCTCCGATTTGACGAGAGTGTGCGTGGCGGGACCAGAGGGATCGAGTGACGTG
GATAGGGAGAGGATTAACCACGTGTGTTTTAGTCCGGATGGGGAGTGGCTCTTGTTCACG
GCCAATTTTGGTGGCGTGACGGCTGAGCCAGTGTCCTGGCCCAATCAGTTTCAACCTTAC
GGGGACCTGTATGTGGCGAGATTAGATGGGACTGGGTTGAGTAGGCTGACGTGGAATGGG
TATGAGAATGGTACGCCAGCGTGGCATACTGGAAGTGAGCTGGACTTGGGACGCTTATCC
TTGGGTCACGAGGCTGGGGATAAGCTTAGAGGTCAATTTGAGAATTTTAAATTTAAATCG
TGTGAAGGTATGACTAACTTGATTAGACGAGTGCACTTGCGAGACTAA
>EVM0010602
ATGACAATGTTTTCTTACATTACATTAGTAGCAATCTTAACAATATTCATCTCTACTTCT
GCAGTTCGAAGCTGTCCTCCTTCAGACAGGGCAGCTTTGCTAGCTTTCAAAGCAGCTCTC
CACGAACCTTACTTGGGCATCTTCAATTCTTGGGCGGGCACCGATTGTTGCCATAACTGG
TATGGTGTCAGCTGTGACATGGAGAGCAAGAGGGTTGCTGACATTAACCTCCGAGGTGAA
TCGGAAGACCCTATTTTCCAAAAAGCTGGTCGGTCCGGGTACATGAATGGATCGATCTCT
CCTTCTATTTGCAAGCTCAAGAGGCTCTCCAGCCTTACAATTGCTGATTGGAAGGGGATC
TCAGGTCCGATCCCAGCCTGCATTACGTCGTTGCCGTTCTTGAGGATTCTTGATTTGATT
GGGAATCGGATTTCTGGCCAGATCCCGGAAGATATCGGGCGGTTGCACAGGCTGGCCGTT
TTGAATATCGCCGACAATCTTCTAACAAGTAGGATCCCGAGATCCTTGACTAATTTGTCG
GGTTTGATGCATCTCGATTTGCGGAACAATCGGATTTGGGGTTCATTACCTCGAGATTTC
GGGCGTCTTCGGATGTTGAGTCGCGCTTTATTGAGCCGAAATTATATTGGTGGCACAATT
CCCGATTCAATTTCTAAAATCTATCGTCTCGCCGATTTGGATCTTTCCTTGAACAGATTA
TCGGGCGAGATACCAGCTTCCTTGGGTAAGATGGCAGTCTTGGCAACACTAAATCTTGAT
GCCAACAAATTATCAGGAGAAATACCTTATAGTTTGTTTAATTCAGCAATTGGTAACTTG
AATTTGAGCAAAAACTCCTTTCATGGATACTTACCGGATGTTTTCGGTCCGAGATCTTAC
TTCATGGTTCTCGATCTATCCTACAATAACTTTTGGGGTCCGATACCAAAATCTTTGTCT
CAAGCATCATTTATCGGGCACTTGGATTTGAGTCACAACCGCCTATGTGGGAGGATCCCG
GAAGGCCCACCTTTCGACCACCTAGAAGCATCATCGTTTGCTTATAATGCCTGTCTTTGC
GGCAAGCCACTTGGATCATGCAGGTAG
>EVM0014982
ATGAGTAGTACACCTTTAGGAATAGTTGAAGACAATGAAAAGAAGAAGGAAGAGCAAAAG
AAGCAACACAAAGTTCCATTCTGGAAACTATTTGCTTTTGCTGATTCTTACGACTATGTG
TTGATGGGGTTGGGATCGCTTGGTGCTTGTGTTCATGGAGCTTCAGTTCCTGTCTTCTTC
ATTTTCTTTGGAAAGTTGATAAATATCATTGGACTGGCTTATCTCTTTCCCAAAGAAGCT
TCTCATAGAGTTGCCAAGTACTCGTTGGATTTTGTATATCTCAGTGTGGTTATATTATTC
GCATCTTGGATAGAGGTGGCATGCTGGATGCATACTGGAGAAAGACAGGCAGCGAAGATG
AGAATGGCCTATCTAAAATCAATGTTAAGTCAAGACATAAGTTTATTCGATACCGAAGCA
TCAACCGGAGAGGTCATAGCTGCCATTACAAGTGATATTATTGTTGTGCAAGATGCTATT
TCTGAAAAGGTTGGGAACTTCATGCACTATATAAGCCGATTTCTCGGTGGATTCATAATC
GGGTTTGTTAGGATATGGCAAATCAGTCTGGTGACACTGTCTATAGTCCCTCTAATTGCA
CTTGCTGGTGGTGTCTATGCTTACATCACAATCGGCCTCATTGCTAAAGTTCGTAAATCT
TATGTCAAAGCAAGCCAAGTCGCTGAGGAGGTGATTGGAAATGTTAGAACAGTGCACGCA
TTTGCAGGGGAAGAGAAGGCAGTGAGGTCATATATAGAGGCTCTCAGGAAAACATACAAT
TATGGGTGGAAAGCAGGCCTGGCCAAGGGTCTTGGATTAGGAACCTTGCACTGTGTCCTT
TTCCTTTCATGGGCTCTGCTTGTTTGGTACACTAGCATCGTTGTCCACAAGAATATTGCT
AATGGTGGCGAATCTTTCACTACTATGCTCAATGTTGTTATTTCTGGCCTGTCACTGGGA
ATGGCTGCACCAGATGTTTCTTCATTTCTCCAAGCCACAGCAGCAGCCTACCCTATTTTT
GAGATGATAGAGAAGAACACGATGAGTAAAATCAGCTCAGAATCTGGTCGGAAGGTAGAC
AGGGTTGATGGCCACATTGAATTCAAAGACGTGTGCTTTCGGTACCCTTCTCGTCCTGAT
GTAACAATCTTCGATAAATTCTGTTTAGATATCCCTTCTGGGAGGATTGTAGCCCTTGTC
GGAGGAAGTGGGTCTGGAAAGAGCACGGTAATATCTTTGATCGAAAGATTCTATGAGCCT
TTGTTTGGAAAGATACTGCTGGACGGGAATGATATTCGGGACCTTGACCTCAAGTGGCTT
AGGCAGCAAATTGGGCTAGTTAACCAGGAGCCTGCTCTTTTTGCAACAAGCATTAGAGAG
AACATTCTCTACGGGAAAGATGATGCCACCCTTGAGGAAATTACACGTGCTGCTAAACTT
TCGGAAGCCTTGTGTTTTATCAATAACCTCCCAGAAAAATTTGAAACACAGGTCGGGGAA
AGAGGTATCCAATTATCAGGCGGGCAAAAGCAAAGGATTGCATTATCGCGTGCTATCTTG
AAAAATCCATCCATTCTTTTGCTAGATGAAGCTACAAGTGCGCTGGATGCTGAATCTGAG
AAAAGTGTGCAAGAGGCTATTGATCGCGCCATTGTTGGACGAACCACTGTGGTTGTGGCT
CATCGGCTTTCTACAATCAGGAATGCAGATGTCATTGCCGTGGTTCATGAAGGGAAGATA
GTAGAAATCGGGAGCCATGAGGAGCTCATTTCAAACCCTCAAAGCACCTATGCTTCCCTT
GTTCATCTCCAGGAGGCAGCTTCCTTGCAACGCCATCCCTCACTTGGTCCTACCTTAGGA
CGACCACTCAGCATAAAGTATTCTCGAGAATTATCCCACACAAGATCAAGCTTTGGAGCA
AGTTTTCGTTCTGACAAGGATTCGGTTAGCCAGGCTGGTGGTGATGCTTTGGAGTCCACG
AGGACAAAGAATGTTTCACTGAAAAGATTGTATTCAATGGTCGGCCCTGATTGGATTTAT
GGTGTGCTTGGAACCATTGGTGCATTCATTGCTGGAGCCCAGATGCCACTTTTTGCTCTT
GGGGTCTCTCAAGCTCTTGTATCTTACTACATGGACTGGGACACAACTCGCCATGAAGTC
AAGAAGATTGCAATCCTGTTCTGTTGTGGTGCAGGAATTAGTGTTATCGTCTATGTCATC
GAACATCTCTCTTTTGGAATCATGGGAGAGCGACTCACTCTTCGTGTCAGAGAAATGATG
TTCTCTGCCATTTTGAGGAACGAGATTGGATGGTTTGATGATTTGAACAATACAAGCTCC
ATGCTCACATCACGTCTAGAGAGTGATGCGACTTTGCTACGAACTATAGTTGTTGATCGC
TCGACCATTCTCTTGCACAACGTTGGTTTGATCGTCACCTCATTTATCATCGCCTTTACA
TTGAACTGGAGGATCACACTTGTTGTCATAGCCACGTATCCACTGATCATTAGTGGTCAC
ATAAGCGAGAAACTCTTTATGAAAGGCTATGGTGGCAACTTGAGCAAAGCATATCTAAAG
GCTAACATGCTAGCTGGAGAGGCTGTGAGTAACATCCGCACTGTTGCTGCATTTTGTGCC
GAAGAAAAGATACTTGACCTCTATGCCCGTGAGCTTGTTGAACCTTCCAAGAACTCATTC
ACTCGTGGTCAGATCGCCGGCATATTCTATGGCATATGCCAGTTCTTCATTTTTTCATCT
TACGGGCTTGCTTTATGGTATGGTTCTGTTCTGATGGACAAAGAGCTTGCTGGGTTTAAA
TCTATCATGAAGTCATTTATGGTTTTGATTGTAACTGCATTGGCCATGGGTGAAACTCTA
GCACTGGCGCCAGATCTTCTGAAAGGGAACCATATGGCAGCGTCAGTCTTTGAGATACTG
GATCGCAAGACACGTGTAATGGGGGATGTAGGAGAAGAGTTGAAAAATGTGGAGGGTACA
ATAGAGCTAAGAGGTGTCCAATTTAGCTATCCTTCAAGACCTGATGCATTGATTTTCAAG
GACTTCGATCTAAAAGTGCGTTCAGGCAAGAGTATAGCTTTAGTGGGCCAAAGTGGTTCT
GGTAAAAGCTCTGTCCTTGCTCTGATACTTCGATTCTACGATCCAACAGCAGGAAAAGTG
ATGATTGATGGCATAGATATCAAGAAACTCAAGGTGAAATCTCTTCGAAAGCACATAGGC
CTAGTCCAACAAGAGCCAGCTCTATTTGCCGCATCAATCTATGAAAACATTTTATACGGA
AAAGAAGGAGCCTCCGAAGCAGAAGTGATTGAAGCGGCTAAGCTTGCTAATGCTCATAAT
TTCATTAGCTCTCTTCCCGAGGGTTACTCAACCAAAGTTGGTGAACGAGGGGTGCAATTA
TCAGGTGGCCAAAAGCAAAGAGTGGCCATTGCCCGAGCCGTCCTGAAAAACCCAGAAATC
TTGCTACTTGACGAAGCCACCAGTGCCCTGGACGTGGAGTCCGAGCGTATTGTGCAGCAA
GCTCTGGAAAGATTGATGAGGAACCGAACAACAGTGATGGTGGCGCATAGATTATCGTCT
ATAAAGAATGCGGATCAAATATCGGTTATACAAGAAGGAAAAATAATAGAGCGAGGGACT
CATTCGGGTCTTATTGAAAACAAAGACGGAGCTTATTTCAAGCTGGTTCGTCTTCAGCAA
CAAGGAGGAGTTGAACAGGATCATTGA
>EVM0011557
ATGTGTTCAAAATTTTCAGTTTCTACCACCCCTTGCAATTATGGAGCAAATGATGCCAGG
TTCTTGCATTCAAAATCCTCTGTTGCAAGAAAAAGAGCTCAAGAGATTAAAGCCCACAAG
TGCTCGAGCAGTGGTGCCATTCCTCGGCTATCGATCAAGGAATTCATTCCTCATACTGAT
CTTCGTGTGCATGAAATTGTCGAGAGGCAGTCGCAGGCTAACAACTTAGCCAAGCAAGAT
GCCTGTAGAAGGGCAGAGATGAACCCGAAATTACTTGAAGAAGCGTATAAAAGATGCAGA
AACATTTGTTCAGAATATGCTCGGACGTATTATCTAGCTTCTTTACTGATGACAAAGCAG
CGACAGAAAGCCATATGGGCAATTTACGCTTGGGGCACTAGGATAGATGAGATGGTGGAT
GGCCCGAATGCTGTCTACATGAGCAAATCTTTTCTTGATAGGTGGGAGGAAAGACTGGAA
GACACCTTCGACGGCCGCCCCTATGACATTCTTGATGCTGCACTTACTGATACAGTTTCC
AATTTCTGTCTAGATATTAAGTCTTTCAAGGAGATGATCGAGGGTATGAGAATGGATACC
TGGAAAAGTCGTTATAAGAACTTTCAAGAGCTCTACCTTTACTGCTACTATGTTGCTGGA
ACAACTGGAATCATAACTGTTCCAGTAATGGGGATGGCAGCTGAGTCTTCCGTTTCTGCT
AAAAGCATTTATAATGCAGCCATTCATTATGGTATTGCAAACCAACTCACAAACATTCTC
AGAGATGTGGGGGAGGATGCATTGAGAGGGAGAATTTATCTTCCACAAGATGAGCTTGAA
CAATTTGGTCTCTCCGACGACGACGTTTTCGCAAGAAAGGTGACTGACAACTGGAGAGAG
TTCATGAAAGATCAGATTGCGAGGGCTAGATTCTATTACAGCCTTGCAGAGCAAGGGATC
TCACATCTTGACAAGGCCAGCCATTGGCCGCTATGGTCATCCTTGCTCTTATACCAAAAC
ATCTTGGATGCAATTGAAAATAATGATTACGATAACCTTACCAAGCGAGCTCATGTTGGA
AAGATTAAGAAACTTCTCATATTGTCCCGTGCCTACAAAAAAGCTCAGCCGTTTCCAGGA
TCAATATTTCACTAA
>EVM0011551
ATGGCTGAGATGGCGTTAAAGCTTGATCTTCCAGGCTTCCGTTTCCATCCAACTGAGGAG
GAACTTCTTGATTTCTACCTAAAAAATATAGTTTTTGGCAAACAAATGCGCCTCGATGTT
ATTGGCTACCTCAACATCTATCGTCATGATCCTTGGGACTTGCCTGGATTGTCAAATGTT
GGGGAAAGGGAGTGGTATTTTTTTGTTCCTAGAGACAGGAAGCCTGGTAATGGAGGAAGG
CCTAACAGGACTACTCAAAATGGGTTTTGGAAAGCCACTGGTTCTGACCGGAAAATTGTG
AGCTTATCGGACCCAAAGAGGATGATCGGATTGAGAAAGACTCTTGTTTTCTACAAGGGA
AGAGCACCGAGAGGGTGCAAGACTGATTGGGTCATGAACGAGTATCGCCTGCCTGAATAT
TCATCCCCCTTGCCCAAGGACTTGGTCTTGTGCAAGATATACAGGAAGGCAACTTCCTTG
AAAGTTCTAGAGCAAAGGGCAGCAATGGAAGATGAAATGAAGACAATCCATGCATCTCCG
TCATCTTCCCCACCACCACCATCTTTCGACACCATGCCATTTCGCAGTCAGCTAGAAGAT
CCAGTGCCACCAATATTAATGTCTGCGCAACATTTGGTTTTCAAGAAAGAAATAGAAGAT
AACAATATTAGATATGAAAAAACAAACGAGATTAAAACGCCACGTCTGCAATTACCTTCG
GGGAAGGACAAGTTACCAGAGCTCCATGTTCCCAGCAAATTGAACATGGAGTGGAACCAA
GATCCCATCTGGTCCCTAAATAGCCCCTGGCTTCAAAATCCTGCTCTTTATGCAGACATT
TTGAATTTCTAA
>EVM0011552
ATGGGGTTGCTTTTGTTTTTGGATTTGCTTTTTTTTGAAAAGTATATATTTTTAAATAAA
ATATTTTTTGAAAAACAATGCAAAGGGAAAGCGGATTCGAACGACCACATGCCGAATCAT
TATCATACGGTACTGCACTTTCTCGACAAGATAAGAAACTTCCCGCCGAGTCCATTCCCT
TCACTGCCGATCATTGGCCATCTCTACCTTCTCAAGAATCCAATTTACAAGACACTGTCG
AAAATCTCCAGTAAACATGGCCCCGTAATCTTGCTCCACCTCGGATCTCGTCGACAACTT
GTTGTCTCATCCCCTTCAATAGTTGAAGAATGTTTTAGCAAAAACGATGTCGTCTTTGCA
AACCGGCCACGGTTGCTCGTATCAAAACACCTTGCCTACAACAACACAAGCCTTGTTTGG
GCTCCCTATGGCGACCACTGGCGAAACCTTAGGAAAATAGTCTCTATTGAAGTCTTGTCC
GCATACCGCCTCCAAATGCTTTCTTCCATACGCCTGGAGGAGGTGAAGGCAATGATTTGT
GGGCTCTTCCGTAAGCAGAACCAGTTTCTAGATATGAAGACAGTTTTCTTCGAACTGACA
CTGAACATAATGATGCGGATGATAGCTGGAAAGAGATATTATGGAGAGAACGTTACTGAT
GCGGAAGAAGCAAAAAGGTTTCGAGCAATTCATGCTGAATCCTTCTTGCTGGGAGGAAAA
ACCATTATTGGAGACTATATACCGTGGATTAAATCAAAAAAGATGGAGAAGAGAATGATA
GAGTGCCATATAAAGAGAGATAGTTTCATGCAGTATTTGATAGAAGAGCAACGGGGAAAA
ATATTGGAGACTGATTGCTGTGTAGAAAAGAAAAAGAATCTGATTCAGGTTCTGCTGTCC
CTGCAACAAAATGAACCTGAGTATTACACAGACGATATCATCAAAGGGCTTATGCTGGTG
CTGTTATTGGCAGGAACAGACACTTCATCCACTACAATGGAATGGGCACTTTCACTTTTG
CTGAACCATCCCGAAGTCCTCGAGAAGGCTCGAATAGAAATCGACGAGCATGTTGGGCAA
GATCGTTTAATGGATGAAGCTGATCTTGCCCAACTTCCGTACCTTCGCAGCATCCTAAAC
GAAACGTTACGGATGTACCCGCCAGCTCCGATGCTAGTGCCTCATGAATCATCAGAAGAA
TGCCTGGTGGGAGGATTTCGCATTCCACGTGGCACAATGCTCTCAGTAAATATGTGGGCC
ATTCAAAATGACCCTAAACTCTGGCCTGACCCAAGAAAATTCAGGCCTGAAAGGTTTGAC
AACCCTGAGGGGGCAAGAGATGGGTTTAAGCTGATGCCTTTTGGGTATGGAAGGAGGAGC
TGTCCTGGAGAAGGCTTGGCCCTGAGAGTGGTGGGATTGGCGTTGGGCTCGCTGATTCAG
TGTTTCGAGTGGCAAATAGTTGGTGGGAAAATGGTGGATATGACTGAGGGGACCGGGTTC
ACCATGCCGAAGGCACAGCCACTGGAAGTTACATGTAGGCCACGCCCGAGCATGCAAAGG
CATATTTCTGAAATATGA
>EVM0011553
ATGGATAGCGGTTATTTTGGAGATCCTAACTTTGGAAATAATGAAAGATCAGGTGGTTCT
TCAAGGAAAGGCAAGAAGAGCAATTCAGACAAGCCTAAGCAACCCCAGAGAGGCCTTGGC
GTTGCTCAACTGGAAAAGATCAGATTACATGGCCAAATGGGTTGTAATTACCATCCCTCC
CTTCACAGTACTCCTTACCCTACAACTTTCAACCCGCAGGAAGATATAAGAGTGCAAACA
GGCTATTCATCAGCACCATCCTCCTCTTTTTCTTATTCTTCATCAGCAGCAGCAACCTCG
GCTTCCTATGGTTACCCCCACATCATGATGGGGATTGGTGATTACGATGGAACGAATATA
AGATATGGTGATTCTCAACCCTCAACTGCAGCAAGTTGGAATTCCGGACATGGCATCTAT
GAGGCTCCACATTATGCACAGCCAAATTCAACTAGACACCTTTTGCCTCTACAAGCTGAG
GACACACCGCCAAAGAAGAGCAAGAAACACCGAAGTAGCTCGAAGGGTTCTAGCAGCCAA
AATTCTGAAGCAAGTGACACTCAAGAACTAGATTTGGAGCTCCGATTGTCAATTTAA
>EVM0047099
ATGGCTTTCTCCATTCCAAAGCTTTTTCTCCTGCTCATTTCTTCCTCCTTCATCACTTCT
ACATGGGCTCTCAACACATCTTCTACAACTTCTCTAGATGCCCATCTCTCTACAATAAGA
ACTGTTTGCAGCAGCAGACCATTTCCAGATGCCTGCTTCAACTCGTTAAAGCTTTCCATC
TCCATAAACATCAGCCCAAACATCATCAACTTGCTCCTCCAAACCCTCCAAACTGCGTTA
TCTGAGGCCGGAAAACTAACCAATTTATTCTCAAAAGCTGGTGGTTCAAACATCATTGAA
AGACAAAGAGGAACAATCCAAGATTGTTTAGAACTACATCGAATCACGGTCTCGTCCTTA
CAAAGATCAGTTTCAAGAGTCCGTGCAGGTGATTCTCGTAAACTAGTTGATGCAAGGACC
TATCTTAGTGCAGCACTCACGAACAAGAACACTTGCTTAGAAGGTCTAGATTCTGCTTCT
GGTCCTTTGAAGCCTGCTGTGTTGAGTAGCTTGACGAGTACATATCAGCATGTTAGCAAC
TCTCTTTCAATGCTTCCTAAGCCGAAACGCAGTAAGCAGGGTCATATAAACCGTCGACTT
TTAGGATTTCCAAAATGGATGTCTAAGAAAGACCGTCGGATTTTGCAGAGTATTGATGGT
GAATATGACCCTAGTGAAGAGCTCATAGTAGCTGCTGATGGCACTGGGAATTTTAGTACC
ATCACTGATGCTATAAACTTTGCTCCAAATAATAGTTATGATAGAATAATTATTCGTGTT
AGAGAAGGAGTGTATGCAGAGAATGTGGAGATTTCAAGCGACAAAACCAACATTGTTTTG
ATTGGAGATGGAGCTGACCTCACTTTCATCACTGGTAACAGGAATGTAGCTGATGGTTGG
ACTACTTTCAGATCTGCAACTCTTGCGGTATCTGGGGATGGTTTTCTGGCACTGGACATA
ACCATTGACAACACGGCTGGACCCGAGAAGCACCAGGCAGTTGCTCTTCGAGTAAATGCA
GACCTAGTAGCATTCTACAGGTGCTCCGTTAATGGCTACCAGGACACATTATATGCGCAC
TCATTTCGACAATTTTATCGCGAGTGTAACATATCCGGGACCATAGACTACCTATTCGGA
AATGCTGCAGTAATCTTCCAGGCCTGTAATATTATATCCAGAAAGCCACTGCCCAACCAA
TTTACAGTCATTACTGCCCAGTCTAGAGAAACCCCAGATGAGGATACAGGAATTTCGATG
CAAAACTGTTCAATTTTGGCTACAGAAGATCTGTACTCCAATTCAAACACTGTTAGGAGC
TACCTTGGTAGGCCATGGAAAGCTTATTCAACGGCAGTTGTTCTTGAGTCCTACATCGAT
GATTTCATTAGCCCAGAAGGTTGGACCAAGTGGTCTAATAATGGTGATCAAGGGCTAGAC
ACTCTGTATTATGGAGAGTACGAAAATTATGGACCTGGTTCTGGGACCGACAACCGGGTT
AAATGGGCAGGGTACCATCTCATTGATGAATATGATGCTTATAATTTTACTGTATCATAT
TTCATAACTGGTGATGAATGGCTGGATTCCACTTCAATTCCTTATGATGATGGGATTTAA
>EVM0044766
ATGGACAGGATCTGTGAAGTGTTAGATGAAGCGAAAGCTGAGATCGAGAAGCTCAAAGCA
GATTTGAGATGCAAAGCAGGATTTTCAGACAAATTGAAGAAAGCTCATGGTGAACAGCTT
TTCCGAACCCAAGAAGCATGTTCCAAAGTTGAGAAACAGGGCCAAGAATTAAATGCTAAG
GAAGAGGAAATCTCCACGGTGAAGCGAATGTGTGAGGATTTGCAATGCAGTTTGAATGAA
AAAGAATCCATAATCAGACGTTTAAGCACTGCAAACGATAAGCTTAAAGTTGATTGTGGT
GAGAAGTATAAGAAATGGGAGGAGGAGAAAAGGGGGTTAATGTCGGCACTAGATGAGTCA
AATGAGAAGAGCATAGATCAAGAGCAAAAGATCCATGTGTTTATGGAAGAGATGGAACGT
TATAAGGGACTTCTATCTGCTTCACAGAAGAAATGCTTGGAAGTAGAGAAAAATGACAAA
GCATCCAGAGAGATGAGGGAGAGGGATTCTATGCTCCTCAAGTTGGAGGAGGAGAGCGGG
AAGGTTGAAAATCAGCTAAAATGGATGAAAGAGCAGTTCAACCATCTAGAAGAAGCACAT
GAAAAGCTCCGATATCAGTTCAGGGAAAGCAAGAAAGAGTGGGAGATGGAGAGGTCCACA
TTCATTGATGAAATTTGCTCACTACAGACTCGCTTAGATTCTCAGACTAGAATGTCAGAA
GATCTTGAAAAACGGTTCAGGATGTGCAATGAAGCTTTAGCTCATGAAGAAAGCAGGAGT
AAATATCTTGAAGTTGAGGTTTCTGGATTTAAAGCGCGCTTTGAGAATGTTTTCACCGAG
TTTCAGGATGCAAAGTCACAACTAGAATGCTTGGCCACTCAAAGGAACATAGAAATTGCT
GCTCTGAGACATTCTTTGGTTACCAAGGAGACATTTTACAAAGAAATTGAGTACAAAGCA
GGAAAACTAGAGCAAGACAATCAGGAGTTGCTGGCGTCACTCAAGGAGCTTCAGGAGGCT
GGGATTCGGGAATTGGGAAATAATTCTTCTTTGGCAAAAATGCAAAACAAGCTCAAGAGT
TCGGAGCAGATGCACAGAAATTGCTCTGCAAATCTTAAAGCTAAAGAATCTGAATGGAGC
TCTCAACTGGAGAAATTAACTAGAGAGCTGGATAATTACCGGTCTGCCCTAGAGAGCAAA
GAAACAGTGGTGAAAGAGCTTGGCATGGAATCGGAAAAATGCCACTCTGTGATAATGCAG
TTGAAGTTGCAGAATGAGGAGGCTTCGACAATGCTACTGGTATTGAAATCAGGAATAACT
GAGGCTCAACTGAACATTAGGAATGATGAGACTGACCTGGGGCTTCATGAAAAAGAAATG
GGCGAAGATGTCTCTCTCTTGATGAGACAGCTGGAGACAAAGAACGTTGCTCTGGCTAAA
GCGTTGACAGATTGTGAGGAGGAGCGTCAAAAGGTTGCATGTTTATTAAAGAGAGTTGAG
TGCCTGGATCTTGTTGAGGAGCAGCGATTATTGATGCAGAAAGAGCTCGAGAGATACAAA
GAATTGCTTGAGGAATCATCAAGGTGTCAACTTTGCTTCAAGAAGCAAGCTTTGCAGACA
GAAAGTGACTTGAAAGATAAACTTACGGCAGTTTGTGATGCCTTGGACGTGGCGAACTCA
GAATTAGCCAAAGAACATCAAAAGGTGGTATCTTTGTCAAGGAGAGCCAGGTCCTTGGGT
CTTATAGAAGAGAAGTGGCTCTTGATGCAGAAAGAGTTGGAGAAGTGCAAGGAATTGCAT
GAGGAGTCATCTAGGCGTCAAAGCTGCCTAGAAGAGCAAGCTTTCCAGATTGAAAACGAG
TTGAAAATGAAATATAGAGAAGTTTTCGATAAACTCGACATGACCAGTTCAGAATTGGTA
GAACATCGTGAGAAGGTGGAATGTTTATCAAGGAGGGTTGAGCTCTTCGATCTTGTTGAA
GAGCAACAACTCCTGATGCAGAAAGAGCTTGAGAGGTACAAGGAAATGGTCGAAGAATCA
TCAAGGAAGCATCTTCTCATAGAAATGAAAGTTTTGGATAAAGAAAACGACTTGAAAGAG
AAACTTCGAGAAGTAAGTGGTGAGTTACACAGATTGAAATCTGATTCTGCAGCTAAAATT
TGTGAAGGACATGCTGTGGAATTTGAATTGTGGATATGGAAATCGATTGCTCATCGATTA
AAAGACGATCTTAAAGAAAGACAGCTGTTGCGTAAAGACATGGAAGCTTCTCTTCTTTCA
CAAGCAGAAGTTGAGCATACTATCGAGCAGGAGAAAGATGGTCTCGCCCATATGTTACAA
GTACGGGACGTAATGTCCTTTGCGTCAGAGAAAGAAGGTTATCTACGAACCATGAAAGAG
AAGGACAAACTGCTAGATGATCTGCAGAAAGAGGTTGGGTGGCTGGAGCAAGAATGGTTG
AGAAGAGAACTTGAAGGTGCAATTGTGACACATATAGAGGCGGAAAGAAAATTTGACCAC
GAAAAAGAACACATTAACAAGCTTTTGGAGGAGAAAGACCAAAGAATAGATGACCTCTTG
CAGCTTGTGGAGTCGATGGAACAAAAATTTAATGGCTCGCTGACCTCTTTCTCTATGGAG
CTTGCTGAGAAGCAGGCTGAGATTCATTTGCTCCACGAGGCTTGGAAAAAGATTGCTTCA
GCTGAGATTCTGACCCAACTGGAAATTGAAGAGAAGAAGATGGTGATAATAGAGCTGGAG
GATGACATCTTTTCTACACGAAAGAAACTGGATTTACAGCAAAAATCACTCTCGGATTCG
GAAAAGAAGGCACTACAAATTGAAGCTGAACTAGAATCAAAACAGTTGGAGATGAAGAAA
CTGATGAGTCTAATGGAGACAAAGCTGAGAACATCAGAAGCCTCAGTAGATGAGCTCAAA
AATGGGAACAGGAGTTTAGCTGGAAATGTCAGGAAGCTGTCATCAGAAAGGGACAATTTG
TCTGGCTTGCTCAGGGAACTTGTTGAGAGAACTAGCCAGTTCTCCGATGAAGACACGCAA
TTGATGGGAACCTTGGAAAGCATGGTGCGGTCATTTGACAATGGTGGATCCGGTCCCATC
TTGAAGTGTGATAGTGAGCTTTTCAAGACTGTGAAAGAGAATGTCAATACTTTTTCGTCA
CCTACAACAAAGAGATTTCAGTCAGTTCTTGAGGATAGATCACCATTTAGAGAGCTCAAC
TAG
>EVM0018382
ATGAATATGGAGCCATTGAACCAGAAATCTCTTGACAGAATAGTGTCACAGAAAGCTTTG
CAAATTGGTAGTTCATTTCCATGTCAAATTTGTGTGTTGGGTTTTCTCATTGGAGTCTGT
CTCACCTCTTTGTTTTTGGCTGCTCTTACTTCTCTGGGGACTTTTGAGTTTCGTGGGATT
TCATTTTCTGCCATCTCTCAGGGAAATTCTCCATTGAATTCTTCAAGTTCTGGGTTTATC
AATACAGTTGCAAATGCGGATTGCAAATTTGAAAGAAACGAAGTTTTTACAGAGAGGTGG
GTTGATTCAAAGAGAAGTGAAAATGGGACTGACGATGAGAGAGTCTCCTTATTGCATTCA
GCTTGGAGTGACTTGTTATCGGAATCAGTTGATGGAGGGAGTGCTTTCTGGCACGGTGCT
GGACTTGACAAATCCGCCGTCCCAAATGCCCCTCATCTGGAGAACTGCAAATTGAATGAA
CAAACAAATGAACGTCTTGATAAGCGCCCTGAAAATAAGAGGTTACCTCCTTGGACAACT
TGGAAGGGATTATTAGACACACACCCTGCATCCATGGCCAATGAGCAGCTTAAGTATTTC
AGGCACCAAGCAATATCTGAAGGTGCTTATCCTCCCTGGATTACTGGATCGGATGAAGAA
AACTATCCTGTTACTAGGAAAGTGCAGCGTGACATATGGCTCCATCAACATCCTGAGAAC
TGCAGGGATCCTAATGTAAGATTTCTGGTTGCTGAATGGGAGAGGTTACCTGGTTTTGGT
ATTGGAGCCCAGCTAGTTGGAATGTGCGGGCTCCTTTCGATTGCAATCAACGAGAAAAGA
GTCCTTGTTACCAGCTACTACAATAGAGCTGACCATGATGGTTGTAAGGGTTCTTACAGA
TCCAGTTGGTCTTGCTACTTCTTTCCAGAAACATCCCAAGAATGTCGAGATCATGCATTT
GAGCTATTGGGTAATAAAGAAGCATTGGAAAAGGGAATTATAACCACAAAAGACAGTTAT
AAATCAAAAGAAATATGGACTGGAAGAGCTCCAAGGCTATGGGGAGAACCCTGGAGTTTT
TTGCAGCCAACAACAGAAATCAATGGGAGTTTGGTCGCTTTTCATCGTAAAATGGATCGA
AGATGGTGGAGAGCACAGGCAATACGATACTTGATGAGATTTCAAACTCAGTATACGTGT
GGCTTGATGAATATTGCCCGAAATGCTGCTTTCGGGAAGGAAGCCGCGAAGATGGTTCTT
ACAAGTCTCGGAAGAGAATGGCCAAAGGATTTTGAGAAGCAGAGGTCAGATATTGAAGAA
TTTGTATGGTCCAATCACAGACCATGGATTCCTAGGCCATTGTTGAGCATGCATGTAAGA
ATGGGAGACAAGGCATGTGAAATGAAGGTGGTTGAGTTTGAAGATTACATGCATCTTGCT
GACAGGATCAGACAGCGTTTTCCACACCTTACTAGTGCTTGGCTATCAAGTGAAATGCAG
GTTAGAGCCAGATGCTTCATGCTTTTCCGCAGTTCTTTGCTTTCTACCCATTTCTGCTAG
>EVM0020610
ATGGGCAACAATAGGTTTAGATTATCAGATATGATGCCTAATGCTTGGTTTTACAAGCTC
AAATACGTGGGCAAAACAAGAAAGCATAGCACCACCACGCTTTCCATGAAGAAAAAACAA
GCTACACCAGCTGCTGAAACGCAGCAGCCACCATCCAAACCAGAACATCCTCAATGCAAT
TCTTATCCAAGAAAATCATACTACATCACTAGAGAGCTCATCTCAAGTGACCAAAAATTT
CACACTTCTCCAAGAAACTCAAAATCCACGTACCACACCAATTCTCCTGACCCGCCAAGA
AAATCATCGAATCAAAGAAACAGGAGTAGAGCCATCAAGGCCTCTCCTAAGTTTGTCAGC
TCCTCTGCTTCTCCAGGTTGTAACTACCGTGCTACGCTCTGGACTAAATCAGATGCTCCT
CCAGACTGCTCAGCTTCTCTTTCTGATGATTCTCTTGATCAGGAAACAGATTTCTCTGTC
TCGTTTCCATCAGAATTCAGGCCTCACAGTGCTCTTGCTACTGACTCATTTAATAAAATG
TTGTCTTGGTCAAGCTCTTGTGACTGCAAACTTGATTCTACTCACAATGATGACATTCTT
ATCAGCGTGGATAAGAAATCTATTTCTAGGAGTTTAGATAATCTGAACGTGTTTCGTAGC
GTATCTGATCTTGGTCTTCCTCCAATCGTAACAAAACCCGCTAAATTTGATGATCAAGTT
GAAGATATCAGGAAGAAAGAAACCCGAGTACCAATCAAGTATAGAAGGAGTTCTGCTAAA
TATGAGGAAACAAATGTTCATGCTTCTTTATCTGTTAAGGCTGCAAGAGAAGAGAGCATT
GCAGTGAAAGAACACAAGACTAGTTCTGCCCGGAGAAATTCTGTGACCTCACCAGGAGTC
AGGCTGAGAGTCAATTCTCCAAGAATCTCAAATAAGAAAATTCAGGCTTATAATAATGTT
CGAAAGAGTGTGTCATCAACGACAAGTTCATCGTCGCGGTCGGGAAGAAGCCTGTCCGAT
AGTTTGGCAGTTGTGAAAGCCTCTCTTGATCCCCAGAAAGATTTCAGGGAATCGATGGTG
GAGATGATAGTGGAGAACAACATCAAGTCATCAAAGGACTTAGAAAACCTTCTTGCTTGT
TATCTTTCACTCAATTCTGATGAATATCATGACCTTATTATTAAGGTGTTCAAGCAAATA
TGGTTTGATCTTACAGAAGTCAAGTTGAAGTGA
>EVM0020615
ATGGACAAAGCCGTCGGCGAACCCCTGAAGCCATACCATAGTCAGCGTCACAGCCACAAT
GATCATCGGAATTTACCACCTCCGACATCTTTAAAGGCGTCGGATGCTCTGCCATTGCCA
CTTTACATTACGAACGGTTTGTTCTTCGGGCTGTTTTTCTCCGTAGCCTACTTCCTCCTT
CACCGTTGGCGTGAAAAGATCCGCAATTCCACTCCCCTTCATATCCTTACTTTCCCTGAA
ATCGCCGGGATAATTTGTCTGGCTTCTTCGGTTGTTTATCTTCTTGGTTTCTTTGGGATT
GGCATTGCTCAATCTTTTATCTCTCGAGGGTCTCAGGATTCTTGGGATGTAGAGGAAGAT
CATATGACGGAGAGAAAAAGTGGTCTTTGTGCTGCGGGAATATGTTCAGGCCCTGCAAAA
AGTCCCGCAGCATCACTTGCTTGCACTCTTGCTCCGGTTCCGAGTGCGAAAGCTGTTAAT
ACAATGTTTCAATCGCCAATTTTAGGTGGTGATGACGAGGAGGTTATCAAAGGAGTATTA
TCTGGGGACATTCCTTCGTATTCTCTCGAATCAAAGCTTGGAGATTGCAAAAGGGCAGCT
GTTATCCGTCGTGAAGCGCTTCAGAGAATGACAGGGAGGTCTTTGGAGGGACTGCCACTG
GAGGGGTTTGATTATGAGTCAATATTGGGGCAGTGTTGTGAGATGCCTGTTGGGTATGTG
CAGATTCCTGTGGGGGTTGCCGGGCCTTTGTTGCTTGACGGGAAGGAGTATACGGTCCCA
ATGGCTACGACTGAGGGGTGCCTGGTGGCCTCTACAAATAGAGGGTGCAAGGCTATTTAT
GCATCAGGTGGGGCTAGTTCTGTTTTGCTTAGAGATGGCATGACCAGAGCTCCAGTTGTC
AGGTTTGGGACTGCTAAAAGGGCTGCTGAGTTGAAGTTCTTTATCGAGGATCCTGCAAAT
TTCGACACCCTTTCTGTTGTTTTCAACAGGTCAAGCAGATTTGGAAAGCTACAAAACATT
AAATGCACAATAGCAGGAAAGAATTTGTACATGAGGTTTAGAGTCCAAAATGTCCTTGAT
TATCTCCAAACTGATTTTCATGACATGGAGATCATTGGCATCTCTGGCAACTTCTGTTCA
GATAAGAAACCAGCAGCTGTTAATTGGATTGAAGGGCGTGGAAAGTCGGTTGTATGTGAG
GCAATCATAAAGGAAGAGGTGGTCCAGAAGGTACTGAAGACCAATGTAGCCACTCTGGTG
GAGCTTAACATGCTCAAAAACCTTACTGGTTCAGCTATGGCTGGTGCTCTTGGTGGGTTT
AATGCCCATGCCAGCAATATCGTTACTGCAGTCTACATAGCCACCGGGCAGGATCCTGCT
CAGAATGTCGAGAGCTCCCACTGCATTACCATGATGGAAGCTGTTAATGATGGCAAGGAC
CTTCACATCTCAGTCACCATGCCTTCCATTGAGGTGGGCACAATTGGAGGTGGCACCCAA
CTAGCATCTCAGTCAGCTTGCTTGAACCTACTTGGAGTGAAGGGTGCTTGCAATGACTCC
CCAGGATCAAACTCAAGACTCTTGTCCACCATCATTGCCGGGTCTGTTTTGGCTGGGGAG
CTGTCTCTGATGTCTGCTATTGCAGCTGGGCAGCTTGTCAAGAGCCACATGAAATACAAT
AGATCTAGCAAAGACGTGTCAAAGATAGCATCCTCAAATTGA
>EVM0018385
ATGGAGCGCTTTTCTCTGCTCGCTCTCCTCCTTCTTACACTCCTATGCTCTGCAGTCGCA
TCCACGGTATCTTCCAACGATGTCGATGATCCTTTAATTAGACAAGTCGTATCAGACGGC
AAGGATGATCTCCTCAACGCCGAGCATCATTTCACTTCTTTCAAATCCAAATTCGGCAAA
ACATACGCGACTCAAGAAGAGCATGATTACCGATTTGGTGTTTTCAAAGCTAATCTTCGG
CGTGCCAAGAAACACCAGATGATAGACCCCACCGCCGCCCACGGCGTCACCAAGTTCTCT
GACCTGACACCAAAAGAATTCCGCCGCCAGTTCCTTGGATTGAAGCAGAGGCTACGGTTG
CCGACGGACGCTAACAAGGCGCCGATCCTTCCTACTGCTGATCTACCTGCTGATTTTGAC
TGGCGCGATCACGGTGCCGTTACAGAAGTCAAAGACCAGGGATCGTGCGGATCGTGCTGG
TCGTTTAGTGCTACCGGGGCGTTAGAAGGAGCTCATTATTTAGCCACAGGAGAGCTTGTG
AGCTTGAGTGAGCAGCAGCTTGTGGACTGCGACCATGAGTGTGATCCAGAAGAATATGGT
GCTTGTGACTCCGGCTGTAATGGTGGACTGATGAATAATGCCTTTGAGTACGCACTCAAG
GCTGGTGGACTTGAACGCGAGGGAGACTATCCTTATACTGGAACTAACGGGGGCACTTGC
AAATTTGACAAGAGCAAAGTTGTAGCATCCGTATCTAACTTCAGTGTTGTTTCAATTGAT
GAAGATCAAATTGCTGCGAATATGGTGAAGCACGGCCCACTCTCAGTGGCGATCAATGCA
CTTTTTATGCAGACATATGTAGGTGGAGTATCATGCCCGTACATTTGCTCGAAACGTCAG
GATCACGGGGTGCTACTGGTGGGATATGGATCTGCTGGTTATGCTCCTATCCGGTTGAAG
GAAAAGCCCTTCTGGATTATCAAGAATTCATGGGGAGAGAATTGGGGTGAGAATGGCTAT
TACAAAATCTGCAGGGGTCGCAATATCTGTGGTGTAGATTCCATGGTTTCAACTGTTGCA
GCGATCCACACTACAGCTCAGTAG
>EVM0020618
ATGGAGAGTAGCAGTGGCAGCAGCAGCGATTACAGTAACAGTAGGCTTGTAGTGACAAAT
GAGAAAAAGCCTATGCAAGGAATCAAAATAGAGAATCCCTTTACTTTCAAAGTACTTCAA
GTATTTACTGGATTTGGTTTTGGCTGTGGTATTGGTATTGGTCAAGGCGTGCCTATAAAT
ATGGGTGCATTGCCAATGGTGGGCCAAGTAATGAGCGCAACTAGAGGAGCAACTGATGCC
TTTTCTGGAGTTACCAGGCATGTAAATACCGCACTATGGAAGCTGGGAGCTAAGAATATT
CAAGCAGGCGTTGGATGTGGAGTTGGTTTCGGGCATGGCCTTGGAATTGGTGTTGCAGTG
AAACCTGGGGCAGTGCAGAAGATGCAAGCTTGTTTTCTAGGAGTATTGATGAAGATGATG
ACAAAACTTGGAATAGCACCAAATTTATCAATTGGTCAAGGTGCCCTTCCAATGTCTTTG
CAAAGTGGCCTGAGCTTGGTGACTGAATCTTCATTCCAAAACCCATTGGGAAATACTTCA
CAGCTGGCAAGAAAACTCCCAGACCAAACATCTCAAGGCTTTTATGAACATGGGAATGTT
GGTTCACATTCAAATTATGAAAGTTCCACATCAAAAGGCAGTCAACTTGATACTTCTTTT
GGTAGCCGAACAGAGAAGGTGATTAGCAGTTTTCTCCAAAATCCTATTCTGAAAGATGGT
TCTGACATAAATGAATTGGGTGGGCGTTTGCGGTCAGAAAACAACATGCTTCAAATGGTG
TTGAGACACCAGCAAATCATTGAAGAGCTAATGGAGGAGAATCAAAAGCTTCGTCAGATA
CTTGTGGAAGACCTAAAAATACCACCCAACAAGCTCCAGGCCAGTCACTCAACTATAAAT
AAATCTCCGTGCACTGATTGTTTTGAGTGCCGAAGAAGACAGAGAAAAAAGTAG
>EVM0025069
ATGGTGAAGATCTGTTGCATTGGAGCAGGGTATGTAGGTGGGCCTACAATGGCTGTCATC
GCACTCAAGTGCCCAGATATTGAGGTGGTGGTTGTTGACATCTCAGAACCAAGAATTGCA
GCCTGGAACAGTGACCAGCTCCCCATCTACGAGCCGGGACTTGATGATGTGGTGAAGCAG
TGCAGAGGCAAGAACATCTTCTTCAGCACCGATGTGGAGAAGCATGTTGCAGAGGCTGAT
ATAGTTTTTGTTTCAGTCAACACCCCAACTAAAACTCAGGGTCTTGGAGCTGGCAAAGCT
GCAGATCTGACATACTGGGAGAGTGCTGCACGCACGATTGCTGATGTGTCCAAATCTGAC
AAAATAGTTGTTGAGAAATCAACAGTCCCAGTTAAGACTGCTGAGGCTATTGAAAAGATT
TTGACCCATAACAGCAAAGGGATCAAATTCCAGATCCTCTCAAACCCTGAGTTCCTTGCA
GAAGGAACTGCAATCGATGATCTGTTTCAACCTGATCGTGTCCTCATTGGAGGGAGGGAA
ACCCCAGAAGGCCAGAAGGCAATCCAAGCATTGAAGAGTGTCTATGCTCATTGGGTTCCT
GAAGACCGCATCCTAACCACCAACCTTTGGTCAGCAGAGCTGTCCAAGCTTGCTGCCAAT
GCCTTTTTGGCCCAAAGGATTTCCTCTGTCAATGCCATGTCAGCACTCTGTGAGGCAACT
GGGGCTGATGTTGCTGAGGTGTCCTATGCTATTGGCAAGGATTCAAGGATTGGTCCCAAG
TTCTTGAATGCCAGTGTTGGTTTTTTGAGTTGGAAACAAGTTATCAAGATCAACGATCAC
CAGAAGAGCCGTTTTGTGAACCGTGTTGTTTCCTCTATGTTTAACACAGTTTCTCAAAAG
AAGATTGCCATTTTAGGGTTCGCCTTCAAGAAGGATACTGGCGACACAAGAGAGACCCCC
GCCATTGATGTGTGCAAGGGGCTGTTGGGAGACAAGGCTGTCCTGAGCATCTATGATCCA
CAGGTCACAGAAGATCAGATTCAGAGGGATCTTATCATGAACAAGTTTGATTGGGATCAT
CCTCTCCATCTCCAGCCGAAGAGTCCCAAATCTTCTGTGAAGCAAGTGAGTATTGCTTGG
GATGCCTATGAGGCAACAAAGGGAGCCCACGGTATCTGCATCTTGACGGAGTGGGAGGAA
TTCAAGACTCTCGATTACAAGAAGATATATGACAGCATGCAGAAACCAGCTTTTGTGTTT
GATGGAAGGAATGTTGTGAATGCGGAAGCGCTGAGGGAGATTGGGTTCATTGTGTACTCC
ATTGGCAAGCCACTGGATGCATGGCTCAAGGACATGCCTGCTATTGCATAA
>EVM0038822
ATGACGAGAGATAGAAACATTGGTGTGGCTATGGACTTCTCGCCTAGCAGCAAGAACGCT
CTCAAATGGGCCATTGATAACTTGGTTGATGATGGTGACTTTCTATTTGTCATCCACATC
AATCCGAGCTCTCGTAACCAACTTTTGGGCAAGTCTGGTTCTCCTCTAATTCCTCTGGCT
GAGTTTAGAGAGCCCGAGATTCTGAAGAAGTATGACGTCCAAGTAGACATTGAAGTTCTT
GATATGCTTGACACCATTTCACGACAGAAAAAGGTTAAAGTTGTTTCAAAACTGTATGGG
GGAGGAGATGCCAGAGAGAAGCTCCTTGATGCTATCGGTGATCTGAAGCTCGACTCTTTG
GTCATGGGAAGCAGGGGACTTGGCACTGTCCAGAGGATACTTCTGGGGAGTGTGAGCACT
TATGTGATGACCCATGCTCCATGCCCTGTGACAATCGTCAAGGAAAAGCAGTGA
>EVM0038824
ATGGCAGCTGTTGAGTTAACGGTATTTCATGTCATCCTGCTGTTCTGGTCATTGCGTACC
GCAGAATCACAGGTTATGGCATTGACTGGATGTGAATCTTACTGTGGAGGCATTGAAATT
CCATATCCCTTTGGAATGACAAAAGGATGTTTCCTAGACGAAAGGTTCAAAATACACTGC
AACTCTAGCAGTGGAGTTCCTAAACTTACACTCAACGGCACTGATCTGCCTGTGATTTAC
ATATCAGTTTCTTACAGTACGATTTATGTCAAGTTTCCAATTGCTTTTGCAAATTGTGGA
CCCGTTTCTTTTCTCTCCGAGGATGACTTCGTTGCAAGGGGTTGCAGCAACCTTACCTTG
ATGCACCAAAAAAATTCTACTATTGGTGGGTGTGTGTCAATTTGTTACGAAAACCGTGAT
CGCTTGATTGCTAGCTGCAGTGGGATCAACAGTTGCCAGACCAGAGACCCTTCTGACATG
ATAGATGGCGATGCTGCTCTTGTTGTTGTGCTGGATTGGGGGATAGACAGAAGGGTATTT
GAATCACTTGTCAAGAATGGATCATACAATACTTTAAGTTACACTTCTACGTGTAAGGAT
ATGAATACTTCAATCAATTCAACCATCCAGAGCCCCATCGTTCAATGTTCTTGCAATCCA
GACTTCGAAGGAAATCCTTATCTTTCTGGTGTTTGTCAAGGTGTTGGAGTGGGATTTGGA
GCACTGTTTCTATTCATCGGTTTATGGTGGCTGTACAAAGTATTCAAGAGAAAGAGGTGT
GAAAAACTAAAGAAAAAGTACTTTAAAAGGAATGGTGGTCTATTACTGCAAGAACAACTA
TCCTCAGGTGAAGTCAATGTTGAGAAAATCAAAATGTTTCCTTCGAAAGAATTAGACAAG
GCCACTGATCATTACAATGCGAATAGAACTCTGGGCCAGGGAGGCCAAGGAACAGTTTAC
AAAGGATTAATTGATGAAGGGAATCTCAAACAATTTATCAATGAGGTCGTCCTTCTATCC
CAGATTAACCATAGAAATGTGGTTAAGCTTTTGGGTTGTTGTTTAGAGACTGAACTTCCA
TTGCTGGTCTATGAATTCATTCCTAATGGGACCCTTTTCCAGTTTCTCCATGACCCTAAC
GAGGAATTCCCTTTAACCTGGGAAATGCGCTTAAAGATTGCAGCAGAGGTAGCAGGGGCA
CTTTTCTATCTACATTCAGCGGCCTCCATCGCCATTTTTCATAAAGACATCAAGTCCACA
AACATACTGCTTGATGAGAAGTATAGAGCAAAAATTGCAGATTTTGGGACTAAAAGGTCA
GTAAGTGTCGACCAGACTCATGTCACAACTCTGGTACAGGGCACCTTTGGGTACTTGGAT
CCGGAGTACTTCCAATCAAGCCAGTTCACAGACAAGAGTGATGTCTATAGCTTTGGTGTA
GTTCTCGTTGAGCTACTTACTGGGCAGAAGCCAATCTCATTCACAAGATCAGAAGAACAA
GGCAGAAGTTTAGCCACGTATTTCCTAATGGCCATGGAGATCAACTGCCTGTTTGATATT
CTTGATCCTCAGGTTGTGAAGCAAGGGAAAGAAGAGGATGTGTTGATGGTTGCTTGCTTG
GCTAGGAGCTGCTTGAGGTTGAATGGGAAAGAAAGGCCTACGATGAAAGAAGTCACAATG
GTGTTGGGGAGGATTCAAAAATCCGAGAACTTGATCGTTCAACGAGAGATTGAATATGAC
AGAAAAGAAGTTACGGGAGCAACTTGGGATGTCACTTCTCCCTCGATAATTTCCAGCTTC
GGGATTAGTGCTTCCTCATCACTTGATGAAAAAACACTCTTCCATACATATTGA
>EVM0025063
ATGGCGGAGAGAGAACAGGCCAAGCCCTTAGCCCCGGCAGCATTCCACATCCGCAGCGAT
GAAGAAGAAAACATGCCTGCGCCATCGAAAACTCACCGACGAAATTGCATAAAGTGCTGT
GGCTGCATCGCTGCCATTTTATTGATTCTTGCCACCACTATTGTAGTTTTAGTCCTCACA
GTTTTTCAAGTCAAGGATCCTGTGATCAGGATGAACAACGTATCGGTGCGACGGCTAGAG
TTTGCTAACGGGACTCTTCGGGCTGGTGTGAACGTTACACTTGTAGCTGATGTCTCCGTG
AAAAACCCTAATGCAGCCACATTCAAATTCAACAATGGTACAACAACTGTTTACTGTGGT
GGCATGGTGGTCGGTGAGGCTAATACTCCGCCAGGCAAGGCCAAGGCGAGACGGACGCTG
CATATGAATGTCACGGTAGATTTAATTCCGAGCAAATTATTGGCCGTTCCAGGCTTGATG
AGTGACATAGTTTCGGTAGGGAAATTGAATGTGAGCAGCTATACAGTAATTGGTGGCAAG
GTGAGGATACTCCATATTATTAAGAAATACGTTGTGGTAAGAGTTAACTGCACCATGACC
TATAATTTTGCAAGCCAGGCGATTCAAGGAGGGCATTGCAAGCCACATCTTAGCATCTAA
>EVM0042365
ATGGGTAAAGAAAAGTCGCACATCAACATCGTGGTCATTGCCATGTCGACTCTGGAAAGT
CGACCACCACAGCTTGGAGGTATTGACAAGCGTGTCATCGAGAGGTTCGAGAAGGAAGCT
GCAGAGATGAACAAGAGGTCATTCAAGTATGCCTGGGTGCTTGACAAGCTCAAGGCTGAG
CGTGAACGTGGTATTACCATCGATATTGCTCTGTGGAAGTTCGAGACCACCAAGTACTAC
TGCACCGTCATCGATGCTCCTGGACACCGTGACTTTATCAAGAACATGATTACCGGAACC
TCCCAGGCTGACTGTGCAGTCCTCATCATCGACTCCACCACTGGTGGTTTTGAGGCCGGT
ATCTCCAAGGATGGTCAGACCCATGGATGCACCACTCCAAAATATTCCAAGGCAAGGTAT
GATGAAATCATCAAGGAAGTGTCATCCTACTTGAAGAAGGTCGGTTACAACCCTGACAAG
ATCCCGTTCGTACCTATCTCTGGATTTGAGGGCGATAACATGATCGAGAGGTCCACCAAC
CTGGACTGGTACAAGGGACCAACTCTCCTTGAGGCCCTTGACCAGATCCTGGAGCCCAAG
AGGCCCTCGGACAAGCCCCTCCGCCTGCCACTCCAGGACGTGTACAAGATTGGTGGTATC
GGAACTGTCCCGGTGGGTCGTGTGGAAACCGGTGTGATCAAGCCCGGTACAGTTGTCACT
TTCGGGCCAACCGGGCTGACCACTGAAGTCAAGTCTGTTGAGATGCACCACGAAGCACTC
CAGGAGGCTCTTCCCGGTGACAATGTTGGATTCAACGTCAAGAATGTTGCCGTGAAGGAT
CTGAAGCGTGGTTTTGTTGCCTCAAACTCAAAGGACGACCCCGCGAAGGAGGCTGCCAAC
TTCACCTCCCAGGTGATCATCATGAACCATCCTGGGCAGATCGGAAATGGCTACGCCCCT
GTTCTTGACTGCCACACCTCTCACATCGCCGTGAAGTTTGCTGAGATCCTCACCAAGATT
GACAGGCGATCCGGCAAGGAGCTGGAGAAGGAGCCCAAATTCCTGAAGAACGGTGATGCT
GGTATGATCAAGATGATTCCCACGAAGCCCATGGTGGTGGAGACTTTCTCAGAGTATCCT
CCACTCGGTCGTTTTGCTGTGAGGGATATGCGCCAGACTGTTGCTGTGGGAGTGATCAAG
AGCGTGGAGAAGAAGGATGCTTCGAGTGCTAAGGTGACCAAATCTGCTGCCAAGAAGGGT
GGCAAGTGA
>EVM0042364
ATGGAGCATCATAAAGAAGTTGCTGAGCATGATCATGGTCTTAGCTTTAATGGCACCAAA
GGAGATGGAAGGAGGATGCGAAGGTGGTTGGTTAACTTCCGTCTTCAACTAAGGATTCAG
CGCCAAGATTCGCTTAAACGCTTCCAGGAGATGATCTCCCGGGGAGTTTAA
>EVM0042362
ATGGCGTCGAATCCTTCAAATCTATGGGTGCTGTTAGGACTAGGACTAGCTGGTATTTTT
TTATTCACTAAAAAGTTTAAGAAAGTTCTCAGAGAAGATTTTGGCGCTTTTATCCTCAAG
CTTCAGTTGCTCCCTCCGCCGCAGCCCGCTCCTCCTAAAGCTCCTCATCCTCTCACTGGC
CTCACCTTCGCCGTCTCCGACTTATTTGAGATTGAAGGATATGTGACTGGATTTGGTCAT
CCGGACTGGGCAAAGACACATGAGGCAGCTTCTCAAACATCTGTTGTCGTTTCAACTCTT
GTTGAAGGAGGTGCTACTTGTGTCGGCAAAACTGTTGTTGATGAGCTTGCTTATAGTATC
ACTGGAGAAAACAAGCATTATGGTACACCTACCAATCCTGTTGAGCCAGCACGAGTACCA
GGTGGATCCAGTAGTGGCGCTGCTGTGGCTGTAGCTGCTAATTTGGTTGACTTCTCTTTG
GGTGTTGATACTGTTGGTGGTGTGAGAGTACCTGCTGGATTTTGTGGTATCATAGGATTT
CGACCCTCATATGGAGCTATTTCAAAGATAGGAGTCTTACCTGTTTCAGCCAGTCTTGAC
ACTGTTGGTTGGTTTGCTAAGGATCCTAATTCTGCGACGTGTTGGCATGTTCTTCTTTCA
ATCTGCTTTTGGAGTCAACGTAGTCCTAGGCAAATTATAATGGCAGATGATTGTTTTCAA
TCACTAAAGATTCCTGTTGATAGAGTTTCCCAGGTGGTGTTTAAGTCAACTGAAAAGCAT
TTTGGAAGACAATTATTGAAGCATGAAATTCTTGATTTGTATCTGAATTCTAAAGTTCCA
AGCTTGAAAGAGTTCCGTAACAAGAAAACAAATGGTGAAGTTAAAACTTCTTCAATAAGA
TTGCTTGCAAATATCATGCAACTTCTTCATAGATATGAGTTCAGAAGCAATCACGAGGAA
TGGATTAACACGGTTAAGCCAATTCTTGAACCCAATCTCTCAGCTCAGATGAATGAAATA
ATGGACCTGTCAGATGCAGAGATTGAACTCTGCAAGTCTATTAGAGAAGAAATGGGTTCG
GCTATCAACTCTTTATTGAAGGATGATGGGATTCTGGTGGTCCCTACAACTGCTTATCTT
CCTCCAAAAACTGGTGGGAAGGAGATTTTGTCAGAAGAATTTCAGAGCTCTTCGTTTGGT
CTTATGAGTATTGCTAGCCTATCAGGTTGCTGTCAGGTCACTGTACCATTAGGATATTAT
AACAAATGTCCTATTTCGGTGTCCTTGATAGCCAGACATGGCAGTGATCGCTTTTTACTA
GATACAGTGCAGACCATGTATAAAACCTTACAAGAACAAGCTGAGACATATGTGAATTCC
ACATGGAGCAACACAGACAGCGGGGGAAATTCTGCTGAGATGGCTAAAGAAAAGGGCAAT
CAAGCATTTAAGGAGCAGAAGTGGCAGAAGGCTATTAGCTATTATAACGAAGCTATCAAA
CTTAATGATAAGAATGCAACATATTTCAGTAACAGAGCTGCAGCATATCTTGAACTGGGA
AGTTTCCAACAAGCTGAAGCAGATTGTTCCAATGCTATCAACCTTGATAAAAAGAATGTT
AAGGCTTATTTGCGAAGAGGGACAGCAAGAGAGATGCTTGGATACTATAAGGATGCAATC
GAAGATTTCAAATATGCCCTGGTGCTTGAGCCAACTAATAAAAGAGCATCTGTTTCTGCT
GAAAGATTACGGAAAGTTTTTTCAGCAGGTTATTGA
>EVM0042361
ATGTCAGCCGGGCAAGCAAAATGCGCCAAAATCCGCCACATAGTGAGGCTCCGACAAATG
CTAAGACATTGGCGCAACAAGGCACGTATGTCAGCCAATCGCTTACCATCAGACGTTCCA
GCAGGACATGTGGCAGTCTGTGTAGGGACTACTTGCAGGAGATTTGTGGTGCGAGCGACG
TACCTGAACCACCCGATCTTCAAGAAGCTCCTGGTACAAGCCGAGGAAGAGTTAGGCTTC
TCTAACCAAGGGCCATTAGCGATCCCATGCGACGAGGCCGTTTTTGAGGAAGTGCTTCGA
TACATTTCACGGTCTGAGAATGGAAAATCCGGCCGGTTTATGAATCTTGAGGATTTGCAG
AGATACTGCCACGTTGGTGTTAAAAACGCTAAGCTTGATTTTTGGACCGATTCAAGACCC
TTGCTTCATGCTGACAAGACATTCTGGTAA
>EVM0050401
ATGGAAGGAGTCGGGGCGCGGCTGGGGAGATCTTCGACTCGGTACGGGCCAGCCACGGTG
TTCAGTGGGCCGGTTAGGAAGTGGAAGAAGAGATGGGTCCACGTAACCCCACCGTCGTCT
TCATCAAATCATATCAATACCCACTCGCATCACCATAACGCTACGAGTAATGGCACCGCC
GCTGCTAACAATTCAAACTCTTCTAACGGTAATAACGGCTCGCATCTCTTGCTTTATAAG
TGGACCCCTTTGTCGCAATCCAACGGTTCTTCTTCTCCTGCCACTAACAACAACGGTAAC
AGCGGCAATGATGATAATAAAAACAATGCTAATCTCTCCAATGGAGACGCCCCCGATGAG
CCTCCTAGGCGTAAATTCAAATACATTCCGGCCGAAGAACAAGAGGCCTTGGAAAAGGTT
GATGATGAATCTAAACTGAATGATACTGACCCTATAGCAGAACTAGTTTCCAGGAGTGAC
AGCGCTGAAGAAAAACCTGACATAAATGATATACCAATGGAAGAAAACGAGGATGATAAT
CAAGTGGTACGACAAGATCTGAATGAAAGCACTTTGGATTTGAGTTTAGGATTGGTCTCT
TGA
>EVM0050400
ATGGCTGCTACAAGGAGCTTATTGAAGAAAAGTTCATCATCAATCCCTGCATGTAATGAG
CTGATGATGTTTACAAGATTGTTCTCTGCAGAAGCTGCTACTGTTGCCTCTGCTTCTTTT
GCTCAAAGACTCAGAGATTTGCCAAAAGATCTTCCCGGGACGAAAATCAAGACACGAGTT
TCCCAGCTCATTGGGAAAACTCCACTTGTGTATCTTAACAAAGTGACCGAAGGATGTGGA
GCTTATATAGCTGTCAAACAAGAGATGTTCCAGCCCACTTCCAGCATCAAAGACAGACCG
GCAATGGCAATGGTTGAAGATGCAGAAAAAAAGAACTTGATTGCTCCTGGAAAGACAACT
TTGATAGAGCCGACATCTGGTAATATGGGGATCAGTATGGCATTTATGGCAGCTATGAAA
GGATACAAGATGATACTAACCATGCCTTCTTACACGAGCTTGGAGAGAAGGGTGACTATG
AGAGCATTTGGAGCTGAGCTAATTTTGACTGACCCCACTAAGGGAATGGGGGGGACTGTT
AAGAAGGCTTATGAACTTTTGGAATCCACACCAGATGCTTTCATGCTCCAACAGTTCTCA
AATCCTGCCAATACTCAGATCCATTTTGAAACTACTGGCCCTGAAATATGGGAGGATACA
CTAGGAAAAGTTGACATCTTTGTCATGGGAATAGGCAGTGGAGGGACTGTCTCTGGTATT
TATGGAGTTGAGCCTGCTGAGAGTAATATACTGAATGGTGGCAAACCAGGTCCTCATCAC
ATTACTGGCAATGGGGTTGGATTCAAACCAGACATACTGGACATGGATGTAATGGAAAAG
GTTCTGGAGGTTAGTAGCGAAGATTCTGTGAATATGGCTAGGAGATTGGCATTGGAGGAG
GGTCTCATGGTGGGAATTTCATCCGGAGCCAACACAGTAGCTGCACTTGGACTTGCTAGA
ATGCCTGAGAATAAAGGCAAACTTATTGTGACTATTCATGCAAGTTTTGGGGAGCGATAC
TTGTCATCTGTCCTGTTTCAAGAGCTGAGGAAAGAAGCTGAAAACATGCAGCCAGTTCCT
GTGGGCTAA
>EVM0029466
ATGGTGTTTAAGGATTGTTTAATTGGGTTCAAAGAGCTTAGGCCCTTAGTTCACTTGTTG
TTGCCACTATTTTTTCATTGGACTGCTGAGGAAATGACTGTTTCTGTTCTTGTTGATGTT
CTTACTTCTGCTTTATGTCCTGATCAAACTACTTGCTCTGAGGTTATTTATATCAATGGT
CTCCAACAAACGGTGGTTGGGATTTTCAAGATGGTGGTACTGCCACTCTTAGGCCAGCTT
GCAGATGAGTATGGGCGTAAATTGCTTCTCCTCATTACTATATCAACATCCATGTTCCCT
TTTGCTGTACTTGCCTGTAACCAATCTAGGGATGCTGTGTATGTGTACTATGTGCTTCGG
ACAATTTCATTTATTTTAAGTCAAGGGAGTATTTTCTGCATTGCTGTTGCTTATGCGGCA
GATATTATTAAAGAAGAAAACAGGGCTGCAGCATTTAGCTGGATCACTGGTTTCTTTTCT
GCTTCTCATGTCATAGGCAATCTTCTGGCACGTTTTCTCCCTGAGAAATACATCTTTGTG
GTTTCAATTGCTCTATTGATCTTTGGTTCAGTTTATATGTATTTCTTTCTAGCTGAGACA
GTTGAACCGGTTGAAAAGAGGGAGCGAGATTCAACCTTCTTGACTAATATAATAAACTTC
ACTCGCAAAAGATATGAATCAATGAGATATGCAGCAGTGGTAGTGTTTAGAAGTCCTACA
CTTAAAGTCATTTCATTCATTTCCTTCTTCTATGAGTTGGGAATGTCTGGCATCAGCTCA
GTTTTGCTATACTATCTGAAGGCCGTGTTTGGTTTTAACAAGAATCAATATTCAGAAATT
CTGTCACTGGTTGGAGTTGGTGCAATCTTTTCCCAGATCTTGGTGCTTCCTCTTCTCAAT
CCATTGGTTGGAGAGGGAGTGATATTATGTTTAGCCTTGCTTGCATCAATAGCTTACGGT
TTGCTTTATGGCTTGGCGTGGGCATCTTGGGTGCCATACATGAGTGCCGCGTTTGGAGCG
ATTTACATCCTTGTGAAGCCTGCTACTTATGCTATTATTTCTAAAGGATCAAGCTCAGCA
AATCAGGGAAAAGTACAGGGATTTATTGCCGGTGTCCAATCAATAGCAAGTTTATTATCC
CCACTTGCAATGAGTCCATTGACTTCATGGTTCCTTTCCAGTGATGCACCTTTCAACTGT
AAAGGTTTCAGCATTATAGTTGCTTCTGTAAGCATGATGATTGCTTTATGCTTTGCTTGC
CTACTCAAGCTGGATGAAAACTCGAGCCATGACCCGGAGGAAGAAATTGAAGCACCACTT
TTAGGTGAAAGTTAG
>EVM0050404
ATGAACGGAGGAGGCAGCGAGGAAGCTGCGGTGGCGGCAGCTCCGGTGCCGCTTGAATGG
AAATTTGCGCAGGTTTTTGGAGAGCGAACGGCTGGTGAAGAAGTACAGGAAGTTGATATC
ATATCTTCCATAGAATTTGATAGAACTGGTGACCATCTAGCTACTGGAGATCGTGGAGGT
CGAGTGGTTTTATTTGAAAGAACCTACACAAGAGATCATGATGGAAATCGGAGAGATCTA
GAGAAGATGGATTTTCCAATTACCAGACATCCAGAATTCCGTTACAAAACAGAGTTTCAA
AGCCATGAACCTGAGTTTGATTATCTGAAGAGCTTGGAAATTGAGGAGAAGATCAACAAG
ATCAGATGGTGCCAGCCAGCTAATGGTGCTCTTTTTCTTCTGTCCACTAATGACAAAACA
ATCAAATTTTGGAAGGTCCATGAAAAGAAGGTCAAGAAAATATGTGACATGAATGTTGAC
CCTGCAAAAGCTGCTGGAAATGGTCCTGTTGTAGGTCCAAGCATACCAACAAGCTCCAAA
CCATATACTGCCAATGGAGGATGTTTGGATAAACCCTTGGGCTTGAGCAATGACTTTTCT
TTTCCACCTGGGGGTGTCCCGTCTCTACGCTTACCTGTGGTACTGACCAGTAATGAAATG
AGCCTTGTGCCTAGGTGTCGGAGAATTTATGCTCATGCCCATGACTATCACATCAACTCC
ATTTCTAACAACAGTGATGGTGAAACTTTTATTTCTGCTGATGATCTGCGAATAAATCTT
TGGAATTTGGAAATCAGCAATCAGAGTTTCAATATTGTTGATGTAAAGCCTGCAAACATG
GAGGATCTGACTGAGGTGATAACTTCAGCAGAATTTCATCCTACTCATTGTCATATGCTG
GCATATAGTAGTTCAAGGGGCTCAATTCGTTTAGTTGACATGCGACAGTCAGCTCTATGT
GATTCTCATAGCAAATTGTTTGAGGAACAAGAGGTGCCTGGTTCAAGGTCCTTCTTCACA
GAGATAATTGCCTCAATCTCAGATATTAAGTTTGCCAAGGATGGTAGATATATTCTTAGT
CGCGATTACATGACTCTAAAGTTGTGGGACATAAATATGGATTCTGGACCAGTTTCAACC
TTCCAGGTTCATGAATATCTTAGACCCAAGCTTTGTGATCTGTATGAAAACGATTCCATC
TTTGACAAATTTGAGTGTTGTCTGAGTGGAGACGGGCTTCGAGTGGCAACTGGTTCCTAC
AGATTTTCCATTTTTTTTCTGGACCTCTCGGCATCTCCTGGTGATTCTGTTTTTTGTCAC
AACTCTCGGCTATACAAAGAAACTCTCAGCAGATTGCTGATATCTTCACCAAGACGCTCA
CTCGTCATCGACATTGTTTTCTAA
>EVM0042368
ATGGGGGTTCTGCACGAAGATGTTGTCGTTATAAGTCAAGCGGAGAAGCCTGGAGAGTTG
ACTGTGATTACGGTGAATTGTCCTGATAAAACTGGACTTGGTTGTGATCTGTGCAGGGTT
ATCTTGCTTTTTGGATTAAGCATTTGTAGAGAAGATGCACAAACGGACGGGAAGTGGTGC
TATTTAGTGTTCTGGGTGGTGGGGAAACCTAACACAAGGTGGAATTTGCTGAAGATGAGG
CTATTAGAGGTGTGCCCGTCATATTTTTCAACCTCAGAATTTGACTACTACAAGCCTGAG
AACCAACAGCCAAAGCCGCCGGATGTATTTCTGTTGAAGTTCTGGTGCTCTTATGACCGT
GAAGGCCTTTTACATGATGTAACTGAGGTTCTATGGGAGTTGGAGCTAACAATAAAAAGA
GTGAAGGTGTCCACTGCTCCAGATGGGAGAGTGCTGGACCTCTTTTTCATCACCGATAAT
AGGGAACTTCTTCACACAAAAATGAGACAGGAGGAAACAATTCATCATCTGAAGAATGTA
TTAGGGAAGGCCTTGATTAATTGTGAGATTGAATTAGCTGGGGCAGAAGTTACTGCATGT
TCTCAAGGTTCATCATTTCTTCCTCCTGCATTCACAGAAGACATGTTTAATTTGGAGCTT
CCCAATAAACACCGAAGTGGCTTTCTTGCTCCCAGTCCTGTCTCTGTTACGGTGGACAAC
ACCCTCAGCCCTTCGCACACACTCGTTCAAATTCTCTGCAACGATCACAAGGGCCTCATT
TATGACATAATGAGAACACTAAAGGATTATCATATCCAGATTTCTTATGGGCGTTTCTTT
GCGAACCGAAAAGGAAACTGTGAGGTGGACTTGTTCTTAATGCAAGTAGATGGCAAGAAG
ATAGTTGACCCCAACAAACAGAATGCCTTGTGTTCTCGTCTGAGAATGGAGCTTCTGTGT
CCTGTTAGACTTGCTGTGGTTAGTCGAGGCCCTGATACTGAGCTGCTTGTTGCAAACCCG
GTTGAGCTGTCTGGCAGAGGCCGGCCTCTCGTCTTCCACGATATCACTCTGGCTCTCAAG
ACTCTAAACACCTGCATCTTCTCGGTGGAGATAGGGAGACACATGATTCACGATCGAGAA
TGGGAAGTGTACAGAATACTACTCGATGAAGGGGATGGTTTACCTGTGTCCCGGAACAAG
ATTGAGGAGGGTGTTAGAAAAGTATTGATGGGTTGGGATTAG
>EVM0013005
ATGAGCTTGGAGCTCACCAGGGTACCACGACAACTCCTCCTTCACCACAACCACACATTA
AAATTTTCTCTCCATAAAAGGAACCCTCCCCCTGAAATCTCTACCCACCTTGCCTTCTCC
ATACCCTCTTCAAGAAGCACCAAACCACAAACACCCCACAGGAGAAGAGAACCTAAAGAA
CCGATCCTTGTTTTCTCCTCCTCTTCTTCTGTGCATCAGTATCATAATTATTATATAAAG
AAGATGACGGTGATGATTGATAAGCACAGTGCTCTTGTGGGCACTTTCTTTGCTTTTCTT
TTCTTGTACATTTTGCGCCGAAATACCAGGACAAGAGAAGAGATCAGGAAGAGAACAACA
ATGAAGACCCAAAACGATAGTACCGTGTCTGTCTCGAGGCAGGAAAATGGAGGAGGCTTC
TCCTCTGGTGATGACGTCATTGTTGTTGGTGCTGGTGTTGCTGGTGCTGCCTTGGCTTAT
ACTCTCGGCAAGGATGGAAGACGTGTTCATGTGATAGAAAGAGACTTGAAAGAGCCAGAC
AGAATTGTCGGTGAACTGCTCCAACCCGGGGGATATCTAAAATTAATGGAATTAGGCCTT
GAGGATTGTGTGGAGGAAATTGATGCCCAACGAGTGTTTGGATACGCTCTCTTCAAGGAT
GGGAAGAATACTAGATTGTCATACCCTTTGGAAAAATTCCATACAGATGTTTCTGGAAGA
AGCTTCCATAATGGACGTTTCATTCAGAGGATGAGAGAAAAGGCTGCTACCCTTCCCAAT
GTAAGACTAGAACAAGGAACAGTCACGTCTCTGCTTGAAGAAAATGGGACTGTCAAGGGG
GTTCAATACAAATCGAAGGATGGTCAAGAACTTAGAGCTTATGCTCCTCTTACAATTGTG
TGTGATGGTTGCTTCTCAAATCTGCGCCGCTCTTTATGCAACCCTAAGGTTGATGTGCCT
TCATGTTTCGTGGGATTGATCCTGGAGGACTGTCAGCTTCCATTTGAAAATCATGGGCAT
GTCATTCTAGCAGATCCATCACCAATTTTGTTTTATCAGATTAGCAGCACAGAGGTTCGC
TGTTTGGTTGATGTACCAGGTCAAAAAGTGCCTTCCATTGCTAATGGTGAAATGGCCAAA
TATTTAAAGAACATGGTTGCACCACAGATTCCATCTGAGCTTCGCAATGCCTTCATATCT
GCTATAGATAAAGGTAATATCAGGACCATGCCAAATAGAAGCATGCCCGCGGAGCCACAT
CCTACTCCTGGAGCACTTCTGATGGGTGATGCTTTCAACATGCGACATCCATTAACTGGT
GGTGGGATGACTGTGGCATTGTCTGATATTGTTGTACTTCGTGATCTTCTTAAACCACTT
TGTGACCTTAATGATGCAGCTTCGTTGACCAAATATCTTGAATCCTTTTACACCTTGCGC
AAGCCAGTTGCATCTACGATAAATACTCTAGCAGGTGCTTTGTATAAAGTGTTCTCTGCT
TCCCCTGATGAGGCAAGGAAGGAAATGCGCCAAGCATGTTTTGACTATTTAAGCCTTGGG
GGTATTTTCTCAGCAGGACCTGTGGCATTACTGTCTGGTCTAAACCCTCGTCCACTGAGT
TTGGTCCTTCATTTCTTTGCGGTTGCTGTATATGGTGTTGGTCGTTTGCTACTTCCATTT
CCATCGCCTAAAGGCATGTGGATTGGAGCAAGATTAATTTCGAGTGCATCGGGCATTATT
TTCCCAATTATCAAAGCAGAGGGAGTGAGGCAAATGTTTTTCCCTGCCACTATTCCTGCT
GTTTATAGAGCTCCTCCTGTTGATTGA
>EVM0022758
ATGAGTATCCCCGCCACTTTCACCTTCTTCTTTGTCCTCCTATCATCGCTCGCCGTCTCA
TCCTTCACCGACAATCTCCCAACTACTTACGATGTCATCTCCGAATACAACTTCCCGATC
GGTATCCTTCCGAAGGGAGTCACGGGATACGAGCTCGACAAAACCACTGGCAGATTCCTC
GCCTATTTGAACGGTTCGTGCAGTTTCTCTTTGGAAGGTTCGTATCAGCTTAAGTACAAG
TCCACAATCAGTGGTTACATAAGCGAGAACAGGCTGACGGATTTGACCGGAGTAAGTGTG
AAGGTTTTGTTTTTTTGGTTAAATATAGTTGAGGTTGTTAGAAACGGAGATGAGCTTGAA
TTTTCTGTCGGAGTCGCTTCTGCCAGTTTTGGAATTGATAATTTCTACGAGTGTCCACAG
TGTGGGTGTGGGTTTGATTGCAATAATGTTGAGCGAGCAACCACTCTTAGATCCGACTCC
GGCCCTATGTTTCCTCTTCTTAGGGATTAA
>EVM0038798
ATGTCAGCTCAACTAGCAAAGACAGACTCGGAAGTGAGCAGCCTAACTCCATCGTCACCC
TCAAGATCATCTCCTCCACGCCGTCCTGTGTACTACGTGCAGAGTCCATCGAGAGATTCT
CATGATGGCGAGAAAACCACCAACTCATTCCACTCCACTCCTGTTCTTAGCCCAGCGGGT
TCACCCCCTCACTCTCACTCCAACTCTTCCTTAGGCCCTCATTCGCGCGAGTCCTCCTCG
ACGCGCTACTCTGCCTCCCTTAAGCCTCACAAACAGCACAGAACCGATGGGTCGAATCGC
AAAGGCCGAAAGCCATGGAAGGAATTTGATGCCATTGAAGAAGAAGGACTTCTAGATGGT
GATATTGGCCCACATGGCATCCCTCGTCGCTGTTATTTTCTTGCTTTCATCGTGGGGTTC
TGGATTCTTTTCTCTTTGTTTTCCTTGATTCTCTGGGGCGCAAGTCGGCCTCAAAAACCC
ACCATCACCATGAAGAACATAATTTTCGATCAATTTACTGTACAAGCTGGAATGGACTTC
TCAGGAGTGGCAACAGAAATGGTGTCAATGAACTGCACAGTGAAGCTCACATTTCGCAAC
ACCGCTTCATTTTTCGGCGTCCATGTTACATCAACACCTCTGGATCTATCCTACTCTCAA
CTCACTGTGGCTACTGGCACTATATCTAAGTTCTATCAATCAAGGAAGAGTCAAAGAACA
TTAACAATTGCGGTAAAAGGAAGTAAAATTCCGTTGTATGGAGGGGGAGCTAGCTTGAGC
AGTTTGAATGGCGCACCAATTCAACCAGTGCCATTGATACTGAACTTCATGGTTAGATCA
AGAGCTCATGTGCTAGGCAAGCTGGTCAAACCCAAATTTTACAAAAGGATCGAGTGCTCT
GTGGTCATGGATCCTAAAAAAATGAATGTGGCAATTTCTCTCAAGAATAAATGCACTTAT
CAATAA
>EVM0022755
ATGGGAATTGTTTCCGAGAAAATAATAACAGCAAGCCTAAGCCATGGGAAAGTTGTCTTC
AAGGATTCTCTCAAAGCTCTTGAAGCTGATATCCAGCACGCCAATACTCTTGCTTTAGAT
CATCCAAGGGAGAAAGATGGAGCTCGCCTTCAGATGCGACTATCCTATAGCCCAGCATCC
CAATTCTTTCTCTTTCTTGTGCAGTGGACTGATTGTAACCTTGCTGGTGCCCTTGGTTTG
CTAAGAATTCTTATATATCTTACGTATGCAGACGGTAAAACTACCATGTCTGTTCAAGAA
AGGAAAGCTAGCATCAGAGAATTTTATGCAGTGATATTTCCTTCTATACTGCAACTTCAA
GGAGGAATCACAGATGTGGAAGATAGGAAACAGAAAGAGGTATGTGCTGTGAAATATAAA
AGAAAGGACGAGTTGGAGAAGGGGAAACTCTCAGAAGTCGATATAGAAAGAGAAGAAGAG
TGTGGGATTTGCTTGGAAATGAACAGCAAGGTTGTGCTGCCTAATTGCAGTCATTCATTG
TGCTTGAGGTGCTATCGGGATTGGGTCAATTCTGGTGACCTTTGGATCTATGCAGATAAG
TCTGATGTTGTCGGTTTAACGTTGATTACGCGACAGGATTGCAAGAGGCTGTTCATGTAC
ATTGATAAGTTGCCCCTAATAATTCCAGATACTGTATATATGCCCTATGACTCTCATCTG
AAGTAG
>EVM0038794
ATGGAAGGGTTATGGCTGTTTGTTTTAGTGATTTTTGTTTTGGCTTTGTCAGTGGAAAGC
CAATTGAAAACAGGGTTTTATTCGTCTTCGTGTCCAAAAGCTGAGGCCATAGTTAGGTCC
ACAGTCGAATCATACTTCAAAAAAGATCCCACCATTGCAGCAGGATTGCTCAGGCTTCAT
TTTCATGACTGCTTTGTTCAGGGCTGTGATGGTTCAGTGTTAATTGCAGGGTCTTCTGCT
GAGAGAAATGCGTTGCCAAATCTAGGTTTAAGAGGGTTCGAAGTAATCGATGATGCAAAA
TCACAGATAGAGGCCTCATGCCCTGGCGTGGTCTCATGTGCTGATATACTAGCACTGGCT
GCTCGTGATGCTGTAGACTTGAGTGATGGTCCGAGTTGGTCAGTCCCAACAGGTAGAAGA
GATGGCAGAGTCTCTTTATCTTCCCAAGTATCAAATTTACCTTCTCCTCTAGACTCCATC
GCGGTCCAGAAGCAAAAATTTGCTGATAAAGGCCTTGACGATCAGGATCTCGTAACTCTC
GTTGGAGCACATACCCTTGGCCAAACACACTGCCAGTTCATAAGGTATCGTCTATATAAT
TTCACAGCAACAGGCAATGCAGATCCAACCATAAACCAGTCATTCCTATCAAAACTTCGA
GCTCTGTGCCCCAAAAATGGTGACGGCACAAAACCAGTTCCATTGGATAAAGATAGCCAG
ACAGAGTTTGATACTAACTTCTTTAAGAACGTGCGTGATGGTAATGGAGTTTTGGAGTCT
GACCAGAGACTCTGGGATGATGCTGCAACACGAGATGTTGTGAAAAAATACGCTGGCACC
ATAAGAGGACTATTGGGACTTAGGTTTGACATTGAGTTCAGTCAAGCCATGGTTAAAATG
AGTAGCATTGACGTGAAAACTGGGAGAAATGGAGAGATTCGAAAAGTTTGTTCAAAGTTC
AATTAA
>EVM0019388
ATGGCTTCCTGTAGCTTAGGAGCTTCAAACATGAAGCTCTCGAAGCTGGATTTTGGTAGA
GCAACAGTTGGTAATCTACAGAAACACAGAAGTTTAAGAATGTGGAGGAGTAGGGGTCGA
TTGCAACATGCAGGTGTGGCTATCTCACATAAATCAAGAGAAGCATTCAGGAGTTGTGGC
TCAGCTTTGGATACTCAATTGACTACTAAAGAGATCAAATCATTGGATTTGACTAGCCAA
CTTATTCCAAATTCATCAGAGATTGAATCTTTGGTCACTGAAATATCCAATACAACTTCA
GTATCAGAGTTTGAATTGAAACTTGGTGGGTTTCGACTATATGTGAGGAGGGATTTAAAT
GAAAGAAATAAAGCTACGCATCAAAACTTGCCTGCTCCTCCTCCTCCTCCTTCTCTTGCT
ATCGCTGTCAAAACAACTACAGGTGCATCTGATCTCAATGGGTCTGTTTCTACATCTTTA
GCTATCTCCAAACAAGAACCTTCTTCAGGAGGGATTAAATCATTGCTTGATAGAGCTGCT
GATGAAGGCTTAATGATACTGCGGTCTCCAAGGGTGGGGTTTTTCCGGAGATGTCGAACT
ATAAAGGGAAAGCGCGCACCCCCACAGTGTAAAGAGAAGCAAATAGTAAAGGAGGGTCAA
GTGTTATGCTTCATCGAACAGCTTGGTGGTGAACTCCCAATTGAGACTGATATATCTGGG
GAAGTCATCAGAATACTGCGAGATGATGGTGAACCTGTTGGATATGGTGATGCATTGATC
GCAATTCTCCCGTCATTTCCTGGGATAAAGAAGCTTCAGTAG
>EVM0025398
ATGGGCTGCTCCCCTTCAAGAATTGACCAACTCCCTGAGGTGTCTCTATGCCACGACCGC
TGTAAGTTCATTGAAGAAGCTCTCTACCAAAGCTATGCCCTCGCTGATGCTCATGTTGCT
TATATGCACTCCCTCAAGTCCCTTGGCCCTACCCTTCACCGTTTCTTTGATCAAACCCTC
TTCAATGATCACTCAGATTCTCAATCTAATGGCGATCCTGAAGCTGTTGCCAAACCCAGT
AAACCCTCTTCACCAGATAATTGTCCCTCGAGCTCAACAAACTCGGAGACTTCTCACATT
GATTTTCGTTCTGACTCAGACGATGAAGAGCTTAGAGACAACAAAGATTTTGAATCACTT
CATGCAATCCATCAAAATCAGTTTAACTCATATTCTTACCATCATCATGACTATAACGAG
CACGATTACCCTGCATGGAAAACTCCTCCACCTCCGGCTTCAAGCAGTTCAGCCTGGGAT
TTCTTGAATTTCTTTGAAACATACGAGAGATATGAATTACCAGCCAAAGATAAGGAATTT
GTTAGAGAAGTTCGTGGAGAAGATAAAAGTGGTAAAAAACGAGAAGAAGATAGAAGGGGT
GTGAAAATGAAAGCAGAGAAAGGTAGTGAAGTGAAGCAGAATAAGGTTAACGTGGTAGAA
GAAAAGAAAGTTGATTCTGTGAAAGAGGAGAGTAAAGATTTGGGTCAGCAGGCTACAAAC
CAAAGTGTCTTGGAGATCATGAAGGAAGTAGAGGTCTTGTTTGACAGAGCTGCAGAGTCA
GGGAATGAAGTTTTAAATATACTTGATGCAGGGAAATTCAGATATTATTACAAGAATTCT
GTCTACCGAGGACTTTCTTCCAAGACATTGCATACTGTTAGTCCATCTTTTTTGGAGAAG
AATGGTTCCGTTCATGGGGCCTTTGGTGAGGATTTGGGTATAATTTCAGTGAATCTGTCT
TCAACTCTTAGGAAACTGTGCTTGTGGGAGAAGAAACTCTATGATGAGGTCAAGGCTGAG
GAAAAATTGCGGATCATTCATGCGAAGAACTGTAGGCAGATTAACAATTTGGACGAGAAA
GGTGCTGATGCCAATAAAGTTAACTCCACTCGATCTTTACTCCGGATGCTGTCTACCAAA
ATCAAAGTTGCCATTCAAGTAATTGACAAGATATCAGTTACTATCAATAAATTGAGGGAC
GAAGAGTTGTGGCCACTGATCAGTAACTTGATTGAAAAGGTACTCGGTATGTGGAAAGTT
ATGCTAGATTGCCACAGATGTCAGTTCCAGGCAGTTGTGGAAGCCAGGAATTTGGATGTC
ATTCCATCCAATGTGAAGTTTAGTGAAGCATGTCTAGAAGCGGCGATACAACTCAAGATT
GAGCTACAAAACTGGAATCTGTGCTTTTCCAATTGGATCAGTGCCCAAAAAAGCTATGTC
AAAGCATTGAATGGTTGGCTTCTGAGACATCTTCCATCTGAACCTGAAGAAAAACCGGGT
GATGTGCCCCCATTCTCCCCTGGTAGGACAGGAGCACCTCCAGTGTTTGCGTTCTGTAAC
CAGTGGTCACTTGCCATTGATAGGGTCTCAGAGATGGAAGTAATCTATGCAATGAACGGG
TTTTTCGCTAGTGTAAATCAATACGGGGAACGGCATTGTGTCTACCTACAGCAAAGACTG
ACTACAGACAAGGACATGGAGAGAAAAATGAAGATCTTGGAGAGGGAGGGGCAGAGGTTG
CAAAAGATGATGCAAGCTCGAGGGAAGGTGTACTTTCAAGCCAGTGAAGCTACGCATCAG
ACCAAAACGACCAATAATAGCAGTCTTCAGTTGGGTCTGAAACAAATTTTTGTAGCCATA
GAGCGGTTTTCTGCTGATAACATGCATGCTTATGAGGAGCTTCATGGGCACGTTGAACAC
AGCAGACTCAGTCAAGAGAATCCAGCGGCTCCTCTATGA
>EVM0019383
ATGTCGCAAAAGAAATCCTTAGCAGAGCGTGTCCTGAAATTCTCTAAAATCCCTAATCAA
TACTTGACTAATTGCCGCATTTCATCGCCGCTCCGAACCAGAATCCACCAACGTCCGGCT
CAATCCAACACTATACCTCACCATCCTGGAGAATCTCGCATTTTCCGACGATTATTCCAC
AAACCTGCTTCTTTCTCGCCTGATATCCTGAAACTTCCGATTGGGGAAGGCTTGATTGAT
AGAATCCGTGGGTTTGACATTGTGAAGGATAGGATCCGGTGGGATGGGTTGAGTCCGCCT
CCGATGGTGATGGAGGAGGTAGCGGCTGAAGAGGGGTTGACGGCGGAGGACGCGAGGAAG
CTGTTGAAGGTGGCTCAGTTGGAGGGGTTGAAATTGAGACTTAGAGAAATGGAGAAAACA
TGGATTAGTTATTCGGAGTTTGTTCGGGTATGCAGTGAGGGGTGTTCGGATCTTGAGTAT
GGTATTCGAGTCGCGAGGAATCTCGATGAATCTGGGACTGTTGTTGTTCTTGGAAATCTT
GTTTTACTGAAACCAGAGCAGGTATTGAAAGCAATCGGAGGCCTAATTCCATTACCGGCA
GCCGACCCTAATGATCCAAGAAGAAAGGAGCTGCAAGAAATGGAGAAACAGAAAGCTGTG
ATCGATCAAAAGGCCGGGACTCTGGTTCGCCGCGAACTATGGTGCGGCCTTGGCTTCTTA
ATTCTTCAGACAGCTGGGTTCATGAGGCTGACATTCTGGGAACTTACCTGGGATGTCATG
GAGCCAATTTGCTTCTACGTTACATCGTTGTATTTCGTGGCAGGCTATACCTTCTTCCTC
AGGACATCAAAGAGCCTTCTTTTGAAGGGTTCTATCAAAGCAGGTTTAGCGCCAAGCAGA
AGCAACTCATGA
>EVM0019387
ATGGATGTGAGTAAGGGAAAAGTAAAGACCGAAGGTAATCTGATCATCAAGACATGGGAG
AGATGCAAATCTATTGGCAGGGGAAGCAACAGAACATCGAGACTGGCTCGTTCTTTAACA
CCAAAGAGCAAATCATATCCACACATCAAAGTTTCACTCGAAGACGACCATGATCAAAAA
CATTATAGGAAACGTCGCGTAGCACCTGAAGGCTGCTTCTCGGTCTACGTTGGACCCCAG
AAACAGAGGTTTGTGATCATGACCGAGTATGCAAACCACCCACTATTCAAGATGCTGCTT
GAAGAAGCAGAGGCTGAGTACGGTTACAGCTCTGAAGGCCCTCTTACACTACCCTGCAGC
GTTGATGTCTTCTACAGAGTGTTGATGGCCATTGAAGACACTAATATTGACATCAAAATC
CATCTGGGACGTGGCTTTGCCAAGAACTATGGATCTTATCAACTTCTTAGCCCATCTAGG
ATGATTGCTTTGAAATAG
>EVM0025392
ATGGCTCTTCAAGCAGTCTCTCTACTCCCTTCTACTGTCTCCGTCTACAAAGAGGGAAAG
TGTAATGCTTCTCTTAAGGAGACAGTTTTTTTTGGAGTTTCAGTTCCAAATAATAACCTC
AAAGCTGAATTCCACTGTTCACTGATAAAAAGCAAGGAATTCAGGAAAAGGGAATTACCA
GTTAGAACCATTAGGGCACAAACAGCTACTACAACTCCAGCAATCACTGAGGCAGCACCA
GATGCAAAGAAAACTTTAAGAAAGTGTGTTGTGGTAGTTACCGGAGCATCATCAGGTTTG
GGTTTGGCCACGGCCAAAGCTTTGTCTGAGACAGGGCAATGTCATGTGATTATGGCATGT
AGGAACTTTCTTAAGGCAGAGAGGGCAGCTAAAACAGCTGGCATCCCTAAGGAGAACTAC
ACTGTCATGCATCTTGACCTTGCATCTCTTGAAAGTGTACGGCAATTTGTGGATACATTT
CGTCGTTCAGGTATGCCACTTGATGTGCTGGTGTGCAATGCGGCAGTCTACTTACCCACT
GCCAAGGAGCCCACTTATACTGCTGAAGGGTTTGAACTCAGTGTTGGGACAAACCATCTT
GGTCACTTCTTGCTTGCACGGCTGCTGCTTGATGACTTGAAGAAATCAGATTATGCATCC
AAACGTCTCATCATCGTAGGCTCCATAACAGGAAACACAAACACATTGGCTGGGAATGTG
CCTCCGAAGGCTAACCTTGGAGATTTGCGAGGTCTGGTTGGTGGCTTGAATGACCTAAAC
AGCTCACCCATGATAGATGGAGGAGAATTTGATGGTGCCAAGGCCTATAAAGACAGCAAA
GTCTGCAACATGCTCACAATGCAAGAATTTCACAGGAGGTACCATGAAGAGACAGGCATC
ACCTTTGCTTCTCTCTATCCTGGCTGCATAGCCGAAACAGGCCTATTCAGGAACCATATT
CCTTTGTTCAGGACTCTGTTCCCACCCTTCCAAAAGTACATTACTAAAGGTTATGTTTCA
GAAGAGGAAGCAGGAAAAAGACTTGCACAGGTTGTGAGTGATCCGAGCCTGACAAAATCA
GGTGTTTACTGGAGCTGGAATAAGAACTCGTCTTCATTCGAAAACCAGCTCTCTAAAGAA
GCCAGCAACGCAGACAAGGCATTGAAGTTGTGGGAGGCAAGTGAAAAGCTAGTTGGCCTG
TCTTGA
>EVM0029037
ATGCTAGGAGCAATCAAAACCACTCCTCTCCTTCGATTTTCCTCCGTAACCTCCATCTCC
AGATCTATCAGTACCTTAATCCTAGCCGAACACGATGGAGGCGAAATCAAATCACAATCA
ATAAGTGCAGTAGAAGCTGCCAAATCTGTGGACAAACAAGCTTCAATTTCTTTACTATTA
GCTGGCTCCGGCCCTTCTCTTCAACAAGCCGCTGCTCATGCCGCCTCCTGCCACCCCTCA
ATTTCTCAGGTACTTGTAGCTGACTCGGATAAATTTACACATCCTTTAGCAGAAACATGG
GCTAGGTTAGTCCAATTGGTTCAACAAAAAGGCGAATACTCGCATATAATTACCGCTTCG
AATTCGTTTGGGAAAAATATTTTGCCGCGTGCTGCTGCGTTGTTAGATGTTTCTCCAATC
ACAGATGTTATTGCTATTTCTAGTTCCAATCAATTTGTCAGGCCAATATATGCTGGAAAT
GCACTTTGCACTGTAAGATATAGTGGCAGCAATCCTTGTATGTTGAGTGTAAGATCGACA
TCGTTTGCTGTCTCCATGGATTCGAAATCTAATGCAGCTCCTATTTCCCAGGTTGATCTC
TCAACCTTCAGTGAAGATTCTGTTGGCAAGTCTAGATACATAAATCACACAGCTCAAGTT
ACAGAGCGTCCTGATCTCGGAAATGCACAAGTTGTGATCACTGGGGGCCGGGCATTGAAA
AGTGCAGAGAACTTCAAAATGATTGAAAAGCTTGCAGAAAAACTTGGTGCAGCTGTTGGT
GCTACCCGTGCTGCTGTTGATGCGGGATTTGTTCCAAATGATCTCCAGGTTGGTCAGACT
GGAAAAATTGTTGCCCCAAAATTGTACATGGCTTTTGGTGTTTCTGGAGCAATTCAACAC
CTGGCTGGCATTAGAGATTCCAAAGTCATTGTTGCTGTAAATAAAGATGCAGATGCGCCC
ATTTTCCAGGTAGCTGATTATGGGCTTGTTGGCGATCTTTTTGAGGTAATTCCGGAGTTG
TTAGAGAAGCTTCCTGAGAAAAAGTAA
>EVM0040245
ATGAATAATTTTGATATTTATGATGTTTTTGATTTTGATGATGACAATTCCATGTTTGTT
TGCCAAGTTGCTGCTGCAGTGGCTGCTGAAGAAGAATCGATAAATGAAGGGCGAAGAACA
GGGGCTCGTGGATCTGTTCCTGGACACAACATCGTCAATCGTGGTAGAAAGGAAGGTGCA
TTGAGGCTGTATAATGATTATTTTGCTGAAAATCCTAAATTCACAAAAAGTCAGTTTCGA
AGGAGATTTAGGATGAGTCGTCGTCTTTTTATTCGGATCACAAATGCGGTGGAATCTCAC
AATCCATTTTTCAATCAAAAGAAAGATGCAGCTGGCGTTCTTGGCTTATCTTGTCTTCAA
AAGGTAACTGCCGCTCATAGGATACTTGCATATGGTATTCCTGCAGATCTAACTGATGAA
TATATTCGGATTGGAAAAAGCACTGCAATAGAAAGTCTTAGAGCTTTCGTGAAATCAATT
GTTGAAGTTTTTAGGGATTGGTATCTAAGAGCTCCAAACGAGTCCGATATTACTCAACTA
TTAGCAATAGGCGAGCAGCGTGGATTTCCAGGGATGTTAGGGAGCATTGATTGCATGCAT
TGGAAATGGGAGAAATGTCGTGCTCCACCTGTTAATTACACAATCAATGGACATGAATAT
ACAATGGGATACTATTTAGCAGATGGGATTTATCCGAATTGGTCAACCTTTGTTAAGTCA
ATCCCAGTGCCTTTAGGAGAAAAGAGAAAATATTTCGCAAGGAAACAAGAGTCTGCAAGG
AAGGACGTCGAGAGGGCATTTGGGGTGTTACAATCTTGTTTCGCAATAGTTCGTGGACCG
GTGCGATACTGGGATGAAGAAACTCTTGCAAATATTATGAAAGCTTGTATAATAATGCAT
AATATGATTATTGAGGATGAAGGCGCAATGAATGTTGGATTTGATTATGAAAGTGGAACT
AGCTCTTCTATATCAGACAGAGCTACGAACTCCCAACTGCAAGATGATCTGATTGAACAT
TTATGGAAACAATACGGTAATGACATATACACATATAAATTATATAATCAACAAATGATA
TTAACACATTTGCAGCTGCTATTAATGGAGTAA
>EVM0034749
ATGGAGAGGCCAGAATTCTTTATCGGCGGATACAATGACTGTGGAGCCACCGAGTTCTTT
GCGGAGAAGAAAAGTTCCGAGCAGAAAGCAGACCAACATTTCACGGTTGAAGACCTCTTG
GATTTCCCTAAAGATGATGATATAATGGCGGATGGTGTTCTCAGTGATATTGATAGTATT
AATGCCACTACAAAAAACTGCGCCACCACTAATCATTCCGTCACCACTACCGACAGCTTC
AGCTCCGCCTCCTATGATGACATGGCTGAGCTAGAATGGCTCTCAAATTTTGTGGAAGAG
TCATTTTCAACTGATCAAAGCCTCCAAACCAACATTTACATCCTATCCGGGTCCAAACGA
CCCACACCCGAATCCTCCGCATCCGAAACCCACCCTGAACCATTAACCAGCAACCCGACG
TTCCAGCCTGAAACTCCACTACCTGGCAAGGCCCGCTCCAAACGCTCTCGGGCTGCACCG
TGCGATTGGTCCACCCGCCTCCTTCATGTCCCATCCGCCACTAAAATGTCATCTAAAAAG
CAAGAAGCAGAGAGACCCGGCCCAAACCCGGACTCCAACACCATGGTCCGCAAATGCCTC
CATTGCGGAGCAGAGAAAACTCCACAATGGCGGACTGGGCCCAAGGGCCCGAAAACGCTG
TGCAATGCATGTGGAGTCCGGTACAAGTCAGGTCGGTTAGTGCCCGAGTACCGACCCGCA
GCAAGTCCAACCTTTGTCTCAGCAAAGCATTCTAATTCTCACAGGAAGGTTTTGGAGCTT
CGGAGGCAGAAGGAAATGCAAGGAGCGCAGCAGCACCAGTTCCTAAGTCAAAGCTCGATT
TTTGGCGCATCAAACGGTGGAGATGATTTCTTGATGCGTCATCATGGTGGGTCCAATCAC
GGGCACATGATTTAG
>EVM0034744
ATGGAAGAGAACAAAAAGACAATAATCAACCGCCTGGTGGCCGTGAAGCGTAAGTCCGGC
AAGAGCTGCAGTCAGATAGCAGAGCAAACTGGTCTGACAAATGTGTATGTGGCCCAGTTA
CTGAGACGTCAGGCTCAACTTAACCCTGACACTGTCCCAAAGCTACGGGCAGCCTTACCT
GAGCTGCCTGAGGACCTGCTTCAGGAAATGATGAGACCTCCCATGAGGTCCTATGACCCC
AACTTGATTCAAGAACCTTGTGTTTACAGGTTGAATGAAGCAGTGATGCATTTTGGTGAG
AGTATAAAGGAAATTATCAATGAAGAGTTTGGTGATGGCATCATGTCAGCTATAGATTTC
TACTGCTCTGTTGACAAAGTGAAAGGTGTAGATGGAAAGGATCGTGTGGTTGTGACATTT
GATGGGAAGTATCTGCCTTATACTGAGCAGAAGTCAGAGCATATGGTTTCAAGACCAAGG
CCTCATTGA
>EVM0034745
ATGCGACTTGTGTCTGCAATCAAACACTCTGAATTCAATTCTGGGATATTTTTCACTGTT
AGTGGTAAATATTTAGAAATGGATGACAATAGTGGCAGCAAGTTGACTGGAATTCGGCAG
ATTGTTAGGCTAAAGGAAATTCTCCATAAGTGGCAATCTGTAACAATTGGATCAAAGGAA
ACCAGCCCTCCCTCTGGTCATCCCTCCAATGGAATTCCACCAGCTGTTAATAAGAGACTG
AACAGTATTAAGTGTTGCGATTCAGACGAGGAGAGTTGCCACAGCCCAGAACCGCCAGCT
GACGTACCCAAAGGGTATCTGGCGGTTTATGTTGGACCAGAGCTTCGGAGGTTTATCATC
CGGACTAGCTACCTTAGCCATTCCCTATTCAAGGTTTTGCTGGAAAAGGTTGAAGAGGAG
TTTGGGTTTGATCATACTGGTGCGCTTACAATCCCATGTGAGATTGAGACCTTTAAATTT
CTCCTTAAGTGCATGGAGAGCCATCCAAACGACCACGATGATGAAGGCTGA
>EVM0034747
ATGGCTTCTTCTCATCTTCTTTGTAATACTTTTCATTTCCATCCATCTTGCAATCTATCA
AGTAAAAGCAATGTCTCTTCGTTTAAGCCAAGCGGGCCTTTTTCTTTTTGTCAACAACTT
CAATCTCCAAAGAATCTAGTTATTAAAGCCACAGGAAAGCAAGTGGAGCTGGTGTATGAT
CCTGATGGAAGGATAAACAAATTGGCTGATGAGGTGGATAAACAGGTTAATGTTTTCTTG
AGAATAACCTGTAAGAGAAAAGACGGGTATCACGATTTGGCTTCTCTATTTCATGTGATT
AGTCTAGGAGATGTGATTAAATTCTCTCTGTCACCATCAAAAAGTATTGATCGGTTATCA
ACCGATGTGTCTGGTGTGCTCCTTACTGAAGATAATTTGATCATTAAAGCCCTTAATCAT
TACAGGAAAAAGACCGGCACTGACAACTTCTTTTGGGTTCATTTAGACAAAAAAGTGCCC
GCTGGGGCAGGGCTTGGTGGTGGGAGCAGGAATGCTGCAACTGCCCTGTGGGCCGCAAAT
CAATTTAGTGGTTGTCTTGCTACTGAGAAAGAACTCCAAGAATGGTCAAGTGAGATTGGT
TCAGACATCCCCTTTTGTTTCTCTCATGGAACAGCCTGCTGTACTGGCCGTGGTGAGATT
GTTCAAGATATTCCTTCGCTAGTACCTTTGGATAAGAAAATGGTTCTCATAAAGCCCCCA
CAGGAATGTTCAACTGCAGAAGTTTACAAGAGAATTCTTTCAATTTCCCAATGCTTTCAA
TTGGATAAAACCAGCCAAGCTGATCCTTTAACATTGCTAGAGAAGATATCAAGGAATGGA
ATATCTCAAGATGTTTGTATCAATGATTTAGAGCCCCTTGCCTTTGAAGTTCTCCCCTCT
CTCAAAAGATTAAAACAGCAAATAGCTGCAGCTGGCCGTGGACAATATGATGCTGTTTTT
ATGTCTGGCAGTGGAAGCACAATAGTTGGGATTGGCTCACCAGATCCTCCACAATTCATA
TACGATGAGGATGAGTACCAGGATGTTTTTGTGTCAGAGGCCAATTTCATTAATCGTGAA
GCAGATCAATGGTATCAACAGTTGTGA
>EVM0034740
ATGATAACTCCCTTGCGGTTCCTGCAACTCTGTGTCTTCTCAATAGTGTTACCAACAACT
AGTGCCACCACTGCTTCTGCTTCCATGCTCTCCGGTAGAGAGGATGGTTTACATGCTGAA
ATCTTGAGAGATGAGGCCGTTGCAAGACTCAATCAGCTTGGAAAGGTGAGCGATGCGGAT
GGCTATCTCGAGAGGACATTCATGAGCCCAGCTTCTGTGAGGGCAGCAAGTCTTATTCGC
GCTTGGATGGAGGATGCTGGTTTGACAACATGGGTGGACTTCATGGGCAATGTGCATGGT
CGAGTTGAGGGATTGAATGCAAGTGCTGAGGCTCTATTGATTGGTTCTCATTTGGATACT
GTTGTTGATGCTGGGATATTTGATGGGTCACTAGGTATAATCTCAGCAATATCAGCTTTA
AAGGTTTTGAAAAGCAATGGAACTTTGACAAATCTTATACGGCCAGTCGAGGTCATTGCA
TTTAGTGATGAGGAAGGGGTGAGATTTCAATCTACTTTCCTAGGCAGTGCTGCTGTAGCC
GGTATATTACCAGTTTCAGCATTGCAGATATCTGACAAGAGTGGTGTAAATGTGCAAGAT
GCTCTGAAGGAGAATTCCATTGCAATCACAGAAGAAAATCTATTTCAGCTCAAGTATGAT
CCACAATCCGTTTGGGGTTACATTGAGGTTCACATCGAACAAGGACCGGTACTCGAATGG
GTTGGTTTCCCCCTTGGTGTGGTTAAAGGCATTGCTGGACAAACACGGTTAAAGATCACA
GTGCGAGGCACACAAGGACATGCTGGAACAGTCCCAATGTCCTTGCGTCAGGACCCCATG
GCTGCTTCTGCTGAATTAATCATATTGTTGGAAAGTTTATGCAAAAATCCTAAAGATTTT
TTATCATATGACGGTCATTGCAACGATTCCACTGTGGAATCTCTTTCTAATTCCCTTGTC
TGTACTGTTGGAGAGATATCCACCTGGCCAAGTGCAAGCAATGTCATTCCAGGCCAGGTT
ACCTTTACTGTGGATTTACGTGCGTTGGATGACATGGGACGTGAAGCTGCTCTTTATGAA
CTATCTAATAGAATGTATGAAATATGTGAGAGGCGTTCTGTTTCTTGCATCATTGAACGT
AAGCATGATGCAAATGCAGTGATCAGTGATTCAGAATTAACCTCAGAGTTAAAGTTTGCA
GCCAATGCTGCTCTCATGAGAATAACTGGCGAAATTCAAGATGAAGTTCCCGTACTAATG
AGTGGAGCAGGACACGACGCAATGGCTATGTCTCATCTCACAAAGGTTGGAATGCTGTTT
GTCCGCTGTCGTGGAGGCGTAAGCCACTCTCCCGCAGAGCATGTGCTGGATGATGATGTT
TGGGCTGCTGGTTTGGCAATCTTAGCATTTCTCGAGATGCACCTGTAA
>EVM0034742
ATGGGAATTTTATATGATGACGATGTAGTGATAATTAGACAATCAGAGAAAGAAGGAGAC
CCTTCTGTTATCACTGTGAATTGTCCTGACAAGACGGGTCTTGGTTGTGATTTATGTCGT
ATCATTCTCTTCTTTGGTCTTAGCATTGTTAGAGGAGATGTGTCCACGGATGGAAAATGG
TGCTACTTGGTGTTTTGGGTGGTTGGCAAATCAACAACAAGGTGGGGCTTATTGAAGAAG
AGACTAGTAGAGGCATGTCCTTCATGTTCTTCAGCTTCTGGGCTTTCTTATTACCTTGCA
GAATCTCAGCCTCCAAGACCACCCGATGTTTTTCTGTTGAAGTTATCTTGTCATGACAGA
AAAGGACTCTTACATGATGTGACCAGCGTGCTTTGTGAGCTTGAACTCGCTATAAAAAAA
GTGAAGGTATCAACGACACCAGATGGGAGTGTGATCGACCTATTCTTCATTACAGACACC
AGGGAGCTCCTGCATACAAATAAGAGAAAGGAGGATACATGTGATCACTTAAAAGCTGTC
ATGGGAAATACCATGCTAAGCTGTGAAATAGAAATGGTTGGCCCTGAAATTACCGCATGT
TCAGCGGAATGTTCATTTCTTCCAGCTGCAATCACAGAAAACATTCTCCCCTTGGAAATA
CCAGATGAACTCCCCAGTTCACTTACTTCCACCAGTGTTTCTGTCAATATGGACAACTCG
CTGAGCCCAGGTCACACCCTTGTCCAAATTGTGTGCCAAGATCACAAAGGTCTTCTTTAT
GACATAATGAGGACGCTAAAGGATTATAATATACAGATTTCATATGGGCGCTTTTCCACG
AATCGTGGAAGGGCCTGTGATATTGACTTGTTTCTCACTCAAACCGATGGGAAGAAAATA
GTTGATCCTAGCAAGCAGAAAGCATTGTGCTCTCGTTTGGAGATGGAACTAGTGCGCCCT
CTCCGAGTAGCCACTGTTAGCCGTGGTCCAGACACTGAACTGCTGGTGGCGAATCCTGTG
GAGTTATCTGGCAAGGGCCGGCCTCTTGTTTTTCATGACATCACTCTTTCTCTGAAGATG
CTTCACACATGCATTTTCTCGGCTGAGATTAGACGGCGCATGATTGGAGATCGGGAATTC
GAAGTTTACAGAGTCTTACTTGATGAAGGGGAAGGTTTGGCTGTACCAAGAAGCAAAATT
GAGGAACAAGTTTGGAAGATGTTAATGGTTGGAAGCAATGAACAATTCTGGATATCCTTC
CATACATGGTGA
>EVM0019037
ATGGATTTTGACTCAAGTTGCAAGAACAAAAAAACTGCAAATGAATCCATGCTGATATGC
TGCATGCTCTTCATCTCTGAAGCACGCAACTGTGCTGCGCTGGACTTAATTGAACGAGCT
GCTAGGATCGACCCAGAAAGTGTCATTGTAAACAAATTTGAGGACCGAGTTTATAATAGG
ATCAGGTTCACTATAGTATCACATGTTGTTGTTGATAGCACTGGTAGTCCCATTTATAGT
CCTTTGCACCAAACTGTGCTAGCCATTGTTGAGGCTGCTTATGGAGCCATTAACCTAGAG
TTGCACTCTGGCGCACACCCCCGACTTGGCGTTGTAGATGACATTGCTTTCCACCCTTTG
GCTGAAGCATCACTTGATGAGGCAGCCTGGCTTGCTAAGGCTGTGGCAGCAGATATTGGC
AGCAGATTTCAAGTGCCAGTATTTCTTTATGCTGCAGCACACCCAACAGGCAGGGCCCCG
GACACAATCAGGCGTGAGCTGGGCTACTACAGGCCAAATTTCATGGGCAGCCAATGGGCA
GGGTGGAACATACCCGAAATTCTCCCAGAAAATCCTGACCATGGTCCAAGTCATGTGTCT
CGGACAAGAGGAGTCACGCTGATTGGGGCACGGTCATGGGTCACCTTATACAACATCCCC
ATCATGTGCACAGATGTTTCAACTGCTCGTCGGATAGCACGCATGGTAAGTGCTCGCGGT
GGTGGACTTCCAACAGTACAATCGTTGGCCCTATTTCATGGCGACGATTCAGCTGAGATT
GCTTGCATGCTCTTGGAGCCTAATCGGATTGGCCCGGACAGGGTCCAAGCACAGGTTGAG
TTGTTGGCAGCTCAAGAAGGGTTGGATGTAGAGAAGGGCTATTTCACTGATCTTTCACCA
GAAATGATTGTGCAGAAGTACATGAATTTAATCTCTTCTAGGAGAGACTGA
>EVM0019039
ATGATGGATGTTAAAGGCAACAGCAACAGCTCCTCCTCCACCACACAAAGTGATGAAGAG
ATGGTGGGTGACTTGAGAAGAGGTCCATGGACTGTTGAAGAGGACTTCAAGCTTATCGAT
TACATTGCTACTCATGGTGAGGGACGCTGGAATTCTCTGGCTCGCTGTGCAGGCCTCAAA
CGAACTGGAAAGAGTTGCAGATTAAGATGGCTCAACTATCTGAGACCTGATGTTCGACGG
GGAAACATTACTCTCGAAGAACAACTCATGATTCTGGAGCTTCATTCTCGATGGGGCAAT
AGATGGTCAAAAATTGCGCAGCACTTGCCCGGGAGAACAGACAATGAAATCAAGAATTAT
TGGAGAACCCGAGTACAAAAGCACGCAAAACAACTTAAATGTGACGTGAATAGCAAGCAA
TTCAAGGACACCATGAGATACCTATGGATGCCTAGGTTAATTGAAAGAATCCAAGCTGCG
GCCACCGCCAGCAGCACTGCCGCGTCTGCTTCCCCGGCTGCCACCGGCTCTGCTGTTTCC
ACTAATCACCACTTGATCAATAATAATGACGTTGGCACTGGTAACTTGGTCATTCCACAT
GGAGTCATTGACGATGACTTCAGAGCCTCAAATGTTACACCGAGTTACACCCCGGAAAAT
TCAAGCACTGCTGCCTCGTCGGACTCGTTTGCTGCTCAAGTTTCGCCTGTTTCGGACTTG
ACTACTGATTATTATCATATGCCGGTTAATCATAACCCTAATCCGGATTATTTCCAAGCT
GGCCAAGTTGGCTTCTCAGAGTCCATGATTAGTCCTGCTGGTTATTTTAACCAGGGATTA
GATTTCCAAGCTATGGAGCACAACAACAATCAATGGGTAGTGGAGAGTGGGGACGCATCG
GACAATTTGTGGAATCCTGAGGATATTTGGTTCTTACAGCAGCAGATGAACATCATGTGA
>EVM0041515
ATGGCAGATGTGGATACAGAGGTGGCTGCAGCAGGACAGCCAAAGAAGAGAACGTTTAAG
AAGTTCAGCTTTAGAGGTGTTGATTTGGATGCTCTTCTTGACATGTCCACTGATGAGCTC
GTAAAGCTTTTCAACGCCCGTGCTCGCAGAAGGTTCCAGAGGGGTCTGAAGAAGAAGCCC
ATGGCTCTCGTTAAGAAGCTCCGCAAGGCGAAAAGGGAGGCCCCTGCTGGCGAGAAGCCT
GAACCAGTCCGGACACACTTAAGAAACATGATCATTGTGCCTGAAATGATCGGAAGCATC
ATTGGAGTGTACAATGGCAAGACATTCAATCAGGTTGAAATCAAGCCTGAAATGATTGGG
CATTATCTTGCCGAGTTCTCAATCTCATACAAGCCTGTCAAGCACGGTAGGCCTGGTATT
GGTGCTACCCATTCCTCTAGGTTCATTCCTCTCAAGTGA
>EVM0041517
ATGACTCCAAGATGGGATTTCAAAATTCATGAGGTTGCTCAAAGTAGTTTCAGACATGCT
AATAATCTGTTTAGCTGTATTTCTGATCAAAATCAGAAAAGAAGCATTCAGGAAGTAAGC
CTGATTGCTCAAAATGCAGTTAATGAATTCAGAAATTTAGTTAGAATCTTTGACGACTCA
GCGCAGTCAGATTGTAAGAGGATCAGGAAAGGTCCCTTACCACTTGCCCATGACATAAAC
CCTGTTGAACTGATGGATAGTCCCAACTCTGTGTCTGAAAGTCCTGACCAACACTTTTCT
CAACCCAGCAGGCAGCTATTCCCTCCACAGAGTATTCTGTCAGCTACTTCTTTTACCCAT
GTCAATAGTTTCAATCTGTACAGGGAGAAACAGAAGAAGCCTATAGACAACGTCGATGTC
AAAAATAATTTGGTCACGGGGTTGAACCTTTCTCCCTTACAGCCAGAAGCATGCTTTTTA
AGTTTGGATGGAAGTGGGAGGATAATTCATCATTCATCATCAGAAGGTCTACCTTCTCAA
GATGATTCCTCTTTATTTTCCAAGAGCAAGAGTGAAGAGACTAGCGCTAAATGCCTTGCC
TCAACTGGTGGATGTCACTGCTCTAAGCGAAGGAGATTGAGGATCAAGAAAATAATCAAG
GTTCCTGCTTTAAGCACTAAACTAGCTGACATACCTCCAGATGATCACTCTTGGAGAAAA
TATGGACAGAAGCTAATAAAAGGATCTCCATATCCCAGGAGCTACTATAAATGCAGCAAG
AGGAGGGGATGCCCTGCAAGAAAACAAGTAGAAAGGAGCTTGGACGATCCTACCATGTTA
GTTGTGGCTTATGAAGGGGAACACAATCACTCAAAAATTGCATTTCAATCTCCCAACATG
ATGCTTCAGATTTAA
>EVM0006564
ATGGATAATTCATCCTGGGTTGATACTTCTTTGGATCTTAATATCAATCCTCTAAGAGTG
ATCAAAAGTGATGGTCCAATTGATGCAGGAAGGTTTGGGATGCCAAGAAAAATGAAACCC
GCTTTCATGGATTTTCAGACCAAGCCTTCAGAAAAAGAAGAGACTGGAGCTTTAGAAGAG
GAATTGAGCCGAGTGAGCGAAGAAAACAGGAAGCTCACTGAAATGCTAACTGTGATGTGT
GAAAACTACAATGCTTTAAGAAGCCAGTTGATGGATTGTATGAGCAAGAATGGAGAAAAG
GAGCTTCATGTCCCATCAAAGAAAAGAAAGTCTGCAAGCAGCAACAACGATAATAACATT
GCAGTGAATGGGAACTCTGAGAGTAGCTCAACTGATGAAGAATTGTCCAAGAAACCAAGG
GAAGAAGTCATCAAAGCTAAGATTTCCAGGGCTTATGTCAGGACTGAAGCGGGTGATACA
AGCCTTATAGTGAAAGATGGATATCAATGGAGGAAATATGGCCAAAAGGTCACAAGAGAT
AACCCTTCTCCGAGAGCTTACTTCAAATGCTCTTTTGCTCCAAGCTGCCCTGTCAAAAAG
AAGGTTCAAAGGAGCATTGACGACCAATCTGTTCTAGTGGCAACTTATGAAGGAGAGCAC
AACCATCCACATCCCTCAATGGAGGCAACATCAGGCTCAAGCCGTGGTCTAACACTCGGT
TCAGTACCCTGCTCCGCTTCTCTAGCCTCATCTGGGCCAACCATTACTCTTGATCTCACA
AAATCCAAGTCCAGCAACGATGCCAAAAGTTCAAAACCAAAAACTGATGCACCTGAAGTC
CGGCAATTTTTGGTGGAACAGATGGCCTCTTCGTTGACGAAAGATCCCAATTTCACAGCA
GCACTGGCCGCAGCAATCTCAGGAAGAATGTTGAAGCAAAATCACACACAGTGGTGA
>EVM0033915
ATGGACAAGCTTGGTTTTGTTAAGAATGGTGCTGTTAGATTGCCTCCTGGATTTAGGTTC
CACCCTACAGACGAGGAGCTTGTAGTCCAGTACTTGAAGAGAAAGGTGTTTGATTGCCCC
TTGCCTGCTTCCATAATCCCTGAAGTCGATGTTTGCAAGTCTGATCCTTGGGATTTGCCA
GGTGATTTGGAGCAAGAAAGGTACTTTTTCAGCACCAGGGAAGCCAAGTATCCCAACGGG
AATCGATCCAACAGAGCCACAGGCACTGGCTACTGGAAGGCAACTGGAATAGACAAGCAA
ATCCTGACTTCTAAGGGCAATCAAGCTGTGGGGATGAAGAAAACTCTGGTTTTTTACAGA
GGAAAACCCCCCCATGGCACTAGGACTGATTGGATCATGCATGAATACCGTCTTGCTATC
ACCGAAATCGCAGCCTGCAATGCCCCGCCGAATAAGAACTCAATTCAGGGCTCTGTAGTG
GTGCCAATGGAAAATTGGGTTCTATGCCGCATATTTTTGAAGAAGAGAAGCACCAAAAAT
GGGGAAGAAAACATACAATTGGGCAATGATAATAGACTGTCCAAGCTCAGGATCACAAAG
CCTGTTTTCTATGATTTCATGACAAAGAACAGGACTACTGATTTGAATCTAGCTCCTTCC
TCATCATCCTCAGGGTCCAGTGGAATCACAGATGTGTCTTGTAATGAATCAGATGATCAT
GAAGAAAGCAGTAGTTGCAATAGTTTTTCTTTTTTTAGAAGAAAACCATAA
>EVM0033913
ATGAGATCTATTGGTGTCCTCTCCAATGATCACCGCTATCAAAACAACCTCATCGGGAAC
AGGGATGGCACATTGATGGGTGAAGATAGTAGTGATGCTACTGAGGAAACAGAATTTGAT
GGTGAGAAAATTCATCCACAACCTGGAGTAGTTCGAAGCAAAAGCAACATGTGTGGTGAC
AAAGATTTCGTGGAGTTGTTTAGCACAATTGTAGCTGCCGATGAACTTGTTGTGGTTCAG
CTTGAAGCACTTCGCAAGTTCAAGAAGGCATTTAAGGAGAAGAGGTTTTTAGAAACCAAG
CTTGATCCCTCTCGTTTTGATTGTCTACGGTCAGAAATTGATGTTTTCGAAAAACTTTTA
GAGAATTTGAAGTCTCAAAATAGAGATAAAGATGCTGAGATTGTACGCCTGCAACAAGAA
CTCTACGATTTGGATTCAGGGAATATGGCATTGGCTGAGAAGATTAGAGGGAAAAGTTTG
GAGAGAGAGAGTATGAGGATTTTGAATGTTTCCATGTTTGAGGATGCCTTCAGAAGAGCT
TCGAAGTCGATTCATGACTTTGGGAGGCCAATAATTAGCTTGATGCAAACTTCAGGTTGG
GATTTAAACCTGGCAGCAAAGTCCATTGAAAATGGGGCTGTTTATGCTAAAAGGTCAGAC
AAGAAGTACGCATTTGAAGCCTACATTGCACGAAGAATGTTTCATGGGCTATCACTTAAA
TCGTATAATGTGGATGATGTTTTGCGTTCAGAATTTGCCAATTTCTGCGGAAAAAAGTAC
ATGTTTGTTGTTCATCCCATGATGGAGATGTCTTTCTTTCGGAATTTAGACCAGAGGATG
TTGGTATTGAGCGGCAAGCATCCGAGGACTCCTTTCTATCAAATATTTGCAAGAATGGCA
AAGTGGGTTTGGATTCTTCAAGGGATTGCGACGTCAATTGATCCCAATTCACAAATATTT
TCAGTGAACAGGGGAAGCAAATTCTCAGATGTTTACATGGAATCTGTTGAAGAGAAAAAG
GAAGGTGTGGTCGTGTCTGATGGAGGACAGTCTAACTTCAAAGTGGAGTTTATGGTCATG
CCTGGGTTCAGAATTGGAAGCACTTTGCTGAAATCTCGGGTTTATCTTTCTGAAATGAAA
CATTCCACGGGAAAGTGA
>EVM0021367
ATGGAAATCTCTCCCTCGACATCACAAGCATCTCTCAATCTTGACTCAATTCGCAGTCGA
ATAAATGAACTTGAAGAAATCTACAAAAACTGCGAACCCGATAGTTACTCCGAAATAACA
TCGCCTGATTCTGATGAATTAATGAAAGATTCCGCCAATCAACTAGTGAGCAAAGTGAGT
CAAATCGTAACCGAGTACTCCGAGTTCAGTTTCCTAGGCATTGAAGATATAGATGCTTAC
TTATCACACTTGAAAGAGGAGCTTGACGCGACAGAGGCTGAGAGTGCAAAGATCTCTAAT
GAAATCGAGTTGCTCAATAGAACATATATGGAAGATTCTAGTGAACTAGAGAGTGATCTT
GAATGGATGAAGTGTTCGTTGGCTTTAATTTCTACACAGCAGGATCAAGAGAAAGAAAAG
GAAAAAGAAGATGAACAGATGGGGTGCTTTTCAAGCGGAGAAAATCAATCAAATTTGATA
TACACTCATGAAGAGAACAAGTTTGAGATTTTTAAGCTCAATAATCAGATTGAGGAAAGC
AAAAGGACTTTGAAGTCCATGCAGGATCTTGATTCCATAGGCAAATGGTTTGATGCCATA
GAACAAATTCAAGATGTATTGTCTGGTCTTAAAGTCATTGAGTTTGATGGAACCTGCATT
AGATTGTCATTGCGGACTTATATTCCAAAACAAGATGTATTGTGCCTACAGAAGATTGAA
GAAACTAATGAACCATATGAAATAAACCATGAATTTCTCATAGAAGTTACCGATGGAAGT
ATGGAGATTAAGAATGTTGAGATGTTTCCGAATGATATATATATAGGAGACATTGTTGAT
GCTGCAAAGTCTTTCAGGCAAATGTTTTCACAGTTGGCATTGATGGAGACAAGTTCTTCA
CTAGAGTGGTTTGTAAGAAAAGCTCAAGATAGAATTATTCAGTCTACTTTGAGACGATTG
GTGGCAAAGAGTGCAAGTACATCTAGGCAATCTGTTGAATACTTGGACAGAGATGAAATA
ATAGTAGCTCATTTGGTTGGGGGTGTTGATGCTTTTATGGAAGTTTCTCAGGGCTGGCCT
ATAACAAATTCCCCATTGAAATTGGTATCTCTCAAGAGCTCAAATCACCATGCAAAGGAA
ATTTCGTTGGGCTTTCTCTGCAAGGTTGAGGAAGCGGCAAACTCCTTGGATGTACACATG
CGGCAGAACTTGTCAAGCTTTGTAGATGCTGTTGAAAAAATTCTTGTAGAACAAATGCAC
CTGGAACTGCATTCAGATGGTACTTCTAGCGTATGA
>EVM0033919
ATGGATAGATGGGAGAAACCTCTGAGAGATGATAGGTATAGACACCAAAGGGAGAACCCA
TCTTTCTCCTCTACTCTTCTTGATGCTATCTACCGCTCCATAGATGAAACTGGCAATGGT
AAAGGTGAGGAAGAGCAGCTGATTTACTACAGAGAAACCATGAGAAAGAAGCATGAGAAT
AATGGTGTGAAAGATGAAGAGATGGCAAGTTTGCAAAGAGCATGCATGATAGAGAAGTGG
ATGGAGAAGAAGGTTAGCTATGAGAAGATTGCTGTAAGGCGAGAATCCATGGCGGATTTT
GAGAATAAATCTCGAAAAGATGTAGATTCTGTGCTGTTAAATTCAAGCTCGAGCTCCTCG
GAATCTAGCAGTGGTGGTGTTTTTTCATCATCAGAATCTGAATCAATTTATGGTGTCAAC
TCCTCAAGATCATCAACAACAAGCTACACCGTGCAAAGGCCTGAAACTATCAGAAACAGC
ATTTCTGCTAGGCCAGAGAAATACCAAAGACGTGAAGATCATCATCAAACTGATATGTAT
CATAGCCATGAGAGAAATTATGCACCAAGCCAGAAGGCAAAACATGAAGGCAGTTTTGTC
AAGACAAAATCGAAGGCCTTGGAGATTTATGGTGATCTCAAGAAGGTCAAACAGCCTATA
TCACCCGGCGGGCGGCTTGCAAGCTTTCTCAACTCTCTTTTCACTACAGGCAATGCCAAG
AAGGCCAAGATTTCGACTTCGGGAGGAGGAGGAAGGTATGAGGAGATGAAGTTGAAATCC
GAGCAAGCATCTACATGCTCTTCAACTTCTTCATTTTCAAGGTCTTGCTTGAGCAAAACA
CCAACTTCAAGAGGAGGGAAATTAAGCAGCAGCAACGGAGCCAAAAGGTCAGTGAGGTTC
TATCCTGTTAGTGTGATTGTTGACGAGGATTGTAGGCCTTGTGGGCATAAAAGTCTATAT
GGAAGTGATTGTCAAGAACTGAGCACTACTCTAGTGGCAGCTACAGTTATAGCTGACACA
AGAAACAAAGTTCCCACAAGTGATGAAGAGCTGAAGTTCCATGTAACGAGTGAAAATCGT
CGAATCGAGGATGTTGCAAGGAATCTTTTAAAGAACTATCAGAAGAAAAAGGAAGAGCAA
TTCGATCATATGAGTACCGATCTTTGCAATGACAATGAAGTCATATCTAGCGAGGAGGAG
GAAGAGGAATCTGATGTAGCAAGCTGTGCAAGTTCTGATTTGTTTGAATTAGATAATCTC
TCTGTTATTGGAATCGAAAGGTATAGAGAAGAATTGCCTGTGTATGAAACAACTCATCTT
GGTACTAATCGAGCCATTGCTAATGGTTTAATCCTGTAA
>EVM0025939
ATGTGCCCTTTAAGGTTTATCTTGGTGTTTTTCTCTGCCGTTTTAGCTGGATATTTCGCA
TGGAGGACAGTAAGATCATCCCCCGAGATTGATGGTTTTGTTCTCGACGATTCAACTGCT
GAAAAGACTTCTTTGAGAGAGAAACAAGAACTCAATTTCAAAATGATCATTCAAAATGGG
TTCTGGGTATTCGTCGATATGGCTAGTGGGAGGTATTTGTGGAGGAATTTTAAGGAGATG
AAGAAAGATGAGACATTGAAGAGCTTATAG
>EVM0005161
ATGGCACGTCGTTTACTATTGTTTTCAAAGCAGCAAATGTTTCAATTTTTGGAAGCGGCT
GATGAGTCAAATGCGAGTTTAAAAGAAGCAATGTCTAATGGGAAGGTTGCTGATATATTT
GTGGAACTCAATTCAGTAGTGGAATCATTGTCAAAATCAAATCAAGAGTTGAAGGCCAAA
GAAATGGCAATCACATCTTTGAAAGCTGAAGTTGGAAAGCTACGAGAGGTGGAGGCCAAA
TTGCTAGAGAAAGACCAATCTTTGGAAAAACTGAACAGGGAGTTAAGTAGTGTTAGATCA
ACTGAGGCACGTACATTGGATTTATTATCCCATTCCAAGAAAAGAATTCAAGAACTTGAG
GCTGAAGTACAGAAAGGAAACGACGCAGAAACGAAGCTGTTAGATTCATTCGCGGCCCAA
ACGAAGCAGCTTGAGCAGACCAAGATACTGCTTGAAGAGTCGAAGCTTGAGATTACTTCC
CTTCGCAAGCAGGCACGGGATTTGGAAAAACATGATGGAGATAAGGTTTCATTGCAAAAA
GAATTAGAGAGTCTCAAGTCTGAACTTCACCTGGAAAGACAGAACCGGACTGATCATGTT
CAGGAGGGCGAAAAACATTCAGCATCGAAGACCAAGAGTCTACTCGAGGAGGAGATCGAA
TTGCTGAAACGTGAGCTGAAGCTAGCAACCGAAGCAGAAGAGAACAGCAAGAAGGCAATG
GATGGCTTGGTAATGGCTCTTACAGAAGTTGCAGCAGAATCCACTCAAACAAGGGAGAAG
CTCGAGTTAACCCAGGAAGAGCTGGAGCGCTTCAGAAAGGAGGCAGGAATTTTGCAGGAG
AACATAAATAGCTTGGAGGACAAGTATAGAACTCTTTTGAATGAAGAGAGGAAAAAAGCG
GATCGATACAGAAACACAGCAGAGAAGTTGCAAATCGAGGCCGAGGAGTCGCTTCTGGCA
TGGAATGCGAAAGAGACAGGCTTTGTCGATTGTATCAAAATAGCTGAGGAGGAGAAGTCA
TATGCATGTGAAGAGAACAGTAAACTTCTTGAATTGCTTGGAACAGCCGAGAACATGAAC
AAGATAGCTAAACAAGAGAATCAGAAGGTGCGCGATATACTTAAACAGGCTCTGAATGAA
GCTAATGTTGCAAAAGAAGCTGCCGGAATTGCCAGGGATGAAAATTCCCAACTCAAAGAT
GTCTTGGCTGAAAAAGACAATGCTCTGGTTTTCATTACTCAAGAGAACGAAAACCTTAGG
ATCAATGAAGCTGCAAATCTCGAGGAAATTAAAGAATTGAAGAAGTTTCTCTCTGAAGCA
TCAGAAAAGGAGCTTAAAGTAGAAGATAAGGAAAACCATCTCAAGGAAAAGCCACAGAAT
GCAGAGGATAAACAGGACAAAGATGGCAATAAACTTGGCCGCACATACAGTTTCAGTCTT
AAGGAGCTAGTGATTCCAAATAAACACAAGGATGCGGGTGAGAAAATCAAAACTACAAAT
GAACAGAAAAACAATGACGAGGATGAGGGCCCTGGAAATCCTGATCTACTCAGGGGATCA
ATATTTGATAAGCAAACAGAATCACCAACCGCAGCAGTGCCTCGCAAGAAAAAAATCACA
ACTGTTGGAGAAGAAACAAAACCGGGTGATTATGACTCCATGGATGGGGCTCATACCAAT
GATCCAGAGAATGAAAGAAACTTGACGAGAAAAAGAGCATATTTACGTAGATTTGGTGAT
ATTCTACTGAGGAGAGGAGGATCCCACAGAAGGGAACAATCATTTGGTGGTGAATAA
>EVM0025930
ATGTTGAGCTTTAAGAAGATTTGGACGAAGAAAACATTGGTGGCTCTTGGGCTGGGACAG
TTTCTCTCTCTCCTTATTACTTCTACTGGATTTTCATCCTCTGAACTTGCTAGAAGAGGA
ATTAATGCGCCAACTGCTCAGTCCTTTTTAAACTACGTCCTTTTGGCCATTGTTTATGGA
AGTATTATGCTTTATCGGAAGCAAGCACTAAAGGCAAAATGGTACTACTATGCAATTCTT
TCATTGGTCGATGTAGAGGCCAATTTTCTTGTGGTGAAGGCCTATCAATACACATCGATC
ACAAGTGTCATGCTGCTGGACTGTTGGGCAATCCCTTCTGTAATGGTTCTTACATGGTTT
TTCTTGAGCACTAAGTACAGATTCAAGAAAATAGCTGGAGTTATTGTTTGTGTTGCAGGC
CTTGTTATGGTTGTTTTTTCAGATGTTCACAGTGGTGATCGATCAGGAGGGAGCAACCCT
CGTAAAGGAGATGCTTTTGTTATTGCTGGAGCAACGCTGTATGCTATCAGTAATGTCAGT
GAGGAGTTTCTTGTAAAAAATGCTGATAGAGTTGAGCTCATGTCACTTCTGGGCTTTTTT
GGTGCCATAATCAGTGCCATTCAAATAAGTATTTTGGAGCGCAACGAAATTAAATCCATT
CACTGGTCAGCTGGAGCGGCTTTTCCATTTTTTGGATTCTCATTGGCAATGTTTCTGTTC
TACTCATTTGTCCCGATCTTGCTGAAGATCAGTGGTTCCACGATGCTCAACTTGTCTTTG
CTGACCTCAGACATGTGGGCTGTTGTGATTCGCATCTTCGCTTATCATGAGAAGGTTGAT
TGGATGTACTTTGTGGCCTTTGCTGCTGTTGCTGTTGGGCTGGTCGTTTATTCTGGGGGT
GACAAGGAAGAGGCCCCACACCATGCTGATGCTGGTGATGAAGATGCAGAGAGGAGCAAA
CATTTCGATGAGGAGGCTGGGAGCTCAAAAACCAGGGAAAGTGGTAAGCTCGATCTTGCT
AGCACCAGCATTGCAGATGAGCAAAACATTGAGAGCACGAATGTGGGAAAAGATGCATGG
GGGAAGAAATCATAA
>EVM0025933
ATGCATAGTGTAGAGATGGAAAAGGAGAGGCTCACGGCTGAGATGGCTTTTAAGGACTCC
TCCTCCATCGTTATCAAAATCCGTCAACATTTGCCGGACTTTCTACAGTCCGTTAAGCTC
AAATACGTGAGGTTAGGTTATGGCTATTCATGTAACCCTGCTACCATTCTCATGTTTCTC
ATATTTGTACCTTTATTTATAGCCACACTTGTTCAATTCACTGGTCTAGAACTAGACCGG
CCGGTTCGGCCATTTTACTTTTGCTTCTTGCTCATTTGGGCTAAGCGGTCCAAGCCAGTC
TATCTAGTCGACTTTGCATGTTACAAACCGGAAGACGAGCGTAAAATATCTGTGGGGTCA
TTTTTAAAGATGACAGAAGATCTCGGGGTTTTCGAGGACGAGACTCTTCGATTCCAGACA
CGGATATCAACCCGGTCTGGTCTTGGTGATGAAACATATCTTCCGAGAGGTATAACATCG
AGACCACCGAATTTGTCCCTGGAAGAAGCCCGGGTCGAGGCCGAATCGGTCATGTTTGGT
GCACTGGACGATCTTTTTAGCAAAACCGGAGTTAAACCAAGAGATATTGGTATTCTTATT
GTGAATTGTAGCTTATTTAATCCCACACCATCTCTATCTTCCATGATAGTGAATCACTAC
AAGCTTCGAACGGATATCAAGAGTTACAATCTTGGCGGCATGGGTTGCAGCGCCGGGCTT
ATCTCTATTGACCTTGCGAAAGACCTGCTCATAGCAAACCCCAATACATATGCAGTTGTG
GTAAGCACTGAAAATATCACTCTGAACTGGTATTTCGGTAATGATAGGTCAATGTTATTA
TGCAACTGCATATTTCGCATGGGCGGTGCTGCTGTTCTTCTCTCAAACAAAGCACGAGAC
CGTGTCCGGTCCAAGTATCAGCTGGTCCACACTGTTCGCACCCACAAAGGATCAGATGAT
AAAAACTACCAATGTGTTTATCAGAGAGAGGATGATAAAGGAAATATCGGGGTGTCCTTA
GCTCGAGAATTAATGGCAGTAGCTGGTGATGCATTAAAAACGAATATCACCACATTGGGT
CCTTTAGTCCTGCCTTTAAGTGAACAATTTATGTTTTTTGTCACTCTTCTTAGAAGAAAG
CTATTGAAATCCAGAATGAAGCCTTATATACCTGATTTCAAGCTCGCATTCGAACATTTT
TGCATCCATGCTGGAGGTAGAGCTGTTTTGGACGAGTTACAAAAGAATCTGCAACTCAGT
GACTGGCACATGGAGCCATCAAGAATGAGTTTGTACAGGTTTGGTAACACATCAAGTAGT
TCATTGTGGTATGAATTGGCTTACACTGAGGCAAAGGGTCGGGTTGTAGGCGGGGACCGG
GTGTGGCAGATTGCATTCGGGTCGGGTTTCAAGTGCAACAGTGCTGTTTGGAAAGCACTG
AGGGAGATTCCGACGGGCGAGTCGAAGGGTAACCCATGGAATGACTCGATTGACCGGTAC
CCGGTCAGGGTTCCCTTGGTCTAA
>EVM0025934
ATGTCAATTATTGAGCTGTTAGCATCAATTTCCCTTTTAGTACTCTCTATCTTCTTCTAT
CTCATCAAAAACACCAAGTCCAGAGCATCATCAAAATCCGATCAAAATCTCCCGAAATCA
TACCCGTTAATTGGATCATCTGTAGCCATCTTTGCCAATAGAAAACGACTCATCCAATGG
ACATCAGATCTCATCCGAAACTCCCCCTCTGCCACTGTTGTTCTCCACCGTTTCTTGGAT
GACAGCCGTGTCGTTACAGGAGACCCAGCAAATGTCCAACATATGCTTAAAAACCAGTTT
CAAAACTATGAGAAAGGTAGCAAATCTCGGCGAGCTCTCTTCGATTTTCTAGGAAACGGT
ATCTTCAACATTGATGGCGATTCTTGGAAGTTTCAAAGGCAACTTTCCAGCCATGAATTC
AGCACCAAATCACTGCGTAAATTCGTCGAGACCGTTGTCGATACTGAACTCTCTCAACGC
TTAATCCCAATTCTCTCCGCTGCAGCTGCTACCAATGCAGTTCTTGATTTCCAAGACATA
CTTCAAAGATTCGCTTTTGACAACATATGCAAGATCGCTTTCGGGTACGACCCTGCATAC
TTGCTGCCTGATCTCCCTGTAGCAGAATTTGCAAAAACTTTCGATGAGGCTGCCGAGATA
AGCAGCGGGAGGTTAAACTCAGCTTTCCCCTATCTTTGGAAGATTAAAAGTTTTTTGAAT
ATTGGATCAGAGAAACGCCTCAAAGAAGCATCCTCTCAGTTACGTGAATTCGCCAAAAAC
ATCATCAGAGAAAAGAAACAACAAATCAGCAAGAACTCATCATCACTCGAATCCGTCGAT
CTCTTATCCCGGTTCTTGGGCTCTGGCCATTCTGATGAAGACTTTGTCACTGATATTGTC
ATCAGTTTTATACTAGCTGGCCGGGACACGACTTCTGCCGCCTTAACATGGTATTTCTGG
CTACTCTCTCAGAACCAAGAAGTGGAGAAGGAAGTACATAGAGAAATAAAAGAGAAATCG
GAGAGTCCGGTTTATGAAGAAGTGAAGGACATGGCTTACACGCATGCTTCTTTATGTGAG
AGCATGAGGCTGTACCCTCCTGTCCCAATAGATAGCAAGGTTGCAAAGCACGACGATGTT
TTGCCTGATGGGACTGTGGTGAAGAAGGGTATGAGAGTTTCTTACCATCCCTACGCAATG
GGGAGGCTCGATGTGTTGTGGGGTTCAGATTGGGAAAAGTTCAGGCCAGAGAGATGGCTG
GAGAGTGCTACCGATGGAGCTAATAAGAATGGGAAGTGGAGTTTTGTGGGGAGGGACCCG
TATACGTACCCTGTTTTTCAGGCCGGGCCAAGGATTTGTTTGGGCAAGGACATGGCTTTC
TTGCAGATGAAGAGGGTGGTTGCTGGGATCTTACGGAGGTTCAAGGTTGTACCAGTGGCG
GAGGATGGTTTTGAGCCAGTGTTTGTTGCTTATTTGACAAGCAAGATGAAGGATGGTTTT
CCCGTGAGGTTCGAAGAGAGATCTGATTAA
>EVM0021229
ATGCTTTCTCTCCTCTTTCTTCTTTCTCTCCTCTCCCTTGCAACCTCTTCTTCAACAAAT
GAGCAACCACGAACCTTCATTGTCCAGGTCCAACACGACACCAAACCCTCTATTTTCCCC
ACCCACCAGCACTGGTACATTTCCTCTCTCTCCTCCATCTCCCCCGGAGACACGCCGCGT
TTGCTCCACACCTACGACACCGTTTTTCATGGCTTCTCTGCCAAACTCTCCCTTACTGAA
GCCCTCAAGCTCCAGACCCTCCCTCACATCATTGCTGTCATCCCTGAACGCGTGCGTCAC
CTGCATACCACGCGATCCCCCCAGTTCCTCGGTTTGAAAACAGCCGACAGTGCTGGCCTG
CTTAAAGAGTCGGATTTCGGGTCCGATCTTGTGATCGGAGTCATCGACACTGGTATTTGG
CCTGAACGACAGAGCTTCAATGACCGTGATTTGGGTCCTGTCCCGTCCAAATGGAAAGGG
GTTTGTGTTAGTGGCAAAGACTTCGCTTCAAGTTCTTGTAATAGAAAGTTGATAGGAGCT
CGCTTTTTCTGCAATGGATATGAAGCAACGAACGGAAAAATGAACGAGACTACCGAGTAC
CGGTCGCCACGTGACTCCGATGGTCATGGCACTCACACTGCTTCCATTGCTGCCGGAAGA
TACGTGTTTCCCGCATCTACATTTGGCTATGCACACGGGGTTGCTGCTGGAATGGCACCA
AAAGCTAGACTTGCTGCTTATAAGGTTTGTTGGAATGCCGGTTGTTATGATTCTGACATT
TTAGCTGTTTGTTGGAACGATGTTATTTCGTTAAGTGTTGGAGGTGTTGTCGTGCCTTAC
CATTTAGATGCAATTGCAATTGGGTCTTTTGCTGCTGTGGATCGTGGGGTTTTTGTATCT
GCTAGTGCTGGTAATGGTGGACCTGGAGGTTTATCTGTTACTAATGTAGCTCCATGGGTA
ACTACTGTTGGTGCTGGAACAATTGATAGGGATTTTCCAGCTGATGTTAAGCTTGGAAAT
GGGAAGGTGATTTCTGGTGTCAGTCTTTATGGCGGGCCTGGCTTGGCTTCTGGGAAGATG
TATCCAATAGTTTATGCTGGGAGTGGTGATGGTGGAGATGGTTATTCTGGTTCTCTGTGT
TTAGAAGGCTCTTTAGATCCTAAGTTTGTTGAAGGGAAAATTGTATTGTGTGATAGAGGG
ATCAATTCTAGGGCTGCTAAAGGTGAGGTTGTGAAGATAGCTGGAGGGGTTGGGATGATT
TTGGCTAATGGGGTTTTTGACGGCGAGGGTTTAGTTGCTGATTGTCATGTTTTGCCTGCT
ACTGCCGTTGGTGCTTCTGGTGGCGATGAAATTAGGAAGTACATGTCTGCGGCTGCTAAA
TCGAAGTCATCACCTCCTGCTGCTACTATTGTTTTTAAAGGGACCAGAGTTAATGTCAGG
CCTGCACCAGTGGTGTCTTCATTTTCAGCCAGAGGGCCAAATCCCGAGTCCCCTGAAATT
CTGAAGCCTGATATTATTGCTCCTGGTTTGAACATACTTGCTGCCTGGCCTGATAAAATT
GGACCCTCTGGGATTCCATCTGACAAGCGAAAAATTGAGTTTAACATTCTTTCAGGTACA
TCAATGGCTTGTCCACATGTTTCCGGCTTAGCTGCTTTGCTAAAGGCAGCGCACCCTGAA
TGGAGTCCGGCAGCAATAAGGTCGGCCCTGATGACAACTGCTTATACAGTTGATAATCGA
GGCGAAACAATGCTCGATGAGTCCACTGGAAATGTTTCTACTGTAAAAGCCATGGATCCT
GGGTTGATCTATGATATTACATCTTTTAATTATATGGATTTCCTCTGCAATTCAAACTAT
ACTCTCAACAACATTCAAGTGGTCACTAGGAGGAGTGCAGATTGCAGTGGAGCTAAAAGG
GCAGGCCATGCAGGGAACTTGAATTACCCTTCATTATCTGTCGTGTTCCAGCAGTATGGC
AAGCATCAGATGTCTGCACATTTTATTAGGACAGTGACGAATGTCGGGGATGCAAATTCG
GTGTACAAGGTTACATTCAGGCCACCTGGTGAGACTCTTGTCACGGTTCAGCCTGAGAAA
CTCGTGTTCAGGAGGGTGGGGCAGAAACTGAACTTCCTTGTTAGAGTTGAAACCACAGCA
GAGTGGCTCCATAATTGGTCTGATGGAAAGCACACTGCCACTAGCCCCATTGTGGTGACT
ATGCAGCAACCTCTATAA
>EVM0021223
ATGGGTTCTTTTTCTTCATCAGCTGCGATGGCAGAGAAGATATCTTGGTGCTGTGCTTTG
TTGATGGCGCTGGTGCTGGTTTTGAGCTGCTGTGAAGTGAGTGAAAGTGAATTGGCTACT
GTTGGGGATCCGAGGGTTTTCGAGGACCAGCCATGCGATGAGATATATGTGGTTCGAGAA
GGGGAGACTTTGCAAACTATTAGTGAAAAATGCGGGGATCCTTATATTGTTGAAGAAAAT
CCACACATTCACGACCCGGATGATGTTTTCCCTGGCCTGGTCATCAAGATTACACCTTTC
AACGATAGAATACAATGA
>EVM0021227
ATGACAACAAGAGGTGGAGCAATGGGAGTTTCAAGTTTCCCATCACCACCTTCATGTTTC
AGGAAGAATGGCAGAGCCACCTCCTCTCCTACACTCCATTTGCAGATAGCCAGCAAATTA
GTAACATCGCGAAGAAGAATCACGTGCTCTGCTGTGCAAGAATCGTCCACTTCCACCGTT
GATGCTGAGGCCAAGGAGGCAAAGCTAGTTGAAAAGAAGGCCCCAGCAAAACCCAAAAAG
GCTCCTGCCAAGCCACTCTCTCAGATGATGGAGGAGGATGTGATCCCCTCTCTGAAAGCT
ATTCTCGAGGCTCAAGATGATATCACTCAACTCGAGCTATCTTTCAAAGAAAACAAATTG
GAAGGCTCCTTTCTACAGAAGGGCACTCCTCATTCGTTTTGGGCCTTCTTCCCTGATGGA
CTCACAGGTCCAAAAGGGTTTTCTCTATCATCCTATGGTTCAGGAGTCAGCACAGTTGAG
CCTTTTCTGATCGACGAGAAGAAAATAACTGAAAAACACATCGTATTTTGGGTGGAAAAA
AGATTGGCAGCTCAAGGAATCATTCCTGTGTGGAAAGGATAG
>EVM0038289
ATGGTGTGGAAATTGGCGTTTCAATTAATGTTGATGCTGCCAATATTTCAACTAGCAGCA
GCACCACCACCGATCGCAAAGCCCGGCTGTCCAGATCGCTGTGGAGACATCAGTATTCCA
TACCCCTTCGGAATAGGAAAAGATTGCTTCATGAACGAATCGTTCGCCATAGAATGCAAT
GAAACTGTTAGCCCTGCCAGAGCTTTTATAAGTCGTATCAACATGGAGGTGCTGAATATT
TCAGCTAAAAGAGCCACTGCTACTGTCAAAGGTCCGATAGTATCCTCGAATTGTACTGGC
AGGCAAGATCGTGTGCTTCTGGATTTGAGTGGAACTCCTTTTGTCTTCTCCTCCTATAAT
GTATTCGTTGCAGTAGGTTGTAATACTCAAGCTTTAATGTCTGGACCCAGGCAAGCTCTC
GTTGGTTGTGTGTCTCCATGCAGTGACGTGGAAAGTAAAAATTTCTGCCTGGCTTCACCC
CCATCATTCCTTCAGGTTTTCAATCCCAAACTAGATGCTACAGATGATAATCAAGATAGA
GAAGGATGCAAGCTGGCCTTCCTAGTGAACCAGACGTGGTTCGAATCGAATATCAGCGAT
CCATTGACGGTGCAAAATAGAGATTATGTTCCAGCAGAGCTTGGTTGGATGATGAATCGG
AATATTGATGATCATTCCGTGATTTGCAGAGGATATCAGAATCAATCATTTGGGTCCCAA
TGTGTTTGTCAAGGGGGTTATGAGGGCATCCCTTACCGTGAACTTGGATGCAAAGATGTG
GATGAATGTAAGGATTCAAAGCATTCCTGCCGAGGGTTACTTAAATGTGTAAATATACAG
GGGTCCTTCAATTGCGAGATCAATAAACTTTATATAACCCTGATAGGTAAGAAGAACATT
CAACTGAAGAAGAATTGCTTCAAACGAAATGGTGGCTTATTGCTGCAGCAACAATTATCC
TCGAGTGATGGAAGCATTCAGAAAACAAAAATATTTACATCCAAGGAGTTGGAAAAGGCA
ACCGATGGTTTTAATGATACTAGAATACTTGGTCAAGGTGGTCAAGGCACTGTTTATAAA
GGAATGGTGGCAGATGGAAGGATCGTTGCTGTCAAGAAATCCAAACTGGTGGATGAAGAA
CAGCTGGAAGAATTCATCAATGAGGTTGTCATTCTTTCACAAGTTAATCATAGAAATGTG
GTTAAGTTGCTAGGTTGCTGTTTGGAGACAGAAGTTCCTTTACTGGTTTATGAATTCATT
CCCAAGGGAAATCTCTTTGAGTATATCCATGAACAGAAGGAGGAGTTCGAGTATTCATGG
GAACTGCGATTAAGGATTGCTACTGAAGTTGCTGGGGCACTTTCTTATCTCCATTCGGCA
GCATCCATACCGATTTATCACCGAGATATTAAGTCTACAAATATACTGCTCGATGAGAAT
TTCAGAGCAAAAGTATCAGATTTCGGAACGTCAAGATCGATCGCCATCGATCAAACTCAT
CTAACCACTCATGTTCAAGGCACTTTTGGATACCTGGACCCAGAGTACTTCCAGTCTAGC
CAATTTACCGCAAAAAGTGACGTCTACAGTTTTGGTGTTGTTCTTGCAGAGCTCTTAAGT
GGGCAGAAACCAATTTCTTATGAAATGTCGGAAGAAAGGAGAAGTTTAGCCATTCGTTTT
ATTCTATTGATGGAAGAGAACAGGATCTTAGATATTCTTGATGAACGACTTGTGGAGCAG
GACCGTGAAGAACAAGTTATTGCAGTCGCTAATCTTGCCAGAGAATGCTTGAACTTGAAT
GGAAGGAAACGACCGACAATGAGAGAAGTCGCGATAGAGTTGGAGCAGATTCGGCTGTCA
AAAGGAGCTCTTCGCGCGCAACATAGTAGTAAAGAACTCGGAAACATCGGGGACGAAGTT
CCCAGATATGGGAAATATATTGCTGAGCCAATATATTGGTGA
>EVM0023573
ATGTCTAAGAGTGATGTGAAGCTTATAGGATCATGGGCGAGCCCTTTTGTGATGAGGCCA
AGAATTGCCCTTAATATCAAATCCGTGGAGTATGAGTTTCTCGAGGAAATTATGGGATCC
AAGAGCCAGCTTCTTCTTGAATCAAACCCTGTCCATAAGAAAATCCCAGTTCTGATTCAT
GGTGGCAAGCCCATTTGTGAGTCTCTCGTGATAGTGGAGTATATTGACGAGGTTTGGTCT
CCTGGCCCTGCCATCCTCCCCTCCGATCCTCACGATCGTGCCCTTGCTCGGTTTTGGGCT
TCCTATCTCGACGAGAAGTGGTTTCCGGCGATGAGAAACATGGTAACAGCTAAAGATGAG
GAGGCTCGAAAGGCGCTGATAGATCAAGTAGGAGAAGGGCTGGTCTTGCTGGAGGGTGCG
TTCAGCAAGTGCAGCGAAGGGAAGGGTTTCTTCGGAGGAGATCAGATCGCGTACCTGGAC
ATTGCATTTGGTTCCTTTTTGGGGTGGCTGAGAGCCTTAGAGAAGATGAACGGAGTGAAG
CTGATAGATGAAACTAAGACTCCTGGCCTGCTGAAATGGGCGGATAGCTTCTCCTCGCAT
CCTGCTGTGAAAGATGTCATTCCAGAGACGGAGAAGCTTGTTGAGTTCGCCAAGGTTTTG
GCCAAATCCAGAGCAACACTTCCTAAGTATCTGAAATGTTAG
>EVM0023571
ATGGAGGAAGATAAGAATCTTCAATTAGTTTCTTCTAAATCAGATGGCTACAGCTTAGGA
ATGGTATTGTTGCTAGCTTGCATGGTTTTGTCATGGATTTTTATCCACAGATGGAACCAG
AGGCACAAAAAAGGCCCGAAAACATGGCCTTTTGTAGGAGCTGCAATTGAGCAGTTTATG
AACTATAATCGAATGCATGACTGGCTTGTTAAATACCTGTCTGAGTTGAGAACGGTGGTT
GTACCGATGCCATTCACAACATATACTTACATTGCAGATCCTGCTAATGTAGAGCATGTC
CTCAAGAACAACTTTGCTAATTATCCCAAGGGTGGGACATACCACTCATATATGGAAGTC
CTGCTTGGAGATGGGATATTTAATGTAGATGGAGAGCTCTGGAGGAAGCAGAGGAAGACT
GCTAGTTTTGAGTTTGCTTCCAGGAATTTAAGGGACTTTAGCACAGTAGTCTTCAGGGAG
TATAGCTTGAAGCTTTCTTCTATTCTTAGTCAAGCTTCTTTCAACAATCAAGAAGTAGAA
ATGCAGGAATTGTTAATGAGGATGACATTGGACTCCATATGCAAAGTTGGGTTTGGTGCA
GAAATTGGAACACTGGCTCCCAGCCTCCCGGACAATCGCTTTGCTCGGGCATTTGATACC
GCCAACATCATCGTGACGCTTCGGTTCATCGATCCATTGTGGAAAATGAAGAAATTTCTT
AATGTGGGTTCGGAGGCTCTACTTGATAAGAGCATTAAAATCGTTGATGATTTCACCTAC
TCCATGATTCGCAAAAGGAAAGCAGAAATAGAAGAGGAGCGATGCACTGGTAAAAATAAC
AAGATGAAGCACGACATACTATCAAGGTTCATTGAGCTAGGTGAAAACCCGGGAAGTAAC
TTGACAGACAAAAGCCTAAGAGATGTTGTCCTGAACTTTGTGATAGCAGGGCGAGATACA
ACAGCAACAACTCTCTCATGGGCTATATACATGGTGATGACTCATAGCCACGTGGCCGAG
AAGCTTTACTCTGAGCTCAAAAGTTTTGAAGAGGATAGGGCAAAGGAAGAGAATGTTAAG
TTGCTTCAGATTAACACAGAAGATCCTGAATCATTCAGTCAAAGGGCAATGCAATATGCA
GGATTTCTGACGTATGATTCCTTAGGAAGATTATACTATTTGCATGCAGTGATCACAGAG
ACACTTCGTTTGTATCCAGCAGTTCCTCAGGACCCCAAGGGTATCCTGGAGGACGATGTC
TTGCCTGATGGAACCAAAGTAAAAGCAGGAGGCATGGTTACTTATGTTCCCTATTCCATG
GGTAGAATGGAGTATAATTGGGGTCCTGATGCAGCTTCATTCAAGCCTGAGAGATGGCTC
AAAGATGGTTTCTTCCAAAACGCATCTCCGTTCAAGTTCACTGCATTTCAAGCTGGACCG
AGGATATGCCTGGGTAAGGACTCTGCATATCTCCAAATGAAGATGGCTCTGGCCTTATTG
TGTAGATTTTTCAGCTTTAGTTTAGTTCCGAATCATTCAGTAGAATACAGAATGATGACA
ACACTCTCGATGGCACATGGCCTGAAGCTTAGGATAGCCAGGAAATCGTAA
>EVM0023576
ATGAATCCCTTTACAATAGTCTTTATCACTGTACTAGTTCTGGTCTTGCAAAGCTTGTCG
ACCTTCGGCGACGAACAACTTTTAGTCCATGGCTATTACAGAGAAACATGCCCTATGGCC
GAACAGATTGTTAGGTATAATCTTGAGTTTGCCGTGCTTAAAAATCCAAGAATGGCTGCC
TCTCTGCTTCGCTTGCACTTTCATGATTGCTTCGTTATGGGATGCGATGCATCGATTCTT
CTAGATAGCTATGAAGGCATGATCAGTGAAAAGCAAGCAGGGCCTAACGTGAACTCGTTG
CGTGGATTCGAAGTCATTGACAGGATCAAGTATCAGCTGGAAGCAGCGTGCCCTCTCACA
GTCTCCTGTGCTGATATCTTGGCCATTGCTGCGCGTGATGCTGTTGCAATGAGAGGTGGC
CCATGTTGGGAAGTTTATCTAGGCAGAAAGGACTCCCTCAAGGCAAGTTTTGATGGCGCC
AATCAGTTCATACCCGCTCCAAATTCCTCTCTGGAGACTCTCATTGCCAATTTTAAACAG
CAGGGTCTTGACATAGGAGACTTGGTTGCCTTGTCAGGTAGCCACACAATGGGAAAGGCA
AGATGCTCAAGCTTTAGGCAACAGATACACGATGAGAGTGCTGAAGAAGAACAATATGAT
AAATACGAGAGGTATACCACCTTTCGAAGAATCCTACGGTCCATATGTCCAAGATCAGGA
AAAGACAATCGGCTGGCGCCGCTTGATTTTCAAACCCCAGCTAGATTTGACAACAACTAT
TTCATCAACATTCTTGAAGGAAGAGGGTTGCTGGGGTCCGATAACGTGTTGGTGAAGGAA
GATCATGAAGGGGAGATAAGGAAGCGAGTGTGGGCTTACGCCTCTAATCAAGAGCTGTTC
TTCGAAGCATTTGTGAATTCCATGTTAAGGATGGGGAATACAAACGTACTTTATGGAAAT
GAAGGAGAGATCAGGAGGGATTGTAGGTTTATCAACACCTAA
>EVM0023575
ATGTCTACACTTGTCTGCGTAATCCTCACTTCTCTCATTGCCACCACTCTATCAAGTGGC
GCCACCAGGGAGACAGTGGAGTTTCTCATCGGCAGCGGAGGTAGAGGCCTAAAGAACGGT
TGCAGCTCTGAAAATCACGGGAAATATAGGGCAACCCAGTGTTCGAAATTACGAAATACC
AGAGCACCACCACCAGCTCCGCCAGTGAAAAAAACAGAGCTGGTGGTATTTTCTGACCAA
AGGCTGGCTTCGGTGTATCCTATTATACAGAAGTTCAAGTCCTTAATCACCTCGGATCCT
CTCGGCATCACCAAAACCTGGGTGGGCTCAGATATATGCAGCTACAAAGGGTTCTTCTGT
GATAGCCCTCCAGATAACAAGTCTGCCACAGCTGTTGCCTCAGTTGACTTCAACGGATTT
CAACTTGCGGCCCCTACTCTCGACGGGTTTCTCGATCAGCTTCCTGATGTTGCACTTTTT
CATGCAAATTCCAACAGCTTTTCAGGGACTATCTCGCCAAATATCGCCAGGCTTCCTTAT
CTCTACGAGCTTGACATAAGCAACAACCTATTCTCTGGTTCATTTCCTGCAGCTGTTCTT
GGCATGAATGGCCTAACGTTCCTGGACATTCGGTTCAATTTCTTTACCGGGGCAGTGCCG
CCTCAAATATTTACACAGAATCTCGATGTTCTCTTCATCAACAACAACAATTTTATGACG
ACGTTGCCGGATAATTTAGGCAAAACTCACATTCGTTACCTCACCCTGGCAAACAACAAA
TTCACAGGTCCAATCCCAAGCGACATTTTCAAAGTATTCTCCTCTCTGAGCGAGGTCCTC
CTCTTGAACAACCAGATAACAGGCTGTTTGCCTTATGAGGTAGGGCTTCTCAAAGAGGCC
ACAGTATTTGATGCTGGAAACAATAGATTGACAGGTCCATTGCCGTTAGCCTTGTCTTGT
CTGGAGAAGGTGGAGCAGCTGAACTTTGCAGGCAATCAATTGTTTGGAATGGTTCCTGAG
GTGGCCTGTGAGCTGGTAAAGCTGACGAACTTTTCACTGTCCGATAATTATTTCACAACG
TTGGGGCCAACGTGCAGGTTTTTAATTGAGAAAGGAGTTCTTGACATTACAAACAATTGC
ATCCCTGATCTTCCATTCCAAAAATCAGTCGAGGAATGTTCAGATTTCATCGCCCACCCG
AGGTCCTGTCCCCAAATGTGGTCTTATACTTTCATTCCTTGTATGTCCTCCTCCAGCTCC
GGCTCTACGAATCCTGGAATGGCTCCTTCATCTTGA
>EVM0031216
ATGGCTCCAAGCAAGCACCAGAAATCAATTATGAGTCATTCTGGAGATTGTAAGCAAAGA
AGGGTAGATAGGAAGGTAAACAGACTAAAAGCAGAGATGACAGAGATTGGTAAGCAGCAG
CAACGCATCAGACAAGGGCAAAAGGAGATAAGAGAAAGATTTGAGAAGATAGAATCAGAA
TGTGATCAGCTCAAAAGGGAGACTGAGATTGTATCTCAGACAAGCGACAACATTCAAATT
CGCCTTGATATCATGCTCAGAATCTTGAAAGCAAGACAAGAGAATGACTTCGCTAAAGCT
GCTGATCTTACCTGCTCTCTCAGGTCAATTGGTTTTCATATAAATCTTCGTTCTTGCATG
GATCGGCTGAATGTTTTATGA
>EVM0005163
ATGGCAACAGAGTCCTTAGATTCACCTTATGATAGGGCAAGGCCATTTTTGGCTGTGGTG
TTCATGCAGTTAGGCTATTCAGGCATGTCCATAATCTCTAAGCATGCGCTAAATGAAGGG
ATGAGCCCGCATGTATTGGTAGTCTACCGGCATGCCGTTGCCACCATTGTCATTGCTCCA
TTTGCGTTTATTTTTGAAAGGAAAGTAAGGCCAAAGATGACTCTCTCCATCTTCTTCAAG
ATATTGATGCTGGGCTTGTTGGAGCCAACGATTGACCAGAACTTGTACTATACTGGCATG
AAATATACCACAGCAACTTTTGCTTCTGCCATGTGCAATGTTCTTCCGGCTTTTGCATTT
GTGATGGCTTGGGCCTTGAGGCTTGAGAAGGTTAACATAAGGAAAATGCATAGCCAGGCA
AAGATAGTTGGGACCATCGTCACAGTGGGAGGGGCCATGCTTATGACTCTTGTTAAGGGA
ACCCAGTTGGATTTGCCGTGGACGAAAGGTTATGATCAAATAGCATCTACAGGTGGATTA
ACTAAGCAGGATCCTATTAAGGGTGCTCTTATGATCACCATAGGCTGTTTCTGTTGGGCT
AGCTTCATAATTCTCCAGGCAGTGACATTGAAATCATACCCTGTTGAGCTCTCCCTTACA
GCCTGGATATGTTTCATGGGAACTATGGAAGGTTCAGTGTTTGCAGTTGTGATGGAAAGA
GGAAATCCCGCAGCTTGGTCTGTAGCCTTGGATTATAAACTACTGGCTGCTGTCTACAGT
GGTGTGATCTGTTCTGGGCTTGCTTATTATGTTCAAGGATTGGTTATGAAGCGCAGGGGA
CCAGTTTTCGTGACTGCCTTCAATCCTTTATGCATGGTTATCGTTGCAATTTTAGGCTCT
TTTTTCTTGAAGGAGATACTATACTTGGGAAGGGTTGTTGGAGCAGTTGTCATTGTTACC
GGCCTGTATCTAGTGTTGTGGGGCAAAAGCAAGGATCAACCTCCATCGAATTCAAGCGAT
GATAAGGTGGCAGCAGGTGATACAGAAATTGCTACCAAAACTCATGAGAGGACAGAGATT
TTGAATCAAGATTTCGTTGCTCTTGATCTTACCAAAGTTAGACCTGCCGGTGAATGTGAT
TGA
>EVM0039047
ATGGAGTTTTTTTACTGGATGGTTTTTGGTGGCCTGGCTGCGGTGGTAGCAGCATTGGAG
TTGAGCAAAACAAGCCGAGATCGAAACAACACATCATCTGCTTTCAGCTCTTTTAAAAAT
AATTACCTTCTTGTTTATTCACTCATGATGGCTGGGGATTGGCTGCAGGGTCCGTATGTG
TATTACCTATACAGTCAGTATGGTTTTGGAAAGGGAGATATTGGGCATCTTTTTATTGCT
GGTTTTGGATCATCTATGTTGTTCGGGACAATTGTTGGATCGTTAGCGGATAAACAGGGT
CGAAAGAGAGCATCTATTACTTACTGCATAACTTACATACTGAGCTGTGCTACCAAGCAT
TCTCCCGAGTACAAAATCTTAATGGTGGGGCGTGTATTGGGAGGCATTGCTACTTCTTTA
CTTTTTTCAGCCTTTGAGTCTTGGCTCGTTGCTGAACACTTTAAGAGGGGTTTTGATCAA
CAGTGGCTATCAGTGACATTCTCCCAGGCAATATTCCTTGGCAATGGTTTAGTTGCCATT
GTCGCTGGTTTGTTTGGGAATGTATTAGTAGACACCCTGGCATTGGGTCCTGTTGCTCCA
TTTGATGCTGCAGCATGCTTTCTTGCTATTGGCATGGCGGTTATAATGTCATCATGGACT
GAAAATTATGGAGACCCTTCTGAAAACAAGGACTTGCTCACCCAGTTCAAGGGCGCTGCA
GCTGCCATTGCTTCCGATGAGAAAATCACATTGCTTGGTGCCATACAGTCACTCTTTGAG
GGTTCAATGTACACTTTTGTGTTCCTTTGGACTCCTGCCCTTAGCCCCAATGGTGAGGAC
ATTCCTCATGGTTTCATCTTTGCAACTTTCATGTTGGCATCTATGTTGGGAAGTTCCATC
GCCTCTCGACTGATGGCTCACTCATCTCTTAAAGTTGAAAGTTACATGCAGATTGTATTT
GTGATATCTGCTTTTGCTCTTTTCCTTCCAGTTATAACAAGTTTCTTGTAG
>EVM0039048
ATGGCTTCTTTGAGTTGGTGCTGCATTTTCTGTCTGTTTCTTGCTGGTTTTGGAGCACAA
GTTGGTTTGTGCTTTTCTTCTAAGGTTTATGTGGTTTATATGGGAAGCAAAAGTGGGGAT
GACCCAGATGATGTTTTGAGCCAAAATCATCACATGCTTGCTTCTGTTCATGGAGGAAGT
ATTGAGCAAGCACAGGCCTCTCACCTTTACAGTTATAGACATGGCTTTAGAGGTTTTGCT
GCTAAGTTGACTGATGAGCAAGCTTCTCAGATTGCTCAGATGCCTGGAGTGGTCTCTGTG
TTTCCCAATTTGAAAAGGAAGTTGCACACCACTCATTCATGGGATTTCATGGGGCTGTTG
GGTGAAGAGACCATGGAGATACCAGGACATTCAACCAAGAACCAAGTCAATGTTATCATT
GGTTTTATCGATACTGGAATTTGGCCCGAATCTCCAAGTTTTAGTGATGCTAATATGCCT
CCGGTGCCATCCATTTGGAGGGGGAAGTGCGAACCGGGAGAAGCATTCAATGCATCATCT
TGCAACAGGAAAGTTATTGGAGCAAGATACTATATGAGTGGCTACGAAGCTGAAGAAGAT
TCAGCCAGGATAGTGTCATTTAGATCTCCAAGGGACAGCTCAGGTCATGGCAGTCACACA
GCCTCGACAGCTGCTGGTCGTTATGTTACAAATGTGAATTATAAGGGGTTAGCAACTGGA
GGAGCCAGAGGTGGTGCACCGATGGCTAGAATTGCAGTATACAAGACTTGTTGGGACTCA
GGTTGCTATGATGTGGACTTGCTGGCTGCCTTTGATGATGCAATCAGAGATGGGGTTCAT
CTCTTGTCCTTGTCTTTGGGTCCTGATTCTCCCCAGGGAGATTATTTTAAGGATGCTATC
TCCATTGGGTCATTTCATGCTGCTAGTCATGGAGTAATAGTAGTTGCTTCAGTTGGAAAT
GCAGGTAACCGTGGTTCTGCAACCAACATTGCCCCATGGATGCTTACGGTTGGTGCTAGT
TCCATGGATAGGGATTTTGCATCTGATATTGTTTTAGGAAATGGCACAAAATTCACGGGG
GAAAGCCTGAGTCTCTTTGAAATGAATGCCTCTGCAAGGATCATCTCTGCCTCTAAAGCC
AATGCTGGATATTTCACACCTTATCAATCCAGTTACTGTTTGGAGAGTTCTTTAAACATT
ACCAAAGCCAGAGGGAAAGTTCTTGTCTGTCGAATTGCTGAGGGTTCGAGTGAGTCTAAG
CTGGAAAAGAGTAAGGTGGTGAAAGAAGCTGGAGGAGTTGGAATGGTTCTTATTGATGAA
GCAGATAAAGATGTCGCCATCCCTTTTGTCATTCCTTCAGCTATTGTGGGAAAAGAGATT
GGAAGGAAGATCCTGTCCTATATAAATAACACTCGCAAACCAATGTCAAAAATTTCCCGT
GCAAAGACAGTTTTGGGTTCTCAACCAGCACCCCGTATTGCCTCATTTTCTTCCAAAGGA
CCCAATTCCCTGACCCCTGAGATTTTGAAGCCTGATGTTGCGGCTCCTGGACTGAACATC
CTTGCAGCCTGGTCACCAGCAGCTGGGAAAATGCAATTTAACATTCTTTCTGGTACTTCC
ATGTCAAGCCCACACATAACAGGAATTGCTACCTTGGTCAAAGCAGTTCATCCATCTTGG
TCTCCATCTGCTATCAAGTCTGCAATCATGACGACTGCTACCATCCTGAATAAGAACGAC
AAACCCATCAGAGTGGATCCTGAAGGAAGAAGGGCCAATGCATTTGATTATGGATCAGGA
TTTGTCGACCCTAGAAGAGTCCTTGATCCTGGCCTCGTCTATGATGCCCATCAAATAGAT
TATAATGCTTTTCTCTGTTCAATTGGTTATGATGAGAAATCACTACGGCTGGTCACAAGA
GATAATAGCACATGTGACCAGACATTTACAACAGCTTCCAGCCTGAATTATCCTTCCATC
ACTGTTCCAAATCTTAAAGACAGCTTCTCAGTTACTCGAACTGTGACGAATGTTGGGAAA
CCAAGAAGTGTTTATAAAGCTGTAGTGTCTAATCCTGTGGGAATCAATGTTACTGTTGTG
CCAGAACAACTAATCTTTAACAGATATGGCCAGAAGATCCAATTCACGGTGAATTTCAAG
GTGGCTGCTCCATCAAAGGGCTATGCATTTGGTTTTTTGACATGGAGGAGTGAAGATGCA
CGGGTCACCAGCCCCCTAGTTGTCAGGGCTGCACCCTCCCCCAAGGGCTTGATGAGATAA
>EVM0039049
ATGAAGAAGAAGAGGGTGTTGTTCTGTGGACAAGGAGGGCTGGAAAATGGAAGCTTTTAC
GGAAGTGAACAAGGGACTAATGGAGTACGTGACAGAGAACGTGATGGGTTCTCGGGAGAC
GATGCCAGTCATTTTAGCCTTACCGGCGAGATTCTCCCTTCTCTAGGTGCCACCGCCCGT
AGCAACCGCCGTGTCATTCTCTGTCGTTACATTCTCTCTCCATTTGACCCTCGCTACAGA
TTATGGGATACTTTCTTGGTATTTCTAGTTTTCTACACAGCATGGGTGTCTCCGTTTGAG
TTTGGTTACCTTAGCAAACCCAGTGGGGGTCTGGCCATAACAGATAATGCTGTCAATGGA
TTTTTTGCCATTGATATTATCTTGACCTTCTTTGTTGCATACCTTGACAAAAGTTCTTAT
CTACTAGTTGATGACCGAAAAAAGATTGCTTGGAGGTATACAAAATCCTGGTTGGTCCTT
GATGTTATCTCTACAATCCCATCTGAGCTTGTCAGGGAAATATTGCCTGATAAACTTCAG
TCATACGGGTACTTTAGTATGCTTCGCCTCTGGCGTCTCCGGCGAGTTAGTAAATTCTTT
TCAAGACTTGAAAAGGATAGGAACTACAGCTACTTTATGGTTCGATGTGTGAAGCTCATA
TGCGTTACTCTATTTGTAGTTCACATGGCCGGTTGCTTCTTCTTTCGTATTGCTGTAAAT
TACGAGGATCCAAGTAAAACATGGATCGGATCCGTCTGGGAAGATTTTCATGGAGAGGGC
CTGTGGATTAGTTACGTCAAATCACTCTACTGGTCTACAACCACGCTCTCTACCACTGGA
TATGGTGATTTGCATGCTGTCAATCCGCAGGAGATGATATTCGTCATGTTCTACATGATG
TTTAATCTTGGACTGACATCGTATTTGATTGGAAACATGACCAATTTGGTTGTCCATGCC
ACCTTCCGAACAAGGCAATTTAGAGATACTATCCAAGCTGTCTCAAGCTTTGCACAAAGG
AACCGCCTTCCGATTCGGTTACAAGAACAGATGCTAGCTCATTTGAGTTTGAAGTACAGA
ACCGACTCGGAGGGATTGCATCAGCAAGAGACCATTGGTTCTCTTCCAAAAGCGATTCGA
TCGAGCATTTCTAACTATCTCTTTTATTCACTTGTGGATAAGGTGTACCTGTTTCGCGGG
GTATCAAATGACTTGCTCTTTCAATTGGTCACAGAGATGAAAGGTGAGTACTTTCCACCC
AGAGAAGATGTAATTTTGCAAAATGAAGCTCCAACAGATTTGTATATATTAGTCACAGGC
GCGGTGGAACTTGTCGTGCACAGGAATGGAATAGAGAAGGCAAGTTCAGTTGTTGGCGAG
GCTGCAACTGGAGATGTAATTGGTGAGATTGGTCTGCTATGTTACAGACCACAATTATTC
ACTGTTCGAACCAAACGGTTGAGTCAGCTCTTACGTTTGAATCGAACTGCGTTCTTAAAT
ATTGTCCAATCAAATGTTGGAGATGGGACAGTAATCATGAACAACCTTCTTCAGCATTTG
AAAGAGCTGAATGATCCAGAGATGGAAGGAATTCTGCAACACACAGAGCTCATGCTGACT
CAGGGCAGAATGGATTTGCCTCTTACTCTGTGCTTCGCAGCAATGAGGGGTGATGATCTA
TTGCTGCACCAGTTGCTGAAACGGGGTTCAGATCTAAATGAATCGGATGAAAATGGAAGA
ACTGCGCTGCATATTGCAGCTTCAAATGGGAATGAGCATTGTGTAGTCCTACTTCTGGAG
TATGGAGTGGATCCTAACATAAAAGATTCAGAGGGCAATGTTGCCCTATGGGAAGCGTTA
CAGGGGAATCATAAATCTGTATGTAAACTTCTTTCAGACAATGGTGCAACAATAACTTCT
GGTGATGTGGGCCAATTTGCATATACAGCTGCTGAGCAAAATAACTTGGATTTGCTCAAG
GAAATTGTCAAATATGGTGGAGATGTAACACTGCCTGCAAGCTGTGGAACTACTGCTCTT
CATACAGCAATCTCTGAAGGCAATACTGAAATGGTTAAGTTCATCTTAGACAAAGGAGCC
GATGTTGATAAGCCAGATCTCCATGGATGGACACCAAGGGCTTTGGCTGATCATCAGAGC
CAAGAGGAAATTCAAGTTTTGTTCGAAAATAGGATGCAGACCAATAAGAAAACGGTTCCC
ACAATTCCAAAGCATCCTGGGGTGCCATATTTTAGGAAGCCCTTGCCAAGGTATAATAGT
GAACCTACAATACCTCCATTTTCTTCTTCTTTGCGTCATGATGTTATGCCACCAGTCCCT
GAAGTCTCATGGCCTGATAGACCTCGAAGGAGAAGGGCAGACAATTTCCACAACTCTCTT
GTTGGGATGATGTCAGTTGCTAGTACTGCTGAGAATGACATAATTTCATCTCCGGCCAGT
TTTACTGGCTTCGCAAGTTTTAACTATAGAGCTAGAGTGACTCTCAGTTGCCCGGATAAA
GGTGAAGTTGCTGGAAAGATTGTTGCTTTACCGAATTCACTCCAAGAACTGCTTGATACT
GGTTCCAAAAAATTTGGGTGCAATGCCTCCAAGATTCTAACCAAGGAAGGTGCTGAAATT
GAAGATATAGAGGTACTTCGAGATGGCGATCATCTTGTTCTTGTTAGTGATGCTGGCACT
GAAAGTTAA
>EVM0001061
ATGAATCTAGTTGCGATGATGAGCATGGATGGTGTCGCATGGAGAGGATTCGGATATACG
ATTCTTATACTCCATTTTGTTTTTGTTTGTCACTTCTTACTTCTCCAACCTCTTGTTTCT
GCCTCAGATGCGGAAGCTGGAAATGCTGCTGAGTTGTTTGAAAGGGCTTCTCAAAGTATT
AAACTTAAGCGTTATAGTGACGCACTTGATGACCTCAATGCTGCAATCGAGGCAGATCCC
TTCCTCTCTGAAGCTTATATTCGCCGTGCCTCCATTCTTCGTCAGTTATGCAGATATGAT
GAATCTGAAAAGAGCTACAAAAAGTTCCTGGAGCTAAAACCTGGGCATTTGACTGCGGAC
AAGGAACTTTCTCAATTGCATCAAGCTCAGAATGCATTGGATACTGCTTTGACTCTTTTG
GATTCAGGAGATTATGCAAAGTCTCTGGAATATGTTGATAAAGTTGTCCTTGCCAAACTC
CTCAGAGTAAAGTTGTTGTTAGCTGTTAAAGATTACTCTTCTGTCATCTCCGAGGCTGGG
TATATTCTCAAGGAAGATGAAAATAATCTAGAGGCACTACTGCTCCGTGGCCATGCCTAC
TACTATTTAGCAGATCATGATGTTGCTACAAAGCATTACCAAAAGGGTCTCCGTCTTGAT
CCAGAGCACAGTCAGCTGAAGAAAGCATATTTTGGGCTGAAAAATTTACTCAAGAAAACT
AAAAATGCAGATGATAATGCAAGCAAGGGTAAACTACGTGTCTCAGTAGAGGATTACAGA
GCAGCACTCGCATTGGACCCTGATCACCTCGCACACAATGTACATCTTCACCTAGGCTTA
TGCAAGGTCTTGGTTAAGCTTGGTAGGGGCAAAGATGCTATAACTAGCTGCAATGAAGCG
CTCAACATTAATGGGGAGCTTCTTGAAGCTTTAGTTCAGAGAGGTGAAGCTAAACTCATA
GTAGAGGACTGGGAAGGAGCTGTTGAAGATCTGAAATCAGCAGCTGAAAAATCACCTCAG
GATATGAGTATCCGGGAAGCTTTGATGAAGGCAGAGAAGGCTTTGAAGATGAGCAAGCGC
TGTGATTGGTACAAGATATTAGGAGTTTCAAAGACTGCATCTGTATCTGAAATCAAACGT
GCCTATAAAAAGCTTGCTCTGCAGTGGCATCCAGATAAGAATGTTGATAATAGAGAAGAA
GCAGAAGCCAAGTTCCGAGATATTGCAGCTGCATATGAGGTTCTTGGAGATGATGATAAG
CGCTCAAGATATGATAGAGGAGAAGACATAGAAGACATGGGGATGGGTGGAGGTGGTGGC
GGCAACCCATTCAGCGGTGGTGGACAGCAATTTTCATTTCATTTTGACGGAGGCTTTCCT
GGGGGTGGATTTGACGGAGGCTTTCCTGGGGGTGGATTTCAATTCCATTTTTGA
>EVM0001060
ATGTGTAGAGGTATTCTTCATCAGGAGAGAAAAAACCAGGGCAGTTCTTGCAGCAAGGAG
GTGGTTTCATCTGAGGAAACCTCGACATTGTTTTTTTGTGAGCTCTGTGGATCAAGGGCA
TCATTATATTGCCAGGCAGATGACGCATTTTTATGTCAGAAATGTGACAGATGGGTGCAT
GGAGCGAATTTCTTAGCTCGAAGGCATGTTCGATGCATGCTATGCAACTCGTGCCAAAAT
CTTACACAGAGATATCTCATAGGGGCTTCGACTGAGGTTTTGCTTCCAACTATTATGAGT
TGGAGAGAAAGAAGACAGTGCGATTCTAATCTTGAAAAGAAGAGCTCTGGATCACTTAAA
ACGCCCTTTTTGTTTCTTTGA
>EVM0001064
ATGGATCTGAGAATCCTGGGTATGGACACGCCATTCTTCAACACTCTCCAGCACATGATG
GATGCAAATGATCACGAGGCAGACAAGTCCTTCAACGCACCAACAAGCACCTACGTGCGT
GATGCCAAGGCAATGGCATCGACACCAGCTGACGTGAAGGAGTATCCAAGCTCGTACGCG
TTCATCATTGACATGCCGGGACTGAAATCAGGGGACATCAAGGTTCAGGTGGAGGACGAC
AACTTGCTGGTTATTAGTGGCGAGAGGAAGCGTGGAGAGGATAAAGAAGGAGCCAAGTAT
GTGAGAATGGAGAGGAGGGTTGGTAAGTTCATGAGGAAATTTGTGCTGCCTGAGAATGCC
AATACCGACGCCATTTCTGCTGTTTGTCAAGATGGGGTTTTGACTGTCAATGTGGAGAAA
TTACCACCTCCTGAGCCCAAGAAGCCTAAGACGATCGAGGTCAAGGTTGCTTGA
>EVM0001066
ATGTGGTTTTGGAACAGAAAAGGAGCATCTGGGTTCTCAGCTTCTTCCACAGCTGAAGAT
GTTACAGAAGGGATTGATGGCTCTGGTCTCACTGCCATTGTCACAGGAGCATCAAGTGGA
ATTGGAGCAGAAACAGCACGGGTGCTTGCATTACGGGGAGTTCATGTAGTTATGGGAGTG
AGGAATCTGGAAGCTGGCAGGGAGGTCAAAGAAGAAATTGTTAAGGGAAACCCCAATGCA
AAAGTTGATGCCATGGATTTGGATTTAAGTTCAATGGCATCAGTAAAGAAATTTGCAGAA
GACTTCAAGTCCTTGAATCTCCCCTTAAACCTTCTCATTAACAATGCAGGAATCATGGCA
ACACCATTCATGCTCTCCAAAGACAGCATAGAACTTCAATTCGCAACAAACCATGTGGGT
CATTTTCTGTTGACGAATTTACTGATGGAAACCATTAGAAAGACAGCTAGTGCAAGCAGG
AAAGAAGGAAGGATTGTGAATGTCTCATCACGCCGGCACCAATTCTCATACCAAGAAGGG
ATTCGTTTTGCTAAACTTAGTGATCCATCAGGGTATAACAGTTTATCTGCATATGGTCAG
TCAAAGCTTGCAAATATTTTGCATGCTAATGAGATTGCAAGACAACTAAAGGAGGACAGG
GTGGAGGTAACTGCAAATTCAGTTCACCCAGGACTGATAGCCACCAACCTTTTTCGGCAT
TATAGCTTTGTCACAGGTCTTGTTGGTCTTGTTGGGAAGTTCGTCATCAAAAATGTTCAG
CAGGGGGCAGCAACTACATGCTATGTAGCATTGCATCCAGAAGTGAAAGGCATGAGCGGG
CAGTATTTTGCTGACAGCAACATAGCCAAGGCGAGTTTACAAGCAAATGATGCTGAGTTG
GCCAAGAAACTTTGGGATTTTAGCTCAGATTTGGTCCGCAGAGGCACAAATCCTTCATAA
>EVM0018817
ATGAGGCTCTTCTTCTATCTCCTTCTTCTCTCCCTCTCCCTCTCACAAACTCTCTCTTCA
CCAACAGAACATGAACTCCTAATGCAAATCAAGGTTTCTTTAGACCCACAGAACAGGTTA
TTGACTTCATGGCAGCCTAGCGAAGACCCATGTAGTGGGGCCTTTGAAGGTGTGGTATGC
AATGAGCAAGGCCACGTTACTAACATTTCCCTTCAAGGGAAGGGTCTTTCAGGCCATATA
CCAGCAGCTTTAGGTGGCCTAAAGAGTCTGAGTGGTCTGTTCTTGCATTATAATGCATTG
AACGGTGTGATACCAAAAGAGATTGCCAAGTTGAGTGAACTCAGTGATTTGTATCTCAAT
GTCAACAGTTTGTCTGGAGAGATTCCACCCCAGATTGGTAACATGTCTAATCTTCAAGTT
TTGCAGCTTTGCTACAATAAGTTCACTGGGAGTATACCAACACAACTGGGATCTCTGGAG
AAGCTAAGTGTCCTTGCTCTGCAATATAATCAACTAACTGGTGCTATTCCTGCGAGCTTG
GGGGATTTGGAGTTCTTGTCAAGGTTGGATTTGAGCTTTAATGGCCTTTTTGGTCCGATA
CCTGTAAAATTAGCTAGAGCTCCTCGGCTACAAACTCTAGACATTCGTAACAATAGTCTC
TCCGGGAATGTACCTCCAGCTTTGAAGAGGCTAGCTACTGAATTTCAATATGGAAACAAC
CCTGACCTATGTGGCGTTGGGTTTTCTAACCTTGAAACATGTGAGCCTTCTGATCCTAAT
AGACCTGAACCTTCCAAACCTAATGTTGCTGTGCCAAAGGACATCCCAGAGTCTGCAAAA
CCTTCTAATTGCAGTAAAAGCGAATGTTCAGATCTGACAAAACCCCCAAGATATGGTATC
ATATTCGGGGTGATTGGAGTTTTCATTGCCTTGTCTGTCTCTGGATTTCTAATGTTCTCA
TGGTACCGTCGCCGTAAACAGAAAATTGGAAGCGCTTCTGACACTTTGGATAGCCGGCTT
AGCACTGACCAGGCCAAGGAGGTTTACAGGAAGAGTGCCTCTCCGCTTATTAGCCTAGAA
TATTCCAATGGGTGGGACCCCTTGGCCATTGGTCGAATTAGAAGTGGGTTTTCTCAAGAA
GTTCTTGAGAGCTTCATGTTTAATTTAGAAGAGGTGGAACGTGCAACTCAATGCTTCTCG
GAGGTGAATTTGTTGGGGAAGAGTAATTTCTCAGCTACCTACAAAGGGATCCTGAGAGAT
GGGTCAGTTGTTGCTATAAAATGCATCACCAAAACAAGTTGCAAGTCTGATGAAGCTGAT
TTTTTGAAGGGGTTGAAGATATTGACCTCATTGAAACATGAAAATCTAGTGAGATTGAGA
GGTTTCTGCTGCTCAAACGGAAGAGGGGAGTGTTTACTCATCTACGATTTTGTTCCAAAT
GGAAATTTGGTGCAGTATCTTGATGTAAAGGATGGCAGTGGGAAGGTTCTTGAATGGCCG
GCTAGAATTTCTATCATAAATGGCATCGCTGAAGGTATTGCATACTTGCATGGAAGTAAA
GGAAATAAACATGCTCTAGTCCATCAAAATATATCGGCTGAGAAAGTGTTCATCAACAGA
CCGTATAATCCCTTGATCTCAGATTCAGGCCTTCACAAACTCCTTGCAGATGACATTGTC
TTCTCCATGCTCAAAGCCAGTGCTGCCATGGGATATTTAGCTCCTGAATACACAACCACT
GGCCGTTTCACAGAAAAGAGTGATGTATATGCATTTGGCATGATTGTACTTCAAATCCTC
AGTGGAAAACGTAACATCACCCAATTGATTTGCCATGCAGCTGAGTCATGCAGGTATGAA
GATTTTATTGATGCAAATCTTGGAGGAAACTTTTCAGAATCAGAGGCAGACAAGCTTGGA
AGAATAGCTCTTCGTTGCACCAATGAATCTCCTATTCACAGGCCAACCGCGGACACTGTG
GTGCAAGAACTAAGCGAATCTATTGTCGCTGCTTAA
>EVM0005166
ATGTCACACAAGTCCCCAATTTTTCCCATGCCAGAGCCTCAACATTTCAGCGACTATGGC
TTTGACCCACAGATTGATTACTTTCAGCTGTTGGAGGGAGCAAGAAATCGCAAGAGAAAG
ACTGTAACGGCGAGGCTTCCCGTTGACTCCTTGCACTTGAAGCTCAGAAAGCCCATTTCA
AATGAAGATTCCGCAAGTAGAAAGGTCCACAAAGCCAAGAACAAGAAGAAGAAATGGTGG
AGAAATGCAGTGTTGTTCTTCAAATGGAAGTGTATCCACAGTAATGACAGAGATCATTAT
CTTGATCATGAAAATGTGCATGAAGCAAGGGGTAGAGGTTTCATAGCTTCAGTTTCAGGA
TCTGTTTATTTAATTGATAGTTTGAGTGGGTCATGTACTCCTTCCAGGTCCACCAGCAGA
CCATCTTCAGGGGCTCTAGCCGGAACCTGGACTCCTGCAAGAAAAGGTGATTTGGAGATC
CCTTATTTGAGTCTGATGGATCTGAACATGGAGCAGCAGCAGCAGAGGAGTTCTACTTCT
GCTAATCCAATATATTTGGTCACTTAA
>EVM0021483
ATGGCGAAACAAAAGTCTAACCAAAACTTCTCATCTTCTTCAGATCTGTGTGACAAAATG
CCGATCTCAAAGTTCATTTCACGTCCATGTTTTGAGTCTCAAGGATCACCCTCTTCCACT
GATCATCAAGGCGCAGATGATGGAGCGGATAAACCTGGGGGAAGCAGGGGACTTGCAGGT
TTAATTTGTGACCGTGTAAGGTCGGCTAGTCTCTCCGCGTCGATAAAGTTTGAGGCAAAG
AAAATTAAAAAAGGTGGGAAGAAGAATATTTTCAAGCAGGAATTTCAGGTCAGAGAAGGG
GAAAAGCTATTCAAGGCATCGCACTGCTGTTTATCAACTGAAGCTGGTCCTGTTGCTGGA
CTTCTCTTTATTTCCACTGAAAGGGTTGCATTCTGCAGCCAGAGATCAATCACCTCAGGA
TTTCATGGTGGGCTGCCCATCGAAACAGATAAAAAGATTGAGATACCAATATGGAACATT
AGAGAGACCAGCCCGAAAGATCCGCAACAGAAGAACATGCGCATACTCACAACAGATAAT
TCTGAATTCCAGTTCATGGACTTTCTGCGTTACGACATAGCTTATCAGAACTTACAGGCA
GCAATTCTATGGCAAAGTCTAGGTAATTAG
>EVM0036633
ATGGCTACAGGAACAGAAGTGGTGAGTGATAATGGACATGGATGCTGCAAGAAAGGACCA
GGTTATGCTACACCACTTGAAGCAATGTCTGGTCCGAGGGAATCTCTTATCTATGTCACT
TGTGTTTACTCTGGAACAGGAATAGAGAAGCCTGATTATCTAGCCACAGTGGATACTGAT
CCCAACTCACCTACTTATTCAAAAGTTATCCACAGGCTACCCATGCCAAATATAGGAGAT
GAACTGCATCATACAGGATGGAATTCTTGCAGCTCTTGCCATGGAGATCCATCAGCAGCA
AGGCGTTATCTGATCCTTCCTTCCTTGATATCTGGTCGCATATATGCAATTGACACCCTG
AAAGATCCAAGGGCTCCCTCATTGCATAAAGTTGCTGAGCCTGCAGATATAATAAATAAG
ACAGGATTAGCATACCCACACACATCCCATTGCCTTGCTTCTGGAGATGTCATGGTATCA
TGCCTTGGAGATGAAGATGGAAATGCAAAGGGAAGTGGATTTCTTCTACTCGATTCAGAA
TTCAATGTAAAGGGGAGGTGGGAAAAACCAGGGCACAGTCCAATGTTTGGTTATGATTTC
TGGTACCAACCTCGACACAACATAATGATTAGCTCATCATGGGGAGCACCTGCAGCCTTC
ACTAAAGGCTTCAATCTGCAACATGTGTCAGATGGTCTTTATGGGAGGCATTTGAATGTC
TACAGTTGGCCCAATGGTGAACTGAAGCAGACATTGGATCTTGGCGATACAGGACTCTTG
CCATTGGAGATAAGGTTCCTGCACAATCCTTCTAAAGATACAGGGTTTGTTGGGTGTGCC
TTAACAAGTAACATGGTTAGATTTTTCAAGACCCCTGATGGATCATGGAGCCATGATGTG
GCAATATCGGTGAAACCATTGAAGGTGCAAAACTGGATTCTCCCAGAGATGCCAGGGCTT
ATAACTGATTTTGTCATCTCTCTTGATGATCGGTTTCTGTACTTCGTCAACTGGCTGCAT
GGAGATGTCCGACAGTACAACATTGAAGACCCTAAAAATCCTGTCCTGAAAGGACAAGTT
TGGGTTGGGGGGATGATCCAAAAAGGAAGCTCTGTGGTGGCTGAGGGTGAAGATGGCAAA
GCCTGGCAGTATGATGTTCCAGAAATCCAGGGACATCGATTGAGAGGTGGGCCTCAAATG
ATTCAGCTGAGTTTAGACGGGAAGCGACTTTATGTCACCAATTCACTTTTCAGTACTTGG
GACCGTCAGTTCTATCCGGAGCTTATAGAGAAAGGATCTCACATGTTACAGATAGACGTG
GACACTGAGAAGGGTGGTCTTGCAATAAATCCAAACTTCTTTGTGGACTTTGCAGCTGAA
CCTGATGGCCCTTCCCTAGCCCATGAAATGAGATATCCAGGTGGTGACTGCACATCAGAT
ATATGGATCTAA
>EVM0036630
ATGGGAGTGAAAGTTGCTACGACCTTTTTTCAATGGTCGCAGCCAATTATTCACCACTCA
CCATCTTCCTCTCAAGCTCTAGCCTCTGCAATTTCATCTCCATCGTCTAAAGGACAACGT
CGTTTAAATGGAACTGGAGGTGGTGTGCTCCTGTGCAAATACTTGCAGAGACTAGACCGA
CGGACCCTGTTTGGAACTCCATTAACAACAAAGATACAGAGGGCTCGTTCTTACGAGTTT
CAGAAATTAAGAGGTCAGAGTATAAAAAGAGCTAGCAGTGCTAGCTCGGATGCCTTTTCT
GATGAAGAATTTTCCAAGAAAATTCAAGAATTGGCTCTTAGATTCCAGCTCTCTGACAAT
GAAGACGATGGCAGTGACGCAGTGGATTCCGAATCAGAGTTTCTTTCTCATTCCGGAGAC
AACCTTGGCAGTATTAATGGCGGGGACATTTATAGTAAATGTATCAGTGAAGATTCATCA
AATTTAGTGCAGGACCGAAGGCAGTTCCCTCTGGATTCAATGGAGCTTCCGTGGCCAGAA
ATCCGGCAAGAGCCACCAGACTGGTCAGGGAGAGATGATATAATTCCTGCAAGTATTGAA
CGGAAGGCGAATAGTGTCGAACTCCCACTCTCGCTTCGAATGATAAAGAGAAAGATGCAA
TGGCAAGAAGGGTTTAGAGAAGCTGGGGGATCTGCTTATTGTTCAGTGAAGAAAGCGTTT
TCTTCCATGGTGTTCATAATTCGAGAACTCCACGCTCATAGTTTGCAAATGAGAGAGTTT
CTTTTCACTGAAGATTTGCAAGGGATTCTTGCTCGTGTACAGAAAGAAATGCACGCTTCT
TTCGTTTGGCTGTTTCAGCAAGTGTTTTCACATACACCTACTCTTATGGTGTATGTGATG
ATTCTCCTTGCAAACTTTACTGTACATTCCATGGCCAATAACGCCGCGCTTGCAGCTCAA
CCAAATTCAGGGTCTTATGCAGCTACGACAGAGAGCATATCTGTCGTTGAAATCCCAGAC
CAAAAGAATCAAAAGTTTGAATCTTCATCGGTAAAAATATTTTCGGTATCTTCTTCAAGT
GGCAAAACAGCTTCAGTTGGGGGCAATAATGGCGGTGGCGGAAAGGTCCGGCCGCTCGCC
AGTGGCACTGAAGGCGATGGATGGTTCGACCAGTCGAACCAAATAAGAACAATTGTCCCT
GACGGGGCTTCTCAGTTGTCATCTTTAGGGACATCGAGGGAGACCGAGTCAGTATCAGAG
CAAGGGAGCAGAGATGCGGAGTTGAGTCTATGGAATTCAATCGTAGAGGAAGCTTCTAAA
ATGAAATCTTTTCCATTGAGAGATGAATCTCTTGATCACGAGACCATTCAGAATCTTGTT
TCACCTATTAACGTCAAGATTGAATCGGATGATTATGCAGAGTATTTTAGAACAGATTTA
CTATATCAGATGGGATTGTCTCAAGACCCTAACAATCCTCTCCTCCTCGCCAATTACGCG
CAGTTCCTCAACATGGTCGCCCACGATTACGACAGAGCAGAGGAATATTTTAAGAGAGCA
ATCGGGGTGGAGCCGCCGGATGCAGAGGCCTATAGCAAGTACGCAGGCTTTCTATGGCAC
GTGAGAAAGGATTTGTGGGCAGCCGAGGAGACTTTCTTAGAAGCCATTTCTGCTGACCCT
ACAAACTCTTATTATGCTGCTAATTATGCTCATTTTCTTTGGAACACCGGTGGAGAGGAC
ACGTGTTTCCCTCTTGGCTCCCAAGATAATGCCCGTGAAGTCTAG
>EVM0036631
ATGGGTAGAGAAGTCATGGTTGCCATGAATGTTTTCTTCTTTACTCTCCTCTTGTCATTC
TCATCTTGCAAGGCTTCGCTTGCCGCTACAAGTAGCCTACACAAACGAAACCTATCAATT
TCCCATCATAACCCATTTTCCCCAAAAGCTTCTTTGATCCGTTATTGGAACAAACATATC
TCAAACAGCCTACCGAAACCACAGTTTCTCTTCTCCAAATCTTCACCACTCAGTGCCATC
GACTCAGCAATCTTCACCAAACTTGCTGCTGAAAACTCACTTTCCTTACACCTTAACTCC
TTCTGCTCCTTAGCCAACTTAGTTTGTTCCTTTGACCCGAAACAAAGCTCAGGCAACCAT
GGCCAACATTCCAACTTTGCACTTTTCTCTGATAAACGCTTTTCAAACTATGGTGAATCA
AGACTCAGTGGGGTCGACTCGTTTAAGAATTACTCCAACGGTGAGATATTCACAAACTAT
GGCAATGATGGAAATGTAGCCAATGCAACATTTGGAAACTATGGCTCTGCTGCCACTGGT
GGTTCAGGCACGTTCCAGAACTATGACAACCGAGTCAATGTGCCTGGTCTTCGATTCACA
ACTTATTCCTCAGATGGAAATAACCACAAGCTCTCTTTTTCAAGCTACAGTGATGAAACA
AATGTAGGTGCTCAAGTATTCACTGGCTACGGCAAGACAGGAAATAGGGTTCCATCTGAG
TTTATAAAGTATAGTGGAGATTCAAACGTCATTGAATCTACATTTACAGGTTACGGTGAG
TTGGGTAATGGGGCAAATGATTCTTTCACAGTTTATGGCAACTCAGGCAACAACCCTCAT
AACAACTTCAAGAATTATGGCACTAATGCAAACTCTGCTATTGATAGCTTCTCGAGCTAT
AGGAATGGAGCCAATGTTGGTCAGGATTCATTTCAATCTTATGCCAAGAATTCAAAATCA
GGGAAAGTGGGTTTTACGAATTATGGAAAAACATTTAACCTTGGAAACGATTCATTCAAA
GATTATGGCAAAGGGTCGAAGGGCAAAACCAACATTGGATTCAAAAGCTATAGTCTCGGT
CGATCATTCAAGGTTTACAATGATAAGGGCATCACCTTTGCTGGTTACAGTAACACAAGT
AGTTTTCCAGGTGACAGCGGCGTTTTTGCAAATAAGAGATGGGTGGAACCAGGAAAGTTT
TTCAGGGAATCCATGTTGAAGCAAGGAAATGTTATGGTGATGCCAGACATGATGGACAAG
ATGCCGAAAAGATCATTTTTACCCCTGGCAATCGTTTCTAAATTACCATTCTCAACCACA
AGCCTAGCCGAGCTCAAGCAAGTTTTCCAGGCGTCGGACAACTCAACCATGGAGCGCGTG
CTTCTGAACACGCTGGCCGAGTGCGAGAGGGTACCTAGCCGCGGTGAGACCAAACGATGC
GTTGGCTCAGTTGAGGGCATGGTCGACTTTGCAGTTTCCGTCTTGGGTCACGATGTGATG
GTCAAGACCACACGGAGCGTTAATGGGTCAAAGAAAGAAGTCATGATCGGATCAGTCAAA
GGGATCAACGGTGGAGAAGTTACGAAATCAGTGTCTTGTCACCAGAGCCTGTACCCGTAC
TTACTGTATTATTGTCACTCGGTACCCAAAGTTAGGGTTTATGAGGCGGATATCGTCGAT
GTTGATAGCAAGGAAAAGATCAATCGTGGTGTTGCCATTTGTCACCTTGACACGTCAGCC
TGGAGTCCAGATCATGGAGCCTTCGTTGCCCTGGGGTCAAGCCCAGGGAAAATTGAAGTT
TGCCACTGGATCTTCGAGAACGATATGACATGGACCATCGCTGACAGCGTGTAG
>EVM0036637
ATGGCTATCCCAGAAAAGAAAAATGTAGGGTTTAGGGTTTATTGCATTTATATAGGTAAA
GAGAAGGCGAAGGAGAAGATATTCTACTCTTACACTAACAACATAAATGGCTTCGCTGCA
CTCCTAGAAGAGGAAGAGGCGTCAGCTCTTGCCAAACACCCAGATGTGGTGTCAGTTTTC
TTGAACAGAGGAAAGAAACTTCATACGACACGGTCATGGAACTTTCTTGGATTAGAGGCA
GATGGGGTGGTTCCTCCATACTCACTTTGGAAGAAAGCAAGATACGGTGAAGATGTAATA
ATTGGTAATCTGGACACCGGTGTTTGGCCGGAATCGAAGAGCTTTAGTGATGAAGGAATG
GGTCCGGTTCCATCAAAGTGGAGAGGAATCTGTCAGCATGACACCAAAGATGGTGTTGTT
TGCAACAGGAAGCTGATTGGAACCAGGTACTTTAACAAGGGTTATGCTGCCTATGCTGGC
CATCTCAACTCAAGCTTCCAAACTGCACGTGACAGTGAGGGCCATGGGACTCATACCCTA
TCAACAGCAGCAGGAAATTTTGTTCCAGGAGCTAATGTCTTGGGTTATGGCAATGGAACT
GCCAAAGGAGGATCGCCTCACTCCCGTGCAGCAGCTTACAAGGTGTGCTGGCCACCTATA
AATGGGAGTAATGAGTGCTTTGACGCAGACATCTTGGCTGCCTTCGATGTTGCCATAGGT
GATGGTGTTGACGTGCTCTCAGTTTCCCTGGGTGGGGATCCTGCTGAATTTTCAGAAGAT
GCCATTGCGATCGGTTCTTTCCATGCTGTTGCGAAGGGCATTACTGTTGTTGCCTCTGCT
GGAAATTCAGGACCGAGCGCAGGAACAGTATCGAATGTGGCACCTTGGTTGATAACAGTT
GGTGCTAGCACAATGGATCGTTCCTTCACAATATATGTTGCGCTTGGCAACAGGAAGCAC
CTCAAGGGAGCAAGTCTTTCAGAAAAAACATTGCCTGCTGAAAAATTCTATCCATTGATC
AGTGCTGCAGATGCAAAGATTGCTGATCAGTCTGAAGAAGATGCCCTGCTTTGCAAGCCT
GGAACACTTGATCCCACAAAGGTCAAAGGGAAGATATTGGTATGCCTTCGAGGGGAAAAT
GGAAGAGTAGACAAGGGACATCAGGCTCTTCTTGCTGGGGCTGTCGGGATGATTTTGGCT
AATGATGAAAATTCTGGAAACGAAATCATCGCCGACACCCATGTGCTTCCGGCTGCACAC
ATCAGCTTCACAGACGGCGAAGCTGTCTTTTCCTATCTAAACTTTACCAAGGAACCTATG
GCATTTTTATCCAATGTAAGGACAGAATTGGCAACAAAACCAGCTCCATTTATGGCTTCT
TTCTCATCTAGGGGGCCTAATATTATCGAAGAATCAATCCTCAAGCCTGATATCACTGCT
CCGGGTGTTAGTGTAATTGCTGCTTTCACTCAAGCAACCGGACCAAGTGATGCAGAATAC
GATAAGCGTAGGACTCCATTCAACACTCAATCTGGCACTTCAATGTCATGCCCTCATGTT
TCTGGTGTTGTTGGCCTTCTCAAAACACTCCACCCAGATTGGAGCCCTGCTGCTATCAGA
TCGGCAATAATGACAACTGCAACAACAAGAGATAACAATGGGGAGCCAATACTGGATTCA
ACCAACACCAGGGCAACTCCATTCGCAGATGGTGCAGGACATGTGCAGCCCAACCGTGCC
GCAGATCCTGGTCTGATTTATGATCTGACTGTTAATGACTTCTTGAACTTTTTATGCAAC
CGTGGCTATTCCAAGAAGAACATCCAATTATTCTCAGACAAACCATACACTTGTCCGAAA
TCATTCAGCCTGGCAGACTTCAACTATCCTTCGATCACAGTTACTAATCTGAATGACTCC
ATAACAGTCACTCGAAGAGTTAAAAATGTTGGATCTCCTGGCACATACAAGATCCATATC
AGGGCACCGCCAGGAGTGACAGTTTCTGTTGCTCCTTCCATCTTGAAATTCCAGAAATTA
GGTGAGGAGAAGACATTTAAGGTTACATTCAAACTAGCACCGACAGCCGTGCTCACAGAT
TATGTATTTGGGATGTTGACATGGGGAGATGGTAAGCACTTTGTCAGGAGTCCTCTGGTG
GTGAGGCATTACTAG
>EVM0036634
ATGGCTGAGATCGATGGGACTATTGGCAATGGCAACCATGGGGGGGTTGTTTTGGATATT
AAAGATGATCATCCTCCACCCAGCTCCAACTTCGCCAAGGAAGATTCTGACTTGTATTTC
TCTGTGCCTTTCATGCAGAAGTTGGTAGCTGAGATAGTCGGCACATACTTCTTGATATTC
GCCGGTTGCTCATCGGTGGCCGTGAATTTGAACTTTGAGAAGGTTGTGACTCTTCCAGGA
ATATCAATAGTTTGGGGATTGGCTGTGATGGTCTTGGTTTACTCTCTTGGTCATATCTCC
GGTGCCCATTTCAACCCTGCTGTCACCCTTGCCTTCGCTACTTGCAAGAGATTTCCATGG
AAACAGGTGCCGGCTTATGTAGCATGTCAAATCATTGGATCAACTCTAGCAGCCGGAACA
ATCCGATTAATTTTTCAGGGCAAGCAAGATCACTTCACAGGAACAATGCCGGCAGGATCC
GATCTGCAGTCCTTTGTTGTTGAGTTTATAATCACATTCTACCTCATGTTCGTCATATCT
GGTGTCGCCACCGATAACAGAGCTATTGGTGAGCTTGCTGGACTAGCTGTTGGTTCCACC
GTGCTGCTCAATGTGATGTTTGCAGGGCCAATATCAGGGGCATCGATGAATCCTGCTAGA
AGTTTGGGACCTGCGATAGTCTCACATAAATACAGAGGTATATGGATTTACATAGTGTCG
CCGGTCCTCGGAGCTCAGGCTGGCGCATGGGTCTATAATCTGATCAGGTACACGGACAAG
CCTTTGCGCGAGATCACCAAAAGTGCATCTTTCCTCAAGAGCAAAGCCTAG
>EVM0036638
ATGGATGCGGAGGATGAATGGGAATCATCTTCAGGAGAAGTTGCCGACACTGACCAGTTC
AACGATGAAGACTTTTACCCCACCTCTGCTTGTCTATCCAAACTGCAATTCAGGAGTGAT
GTTTCAAAGGCTAAGTGGAACGCTGAGATGGGAATGGCTGAAGTTATTGAAAAGAAAGGG
AAAATGTGGATTACTACTGGGATTGTTCGTAATGGCAAGACTTTTTGCTTGATTGAGGAG
ACACTGTTTTTGGCTGAAATAGGGGCATTGCTTGTTATGGATGACAATGATGAGTGTCTT
GCATTAAAAGACATATACAAGAAGATTGCTGGAGAAAGGAATGGGTGCAGCTGGGAGCTT
TTTGAGGTATATAAACACTTGAAGTCTCTTGGTTACATTGTTGGGCGTCATGGTGTTCCT
TGGAGTTTTAAGGGTGTTGAGAATAACAGCGAACCTTGTTCTTCTCAAGGGACTATTAAA
AACAACAGGGTTGTAGGTGCTGAAGAGAACAGCATTACTTGCGTTGTGCAGATGCTCAGT
AATTTGCAAGTTGATGAGCTGAGACTAAATTATGACGTTTATCTTCCAAATAGCAAGTTT
AGAAAGTCTTCACCCGGTGATCCAGCCTTTCTGCTATGCTTAGTTAGGGGAAGTCCACCA
TCCAATGCAAAAAGTGAAGCTCTTGAGAGACAGTGTGGTGTGATTCCTTTGAAGTTATGT
TGTGTAGATCATGGGCGTGTCAGCTTCTTTTCCTTCAAGAGGGTGGAGCTTCCCATTTTA
CCCTGA
>EVM0032746
ATGGGTGAAGTTGTTGATGCAAACTTTACTCCCGTGACACCAAGACCAGCCTCAGTGGCA
CCAACGCCACCGATATCAGCTCCTCCGTCGCAATTTCATTCACCGTCGTTGTCTAGATCA
CCTTTGCTCACTCCTGATCATATACTTCCAAGCAAAACACCCAAAAACTCGACCCCAAGA
AATGCAACCCCAAGAATTAGAACACCTCGCTTTATTACCCCTTTAGGTAGTCCTATTAGA
AGGGCTCTCCAGCTCACAAGACTAGACCCTGAAGATGCCTGGCTACCTATCACCGAGTCC
CGGAATGGAAACGCATGGTACGCAGCGTTTCATTGCCTTTGCTCAGGAATTGGTTTTCAA
GCACTTGTGCTCCCTGTCGCCTTCACTGTCCTTGGCTGGGCATGGGGGATCATAACCTTG
ACTGTTGCTTTCGCATGGCAGCTATACACCCTTTATTTACTCGTGCAACTCCATGAAAAT
ACTGAAACTGGCGTTCGCTACAGCAGATATCTTCAAATTATGAGTGCAAATTTTGGTGAG
AAGAAAGCAAAGTGGCTAGGCCTGTTCCCAATATTGTACCTATCAATAGGAACATGTGTG
GCTCTAAACATAATTGGAGGGTCAACAGCAAAATTATTTTTCCAGACTGTATGTGGTCAA
TCATGCACAGTCAAAACACTAACACCAGTGGAATGGTACCTGGTGTTTGCTAGTGCTGCA
GTTCTTCTGTCTCAGCTGCCAAACTTGAACTCAATAGCTGGTGTCTCCTTAATTGGGTCC
ATCACGGCTGTTATGTACTGCACAATCATGTGGATGGTTTCTGTTAAAAAGGACAGGCTG
CCTGGGATTTCATACAAACCAGTTCGTGGACCCAAGGAGGTTGAAAGGCTTTTTGAAGTT
CTTAACGCACTTGGCATTGTTGCATTTGCATTTAGAGGTCACAATCTTATACTCGAGATC
CAGGCTACTATGCCTTCAAGTGAGAAGCATCCATCTCGTGTGCCAATGTGGAGGGGTGCC
AAGGCTGCTTATACAGTCATTGCAGCATGTATATTCCCACTTGCAATTGGAGGTTTCTGG
GCATATGGTCAAAGGATACCAAAAAATGGTGGTTTGCAATCTGCCTTCTACGCATACCGA
AGGAGAGACACCTCGCAGTTTATCATGGGACTCGTCAGTTTACTTATCATAGTAAATGCT
CTTAGCTCATTCCAAATCTATGCCATGCCAATGTTTGACGAGTTGGAGTCAATTTTCACC
AAGAGGATGAAGAGGCCATGCCAGTGGTGGCTCCGAGTGGTTTTGAGGGCGTTCTTCGGA
TACGGGGTCTTCTTCTTGGCCGTTGCAATCCCGTCGATTGGAAGTGTCGGTGGTTTGGTC
GGAGGAATAGCATTGCCAGTCACATTGGCCTATCCATGCTTCATGTGGCTTAAAATGAGG
AAACCGAGGAAGTATAGCAGAATGTGGTGCCTTAACTGGGGACTAGGAATCATCGGTTTG
ATTCTTAGTGTGTCGTTGATGGCTGCCGGAGTATATGTTATCAAAGAGAATGATACTAAA
TTTCAGTGGTTCAAGCCTAAGTAA
>EVM0032747
ATGTATTTCTTTCTAGCTGAGACAGTTGAACCGGTTGAAAAGAGGGAGCGAGATTCAACC
TTCTTGACTAATATAATAAACTTCACTCGCAAAAGATATGAATCAATGAGATATGCAGCA
GTGGTAGTGCTTAGAAGTCCTACACTTAAAGTCATTTCATTCGTTTCCTTCTTCTATGAG
TTGGGAATGTCTGGCATCAGCTCAGTTTTGCTATACTATCTGAAGGCTGTGTTTGGTTTT
AACAAGAATCAATATTCGGAAATTCTGTCAGTGGTCGGAGTTGGTGCAATCTTTTCCCAG
ATCTTGGTGCTTCCACTTCTCAATCCATTTGTTGGAGAGGGAGTGATATTATGTCTAGCC
TTACTTGCATCAATAGCTTATGGTTTGCTTTATGGCTTGGCATGGGCATCTTGGGTGCCA
TACATGAGTGCCGCGTTTGGAGCGATTTACATCCTCGTGAAGCCTGCTACTTATGCTGTT
ATTTCTAAAGGATCAAGCTCAGTGAATCAGGGAAAAGTACAGGGATTTATTGCCGGTGTC
CAATCAATAGCAAGTTTATTATCCCCACTTGCAATGAGTCCATTGACTTCATGGTTCCTT
TCCAGTGATGCACCTTTCAACTGTAAAGGTTTCAGCATTATAGTTGCTTCTGTAAGCATG
ATGATTGCTTTATGCTTTGCTTGCCTGCTCAAGCTGGATGAAAAGTCGAGCCATGACCCG
GAGGAAGAAATTGAAGCACCACTTTTAGATGCTTCCCTTGAACTTGCCAGGTTGCCTGGG
GTTTTATCAGTTAGGCCTGACCCAGATTATAATTCTGTGGAAAAAGATTATAGTTCTGGT
GTCAAGTTGAGTACATTATCAAATCCACAAATTGGAAGCAAGTTGTTGTTCCCTTCTGGG
AATACGAAACATTGGCTGGTCAGAATTGATAAGCCAGGAGTTGGAGTTGTTACAAAGGCT
CAAATGGTTGATTATTATGCTCAAATACTAACCAAGGTCATGGGATATGAGAAGGATGCT
CAAATGTGTGTATATCATGTTTCATGGCAATCGAATTTTGGGTTCTGTTGTGAAATTGAC
GAGGAATGTGCACGGGAGCTAGCTGGTGTTCCTGGTGTTTTGTCTGTCCAGCCAGATAAA
GACTTTGAGTCGGAAAACAAGGACTATGGAGGTGATAACCTCGTCAATTCTGCAAATCCA
TCAGATTCTTCAGAAGCAAGTCAAATAACTCCTGTTAGAACAAAGAAACTTTTTATAACC
GGCCTGTCATTTTATACGTCTAAGAAAACCTTGAGTGCAGCATTTGAGGGCTTTGGTGAG
CTTGTTGAAGTTAAAATCATAATGGACAAGATTTCAAAGAGGTCCAAGGGTTATGCATTT
GTAGAGTACACCACAGAGGAGGCTGCAAGCATCATCAATGGCTGGATGATTGTTGTTGAT
GTTGCCAAAACAAACCCACCAAGAAACGGCAGGGGTCGACCAAGACCAGCAGCATGA
>EVM0032745
ATGGCTGTGAAAATCTATATTATTTACTACTCTATGTATGGACATGTTGCAAGGTTAGCT
GAAGAAATTAAGAAAGGAGCTGATTCTGTGGAAGGAGTAGAAGTTAAGCTATGGCAGGTA
CCTGAAACACTGCCAGAAGAAGTTCTTGGAAAGATGGGTGCACCACCAAAGAGTGATGTC
CCAATTATTACTCCCAGTGATCTTGCTGAGGCTGATGGGGTTCTTCTTGGTTTCCCTACT
AGATTTGGAATGATGGCCGCACAATTTAAAGCATTTATGGATTCAACTGGTGGCCTATGG
GGCACACAACAGCTTGCAGGCAAGCCTGCTGGAATTTTTTACAGCACTGCATCGCAGGGA
GGTGGACAGGAGACAACCGCTTTGACCGCTATCACACAGCTCGTTCACCATGGAATGATC
TTTGTCCCCATTGGATACACATTTGGAGCCGGCATGTTTGAAATTGAGAACGTGAAGGGT
GGCAGTCCATATGGTGCAGGTACCTATGCTGGGGATGGCACCAGACAGCCTACTAAGCTG
GAGCTAGGACAAGCTTTCCACCAGGGGAAGTACTTTTCTGGCATTGCAAGGAAATTTAAG
GGAACTGCTTAA
>EVM0041045
ATGGAAAATGCCACTGCAGTGTCGTCTCCTTTTACCTTCTCTTCATCTTCTTATTTATCA
AATGAGTCTAGCAGCCACCACGTACCAACCTCAAATGTTCCCGAGCCTGGCGTAAATCTT
GAAATCTTGAGCTTAAGCAAGCTTAGTTGTCATCTTGAAAGGCTATTACTTGGTGGGGAA
TATGATTACAGCGATGCAGAAATTGTTGTTGAGGGTATCTCTGTCGGTGTCCATAGGTGT
ATATTGGCTGCTCGTAGTCAGTTCTTTCATGAGCTTTTTAAGAAGGTAGATGGTAACTCG
ACAAGTGGAGGTAAACCAAGCTACCTGATGTCTGATTTGGTGCCTTACGGCGGGGTTGGA
TATGAAGCCTTCAATGTTTTATTGCTTTATTTCTATACCGGAAAGCTTAAGCCGTCTCCG
CCAGAAGTGTCGCAGTGTGTTGACGACGCTTGTGCCCATGATGCTTGCCGGCCTGCTATT
AATTATGCAGTAGAGTTGATGCATGCCTGTGCCACTTTTCAGATGAAAGAGCTTGTTATG
CTTTTTCAGCGGCGTCTCCTGAGTTTTATCGACAAGGCTCTTGTTGAAGATCTGATCCCA
ATTGTTATGGCTGCCTCCCACTGCCAGCTAGACCAGCTTCTCTCTCACTGCATCGAAAGG
CTTGTAAGGTCAGATCTTGACAGTGTGTGCATCGACAAGGAGCTCCCTCATGAAATTTCA
AGTAAGATTAAATTACTTCGCAAAAAATATTCGGAAGAAGCTGGTGTTGAAGAGGTAGAC
CCCATGCGTGAAAATAGAATGAGTAAAATCCACAGGGCTTTGGATTCAGATGATGTTGAA
CTGGTGCGGCTTCTCTTGAGGGAATCTAATTTTACCTTGGATAATGCGTATGCTCTCCAT
TACGCTGTTTCCTACTGCGATCCTAAGGTTGTCAAGGAAGTTCTTGCTTTAGGCTCGGCT
GATCTCAATCTTAGGAACTCCAGAGGATATACAGTACTTCACGTTGCTGCAAGGCGCAAG
GAGTCATTGATCGTTGCGGCACTAATAGCTAATGGTGCCCGTGCATCAGAAACTACAACG
GATGGACGAAATGCAGTTTCAATCTGGCGTAGTTTGACTAGGCCAAAGGATTATAATGCA
AACACCAAGCAAGGCCAGGAACGTAACAAAGACAGGATATGCATTGATTTCTTGGAGAGA
GAGATGCGCAGGACTTCAATGTCTGCAAACATGTCGCTGACATCGCCAGATTTGAACATG
AACCCGGACGACCTGGAAAATAGAGTGACGTTTGCACAATTGTGGTTTCCTGCTGAGGCC
CAGCTAGCCAAGGACATGGCAAATGCAGATTCAACCTGGATGTACACTGACCTCCCAGCG
TCAAAATCAAAAGGCTCAAGTGGGGACTTAAGGGAGGATGATTTGAACGAGACACATTCT
GTTCAAGCCGAAAGATCCCAGCCGAGACTACAAGAACTGCGTAAAATAGTGGAGATGGGC
CGGCTCTATTTCCCGCACTGCGCAGAAGTTCTTGACAAGTTTCTGGATGACGATGTGCCT
GATGCTCTCTTCCTCGACAAGGGTACTCCTGAAGAGCAGAAAATCAAGAAGCGTTTCCTG
GAACTTAAAGAGGATGTACAGATGGCATTTAACAAAGACATACAGAAAAATAGATCAGTC
CCCTCATCATCTTCTTCCTTCTCATCTTCTCCAAAAAGTGGTGCAACACACAGGGCTAGG
AGGAAGCGCTAA
>EVM0037323
ATGAAGCTTGAAAAGGGAGTGGAGACAAGAGGTGTTGATGAAGAGAAATGGGTTTATGAT
TCCTCGGTGGATCTTAAAGGAAGGGTTCCCCTCAGGGCCTCCACTGGTGTTTGGAAAGCA
TCACTCTTCATCATCGTCATTGAATTCAGTGAGAGATTGAGTTACTTTGGAGTGGCAACG
AGCCTCGTCATTTACCTTACCAGGGTGATTCATCAAGACCTCAAGACAGCGGCTAGGAAT
GTAAACTACTGGGCTGGTGTGACTACATTGATGCCCTTATTTGGAGGCTTTCTTGCTGAT
GCTTGCTTGGGCCGATTCACAACTGTTTTTATTTCATCTGTGGTCTATCTTCTGGGCTTG
ATTCTCTTAACACTGTCCAAGTTGGTACCAAGTCTGAAGGCTTGTGACGCAGCTGTGTGT
CTGGAGCCTCGAAAGGTTCATGAATGGGTCTTCTTTCTAGCCATTTACATGATCTCCATA
GGAACCGGAGGGCACAAACCCTCGCTGGAGAGTTTTGGAGCTGACCAATTTGACGAGAAT
CACAGTGAAGAAAGAAAGAAAAAGATGTCTTATTTCAACTGGTGGAACTTGGGCCTTTGT
TGTGGCCTTCTACTTGGTGTGACTGTAATTGTTTACGTACAAGATCATGTTGGTTGGGGG
GCTGCAGATATTATTCTTACAGCAGTTATGGCTTTATCACTAGCCATCTTCGTTGTAGGA
AGGCCATTTTACCGTTATCATGTGCCATCTGGGAGCCCCTTAACCCCAATGCTGCAGGTC
CTAGTAGCAGCCATTAAAAAGAGAAAGCTGCCATATCCTTCTGATCCTGCTGAATTGCAT
GAAGTTCCCAAGTCACGAGTGGGTAAAGGGAGGCTTCTCTGCCATACCGAAAGGCTCAAG
TTTCTTGACAAAGCCGCTATAGTGGAGGATTGGGAAAATTGTGCTGAAAAGCAAAACCCC
TGGACACTAGCAACCGTGACCCAAGTTGAAGAGATGAAGCTTATTCTCAATTTGGCCCCA
ATATGGCTAGCTACGTTACCATTTGGGATTTCTGTGTCGCAAACAGCCACATTCTTCGTC
AAGCAAGGCACCATGTTGGACCGAAATATTGGTAATGGCTTGGAGATCCCTCCAGCCTCA
ATTTTCGCGCTTTCCGCTCTTGGAATGATAGTAGCCGTGGCGGTTTATGATAAGATCCTT
GTCCCATTACTGCGAAGGGCTACAGGAAATGAGCGAGGCATCAAAGTCCTGCAGAGAATT
GGATTTGGAATGCTTTTCTCAATCTCCACGATGGTAGTTTCAGCATTGGTTGAGAGGAAG
AGACTGGGTGTGGTAGAGAAGGATCCGGTGAAGGGTTCACTTTCAATGAGTGTCTTCTGG
TTGGCTCCGCAATTCATCATTATTGGCGTGGGAGATGCATTCACTCTGGTGGGCTTGCAG
GAGTACTTCTATGACCAGGTTCCTGATTCTATGAGAAGCCTAGGCATTGCCTTTTACCTC
AGTGTGATTGGAGCTGCAAACTTCATTAGTAGTCTTCTGATAACAGCTATCGATCATGTG
ACCGGGAGATTTGGCAAGAGTTGGTTTGGAAAAGACTTGAACAGTAGCCGCCTCGACTAT
TTTTACTGGCTTTTAGCCGGCATGACCGCAGCAAACTTGATTGTATATGTGTTCTTGGCT
CGGCGATATTCATACAAAAGCGTCCAGAGGAGTGTGGCTGTGGCTGACTGCTGTGAAGAT
GGTTCTGAAGGTTCAATGGCCTGA
>EVM0041040
ATGCCACCTTCGCACTTTCCTCTCAGGTGGGAAAGCACTGGAGATCAGTGGTGGTATGCA
ACACCCATTGATTTTGCAGCTGCGAATGGCCACTATGATTTGGTGAGGGAGCTTCTTTAC
ATTGACACCAATCTCCTCATCAAACTCACTTCCCTTCGTCGGATTCGTCGGCTAGAAACT
GTCTGGGACGACGAGGAGCAGTTCAATGATGTTGCCAAATGTCGTTCTCATGTAGCCAGG
GAGCTCCTGCGAGAATGCGAAACAAAAAGAGGTCACAACACTCTCATTAGAGCTGGATAT
GGTGGTTGGCTTTTGTACACTGCTGCCTCAGCTGGTGATGGGAGCTTTGTCAAGGAATTG
TTGGAGAGAGACCCTCTTCTTGTTTTTGGAGAAGGAGAATATGGTGTTACTGACATATTT
TATGCCGCGGCCAGGAGCAGGAATTCTGAGGTTTTCAGGCTCTTGCTTGATTTCTCTATT
TCACCACCCTGTGGCCTTGGCTCTGGAGGAGAGTTGGAGGAGCAGCACAGTGAGAGTCAT
TCGGAATTTAACCGGGAGATGATGAATAGAGCTGTCCATGCTGCGGCTAGAGGTGGGAAT
TTGGAGATTTTGAAGGAGCTTCTAGGAGATTGCTCTGATGTTCTGGCTTATAGAGATGCT
CAAGGGTCCACGGTCTTACATGCCGCCGCAGGGAGGGGGCAGCTCGAGGTGGTTAAGGAT
CTCATTACATCCTTTGATATCATTGCCTCCAGAGATCATCAAGGGAACACAGCGCTGCAT
GTGGCTGCTTACAGGGGTTACTTAGCTGTGGTGGAGGTTCTGATTCTTGCATCTCCCTCA
CTCGCAACCTTTACAAACAACTATGGAGATACTTTTCTCCATATGGCAGTGTCAGGTTTT
CGAACCTCTGGTTTTCGAAGAGTGGATCGGCAGATTGAGCTCATCAAGCTGTTAGTGAGT
GGTAAAATTGTGAGTATCAAAGATGTCATCAATGTCAAGAACAATGATGGAAGAACAGCT
CTTCATTTGGCTGTAATTGAGAATATCCAATCTGATCTGGTGGAACTTCTCATGACTGTA
CCATCAGTCAACTTAAATATCCGTGATGCGAATGCCATGACTCCGCTAGATCTTCTCAAG
CAACGGCCAAGATCAGCATCTTCTCAAATTTTGATCAAACAGCTGATTTCAGCTGGAGGG
ATCTCCAATTGTCAGGATAACATAGCTAGAAGTGCTATTGTTTCCCATCTGAAAGGGCAT
GGTATAGGAATGAGTCCTGGCACTTCTTTTAGAATTCCAGATGCAGAGATATTCCTGTAC
GCCGGAATCGAGAACGCATTTGATGCAAGTTGTGATGAAACAAGTGTTGGTAACAATTCA
TGCTTTAGCGATCCGAGTGATATGGACATGGGGAACTCATTGGACAACATAAAATCAGGT
TCTGTAAATAACACTGCAAGGCGTCTCAGGTCTCTCCTTCAGTTGCCCAGGAGAAAAGAG
AAAAAAACTGCTTTTATGGAATTACAAGATGACGACTCTTTTAACTCATATAATCTATGT
CAGACCTTGGAAGACCGTCCGATTCCTCTCCGGCAGAGATACTCAAAACTGTTTCCCTGT
TCAACCAACAGAAGGACATTTTCTGGAAGGAGCAGTCTTCCGAGTCCATTAACTAGAAAG
AAATTTACCATCGGGCTAATGCATGGTGTTATTCAGGCAAAACAACATTATCCCGTTTCA
CCTTCAAGTCCCTTTCCAAGGTCATCCCTTTCTTCGCCCATTTCCTTGGATAAAGAGAAG
GACATCGATATTGCAGAAACCTCGTACTCAAATCAGCCATTAAAACATAAGCAAGCATCC
TTCAACAAGAAGTTGATGAACCAGTACTTTTGTTTTGGTGCACAAGGCCTAATAGTGGAA
GATTCAGGGACAAATGAGAGCTACAAGCATGCCACTTCATTAGTAGCCTGA
>EVM0041048
ATGAGCAGCACAGTTCGAAAACTAATACAAAAGAAATTCAAAATAAGAGGCTACACTCTC
AAAGTCGACGCTCTCGATCAAATCCTCTCCTTCACCAACCGTTTTCTCGGTGCCGAAGAC
GAAGCTCTCGATCTCCTCCTCGATCACCTCCAATCCCAATCCCAGAAATTGGGAGTGAAA
TCTTCGATCCTTGATAAAGAACCAGTGAGTCGTGTTATCGCTGCTTTATTGGCAGCTGAT
GATGCTGTTGAAGAAGATTTCATATCTAACGGTGCCGTTTCGAGTTCGACTTCTGCTATT
CGTGTTATTGATGCTTTTTTGATACCTAAATTCCTCTATGATCCAATAAAAAAACAGTTT
TACGAACATACAGGGGGGTTACATATACATGGTGATGCATCAGCAAAAGCTGCTCTTTAT
AAAGATAGGTTTTTGTTATTGTATCAACGAGTTTTACGCGATTCACATTTTTCCAAGCCT
GCTTTTCATACCGAGATGTCGCATTATGGAAGTTGTGAGATAGCTCCAATTCAGTCTCTG
GTTGGGCAAATGGGGAGAAGATGGGTGATGGGTGTGATCTCTCAGTTGGAGGATGGACAT
TTTTACTTGGAAGATCTTACTGCTTCGGTGGAAATTGACTTGTCTAAAGCAATATCCTTT
GGACTTCCTTATTTTTTTCATAATGTAATTACCTGTGGGTTTCCTCCATTAGAGGACAGG
GACAAATCTCTCAAATCACTTGCGCAGCATGATTTCTTTGGTGGTGGTACATTAACAAAG
AGGAGACTACTTTCAGAGTTGGAAAAGCGATCTCTAAATGACATGTTTGTCATCCTTTCT
GAAATTTGGCTAGACAGTGAAGAGGTTATGGGAAAGCTGGAGACTGTTCTTGATGGTTTT
GAGAGTCAAGAGGTGGTTCCTTCCTTGTTTGTTTTCATGGGGAACTTCTGTTCTCACCCA
TGCAATCTTTCTTTTCACTCATTCTCAAGCCTTAGATCACAATTTGGTAAGCTAGGGCAA
ATGATTGGAGCCCATCAACGGCTAAAAGAGCACAGTCGGTTTATGTTTATTCCTGGTCCA
GAGGACGCAGGCCCGTCCACAGTTCTCCCGAGATGTCCTTTACCAAAATATTTAACTGAA
GAGCTTCAGAAGCACATTCCCAATGCCATATTTGCAAGCAATCCATGCAGAATTAAGTTC
TATACCCAAGAAATTGTTTTCTTTCGTCATGATCTGCTATATAGAATGCGTCGTTCATGC
CTGATGCCTCCTTCTACCGAAGAGACTGATGATCCTTTTGAGCATCTTGTTGCTACCATA
ACCCATCAAAGTCATCTATGCCCACTGCCTCTTATTGTTCAGCCAATAATTTGGAATTAT
GATCATTGTCTACATCTTTACCCATCTCCACACACGATAGTTTTAGGCGACAAAAGTGAG
CAGAAGGCATTCAAATACACAGGAATCACTTGTTTCAACCCTGGATCCTTCTCAGATGAC
AGCACTTTTGTAGCGTATCGTCCTTGCACTCAGGAAGTCGAGTTCTCAGCCCTGTGA
>EVM0030675
ATGGTGGTGAAGGTGTACGGCCCCCACTATGCTTCTACAAAGCGGGTGCTGGTGTGTCTT
GTTGAGAAGGGTGTTGAATTTGAGACTTCACCTGTTGATCTCGTCAAAGGAGAGAACAGG
AACCCTGAATATCTAGCGCTACAGCCTTTTGGATCAGTTCCTGTGATTCAAGATGGAGAT
TATACTCTATATGAATCGAGAGCGATCTTAAGGTATTATGCAGAAAAACACAAGTCTCAG
GGGACAGATCTGCTGGGAAAGAGCATAGAAGAAAGGGGGCTCGTGGAGCAATGGCTGGAG
GTGGAGGCACAGAACTACCACCCACATATTTACAACTTGACACTTCACATCTTGTTTGCC
TCCGCATTAGGGTTTCCTCCAGATGAAAAGCTCATCAAAGAAAGTGAGGAAAAGCTCGCG
AAGGTGCTGGATATCTACGAGGAGAGGCTCTCGAGGAGCAAATACTTGGCCGGTGATTTC
TTCAGCCTTGCTGACCTTAGCCATCTCCCATTCACTCAGTACCTGGTGGGGCCGATGAAG
AAAGAGTACATGATAAGGAGCAGGAAGCATGTGAGTTCTTGGTGGGATGATATCAGCAAC
AGGCCATCTTGGAAGAAGGTTTCCCTGCTCTAG
>EVM0030677
ATGCCTGCTCTTGTTAACTACAGTGGAGATGATGAAATCTATTCTGGGGGCTCTTTCTAT
ACAAATTCCTCAGACCGTGGTCGATTATATTCAATTGGATCCCGTGTGGATGTATATAGC
CCTGCTTGCAAGCGGGCTCGTTTTAGCGCCCCATATCTCTTTGGATCATCTGAGTTTGAA
CAGAATAAGCGACCATCAATTGAAGTTCTTCCAGATGAATGCCTTTTTGAGATCTTCAGA
CGCGTTCCTGAAGGCAAAGAGAGGAGTTCATGTGCCTGTGTCTCCAAGAAATGGCTTATG
CTTTTGAGCAGTATCCGGAGGAATGAATTTTGCAATGGCAGTGCTGCAGCCGAAGAAAAG
GAAACGGTAACTCCTGTTCTTAATGATTCTGAGACGGTGTCTTGTGAAGAAAACAAGGAA
GTTGAGAGTGATGGGTACCTTACCAGGTCCTTGGAAGGAAAGAAAGCAACAGATATGAGA
CTTGCTGCCATTGCCGTTGGGACAAGTAGCCGAGGGGGGCTAGGCAAGCTTTTGATCCGG
GGAAGCAATTCTGTTCGTGGGGTTACTAACCTTGGTCTAACAACAATTGCCCGTGGTTGC
CCTTCTCTGAGGGCTCTTTCCTTGTGGAACGTTCCTTTTGTTGGGGATGAAGGTCTATTT
GAGATCGCCAAAGAATGCCATTTGCTTGAAAAGCTTGACCTCACAAACTGTCCTTCAATA
TCCAACAAAGGTCTGATTGCAGTTGCCGAGAACTGCCCGAATTTGAGTTCTTTGAATATT
GAATCTTGTTCTAAGATTGGTAATGAGGGCTTGCAAACTATCGGAAAGCTTTGCCCCAAG
TTGCAGTCGATCTCTATTAAAGACTGCCCTCTTGTTGGGGATCATGGAGTATCGTGTCTA
TTATCTTCTGCTTCTTCCGTATTAACAAGGGTGAAGCTTCAGGCCTTGAACATCACAGAC
ATCTCTCTTGCTGTAATTGGGCACTATGGGAAGGCTGTTACAAATCTTGCCCTCAATGGT
CTCCAGCATGTTAGTGAGAAGGGCTTTTGGGTCATGGGTAATGCTAAGGGTTTGCAAAAA
TTAATGTGTTTGACAATTACTTCATGCCGGGGAATAACAGATGTGAGTCTTGAAGCTATT
GCCAAGGGATCCGTGAATATGAAGCAGATGTGCCTCCGTAAATGTTGCTTTGTGTCTGAT
AACGGGTTGGTCGCTTTTGCCAAAGCCGCAGGATCTCTTGAGAGCCTGCAATTGGAGGAA
TGCCACAGGGTTAGCCAGTCGGGGATCGTTGCTGCACTTTCGAACTGTGGAACAAAGTTG
AAAGCTCTTAGTCTTGTGAAGTGCATGGGAATTAAGGACATGGCTTTCAGAATGTCAGTG
CCCTCTCCTTGCTGTTCTCTTCGATATTTGTCCATTAGATATTGCCCAGGATTTGGCAGT
GCCAGCTTGGCTATGATAGGGAGGTTGTGCCCTCAGCTCCAGCATGTTGACCTAAGTGGG
CTTTGTGGAATTACGGATGCCGGGCTTCTGCCACTGTTAGAGAGTTGTGAGGCAGGTCTT
GTTAAGGTGAATCTCAGTGGCTGCATGAGTTTGACCGATGAAGTAGTTTCAGCCTTGGCT
AGGCTACATGGTGGGTCCCTTGAATTGCTGAATCTGGATGGTTGCAGAAAGATCACTGAT
GCTAGCTTGCTAGCAATTGCTGAAAATTGTCTGTTTCTCAGTGATCTAGATGTGTCGAAG
TGTGCAGTCACTGATTCTGGCATTACTATCCTGTCAAGCGCAGAGCAGCTCAATCTTCAA
GTCCTATCCTTGTCAGGATGTTCTGAAGTATCAAACAAGATCTTGCCTTGCCTAAAGAAA
ATGGGCAGGACCCTCGTGGGATTGAACCTCCAAAACTGCAGTTCAATTAGCAACAGTACA
ATTGAGCTGCTTGTAGAGAGCTTGTGGAGATGTGATATCTTATCATAA
>EVM0030671
ATGTCAAGAGAAGACATAGAAAGAGGAGAAGGAAGAGGAGTTAAGAGCAGAGGAAACAAC
AGCAACAGCTACTTATCACCTTCAACATATTCGATAGAAGACACAGAAGCTCATTACTGG
ACATCATGGCTTATACCTATGTTTGTGGTGGCAAATGTTGCCGTCTTCATTGTTGTGATG
TACATCAATAATTGTCCTACACATTTACATACAAGACTTGAAGGGAAGTGTGTTGCAAGG
TTTCTTGGGAGGTTTTCTTTTGAGCCTTTGAAAGATAATCCTCTCTTTGGTCCCTCTTCT
GCCACATTGGAGAGGTTGGGAGCTCTTGAGTGGACCAAGGTTGTGGATAAGCACCAGGGA
TGGAGGCTTATCACCTGTATCTGGTTGCATGCTGGCATTATTCATCTTCTTGCAAACATG
CTGAGCCTGGTCTTCATCGGCATTCGTCTCGAGCAGCAATTTGGGTTTGTTCGCATTGGA
GTTGTTTATCTGCTGTCAGGATTTGGTGGGAGTTTGCTTTCCTCTCTGTTTATAAGAAAC
AATATCTCAGTTGGCGCCTCAGGTGCCCTTTTCGGGCTTCTTGGATCGATGCTTTCAGAG
CTAATTACAAACTGGAGTATCTACACCAACAAGGCTGCAGCTCTACTTACACTTCTGTTC
ATCATAGCCATTAACCTTGCAATAGGAATTCTGCCGCATGTTGATAATTTTGCACATGTT
GGGGGGTTTCTGTCGGGATTCCTCCTAGGATTTGTTCTGCTTCCCCGCCCTCAATATGGC
TGGCCAGAGCGTCGAAATGTTCCCTCCGGTGGCGGCGTCAAATCTAAGTACAAGGCTCAC
CAATATGCTCTATGGTTGGTTTCTGTGGTTCTGCTGATCGTAGGATTCACAGTTGCATTG
GTGATGTTGTTCAAGGGAGAAAATGGAAACGATCATTGCCATTGGTGTCACTACCTCAGC
TGTGTCCCTACTTCCAGATGGAAATGTAACGATAACAACCTGTAG
>EVM0030678
ATGGCTCTTGCTTTCTTCGGCCTATCTATCTTCCTCTTCCTCAATCTTGATCTTGACGGC
GCTTCCTTCTCTCCTGCCTCCGCCGCCTCTGATTCCGGTCCCGAGATTACTTATGGGAGT
GTTGTCAAGCTGATGCACGAGAAGACGAAGTATAGATTGCATTCACATGATGTGCCATAT
GGGTCTGGAAGTGGGCAGCAATCTGTTACCGGGTTTCCTAATGTTGACGACGCTAATAGC
TATTGGATTGTTAGGCCACAGCCAGGGAAAAATGCTAAACAAGGCGACTCCATTGGAACT
GGGACAATTATCCGTTTGCAACACATGAAGACTAGGAAGTGGCTGCACAGTCATTTGCAT
GCATCCCCAATTTCTGGCAACCTGGAGGTTAGCTGTTTTGGGGGAGAGAATGAATCTGAT
ACCGGAGATTACTGGAGGCTTATGATTGAAGGGAGTGGAAAGACATGGAAGCAAGACCAA
AGGATTCGTCTTCACCATGTTGACACCAGTGGGTACTTGCATAGTCATGACAAGAAATAC
CAACGAATTGCTGGGGGGCAGCAGGAGGTGTGCGGTGTTCGAGAAAAGCGTGCTGACAAT
GTTTGGCTGGCAGCAGAAGGCATATACCTTCCTGTTACTGAAAGCAAGTAA
>EVM0003609
ATGTCAGCTGCTGTAAGGACTTTCTCAGCGTCCCAGGAAATTTCTTTCAGTAATGAGATG
GAGAATCTAGGACCAAATGACCACAACATCAAGGCTTCTGCTGCTGCTGCTGCAGCCGAA
GAAGAAGCAGAGAAGGACCATGAAGAAGATGCTGCTGCTGAAGAGGATGATTTCAAGCTC
CAGCCTGATCATAAAGAATTGGATCTCGGGCCTCAAGTTTCCCTGAAGGAGCAGCTTGAA
AAGGATAAGGATGATGACAGCTTAAGGAGATGGAAGGAACAGCTACTTGGGAGTGTTGAT
ATGTCTGCCGTGGGAGAAAGCAAAGAACCAGAAGTGAAGATCTTAAGTCTTTCTATCTCA
TGTCCTGGCCGGCCAGATCTTGTGCTGCCATATCCATTCAATAGTAATTCAAAGAGCAGT
AGCCTCTTCACCCTCAAGGAAGGAAGCCGGTACCACCTCAAGTTATGCTTCATCGTCTCC
AACAACCTTGTATCTGGCCTTAAGTACACCAACACTGTCTGGAAGACAGGTGTGAGAGTG
GACCGTACGAAGGTGATGCTCGGCACCTTTAGCCCACAAAAAGAGCCTTACACATACGAG
CTGGAAGAAGAAAACACCCCATCAGGCATTTTTGTTAGGGGCTCTTACTCTGCTAGAACC
AAGATTGTGGATGACGATGGGAAATGCTATCTGGATGTCAGCTACTACTTTGAAATCCAA
AAACGATGGCCTTCGAGCTAG
>EVM0036982
ATGGCTGCGGCGGCGATTAATAATAGTTTGGCGGCGGAGGATACTGTGGAGGAAGAGGTA
GCTCGAGTGGTGGAACAAGCGAAGGAGTTGCAAGAAGCCGCAGCTTCTTTAATCGCTAAA
TCTTCACATGATGAACAATCTCTTCGACAGAAAGCTCTCTCTCTCGAATCTTCTGTTCGC
CGTTGCCGTTGTCTCCTCAACCGCAACAATCGCCTCGCTCCTGAACTTGCTGCCAAGCTT
GAGGAAGATTTACAGAAAGCAATATGTATTATGGCTGATGGAGATGTTTCCGCTTTTCTT
CCTTCAAAGCCTCAAGGGCGTTTTCTAAAAATGTTTCTGGGACCGATTAATGTGCGGGCG
TCTCGCAAAGATGTGCAACTGAAGGTTAAAGAGGAGTATAACAGCTACAGGGACAGGACT
GCGCTTTTGTTTCTACTCTTCCCATCGGTTTTACTGTGTTTAAGATCTTGGGTTTGGAAT
GGGTGCTTGCCTACGTTTCCGGTTCAACTGTATCAGGCTTGGCTATTGTTTCTCTACACT
GGATTGGCTTTGAGAGAAAACATATTGAGAGCCAATGGAAGTGATATTCGTCCATGGTGG
ATATACCATCACTACTGTGCGATGATTATGGCCCTTGTTAGTCTCACATGGGAGATCAAA
GGGCAACCAAATTGTGCCCAGAAGCAGAGAGGGGTTCAACTGTTCTTGCAATGGGCTATG
ATGCAAGGAGTAGCAATGCTTCTGCAAAATAGATATCAACGCCAGAGACTCTACACTCGT
ATTGCGTTGGGAAAGGCTAATCGAATGGATGTTGTCTGGGGAGAAACAGCTGGGGTGGAT
GGGCAATTGTGGCTGCTGTATCCTATTCTCTTCATTCTGCAGGGTTTTGAGGCATATGTT
GGACTACAGCTGCTGAGGACTGCATTCAAAGGGGTCACCTCTGAATGGCAGGTTATTTTC
TGCGGCATTCTTTTGGTCTTCATGGCGGTTGGGAACTTCTCAAACACAGTACAGACACTA
ATGGCAAAGTCAAGGTTTAAGGCTAAAATGAAAAGCAGCAAGAGCAAGCGGGAATTGGAT
TGA
>EVM0036983
ATGGCGATCGTAACAGGAGATCGTTACCTGGAAAAACTAGTCAAATTCGTCGAAGAACAA
GCCGGGCCGTTAATTGACGGAACCCTGGTCTTGAAGCTCAACCCAGCTGGTCTCCACTAC
GTCAATTCGCGACTCGAATCACTGCACGAGCTGGAGAATCTGTTATCCGGAGCTCCGGTC
GATTATCTTCGCGCTTACGTTTCTGACCTTGGTGACCACCGTGCTCTGGAGCAGTTGTGG
CGTATTCTACGTTTGTTGACGGAGTTGAAGGTTGTTTCGGTCTTGCCTCTTCCGACGCGT
GATCCCACGCCGGTTTGTTTGGTTCCGTTTGGGAGGTTGAGGGTTTTGGAACTTAGAGGT
TGTGATTTGTCTACCTCGGCTGCGAAAGGGTTGCTTGAATTGAGGCATAATTTAGAGAAG
ATTATTTGTCACAATTCTACTGATGCTTTACGGCATGTATTTGCAAGTAGGATTGCGGAG
ATAAAGGACTCGCCACAATGGAATCGGTTGTCATTTGTATCTTTTGCGTGTAATCGATTG
GTTTTGATGGATGAGTCCTTGCAACTTCTTCCTGCAGTGGAAACTCTTGATTTGAGTCGA
AACAAGTTTGCAAGGGTGGATAATTTGAGGAAGTGTACCAAATTGAAGCACTTGGATCTT
GGATTCAATCATCTGAGATCAATTGAACCCTTTTGTGAGGTGTCCTGTCACATTGTTAAA
CTAATTTTGAGGAACAATGCTCTAGCTACATTACATGGGCTTGAGAATTTGAAGTCACTT
GAAGCACTTGATGTATCTTACAATATAATTTCCAATTTCTCAGAGCTGGAGCTCCTTGCT
AGCCTCCCGTGTCTACAAAACATGTGGTTGGAAGGAAATCCTTTGTGTGGTGCTCGATGG
TATCGAGCTCAAGTATTCAGCTATTTTGTTCATCCAGATGCTGTGAAGTTAGATGACCTG
GAAATTAGCACAAGAGAGTTTTGGAAGAGGCAATTCATAATTGCCAGCAGGCAGAAACAA
CCTGCCAGCTTTGGATTTTATTCTCCTGCAAAAGGAGATGCTCACAGAATGGGGAGTATG
AACAGGAAAAGGAGAAAAGTATCTCGACTTGCTTCAATTGCGAATAAAGAAGAGAGCATG
TATTTTTCTTCTGACCAAGAGTCTCCATCTTGTGATTATGACATTCAAAGCAAAGAGGAG
AATGCCATATCGGATGACGAAGCTGAAATAATTGATCTAATTAACAGAGTTGAGCTCATG
AAAAAGGAGCGTTCTATTCTTTGGTTGCGAGAATTTAAGGAGTGGATGGATAATGAATCA
GAGAGTATTGTGGATTGCAGTACATTTGTGGGGTTACATTGCATCATGCCAAGGAAAGTC
ATCCAATAA
>EVM0036989
ATGAAATATTCTACCTTGTGCTATGTACTGTTCCTTATCCTCTTTGATGCATTTCTGGTA
GAATCAGGAGCAGCTGAGGGAGAGAAGAACGGTGTTTATATTGTTTACATGGGAGCTGCG
AGAGCAAATGGTTCTTCAAAGAATGAACATGCCCAGCTTCTGAGCTCTGTCTTGAAACGG
AGAAAGAATGCCCTAGTGTACAGCTACGAACATGGGATTTCAGGGTTTGCAGCTCGTTTA
TCAGCAGCAGAGGCAAAATCAATTGCTAAAAATCCAGGAGTCGTATCAGTTTTTCCTGAT
CCTGTCTACCAGCTCCACACAACTCGTTCATGGGATTTCTTGAAATACGGAACCGATGTA
AAGATCGACTTGAGCCCCAATTCTGACTCTAACTTATCTTCTCGAGGAAATGATGTTATC
ATTGGAATCCTGGATACAGGTATTTGGCCCGAGTCTAAGAGTTTTAGTGACAAGGGTATG
GATCCAATACCATCAAGCTGGAACGGTACCTGTGTAAAAGCTCAGGATTTCAACTCGTCC
AATTGTAATAGAAAAATAATTGGAGCAAGATCTTACAATGGCCCTGACGATGACGATGAC
GGACTAGTTAATACACCAAGAGATATGAATGGTCATGGCACTCATGTAGCCTCGACCGCA
GCAGGAATTATGGTCCCTGGTGCATCTTACCATGGATTAGCTTCCGGGACTGCGAAAGGT
GGATCACCTGGATCAAGGATTGCTGTGTACAGAATATGTACGCCATACGGATGTGCTGGG
TCCAGCATATTAGCTGCTTTTAGTGATGCCATTATCGATCGTGTTGATATACTATCATTG
TCACTAGGTTCATCAGCATCACGCTTCTCCGATTTTAAGGTAGATCCAATAGCCATTGGA
GCTTTCCATGCTGTTGAGCATGGGATCACTGTCGTCTGCTCTGCAGGGAATGAAGGGCCA
TCCGAAAAAACTGTTTCGAATGATGCACCCTGGATTGTGACAGTTGCGGCTACAACGATA
GATCGGAGATTCAAGTCAAATGTTGTGTTTGATAAAAACAAGGTGATCAAGGGTGAAGCC
ATAAATTTTGCCAATATCGGAAAATCTCCAGTACATCCATTGATATATGCAAAGTCAGCT
AAGAAGGCCGGTGCGGACGAGAGGGATGCCAGAAACTGCTCCCCGGATTCTATGGATGGG
AAAAAGATCAAAGGAAAAATCGTCATCTGTGACAATGATGAAGATATAAACTCATATTAT
AAGATGAGTGAGGTGCAGAACTTGGGAGCTATCGGTGCTGTCTTGGTCGACGACAAGAAA
AGGGGAGATGCATTTGAATTCGATGAATTCCCAATGACATCGATCAGTTCAAGGGATGCT
GTCGAGATCTTTGCCTACCTAAACTCAACCAAAAATCCAGTTGCAACAATCCTGCCCACC
ACAGTGGTGTCGCAATATAAGCCAGCGCCTACTGTCTCATACTTTTCATCCAGAGGGCCT
TCCTCCATCTCAAGGAATATCCTCAAGGCAAAGCCTGTGCATCCTAGATACATTATTTGT
TTCGATTCACAGGCATGTGTTGATGAATTGTTCTCCTGCCTTTCTGCTTTGCAGCCTGAT
ATAGCAGCTCCAGGATCTAACATACTTGCAGCTTGGACGGCCTATGATGGAGAAGTAACT
GATAAACGTAAAGAAATCCCAAAATTTAAAATTATGTCAGGAACTTCTATGGCATGTCCG
CATGTTTCTGGATTGGTGGCTGAGATCAAATCCCGTTACCCCTCTTGGAGTCCCTCTGCT
GTCAAGTCTGCCATCATGACAACAGCGTCTCAGATAAACAATATGAAGGGCCCATTAACA
ACAGAACTAGGGGCTATCGCCACAGCTTATGATTTTGGGGCAGGAGAAATAAGCACGAAT
AGAGCTTCGCAACCAGGGCTAGTTTATGAAACCACCGCCATTGACTATTTAAACTTCCTG
TGCTATCACGGGTACAACAAATCCACAATTAAAGTTATTTCCAAAAAAGTTCCAGCTGGT
TTTGCTTGTCCAAAGGAATCAAAAGCCGATCTGATATCCAATATCAACTATCCGTCAATA
GCAGTTTTCAACCTCACTGGAAAACACAGTAGGGACATTACCAGGACCCTCACAAACGTT
GCTGGAGGTGGGAACACAACTTACTCTGTGACCATTGAAGCGCCTACTGGTCTAACAGTC
ACCGTGAGTCCAACTAGATTGCAGTTCACGAAGAATGGCCAAAGACTAAGTTATCACATA
ATTTTCACTCCAACTGTCTCTTCATTGCAGAAAGACATGTTTGGTTCAATTACATGGACA
AACAAAAAATTTAATGTCCGCGCTCCATTTGTAGCTGGTGGTAAGTGA
>EVM0032292
ATGGACAAGGACATGATTGGAGGAATGGAAGGTCTATCGAAAGAAGATCAGACCCGTATG
CTTTCCATGATCGAAAACCTTCAGTTGCGCGACAGTTTGAAGATGTATAATTCACTTGTG
GAGAGATGCTTTAATGACTGTGTAGATAGCTTCACACGCAAATCGCTTCAGAAGCAAGAG
GAGACTTGTGTCATGAGATGTGCTGAAAAGTTTATGAAGCATTCGATGCGTGTGGGGATG
AGATTTGCAGAGCTTAACCAAGGAGCAGCTACCCCGGATCAAAATTGA
>EVM0045297
ATGATGCCTCCTGAGCAAGAAAATACTAATACTAGCACCACTGGAAATATCGGACCGTCT
AGTATCATGCTCACAAACTGGACGGAGACTGTCACAGTTCATGCTGAACCTTCCGTTTTG
TCATCTATCAATAACATGAGCTCATGTTCAGTACAAGATCAAGGACTGCAAGGTCAACAA
GAACCGGCCCTGTCAAGATCATTCACGATTTTACGTGCATCCTTACGTCCTGTAACACTC
AAGTTTGCAGATGTTGCATATAGTGTGTGTTTGTCCACGAAAGGAACCAGGTTTACTTCA
GCTGAACCAAAATCTACAAGAGCAGTACTTAATGGTGTTAGTGGTATCGTTCGGCCAGGC
GAACTGCTAGCAATGCTAGGTCCATCAGGAAGTGGCAAGACAACACTTTTAACAGCTCTA
GCCGGAAGATTACCCGGAAAGGTTTCTGGTTCTATAACATACAATGGCCAGGCTTTCTCT
AGTTCCATGAAGCGCATAACAGGTTTTGTCACCCAAGATGATGTGCTGTATGCCCATCTT
ACAGTTTTAGAGACCTTAACCTATGCTGCTTTATTAAGGCTACCAAAAAAGCTTACTAGA
GAAGAGAAAATAGAGCAGGCTGAGTTGATTATAATGGAGCTTGGACTAACCAGGTGTAGA
AATAGTGTAGTGGGTGGACCTTTGTTTCGGGGCATATCGGGTGGTGAACGTAAACGGGTC
AGTATCGGGCAAGAAATGTTGGTTAACCCGAGTTTGTTATTGCTTGATGAACCCACTTCA
GGGCTTGATTCTACCACAGCTCAACGTATTGTGGCCACTTTAAGGGGACTAGCAAGAGGT
GGTAGGACTGTGATAACTACTATCCATCAACCTTCAAGTAGGTTGTATAGGATGTTTGAT
AAGGTGGTGGTTTTGTCGGAAGGGTGTCCGATTTATAGCGGGCAGGCTGGTCGGGTCATG
GAATATTTTGAATCATTAGGATACAACCCTGGGTTCAACTTCATGAATCCTGCTGATTTT
CTGCTTGATCTTGCTAATGGTTTAGTTCCTGATACCAGATCACAAGATGACCAGCTGGAG
TTTCATGGAAGATTGGACCACCATGATGATCAAAATTCAGCAAAACAGTCTTTGATATCG
TCTTATAAGAGCAACTTGTATCCTCTGTTGATATCTGAAATTCATCGAAATGCTCAAGAC
CCGGTTCTTCCTTCATCATCACTGAGAGGTTCTGAGGTTCAATGGACCACCAGCTGGTGG
CAGCAGTTCAAGGTATTGCTGAGAAGGGGCTTGCAAGAAAGGAAGCACGAGTCTTATTCA
GGCTTAAGGATTTTCCAAGTTATGTCTGTTTCGATTCTTTCTGGCCTTTTATGGTGGCAC
TCTGATACGTCACACATACAAGATCAGGTGGGACTCCTCTTCTTTTTCTCCATCTTCTGG
GGCTTTTTCCCACTGTTCAATGCCATATTTGCATTCCCTCAGGAGCGACCGATGCTAATA
AAAGAACGTTCCTCGGGCATGTACAGGCTCTCCTCCTATTATTTTGCAAGAATGGCCGGT
GACTTACCAATGGAGCTTATTCTGCCAACTATTTTTGTAACTGTCACCTATTGGATGGGT
GGTCTCAAGCCTTCCCTGATCACTTTTGTTCTGACCCTCTTGATTATCCTTTTCAATGTG
CTAGTCTCACAAGGGCTAGGGCTAGCCCTCGGAGCCATTTTAATGGATGTAAAACAGGCC
ACTACTTTAGCTTCTGTGACAATGCTTGTATTTTTACTCGCTGGTGGATACTACATTCAA
CACATTCCTCCATTCATAGCCTGGTTAAAGTATATCTCTTTTAGTCATTACTGCTACAAG
CTGCTGGTGGGGATACAGTACTCGGCCACTGAAGTTTATGACTGCGGTTTACAGATGCAT
TGCAGGGTAATGGATTTTCCCGCTGTCAAGTATCTAGGTCTTGATAATAAGTTGTGGGAT
GCAGCTGCTTTGACAATAATGTTGGTGGGATACAGGGTTTTGGCTTATGTGGCTCTAAGA
ATGGGGGAACCTCACTGA
>EVM0045292
ATGCATCATTCTTTCTTAATTCTGCTCTCTTTCCTATGTTTCTTTGTAAATTTCTGCCTG
TCTGATCCAAGAGCTACTCAGGCAGCCCTAATATGCACAAACAGAACAGCCACGGTGCCG
GAGAGGCAAACCTTCGTTGCAAACTTCTTGGCAACGCTGGACGCAGTGACACCGTTGATC
ATGAGACAAAAATATGCAGCTGTTATTAATGGGACGGGAAGCACAACTGTTTATGCTTTT
GGTGAGTGCATGAAAGATCTTGATGGAACAGATTGCAACCTCTGTTTTGCTCAGTGCAAG
ACTCAGATTTTGAGGTGCCTCCCCTTCCAGCGAGCCATTCGTGGAGGTAGACTTTTCTAC
GATGGGTGCTATTTAAGGTACGATGATTATGATTTTTTTAATGAGACATTGAGTACACAA
GACAAGACTATTTGTGCAAGTGGGGATTTCAGTGGTGGTAATAAGACTGTTTTCAGCGCC
AACGTGTTGGATTTAGTGAAGAATTTGAGTGTGCAAGCTCCAAAGAATGACGGGTTCTTT
GTTGGGTCTGTGGATAGAGGGAATGTTTCAGTTTTTGGGTTGGCCCAGTGCTGGGAGTTT
GTGAATGGAAGTGCTTGTGAGACTTGTTTAACAAATGCTGCGTCTAAGATTGGTTCATGT
GCTCCGAAGGACGAAGGCAGAGTTTTGAATGCTGGCTGTTACTTGAGATACTCAACTCAT
AAATTTTATGATAATTCAACCTCTCCAAGCAGAAGAAATAAAAGACACGGCCACTTGACG
GTTATTCTGGCGGTGACACTTCCCAGTGTGGCAGTTGCTTCGATCGTTGCGACAGTTGTT
TTCTTTGCGAGGAGGAGAGTGGTGGAAAAGAAGCGCGCAAGGAAGGAACTGGGTGCGTTA
TTGGTGACAGTGAACAAGTCCAAGCTCAGTTTCTCATATGAATCTCTTGAAAAAGCTACA
AATTACTTCCACCCTTCAAACAAACTGGGACAAGGAGGATCTGGATCAGTTTACAAGGGG
ACGTTGTCGGATGGGACTACTGTCGCTATAAAGAGGCTTTTATTCAACACAAGGCAATGG
GTGGATCACTTCTTTAACGAAGTGAATTTGATCAGTGGCATTCAACATAAGAATCTTGCA
AAGTTGTTGGGATGTAGCATTACAGGACCAGAAAGCCTTCTTGTTTATGAATATGTTCCA
AATCAAAGCCTTCACGATTACTTCTCTGCTAAAACTAATCTTCCACCATTATCATGGGCA
ATGAGGTATAACATCATATTGGGTACAGCTGAGGGCTTAGCCTATCTTCACGAGGAATCA
GAGTTGAGAATCATACATAGAGACATTAAACTGAGTAATGTTCTGCTCGATGAGGATTTC
AACCCAAAAATAGCTGATTTTGGACTTGCTAGACTATTTCCAGAGGATAAGTCTCACATC
AGCACGGCGATTGCCGGCACATTAGGTTACATGGCTCCAGAGTATGTTGTTCGCGGAAAA
CTGACAGAGAAGGTTGACGTTTACAGTTTTGGAGTTCTTGTGATTGAAGTTGTCAGCGGA
AAAGGGAAAAACCCTGTCCCTCGAGATTCACGATCTATCCTGCAAATGGTATGGAGCCTC
CATGGAAATGGTAGACTATGTGAAGCTGTTGATCCAGTCCTAGAAGGAGATTTTCAAGAA
GACGAAGCATCACGATTACTTCATATAGGACTACTCTGTGTGCAAGCTTCGCCAGAGCTG
CGTCCATCTATGTCGAGGGTTGTTAAAATGATCCAGGACAATCAAGAAATTCCTCAGCCA
ACACAGCCACCATTTCTCAGTCCTGCTATTATGGAGACCAACACGGCTAGGCAACCTGGC
TCTTCATGCAAATCTCAGCCCGAGTCTTCTACCCCTTCTTCAGGGAATAGCATGACACAA
AGCTGGATCGAGCCCAGATGA
>EVM0045290
ATGTGGGCTTTGTTTTTTGGAGCTTTGATAACTATAAGCATCACACACTGGGTTCACCGC
TGGAGAAACCCCAGATGCAATGGCACTCTTCCACCAGGTTCAATGGGATTGCCACTTATT
GGCGAGACCCTCCAATTCTTCGCTCCTAGTACTTCTTTTGATATCAGTCCCTTTGTCAAA
GAAAGGATGAAAAGATATGGACCAATATTCCGGACTAATCTGGTTGGAAGGCCAGTAGTG
GTATCAACAGACCCGGATCTCAATTACTTTATCTTCCAACAAGAGGGACAATTGTTCCAG
AGCTGGTATCCAGATACGTTCACAGAGATTTTTGGAAGGCAAAATGTCGGTTCATTACAT
GGGTTCATGTACAAGTATCTTAAGAATATGGTGCTTAATCTCTTTGGTCCAGAAAGCCTT
AAGAAAATGCTCCCTGAAGTTGAACAGACAACATCTGAGAGATTACAGCTATGGTCTCAT
CAGGAGTCTGTCGAATTAAAAGAAACAACTGCAACTATGATATTCGATCTGACAGCAAAG
AAGCTCATAAGTTATGACCAAGATAAATCTTCGGAGAATCTAAGGGGCAGCTTTGTTGCA
TTCATACAAGGATTAATCTCCTTCCCTTTGGACATTCCAGGAACAGCGTATCACAAATGC
TTACAGGGTAGGAAAAAGGCAATGAGAATGCTAAAAAACCAGCTTCAGGAAAGACGAGCA
AATCCGAGAAAGAACCGAGGTGATTTTTTTGATTATGTACTTGAAGAACTTCAGGAGGAC
AGAGCAATCCTTACAGAGGCAATAGCACTGGATTTAATGTTCGTGCTGCTATTTGCTAGC
TTTGAAACAACTTCCGTGGCTCTAACTTTAGCCGTCAAATTTCTCTCAGATAATCCGTTG
GTGCTAAGGAAATTAACGGAAGAGCACGAGGGAATTCTGAGAAACCGGGTAAATAACAAC
TCTGGTCTTACATGGAACGAATACAAATCAATGAAATTCACATTTCAGGTGATTAATGAA
ACAGTTAGACTGGCAAATATAGTTCCAGGGATTTTCAGAAAAGCACTTAGAGACATCCAG
TTTAAGGGTATAAGGTTGGGCAGTAATGGTTTGCCCCCCTGCAGTACACTAAGTCCAGCA
ATACATGAAGATCCGCTAGCCTTCAATCCATGGAGATGGGAGGGAATGGAATTAAATGGT
GCATCGAAAAAGTTCATGGCTTTTGGTGGTGGCATGAGATTTTGTGTTGGAACAGAGTTT
ACCAAGGTGCAGATGGCTGTATTTCTACATTGCTTGGTCACAAAGTACAGATGGCAAGCA
ATCAAAGGAGGGAATATTGTTCGAACTCCTGGCTTACAATTTCCAAGTGGTTATCACATT
CAGCTCATGGAGAGGGACAACAAATGCAACTCGCGCAATCATATACCACTTAGATAA
>EVM0045291
ATGGATGTCAGCGGGCAGAACAATAAGGAGTCATGGATTCCACAGAGTCATTTTAGGCAT
ATCCTACCTCGTGTGATCTACGCAGACAGGCAGGGAAACCAGCTAGATCAAGCAAGCAGT
TCAGAACTAAAGGGGCTCTCTGGATTGGGTGAGTGCTGTCCTCCCTCCATTTGCAACCGG
GAGGCTGCTGTAGGTGCAGAAAGGGGCGGCGCCAGTAATGACACTGTGGAAACATCCAGA
GAGTGCTCCATTGCTAATACAGCTTCATGGAACCTTGTGTCTTTGGACGACCCTCTATTG
GCTCTTGCAGATGCAGCTTCCAAGGAACATTTAAATCCATGGATTGCTGGCAACTACACC
CAGGAACCCAAGTGGGGGGAGGCAAACGCATTCCCTGCCGAGACCAACTCCCAGTTTGCT
CCTGTAACGCCAGACAAGGGCATGAAAGTGGAGTCCAAAAAGATCATAGAAATGCAAAAT
TTATGCACAAATTCAAGAAATCAAGAATTTAGTGGCGATAGAATTGCTTCCAGGGGAGCT
GATGCCAGTGGCCTCCAAACTGACGAGCAAATCCAGCAGCGAGCAACAAATTCATCATTT
GCCATTGGGTCCCCTGTGTTAAACAACCCCGACAGGAGAGACAGCGACGTTATTGACCTG
AACAGAACACCACAGCAGAAACTAAGGAGGAAAAAGCACAGGCCCAAGGTCATCAATGAA
GGCGAACCCAAAGGGCCACAAAAAATCAACGACCCCTAA
>EVM0000009
ATGGCGACGGCAATTGGTTCTGCAACAAGACGAGCTGTCATTAGAAGGTTTTCGAGTGGC
GGTAAAGTGCTTGGCGAAGAGGAAAAGGCAGCAGAAAATGTTTACATTAAGAAAGTTGAG
CAAGAAAAACTGGAGAAACTTGCACGGAAGGGTCCAAAACCTGAGGAGACGACTGCCTCA
GGCTCAGCTGGGGCACCAGATGCTGTCAAAGCGAGCACCGCTGCTTCCTCAACACCACCA
GGATCATCCACTGAAAAAGTATCCACTGACAAATACCGGAATTATGCAGTTGTAGCTGGC
ACTATTACAGCTCTTGGTGCTCTGGGATGGTATCTCAAATCTGGTGGGAAGAAGCAAGAG
GAAGTACAGGGCTGA
>EVM0055977
ATGGAGCCTCCTGCTAGATCAGAGGCATGCCTCTCTGAAAATTCGAGCTTAATTTCAGTT
TCAAATTCTCCCTCTTGTCTGAGACCCTCATCAGCAATGGAGAGTCGAAAGGAGGGGGGA
AAGCAACGTGAAGAAGATCGAGCAGAAGAAGAGCAAAAGCACAAACAAGGGGGAGACACC
GATCATGATCTAGTTTTGGATCTAAGCCTCTCGAACAAGGATTCCAACCAAGAGTCATCA
AATCCAGAACTCAATCTGATTGATTCTTTTGATATGAATCCGTCAGGTAAGTCCTTGGAT
AGTACTCCTCAAGGTAATGAAACCGAGGCTCGAGTGTTTTCATGCAACTATTGTCAGAGA
AAATTCTATAGCTCTCAAGCACTTGGGGGTCACCAAAATGCTCATAAGAGAGAAAGAACA
CTTGTCAAACGTGGGCAAAGAATTAGCGAGGCTTCTTTTTCTCTTCTTCGTCCTGCTTAT
TCTCACCAAAATCGATACGCTAGCATGGCTTCTCTTCCTTTGCATGGCTCCTTCGACAGA
TCACTTGGAATTCAGCTCTTCTTCAAAATTTACGGGCAAAATAAATGGTGTAGAAAACCT
ATTGATCAACAACCTGCAATCATGAGGCTTGCATCAGACAAGTTTCTGGTGGGAACAAAT
ATCAGTGGATCATCATCTATTAAAGGGGTTGCAAGATTTGACAGTGCCCGAAAGTTTTCT
CCGGTGAGTAATGAAGGAATTGGTGGGCTTTGGTGGGATGTTGGTGTTAACCATTTGAAG
GCAAAACAAGATGATCTGCAAAAGCTTGACTTGTCACTGAAGCTCTAA
>EVM0000002
ATGGCAATACCTGAACAACAAGAAGTAGAACAAAATGAACTAAACACACAACAAGAACAA
AACACTTCATTCTTGCTAGATGCACTCTATTGTGAAGAGGGGAAATGGGAAGATGATTCA
GAAGAAGAGGTTTTGCAAGAGAGTCCTTCCGTGAACAACCCTTCTGGCGATCTCTTTTCA
ATGTCATTGCTCGAACAAGATTTGTTCTGGGAAGATGAGGAGCTTCTCTCACTCTTCTCT
AAAGAGCAAGAACAACAAGCTTTTGTTGGTGTCAACAATGTGGAAAGCGATCCTTTTCTT
TCCAGGGCTCGTCAAGAAGCTGTGGAGTGGATGCTTAGGGTCATTGCTCATTATCGGTTT
TCAGCTCTCACATCAATCCTGGCTATCAATTATCTAGATAGGTTTCTTGCTAGCCCTTGT
TTTCAAAGAGATAGTAAGCCATGGATGATCCAACTCGTGGCTGTCACTTGCCTTTCTTTG
GCTGCCAAAGTTGAAGAGACTCATGTTCATCTTCTGTTAGACCTCCAAGTGGAGGACACG
AAATATTTATTCGAGGCCAAAACCATTCAAAGAATGGAGCTACTTGTGCTTTCAGCACTG
AAATGGAAGATGCACCCAGTGACTCCACTTTCATTTCTCGATCATATCATTAGGAGGCTT
GGATTAAAGAACAATGTTCATTGGGAGTTTCTAAGGAGATGTGAGCATCTCCTACTCTCA
GTTGTCTCTGATTCAAGATCTGTCCGTTATCTTCCTTCTGTGCTGGCCACTGCTACAATG
ATGCATGTTATAGACCAAGTTGAGACCTTCAATCCCGTTGACTACCAGACCCAGCTTCTC
GGTGTTCTCAAAATGACAAAGGTTAAAGTAAATGGCTGTTATGGTCTGATTCTTGAGCTA
TCGAGTAGTCAATCCAATTCCAATAACAAGTCTAAAAAGAGAAAGTTTGAGTCAGCGCCT
CTGCAAGGGTCAGCAGTCTCTTCGTCGTCACTAGAAACTCTCTTTAAGAAGGGCAGAACC
CAAGATCAATGGGTCTTCGTGGACATTGTTGGCAGCCCACGTTAA
>EVM0000004
ATGGCAAGGAAACTGGATGCTCTTTTTGGAAGGAAACTGGATGTTCTTTTTAGAAGGAAA
TCCAAGACCTCTAAATTTAGTTCTCTAGCAAAACTAGCAGTGTCTAGGATTGCTATCCTA
AAGAACAAAAGACAGGTCAGGTTTTACCAAGCAAAGTCTGATGTAATTCAACTCCTTAAC
CTTGGAGACCAAGAACGAGCTCTCCTTAGAGTTGAGCATGTCATCAAGAATCAGAATATG
GTGGATGTTTATGTTATGATGGAGGATTACTTACATTTCTTGAATGATAGAGTCGCTCTA
CTTGAAACAAACAGAGAGTGTCCCGATGAACTCAAGGAGGCAGTATCGAGCTTGATCTTT
GCATCTTCAAGATGCGGTGAATTTCCAGAGTTGCAAGAGATTCGTGGGGATTTCGTATCA
AGATTTGGAAAACAAATCGCTGCTTGTGCTGTCGAATTGCGTAGCAACTGTGGAGTGAAT
CCCAAGATTATACAAAAATTTTCCACAACACAACCAAGCTTGGAAAGCAGAAAGAAACTG
CTGAAAGACATCGCATCTGATAATGGTATCGTTCTGCATTTGGAGGAAGATACTCCATTG
GTTGCACAGGAAAAAATGGATTTCAGCAAGCCGAAGCAGCAGGAGCAGCATGCAGAAGAT
TCTCAATCAGCCAAGTTAGATGTTACCGAGTCCCAAGCCAGAACACACGTTTTGCCTGAG
GAGGAGCTGTCTGAGTCACAGAAGGGAAGGAAGAAGTACAAAGATGTAGCTGCTGCAGCT
CTAGATGCTTTTGAATCAGCAGCTTATGCAGCACACGCCGCAAGAGCTGCTGTTGAACTC
TCAAGATATGATTCTCGGGACGATGAACTGGATGATCATGGTGATTCTAGTCATGGACAA
GGGTCTCTGTATGATTCTGATGGGTCATTGACACCTGAACTTCAAGGCAGATATGAAGCT
TCAGAGGAGAACAAGCTATCAAATGACAGGATGGTATTTAACGGAATGTGTACACATGAC
AATATCAATTCTGAATCAGAAGATGAAAATGTGGAAGGAAACGGAATAGTGCATCTTGAG
TTTGAAGAGAGCAAAACAAACACTGGATTTGAAAGGACACTATCTAATTCAAGTTCAGAT
TCCGACAGGAATATGCGGAATGAGAGAAATCAACTTTCAGATTCACTCTCTCACAAAAAG
CCAGTAAGTAGTGGGATGGTTTCATATTTGGTTGACAGGAAGGCTGAGAGGGAACCAGTG
AGCATTCCATCGCCAAAGCACCATGACTTGGACTTGTACAGAAATACTAATTTACTTGTA
GATGAAAACCAACACATCAGAGAGTATAACGCAGTTCATGAAGACGATATCTCATATAAG
GATGAACATAAGCTTCCATACCAATCTCCAAAGTGGATTCCACTAAAATCTCATGCCGAT
GCAATGATAAATCCCAAAAAAGGAAACTATGAGGACGAAGCCGCACGCTCCACAACTTCT
GCTGAGAATTCAAGTGCACGTTCATCAGGGAGGACTAGAAGAGCATGGGGGGCCTGA
>EVM0000005
ATGGAAAAACAAATCAACCTTGAGACTGATGCTCAAGACAATCCCCCCAACTCAGCTTCC
ACTACCACCTCCGCCACCAAGAGGACCACCTCCGCCTCCTCCACGCCCATTTCACACACT
AACCGAAGCTCCAAGAAAGAAGAGAATTCTATAGCTATAAAAGTATCAAGAAAAGCTCAA
GAATTACAAAGTGGCAACGAGGGTAGTAAAAGGCGAAAGACCGCCGAAAATGAGAATAAC
GGGAAGCATCCAACATATAGAGGAGTAAGGATGAGAAGTTGGGGCAAATGGGTGTCTGAA
ATCAGAGAGCCAAGGAAGAAATCAAGAATATGGCTTGGGACATACCCTGCAGCTGAAATG
GCAGCTCGAGCACATGATGTAGCCGCGTTAGCCATCAAAGGCAGCTCAGCTTATCTCAAT
TTTCCTGAATTCGCTCACGAACTTCCTCCTCCACTCAGCAAGTCCCCCAGGGACATTCAA
GCTGCAGCCGCCAAGGCAGCGGCTGCTTCGTTCACTGAAACAAGATACTGTGAAGGTGGG
GGCGAAGCCGAGCTTAACGTTTCGAGTTTATCAGATAGTTCGGCCATGGACAATACACAA
AAATCAAGCGGTTCTCCTTCTACTGATTTTGATGATACATTGTTTGACCTTCCTGATCTC
TTCAACGATGGCGTTCATCACAGTGATGGGTTTTGCTATTATTCTTCATCATGGCAATTA
TGTGCAGCCGATACTGGCTTCCGGCTTGAAGAGCCATTTTTATGGGAGTGCTAG
>EVM0000006
ATGAACCACCAAAAACTACTCCCCGTTCCGTTCTTCCCTCAACCCGAAACATGTCCAATG
TTTCGGCTCCTGACTGAAAATTCAACGTTTTGTGGTTCTTTTTTAGAACCCCAAATTTCA
TTTTCTTCACCTTTTACCTTTAACAACTACAACCCCACAAATTGCTCTCCTGTTTCACTA
GATATCCCGGCTGCTGTTTCGCTCTCTGATGGATTCAAGAAATCACCAGAAACAACACCG
GTCCTTGATGGTATCGGTGCTGTTGTCGGTCAACAAGTTCTTTTTGGCAAGAACGATACC
AAGAATTCAGAAGCATCGAAGCTTTCTTCAATTTCTCAACGTACCGGGTCAAAAACAAGT
AAACAAGAGAGTGGCGCTATGAGAAACAGTGTTAGTGACGGGGTTTCAACACAAAAGGCC
TACAGAGGAGTGAGAAAGAGACCATGGGGGAGGTGGTCAGCTGAGATAAGAGACCGGATA
GGAAGGTGTCGCCACTGGCTTGGAACTTTCGACACCGCAGAGGAGGCAGCGCGTGCTTAT
GACTCAGCTGCTAGAAGACTTAGAGGAGCAAAAGCAAGAACTAACTTTGAAATCCCTCCT
GTTTTGCCTACCATATCTCCTTCCTCTTCTCCACCAAGCGCATGCTCGGGCTCAATCTGT
AACAATAACGCAGAAGCGAGGAAGAGGACTAAGGTCTGTAACCACAGCAGCAAAATGATC
GGTAGGAAGTGTGCAGTTGTCACTTCTGTGGCACATTTGTTTAGTGATTTTGAAGGGAAA
GGAACTAGTTCCGGTGGCAACATGGAGCTCGAGTTGAAGTTGGGAATGGGTCCTGATGGT
TATCGAGGTGGCAACAAGATCGCCTCCGGCGCTCCTCCATATATGGTGGTTTAG
>EVM0037582
ATGGAGACAGTTAAATGCAGGTCACTCCCGAACAACAAGAGCAAGATAGCAAGAACATTC
CAAAAGGTGATCAACCTCAAGACCGCAACAAGAATTGCTTCGAATAATGGGATTGGGATT
TGCTTGCTAACTCCAGAGAACAAATTTGATCAAGATGATTTGAACACCACCTGCAAACCT
CAAAACAGAACTGATAATCACAAGCAGAAAGATGCTAGGGCCAAGCGCAGAGCAATCTTG
GAGGCATTGCTGGCAAAGCTGTTTGCAAGCATTACTGCCATTAAAGCAGCTTACGCAGAG
CTACAAATGGCTCAAAATCCTTATTCTAGTGATCTTATACAAGCTGCGGATCAGGCGGTT
GTTGATGAGTTGAAACAGTTATCAGAACTTAAGCGTAGTTTTTTCAAGAATGAGCTTCAC
CTTTCACCGGAGGTGACTATGATGCCGGCAGAGGTTCATGAACAGCAGAGCTTAATGAAG
ACCTATGCGATCACAATCAAGAAACTGGAAGCAGATGTCGAGGTTAAAGGCTCGGACATT
GGTTCACTCAAGAAACAGCTCGATGAGGCTGGTGCGTTTAACAAGTCTCTTGAGAAGAGA
CTAAATGCAAGTGGGCCTCTATCAATGTTTGACAACATCCAGTTTTCACTCCTGAATCCA
ACCCATTTTGTTCAATTCTTGCATTATACTTTAAGATCTATGAGGAGTTTTGTGAAATTA
ATGGTTCGTGAAATGGAGGTAGCCCACTGGGATATCGAAGCAGCTGCAAAAGCAATTCAG
CCAGAAAACATCGTCTTTGCAAAGCCAAGCCACAGGTGCTTTGACTTCGAATCTTTTGTG
TACAAAACGATGCTTGAAGGTTTCAATCATCCAAACGAAGAGCATCGGAGTGAGAACTAC
TACTTCAATGAATTCAGAAAGATCAAATCTGTAAACCCAAAACAGTTCTTGACTCATAAT
CCAGACTCATCATTTGCAAGGTTCACAAGGGCTAAGTATCTTCAACTTGTCCATGCAAAA
ATGGAGTGCTCTCTGTTCGGGAATTTAAACCAGAGAAAGCTAGTGAATTCTGGTGTATTC
CCAGATTCTGCTTTCTTTAATGCATTTCTTGAGATGGCTAGAAGGGTATGGGCCTTGAAT
CTCTTAGCTTTCTCATTTGGTGAGGATGTAAGTGTTTTTCAAGTAAGCAAGAATTGCAGA
TTCTCTGATGTCTACATGGAGGCTGTAACTCAAGACTCGGCATTAGAAACTCCCAATTCT
GATTCTGATCTCCGGGTGGCTTTCACGGTGGTTCCTGGATTCAAGATAGGCAAAACTGTG
ATACAGAGTCAAGTGTACCTGTCTCCGCACACAGACTCACTCAATCTTATGCTTGATTTT
TATCAAATAGAATGA
>EVM0037580
ATGAGAGATGAGGCACTCGAGCCTGCAGATCTCAGTAACAGGATATTGGTGGTGGATGTT
GGTGGCGGCACTGGTTTCACCACTTTGGGTATAGTTAAGCATGTGGATGCCAAAAATGTT
ACCATCCTTGATCAATCTCCACACCAACTTGCGAAGGCAAAGCAAAAACAGCCTTTGAAG
GATTGTAAAATTATCGAGGGCGATGCTGAGGATCTAGCTATTCCTACTGATTATGCGGAT
AGATATGTGTCTGCTGGGAGTATTGAGTACTGGCCTGATCCACAACGTGGCATCAAGGAA
GCATACAGGGTTTTGAAACTAGGGGGTAAAGCCTGCTTAATTGGTCCGGTGTACCCAACA
TTCTGGCTGTCTCGCTTCTTTGCTGATGTTTGGATGCTCTTCCCGAAGGAGGAAGAGTAT
ATCGAATGGTTCCAGAAGGCTGGATTTAAGGATGTTCAACTGAAGAGGATTGGCCCAAAA
TGGTATCGTGGTGTTCGTAGGCATGGGCTGATCATGGGATGTTCTGTGACTGGTGTTAAA
CCTGCATCTGGAGATTCTCCTTTGCAGCTTGGTCCAAAGGCAGAGGACGTGACAGAGCCT
GTAAACCCTTTGGTGTTCCTTTTGCGCTTCATTTTGGGTGCCATGGCAGCAACGTACTAT
GTGTTGGTTCCCATCTATATGTGGCTCAAAGATCAAATTGTACCCAAAGGTAGACCAATC
TAA
>EVM0037584
ATGGTCTCTCTCAAGTTCTCCATTATCCTCCTCTCCTTGCTCAGCCTTGCTATTATCACT
CAAGCACAGGATCCCACTTTCCTATACGAATATTGCCCAAACACAACCACCTCCACAAGG
AACAGCACTTACCAGGCTAATTTAAATCTCATCCTGTCTTCGCTTTCTTCAAACGCAACC
CGCAACAACATCAATGGATTCTACAACGTCTCTGCGGGGCAGGCTCCTGATGTAGTCTAT
GGCATGTTTCTTTGCCGCGGTGATGTTAACAACAGTGTTTGCCAGAGTTGTGTCAACTTT
GCTACCAAAGACGTGCTCGAAAAGTGCCCAATTGAGAAAGTAGCTACGATATGGTATGAT
GAGTGTGAGTTGCGTTACTCAAATAGAAACTTCTTCTCTACTGTGGACCAAGACTTTACC
CTCTTCATGATGAGTCCGAACAATGTCACAGTCCAACCTGATCGTTTTGACCAGCTAGTA
GCAAACACCTTATATACGGCAGCTCGGGCTGCATCTGCTGCTTCAGGTGCTAAGAAGTTT
GCAGTTCAACAAGCGGACTATACCTTGATCCAAAATTTATACGCTCTTGTGCAGTGTACA
CAGGATCTATCCACTTTAGACTGTAGGAGTTGTCTTGATGGAGTTATTTCAAAATTAGGC
AGTTGCTGTAACAGAAGGCAAGGGGGAAGAGTCATATTTGCAAGTTGTAATTTTCGGTAT
GAGCTTTATGAATTTTATAATGCAACGGCAGCAGTTGAGGCTGTACCGGCTCCTCCGCCT
GTGACTCCATCTCCTCCTCCAGCTTCAGGCTCAAAGACAAGTGGCAAAGGAAAGAAGAGC
AACACAGTAGTACGGATCATTGTCATTACTGTCGTCCCAGCTATGGGTGTTATGATACTC
GTCATCTGCATCTGTTTATTCATAAGAACAAGAAAGCAAAGTGAAAAGGAAAGAGTTGAA
ACTATAGAGGAAATAGAAAGTGCAGAACCACTGCAATTCGCGTTCAGCACCATTCGAGAT
GCAACAGAGGACTTTTCAGAGAAAAATAGGCTGGGACAAGGTGGATTTGGTGCTGTTTAC
AAGGGAGTACTTCTTAGCGGACAAGAGATTGCTGTGAAAAGACTTTCTAAAGATTCTGGG
CAAGGAGATTTAGAATTCAAAAATGAAGTCTTACTGGTGGCAAAGCTCCAACACCGGAAT
TTAGTCAGGCTTCTAGGTTTCTGCTTGCAAGGAATTGAAAGGCTTCTTATCTATGAGTTT
GTGCCTAATGCGAGCCTTGATCACTTCATATTTGATCCAACCAAGCGTGTGCAATTGAAC
TGGGAAAGACGGTACAAGATAATTGGAGGAATTGCTCGAGGGCTTCTTTACCTTCACGAG
GATTCTCGAATTCGAATCATTCATCGTGACCTCAAAGCCAGCAACATTCTGTTAGATGAA
GAGATGAATCCAAAAATTTCTGATTTTGGCATGGCGAGGTTGTTCATAGTGGATCAAACT
CAAGGCAATACAAGTAGAATTGTGGGAACCTATGGCTATATGGCTCCAGAGTATGCACTG
CAAGGACACTTCTCGGTCAAAATAGACGTGTTTAGTTTCGGCGTGCTAGCTTTGGAGATT
GTGACTGGCATGGAGAAACTGGAGGGAAGGGGCTGCTCAAGATATTATAGATCCCGTTTT
GAGTAG
>EVM0037589
ATGAAGCCAACAGATATGTTTACGCAAGTGGGTTCTGTAATTGCGAGTGTTATGTTTGCA
TGGGCCATGTTCAAACAATATTGTCCATACAAATTGCAAGAATATATCGATAAATACTCC
AAAAGGGCCTTCACTTTCATCTACCCTTACATTCAAATCAGCTTCAATGAATTCACCGGC
GATCGTTTCATGCGCAGTGAAGCATACTCTTGCATTGAGAATTATCTCGGTTCTCGCTCG
TCTGCACAGGCAAAGCGGCTCAAGGCTGACGCTGAGGTTGACGATGAATTTCAGGGAGTC
AAACTTAAGTGGGCTGCAGGGAAACATATTTCCAAGACCCAGTCTGTTTCTTTCTATCCT
GTAACGGACGAGAAGAAGTACTACAGGCTCACTTTCCATAAAAGACACCGGCAACTTATC
CTCGGGGATTACCTGACTCATGTCCTGAAAGAGGGTAATGAAATCAAGGCGAGGAATCGG
CAGCGGAAGCTTTACACCAACAGTGGATCATACTGGAGGCATGTGCTTTACACCATCAGT
GAATCATGCTGGAGGCCCGTGGTGTTTCAGCATCCGGCAAGTTTCGAGTCGCTTGCAATG
GAGGCGGCGAGGAAGCAGGAAATCATCGATGATCTTCTTGTATTCAGCACGGCTGAAGAG
TTCTATGCAAGAATCGGAAGGGCTTGGAAGCGAGGGTATCTACTTTTCGGCCCACCAGGG
ACTGGTAAATCAACCATGATTGCAGCCATGGCCAATCTTCTGAACTATGATATCTATGAT
CTCGAACTGACTGCTGTGAAGGATAACACCGAGTTGAGGAAGCTGCTGATCGATACAACG
AGCAGGTCCATTATCGTGATTGAGGATATTGACTGTTCGTTTGATCTAACTGGTCAAAGG
AGGAAGAAGAAGGAGGGAGAGGGGGATGAGAAGGATCCGAAGCTGAAGCTGCCCAAGGGA
GAAGCAGAAACCAAACAGAGTCAGGTCACTCTTTCAGGGATTCTGAATTTTGTGGACGGA
CTTTGGTCGGCTTGCAAGGGTGAAAGACTGATTGTTTTCACGACTAATTTTGTGGAGAAA
CTTGATCCAGCTCTCATCAGGAAAGGAAGGATGGACAAGCACATAGAATTGTCCTACTGT
AGTTTCGAAGCATTTCAGATTTTGGTGAAGAATTACCTTAAGCTCGAGTCCCACCACTTG
TTCGCCAGAATCCAGGAGCTGTTGGGGGAAACGAAAATGACTCCGGCTGAAGTAGCAGAG
CATTTGATGCCGAAGACTATTTCCGGCGACGCCAAGGTTTGCTTGGAGGGCCTAATAGCA
GCACTTGAGAAGGCGAAAGAAGACGCTATATTGAAAGCTGAAGAAGAAGCAAAAGAGAAG
GAAAAGGAGAAGGCAAAAGCTGAAGAAGAAGCAAAAGAACAGGGAAAGGAGAAGGCAAAA
GCTGAAGAAGAAGCAAAAGAACAGGAAAAGGATTCATCAAAAGCTGAAGAAGAAGCAAAA
GAAAAGGATTCATCAAAAACTGAAGAAAATGAAAAGAAGAAAGTAAAAGAGAATGGTTTT
TGCGACAATGGAAATGCAGAACTGAGCAACAAAGAAAAGAAGTAG
>EVM0013538
ATGATGTTGAGATCGTGGTACAGACCGTTAGAGAGGTGTTTTGGTCGGGTAGCGGGTGGT
GGTGGTGATGGATTGATGTGGCATGCGGATTTAAAACAGCATGCGTCCGGTGATTATTCA
ATTGCAGTTGTTCAAGCAAATTCTAATTTAGAAGATCAAAGTCAGGTTCTTACGTCCTCC
TCCGCTACTTATGTTGGTGTTTATGATGGCCATGGTGGTCCTGAAGCTTCCCGATTTGTT
AATAAACATTTGTTTCCTTACATGCATAAATTTGCTACAGAGCATGGGGGGTTATCAGCT
GACGTGATAAGGAAGGCATTCAATGCAACCGAAGAGGAATTTTGTCATTTAGTGAAGCGA
TCGTTGCCAATGAAGCCGCAAATTGCTTCTGCTGGATCATGTTGTTTGGTTGGTGCAATT
TCAAATGATGTGTTATATGTTGCGAACCTTGGGGACTCCAGGGCAGTTCTTGGCCGAGGA
GTTGATGAAGATAAGAAACAAAAGGTGGTGGCAGAAAGGTTATCAACCGATCACAATGTT
GCTGTTGAGGAGGTGAGAAAGGAGGTTCAGGCACTTCATCCCGATGATTCACATATTGTA
GTCTATACTCGTGGAGTTTGGAGGATTAAGGGCATTATCCAGGTATCTAGATCCATTGGT
GATGTGTATCTGAAGAAACCAGAGATTAACAGGGACCCGATTTTTCAGCAGTTTGGGAAC
CCTATTCCTTTGAGACGGCCAGTAATGACACCAGAACCTTCCATTCTTATTAGAAAGTTG
AGGCCAGAAGACCTGTTCCTGATCTTTGCTTCAGATGGCCTTTGGGAACAATTGACAGAT
GAAGCAGCTGTGGAGATTGTTTTCAAAAACCCAAGAGCTGGAATTGCTAAGAGATTGGTG
AGAGCTGCAATTCAGGAGGCTGCAAAGAAAAGAGAGATGAGATATAATGACATAAAGAAA
ATTAAAAGGGGAAATCGGCGGCATTTTCATGATGATATCACTGTGATTGTCTTTTATCTT
CATCACCAAAAAGGTTCCTCCAATGGTAGACTGAAGAATAATGTTGCTGGCTGCACCAGT
GCTCCAGTCGACATTTTCTCCCTTAATGCAGATCAAGCAGGGGTGGACTTGCTGCAAACA
ATTTCCTGA
>EVM0055970
ATGCATTCACCTCGTACTAGAGAGGCCTCACAAGCCTGCTTCCATAATTTATGTCACTTG
CCTTTTCTTGGAATTCCTGAGCCCCAGAGCTCAACATCCACAACCACTGCTGCTTCATAC
CGCCATGTTTTTGAAGATTCCATGGCGTCGTCGATATATCCAAACTCTCAGTTCATCAAC
CATGAGTCCTTCCCTTCATTGCAAGAATCGTTCTCCCATTTCACCAAGACATTTCCACTG
TATTCTCAGACTGATCAGGCTGACAAAATCCGAGAGCAAGAATACTACCATCTGTCCCAG
TCCAACCATGTTTGTCTTGATTATATTGGCCATGGCCTCTTCTCGTACTCTCAACAACGA
AGTTACTCTCAGGAAGCTACATTTGCCTCAGCATCATCTTCTTCCCTTCCATCTCGGAGA
TATTCCCCAAGTTTGGAAACGCCTTTCTTTGGTATTTCCTACAAGGCAGCAAACTTACAT
TCTCAAATACAATATGGTAGCCACGAATCCGAACTGGAATGCAAGATACAGAAAAGAATT
ATGGCATTATTGAATCTCTCTGAAGATGATTACACGATGGTTTTCACTGCCAACCAGTCA
TCCGCATTCAAACTTCTTGCAGACTCTTATCCCTTTCAGTCAAATCATAATCTTCTTACA
GTATACGACCATGAGAATGAGGCAGTGAAAGTTATGATTGAAAGCTCCAAGAACAGAGGA
GCACAGGTCATGTCAGCTGAATTCTCATGGCCTAGTTTAAGAATACATTCAGGGAAATTG
CTAGAGAAGGTAAGACGTAGAAGGAAGAATAGGAGGGGACTATTTGTTTTCCCACTCCAA
TCAAGGGTGACAGGAGCTAGGTATTCATACCTCTGGATGAACATGGCTCGGGAAAATGGA
TGGCATGTCTTGCTTGATGCTTGTGGCTTAGGTCCTAAGGATATGGAGACCCTGGGCCTC
TCCCTCTTTATGCCAGATTTTCTTGTCTGCTCTTTTTTCAAGGTTTTTGGTGAAAATCCA
TCTGGTTTTGGCTGTCTATTTGTGAAGAAATCTAGTTCTTCAATTATAAAGGATTCAGCT
GGTACAGGCTTAGTGAGGCTTGTCCCAGCTAGGCGACCTTCTCAAATTTCAAAAGAGTCA
GTTAATGAAGACACAGAAACTGAAGAAAAAGCAAAACAAGAGTTACATGATGATGATAGT
TTGCAAGGCTCCCCCTCAGGTCCTATGTCCAGGCAGCAGACATGTGAGAAAACTTCTGAA
CTGCAAGAAACCAAAGAGATTTCACTAAAACACAAAGCACCAGAAATTGAGGTATCCGGG
GCATCATTTGAATCCTCCGAATCCCAAATCATTGCAAGCAGTGGAAGTGGGTATTCATAT
CCTGAATGTAGAGGCTTGGACCATGCAGATTCATTGGGCCAGATATCAATCAGTGCTAGA
GCGAGGTACCTCATCAACTGGTTGGTAAAAGCATTAACGAGTCTTCAACATCCACATTCA
GAAAATGGGCATCCCCTGGTCAGAATCTATGGTCCAAAGGTAAAATTTGATCGAGGACCA
GCAGTTGCATTCAACGTGTTTGACTGGAAAGGAGAAAAGGTAGACCCTGCCATTGTGCAG
AAGCTTGCTGATCGAAACAACATTTCTTTAAGCTGTGGATTTTTGCACCACGTTTTGTAC
TCAGACAAATATGAACATGAGAGGGCGCAGATACTAGAGACAAGAACAAGTGAAGGAGGA
GCAGTTTTAAATGGGAAGAGAGTTAAACTTTATTCAGGAATCTCTGTTGTCACAGCTGCT
CTCGGGTTCCTGACTAATTTTGAGGACGTTTACAAACTCTGGGCATTTGTTTCACTGTTC
ATGGATGCAGACTTTGTGCAGAAAGAGAGGTGGAGATATACAGCTCTGAATCAGATGACA
ATTGCAGTTTAG
>EVM0013539
ATGGCCGCACCTGAAGCCCCTCTCCGTTACGTCGGTATTGTTAAAGAGTCCCCTGCTTTT
CGACTCATGAAACAAATGGGATGGGAAGAAGGAGAGGGGTTAGGGAAAGATAAACAGGGG
ATCAAGGGCTATGTTAGAGTAAAAAACAAACAGGACACTACAGGTGTTGGAGTAGAGAAG
CCTAATAACTGGGCATTTGATACAACTCAATTTGATAGCATCCTTAAAAGATTGAAAGTG
CAAGCTGTGCAAAGTAATGATGAAGTTTTTCCGCGTCCAACAGAGGCTCTGAAGGAGAAC
AGCAGTGAAGAAAAAACTGAGGCTGATGCAACTAATGATGCTAAGGAACAAGTTGTCAAG
GCTACTCGAGCACGGGGAAGATATCATAAAAGAGAGAGGGGGAAGCTCGTCAATGCATAT
TCTTCAAAGGATCTCTCAGGGATTCTTGTAAAAAAATCTGAGGAGTTACCTCAGCCAGAT
CCAAATCCAGACAATGAGTTGGAGTCTGAATCTGCATTTGAGAGTCAAACATGGTATCTT
GGAGGAAACAAGGTTGAAGATCTTCCTCCAGATTGGTGGGGCTTTAAATATGGGTTTGTA
TCTGGTGGTTTACTTGGAGCAAAGCCTACCAAAAAGAAATCAACCAGAACTGCTGATATG
CACAATCATAATGAAAGGGCCATGTTCTTTGAAGAAGATCAAGAGAACCTCTACAAACTT
GTCCAGGATAAAGCTACATCCGGAAAGCAAGGACTGGGTATTAAGGATCGGCCAAAGAAA
ATAGCTGGCGTTCGCTTTCAGGGGAAAAAGACCACCTTTGACAACAGTGAAGATGAGGAT
TCTGCAGATTATGATGATGACTCCGATGCTGATGACGATGTTTCTGCTGATTTCCCCTCA
GCAAAACAAAATTGTGACATTCTGGAAATGGAAAATGTTGAAGTGAAAATTGTTGACAAG
GATTCTGTTGATTTCTGTATATCAGGAAAACGTAAACGCGAGGACACTCCCAAAATGCAG
GAAATTAATGAACAGAAAGTGAAGTTGAAAAGCCTGTGTAAAAGGCTCCTGCACCAGGTG
CCGGGAGAGTCATTAAAGCTTAAAAAGCTGAAAAGTCTGGTTGAAGAACACTCACCTGCT
GTTTTCTCAAACTTCACTTCCAGGAGAGTTGCTGTTGCTTACTTGAAGCAAAAGCTGGAA
GGCTGCAAGAAGTTCTCCGTTGAGGGAAAGAGAGTGAGTCTAACATCCAGGAGAAGCTGA
>EVM0045439
ATGAATGATTTAGAGGATTTTCTATGGGGTTTCTCTATTATTTCTCTTGCTCTCTACTTT
CTTAGAAGACTAAGAAAGGCCATTTCTATGGCCTCGTTAAGCCTTACATCCCCTCAATCT
TCTTCTCCTCCTCCTCCTCTCTCATGGGTTAGCCAGTTTTTTCTTGGAAAACGAAAGGTC
CCTTTAATCACAGACGATTCAGAAACAAAAGTTCTTGTGCATGATCAAGAAAGTCACGTT
TCACAGGAGATCAGTCAAAGTGGTGACATGAAAAGTAAAGGTTTGGGCTTTGAAGAGAAA
ATCATTCGAGAGGGTTTGCGTGATAAGAGTTCACAAAAGAATTCTGATGTTTTGATAAAG
AAATTAGGACCGGATTCTTTGAGAATAGTAAAGATTGGCGAAGGAGATCGTGGCAAGGGT
GCTACCAAGTTGAAGAAGAGGCCTGGGAGGCTGCTTGTGCCAGAATATTGTCCGAAAGTG
GAATTTTCTCAGGTAGACAGGAAGTTAGAAAGCAAAGAGTTCGAGGTTCGAGGGAGGGAT
TTCTGTTTGGCTAGCAAGAAAGGTAGGAGAGAAATCATGGAAGATGGGTATGGCACCATC
ATCGATATTTTGGGAGATGCAAAGCAGGCATTTTTTGCTGTGATAGATGGGCATGGAGGC
CGAGCCGCGGCTGAGTACGTTGCTGAAAATTTAGGAAAGAACATTGTGAAAGGTCTTCAA
AACGTAGGCTGCAAGGAAGATGGGAAATTAGAGGAGGCTATTCGAGGAGGCTACTTGGTT
ACAGACAGCGAGTTTCTTAGCCAGGGTGTCAGCAGTGGAGCCTGTGCAGCTAGTGTGCTG
TTGAAAGATGGAGAATTACATGCTGCAAACGTAGGTGACTGTAGAGTAGTTTTAAGTAGG
AATGGAATAGCCGATGCATTAACAAATGATCATAGAGCTAGCAGAGAAGATGAGCGCCTT
CGCATTGAGAATTCTGGTGGTTTTCTGCATTGCCGCAATGGAATTTGGAGAGTTCATGGG
TCCCTTGCCGTTTCTAGAGCCATTGGAGACCGGCATCTGAAAGAATGGATAATTTCTGAA
CCTGAGATCAAAAGGGTTCCATTAACTTCAGATTGCCAGTTCTTGATAATGGCCTCTGAT
GGTCTATGGGATAAGGTGAATGAGCAAGAGGCGGTAGATGTGATTTTAAGAGAGAACAAT
TCAGTAGAGTCTTGCAAAAAGCTTGTAGATAAATCTTTCAGCAGAGGCAATATGGATGAC
ATTACTGTTATGGTGATAAACCTTCAAAATTTTGTGACAAATGGTCGTTAA
>EVM0045431
ATGGGAAGCTGTGTTTCCACACCTGCAAAACTAGTTCATATCATCTCCAAGAGATCATTC
CACGATGTCCGTAAACCTCTACCCTCACCGGATCAGAACGATACGGTGGTACAAACGCCA
AGAGCTCTTCAGATAGCATCAGTGATCAAGGAGCCTACAGGTCAAAACATTCATGAAAAA
TATACGTTTGGAAAAGAATTAGGAAGGGGTGAATTTGGGATCACGTACCGATGTTTTGAC
ATCAAAACAGGTGAAAAATATGCATGCAAGACCATATCTAAATCCAAACTGAAGTCAGAA
ATTGATGTGGAGGATGTTAGAAGAGAGGTGGAGATCATGAGGCATTTGCCTAAACATCCT
AATATTGTGAGCTTCAGGGAGGCGTATGAGGATGGAGATGCTGTTCATCTTGTTATGGAA
CTTTGTGAGGGAGGTGAGCTTTTTGATAGGATTGTTTCCAAAGGGCATTACTCCGAGCGT
GCCGCAGCAATGGTTACCAAGACCATTTTGGAGATTGTCAAGGTATGCCATGATCATGGA
GTGATACACCGGGACCTAAAGCCAGAAAATTTCTTATTAGCAGATGCAAGTGAAAGCTCC
CAATTAAAAGCAATTGATTTTGGCCTCTCCATATTCTTTGAACCAGGCCAGCGTTTCAGA
GAAATTGTTGGAAGTCCATATTACATGGCTCCAGAGATTTTGAGAAGAAACTACGGGCCA
GAAGTTGATGTGTGGAGCACGGGTGTTATCCTTTATATCCTACTTTGTGGAGTCCCTCCA
TTTTGGGCAGAAACCGAGGAAGGGATTGCGCACGCAATTGTCTGCGGTGAAATAGATTTC
ACAAGGGATCCTTGGCCTAAAGTTTCAGAGGAAGGAAAAGATCTAGTGAAGAAGATGCTT
GATCAAAATCCTTACAACCGATTAACAGTTGAAGAAGTTCTTGAAATTCCATGGATACAA
AATGCAAGTGATGTCCCTAATATCTCTCTTGGAGAAAATGTGAGAACAAAGATTAAGCAA
TTTTCCTTGATGAACAAGTTTAAGAAGAAAGCTCTCAGGGTGGTAGCAGACATCTTATCG
GACGACCAAGTAGATAAAATCAAACAAATGTTCCATATGATGGACACAGATCAAAATGGA
GACTTGTCATTTCAAGAACTGAAAGATGGCCTAAACAAGTTCGGACACCACTACGTTCCT
GATCCTGATGTGAAGCTATTAATGGATGCTGCGGATGCTGACGGCAATGGCTCGTTAAGC
TGCGAAGAGTTTGTGGCAGTGTCTTTTCATCTGAAAAGAATCGGCAGTGATAAGCATCTC
ACTCAAGCATTTAGATTCTTCGACAAGGACCAAAATGGATTTATAGAGTTTGACGAACTG
AGAGAAGCCATGTCAAATGATGATCTAGGTCCAAACAATGAGCAAGTGATCAGAGACATC
ATATTTGATGTTGATCTAGATAAGGATGGTCGGATCAGTTACAATGAATTCAAGGCAATG
ATGAAAAGTGGTTTGGATTGGAAAATGGGTTCTCGTCAGTATTCCAGAGCAATGATGAAA
GCACTTAGCATTAACCTGCTAAAAAATGAATCCAAGCAAATGAAGTAA
>EVM0031988
ATGGAAACTAGTCTCTGCTTTCCCCCTCTGCTGCTACTGCTCCTCGGTGCCATATTTTCC
TTTCACTCTCCGGTTATTGCAGTAGAAACAGTTTCCGATCTCAAGCTAAACTCCAGGATT
CTTCAGGATTCAATAATAAAAAAAGTCAATGAAAATCCCAAAGCTGGATGGAAAGCTACC
ATGAACCGTCATTTTTCCAATTACACTGTTACCCAATTCAAGTATCTTCTTGGAGTCAAA
CCAACGCCAAAAGAGGAACTGAGGGGAATTCCTGTAATAAGTCATCCAAAATCCTTGAGA
TTGCTGAAAGAATTCGATGCCAGAACAGCTTGGCCGCAGTGTAATACCATTGGAAGAATT
CTAGGTCAGTTGCTTTCTTGCTTTCTAATTTTTGGTCATTGTGGGTCCTGGTGGACATTT
GGCGCTGTTGAATCACTATCTGATCGATTCTGTATCCATTATGGCATGAACATCTCTCTG
TCAGTCAATGATCTCTTATCATGCTGTGGTTTTTTGTGCGGACGTGGTTGTGATGGGGGG
TATACAATCTCTGCATGGAGATACTTTGTCCACCGTGGTATTGTTACGGAGGAGTGTGAT
CCATACTTTGATGATATTGGCTGTTCCCACCCTGGTTGTGAGCCTGGATATCCCGCACCA
AAGTGTGTGCGAAAGTGTGTCAATAAGAACCAGCTCTGGAAGAAATCGAAGCACTATGGT
CTCAAGCCGTACAGAATTGATTCTGATCCCAACAGTATCATGGCAGAAATTTATAAGACC
GGGCCAGTTGAGGTGGCCTTCACTGTTTATGAGGATTTTGCTCATTATAAATCGAGAGTC
TATAAGCACATAACTGGTGGCATGATGGGAGGCCATGCTGTTAAACTTATTGGATGGGGA
GCTTCTGAAGATGGGAAGCTTATTGGGTATCTTCTTGCCAACCAGTGGAATAGAGGCTGG
GGTGATGATGGTTACTTCAAGATTAGAAGGGGAACAAATGAGTGTGGTATTGAAGGAGGC
GTCGTTGCTGGTTTGCCCTCAACCAGTAATCTTATCAGGGAGGTTGTGAGTATAGATGCT
CGTGAGGATGCTTCGGCTTGA
>EVM0041954
ATGGAAGCAGCAGCAGTCTTCGCTGGTCACAAAAGAACCTCCTCCTTTAGTCTCCGTTGC
CCGAGTCTCAATTTCCTACGCCTCCGCCGCATTTTTGATCTTTTCGACAAGAATGGCGAT
GGCATGATCACCATCCAGGAAATTAGTCAGGCACTCAGCCTTCTTGGTCTCGAGGCTGAC
TTCTCCGACCTTGAGTCCACCATCAAATCTCACATCAAGCCTGACAGCGTTGGCCTTTCT
TTCGAAGATTTTGTCTCCCTTCATCAATCGCTGGACGACAGTTTCTTTGGTTACGATAGT
ATTGCATCCGAGGAGGAGGCTGCAAATGAAACTGGAGATCAGGCTAGGATGAGACAGGAG
GAATCTGATTTGTCAGAGGCATTCAAGGTTTTCGACGAGGACGGGGATGGTTACATATCA
GCTCGCGAATTGCAAGTCGTGTTGAGGAAGTTGGGATTGCCTGAAGCCAAAGAGATTGAC
AGAATTCATCAGATGATCACCTCTGTCGACCGTAACCAAGATGGTCGTGTTGATTTCTTT
GAGTTTAAGGACATGATGAGGAGCGTTCTTGTTAGGAGCTCTTGA
>EVM0009409
ATGGATGAGGACGGGACAAGGAGCAAGGATGAAGGAGGAGAGGTCAAGTATAGAGGCGTA
CGGAAGAGGCCATGGGGTAAATTCGCGGCGGAGATACGTGATTCAACCAGGCACGGAGCG
AGGATGTGGCTGGGGACTTTTAACACGGCGGAGGAGGCAGCAAGAGCATATGACAGAGCA
GCTTATGCAATGAGAGGGCACTTGGCCATTCTTAATTTTCCGAACGAGTATCCCAATATG
GCAAGTGCTGGTTCCAGCAGCTCTACTCGCTGTTCAGGTTCTTCTTCTTCTTCATCATCA
ATGCAACGAGAAGTTTTTGAGTTCGAATGCTTGGATGATAAGTTGCTCGAGGACATGCTT
GAGCAAGAAGAGAAAAGGAGTCAGAAAAAGTAA
>EVM0041956
ATGGTTTGGCAATCAATGGATGTTGGGTGCTTAGACTTGGGATGCATATCTGTGTTAGAC
AAGAACACTGGTCACACTGTTCTTGATTCTGTTAACAAAGAATGTGATTCGAGCGAGAAG
GTTTCTTCGGGTTCTAAGTCCGGAAAGAATAAATCACCGAAAGGGACTGGCCAACCAGCA
TTGAATGCTCTAAACAAATTTACATCCCAAATTAAGAAGCCTTCTCACCGTAAGAATTCT
CCCATCAACTGGTTCCCACGTAAAAAGGGGGACTCCTACTTGCAGAGGAAAATCAAAATG
CTGCAGGAATTAGATGGAATGAGTATGACTCTTGATGAGGCGCTTGGTGATTCAAATCCA
CATTATTCAAGAGTACTGAGAGAGAAAATTGCAGCAAGAGAGGCTGCAAACAAAGCTGTG
GAGGCTCGAAAAGCTGCAATGGTGGAAGCATCTTGGTGTCGGATACTAAAAGCAGCCAGG
ATCCAAAGCAAAGAAGCAGAAGAGCTGCTGCCTAAGGCAGAGATAACCGCAGCCGAAGCA
TTCGAAGCGGCAAAAGCTATGGAAGTAATCATGTTCGATGTACCAAATAGCCCCCAGGTG
TCCTGTCAAGTTCAAACATCTACTGTTAGTGGAGGGGGATCTACACCTTGTACGGTCACA
ACTTCTTTTGCAAGCGCATTTGAGGTAGATAAACAAGTAGCTGCAGCAGTCAAAACTGCA
TTTACCAGGCTTGCAAATTGTCCTACTTCTAACAAAGAAGAATTTAAAGATCTGCTGCGA
AAAATCAATCAGAATCCAGATTTGGATGATAGTAGTTCTGATTTTTCAGATTGTGAATTA
GAGTCTGGGCCAGAATTTGAACCTCTATCTCGAGACACGGATTTTAAGTTGCCGATTCCT
GGGATAAGACTCAAGAAATATAAGAGGAGACAGTCTTTGGACACGTTGAATATGACCACG
CTTGTGGATATGATGTTTGAGAGGCTTAGATGTTTGAATGAAGATGAACTTTCTTCTCTG
GCAACAATTGTTGCTACGTGTGGTTTAAATGCTGCCTTAGCAGAAGTGGGAAACAGCAAG
GTTCATGGTCCAGGCTCTGCTGCTGATTATAACTCGAGTGAAGCTGTTAACCGTCCCCGA
AGAATGTCTTCCGTTAGAAGGAACGAGGTTCAGTTGGAACTCCCTAGTCTAGACAAGTTC
TTGGTCAAGCACGTGTCAAAACTTGAAAGAGAAGTGCAAGAAGCTAAGGATAGGAGGAAG
AATGAACTCAAGGAAGGGGATCAAGGGAATACACATAAAAGTGGTGATGGAAAGGTCATT
TTAGATGGTAAAAAGACTTCATCCGAGAGTATTAATGATCTGGAAACTATTCTTGTGAAG
CATTCCTCAAAGTTAGACAAAGAGATTGAAGAGGCAAAGAAAAATACGAGGAAAAGTTTC
GAAATTATTTCAAAGAAACCGGCAAGTGACTTAACCATATCCGAGGGCATTTCCGACCTG
GGAAGTATGTTGATTAAGCATCCATCAAAGCTTGAAAAGGAAGTTCAAAAGATAAGAAAA
AACCCAGGAAAAACGATTGACATCGATGGCAAGGAACTTGGAAGAGCATCGAACTTTCAT
AGAAAATATGTTCCAGAGGTACCGAGCCTGGATAAAATTCTGGTAAAACATGTGTCAAGA
CTAGAAAAAGAGGTTCACGAAGCAAAAAACAGAAAGAAAAATGAATCAGATGAAGAAGCA
AGATTAGAGAAGGAAAATGTGAACTTGAATAAAGAAGAGAACGGACTGGAAACGGAGAAA
ACGCAAGCACAGCTACTGGGAATCAACTGTGGAAATTACAGGCACCAAAACGAATTCGGA
GGAAATGTTACTGCAGATTGTGAGGGCTTGGACAGAGTTCTGGTCAAGCATATCTCTAGA
CTAGAGAAAGAGAAAATGGCATTGAGTCTAAACCAAGAAGAGATGCATGTGGCAAGAAGT
GGCAGAAAAGCTCACATGCAGAAGAATGAAGGTGGTCTGGACCAAATTTTGGTTAAACAT
AAATCAAGGCTCGAGAGAGAGATGGCTTCTGCTCAGCAATCTGGAGAAGAAGTGACAGCT
AGGCTCTCCGTATCTCGTAGAGAAGCAAGGGAGAGAGAGTTGCAAGAAGCATGGGGAGGG
TTGAGTTTAGGAAATTCCATCCGCCCACATCTCTCCAGACTTGAAAGGGACAAGGCAATC
TTGTTGAAATTTTTCATATTGGTTCTTCAGGCGGCTTGGATTAAAGCTGAAGAAGAGGCA
AGAAGGCGAGCCATGGAGGAGGAGCTGTAA
>EVM0041951
ATGGCGATAGAGTTTAGAGCACTGCCATTAACTTTTGTAGCACACGTGCTTGCAATTGCT
GGTGCTATTATGGTCCTGGTCTGGACTTTATACTATAGAGGTGGCTTAGCGTGGGACTCT
TCCAATAAGAATCTCATCTTCAATCTTCATCCTTTTCTGATGCTAATTGGCTTCATTATC
ATTGGAGGCGAAGCCATCATAAGTTACAAATCCCTCTCTTTGAAGAAAGAACTTAAGAAA
GTGATCCATCTTGTTCTCCATGCAATTGCAATAATTCTTGGTTGTGTTGGCATTGCGGCT
GCATTCAAGAATCATAATGAGAGCAACATTGCCAACCTATACAGCTTGCATTCATGGCTT
GGCATAACCATCATTTCCCTTTATGGTATTCAGATGGATGAGGTGGGAGAAGGATCATCA
AAGAGAGAGAGGATAAGACAGCAAAAACTCAAGAGTGAGGAAGCTCATGCACAACAAGCA
GCGGAAGAAAAGAAGGCATCCATTGATGCTCGGTGCCTGAAAAAGACGTTTCCAGCGAAG
TCCTTCGAATTAAATAATCAAAGATGTAAATGCATGTCATATAAATAA
>EVM0041952
ATGGCATCGCTAGGCAACCCAAAAACTTGGATTCCGTGCGTGAAAAATAAAGACTGCCCA
CAATGGCGCTACATCATTTCCCCTCCGCCACCTCCCTTCGAATTCCCTGATGACAATTCA
TCAGGTCCAAAAATTTCTCCTCTTGTCATTGCCATTATAGGCATACTGGCCAGTGCTTTC
CTTTTAGTAAGTTACTACACCTTAATATCTAAATACTGTGGAAACAATGATCCAGCAAGG
AGAAGGGATCAAAGCCAGAGCCAAAATGAGGAGTTTGAGGGCGATCACCACCCCTCTCTC
CATGAGCCTTGGCATGTTGCAACAACTGGCTTAGATGAGGTTATTATAAGGTCCATCACA
GTATGCAGGTACAAAAAGGGAGATGGTTTGATTGACGGGACAGATTGCTCAGTTTGTCTC
AGCGAGTTTGAAGAAGATGAGAGCCTAAGGCTTCTGCCTAAGTGCAGCCATGCTTTCCAT
GTTCCTTGCATTGATACATGGCTCCGCTCTCACTCGAATTGCCCATTGTGTCGTGCCAAC
ATTGTTTTCTTTAGTGCTTCCCTGCCTCAATTGCCTCCTCCAGCGACTGAAACTCCTCAA
GGCAATGAATCTTGGCAAAATAGCCAACGATCCAATGACAATGTGGCTGTCACACAAGAC
ACGGAAAGGGTTGCTGGAGATGAGCAAGTGATGCAGAATCCTGCTGGGGATCCAAAGACT
CCGTTGCGCGTATTTAGTGATTTGGGAAACTTGGAAGAGAGATATACCATAATTGAGATG
CGAGATATTGATGGATATCAACGCATTAGGAGATCAGTTTCAATGGATCATCCATGTCAA
AGCCACGCTTCTGTCGCTGATACTTTACGCATGAGTCAGGATGAAGTTGTTCCAGTAGAA
GACTGTTCAGGAGGCGTTGGATCATCAAAACATTCAGCAGAAGACAGAAAATTCATGTTT
AGCAACAGAAGAAGAGTCTTGCATTGTGTGCTTAATCCCGTTACCATGAAAAGATCACTT
TCAAGCGGAAGATTCTTTCCTACCGGGCATGGACGAGTACATGATGCCACTAGTCCTGTT
TAA
>EVM0009403
ATGAAATATCTCCCACTCTTCTCTGTTGCAGCTATAGCAATGGAGTCTATATCTCTAAAG
CATGTAATCTTTACAAGAAATCAGTGCAATATCTTCTCGACGAATCAAAGAAAAAACCAC
CCATCGATCCCAAAAACTCATGTTAGGAGAAGATTTGGCTTTGGCAGCGTCAAAAACTAC
AAAAAATCAGATTTTCAAGATTTTCAGGGCTATGCAAAACCTTTGCGTCTTTTGCCAGCA
ACGGAAGTGAAAGTTTGTACAGAAACCTCACAAGAAAAGTTTCTTACATCTATCAAAGGA
TCTCGATCTTTGTTCAAGGTTAAGCTATGTACGAGTAATGTCTATGGCTCAAGTCTGAGT
GATCCTAATGCTGGAATACTCTTATGTTTGATAGACATGAATGGTGACTCAATATTGCAC
AGAATACCTGCGATTTTGAAGTCCAATTCTGCTAACTCGATGGACATGGTTGACTCTGAC
ACACTTCATTTCCAAAGAGGTTCAGTTGATGAATTCACCTTTGAGGGCCCCAAGATGGGG
AGGATCAAATCTCTTTGGGCCAGTGCTGAATCAGGTCAGTGGAGATTAGATGGTGTGAGC
CTGACTGTCATTAGTGCTTCTCAAGCTTCTCCTGAAGAAAATGATGGACAAGAGATCCAG
TATACTGGTTACCAGTATGAGTTCGAAACTGATGGTGTTTTGCTTGGGGAGGGAAGTGAC
ATATCCATGGTGGAACTTAGATCTTGCCATGTATCTGATTTATCTGGGGTTGACCCATCC
ACATTGTTGAGTAAAAGCCCTTCCATGTCAACTTCCCCACCTGGCAGCAACATTTCTAAC
AAAGAAAGCATGAGAGAATATGCTGGCCTGAAGTTATCTTTGTTATCCTATGATGCCATG
CTAGTTTTTGTGGGTGCAGCAATAGCAGGTTTCTCAGAAGGAGAAAATGCTGCTTTCGCT
TTCTTAATCGGTGGCATTGGTGGCTTTTTATATTTGCTGCTGCTGCAAAGGTCTGTAGAT
GGATTACCAGCTTCATCAATTCCCAGCAATATCAGTGGGATTGATCGCCTAGTTGAAGGA
CTTAAGGGTCCAATATCAAGCTTGGCACTGGCAGTAGGGTTTACTTATCTAGCAGTAAAG
TATAGCTCTGGCGATGCTCCCCCAGAGTTAACTCCAAAAGAACTTCTGGCTGGAATGTTG
GGGTTTCTTGCGTGTAAAGTGGCTGTAGTATTGGCAGCATTTAAGCCTATGAAAGTGGAT
TTCGAGGAAAATGAGTGA
>EVM0009400
ATGTTCAAGAAAGAAGAGTTCTTGAAGGAACATCAATATTTGAACGAGAAAGAAGTCTCC
CGCTCTGACTTCCCTCCTGATTTTGTCTTTGGAGTTGCCACTTCTGCTTATCAGATTGAA
GGAGCCAGCACAGAAGGCGGCAGGGGTCCTTGTATATGGGATGCTTTTGCACGGTCTAAA
GGAAACATACTTGATGGAAGCAATGGTGATATAGCAGTGGATCATTATCATCGATATGAG
GAAGATATTGAGATCATAGCCAAACTGGGATTTGGTGCTTATCGATTTTCCATATCATGG
TCTCGAATCTTCCCTGATGGTTTGGGAACCAAAGTCAACGATGAAGGGATTGCTTTCTAC
AATAACGTCATTAATGCTCTTCTTGAAAAGGGTATTCAGCCATATGTGACTTTGTACCAC
TGGGACCTTCCCCTGCATCTTCAGGATTCAATTGAAGGGTGGTTAAATAAAGAAATTGTA
AAATATTTTGCAATCTATGCAGATACTTGCTTTGCAAGTTTTGGTGATAGAGTTAAGCAT
TGGATCACACTTAATGAGCCTCTCCAAACAGCAATCAATGGTCACGACTCGGGGATTTTT
GCACCTGGAAGGCATGACCAACCATCAACAGAACCTTTTTTGGCTTCACACCACCAGATC
TTGGCCCATGCAGCAGCTGTTTCCATATACCGAAATAAGTATAAGGACAATCAAGGGGGA
CAAATAGGCTTGGTTGTTGACTGTGAATGGTCAGAAGCTAGTTCAAACAAAACAGAAGAT
AAAGCTGCTGCATCTCGACGTCTCGAATTTCAGCTTGGATGGTACTTGAATCCATTATAT
TACGGAGACTATCCAGAAGTTATGCGTGAAATACTGGGAGAACGGCTCCCAAAATTCACA
GAGGAAGATAAGGAGTTGCTTAGAAATCCAATTGACTTTGTAGGTCTAAATCATTACACT
TCAAGGTTCATAACTCATGTAACGGAGAGCCCTGAAGAAGCCTATTACTATAAAGCACAA
TCGATGGAGAGAAGAGCTGAATTTGAAGGGGGTGAGCCAATTGGTGAGAAGGCAGCATCA
GAGTGGCTTTATGTTTGTCCTTGGGGACTCCGGAAGGTTCTCAATTACTTGGATCAGAAA
TACAACAATCCCACAATATATGTTACAGAGAATGGTATGGATGACGAGGACATAGATGCC
CCACTTCATGAATTTCTAGATGACAAACTGAGAGTTCGCTATTTTAAAGGATACCTTGCT
TCAGTTGCTCAGGCAATCAAGGATGGAGTACAAGTGAAGGGATATTTTGCATGGTCATTA
CTGGACAACTTTGAGTGGGCTCAAGGTTATACCAAGCGTTTCGGTTTGGTATATGTGGAT
TACAAGAACGGGCTCGCCCGACACCCCAAATCTTCTGCTTATTGGTTCCTGCGGTTCTTA
AAAGGTGTTGAAGGGAAAAGCGGCAAAGAAGAGTGA
>EVM0049739
ATGGCAGGCAGTGCAGCAGCATCAAACTTGGAAGATGTGCCATCACTGGATCTCATGACT
GAGCTCCTCCGTCGCATGAAGTGTTCTGATAAGCCCGACAAGCGTCTCGTACTCATCGGC
CCTCCTGGATCTGGAAAAGGTACTCAATCACCAATCATTAAGGATGAGTACTGTTTATGC
CACTTGGCTACTGGTGATATGTTGAGAGCTGCTGTTGCTGCTAAAACCCCTCTTGGTATC
AAGGCTAAGGAGGCAATGGAAAAGGGGGAACTTGTTTCTGATGACTTGGTTGTTGGCATT
ATAGATGAAGCAATGAAGAAACCTTCATGTCAGAAAGGTTTCATTCTAGATGGATTTCCA
AGGACTGTGGTCCAAGCACAGAAGCTTGATGACATGCTTCAAAAGCAGGGAAGTAAAATT
GATAGGGTGCTTAATTTTGCAATTGATGATGCAATTTTGGAGGAGAGGATCACAGGCCGC
TGGATCCATCCTTCAAGTGGTAGAACCTACCATACAAAATTTGCACCTCCCAAGGCTCCT
GGTGTAGATGATGTAACTGGAGAACCTTTGATTCAACGCAAAGATGATACTGCAGCTGTT
CTGAAGTCAAGGCTTGAGGCATTTCACAAGCAAACTGAACCGGTTATCGATTATTACAAG
AAGAAAGGTGCTGTCGCAGAGCTTCATGCAGAGAAACCTCCAAAGGAGGTTACAACCGAG
GTTAGGAAAGTGCTTTCCTCGTGA
>EVM0033166
ATGAAGATCGTCAACGACTGCCCATCATCTTGCTCTGCTTCTTCTTTAGCGTTTTGGGTT
TCTGTCAAGGTTTCTGCAGTTTCGTGCAAGCTATCCTGTGCGATCTTGACGATCGTATTT
ACAGTAGCTGGCACAACATTGGGAGCCTATGCTGGAGCAGTGGTGGGCCTAAAGTCTAAA
AGTAGCTTACTTCGTGGTGCCGCAGTTGGAGCCATCACGGGGTGCATTCTTTCCGTTGAA
ATTTTTAGAAAATCATTCGCTCTCTGGGATTCTGATGATTGGGCAACTGGCTGCTTCGTT
CATTTCATTCAAACAGGTTCAAACATCTTAAATGAAAGAATAGAAAGGCTTAGTTCAGCC
ACAATTTGCAGCAATGGATCATCAATACTGAAAATTCCAAATAAGAGACTTGCAAGCAGA
AACTTGGTGGACACCTTATGGTATGGTCCTTCCTGCCCAATCTGCCTTCAGGACTTCCAT
CTCGGGGAAATGGTTTGCAGCTTGCCGCGGTGCCGCCACACTTTTCATCCACATTGTATT
GGTCAGTGGTTTATTGAACACATTACTTGCCCATTGTGCAGGACCATACCATGTTTGGTG
GAGAATGTGGATAGTGCTAGTTAA
>EVM0033160
ATGTTGGCGATTTTCAACAAAGGGTTAGTGAATCCACCCCAGGAGCTGTATAGTCCGGCC
TCATTATGTTCATCAAGAAAACCGAAGCTTCCTGGAGATATCGTGAAGGATTTTGCGTCT
TCTAATCCTTCTAAAGCTTTCACAATGAGCTTTGGAGATGCTGCATTGCTTGCTTGTATT
TCACAAGGAAATTCTTATCCCAGACACCAGAGGCTGTTCTGTGGATTGGATGGAATATAC
TGCATTTTCTTGGGGAGCTTGAACAACCTGTGCAGCCTCAATAAACAATACGGGCTATCA
AAGAGCACCAATGAGGCCATGTTTATTATTGAAGCATATCGGACCCTCCGTGACCGTGGT
CCATATCCCTCTCACAAGGTTCTTCAGGATATGGATGGCAGGTTTGGATTTGTGGTCTAT
GATAGCAAGGCTGGACAGGTCTTTGCTGCACTGGGTGCAGATGAAGGTGTTGAGCTATTC
TGGGGGGTTGCAGCTGATGGGTCAGTGGTAATTTCGGACAACTTGGAGGTGATAAAAGGA
AGTTGTGCCAAGTCATTTGCTCCATTTCCATCAGCGTGCATGTTCCACAGTGAACAGGGC
CTGATGAGCTTCGAGCATCCAAGTAGCAGAATGAAAGCATTTCCAAGAATTGATAGCGAG
GGAACAATGTGTGGGGCTAACTTCAAGGTTGATGTTCATTCCAGAATTGGCAGTATGCCT
CGTGTTGGTAGCGAAGCCAACTGGGCTTTGGGAGGTTCACGAGCCTAA
>EVM0033162
ATGGCTTCCTCCCTGGCTCTCAAGAGACTAGTCTCTTCTAGAGTTATCCCTTCCAGCTCT
TTTCTCCGCCCAGTGGCCACCTCTCCTTCTTCTCGCCTTTTCAACACCAATGCCCTCAGA
GACTATGAAGGTGATCATGAAAGCGACCGTGGGACTGATGATCGCCGCTCCCATCGCTCT
CTTTCACGCAGCCGTGATGGTTTTCTCTCTGGTAGTGTGTTTGATCCATTTTCACCGACG
AGGAGTCTGTCCCAAGTCCTTAACATGATGGACCAATTCATGGAAAATCCACTCATCTCT
GCTCCCAGTGTTGGTGGGCTCCGCCGTGGGTGGGATGCGCAGGAGACCGAAGATGCTCTC
AATCTCCGTATTGAGATGCCTGGTCTTGGCAAGGAGGATATAAAGGTCTCCGTGGAGCAG
AACAGTCTGGTAATTAAAGGGGAAGTAGCAAAGAAATCGGACGATGAAGAGAATGCCAGG
AGGTACAGCAGCAGGATTGACTTGCCTGAGAAGATGTACAAAATTGATGAAATAAAAGCT
GAAATGAAAAATGGGGTTCTAAAGGTTGTGGTGCCTAAGGTGAAAGAAGAGGAGAGGGCT
AATGTTTTCCATGTTAAGGTTGAGTAG
>EVM0030584
ATGACTCAAATTCATCCATCAACGGAAACAAACCAGCCACTGCTATATCCCCATAACAAT
TCGAACCCAACATTGGATGTTCAAGATTCACCAAGAAAGAGTTACTGGAGATGTAGCAAG
CAAGATTTTTTCCCAGAACCATCCTTCAAAGATTACCGTCTTCTCTCTCGTTCTACCGAA
ACCCATGAGCTCGTTACTCTACGAAGAGAGAGTGAAAATCCTATGAAAAAATGTCTCACT
TGGTGGGACCTCATGTGGATGAGCTTCGGATCTGTTGTGGGCTCTGGTATCTTTGTTATT
ACAGGACAAGAAGCTCGTGAGAATGCAGGTCCGGCTATTGTACTCTCTTATGCACTTTCA
GGGTTTTCTGCTTTGCTTTCTATTCCTGTTGCTGGAGGTTCTTTCTCTTATCTTCGCGTT
GAGTTAGGTGATTTTATAGCGTATCTTGCTGCTGGGAATATACTTTTAGAGGCAGTTATT
GGTGCTGCGGGGTTAGGGAGGTCTTGGATTAAAATTGCCTCCTTCGCTGATGGGTTTAAT
CTCTTAGATCCATTGGCAGTTGTAGTCCTCTTGGTGGCTAATTCTATAGCAATGAGTGGG
ACAAAAAGGACTTCTTTCTTGAATTGGATTGCCTCTATTGCTTCTGCTTTTATCATTGTT
TTTATCATTGTTGTTGGGCTTATTCATTTCAAGAGCTCAAATTTGGTACCATATTTTCCG
GAAGGGGCAGAGGGTGTTTTTGTATCTGCAGCTGTTGTGTATTGGGCCTACACTGGGTTT
GATATGGTTGCTACTATGGCTGAAGAGACCAAGAACCCGTCAAGGGATATACCAATTGGC
TTGGTTGGTTCTATGTCTATAATCACTGTGGTTTATTGCTTGATGGCTTTGGCATTGACA
GGGATGGTCAAATATACAGAGATTGATCCAAATGCTGCCTTTTCGGTTGCTTTTGCTCAA
ATTGGCATGAAATGGGCTACGTATTTAGTGAGTATCTGTGCACTTAAGGGAATGACTACA
AGCTTAATGGTTGGATCACTTGGACAAGGAAGATACACTACTCAAATAGCGAGATCCCAT
ATGATTCCTCCTTGGTTTGCTCGGGTTCATCCCAAAACTGGAACACCTATCTATGCTACT
CTTCTAACAACTATTCTTAGTGCTATTGTAGCATTTTTCACCAGTTTGGATGTGTTATCG
AGTGTATTCTTTCTTTCTACACTACTTATTTTCATGCTATTGGCTGTTGCATTGCTTGTG
AGGCGTTATTATGTGAAAGATGTTATCTCAAAGAATGATTCAGTTACATTTTTTGTGTGC
CTGTTCACTATTGCTGGTTCTTCAATTGGAGTTACTGCACTTTGGAATTCAGGTGTGAGA
GGGTGGATCGGATATGTGGTGGCTTCTGTTATTTGGTGTTCAGGTACTCTGGGGATCTCT
TTGCTGCACAAGAACCGTGTTCCTAAAGTCTGGGGTGTTCCTCTTGTCCCATGGTTGCCA
TCATTGTCAATCGTGATGAATGTGTTTCTACTCGGATCATTGGGTTATGTAGCGTTCCTG
AGGTTCATTATTTGCAGTGCAGTAATGATATTGTACTATCTGGTGGTTGGTGTCCATGCA
ACATATGATGTGGCTCATCACAACCCAAAAGAAACAGGTTGA
>EVM0049732
ATGGATAAGCAAGAAAAAACCTGCCATGTAGTGGTAATACCTTATCCTGTTCAAGGTCAC
ATTAACCCCATGATCCAATTCTCCAAGCTCCTAGCCGCCAAAGGACTCCATGTAACCCTA
GTCATCTTCTCAAGCCAGACGCTCTTGACCCATCATGCCTCGCTCGGCTCAGTCAAAGTA
GTGGCCATTTCTGATAGTTATGATACAGGCAGCAGCTCCATAGGTGACTATCTAAAACAG
TTCCAAGCTACAGTGACACAAAAATTGCCACGGCTCGTTGAAGAGCTGGGTATCTCTTCT
GGGCATCCAGTAAGTTGCCTGGTGTACGACTCAATCATGGCTTGGGTTCTAGAGATAGCT
CGACAGCTTGGCCTCACCGGGGCTTCCTTCTTGACACAGTCATGTGCTGTTAACTCCGTC
TACTACCAAATCCATGAGGGGCAGCTAAAGATTCCGCCGGAGAAGTTTCCTGTATCAGTT
CCGGGACTGCCAGCTCTAAACGCTGATGAGCTGCCATCATTCGTGCACGGCAAGGAATCA
GAATACTCGCCTATACTTACCCTAATAGTCAATCAGTTTATTAATTTCAAGGAGGCTGAT
TGGATCTTTGTGAACACTTTCAACAGCCTTGAGGAGGAGGTGGTAAACTGGCTGGAAAGC
CAGAGGTCAATCAAGCCAATAGGACCCATGATTCCATCAGTTTACCTGGACAGGCAGCTA
GAGGATGACAGCGAGTATGGCCTCAGCCTCTTCAAACCTGCTTTCGATAGCTGCATGGAA
TGGCTAGATTCAAAGGAAACTGGCTCCGTGGTTTATGTGTCATTTGGAAGCTTGGCTGCT
CTTGGAGAAGAGCAAATGGCAGAGATAGCTTGGGGCCTGAGGAGGTGTGGCTGCTATTTC
TTGTGGGTGGTCAGAGAATCGGAGGAGAAAAAACTCCCATGCGACTTTGCGGAGGGTTCC
TCGGAGAAGGGTCTGATCGTGAACTGGAGCCCTCAGCTGCAGGTGCTGGCTCACAAGTCT
GTCGGTTGCTTCATGACTCATTGCGGGTGGAACTCCATACTTGAAGCTTTGAGCTTAGGG
GTGCCAATGATGGCGATGCCGCAGTGGACTGATCAGCCAACAAACGCAAAACTCATCGCA
GATGTTTGGCGTGTCGGAGTTAGATTACAGGCAAATGAAAAGGGGATCATCACTAAAGAA
GAGTTAGAAAAGTGCACAAGGGAAGTCATGGGAGGTGAAAGAGGGGACGAGATGAGAAGG
AATTCTGAGAAATGGAAGAAACTAGCCATGGCAGCTGTGGGTGAAGATGGAAGCTCTGAT
AAGAATATTATGGAATTTGCCGCCAAACTTGCAAGCAAGTTTGAGAGTAATTAA
>EVM0049734
ATGTCTCTATTGTCAAAATTACGCTGCATCACTGTGGATGTCACTGGTACACTCATAGCT
TACAAAGGTGAGCTTGGAGACTACTATTGTATGGCAGCAAAATCTGTTGGCCTGCCATGC
CCTGACTACAAACGTATGCATGAGGGCTTCAAACTTGCATATACAGAAATGGCCAAAAAG
TACCCATGTTTTGGGCATGCTGCAAAATTGCCTACTATTGTCTGGTGGAAAACATGTGTG
AAAAATTCTTTCATCAAGGCTGGATATGATTATGATGAAGAGACATTTGAGAAGATCTTT
AGGCGTATATACGCATCCTTTGGTTCATCTGCACCTTATAGTGTTTTTGCAGACTCTCAA
CCTTTCCTTAGATGGGCTCGTCGAGAAGGTCTTCTTGTTGGGCTTGTTAGTAATGCCGAA
TACCGTTATCAGGATGTGATTCTTCCAGCCTTGGGTTTGGAGCAGGGATCTGAGTGGGAC
TTTGGTGTATTCTCCGGTCTAGAAGGCGTGGAGAAACCTGACCCGAGGATTTATAAGATT
GCCCTTGAGAGGGCTGGAAATATTGCACCAGAAGTAACTCTACACATCGGGGATAGCATG
CGCAAAGACTACTTGCCAGCAAAAAGTGTTGGGATGCATGCCTTGCTGCTGGATAGGTTC
AAGACACCTGATGCCGTAGAGTGGAAAAAATCTGGTGCAACTGTGCTTCCTGACTTGGCT
GCAGTACAGGAATTTCTTACTTCAGGGAATAAGTTATCCTGA
>EVM0044521
ATGGCCTGCATAATGAAGCTTTACATAGCTTTGAAGGGTTCGGCAATTCGCCATGAAGTC
CTGCTGGCAATGACGTTCATACAGTTTGGTTTTGCAGGGATGACCTTAATATCAAAGGCA
GCGCTAAATGATGGGATGAACCCTTTAGTGTTCAATGCCTATCGCCAAGTGATTGCCACA
TTTGTGCTGGCACTCCTTGTTCTCTTGATGGAGAGGAAGGAGAGCGGATCGCTGCCATTT
AGCCTCTTCTGCAAGATTTTTGTGGCTGCTCTATTAGGGCCAACATTGAGCTTGGATCTA
TACTACGTAGCACTCCATTTAACCTCAGCAACATTTGCAGCTGCTATTCTCAATTCCATT
CCAGTTGTCACATTTGTTCTAGCTATCATTATGGGGTTGGAGACTGTAGGTTGGAGATCC
TTCTATGGTGGACTAAAGATCCTCGGAATAGTCATAACTGTTGGAGGATCCATGCTGCTT
AGCTTCTACCGAAGACCTTCGACAGGACAATCTCACTCACCAAGTCCTGGCAGCAGCGAG
GGAACATTCTTTGTTAATAAGTTGGAGGGTAGAACAAGATCGATCTTAGGACCTGTTCTA
ATGCTCCTTTCTGCCATATGTTGGTCAACATGGCTTGTCGTTCAGTCAAAGTTGCTGGAG
CTTTATCCAGCCAGGTTACGCCTCTCCGCTCTACAGTGTCTCATCAGTTCTGTGCAATCC
ACGATAATAGCAGTAGCCTTGGAGCGAGAACCTAACTCATGGAAGATAAGATGGGATATC
AAACTTGCGTCCCTTGCATATTGTGGTGTATTCGTAACTGGGGCTGCATATGGACTCCAA
ATTTGGTGTATAGAGAAGAAAGGGCCGTTTTACGTATCCATGTTTTCTCCACTTGCATTG
GTTTTAACTGCCATTTTCTCAGCAATTTTTTGGGCTGAACGATTGAACTGGCAAAGTATA
TTGGGAGGTATTCTGATTGTTGGAGGTCTGTATGCTGTCCTGTGGGGAAGAAACAAGGCT
GAGAAGCAAGAAATACATAACAGTGAATCTCAAACAGAGCAATCTCCAGATATTGAAAAA
AACTAA
>EVM0043559
ATGCCGGAGAAATCAGGGAAAGGAAGAAAGGAAGATGTTGTCACCAGAGAATACACCATC
AACCTTCACAAACGCTTGCATGGATGCACCTTCAAGAAGAAGGCTCCAAAGGCCATCAAG
GAGATAAGGAAGTTTGCTCAGAAGGCCATGGGAACAACTGATGTCAGAGTTGATGTTAAG
CTAAACAAGCATGTGTGGAGCCGAGGTATTAGGGGTGTGCCGAGGAGAGTTCGTGTTCGT
GTTGCACGGAAGAGGAATGATGAAGAAGATGCTAAGGAAGAATTTTATTCCCTTGTCACT
GTTTCAGAGCTTCCTCCAGAGGGATTCAAGGGGTTGGGCACCAAGGTCATTGATGACGAA
GAATAA
>EVM0043556
ATGGTTAAATCCGGTCAACTAGCTAAACGCACTGGACAGCGAAACCAAGAGAGGCCTCCA
TTGATAGAGAAGCGAACCCAGGAGATATTACCATCACCAGCACAAGCGAATAGAGCTAGA
AATGATGCAGAGATTCCAAAGATTGATAAAGTTAAAGCAAGCAAAAATGGGCTTCTTTCT
TATCAGAGAAACTTCTCTGCTTTACCTTACTATGCTCAATGTGATGATCCTCAAGACCAG
GTTTTGGTTGAAGGAAGAGCGAAATCAAGAGCAGCCATTCTCAATAGACCAGCTTCTCTC
AACGCTCTCACAATTCCAATGGTGGCGCGGTTGAAGAGACTGTATGAATCATGGGAAGAA
AACCCTGATATTGGATTTGTCTTAATGAAGGGTAGTGGCAAGGCTTTCTGTTCCGGTTCA
GATGTCGTTTCCCTTTGTGAGTTGTTGAATGAAGGAAAGATGGGAGAATGCAAAACATAT
TTCCAGACATTGTATAAGTTTGTCTACCTACAAGCAACATATTTGAAGCCACATGTGGCC
ATCTTGGATGGTTTCACCATGGGAGCTGGGGCTGGAATTGCGGTTCCAGGAATGTTTCGT
GTGGCAACTAATAAAACTGTTTTTGCTCATCCAGAGGCCCAGATAGGTTTCCATCCTGAT
GCAGGGGCCTCCTTTTATCTTTCTCGCCTACCTGGTTACTTAGGGGAATATCTGGCTCTA
ACGGGAAACAAGCTTAATGGTGTAGAAATGATTGCTTGTGGCCTTGCTTCTCACTATGTG
TTACATGAGAGACTTGATTTGGTTGAAGAACGTCTCGGTAAACTGATCACAGATGAGGCT
ACTGTCATAGAGACTTCTCTTGCACAATATGGTGACCTTGTCTATCCAGATAAGACAAGC
ATCCTTCTCAAGTTCGAGACAATCGATAAATGTTTCAGCCATGATACAGTCGAGGAAATT
GTTGATGCACTAGAAAGTGAGGCAGCCGATGACTCTTATAATGAGTGGTGTAAAAATGCC
ATTGGTAAAATAAAAGAAGCCTCTCCACTGAGCTTAAAAGTTACATTACAATCGATACGA
GAAGGTAGATTTCAATCTCTTGATCAATGTCTTGCTCGTGAATATCGAATGTCGCTCGCT
GGAATGTCCAAACAAGTGTCTAATGATGTCTGTGAGGGTGTTCGTGCTCGGCTACTAGAT
AAGGATTTTGCTCCAAAGTGGGACCCTCCAAGTTTAGAAGAAGTAAGCAAAGACATGGTG
GATAGCTATTTCTCCCCACTTTGGGGAGCTCGAACCGGAGTTGGAGCTGCCAACCGCATT
GCGAGAACCTTACATCTGAGCGATAAACTCATACAGCTTCCAGAGGTAAAGTCGGATGCA
GGATGCAAGTGA
>EVM0043553
ATGGAGCTGAGCTTGGATTTGAGTTTGGTTTATGAACCAAAAACAATAGATGGTATTCTT
AAAGAGGTTTCGATGGTTAAAGAGGGAAGCCGAAAGTTAACAAAGCTTTCTGATTATGTC
GAGAGATTAGAAGATGAGCGGAGAAAGATTGATGCTTTTAAACGTGAGCTCCCTCTTTGC
ATGCTTCTCTTGAATGAAGCTATTGAGAGGTTAAAGGAGGAGGCAATGCAGTGCAATGAA
TTGAACGATCTGATACCATTGAAAGGGAATTCCAATGGAGATGGGAATGATAAAAAGAAC
TGGATGAGTTCTGTTCAGCTTTGGAACGCTAGCAACATCTTGAATTGCAAAAAGCAAGAC
TCGAGATCAGAACCAAAACAGAAAAGTGAAGAAGATGATGATAGGTCTACTTGTGAGAAC
CCAGTTCAGTTAGGTAATCATAGCAACAAGGGAGGGGCTTTTGTGCCTTTCAAGGCACTT
TCTGATTTTGAAGTGAGTAAAAGGAAAGAAGAAAAGGAGGTTGTTTCACAAGTTACAGGA
TTTCCTCTTGTGACTCCAGTACCTGAATTGAGTTCCTGCAATTTAATGCCAGTGAGCAAC
AATTGTAGTAATCAAACGAAGATACAGAGTAAATCACAACAGCAGCAACAGCAGGCTTAC
AGGAAGCAGCGGCGGTGCTGGTCACCAGAGCTTCACCGGCGCTTTGTTGATGCCCTTCAA
CAACTTGGTGGCTGTCAAGTGGGCACTCCTAAACAGATCAGAGAGCTTATGCAAGTGGAT
GGCCTCACCAATGATGAAGTTAAAAGCCACTTGCAAAAATACAGGCTTCATCTCCGTAAA
GTCCCAGCATCTTCAGCTGCCCCGGAAAATGGCTTATGGAAATCTCAAGATCGATGCAAG
GACCCTTCAACAGGTAACGTTTCACAGTCTAATTCTCCGGAAGGATCCCTCGGTGCAAGT
GGCTCTGCCAAAGCTACCTCTAATACTGGACGAGATAGCATGGAAACAGAAGATGATGAT
AAATCAGAGAGTCATAGTTGGAATAGTGTGCTTCACAAACCAGGAGAAGTTCATGTATAG
>EVM0043552
ATGGCTACCTCTTTATCTCTCCCTAACTTCCTCTCCTTCTTCTTACCTTCAAACCCACCT
CCCAAAACCGGTGCCACCACCCCAACTCTCCTTTTCCACCCCGCAAGCTCAAAAGTACGA
GTCTTTATTGGTTTCCCAAGAGAGTGCTGGTGGTCACGGCGGTTCTTATCGACTGAATTG
TCATCAGTTGTGTGCCCTTCACTTGCTTTTTCAAATACCCTTTTCTTTAAATCAGCATAT
AATGTTCAGGTCATTGTGGAAGATAATGAGCCTGAAGAGAGGCTGTTGAATAGGTTCAGG
AGAGAAGTCATGAGAGCTGGTGTTATTCAAGAGTGTAAGAGAAGGAGGTTTCATGAGAAC
AAACAAGAGGAGAAGAAACGCAAGACCCGTGAAGCTCATAAGCGTAATCGAAGAAGCAGG
CGCCCCCAGATGAGAGGCCCATTCCAAAACAGGCAAGAAGCAGCTCCAAGCAAGAAGAAT
GATGATGATGATGATAACTGGGAAATGCCTGAAGGAGACGCTTCTTTTTGA
>EVM0043550
ATGTCACAAATGAAGCAAATGTCTCATCTTGATCACACCCCATCAACACCAGGCAAATTC
AAGATGGACAAATCACCATATTATTCAAGAACAAGGTGGCATTCCTCTGTAGCCAAGCTT
GCTATCTGGTCTCTTCTCTTCATTGCCGTAATCTTTCTCTTCTTTTATCGCTCCCCGCCA
TCTTCATCAAACTCCGATCCATCACGCCGTTATCTTACTTCTGCTACTTGGGGCGGAGCT
GCTTGGGAAAAAAGGGTTCGGACCTCTGCCCGAATCCGGTCTCGAAATGGGTTCTCTGTT
TTAGTGACAGGAGCAGCTGGTTTTGTTGGGACCCATGTTTCTTCTGCCCTTAAACACCGT
GGAGATGGTGTTTTAGGACTTGATAATTTCAATGATTACTATGATCCAACTTTGAAGAGA
GCAAGACAAGCACTTCTTGAAAGAAGTGGTGTTTTTATTGTGGAAGGAGATATAAATGAT
GTTGCTTTGTTGAAGAAGTTGTTTGAAGTGGTGCCTTTTACACATGTGATGCATTTGGCA
GCCCAAGCTGGGGTTAGGTATGCAATGAAAAATCCTGGCTCTTATGTGCATAGTAATATT
GCCGGTTTTGTTAGTTTGTTAGAAGTTTGTAAAGAAGCAAATCCACAACCAGCTATTGTT
TGGGCATCGTCCAGTTCTGTTTATGGGCTTAATACTAAAGTGCCTTTCTCTGAGAAGGAT
AGAACTGATCAACCTGCTAGTTTATATGCTGCTACCAAGAAAGCTGGTGAGGAAATTGCA
[truncated: 21,422,636 more chars]
